# Supplementary material for: Clinical trial registration and CONSORT adherence in obstetrics and gynecology journals: a cross-sectional analysis of Chinese- and English-language publications
Source: PeerJ. 2026 Apr 21;14:e21140. doi: 10.7717/peerj.21140 (PMC13108464; doi:10.7717/peerj.21140)
Supplement: Supplemental Information 1 [file peerj-14-21140-s001.zip]

Archive with 200 entries (194 files):
- Raw data-updated/
- Raw data-updated/RCT-Chinese journals.xlsx
- Raw data-updated/RCT-English journals/
- Raw data-updated/RCT-English journals/First round-excluded based on article type review/
- Raw data-updated/RCT-English journals/First round-excluded based on article type review/1.xls
- Raw data-updated/RCT-English journals/First round-excluded based on article type review/10.xls
- Raw data-updated/RCT-English journals/First round-excluded based on article type review/11.xls
- Raw data-updated/RCT-English journals/First round-excluded based on article type review/13.xls
- Raw data-updated/RCT-English journals/First round-excluded based on article type review/14.xls
- Raw data-updated/RCT-English journals/First round-excluded based on article type review/15.xls
- Raw data-updated/RCT-English journals/First round-excluded based on article type review/16.xls
- Raw data-updated/RCT-English journals/First round-excluded based on article type review/17.xls
- Raw data-updated/RCT-English journals/First round-excluded based on article type review/18.xls
- Raw data-updated/RCT-English journals/First round-excluded based on article type review/19.xls
- Raw data-updated/RCT-English journals/First round-excluded based on article type review/2.xls
- Raw data-updated/RCT-English journals/First round-excluded based on article type review/20.xls
- Raw data-updated/RCT-English journals/First round-excluded based on article type review/21.xls
- Raw data-updated/RCT-English journals/First round-excluded based on article type review/22.xls
- Raw data-updated/RCT-English journals/First round-excluded based on article type review/23.xls
- Raw data-updated/RCT-English journals/First round-excluded based on article type review/24.xls
- Raw data-updated/RCT-English journals/First round-excluded based on article type review/25.xls
- Raw data-updated/RCT-English journals/First round-excluded based on article type review/26.xls
- Raw data-updated/RCT-English journals/First round-excluded based on article type review/27.xls
- Raw data-updated/RCT-English journals/First round-excluded based on article type review/28.xls
- Raw data-updated/RCT-English journals/First round-excluded based on article type review/29.xls
- Raw data-updated/RCT-English journals/First round-excluded based on article type review/3.xls
- Raw data-updated/RCT-English journals/First round-excluded based on article type review/30.xls
- Raw data-updated/RCT-English journals/First round-excluded based on article type review/31.xls
- Raw data-updated/RCT-English journals/First round-excluded based on article type review/32.xls
- Raw data-updated/RCT-English journals/First round-excluded based on article type review/33.xls
- Raw data-updated/RCT-English journals/First round-excluded based on article type review/34.xls
- Raw data-updated/RCT-English journals/First round-excluded based on article type review/35.xls
- Raw data-updated/RCT-English journals/First round-excluded based on article type review/36.xls
- Raw data-updated/RCT-English journals/First round-excluded based on article type review/37.xls
- Raw data-updated/RCT-English journals/First round-excluded based on article type review/38.xls
- Raw data-updated/RCT-English journals/First round-excluded based on article type review/39.xls
- Raw data-updated/RCT-English journals/First round-excluded based on article type review/4.xls
- Raw data-updated/RCT-English journals/First round-excluded based on article type review/40.xls
- Raw data-updated/RCT-English journals/First round-excluded based on article type review/41.xls
- Raw data-updated/RCT-English journals/First round-excluded based on article type review/42.xls
- Raw data-updated/RCT-English journals/First round-excluded based on article type review/43.xls
- Raw data-updated/RCT-English journals/First round-excluded based on article type review/44.xls
- Raw data-updated/RCT-English journals/First round-excluded based on article type review/45.xls
- Raw data-updated/RCT-English journals/First round-excluded based on article type review/46.xls
- Raw data-updated/RCT-English journals/First round-excluded based on article type review/47.xls
- Raw data-updated/RCT-English journals/First round-excluded based on article type review/48.xls
- Raw data-updated/RCT-English journals/First round-excluded based on article type review/49.xls
- Raw data-updated/RCT-English journals/First round-excluded based on article type review/5.xls
- Raw data-updated/RCT-English journals/First round-excluded based on article type review/50.xls
- Raw data-updated/RCT-English journals/First round-excluded based on article type review/51.xls
- Raw data-updated/RCT-English journals/First round-excluded based on article type review/6.xls
- Raw data-updated/RCT-English journals/First round-excluded based on article type review/7.xls
- Raw data-updated/RCT-English journals/First round-excluded based on article type review/8.xls
- Raw data-updated/RCT-English journals/First round-excluded based on article type review/9.xls
- Raw data-updated/RCT-English journals/Original data/
- Raw data-updated/RCT-English journals/Original data/1.xls
- Raw data-updated/RCT-English journals/Original data/10.xls
- Raw data-updated/RCT-English journals/Original data/11.xls
- Raw data-updated/RCT-English journals/Original data/13.xls
- Raw data-updated/RCT-English journals/Original data/14.xls
- Raw data-updated/RCT-English journals/Original data/15.xls
- Raw data-updated/RCT-English journals/Original data/16.xls
- Raw data-updated/RCT-English journals/Original data/17.xls
- Raw data-updated/RCT-English journals/Original data/18.xls
- Raw data-updated/RCT-English journals/Original data/19.xls
- Raw data-updated/RCT-English journals/Original data/2.xls
- Raw data-updated/RCT-English journals/Original data/20.xls
- Raw data-updated/RCT-English journals/Original data/21.xls
- Raw data-updated/RCT-English journals/Original data/22.xls
- Raw data-updated/RCT-English journals/Original data/23.xls
- Raw data-updated/RCT-English journals/Original data/24.xls
- Raw data-updated/RCT-English journals/Original data/25.xls
- Raw data-updated/RCT-English journals/Original data/26.xls
- Raw data-updated/RCT-English journals/Original data/27.xls
- Raw data-updated/RCT-English journals/Original data/28.xls
- Raw data-updated/RCT-English journals/Original data/29.xls
- Raw data-updated/RCT-English journals/Original data/3.xls
- Raw data-updated/RCT-English journals/Original data/30.xls
- Raw data-updated/RCT-English journals/Original data/31.xls
- Raw data-updated/RCT-English journals/Original data/32.xls
- Raw data-updated/RCT-English journals/Original data/33.xls
- Raw data-updated/RCT-English journals/Original data/34.xls
- Raw data-updated/RCT-English journals/Original data/35.xls
- Raw data-updated/RCT-English journals/Original data/36.xls
- Raw data-updated/RCT-English journals/Original data/37.xls
- Raw data-updated/RCT-English journals/Original data/38.xls
- Raw data-updated/RCT-English journals/Original data/39.xls
- Raw data-updated/RCT-English journals/Original data/4.xls
- Raw data-updated/RCT-English journals/Original data/40.xls
- Raw data-updated/RCT-English journals/Original data/41.xls
- Raw data-updated/RCT-English journals/Original data/42.xls
- Raw data-updated/RCT-English journals/Original data/43.xls
- Raw data-updated/RCT-English journals/Original data/44.xls
- Raw data-updated/RCT-English journals/Original data/45.xls
- Raw data-updated/RCT-English journals/Original data/46.xls
- Raw data-updated/RCT-English journals/Original data/47.xls
- Raw data-updated/RCT-English journals/Original data/48.xls
- Raw data-updated/RCT-English journals/Original data/49.xls
- Raw data-updated/RCT-English journals/Original data/5.xls
- Raw data-updated/RCT-English journals/Original data/50.xls
- Raw data-updated/RCT-English journals/Original data/51.xls
- Raw data-updated/RCT-English journals/Original data/6.xls
- Raw data-updated/RCT-English journals/Original data/7.xls
- Raw data-updated/RCT-English journals/Original data/8.xls
- Raw data-updated/RCT-English journals/Original data/9.xls
- Raw data-updated/RCT-English journals/Second round-excluded based on article title and abstract/
- Raw data-updated/RCT-English journals/Second round-excluded based on article title and abstract/1.xls
- Raw data-updated/RCT-English journals/Second round-excluded based on article title and abstract/10.xls
- Raw data-updated/RCT-English journals/Second round-excluded based on article title and abstract/11.xls
- Raw data-updated/RCT-English journals/Second round-excluded based on article title and abstract/13.xls
- Raw data-updated/RCT-English journals/Second round-excluded based on article title and abstract/14.xls
- Raw data-updated/RCT-English journals/Second round-excluded based on article title and abstract/15.xls
- Raw data-updated/RCT-English journals/Second round-excluded based on article title and abstract/16.xls
- Raw data-updated/RCT-English journals/Second round-excluded based on article title and abstract/17.xls
- Raw data-updated/RCT-English journals/Second round-excluded based on article title and abstract/18.xls
- Raw data-updated/RCT-English journals/Second round-excluded based on article title and abstract/19.xls
- Raw data-updated/RCT-English journals/Second round-excluded based on article title and abstract/2.xls
- Raw data-updated/RCT-English journals/Second round-excluded based on article title and abstract/20.xls
- Raw data-updated/RCT-English journals/Second round-excluded based on article title and abstract/21.xls
- Raw data-updated/RCT-English journals/Second round-excluded based on article title and abstract/22.xls
- Raw data-updated/RCT-English journals/Second round-excluded based on article title and abstract/23.xls
- Raw data-updated/RCT-English journals/Second round-excluded based on article title and abstract/24.xls
- Raw data-updated/RCT-English journals/Second round-excluded based on article title and abstract/25.xls
- Raw data-updated/RCT-English journals/Second round-excluded based on article title and abstract/26.xls
- Raw data-updated/RCT-English journals/Second round-excluded based on article title and abstract/27.xls
- Raw data-updated/RCT-English journals/Second round-excluded based on article title and abstract/28.xls
- Raw data-updated/RCT-English journals/Second round-excluded based on article title and abstract/29.xls
- Raw data-updated/RCT-English journals/Second round-excluded based on article title and abstract/3.xls
- Raw data-updated/RCT-English journals/Second round-excluded based on article title and abstract/30.xls
- Raw data-updated/RCT-English journals/Second round-excluded based on article title and abstract/31.xls
- Raw data-updated/RCT-English journals/Second round-excluded based on article title and abstract/32.xls
- Raw data-updated/RCT-English journals/Second round-excluded based on article title and abstract/33.xls
- Raw data-updated/RCT-English journals/Second round-excluded based on article title and abstract/34.xls
- Raw data-updated/RCT-English journals/Second round-excluded based on article title and abstract/35.xls
- Raw data-updated/RCT-English journals/Second round-excluded based on article title and abstract/36.xls
- Raw data-updated/RCT-English journals/Second round-excluded based on article title and abstract/37.xls
- Raw data-updated/RCT-English journals/Second round-excluded based on article title and abstract/38.xls
- Raw data-updated/RCT-English journals/Second round-excluded based on article title and abstract/39.xls
- Raw data-updated/RCT-English journals/Second round-excluded based on article title and abstract/4.xls
- Raw data-updated/RCT-English journals/Second round-excluded based on article title and abstract/40.xls
- Raw data-updated/RCT-English journals/Second round-excluded based on article title and abstract/41.xls
- Raw data-updated/RCT-English journals/Second round-excluded based on article title and abstract/42.xls
- Raw data-updated/RCT-English journals/Second round-excluded based on article title and abstract/43.xls
- Raw data-updated/RCT-English journals/Second round-excluded based on article title and abstract/44.xls
- Raw data-updated/RCT-English journals/Second round-excluded based on article title and abstract/45.xls
- Raw data-updated/RCT-English journals/Second round-excluded based on article title and abstract/46.xls
- Raw data-updated/RCT-English journals/Second round-excluded based on article title and abstract/47.xls
- Raw data-updated/RCT-English journals/Second round-excluded based on article title and abstract/48.xls
- Raw data-updated/RCT-English journals/Second round-excluded based on article title and abstract/49.xls
- Raw data-updated/RCT-English journals/Second round-excluded based on article title and abstract/5.xls
- Raw data-updated/RCT-English journals/Second round-excluded based on article title and abstract/50.xls
- Raw data-updated/RCT-English journals/Second round-excluded based on article title and abstract/51.xls
- Raw data-updated/RCT-English journals/Second round-excluded based on article title and abstract/6.xls
- Raw data-updated/RCT-English journals/Second round-excluded based on article title and abstract/7.xls
- Raw data-updated/RCT-English journals/Second round-excluded based on article title and abstract/8.xls
- Raw data-updated/RCT-English journals/Second round-excluded based on article title and abstract/9.xls
- Raw data-updated/RCT-English journals/Third round-excluded based on full article/
- Raw data-updated/RCT-English journals/Third round-excluded based on full article/1.xls
- Raw data-updated/RCT-English journals/Third round-excluded based on full article/10-3筛.xls
- Raw data-updated/RCT-English journals/Third round-excluded based on full article/11.xls
- Raw data-updated/RCT-English journals/Third round-excluded based on full article/13.xls
- Raw data-updated/RCT-English journals/Third round-excluded based on full article/14-3筛.xls
- Raw data-updated/RCT-English journals/Third round-excluded based on full article/15.xls
- Raw data-updated/RCT-English journals/Third round-excluded based on full article/16-3筛.xls
- Raw data-updated/RCT-English journals/Third round-excluded based on full article/17.xls
- Raw data-updated/RCT-English journals/Third round-excluded based on full article/18.xls
- Raw data-updated/RCT-English journals/Third round-excluded based on full article/2.xls
- Raw data-updated/RCT-English journals/Third round-excluded based on full article/20.xls
- Raw data-updated/RCT-English journals/Third round-excluded based on full article/21.xls
- Raw data-updated/RCT-English journals/Third round-excluded based on full article/22.xls
- Raw data-updated/RCT-English journals/Third round-excluded based on full article/23.xls
- Raw data-updated/RCT-English journals/Third round-excluded based on full article/24.xls
- Raw data-updated/RCT-English journals/Third round-excluded based on full article/25.xls
- Raw data-updated/RCT-English journals/Third round-excluded based on full article/26.xls
- Raw data-updated/RCT-English journals/Third round-excluded based on full article/28.xls
- Raw data-updated/RCT-English journals/Third round-excluded based on full article/29.xls
- Raw data-updated/RCT-English journals/Third round-excluded based on full article/3.xls
- Raw data-updated/RCT-English journals/Third round-excluded based on full article/31.xls
- Raw data-updated/RCT-English journals/Third round-excluded based on full article/32.xls
- Raw data-updated/RCT-English journals/Third round-excluded based on full article/33.xls
- Raw data-updated/RCT-English journals/Third round-excluded based on full article/34.xls
- Raw data-updated/RCT-English journals/Third round-excluded based on full article/35.xls
- Raw data-updated/RCT-English journals/Third round-excluded based on full article/36.xls
- Raw data-updated/RCT-English journals/Third round-excluded based on full article/38.xls
- Raw data-updated/RCT-English journals/Third round-excluded based on full article/39.xls
- Raw data-updated/RCT-English journals/Third round-excluded based on full article/4.xls
- Raw data-updated/RCT-English journals/Third round-excluded based on full article/40.xls
- Raw data-updated/RCT-English journals/Third round-excluded based on full article/41.xls
- Raw data-updated/RCT-English journals/Third round-excluded based on full article/42.xls
- Raw data-updated/RCT-English journals/Third round-excluded based on full article/43.xls
- Raw data-updated/RCT-English journals/Third round-excluded based on full article/45.xls
- Raw data-updated/RCT-English journals/Third round-excluded based on full article/46.xls
- Raw data-updated/RCT-English journals/Third round-excluded based on full article/47.xls
- Raw data-updated/RCT-English journals/Third round-excluded based on full article/48.xls
- Raw data-updated/RCT-English journals/Third round-excluded based on full article/49.xls
- Raw data-updated/RCT-English journals/Third round-excluded based on full article/5.xls
- Raw data-updated/RCT-English journals/Third round-excluded based on full article/6.xls
- Raw data-updated/RCT-English journals/Third round-excluded based on full article/7.xls
- Raw data-updated/RCT-English journals/Third round-excluded based on full article/9-3筛.xls
- Raw data-updated/Statistical result.xlsx
