# Supplementary material for: Clinical trial registration and CONSORT adherence in obstetrics and gynecology journals: a cross-sectional analysis of Chinese- and English-language publications
Source: PeerJ. 2026 Apr 21;14:e21140. doi: 10.7717/peerj.21140 (PMC13108464; doi:10.7717/peerj.21140)
Supplement: Supplemental Information 1 [file peerj-14-21140-s001.zip › Raw data-updated/RCT-Chinese journals.xlsx]

## Sheet: 1筛
Journal	RCTs	R1	R2	R3
Chinese Journal of Reproduction and Contraception	9	6	3	0
Chinese Journal of Obstetrics and Gynecology	7	4	1	1
Chinese Journal of Practical Gynecology and Obstetrics	4	0	0	0
Chinese Journal of Perinatal Medicine	10	4	1	1
Journal of Reproductive Medicine	13	1	0	0
Journal of International Obstetrics and Gynecology	3	0	0	0
Progress in Obstetrics and Gynecology	8	0	0	0
Chinese Journal of Clinical Obstetrics and Gynecology	4	0	0	0

## Sheet: 2筛
Is it an RCT study? (Y/N)	Is there a consort flowchart? (Y/N)	Whether to register for clinical trials? (Y/N)	Clinical trial registration number	Registration website	Corresponding author's country	Is there any funding supported? (Y/N)	Title	Year	Journal
Y	N	N	N	N	China	Y	Letrozole versus gonadotropin-releasing hormone antagonist during luteal phase in the prevention of ovarian hyperstimulation syndrome: a randomized controlled trial	2020	Chinese Journal of Obstetrics and Gynecology
Y	Y	N	N	N	China	Y	A multicenter, double-blind, randomized controlled clinical trial comparing ergometrine with oxytocin and oxytocin alone for prevention of postpartum hemorrhage at cesarean section	2022	Chinese Journal of Obstetrics and Gynecology
Y	N	N	N	N	China	N	A randomized double-blinded placebo-controlled clinical trial of minodronate tablet in postmenopausal Chinese women with osteoporosis	2022	Chinese Journal of Obstetrics and Gynecology
Y	N	Y	ChiCTR-IIR-15007522	Chinese Clinical Trial Registry (ChiCTR)	China	N	Preoperative treatment of uterine fibroids with low-dose mifepristone: a multicenter, randomized, double-blind, placebo-controlled, parallel-group study	2021	Chinese Journal of Obstetrics and Gynecology
Y	N	N	N	N	China	Y	Influence of optimal selection of planktonic apparatus on sperm ultrastructure and IVF-ET outcome analysis: a randomized controlled trail	2021	Chinese Journal of Reproduction and Contraception
Y	N	N	N	N	China	Y	Clinical value of Aescuven forte in preventing ovarian hyperstimulation syndrome	2021	Chinese Journal of Reproduction and Contraception
Y	Y	N	N	N	China	Y	Clinical observation on treating endometriosis with cold coagulation and blood stasis syndrome by Wenjing Decoction: a randomized controlled trial	2023	Chinese Journal of Reproduction and Contraception
Y	Y	N	N	N	China	Y	Clinical effectiveness following endometrial preparation of letrozole for frozen-thawed embryo transfer in patients with endometriosis: a randomized controlled trial	2022	Chinese Journal of Reproduction and Contraception
Y	Y	N	N	N	China	Y	Efficacy and safety of domestic produced recombinant human chorionic gonadotropin in Chinese women undergoing controlled ovarian hyperstimulation : a randomized controlled trial	2022	Chinese Journal of Reproduction and Contraception
Y	N	N	N	N	China	Y	Study on the maternal-fetal immune tolerance effect mediated by human leukocyte antigen-G with Zishen-Yutai pills in the treatment of early threatened abortion: a randomized controlled trial	2021	Chinese Journal of Reproduction and Contraception
Y	Y	N	N	N	China	Y	Effects of early essential newborn care after vaginal delivery on breastfeeding: a prospective randomized controlled trial	2021	Chinese Journal of Perinatal Medicine
Y	Y	N	N	N	China	N	Influence of early skin-to-skin contact after cesarean section on maternal psychological status and exclusive breastfeeding rate: a prospective randomized controlled study	2020	Chinese Journal of Perinatal Medicine
Y	N	N	N	N	China	Y	Effects of sustained lung inflation combined with pulmonary surfactant on neonatal respiratory distress syndrome: a prospective randomized controlled trial	2019	Chinese Journal of Perinatal Medicine
Y	Y	Y	ChiCTR2100047370	Chinese Clinical Trial Registry (ChiCTR)	China	Y	Subcutaneous terbutaline and oral nifedipine for intrapartum fetal resuscitation: a prospective randomized controlled study	2022	Chinese Journal of Perinatal Medicine
Y	N	N	N	N	China	N	GnRH agonist combined with hormone replacement therapy does not improve the clinical outcomes of frozenthawed embryo transfer in PCOS patients:a randomized controlled trial	2019	Journal of Reproductive Medicine
