# Supplementary material for: Clinical trial registration and CONSORT adherence in obstetrics and gynecology journals: a cross-sectional analysis of Chinese- and English-language publications
Source: PeerJ. 2026 Apr 21;14:e21140. doi: 10.7717/peerj.21140 (PMC13108464; doi:10.7717/peerj.21140)
Supplement: Supplemental Information 1 [file peerj-14-21140-s001.zip › Raw data-updated/RCT-English journals/First round-excluded based on article type review/14.xls]

## Sheet: savedrecs
Authors	Article Title	Source Title	Volume	Issue	Start Page	End Page	DOI	Document Type	Publication Date	Publication Year	Abstract	Abstract - Foreign	Abstract - English Transliteration	Abstract - Foreign	Abstract - Korean	Conference Title	Conference Date	Conference Sponsor	Conference Location	Times Cited, WoS Core	Times Cited, CSCD	Times Cited, RSCI	Times Cited, ARCI	Times Cited, BCI	Times Cited, SCIELO	Times Cited, All Databases	180 Day Usage Count	Since 2013 Usage Count	ISSN	eISSN	ISBN	UT (Unique ID)	Pubmed Id
Hodgetts-Morton, Victoria; Hewitt, Catherine A.; Wilson, Arnie; Farmer, Nicola; Weckesser, Annalise; Dixon, Emily; Brocklehurst, Peter; Hardy, Pollyanna; Morris, Rachel K.	Vaginal preparation with chlorhexidine at cesarean section to reduce endometritis and prevent sepsis: A randomized pilot trial (PREPS)	ACTA OBSTETRICIA ET GYNECOLOGICA SCANDINAVICA	99	2	231	239	10.1111/aogs.13737	Article	FEB 2020	2020	Introduction Cesarean sections are the most common major operation worldwide. One in 10 women develops a surgical-site infection after cesarean section. The PREPS pilot trial was developed to assess the feasibility of a randomized controlled trial of vaginal cleansing with chlorhexidine before cesarean section, to reduce infectious morbidity. Material and methods A multi-center, open-label, paral…									3	0	0	0	0	0	3			0001-6349	1600-0412		WOS:000489523500001	31539171
Selin, Lotta; Berg, Marie; Wennerholm, Ulla-Britt; Dencker, Anna	Dosage of oxytocin for augmentation of labor and women's childbirth experiences: A randomized controlled trial	ACTA OBSTETRICIA ET GYNECOLOGICA SCANDINAVICA	100	5	971	978	10.1111/aogs.14042	Article	MAY 2021	2021	Introduction The aim of this study was to compare childbirth experiences and experience of labor pain in primiparous women who had received high- vs low-dose oxytocin for augmentation of delayed labor.Material and methods A multicenter, parallel, double-blind randomized controlled trial took place in six Swedish labor wards. Inclusion criteria were healthy primiparous women at term with uncomplic…									3	0	1	0	1	0	4			0001-6349	1600-0412		WOS:000612585400001	33176392
Smith, Caroline A.; de Lacey, Sheryl; Chapman, Michael; Ratcliffe, Julie; Norman, Robert J.; Johnson, Neil P.; Fahey, Paul	The effects of acupuncture on the secondary outcomes of anxiety and quality of life for women undergoing IVF: A randomized controlled trial	ACTA OBSTETRICIA ET GYNECOLOGICA SCANDINAVICA	98	4	460	469	10.1111/aogs.13528	Article	APR 2019	2019	Introduction Studies have shown in vitro fertilization (IVF) treatment to have a significant impact on women's quality of life. In addition, anxiety is experienced during IVF treatment and prior to knowing the outcome from a treatment cycle. Although support services are available at many IVF clinics, the uptake of these opportunities may not be high. Acupuncture is used by women undertaking IVF …									9	4	0	0	2	0	13			0001-6349	1600-0412		WOS:000460954800007	30592302
Barros, Joana G.; Afonso, Maria; Martins, Ana T.; Carita, Ana I.; Clode, Nuno; Ayres-de-Campos, Diogo; Graca, Luis M.	Transabdominal and transperineal ultrasound versus routine care before instrumental vaginal delivery - A randomized controlled trial	ACTA OBSTETRICIA ET GYNECOLOGICA SCANDINAVICA	100	6	1075	1081	10.1111/aogs.14065	Article	JUN 2021	2021	Introduction: The role of intrapartum ultrasound as an ancillary method to instrumental vaginal delivery is yet to be determined. This study aimed to compare the use of transabdominal and transperineal ultrasound with routine clinical care before performing an instrumental vaginal delivery, regarding the incidence of adverse maternal and neonatal outcomes.Material and Methods: A randomized contro…									5	0	0	0	1	0	5			0001-6349	1600-0412		WOS:000606924100001	33319355
Uccella, Stefano; Garzon, Simone; Lanzo, Gabriele; Gallina, Davide; Bosco, Mariachiara; Porcari, Irene; Gueli-Alletti, Salvatore; Cianci, Stefano; Franchi, Massimo; Zorzato, Pier Carlo	Uterine artery closure at the origin versus at the uterus level in total laparoscopic hysterectomy: A randomized controlled trial	ACTA OBSTETRICIA ET GYNECOLOGICA SCANDINAVICA	100	10	1840	1848	10.1111/aogs.14238	Article	OCT 2021	2021	Introduction The transfusion rate in hysterectomies for benign pathology is almost 3%. However, despite the strong interest in reducing intraoperative bleeding, limited evidence is available regarding the technical aspects concerning uterine vessel management during a total laparoscopic hysterectomy (TLH). Uterine artery (UA) closure in TLH can be performed at the origin from the internal iliac a…									0	0	0	0	0	0	0			0001-6349	1600-0412		WOS:000684955900001	34396512
Tanvig, Mette H.; Jensen, Dorte M.; Andersen, Marianne S.; Ovesen, Per G.; Jorgensen, Jan S.; Vinter, Christina A.	Vitamin D levels were significantly higher during and after lifestyle intervention in pregnancy: A randomized controlled trial	ACTA OBSTETRICIA ET GYNECOLOGICA SCANDINAVICA	99	3	350	356	10.1111/aogs.13722	Article	MAR 2020	2020	Introduction Vitamin D deficiency is common in pregnancy, especially in obese women. Lifestyle intervention could potentially result in higher levels of vitamin D. We therefore aimed to study the effect of lifestyle intervention during pregnancy on serum levels of 25-hydroxyvitamin D (25(OH)D). Material and methods A total of 360 obese women were randomized before gestational age 14 weeks to life…									3	0	0	0	0	0	3			0001-6349	1600-0412		WOS:000485411100001	31464343
Katsogiannou, Maria; Donato, Xavier-Come; Loundou, Anderson; Glowaczower, Eric; Raffray, Marie; Planchet-Barraud, Brigitte; Quarello, Edwin; Brechard, Marie-Pierre; Desbriere, Raoul	Managing pain and anxiety during transabdominal chorionic villus sampling. A noninferiority randomized trial of nitrous oxide vs local anesthesia	ACTA OBSTETRICIA ET GYNECOLOGICA SCANDINAVICA	98	3	351	358	10.1111/aogs.13495	Article	MAR 2019	2019	Introduction Transabdominal chorionic villus sampling (CVS) is an invasive procedure for prenatal diagnosis reported to be associated with anxiety and pain. In this context, the need for analgesia during CVS has been considered useful. Even though several authors have been interested in pain management during amniocentesis, no study has been published on pain reduction during CVS. Our objective w…									1	0	0	0	0	0	1			0001-6349	1600-0412		WOS:000459481000010	30346026
Einarsson, Snorri; Bergh, Christina; Kluge, Linda; Thurin-Kjellberg, Ann	No effect of weight intervention on perinatal outcomes in obese women scheduled for in vitro fertilization treatment	ACTA OBSTETRICIA ET GYNECOLOGICA SCANDINAVICA	98	6	708	714	10.1111/aogs.13532	Article	JUN 2019	2019	Introduction Large observational studies have shown that obstetric and perinatal outcomes are negatively affected in obese women. In contrast, a recent Dutch randomized trial of infertile women and lifestyle weight intervention found no difference between the weight intervention group and the control group in obstetric or neonatal outcomes. We have recently published a large Nordic randomized tri…									6	1	0	0	3	0	6			0001-6349	1600-0412		WOS:000467870200004	30597523
Reynolds-Wright, John J.; Belleuvre, Florence; Daberius, Anette; Faucher, Philippe; Gemzell-Danielsson, Kristina; Cameron, Sharon T.	Information on early medical abortion for women using an audiovisual animation versus face-to-face consultation: A consortium randomized and quasi-randomized trial	ACTA OBSTETRICIA ET GYNECOLOGICA SCANDINAVICA	99	12	1611	1617	10.1111/aogs.13944	Article	DEC 2020	2020	Introduction There is some evidence that audiovisual formats can be an effective way of providing information about early medical abortion (EMA). A short animation (3 minutes) was developed about EMA in three languages that summarized the EMA process for use in the UK, France and Sweden. Material and methods We conducted a multicenter randomized controlled trial to compare information on EMA deli…									5	0	0	0	0	0	5			0001-6349	1600-0412		WOS:000547286500001	32573767
Huang, Ding; Chen, Sha; Cai, Yanqing; Shi, Liye; Shi, Yiru; Zeng, Min; Cheng, Weiwei; Zhang, Jian; Pan, Hongjie	Adjunctive azithromycin prophylaxis protects women from uterine cesarean scar defect: A randomized controlled trial	ACTA OBSTETRICIA ET GYNECOLOGICA SCANDINAVICA	101	8	889	900	10.1111/aogs.14387	Article	AUG 2022	2022	Introduction Cesarean scar defect (CSD) is a long-term outcome of cesarean section (CS) and associated with numerous gynecological and obstetric problems. Previous studies indicate that infection may be a risk factor for CSD. Adjunctive azithromycin was shown to reduce the risk of postoperative infection in patients undergoing non-elective primary cesarean delivery in labor or after the rupture o…									0	0	0	0	0	0	0			0001-6349	1600-0412		WOS:000802113800001	35645037
Vas, Jorge; Cintado, Maria Carmen; Aranda-Regules, Jose Manuel; Aguilar, Inmaculada; Rivas Ruiz, Francisco	Effect of ear acupuncture on pregnancy-related pain in the lower back and posterior pelvic girdle: A multicenter randomized clinical trial	ACTA OBSTETRICIA ET GYNECOLOGICA SCANDINAVICA	98	10	1307	1317	10.1111/aogs.13635	Article	OCT 2019	2019	Introduction Ear acupuncture carried out in primary care by trained midwives, with no specialist training in acupuncture, may be effective in alleviating pregnancy-related lower back and/or posterior pelvic girdle pain (LBPGP). The objective of this study was to assess the effect of ear acupuncture associated with standard obstetric care, in the primary-care setting, on LBPGP experienced by pregn…									12	2	0	0	2	0	14			0001-6349	1600-0412		WOS:000486636900011	31034580
Johannessen, Hege H.; Froshaug, Betina E.; Lysaker, Pernille J. G.; Salvesen, Kjell A.; Lukasse, Mirjam; Morkved, Siv; Stafne, Signe N.	Regular antenatal exercise including pelvic floor muscle training reduces urinary incontinence 3 months postpartum-Follow up of a randomized controlled trial	ACTA OBSTETRICIA ET GYNECOLOGICA SCANDINAVICA	100	2	294	301	10.1111/aogs.14010	Article	FEB 2021	2021	Introduction Urinary incontinence is a frequently reported condition among women with pregnancy and delivery as established risk factors. The aims of this study were to evaluate the effect of an antenatal exercise program including pelvic floor muscle training on postpartum urinary incontinence, and to explore factors associated with urinary incontinence three months postpartum.Material and metho…									3	0	0	0	0	0	3			0001-6349	1600-0412		WOS:000582838800001	32996139
Duvekot, Johannes J.; Duijnhoven, Ruben G.; van Horen, Eva; Bax, Caroline J.; Bloemenkamp, Kitty W.; Brusse, Ingrid A.; Dijk, Peter H.; Franssen, Maureen T.; Franx, Arie; Oudijk, Martijn A.; Porath, Martina M.; Scheepers, Hubertina C.; van Wassenaer-Leemhuis, Aleid G.; van Drongelen, Joris; Mol, Ben W.; Ganzevoort, Wessel	Temporizing management vs immediate delivery in early-onset severe preeclampsia between 28 and 34 weeks of gestation (TOTEM study): An open-label randomized controlled trial	ACTA OBSTETRICIA ET GYNECOLOGICA SCANDINAVICA	100	1	109	118	10.1111/aogs.13976	Article	JAN 2021	2021	Introduction There is little evidence to guide the timing of delivery of women with early-onset severe preeclampsia. We hypothesize that immediate delivery is not inferior for neonatal outcome but reduces maternal complications compared with temporizing management. Material and methods This Dutch multicenter open-label randomized clinical trial investigated non-inferiority for neonatal outcome of…									1	0	0	0	0	0	1			0001-6349	1600-0412		WOS:000563811000001	33319930
Dochez, Vincent; Esbelin, Julie; Misbert, Emilie; Arthuis, Chloe; Drouard, Anne; Badon, Virginie; Fenet, Olivier; Thubert, Thibault; Winer, Norbert	Effectiveness of nitrous oxide in external cephalic version on success rate: A randomized controlled trial	ACTA OBSTETRICIA ET GYNECOLOGICA SCANDINAVICA	99	3	391	398	10.1111/aogs.13753	Article	MAR 2020	2020	Introduction Approximately 4% of singleton pregnancies at term are in breech presentation. External cephalic version (ECV) can reduce the risks of noncephalic birth and cesarean delivery, but this maneuver can be painful. Our aim was to analyze the effect of administering inhaled nitrous oxide for analgesia on the ECV success rate. Material and methods This prospective, randomized, single-blind, …									8	0	0	0	0	0	8			0001-6349	1600-0412		WOS:000496875500001	31630398
Rozsa, Daniella Judit; Dalbye, Rebecka; Bernitz, Stine; Blix, Ellen; Dalen, Ingvild; Braut, Geir Sverre; Eggebo, Torbjorn M.; Oian, Pal; Sande, Ragnar Kvie	The effect of Zhang's guideline versus the WHO partograph on childbirth experience measured by the Childbirth Experience Questionnaire in the Labor Progression Study (LaPS): A cluster randomized trial	ACTA OBSTETRICIA ET GYNECOLOGICA SCANDINAVICA	101	2	193	199	10.1111/aogs.14298	Article	FEB 2022	2022	Introduction Childbirth experience is an increasingly recognized and important measure of quality of obstetric care. Previous research has shown that it can be affected by intrapartum care and how labor is followed. A partograph is recommended to follow labor progression by recording cervical dilation over time. There are currently different guidelines in use worldwide to follow labor progression…									2	0	0	0	1	0	2			0001-6349	1600-0412		WOS:000725307100001	34859422
Pomeranz, Meir; Goren Gepstein, Nitzan; Ovadia, Michal; Klein, Zvi; Daykan, Yair; Schonman, Ron; Arbib, Nissim	A novel method for office aspiration curettage in cases of retained products of conception: A randomized controlled trial	ACTA OBSTETRICIA ET GYNECOLOGICA SCANDINAVICA	100	11	2076	2081	10.1111/aogs.14245	Article	NOV 2021	2021	Introduction: Missed abortion can be treated with medication or aspiration curettage. A Karman aspiration cannula is another option. We evaluated its success in evacuating retained products of conception (RPOC) based on symptoms, endometrial thickness, endometrial irregularity, and blood flow seen on Doppler ultrasound (indicative of placenta).Material and methods: This prospective, randomized, n…									1	0	0	0	0	0	1			0001-6349	1600-0412		WOS:000693208200001	34467531
Ogah, Christian O.; Anikwe, Chidebe C.; Ajah, Leonard O.; Ikeotuonye, Arinze C.; Lawani, Osaheni L.; Okorochukwu, Bartholomew C.; Ikeoha, Cyril C.; Okoroafor, Francis C.	Preoperative vaginal cleansing with chlorhexidine solution in preventing post-cesarean section infections in a low resource setting: A randomized controlled trial	ACTA OBSTETRICIA ET GYNECOLOGICA SCANDINAVICA	100	4	694	703	10.1111/aogs.14060	Article	APR 2021	2021	Introduction Infection is one of the most common causes of maternal morbidities and mortality and has been reported to be responsible for about 15% of maternal deaths. Any woman is at risk of infection during childbirth, but women undergoing cesarean section are at higher risk. Improvement in surgical procedures with asepsis and the use of antibiotics have helped reduce postoperative infectious m…									4	0	0	0	0	0	4			0001-6349	1600-0412		WOS:000610929400001	33351989
de Milliano, Inge; Huirne, Judith A. F.; Thurkow, Andreas L.; Radder, Celine; Bongers, Marlies Y.; van Vliet, Huib; van de Lande, Jonas; van de Ven, Peter M.; Hehenkamp, Wouter J. K.	Ulipristal acetate vs gonadotropin-releasing hormone agonists prior to laparoscopic myomectomy (MYOMEX trial): Short-term results of a double-blind randomized controlled trial	ACTA OBSTETRICIA ET GYNECOLOGICA SCANDINAVICA	99	1	89	98	10.1111/aogs.13713	Article	JAN 2020	2020	Introduction Laparoscopic myomectomy can be difficult when fibroids are large and numerous. This may result in extensive intraoperative bleeding and the need for a conversion to a laparotomy. Medical pretreatment prior to surgery might reduce these risks by decreasing fibroid size and vascularization of the fibroid. We compared pretreatment with ulipristal acetate (UPA) vs gonadotropin-releasing …									10	0	0	0	4	0	10			0001-6349	1600-0412		WOS:000505496700011	31468503
Sakalidis, Vanessa S.; Ivarsson, Lennart; Haynes, Alan G.; Jager, Linda; Scharer-Hernandez, Nania G.; Mitoulas, Leon R.; Prime, Danielle K.	Breast shield design impacts milk removal dynamics during pumping: A randomised controlled non-inferiority trial	ACTA OBSTETRICIA ET GYNECOLOGICA SCANDINAVICA	99	11	1561	1567	10.1111/aogs.13897	Article	NOV 2020	2020	Introduction: While many studies have investigated the importance of optimising pumping patterns for milk removal, the influence of breast shield design on milk removal has not been the focus of extensive investigation. This study aimed to determine the effectiveness of breast shields with either a 105 degrees or a 90 degrees flange opening angle on breast drainage and milk volume expressed durin…									4	0	0	0	1	0	4			0001-6349	1600-0412		WOS:000537904800001	32401335
Bohlin, Katja S.; Lofgren, Mats; Lindkvist, Hakan; Milsom, Ian	Smoking cessation prior to gynecological surgery-A registry-based randomized trial	ACTA OBSTETRICIA ET GYNECOLOGICA SCANDINAVICA	99	9	1230	1237	10.1111/aogs.13843	Article	SEP 2020	2020	Introduction Smoking cessation, both pre- and postoperatively, is important to reduce complications associated with surgery. Identifying feasible and effective means of alerting the patient before surgery to the importance of perioperative smoking cessation is a challenge to healthcare systems.Material and methods A randomized registry-based trial using the web-version of the Swedish national qua…									2	0	0	0	0	0	2			0001-6349	1600-0412		WOS:000526607100001	32170727
Christiansen, Ulla J.; Kruse, Anne R.; Olesen, Peter G.; Lauszus, Finn F.; Kesmodel, Ulrik S.; Forman, Axel	Outpatient vs inpatient total laparoscopic hysterectomy: A randomized controlled trial	ACTA OBSTETRICIA ET GYNECOLOGICA SCANDINAVICA	98	11	1420	1428	10.1111/aogs.13670	Article	NOV 2019	2019	Introduction The objective of the study was to investigate whether outpatient total laparoscopic hysterectomy (TLH) could be performed as a routine without compromising patient satisfaction. The main outcomes were patient satisfaction with length of hospital stay, quality of life, complications and readmissions, and time to return to work. Material and methods A non-blinded prospective randomized…									13	0	0	0	2	0	13			0001-6349	1600-0412		WOS:000476073900001	31148146
Salim, Raed; Hakim, Marwan; Zafran, Noah; Nachum, Zohar; Romano, Shabtai; Garmi, Gali	Double-blind randomized trial of progesterone to prevent preterm birth in second-trimester bleeding	ACTA OBSTETRICIA ET GYNECOLOGICA SCANDINAVICA	98	10	1318	1325	10.1111/aogs.13641	Article	OCT 2019	2019	Introduction Second-trimester vaginal bleeding increases the risk of spontaneous preterm birth. We aimed to examine the efficacy of vaginal progesterone to reduce preterm birth rate in women with second-trimester vaginal bleeding. Material and methods Two-center, double-blind, placebo-controlled trial involving pregnant women with second-trimester vaginal bleeding. Women with documented uterine b…									2	0	0	0	1	0	2			0001-6349	1600-0412		WOS:000486636900012	31087325
Sarreau, Melie; Isly, Helene; Poulain, Patrice; Fontaine, Brigitte; Morel, Olivier; Villemonteix, Pascal; Mares, Pierre; Mousty, Eve; Godard, Alain; Ragot, Stephanie; Pierre, Fabrice	Balloon catheter vs oxytocin alone for induction of labor in women with a previous cesarean section: A randomized controlled trial	ACTA OBSTETRICIA ET GYNECOLOGICA SCANDINAVICA	99	2	259	266	10.1111/aogs.13712	Article	FEB 2020	2020	Introduction To compare the efficacy and maternal-neonatal morbidity between balloon catheter and oxytocin for induction of labor in women with a previous cesarean section and an unfavorable cervix. Material and methods This open-label randomized controlled trial took place in seven French hospitals. Inclusion criteria were medical indication for labor induction in pregnant women, >= 37 weeks, wi…									10	2	0	0	2	0	12			0001-6349	1600-0412		WOS:000485847200001	31432510
Axling, Ulrika; Onning, Gunilla; Niskanen, Titti Martinsson; Larsson, Niklas; Hansson, Stefan R.; Hulthen, Lena	The effect of Lactiplantibacillus plantarum 299v together with a low dose of iron on iron status in healthy pregnant women: A randomized clinical trial	ACTA OBSTETRICIA ET GYNECOLOGICA SCANDINAVICA	100	9	1602	1610	10.1111/aogs.14153	Article	SEP 2021	2021	Introduction Iron deficiency during pregnancy is a global health problem and is associated with adverse pregnancy outcomes. The aim of this randomized, double-blind, placebo-controlled study was to evaluate the effect of Lactiplantibacillus plantarum 299v (Lp299v, 10(10) colony forming units), 4.2 mg iron, 12 mg ascorbic acid and 30 mu g folic acid (Lp) on iron status in healthy, non-anemic, preg…									6	0	0	0	3	0	6			0001-6349	1600-0412		WOS:000641677500001	33880752
Huhtala, Mikael; Nikkinen, Hilkka; Paavilainen, Elisa; Niinikoski, Harri; Vaarasmaki, Marja; Loo, Britt-Marie; Ronnemaa, Tapani; Tertti, Kristiina	Comparison of glucose metabolism and anthropometry in women with previous gestational diabetes treated with metformin vs. insulin: 9-year follow-up of two randomized trials	ACTA OBSTETRICIA ET GYNECOLOGICA SCANDINAVICA	101	5	514	523	10.1111/aogs.14343	Article	MAY 2022	2022	Introduction The main aim was to study whether the long-term incidences of type 2 diabetes, pre-diabetes and metabolic syndrome differed between women who were treated with metformin or insulin for gestational diabetes. Material and methods This 9-year follow-up study of two open-label randomized trials compares metformin and insulin treatments of gestational diabetes. In all, 165 women, 88 previ…									1	0	0	0	0	0	1			0001-6349	1600-0412		WOS:000767144500001	35274295
Boelig, Rupsa C.; Dugoff, Lorraine; Roman, Amanda; Berghella, Vincenzo; Ludmir, Jack	Predicting asymptomatic cervical dilation in pregnant patients with short mid-trimester cervical length: A secondary analysis of a randomized controlled trial	ACTA OBSTETRICIA ET GYNECOLOGICA SCANDINAVICA	98	6	761	768	10.1111/aogs.13545	Article	JUN 2019	2019	Introduction Second trimester asymptomatic cervical dilation is a significant risk factor for early preterm birth. The objective of this study is to evaluate whether transvaginal ultrasound cervical length (CL) predicts asymptomatic cervical dilation on physical exam in women with short cervix (CL <= 25 mm) and no prior preterm birth. Material and methods Secondary analysis of a randomized trial …									10	0	0	0	5	0	10			0001-6349	1600-0412		WOS:000467870200011	30681719
Ehrbar, Verena; Germeyer, Ariane; Nawroth, Frank; Dangel, Astrid; Findeklee, Sebastian; Urech, Corinne; Rochlitz, Christoph; Stiller, Ruth; Tschudin, Sibil	Long-term effectiveness of an online decision aid for female cancer patients regarding fertility preservation: Knowledge, attitude, and decisional regret	ACTA OBSTETRICIA ET GYNECOLOGICA SCANDINAVICA	100	6	1132	1139	10.1111/aogs.14108	Article	JUN 2021	2021	Introduction The decision, whether to undergo fertility preservation or not is highly demanding for cancer patients. Decision aids may act as an additional source of support. So far, only a limited number of decision aids regarding fertility preservation for female cancer patients exist and have been evaluated systematically. This paper presents the results of secondary analyses of the first rand…									4	0	0	0	2	0	4			0001-6349	1600-0412		WOS:000620673400001	33538329
Tagliaferri, Valeria; Ruggieri, Stefania; Taccaliti, Chiara; Gentile, Cosimo; Didonna, Teodora; D'asta, Marco; Legge, Francesco; Guida, Piero; Scambia, Giovanni; Guido, Maurizio	Comparison of absorbable and permanent sutures for laparoscopic sacrocervicopexy: A randomized controlled trial	ACTA OBSTETRICIA ET GYNECOLOGICA SCANDINAVICA	100	2	347	352	10.1111/aogs.13997	Article	FEB 2021	2021	Introduction Pelvic organ prolapse is a common cause of morbidity and decreased quality of life among women and is treatable by laparoscopic sacrocolpopexy. Recent data suggest that absorbable sutures are a feasible and appealing option for mesh attachment given a potential decreased risk of complications related to mesh erosion. The aim of the present study was to demonstrate the non-inferiority…									5	0	0	0	0	0	5			0001-6349	1600-0412		WOS:000577447600001	32970837
Dalbye, Rebecka; Bernitz, Stine; Olsen, Inge Christoffer; Zhang, Jun; Eggebo, Torbjorn Moe; Rozsa, Daniella; Froslie, Kathrine Frey; Oian, Pal; Blix, Ellen	The Labor Progression Study: The use of oxytocin augmentation during labor following Zhang's guideline and the WHO partograph in a cluster randomized trial	ACTA OBSTETRICIA ET GYNECOLOGICA SCANDINAVICA	98	9	1187	1194	10.1111/aogs.13629	Article	SEP 2019	2019	Introduction This study aims to investigate the use of oxytocin augmentation during labor in nulliparous women following Zhang's guideline or the WHO partograph. Material and methods This is a secondary analysis of a cluster randomized controlled trial in 14 birth-care units in Norway, randomly assigned to either the intervention group, which followed Zhang's guideline, or to the control group, w…									5	0	0	0	0	0	5			0001-6349	1600-0412		WOS:000484377700013	31017306
Baqui, Abdullah H.; Lee, Anne C. C.; Koffi, Alain K.; Khanam, Rasheda; Mitra, Dipak K.; Dasgupta, Sushil K.; Uddin, Jamal; Ahmed, Parvez; Rafiqullah, Iftekhar; Rahman, Mahmoodur; Quaiyum, Abdul; Koumans, Emilia H.; Christian, Parul; Saha, Samir K.; Mullany, Luke C.; Labrique, Alain	Prevalence of and risk factors for abnormal vaginal flora and its association with adverse pregnancy outcomes in a rural district in north-east Bangladesh	ACTA OBSTETRICIA ET GYNECOLOGICA SCANDINAVICA	98	3	309	319	10.1111/aogs.13492	Article	MAR 2019	2019	Introduction The role of screening and treatment for abnormal vaginal flora (AVF) on adverse pregnancy outcomes remains unclear. Using data from women who participated in a population-based cluster randomized trial who were screened and treated for AVF, we report risk factors for AVF and association of persistent AVF with adverse perinatal outcomes. Material and methods Pregnant women (n = 4221) …									6	1	0	0	3	0	7			0001-6349	1600-0412		WOS:000459481000005	30346023
Johnsson, Vilma L.; Pedersen, Nina G.; Worda, Katharina; Krampl-Bettelheim, Elisabeth; Skibsted, Lillian; Hinterberger, Stefan; Strobl, Isolde; Bowman, Maria E.; Smith, Roger; Tabor, Ann; Rode, Line	Plasma progesterone, estradiol, and unconjugated estriol concentrations in twin pregnancies: Relation with cervical length and preterm delivery	ACTA OBSTETRICIA ET GYNECOLOGICA SCANDINAVICA	98	1	86	94	10.1111/aogs.13464	Article	JAN 2019	2019	Introduction The aim of this study was to examine the association between plasma hormone concentrations, cervical length, and preterm delivery in twin pregnancies, including the effect of progesterone treatment. Material and methods This study included 191 women pregnant with twins from a randomized placebo-controlled trial. A baseline blood sample was collected at 18-24 weeks before treatment wi…									2	0	0	0	0	0	2			0001-6349	1600-0412		WOS:000453833400012	30218572
Broberg, Lotte; Tabor, Ann; Rosthoj, Susanne; Backhausen, Mette; Frokjaer, Vibe G.; Damm, Peter; Hegaard, Hanne K.	Effect of supervised group exercise on psychological well-being among pregnant women with or at high risk of depression (the EWE Study): A randomized controlled trial	ACTA OBSTETRICIA ET GYNECOLOGICA SCANDINAVICA	100	1	129	138	10.1111/aogs.13982	Article	JAN 2021	2021	Introduction Depression is expected to be the leading cause of disability worldwide by 2030. The prevalence is increasing and is two-fold higher in women than in men, women being at particularly high risk during hormonal transition phases such as pregnancy and the postpartum period. The objective for this trial was to assess the effect of supervised group exercise on psychological well-being and …									4	0	0	0	0	0	4			0001-6349	1600-0412		WOS:000569401800001	32862425
Tempest, Nicola; Lane, Steven; Hapangama, Dharani; Wattar, Bassel; Tamblyn, Jennifer; Parry-Smith, William; Prior, Matthew; Chandrasekaran, Dhivya; Bansali, Shailly Sahu; Boregowda, Geethanjali; Dave, Fulva; Guiver, Julie; Gupta, Mohita; Iyasere, Cecilia; Jones, Kate; Karanam, Vijaya; Player, Jessica; Bhatt, Daxina; Boyes, Zoe; Carpenter, Ciara; Clarke, Helen; Corr, Trent; Dauleh, Sarah; Egan, Je…	Babies in occiput posterior position are significantly more likely to require an emergency cesarean birth compared with babies in occiput transverse position in the second stage of labor: A prospective observational study	ACTA OBSTETRICIA ET GYNECOLOGICA SCANDINAVICA	99	4	537	545	10.1111/aogs.13765	Article	APR 2020	2020	Introduction Malposition complicates 2-13% of births at delivery, leading to increased obstetric interventions (cesarean section and instrumental delivery) and higher rates of adverse fetal and maternal outcomes. Limited data are available regarding the likely rates of obstetric intervention and subsequent neonatal and maternal outcomes of births with babies in persistent occiput posterior positi…									5	0	0	0	2	0	5			0001-6349	1600-0412		WOS:000502304800001	31667835
Vroom, Albertine J.; Aerts, Luca; Bongers, Marlies Y.; Lim, Arianne C.; Pielkenrood, Bart J.; Geomini, Peggy M. A. J.; van Hanegem, Nehalennia	Endometrial sampling before or after saline contrast sonohysterography in women with postmenopausal bleeding (ESPRESSO trial): A multicenter randomized controlled trial	ACTA OBSTETRICIA ET GYNECOLOGICA SCANDINAVICA	100	7	1258	1264	10.1111/aogs.14086	Article	JUL 2021	2021	Introduction The aim of this study is to evaluate the quality of the endometrial sample obtained by office endometrial aspiration when performed before or after saline contrast sonohysterography (SCSH) in women with postmenopausal bleeding and a thickened endometrium. To conduct a complete, minimally invasive and cost-effective diagnostic workup in women with postmenopausal bleeding and a thicken…									0	1	0	0	0	0	1			0001-6349	1600-0412		WOS:000615707500001	33454970
Nygaard, Ane Sigrid; Rydningen, Mona Birgitte; Stedenfeldt, Mona; Wojniusz, Slawomir; Larsen, Marthe; Lindsetmo, Rolv-Ole; Haugstad, Gro Killi; Oian, Pal	Group-based multimodal physical therapy in women with chronic pelvic pain: A randomized controlled trial	ACTA OBSTETRICIA ET GYNECOLOGICA SCANDINAVICA	99	10	1320	1329	10.1111/aogs.13896	Article	OCT 2020	2020	Introduction Chronic pelvic pain in women is a complex condition, and physical therapy is recommended as part of a broader treatment approach. The objective of this study was to compare structured group-based multimodal physical therapy in a hospital setting (intervention group) with primary-care physical therapy (comparator group) for women with chronic pelvic pain.Material and methods Women age…									0	0	0	0	0	0	0			0001-6349	1600-0412		WOS:000536641500001	32386466
Haavisto, Henna; Polo-Kantola, Paivi; Anttila, Ella; Kolari, Terhi; Ojala, Elina; Rinne, Kirsi	Experiences of induction of labor with a catheter - A prospective randomized controlled trial comparing the outpatient and inpatient setting	ACTA OBSTETRICIA ET GYNECOLOGICA SCANDINAVICA	100	3	410	417	10.1111/aogs.14037	Article	MAR 2021	2021	Introduction Approximately every fourth labor is induced. In Finland, when labor is induced, it is commonly carried out with a catheter in the inpatient (IP) setting. However, in uncomplicated, full-term pregnancies, induction of labor (IOL) in the outpatient (OP) setting is also possible. Nevertheless, there is only a limited amount of information about the experiences of IOL in OP setting. Our …									3	0	0	0	2	0	3			0001-6349	1600-0412		WOS:000590707000001	33140841
Nijsten, Kelly; Dean, Caitlin; van der Minnen, Lois M.; Bais, Joke M. J.; Ris-Stalpers, Carrie; van Eekelen, Rik; Bremer, Henk A.; van der Ham, David P.; Heidema, Wieteke M.; Huisjes, Anjoke; Kleiverda, Gunilla; Kuppens, Simone M.; van Laar, Judith O. E. H.; Langenveld, Josje; van der Made, Flip; Papatsonis, Dimitri; Pelinck, Marie-Jose; Pernet, Paula J.; Van Rheenen-Flach, Leonie; Rijnders, Robb…	Recurrence, postponing pregnancy, and termination rates after hyperemesis gravidarum: Follow up of the MOTHER study	ACTA OBSTETRICIA ET GYNECOLOGICA SCANDINAVICA	100	9	1636	1643	10.1111/aogs.14197	Article	SEP 2021	2021	Introduction Hyperemesis gravidarum (HG) complicates 1% of pregnancies and has a major impact on maternal quality of life and well-being. We know very little about HG's long-term impact after an affected pregnancy, including recurrence rates in future pregnancies, which is essential information for women considering subsequent pregnancies. In this study, we aimed to prospectively measure the recu…									4	0	0	0	0	0	4			0001-6349	1600-0412		WOS:000666796800001	34033123
