# Supplementary material for: Clinical trial registration and CONSORT adherence in obstetrics and gynecology journals: a cross-sectional analysis of Chinese- and English-language publications
Source: PeerJ. 2026 Apr 21;14:e21140. doi: 10.7717/peerj.21140 (PMC13108464; doi:10.7717/peerj.21140)
Supplement: Supplemental Information 1 [file peerj-14-21140-s001.zip › Raw data-updated/RCT-English journals/First round-excluded based on article type review/17.xls]

## Sheet: savedrecs
Authors	Article Title	Source Title	Volume	Issue	Start Page	End Page	DOI	Document Type	Publication Date	Publication Year	Abstract	Abstract - Foreign	Abstract - English Transliteration	Abstract - Foreign	Abstract - Korean	Conference Title	Conference Date	Conference Sponsor	Conference Location	Times Cited, WoS Core	Times Cited, CSCD	Times Cited, RSCI	Times Cited, ARCI	Times Cited, BCI	Times Cited, SCIELO	Times Cited, All Databases	180 Day Usage Count	Since 2013 Usage Count	ISSN	eISSN	ISBN	UT (Unique ID)	Pubmed Id
Wang, Ange; Letourneau, Joseph M.; Juarez-Hernandez, Flor; Abel, Mary Kathryn; Mok-Lin, Evelyn; Rosen, Mitchell P.	Hormone concentrations of dominant follicles in the TALES randomized controlled trial comparing letrozole with tamoxifen	JOURNAL OF ASSISTED REPRODUCTION AND GENETICS	39	11	2617	2624	10.1007/s10815-022-02626-6	Article	NOV 2022	2022	Background In this secondary analysis of the TAmoxifen or Letrozole in Estrogen Sensitive tumors (TALES) trial, we aimed to investigate if concurrent administration of letrozole vs. tamoxifen vs. no added treatment affects hormonal composition and size of stimulated ovarian follicles. Methods TALES is a randomized controlled trial of IVF stimulation for estrogen receptor (ER)-positive breast canc…									0	0	0	0	0	0	0			1058-0468	1573-7330		WOS:000865211900001	36192617
Haas, Jigal; Miller, Tal Elkan; Nahum, Ravit; Aizer, Adva; Kirshenbaum, Michal; Zilberberg, Eran; Lebovitz, Oshrit; Orvieto, Raoul	The role of ICSI vs. conventional IVF for patients with advanced maternal age-a randomized controlled trial	JOURNAL OF ASSISTED REPRODUCTION AND GENETICS	38	1	95	100	10.1007/s10815-020-01990-5	Article	JAN 2021	2021	Objectives This study aimed to evaluate the role of intracytoplasmic sperm injection (ICSI) in the treatment of non-male factor infertile patients aged >= 39. Methods This is a single-center, prospective, randomized controlled clinical trial, between March 2018 and December 2019. Sixty-nine patients were recruited, and sixty patients participated in the study. Their ovaries were randomized prior …									8	0	0	0	3	0	8			1058-0468	1573-7330		WOS:000584865500002	33118102
Smith, Meghan B.; Ho, Jacqueline R.; Cortessis, Victoria; Chen, Irene Jiyao; Bendikson, Kristin A.; Paulson, Richard J.; McGinnis, Lynda K.; Ahmady, Ali	What is the optimal timing of intracytoplasmic sperm injection (ICSI) after EGG retrieval? A randomized controlled trial	JOURNAL OF ASSISTED REPRODUCTION AND GENETICS	38	8	2151	2156	10.1007/s10815-021-02216-y	Article	AUG 2021	2021	Purpose To determine if oocyte denudation and ICSI at 36.5 versus 39 h post HCG and/or Lupron trigger (2.5 h versus 5 h post-oocyte retrieval) influences fertilization and blastulation rates in good prognosis couples Methods We performed a prospective, randomized controlled trial of 12 patients undergoing IVF with ICSI at an academic fertility center, resulting in 206 MII oocytes analyzed. At tim…									1	0	0	0	0	0	1			1058-0468	1573-7330		WOS:000657849200001	34081233
De Vos, Anick; dos Santos-Ribeiro, Samuel; Tournaye, Herman; Verheyen, Greta	Birthweight of singletons born after blastocyst-stage or cleavage-stage transfer: analysis of a data set from three randomized controlled trials	JOURNAL OF ASSISTED REPRODUCTION AND GENETICS	37	1	127	132	10.1007/s10815-019-01641-4	Article	JAN 2020	2020	Purpose The present post hoc analysis aims to study the neonatal data of singletons born from three randomized controlled trials (RCTs) which compared the outcome of day 3 and day 5 transfers.Methods Our analysis included 208 liveborn singletons from three existing RCTs (publication dates 2004, 2005, and 2006), 93 children from cleavage-stage transfers and 115 from blastocyst-stage transfers. Van…									5	0	0	0	3	0	5			1058-0468	1573-7330		WOS:000516602200001	31836942
Moustafa, Sarah; Rosen, Emma; Goodman, Linnea	Patient and provider satisfaction with saline ultrasound versus office hysteroscopy for uterine cavity evaluation prior to in vitro fertilization: a randomized controlled trial	JOURNAL OF ASSISTED REPRODUCTION AND GENETICS	38	3	627	634	10.1007/s10815-021-02065-9	Article	MAR 2021	2021	Purpose To compare patient and provider satisfaction with saline ultrasound (SIS) versus office hysteroscopy for cavity evaluation prior to in vitro fertilization (IVF) and to assess the capability of hysteroscopy to manage pathology at time of diagnosis to reduce delays and supernumerary procedures.Methods This was a randomized, controlled trial in a university fertility clinic. One hundred enro…									4	0	0	0	2	0	4			1058-0468	1573-7330		WOS:000613582500001	33527249
Eskew, Ashley M.; Reschke, Lauren D.; Woolfolk, Candice; Schulte, Maureen B.; Boots, Christina E.; Broughton, Darcy E.; Jimenez, Patricia T.; Omurtag, Kenan R.; Keller, Sarah L.; Ratts, Valerie S.; Odem, Randall R.; Jungheim, Emily S.	Effect of endometrial mechanical stimulation in an unselected population undergoing in vitro fertilization: futility analysis of a double-blind randomized controlled trial	JOURNAL OF ASSISTED REPRODUCTION AND GENETICS	36	2	299	305	10.1007/s10815-018-1356-5	Article	FEB 2019	2019	PurposeImplantation failure is a major limiting factor of successful in vitro fertilization (IVF). The objective of this study was to determine if endometrial mechanical stimulation (EMS) by endometrial biopsy in the luteal phase of the cycle prior to embryo transfer (ET) improves clinical outcomes in an unselected subfertile population.MethodsDouble-blind, randomized controlled trial of EMS vers…									14	0	0	0	9	0	14			1058-0468	1573-7330		WOS:000461343000014	30397897
Gharaei, Roghaye; Alyasin, Ashraf; Mahdavinezhad, Forough; Samadian, Esmaeil; Ashrafnezhad, Zhaleh; Amidi, Fardin	Randomized controlled trial of astaxanthin impacts on antioxidant status and assisted reproductive technology outcomes in women with polycystic ovarian syndrome	JOURNAL OF ASSISTED REPRODUCTION AND GENETICS	39	4	995	1008	10.1007/s10815-022-02432-0	Article	APR 2022	2022	Purpose Polycystic ovary syndrome (PCOS), the most common endocrinopathy in women, is typically accompanied by a defective oxidative defense system. Here, we investigated the effect of astaxanthin (AST) as a powerful antioxidant on the oxidative stress (OS) response and assisted reproductive technology (ART) outcomes in PCOS patients. Methods In this double-blind, randomized, placebo-controlled t…									2	0	0	0	1	0	2			1058-0468	1573-7330		WOS:000763210100001	35237893
Ozgur, Kemal; Berkkanoglu, Murat; Bulut, Hasan; Yoruk, Gonul Didem Akay; Candurmaz, Nevrah Nal; Coetzee, Kevin	Single best euploid versus single best unknown-ploidy blastocyst frozen embryo transfers: a randomized controlled trial	JOURNAL OF ASSISTED REPRODUCTION AND GENETICS	36	4	629	636	10.1007/s10815-018-01399-1	Article	APR 2019	2019	PurposeThis paper aims to investigate the efficacy of IVF with preimplantation genetic testing for aneuploidy (PGT-A), using only best-scoring blastocysts from young (35years) infertile patients undergoing single blastocyst frozen embryo transfers (FET).MethodIn this randomized controlled trial (RCT) registered 29 March 2017, 302 infertile patient-couples eligible to participate underwent autolog…									30	1	1	0	19	0	32			1058-0468	1573-7330		WOS:000467491600008	30617927
Revelli, Alberto; Gennarelli, Gianluca; Sestero, Marta; Canosa, Stefano; Carosso, Andrea; Salvagno, Francesca; Pittatore, Giulia; Filippini, Claudia; Benedetto, Chiara	A prospective randomized trial comparing corifollitropin-alpha late-start (day 4) versus standard administration (day 2) in expected poor, normal, and high responders undergoing controlled ovarian stimulation for IVF	JOURNAL OF ASSISTED REPRODUCTION AND GENETICS	37	5	1163	1170	10.1007/s10815-020-01742-5	Article	MAY 2020	2020	Objective To assess whether corifollitropin-alpha (CF alpha) late-start administration (day 4) and standard administration (day 2) can obtain similar oocyte yield and live birth rate. Study design A randomized controlled trial. Setting University Hospital IVF Unit. Patients One hundred thirteen women undergoing IVF. Interventions Patients distributed in three subgroups (expected poor, normal, or …									8	0	0	0	3	0	8			1058-0468	1573-7330		WOS:000520654200001	32185595
Knudtson, Jennifer F.; Sun, Fangbai; Coward, R. Matthew; Hansen, Karl R.; Barnhart, Kurt T.; Smith, James; Legro, Richard S.; Diamond, Michael P.; Krawetz, Stephen A.; Zhang, Heping; Usadi, Rebecca; Baker, Valerie L.; Santoro, Nanette; Steiner, Anne Z.	The relationship of plasma antioxidant levels to semen parameters: the Males, Antioxidants, and Infertility (MOXI) randomized clinical trial	JOURNAL OF ASSISTED REPRODUCTION AND GENETICS	38	11	3005	3013	10.1007/s10815-021-02301-2	Article	NOV 2021	2021	Purpose The understanding of the role of plasma antioxidant levels in male fertility in the USA is limited. In a secondary analysis of the Males, Antioxidants, and Infertility (MOXI) randomized clinical trial, we sought to determine whether serum levels of vitamin E (alpha-tocopherol), zinc, and selenium were correlated with semen parameters and couple fertility outcomes. Methods This study is a …									3	0	0	0	0	0	3			1058-0468	1573-7330		WOS:000690736100001	34455507
Yetkinel, Selcuk; Kilicdag, Esra Bulgan; Aytac, Pinar Caglar; Haydardedeoglu, Buelent; Simsek, Erhan; Cok, Tayfun	Effects of the microfluidic chip technique in sperm selection for intracytoplasmic sperm injection for unexplained infertility: a prospective, randomized controlled trial	JOURNAL OF ASSISTED REPRODUCTION AND GENETICS	36	3	403	409	10.1007/s10815-018-1375-2	Article	MAR 2019	2019	PurposeThe new-generation spermatozoon selection method, microfluidic technique called Fertile Chip((R)) gives the chance to select spermatozoa with lower DNA fragmentation indexes. We aimed to determine the effect of microfluidic techniques for spermatozoon selection in ICSI treatment in patients with unexplained infertility.MethodsThis prospective randomized controlled study was conducted at a …									25	1	0	0	14	0	26			1058-0468	1573-7330		WOS:000463773900006	30542782
Scarselli, Filomena; Cursio, Elisabetta; Muzzi, Saverio; Casciani, Valentina; Ruberti, Alessandra; Gatti, Simona; Greco, Pierfrancesco; Varricchio, Maria Teresa; Minasi, Maria Giulia; Greco, Ermanno	How 1 h of abstinence improves sperm quality and increases embryo euploidy rate after PGT-A: a study on 106 sibling biopsied blastocysts	JOURNAL OF ASSISTED REPRODUCTION AND GENETICS	36	8	1591	1597	10.1007/s10815-019-01533-7	Article	AUG 2019	2019	Purpose The aim of our study was to evaluate the influence of different ejaculatory abstinence time frames (several days versus 1 h) on semen parameters, blastocysts ploidy rate, and clinical results in assisted reproduction cycles on sibling oocytes. Methods This is a prospective study including 22 preimplantation genetic testing for aneuploidy (PGT-A) cycles performed between November 2015 and …									7	1	0	0	2	0	8			1058-0468	1573-7330		WOS:000482952700008	31325068
Vuong, Lan N.; Nguyen, Linh K.; Le, Anh H.; Pham, Huy H.; Ho, Vu N. A.; Le, Ho L.; Pham, Toan D.; Dang, Vinh Q.; Phung, Tuan H.; Smitz, Johan; Ho, Tuong M.	Fresh embryo transfer versus freeze-only after in vitro maturation with a pre-maturation step in women with high antral follicle count: a randomized controlled pilot study	JOURNAL OF ASSISTED REPRODUCTION AND GENETICS	38	6	1293	1302	10.1007/s10815-021-02180-7	Article	JUN 2021	2021	Purpose In vitro maturation (NM) is an alternative to in vitro fertilization (NF) for women at high risk of developing ovarian hyperstimulation syndrome (OHSS). This study determined the effectiveness and safety of a freeze-only strategy versus fresh embryo transfer (ET) after IVM with a pre-maturation step (CAPA-IVM) in women with a high antral follicle count (AFC).Methods This randomized, contr…									4	0	0	0	4	0	5			1058-0468	1573-7330		WOS:000637466100001	33825118
Aghajanova, Lusine; Sundaram, Viji; Kao, Chia-Ning; Letourneau, Joseph M.; Manvelyan, Evelyna; Cedars, Marcelle, I; Huddleston, Heather G.	Autologous platelet-rich plasma treatment for moderate-severe Asherman syndrome: the first experience	JOURNAL OF ASSISTED REPRODUCTION AND GENETICS	38	11	2955	2963	10.1007/s10815-021-02328-5	Article	NOV 2021	2021	Purpose Treatment of Asherman syndrome (AS) presents a significant clinical challenge. Based on our in vitro data showing that PRP could activate endometrial cell proliferation and migration, we hypothesized that intrauterine infusion of autologous platelet-rich plasma (PRP) may improve endometrial regeneration and fertility outcomes in patients with moderate-severe AS.Materials and methods Subje…									2	0	0	0	0	0	2			1058-0468	1573-7330		WOS:000705741200002	34613578
McPherson, Nicole O.; Vincent, Andrew D.; Pacella-Ince, Leanne; Tremellen, Kelton	Comparison of in vitro fertilisation/intracytoplasmic sperm injection on live birth rates in couples with non-male factor infertility and advanced maternal age	JOURNAL OF ASSISTED REPRODUCTION AND GENETICS	38	3	669	678	10.1007/s10815-020-02026-8	Article	MAR 2021	2021	Purpose To determine if the use of ICSI in women of advanced maternal age with non-male factor infertility increases chances of live birth.Methods Retrospective data analysis of 10 years of cycle data from a single Australian IVF clinic (Repromed). First cycle patients only of an advanced maternal age (>= 35 years) with non-male factor infertility utilising standard IVF or ICSI insemination and h…									7	0	0	0	2	0	7			1058-0468	1573-7330		WOS:000605519700002	33409756
Wang, Jun; Zhang, Jing; Zhao, Nan; Ma, Yuan; Wang, Xiyi; Gou, Xingqing; Ju, Ying; Zhang, Hengde; Chen, Shuqiang; Wang, Xiaohong	The effect of ovarian stimulation on aneuploidy of early aborted tissues and preimplantation blastocysts: comparison of the GnRH agonist long protocol with the GnRH antagonist protocol	JOURNAL OF ASSISTED REPRODUCTION AND GENETICS	39	8	1927	1936	10.1007/s10815-022-02557-2	Article	AUG 2022	2022	Purpose To compare aneuploidy rates in early aborted tissues or blastocysts between in vitro fertilization (IVF) cycles after the gonadotropin-releasing hormone (GnRH) antagonist (GnRH-ant) protocol or the GnRH agonist (GnRH-a) long protocol.Methods This was a retrospective cohort study from a university-affiliated fertility center. In total, 550 early miscarriage patients who conceived through I…									0	0	0	0	0	0	0			1058-0468	1573-7330		WOS:000818637900001	35767166
Bahramrezaie, Mojdeh; Amidi, Fardin; Aleyasin, Ashraf; Saremi, AboTaleb; Aghahoseini, Marzieh; Brenjian, Samaneh; Khodarahmian, Mahshad; Pooladi, Arash	Effects of resveratrol on VEGF & HIF1 genes expression in granulosa cells in the angiogenesis pathway and laboratory parameters of polycystic ovary syndrome: a triple-blind randomized clinical trial	JOURNAL OF ASSISTED REPRODUCTION AND GENETICS	36	8	1701	1712	10.1007/s10815-019-01461-6	Article	AUG 2019	2019	Objectives Management options for PCOS, as the most prevalent endocrine disorder in women of reproductive age, using natural supplements have a high priority for physicians, especially based on the etiological pathways. Therefore, this study was conducted to describe the effect of resveratrol on the angiogenesis pathway, for management of PCOS through assessing VEGF, HIF1 gene expression, and lab…									31	2	0	0	18	1	34			1058-0468	1573-7330		WOS:000482952700018	31327131
