# Supplementary material for: Clinical trial registration and CONSORT adherence in obstetrics and gynecology journals: a cross-sectional analysis of Chinese- and English-language publications
Source: PeerJ. 2026 Apr 21;14:e21140. doi: 10.7717/peerj.21140 (PMC13108464; doi:10.7717/peerj.21140)
Supplement: Supplemental Information 1 [file peerj-14-21140-s001.zip › Raw data-updated/RCT-English journals/First round-excluded based on article type review/18.xls]

## Sheet: savedrecs
Authors	Article Title	Source Title	Volume	Issue	Start Page	End Page	DOI	Document Type	Publication Date	Publication Year	Abstract	Abstract - Foreign	Abstract - English Transliteration	Abstract - Foreign	Abstract - Korean	Conference Title	Conference Date	Conference Sponsor	Conference Location	Times Cited, WoS Core	Times Cited, CSCD	Times Cited, RSCI	Times Cited, ARCI	Times Cited, BCI	Times Cited, SCIELO	Times Cited, All Databases	180 Day Usage Count	Since 2013 Usage Count	ISSN	eISSN	ISBN	UT (Unique ID)	Pubmed Id
Beesham, Ivana; Bosman, Shannon; Beksinska, Mags; Scoville, Caitlin W.; Smit, Jennifer; Nanda, Kavita	Contraceptive method preference and reasons for contraceptive discontinuation among women randomized to intramuscular depot medroxyprogesterone acetate, a copper intrauterine device or a levonorgestrel implant: Findings from Durban, South Africa	CONTRACEPTION	108		37	43	10.1016/j.contraception.2021.11.002	Article	APR 2022	2022	Objectives: The use of intrauterine devices (IUDs) and contraceptive implants in South Africa is low with limited data on patterns of use and reasons for discontinuation. We describe contraceptive preferences and reasons for discontinuation among women enrolled in the Evidence for Contraceptive Options and HIV Outcomes (ECHO) Trial from one trial site.Study design: ECHO, conducted between 2015 an…									1	0	0	0	0	0	1			0010-7824	1879-0518		WOS:000820207100007	34848180
Ferguson, Grace P; Achilles, Sharon L; Meyn, Leslie A; Krajewski, Colleen M; Chappell, Catherine A; Vinekar, Kavita; Chen, Beatrice A	Dextromethorphan as a novel nonopioid adjunctive agent for pain control with medication abortion: A randomized controlled trial.	Contraception					10.1016/j.contraception.2022.10.010	Journal Article	2022-Nov-02	2022	OBJECTIVES: To evaluate efficacy and satisfaction of dextromethorphan as a non-narcotic adjuvant to current analgesic regimens for medication abortion.STUDY DESIGN: We conducted a randomized, double-blinded, placebo-controlled trial. We randomized eligible participants (N=156) 1:1 to adjunctively take dextromethorphan (loading dose 60 mg and two subsequent 30 mg doses at 2 and 5 hours after misop…									0	0	0	0	0	0	0				1879-0518		MEDLINE:36332661	36332661
Brant, Ashley R; Reeves, Matthew F; Ye, Peggy P; Scott, Rachel K; Floyd, Serina; Tefera, Eshetu; Lotke, Pamela S	Gabapentin as an adjunct for pain management during dilation and evacuation: A double-blind randomized controlled trial.	Contraception					10.1016/j.contraception.2022.09.130	Journal Article	2022-Oct-12	2022	OBJECTIVES: To assess the analgesic efficacy of pre-operative gabapentin among patients undergoing dilation and evacuation (D&E) with moderate sedation.STUDY DESIGN: We conducted a randomized, controlled, double-blind trial among patients undergoing same-day D&E at 14-19 weeks gestation under moderate sedation. We randomized participants 1:1 to gabapentin 600 mg or placebo after cervical preparat…									0	0	0	0	0	0	0				1879-0518		MEDLINE:36243129	36243129
Hylton-Kong, Tina; Steiner, Markus J.; Bailey, Althea; Palazzi, Maria; Gallo, Maria F.	Debunking myths about contraceptive safety among women in Kingston, Jamaica: Pilot randomized controlled trial	CONTRACEPTION	103	5	356	360	10.1016/j.contraception.2020.12.016	Article	MAY 2021	2021	Objectives: (1) To create a short motion graphic video to debias women, using evidence from cognitive psychology, of 2 common myths about safety of intrauterine devices (IUDs) and implants in Jamaica; and (2) to conduct a pilot study to evaluate video effectiveness.Study design: We conducted a series of 3 focus group discussions among target users to inform the development process of the script, …									1	0	0	0	0	0	1			0010-7824	1879-0518		WOS:000637219100011	33428906
Nagendra, Divyah; Sonalkar, Sarita; Schurr, Danielle; McAllister, Arden; Roe, Andrea H.; Shorter, Jade M.; Sammel, Mary D.; Schreiber, Courtney A.	Opioid prescription for pain after osmotic dilator placement in abortion care: A randomized controlled trial	CONTRACEPTION	103	1	13	18	10.1016/j.contraception.2020.10.019	Article	JAN 2021	2021	Objective: To compare the overnight maximum pain scores after osmotic dilator placement prior to a dilation and evacuation (D&E) procedure in participants assigned to a prescription for ibuprofen alone or to ibuprofen plus oxycodone.Study design: We conducted a nonblinded pragmatic, randomized controlled trial to evaluate pain management among women undergoing osmotic dilator placement prior to D…									1	0	0	0	0	0	1			0010-7824	1879-0518		WOS:000600609900004	33160908
Moayedi, Ghazaleh; Stevens, Katelyn; Fontanilla, Tiana; Tschann, Mary; Bednarek, Paula H; Salcedo, Jennifer; Kaneshiro, Bliss; Soon, Reni	Intranasal fentanyl for first-trimester uterine aspiration pain: A randomized controlled trial.	Contraception	113		101	107	10.1016/j.contraception.2022.04.008	Journal Article; Multicenter Study; Randomized Controlled Trial; Research Support, Non-U.S. Gov't	2022-09	2022	OBJECTIVE: To evaluate whether administration of intranasal fentanyl reduces reported pain during first-trimester uterine aspiration.STUDY DESIGN: We conducted a multicenter, randomized, double-blind, placebo-controlled trial of patients with pregnancies less than or equal to 14 weeks gestation seeking uterine aspiration for induced abortion, early pregnancy loss, or failed medication abortion. W…									0	0	0	0	0	0	0				1879-0518		MEDLINE:35472333	35472333
Madden, Tessa; Holttum, Jessica; Maddipati, Ragini; Secura, Gina M.; Nease, Robert F.; Peipert, Jeffrey F.; Politi, Mary C.	Evaluation of a computerized contraceptive decision aid: A randomized controlled trial	CONTRACEPTION	102	5	339	345	10.1016/j.contraception.2020.08.002	Article	NOV 2020	2020	Objective: To evaluate the effectiveness of a contraceptive decision aid in reducing decisional conflict among women seeking reversible contraception.Study Design: We conducted a randomized trial of a computer-based decision aid compared to a control group for women presenting for reversible contraception at two clinics affiliated with an academic medical center. The primary outcome was change in…									1	0	0	0	0	0	1			0010-7824	1879-0518		WOS:000582976600007	32771369
Ndubisi, Chioma; Danvers, Antoinette; Gold, Melanie A.; Morrow, Lisa; Westhoff, Carolyn L.	Auricular acupuncture as an adjunct for pain management during first trimester abortion: a randomized, double-blinded, three arm trial	CONTRACEPTION	99	3	143	147	10.1016/j.contraception.2018.11.016	Article	MAR 2019	2019	Objectives: To assess pain-management using auricular acupuncture as an adjunct to ibuprofen and paracervical block during first trimester uterine aspiration, and to assess auricular acupuncture's effect on anxiety.Study design: This randomized, double-blinded, three-arm trial enrolled women undergoing uterine aspiration for spontaneous or induced abortion. Study participants were randomized 1:1:…									14	0	0	0	5	0	14			0010-7824	1879-0518		WOS:000463310600001	30529393
Piazza, Adriana; Schwirian, Kelly; Scott, Fiona; Wilson, Machelle D.; Zite, Nikki B.; Creinin, Mitchell D.	Women's preferences for permanent contraception method and willingness to be randomized for a hypothetical trial	CONTRACEPTION	99	1	56	60	10.1016/j.contraception.2018.09.004	Article	JAN 2019	2019	Objective: To understand women's preferences for permanent contraception by salpingectomy or tubal occlusion following standardized counseling and evaluate the practicality of a future randomized trial.Study design: We invited pregnant and non-pregnant women planning permanent contraception at the University of California, Davis (UCD) and University of Tennessee (UT) Obstetrics and Gynecology cli…									10	0	0	0	5	0	10			0010-7824	1879-0518		WOS:000454674700011	30266212
Nguyen, Brian T.; Farrant, Maritza T.; Anawalt, Bradley D.; Yuen, Fiona; Thirumalai, Arthi; Amory, John K.; Swerdloff, Ronald S.; Bremner, William J.; Liu, Peter Y.; Blithe, Diana L.; Page, Stephanie T.; Wang, Christina	Acceptability of oral dimethandrolone undecanoate in a 28-day placebo-controlled trial of a hormonal male contraceptive prototype	CONTRACEPTION	102	1	52	57	10.1016/j.contraception.2020.04.006	Article	JUL 2020	2020	Objective: To determine men's satisfaction with and acceptability of a once-daily, oral regimen of dimethandrolone undecanoate (DMAU) versus placebo when used for 28 days.Study design: After a Phase I double-blind, randomized, placebo-controlled, dose-escalating trial of oral DMAU for 28-days, 57 healthy male volunteers completed a survey assessing their experience and satisfaction with the regim…									8	0	0	0	6	0	8			0010-7824	1879-0518		WOS:000537624400010	32298717
Vieira, Carolina Sales; de Nadai, Mariane Nunes; de Melo Pereira do Carmo, Lilian Sheila; Braga, Giordana Campos; Infante, Bruna Fregonesi; Stifani, Bianca M.; Ferriani, Rui Alberto; Quintana, Silvana Maria	Timing of postpartum etonogestrel-releasing implant insertion and bleeding patterns, weight change, 12-month continuation and satisfaction rates: a randomized controlled trial	CONTRACEPTION	100	4	258	263	10.1016/j.contraception.2019.05.007	Article	OCT 2019	2019	Objectives: To evaluate whether timing of etonogestrel (ENG) implant insertion during the postpartum period affects maternal bleeding patterns, body mass index (BMI) and 12-month satisfaction and continuation rates.Study design: This is a secondary analysis of an open, randomized, controlled trial. Postpartum women were block-randomized to early (up to 48 h postpartum) or delayed (6 weeks postpar…									5	0	0	0	0	0	5			0010-7824	1879-0518		WOS:000492798100002	31145885
Dehlendorf, Christine; Fox, Edith; Sharma, Anjana E.; Zhang, Jingwen; Yang, Sijia; Centola, Damon	Birth Control Connect: A randomized trial of an online group to disseminate contraceptive information	CONTRACEPTION	101	6	376	383	10.1016/j.contraception.2020.01.014	Article	JUN 2020	2020	Objective: We sought to test whether participation in an online group including IUD users influenced IUD-related knowledge, attitudes, and behavior among IUD non-users, as a proof-of-concept evaluation of information dissemination for less commonly used or novel contraceptives.Study design: We conducted a blinded, randomized controlled trial on the effect of online communication with IUD users wi…									3	0	0	0	1	0	3			0010-7824	1879-0518		WOS:000533524600004	32032641
Nguyen, Brian T.; Yuen, Fiona; Farrant, Maritza; Thirumalai, Arthi; Fernando, Frances; Amory, John K.; Swerdloff, Ronald S.; Anawalt, Bradley D.; Blithe, Diana L.; Long, Jill E.; Liu, Peter Y.; Page, Stephanie T.; Wang, Christina	Acceptability of the oral hormonal male contraceptive prototype, 11 beta-methyl-19-nortestosterone dodecylcarbonate (11 beta-MNTDC), in a 28-day placebo-controlled trial	CONTRACEPTION	104	5	531	537	10.1016/j.contraception.2021.06.009	Article	NOV 2021	2021	Objective: To determine men's satisfaction with and the potential acceptability of 11 beta-methyl-19-nortestosterone dodecylcarbonate (11 beta-MNTDC) when used for 28 days as an experimental, once-daily, oral hormonal male contraceptive (HMC).Study design: We surveyed participants from a double-blind, randomized, placebo-controlled, phase 1 clinical trial, examining their experience with and will…									4	0	0	0	2	0	4			0010-7824	1879-0518		WOS:000706485500011	34153318
Fox, Michelle C.; Klipping, Christine; Nguyen, Allison Martin; Frenkl, Tara L.; Cruz, Sandra M.; Wang, Yinna; Korver, Tjeerd	A phase 2b multicenter, randomized, double-blind, placebo-controlled clinical trial to evaluate the efficacy and safety of vaginal rings containing nomegestrol acetate or etonogestrel and 17p-estradiol in the treatment of women with primary dysmenorrhea	CONTRACEPTION	99	2	125	130	10.1016/j.contraception.2018.10.009	Article	FEB 2019	2019	Objective: To evaluate the effect of investigational vaginal rings containing nomegestrol acetate (NOMAC) plus 17pestradiol (E2) or etonogestrel (ENG) plus E2 in women with moderate to severe primary dysmenorrhea.Study design: This was a Phase 2b randomized, placebo-controlled, multicenter, double-blind study. We randomized participants to one of five treatment groups: four hormonal rings and one…									4	2	0	0	0	0	6			0010-7824	1879-0518		WOS:000458470500009	30439359
Ting, Chuo Yew; Ting, Rachel Sing-Kiat; Lim, Chien Joo; King, Teck Long; Ting, Hiram; Gerofi, John	Pilot study on functional performance and acceptability of two new synthetic adhesive male condoms (Wondaleaf): a randomized crossover trial	CONTRACEPTION	100	1	65	71	10.1016/j.contraception.2019.02.013	Article	JUL 2019	2019	Objectives: This study compared the condom failure rate, safety and acceptability of two new synthetic adhesive male condoms, Wondaleaf-Cap (R) (WLC) and Wondaleaf-On-Man (R) (WLM), with a marketed latex external condom Durex-Together (DT).Study design: We enrolled healthy married, monogamous, heterosexual condom users in a randomized controlled, cross-over, pilot trial in Malaysia. We randomized…									0	0	0	0	0	0	0			0010-7824	1879-0518		WOS:000473555800010	30871936
Kerns, Jennifer L.; Pearlson, Geffan; Mengesha, Biftu; Harter, Kristin; Jackson, Rebecca A.; Drey, Eleanor A.	A randomized controlled trial of methylergonovine prophylaxis after dilation and evacuation abortion	CONTRACEPTION	103	2	116	120	10.1016/j.contraception.2020.10.009	Article	FEB 2021	2021	Objective: To evaluate the efficacy of intramuscular methylergonovine maleate as prophylaxis against excessive bleeding when given after dilation and evacuation (D&E) at 20-24 weeks.Study design: We performed a randomized, double-blinded, placebo-controlled trial in patients without excessive bleeding requiring intervention after D&E completion. We administered study treatment within one minute o…									1	0	0	0	1	0	1			0010-7824	1879-0518		WOS:000608064900010	33075332
Samy, Ahmed; Kasem, Mohamed Fikry Yosif; El Lithy, Ahmed; Ibrahim, Ahmed M.; El Mahy, Mohamed; Hussein, Amr Hassan; A-Wahab, Hala; Hussien, Amal Hanafy; Allah, Ahmed A. Mageed A.; Wali, Ahmed Alaa El Din; Soliman, Hossam H.; Masoud, Ahmed Taher; Abdou, Hossam; Hussein, Mohamed; Abdella, Rana M.; Mostafa, Mona; Zaki, Sherif Sameh	Prophylactic vaginal dinoprostone administration six hours prior to copper-T380A intrauterine device insertion in nulliparous women: A randomized controlled trial	CONTRACEPTION	101	3	162	166	10.1016/j.contraception.2019.10.012	Article	MAR 2020	2020	Objective: To determine the effectiveness of 3 mg vaginal dinoprostone administered six hours prior to copper intrauterine device (IUD) insertion compared to placebo in increasing ease of insertion and reducing insertion pain among nulliparous women.Study design. This was a single-center double-blinded randomized controlled trial (RCT). We randomly divided the two hundred nulliparous women reques…									5	1	0	0	1	0	6			0010-7824	1879-0518		WOS:000520946900005	31811839
Byker, Tanya; Myers, Caitlin; Graff, Maura	Can a social media campaign increase the use of long-acting reversible contraception? Evidence from a cluster randomized control trial using Facebook	CONTRACEPTION	100	2	116	122	10.1016/j.contraception.2019.04.001	Article	AUG 2019	2019	Objective: To test whether an informational campaign carried out on social media increased use of long-acting reversible contraception (LARC).Study design: We implemented a stratified cluster randomized control trial to identify the effect of an informational campaign carried out using Facebook advertisements designed to increase knowledge of the efficacy, ease of use and safety of LARC. We rando…									9	0	0	0	0	0	9			0010-7824	1879-0518		WOS:000476691300006	30998929
Liu, Serena M.; Flink-Bochacki, Rachel	A single-blinded randomized controlled trial evaluating pain and opioid use after dilator placement for second-trimester abortion	CONTRACEPTION	103	3	171	177	10.1016/j.contraception.2020.11.014	Article	MAR 2021	2021	Objectives: To compare pain levels and medication needs after placement of laminaria vs Dilapan-S, and after dilation and evacuation (D&E).Study Design: We conducted a single-blinded randomized control trial of patients undergoing D&E at 15 0/7 to 23 6/7 weeks gestation, randomizing to cervical preparation with laminaria or Dilapan-S. We compared pain levels and medication usage following dilator…									1	0	0	0	0	0	1			0010-7824	1879-0518		WOS:000615331200006	33285100
Dehlendorf, Christine; Reed, Reiley; Fitzpatrick, Judith; Kuppermann, Miriam; Steinauer, Jody; Kimport, Katrina	A mixed-methods study of provider perspectives on My Birth Control: a contraceptive decision support tool designed to facilitate shared decision making	CONTRACEPTION	100	5	420	423	10.1016/j.contraception.2019.08.001	Article	NOV 2019	2019	Objectives: Barriers to the provision of patient-centered contraceptive counseling include time limitations, frequent misconceptions and misinformation about methods among patients, and the availability of numerous contraceptive options, which increases the complexity of contraceptive decision making. Decision support tools are interventions designed to facilitate quality decision making in prefe…									8	0	0	0	1	0	8			0010-7824	1879-0518		WOS:000502890700013	31404538
Averbach, Sarah; Johns, Nicole E; Ghule, Mohan; Dixit, Anvita; Begum, Shahina; Battala, Madhusudana; Saggurti, Niranjan; Silverman, Jay; Raj, Anita	Understanding quality of contraceptive counseling in the CHARM2 gender-equity focused family planning intervention: Findings from a cluster randomized controlled trial among couples in rural India.	Contraception					10.1016/j.contraception.2022.10.009	Journal Article	2022-Nov-01	2022	OBJECTIVES: The CHARM2 (Counseling Husbands and wives to Achieve Reproductive Health and Marital Equity) intervention engages health care providers to deliver gender-equity and family planning sessions to couples using a person-centered shared decision-making approach for contraception counseling. We previously showed that the intervention improved contraceptive use at 9-month follow-up. We sough…									0	0	0	0	0	0	0				1879-0518		MEDLINE:36328094	36328094
Whitehouse, Katherine C.; Stifani, Bianca M.; Duffy, James M. N.; Kim, Caron R.; Creinin, Mitchell D.; DePineres, Teresa; Winikoff, Beverly; Gemzell-Danielsson, Kristina; Blum, Jennifer; Sherman, Renee Bracey; Lavelanet, Antonella F.; Brahmi, Dalia; Grossman, Daniel; Tamang, Anand; Gebreselassie, Hailemichael; de Leon, Rodolfo Gomez Ponce; Ganatra, Bela	Standardizing abortion research outcomes (STAR): Results from an international consensus development study	CONTRACEPTION	104	5	484	491	10.1016/j.contraception.2021.07.004	Article	NOV 2021	2021	Objective: To develop a minimum data set, known as a core outcome set, for future abortion randomized controlled trials. Study design: We extracted outcomes from quantitative and qualitative systematic reviews of abortion studies to assess using a modified Delphi method. Via email, we invited researchers, clinicians, patients, and healthcare organization representatives with expertise in abortion…									1	0	0	0	0	0	1			0010-7824	1879-0518		WOS:000706485500003	34273335
Roe, Andrea H.; McAllister, Arden; Flynn, Anne N.; Martin, Brandon; Jiang, Eva; Koelper, Nathanael; Schreiber, Courtney A.	The effect of mifepristone pretreatment on bleeding and pain during medical management of early pregnancy loss	CONTRACEPTION	104	4	432	436	10.1016/j.contraception.2021.04.023	Article	OCT 2021	2021	Objectives: To compare participant-reported bleeding and pain with two medication regimens for early pregnancy loss (EPL).Study Design: We performed a secondary analysis of a randomized trial in which participants took either mifepristone 200 mg orally followed by misoprostol 800 mcg vaginally 24 hours later or misoprostol alone for medical management of EPL. Participants reported bleeding and pa…									1	0	0	0	0	0	1			0010-7824	1879-0518		WOS:000706846800018	33930380
Harrison, Margo S.; Jimenez-Zambrano, Andrea; Rivera, Claudia; Bunge-Montes, Saskia; Huebschmann, Amy G.	Delivery of home-based postpartum contraception in Southwest Trifinio, Guatemala: Reach, adoption, and implementation in a cluster-randomized trial	CONTRACEPTION	104	4	406	413	10.1016/j.contraception.2021.07.003	Article	OCT 2021	2021	Objective: The objective of this analysis was to present our secondary outcomes (reach, adoption, implementation, maintenance domains) of a prospective trial to test the efficacy of a home-based intervention to increase postpartum contraceptive uptake.Study Design: We executed a cluster-randomized trial to determine if provision of contraception in the home setting increased uptake of postpartum …									1	0	0	0	0	0	1			0010-7824	1879-0518		WOS:000706846800014	34270979
Tebb, Kathleen P.; Dehlendorf, Christine; Rodriguez, Felicia; Fix, Margaret; Tancredi, Daniel J.; Reed, Reiley; Brindis, Claire D.; Schwarz, Eleanor Bimla	Promoting teen-to-teen contraceptive communication with the SpeakOut intervention, a cluster randomized trial	CONTRACEPTION	105		80	85	10.1016/j.contraception.2021.08.018	Article	JAN 2022	2022	Objectives: To improve teen contraceptive use, the SpeakOut intervention combines structured counseling, online resources, and text reminders to encourage teens to share their experiences using intrauterine contraception (IUC) or an implant with peers. Study Design: To evaluate the effectiveness of remote delivery of the SpeakOut intervention in increasing teen contraceptive use, we conducted a c…									1	0	0	0	0	0	1			0010-7824	1879-0518		WOS:000731714200015	34520728
Kaplan, Jessica; Turok, David K; Gero, Alexandra; Kaiser, Jennifer E; Simmons, Rebecca G; Fay, Kathryn E	Switching and discontinuation of participant-masked randomization to a copper or levonorgestrel intrauterine device when presenting for emergency contraception.	Contraception					10.1016/j.contraception.2022.09.131	Journal Article	2022-Oct-12	2022	OBJECTIVES: Examine intrauterine device (IUD) switching or discontinuation up to 6 months after participant-masked randomization to different IUDs.STUDY DESIGN: Participants were randomized 1:1 to the copper T380A or levonorgestrel 52 mg IUD for emergency contraception and informed they could switch IUD type without cost at any time.RESULTS: Of the 327 subjects allocated to the levonorgestrel IUD…									0	0	0	0	0	0	0				1879-0518		MEDLINE:36240903	36240903
Zia, Yasaman; Tang, Jennifer H.; Chinula, Lameck; Tegha, Gerald; Stanczyk, Frank Z.; Kourtis, Athena P.	Medroxyprogesterone acetate concentrations among HIV-infected depot-medroxyprogesterone acetate users receiving antiretroviral therapy in Lilongwe, Malawi	CONTRACEPTION	100	5	402	405	10.1016/j.contraception.2019.07.144	Article	NOV 2019	2019	Objective: To compare medroxyprogesterone acetate (MPA) concentrations between HIV-positive women on antiretroviral therapy (ART) and HIV-negative women initiating depot medroxyprogesterone (DMPA) injectable.Study design: Secondary analysis of 28 HIV-positive women on non-nucleoside reverse transcriptase inhibitor-containing ART regimens and 10 HIV-negative women randomized to initiate DMPA in a …									3	0	0	0	2	0	3			0010-7824	1879-0518		WOS:000502890700010	31374188
Chappell, Catherine A.; Harkoo, Ishana; Szydlo, Daniel W.; Bunge, Katherine E.; Singh, Devika; Nakabiito, Clemensia; Mhlanga, Felix; Kamira, Betty; Piper, Jeanna M.; Balkus, Jennifer E.; Hillier, Sharon L.	Contraceptive method switching among women living in sub-Saharan Africa participating in an HIV-1 prevention trial: a prospective cohort study	CONTRACEPTION	100	3	214	218	10.1016/j.contraception.2019.06.006	Article	SEP 2019	2019	Objective: Long-acting reversible contraceptive (LARC) method uptake has been low within the context of HIV prevention trials. Within a multinational study (MTN-020/ASPIRE), the Contraceptive Action Team improved LARC accessibility and uptake. In this secondary analysis, we determined the rate of contraceptive method continuation among the women enrolled.Study design: ASPIRE was a randomized, dou…									6	0	0	0	3	0	6			0010-7824	1879-0518		WOS:000483452100009	31226323
Tebb, Kathleen P.; Rodriguez, Felicia; Pollack, Lance M.; Adams, Sally; Rico, Rosario; Renteria, Robert; Trieu, Sang Leng; Hwang, Loris; Brindis, Claire D.; Ozer, Elizabeth; Puffer, Maryjane	Improving contraceptive use among Latina adolescents: A cluster-randomize d controlle d trial evaluating an mHealth application, Health-E You/Salud iTu	CONTRACEPTION	104	3	246	253	10.1016/j.contraception.2021.03.004	Article	SEP 2021	2021	Objective: To evaluate the effectiveness of Health-E You/Salud iTu, a mobile health application (app), on increasing knowledge, self-efficacy and contraception use among Latina adolescents, its impact on visit quality, and app satisfaction. Study Design: This study used cluster-randomized controlled trial (CRCT) of 18 school-based health centers (SBHCs). Prior to the visit, intervention participa…									2	0	0	0	1	0	2			0010-7824	1879-0518		WOS:000678340500005	33744300
Simons, Hannah R.; Leon-Atkins, Jordan; Kohn, Julia E.; Spector, Hannah; Hillery, Jade F.; Fager, Gulielma; Kantor, Leslie M.	Contraceptive counseling practices and patient experience: Results from a cluster randomized controlled trial at Planned Parenthood	CONTRACEPTION	101	1	14	20	10.1016/j.contraception.2019.10.003	Article	JAN 2020	2020	Objectives: Systematic reviews of contraceptive counseling interventions have shown inconsistent impact on patient outcomes. The current study assessed the effects of an evidence-informed contraceptive counseling staff training intervention on patient experience, contraceptive selection, and behavior over three months of follow-up.Study design: We randomly assigned 10 Planned Parenthood health ce…									1	0	0	0	1	0	1			0010-7824	1879-0518		WOS:000505102300005	31655073
Envall, Niklas; Lagercrantz, Helena Graflund; Sunesson, Jessica; Kallner, Helena Kopp	Intrauterine mepivacaine instillation for pain relief during intrauterine device insertion in nulliparous women: a double-blind, randomized, controlled trial	CONTRACEPTION	99	6	335	339	10.1016/j.contraception.2019.02.003	Article	JUN 2019	2019	Objective: To evaluate whether intrauterine mepivacaine instillation before intrauterine device (IUD) insertion decreases pain compared to placebo.Study design: We performed a double-blind, randomized, controlled trial comparing mepivacaine 1% 10 mL versus 0.9% NaCI intrauterine instillation using a hydrosonography catheter 5 min before IUD insertion in women 18 years of age or older. Participant…									1	0	0	0	0	0	1			0010-7824	1879-0518		WOS:000473555700004	30831101
Friedlander, EmmaKate B.; Soon, Reni; Salcedo, Jennifer; Tschann, Mary; Fontanilla, Tiana; Kaneshiro, Bliss	Text message link to online survey: A new highly effective method of longitudinal data collection	CONTRACEPTION	101	4	244	248	10.1016/j.contraception.2019.11.008	Article	APR 2020	2020	Objectives: To evaluate response rate to a text message link for an online survey as a method of data collection over the course of a medication abortion.Study design: This is a secondary analysis of a randomized, double-blind, placebo-controlled trial of 110 women initiating a medication abortion up to 70 days gestation. We sent a text message containing a link to an online survey collecting pai…									4	0	0	0	3	0	4			0010-7824	1879-0518		WOS:000527918800006	31884078
Creinin, Mitchell D.; Schimmoeller, Natasha R.; Matulich, Melissa C.; Hou, Melody Y.; Melo, Juliana; Chen, Melissa J.	Gabapentin for pain management after osmotic dilator insertion and prior to dilation and evacuation: A randomized controlled trial	CONTRACEPTION	101	3	167	173	10.1016/j.contraception.2019.12.001	Article	MAR 2020	2020	Objective: To evaluate if gabapentin 600 mg reduces pain after osmotic dilator placement the day before a dilation and evacuation (D&E) procedure.Study design: We conducted a double-blind, placebo-controlled, randomized (stratified by vaginal parity) trial among women undergoing osmotic dilator placement before D&E at 15-23 5/7 weeks gestation. Subjects received gabapentin 600 mg or placebo 30 mi…									6	0	0	0	3	0	6			0010-7824	1879-0518		WOS:000520946900006	31927028
Kemppainen, Venla; Mentula, Maarit; Palkama, Vilja; Heikinheimo, Oskari	Patient-controlled intravenous versus on-demand oral, intramuscular or mcs intravenous administration of oxycodone during medical induced abortion from 64 to 128 days of Gestation: A randomized controlled trial	CONTRACEPTION	115		6	11	10.1016/j.contraception.2022.07.001	Article	NOV 2022	2022	Objective: To compare oxycodone administration via intravenous patient-controlled analgesia (IVPCA) vs on-demand administration during late -first-and second-trimester medically induced abortion.Study design: A prospective randomized controlled study. We enrolled women between 64 to 128 days of gestation in the study between June 2016 and August 2018. Participants were randomized to receive oxyco…									0	0	0	0	0	0	0			0010-7824	1879-0518		WOS:000860288300002	35872235
Dragoman, Monica V.; Grossman, Daniel; Nguyen, My Huong; Habib, Ndema; Kapp, Nathalie; Tamang, Anand; Bessenaar, Tshego; Lan Dung Duong; Gautam, Jageshwor; Yoko, Jean-Louis; Minh Hong; Gulmezoglu, Metin	Two prophylactic pain management regimens for medical abortion <= 63 days' gestation with mifepristone and misoprostol: A multicenter, randomized, placebo-controlled trial	CONTRACEPTION	103	3	163	170	10.1016/j.contraception.2020.17.004	Article	MAR 2021	2021	Objective: To determine if either prophylactic tramadol 50 mg or ibuprofen 400 mg/metoclopramide 10 mg result in lower maximal pain compared to placebo in women <= 63 days' gestation having a mifepristone-misoprostol medical abortion.Study design: We conducted a randomized, placebo-controlled trial in Nepal, South Africa, and Vietnam. Participants seeking medical abortion received active treatmen…									3	0	0	0	1	0	3			0010-7824	1879-0518		WOS:000615331200005	33451721
Roy, Malabika; Hazra, Avishek; Merkatz, Ruth; Plagianos, Marlena; Alami, Mohcine; Gaur, L. N.; Aruldas, Kumudha; Sussman, Heather; Variano, Bruce; Sitruk-Ware, Regine	Original Progesterone vaginal ring as a new contraceptive option for lactating mothers: Evidence from a multicenter non-randomized comparative clinical trial in India	CONTRACEPTION	102	3	159	167	10.1016/j.contraception.2020.04.016	Article	SEP 2020	2020	Objectives: Evaluate and compare contraceptive efficacy, safety, continuation rates and duration of lactational amenorrhea (LA) in married lactating women (20-35 years) using the progesterone vaginal ring (PVR) or Copper-T380A intrauterine device (IUD) during the first postpartum year.Study design: We conducted a one-year multicenter, non-randomized, non-inferiority, open-label, comparative trial…									9	0	0	0	3	0	9			0010-7824	1879-0518		WOS:000565660600004	32360666
Haverinen, Annina; Kangasniemi, Marika; Luiro, Kaisu; Piltonen, Terhi; Heikinheimo, Oskari; Tapanainen, Juha S.	Ethinyl estradiol vs estradiol valerate in combined oral contraceptives - Effect on glucose tolerance: A randomized, controlled clinical trial	CONTRACEPTION	103	1	53	59	10.1016/j.contraception.2020.10.014	Article	JAN 2021	2021	Objective: To compare the effects of two formulations of combined oral contraceptives (COCs), estradiol valerate (EV) and ethinyl estradiol (EE) combined with dienogest (DNG), and DNG-only, on glucose tolerance.Study Design: We performed a randomized, controlled 9-week clinical trial. Inclusion criteria were: age 18-35 years, regular menstrual cycle (28 +/- 7 days), no polycystic ovaries, non-smo…									6	0	1	0	1	0	7			0010-7824	1879-0518		WOS:000600609900011	33098852
Roe, Andrea H.; McAllister, Arden; Sammel, Mary D.; Schreiber, Courtney A.	Pregnancy intentions and contraceptive uptake after miscarriage	CONTRACEPTION	101	6	427	431	10.1016/j.contraception.2020.03.002	Article	JUN 2020	2020	Objective: To identify factors associated with contraceptive uptake among participants in a miscarriage management clinical trial.Study design: We performed a secondary analysis of a multi-center, randomized controlled trial of medical management regimens for miscarriage between 5 and 12 completed weeks. Pregnancy intention was measured by patient report after miscarriage diagnosis. Participants …									3	0	0	0	1	0	3			0010-7824	1879-0518		WOS:000533524600011	32199790
Cohen, Megan A.; Simmons, Katharine B.; Edelman, Alison B.; Jensen, Jeffrey T.	Tamoxifen for the prevention of unscheduled bleeding in new users of the levonorgestrel 52-mg intrauterine system: a randomized controlled trial	CONTRACEPTION	100	5	391	396	10.1016/j.contraception.2019.06.009	Article	NOV 2019	2019	Objective: To determine if a course of oral tamoxifen initiated following placement of a levonorgestrel 52-mg intrauterine system (IUS) reduces bleeding/spotting days over 30 days.Study design: In this single-center, double-blind, placebo-controlled trial, we recruited women ages 1545 years initiating the levonorgestrel 52-mg IUS. We randomized eligible women to tamoxifen 10 mg or placebo twice d…									4	0	0	0	1	0	4			0010-7824	1879-0518		WOS:000502890700008	31226322
Schivone, Gillian B.; Lerma, Klaira; Montgomery, Corinne; Wright, Paul; Conti, Jennifer A.; Blumenthal, Paul D.; Shaw, Kate A.	Self-administered lidocaine gel for local anesthesia prior to osmotic dilator placement: a randomized trial	CONTRACEPTION	99	3	148	151	10.1016/j.contraception.2018.11.013	Article	MAR 2019	2019	Objective(s): To compare pain scores during cervical dilator placement prior to dilation and evacuation (D&E) with patient-administered vaginal lidocaine gel versus lidocaine paracervical block (PCB).Study design: We conducted an unblinded randomized trial of women >= 18 years of age undergoing surgical abortion at >= 16 weeks' gestation in two outpatient clinics. We randomized participants to re…									7	0	0	0	4	0	7			0010-7824	1879-0518		WOS:000463310600002	30500336
Phirom, Krittaya; Charoenkwan, Kittipat	Effect of simethicone on reducing operative difficulty associated with bowel interference during minilaparotomy for modified Pomeroy salpingectomy: A randomized controlled trial	CONTRACEPTION	101	3	178	182	10.1016/j.contraception.2019.12.002	Article	MAR 2020	2020	Objective: To examine the effect of simethicone on reducing operative difficulty associated with bowel interference during minilaparotomy for postpartum modified Pomeroy partial salpingectomy.Study design: We enrolled 20-45-year-old women planning the procedure from March 2018 to February 2019. We randomized participants to chew simethicone 160 mg with water 50 mL 2-8 h before surgery or no treat…									0	0	0	0	0	0	0			0010-7824	1879-0518		WOS:000520946900008	31927026
Meyer, Raanan; Cahan, Tal; Yagel, Itai; Afek, Arnon; Derazne, Estela; Bar-Shavit, Yochai; Yuval, Yefet; Admon, Dahlia; Shina, Avi	A double-blind randomized trial comparing lidocaine spray and placebo spray anesthesia prior to cervical laminaria insertion	CONTRACEPTION	102	5	332	338	10.1016/j.contraception.2020.07.002	Article	NOV 2020	2020	Objective: To compare pain during laminaria insertion after lidocaine spray versus placebo spray anesthesia in women about to undergo a surgical abortion procedure.Study design: A double blind, randomized, placebo-controlled trial of women at 12-24 weeks gestation one day prior to surgical uterine evacuation procedure. Participants received lidocaine 10% or placebo (saline 0.9%) spray to the endo…									1	0	0	0	0	0	1			0010-7824	1879-0518		WOS:000582976600006	32652092
Brousseau, E. C.; Clarke, J. G.; Dumont, D.; Stein, L. A. R.; Roberts, M.; van den Berg, J.	Computer-assisted motivational interviewing for contraceptive use in women leaving prison: A randomized controlled trial	CONTRACEPTION	101	5	327	332	10.1016/j.contraception.2020.01.004	Article	MAY 2020	2020	Objectives: Rates of unintended pregnancies in women with a history of incarceration are high and access to contraception before and after arrest can be limited. Individualized counseling can better prepare women for healthy pregnancy or provide an opportunity for contraceptive education and access within correctional facilities. In this study, we assessed the efficacy of motivational interviewin…									1	0	0	0	1	0	1			0010-7824	1879-0518		WOS:000528271300010	31982416
Fay, Kathryn E.; Clement, Amelia C.; Gero, Alexandra; Kaiser, Jennifer E.; Sanders, Jessica N.; BakenRa, Abena A.; Turok, David K.	Rates of pregnancy among levonorgestrel and copper intrauterine emergency contraception initiators: Implications for backup contraception recommendations	CONTRACEPTION	104	5	561	566	10.1016/j.contraception.2021.06.011	Article	NOV 2021	2021	Objective: This study assessed the timing, frequency, use of backup method and 1-month pregnancy rates among individuals who had an intrauterine device (IUD) placed as emergency contraception and reported intercourse within 7 days post-placement.Study Design: In this secondary analysis of a randomized control trial of IUDs for emergency contraception, 518 individuals reporting unprotected interco…									1	0	0	0	1	0	1			0010-7824	1879-0518		WOS:000706485500016	34166648
Bracken, Hillary; Nguyen Thi Nhu Ngoc; Do Quan Ha; Paredes, Norberto Reyes; Vu Ba Quyet; Nguyen Thi Huyen Linh; Ortiz, Marco Antonio; Bousieguez, Manuel; Winikoff, Beverly	Mifepristone pretreatment followed by misoprostol 200 mcg buccal for the medical management of intrauterine fetal death at 14-28 weeks: A randomized, placebo-controlled, double blind trial	CONTRACEPTION	102	1	7	12	10.1016/j.contraception.2020.02.007	Article	JUL 2020	2020	Objective: To evaluate whether fetal and placental expulsion is more likely within 48 h if women receive mifepristone pre-treatment vs placebo pre-treatment followed by misoprostol 200 mcg buccally for treatment of fetal death at 14 weeks 0 days to 28 weeks and 6 days gestation.Study design: We randomized 176 women with a confirmed fetal death between 14 weeks and 0 days to 28 weeks and 6 days to…									2	0	0	0	2	0	2			0010-7824	1879-0518		WOS:000537624400002	32135126
Shakir-Reese, Jamilah M.; Ye, Peggy P.; Perritt, Jamila B.; Lotke, Pamela S.; Reeves, Matthew F.	A factorial-design randomized controlled trial comparing misoprostol alone to Dilapan with misoprostol and comparing buccal to vaginal misoprostol for same-day cervical preparation prior to dilation & evacuation at 14 weeks 0 days-19 weeks 6 days gestation	CONTRACEPTION	100	6	445	450	10.1016/j.contraception.2019.09.001	Article	DEC 2019	2019	Objectives: To compare procedure times following same-day cervical preparation using misoprostol 400 mcg alone or misoprostol 400 mcg plus hygroscopic dilators for dilation and evacuation (D&E) before 20 weeks gestation and to compare side effects of buccal and vaginal misoprostol administration.Study Design: We randomized women undergoing D&E at 14 weeks 0 days-19 weeks 6 days gestation to recei…									2	0	0	0	1	0	2			0010-7824	1879-0518		WOS:000502885200004	31520608
Shady, Nahla W; Farouk, Hassan A; Sallam, Hany F	A randomized double blinded clinical trial to explore the clinical outcomes of vaginal isonicotinic acid hydrazide (INH) administration six hours prior to T380A intrauterine device insertion in persons delivered only by cesarean delivery.	Contraception			9788	9788	10.1016/j.contraception.2022.01.019	Journal Article	2022-Feb-18	2022	OBJECTIVE: To compare insertion pain and ease of insertion in participants with a prior caesarean delivery having copper intrauterine device (IUD) after pretreatment with isonicotinic acid hydrazide (INH) 900 mg vaginally or placebo.STUDY DESIGN: From September 2020 to September 2021, we conducted a randomized, double-blind, placebo-controlled experiment at Aswan University Hospital in Egypt with…									0	0	0	0	0	0	0				1879-0518		MEDLINE:35183498	35183498
Constant, Deborah; Kluge, Judy; Harries, Jane; Grossman, Daniel	An analysis of delays among women accessing second-trimester abortion in the public sector in South Africa	CONTRACEPTION	100	3	209	213	10.1016/j.contraception.2019.04.009	Article	SEP 2019	2019	Objectives: To identify key delays and associated factors in women's pathway to second-trimester abortion that could inform strategies to increase earlier presentation.Study design: We performed a secondary analysis using data collected from May 2012 to June 2013 as part of a randomized controlled trial among women having abortion at 13.0-20.0 weeks at a public hospital in South Africa. We used u…									6	0	0	0	0	1	6			0010-7824	1879-0518		WOS:000483452100008	31029655
Melbostad, Heidi S.; Wachtel, Deborah S.; Lipke, Kerstin A.; Badger, Gary J.; Matusiewicz, Alexis K.; Rey, Catalina N.; MacAfee, Lauren K.; Dougherty, Anne K.; Heil, Sarah H.	Preliminary side effect profile, safety, and tolerability of hormonal contraception among women receiving opioid-agonist therapy	CONTRACEPTION	110		16	20	10.1016/j.contraception.2022.02.013	Article	JUN 2022	2022	Objective(s): To characterize for the first time the side effect profile, saf ety, and tolerability of hormonal contraception among women receiving opioid-agonist therapy.& nbsp;Study Design: We conducted a secondary analysis of data collected from participants in a three-arm randomized controlled trial ( N = 138) aimed at increasing effective contraceptive use among women re-ceiving opioid-agoni…									0	0	0	0	0	0	0			0010-7824	1879-0518		WOS:000799072200003	35283082
Averbach, Sarah; Kakaire, Othman; McDiehl, Rachel; Dehlendorf, Christine; Lester, Felicia; Steinauer, Jody	The effect of immediate postpartum levonorgestrel contraceptive implant use on breastfeeding and infant growth: a randomized controlled trial	CONTRACEPTION	99	2	87	93	10.1016/j.contraception.2018.10.008	Article; Proceedings Paper	FEB 2019	2019	Objective: This study assessed whether immediate postpartum insertion of levonorgestrel contraceptive implants is associated with a difference in infant growth from birth to 6 months, onset of lactogenesis, or breastfeeding continuation at 3 and 6 months postpartum compared to delayed insertion at 6 to 8 weeks postpartum.Study design: We conducted a randomized trial of women in Uganda who desired…					North American Forum on Family Planning of the Society-of-Family-PlanningNorth American Forum on Family Planning of the Society-of-Family-Planning	OCT 14-16, 2017OCT 14-16, 2017	Soc Family PlanningSoc Family Planning	Atlanta, GAAtlanta, GA	5	0	0	0	0	0	5			0010-7824	1879-0518		WOS:000458470500003	30408456
Uhm, Suji; Mastey, Namrata; Baker, Courtney C.; Chen, Melissa J.; Matulich, Melissa C.; Hou, Melody Y.; Melo, Juliana; Wilson, Susan F.; Creinin, Mitchell D.	Mifepristone prior to osmotic dilators for dilation and evacuation cervical preparation: A randomized, double-blind, placebo-controlled pilot study	CONTRACEPTION	107		23	28	10.1016/j.contraception.2021.08.013	Article	MAR 2022	2022	Objectives: To evaluate mifepristone impact on osmotic dilator placement and procedural outcomes when given 18 to 24 hours before dilator placement for dilation and evacuation (D&E) at 18 weeks 0 days to 23 weeks 6 days gestation.Study Design: We performed a randomized, double-blind, placebo-controlled trial from April 2019 through February 2021, enrolling participants undergoing osmotic dilator …									0	0	0	0	0	0	0			0010-7824	1879-0518		WOS:000754598100004	34464634
Chen, Beatrice A.; Blithe, Diana L.; Muraguri, Gitonga R.; Lance, Audrey A.; Carr, Bruce R.; Jensen, Jeffrey T.; Kimble, Thomas D.; Murthy, Amitasrigowri S.; Schreiber, Courtney A.; Thomas, Michael A.; Walsh, Terri L.; Westhoff, Carolyn; Burke, Anne E.	Acceptability of the Woman's Condom in a phase III multicenter open-label study	CONTRACEPTION	99	6	357	362	10.1016/j.contraception.2019.02.006	Article	JUN 2019	2019	Objective: This study aimed to evaluate the acceptability of the Woman's Condom (WC) over 6 months (183 days) and menstrual cycles in a US-based multicenter open-label phase III contraceptive efficacy trial.Study design: We assessed acceptability via written questionnaire at visit 2 (after the third cycle) and visit 3 (after the sixth cycle or >183 days, or upon early discontinuation). Key domain…									5	0	0	0	2	0	5			0010-7824	1879-0518		WOS:000473555700008	30849305
Lee, Jessica K.; Zimrin, Ann B.; Sufrin, Carolyn	Society of Family Planning clinical recommendations: Management of individuals with bleeding or thrombotic disorders undergoing abortion	CONTRACEPTION	104	2	119	127	10.1016/j.contraception.2021.03.016	Article	AUG 2021	2021	A B S T R A C T Individuals who have bleeding disorders, thrombophilias, a history of venous thromboembolism (VTE), or who are taking anticoagulation medication for other reasons may present for abortion. Clinicians should be aware of risk factors and histories concerning for excessive bleeding and thrombotic disorders around the time of abortion. This document will focus on how to approach abort…									2	0	0	0	1	0	2			0010-7824	1879-0518		WOS:000672799900001	33766610
Wingo, Erin; Raifman, Sarah; Landau, Carmen; Sella, Shelley; Grossman, Daniel	Mifepristone-misoprostol versus misoprostol-alone regimen for medication abortion at >= 24 weeks' gestation	CONTRACEPTION	102	2	99	103	10.1016/j.contraception.2020.05.001	Article	AUG 2020	2020	Objective: To compare time from misoprostol initiation to fetal expulsion for mifepristone-misoprostol versus misoprostol-alone regimens of medication abortion performed at >= 24 weeks' gestation.Study design: We conducted a retrospective study of medication abortion performed at >= 24 weeks' gestation between May 2016 and January 2018 at one site, comparing outcomes of patients receiving mifepri…									1	0	0	0	0	0	1			0010-7824	1879-0518		WOS:000551657100006	32407810
Friedlander, EmmaKate B.; Raidoo, Shandhini; Soon, Reni; Salcedo, Jennifer; Davis, James; Tschann, Mary; Fontanilla, Tiana; Horiuchi, Wakako; Kaneshiro, Bliss	The experience of pain in real-time during medication abortion	CONTRACEPTION	110		71	75	10.1016/j.contraception.2022.03.003	Article	JUN 2022	2022	Objective:We aimed to characterize the current pain experience of patients completing an evidence based mifepristone-misoprostol medication abortion regimen using real-time pain scores. Study Design:We collected real-time data on pain experienced by 54 women undergoing medication abortion using an evidence-based regimen of 200 mg mifepristone and 800 mcg buccal misoprostol. These women were enrol…									0	0	0	0	0	0	0			0010-7824	1879-0518		WOS:000799072200013	35283083
Huber-Krum, Sarah; Khadka, Aayush; Pradhan, Elina; Rohr, Julia; Puri, Mahesh; Maharjan, Dev; Joshi, Saugat; Shah, Iqbal; Canning, David	The effect of antenatal counseling and intrauterine device insertion services on postpartum contraceptive use in Nepal: Results from a stepped-wedge randomized controlled trial	CONTRACEPTION	101	6	384	392	10.1016/j.contraception.2019.12.014	Article	JUN 2020	2020	Objective: There is high unmet need for family planning in the postpartum period in Nepal. The current study assessed the effects of a contraceptive counseling and postpartum intrauterine device (PPIUD) insertion intervention on use of contraception in the postpartum period.Study design: We utilized a cluster, stepped-wedge design to randomly assign two hospital clusters (compromised of six hospi…									3	0	0	0	1	0	3			0010-7824	1879-0518		WOS:000533524600005	31935388
Sanders, Jessica N.; Moran, Linh A.; Mullholand, Madeline; Torres, Erica; Turok, David K.	Video counseling about emergency contraception: an observational study	CONTRACEPTION	100	1	54	64	10.1016/j.contraception.2019.02.014	Article	JUL 2019	2019	Objective: This study assesses emergency contraception (EC) dispensed before and after a 3-min video counseling intervention on EC.Methods: We used a quasi-experimental design and two data sources to assess the impact of offering the video counseling intervention. We used electronic health records from six Planned Parenthood Association of Utah health centers with onsite oral EC dispensing to det…									1	0	0	0	0	0	1			0010-7824	1879-0518		WOS:000473555800009	30910519
Shochet, Tara; Dragoman, Monica; Blum, Jennifer; Abbas, Dina; Louie, Karmen; Platais, Ingrida; Tsereteli, Tamar; Winikoff, Beverly	Could second-trimester medical abortion be offered as a day service? Assessing the feasibility of a 1-day outpatient procedure using pooled data from six clinical studies	CONTRACEPTION	99	5	288	292	10.1016/j.contraception.2018.12.004	Article	MAY 2019	2019	Objectives: Current service delivery models for second-trimester medical abortion typically include routine inpatient admission and ovemight stays. To assess the feasibility of a day-service model, we evaluated outpatient administration of abortion medications and analyzed the proportion of clients who could avoid an overnight stay. We also examined additional key elements of medical abortion car…									4	0	0	0	2	0	4			0010-7824	1879-0518		WOS:000468125000007	30639446
Adelman, Sara; Free, Caroline; Smith, Chris	Predictors of postabortion contraception use in Cambodia	CONTRACEPTION	99	3	155	159	10.1016/j.contraception.2018.11.010	Article	MAR 2019	2019	Objective: To evaluate which characteristics collected at the point of abortion are associated with contraceptive use over the extended postabortion period for women in Cambodia.Methods: The study includes a cohort of 500 women who attended a Marie Stopes International Cambodia clinic for an induced abortion. The primary outcomes are use of effective contraception >= 80% of the time over the 4- a…									2	0	0	0	1	0	2			0010-7824	1879-0518		WOS:000463310600004	30471264
Frye, Laura J.; Kilfedder, Catherine; Blum, Jennifer; Winikoff, Beverly	A cross-sectional analysis of mifepristone, misoprostol, and combination mifepristone-misoprostol package inserts obtained in 20 countries	CONTRACEPTION	101	5	315	320	10.1016/j.contraception.2020.01.011	Article	MAY 2020	2020	Objectives: To evaluate the characteristics, clinical information, and storage instructions contained in package inserts from medical abortion commodities collected in low- and middle-income countries.Study design: From November 2017 to February 2018 mifepristone, misoprostol, and combined mifepristone-misoprostol (combipack) products were collected to populate the Medical Abortion Commodities Da…									5	0	0	0	2	0	5			0010-7824	1879-0518		WOS:000528271300008	32032639
Craig, Amaranta D.; Steinauer, Jody; Kuppermann, Miriam; Schmittdiel, Julie A.; Dehlendorf, Christine	Pill, patch or ring? A mixed methods analysis of provider counseling about combined hormonal contraception	CONTRACEPTION	99	2	104	110	10.1016/j.contraception.2018.09.001	Article	FEB 2019	2019	Objective: In this study we aimed to investigate the content and process of contraceptive counseling surrounding combined hormonal contraceptive (CHC) methods (combined oral contraceptives, the ring, and the patch). Study design: We performed a mixed methods analysis of data collected as part of the Patient -Provider Communication about Contraception study, in which reproductive age women and the…									1	0	0	0	0	0	1			0010-7824	1879-0518		WOS:000458470500006	30227121
