# Supplementary material for: Clinical trial registration and CONSORT adherence in obstetrics and gynecology journals: a cross-sectional analysis of Chinese- and English-language publications
Source: PeerJ. 2026 Apr 21;14:e21140. doi: 10.7717/peerj.21140 (PMC13108464; doi:10.7717/peerj.21140)
Supplement: Supplemental Information 1 [file peerj-14-21140-s001.zip › Raw data-updated/RCT-English journals/First round-excluded based on article type review/21.xls]

## Sheet: savedrecs
Authors	Article Title	Source Title	Volume	Issue	Start Page	End Page	DOI	Document Type	Publication Date	Publication Year	Abstract	Abstract - Foreign	Abstract - English Transliteration	Abstract - Foreign	Abstract - Korean	Conference Title	Conference Date	Conference Sponsor	Conference Location	Times Cited, WoS Core	Times Cited, CSCD	Times Cited, RSCI	Times Cited, ARCI	Times Cited, BCI	Times Cited, SCIELO	Times Cited, All Databases	180 Day Usage Count	Since 2013 Usage Count	ISSN	eISSN	ISBN	UT (Unique ID)	Pubmed Id
Jethaliya, Hardik; Gajjar, Nirva; Patel, Vrushank; Deshpande, Shrikalp; Patel, Roshni	Efficacy of Myo-inositol on Anthropometric, Metabolic, and Endocrine Outcomes in PCOS Patients: a Meta-analysis of Randomized Controlled Trial	REPRODUCTIVE SCIENCES	29	8	2282	2298	10.1007/s43032-022-00933-y	Article	AUG 2022	2022	Polycystic ovary syndrome (PCOS) is a common cause of female infertility, affecting 5-10% of women of reproductive age. Many studies have reported improvement in insulin resistance and thereby intracellular glucose uptake after myo-inositol treatment in PCOS patients, but these studies have a small sample size, varying methodology, and outcome analysis. Therefore, we designed a present meta-analy…									0	0	0	0	0	0	0			1933-7191	1933-7205		WOS:000794847400004	35477841
Ruiz, Myriam; Santamaria-Lopez, Esther; Blasco, Victor; Jose Hernaez, Maria; Caligara, Cinzia; Pellicer, Antonio; Fernandez-Sanchez, Manuel; Prados, Nicolas	Effect of Group Embryo Culture under Low-Oxygen Tension in Benchtop Incubators on Human Embryo Culture: Prospective, Randomized, Controlled Trial	REPRODUCTIVE SCIENCES	27	7	1522	1533	10.1007/s43032-020-00150-5	Article	JUL 2020	2020	To evaluate the efficacy of group embryo culture under low-oxygen tension in benchtop incubators on human embryo development in vitro. The study was designed as a prospective, patient blind, randomized, controlled trial of a complex intervention. One hundred forty-eight women undergoing IVF were recruited in our fertility practice and randomized into two groups: intervention group (study culture …									5	0	0	0	3	0	5			1933-7191	1933-7205		WOS:000525431600006	31994003
Qu, Dacheng; Yang, Maomei; Tong, Lina; Yu, Xin; Jing, Qiao; Yang, Yamei; Zhou, Honggui	Combination of Dydrogesterone and Antibiotic Versus Antibiotic Alone for Chronic Endometritis: a Randomized Controlled Trial Study	REPRODUCTIVE SCIENCES	28	11	3073	3080	10.1007/s43032-021-00583-6	Article	NOV 2021	2021	To evaluate the impact of dydrogesterone in the treatment of chronic endometritis with antibiotic treatment in premenopausal women. A total of 188 chronic endometritis patients diagnosed by syndecan-1 (CD138) expression were enrolled in this randomized controlled trial study. Dydrogesterone and doxycycline were given in the treatment group, while single antibiotic was given in the control group. …									1	0	0	0	0	0	1			1933-7191	1933-7205		WOS:000642369400002	33886115
Zhang, Duojia; Gao, Jingshu; Liu, Xuekui; Qin, Huichao; Wu, Xiaoke	Effect of Three Androgen Indexes (FAI, FT, and TT) on Clinical, Biochemical, and Fertility Outcomes in Women with Polycystic Ovary Syndrome	REPRODUCTIVE SCIENCES	28	3	775	784	10.1007/s43032-020-00316-1	Article	MAR 2021	2021	This work sought to evaluate the effects of three androgen indexes of free testosterone (FT), total testosterone (TT), and free-androgen index (FAI) on clinical phenotype, endocrine metabolic disorders, and fertility outcomes in women with polycystic ovary syndrome. The data in this study came from a large, multicenter, randomized double-blind controlled clinical trial involving 1000 infertile PC…									2	0	0	0	1	0	2			1933-7191	1933-7205		WOS:000573400800001	32989632
Hozyen, Manar; Hasanen, Eman; Elqusi, Khaled; ElTanbouly, Salma; Gamal, Samar; Hussin, Abdul Ghafar; AlKhader, Hanaa; Zaki, Hosam	Reproductive Outcomes of Different Sperm Selection Techniques for ICSI Patients with Abnormal Sperm DNA Fragmentation: a Randomized Controlled Trial	REPRODUCTIVE SCIENCES	29	1	220	228	10.1007/s43032-021-00642-y	Article	JAN 2022	2022	The aim of the study is to compare the reproductive outcomes of different sperm selection techniques: density gradient centrifugation (DGC), testicular sperm (Testi), physiological ICSI (PICSI), and magnetic-activated cell sorting (MACS) in abnormal sperm DNA fragmentation (SDF) ICSI patients. A randomized controlled trial included 302 patients with abnormal SDF undergoing ICSI where they were ra…									3	0	0	0	2	0	3			1933-7191	1933-7205		WOS:000657346900004	34076869
Sonigo, Charlotte; Le Conte, Gregoire; Boubaya, Marouane; Ohanyan, Haykanush; Presse, Marion; El Hachem, Hady; Cedrin-Durnerin, Isabelle; Benoit, Alexandra; Sifer, Christophe; Sermondade, Nathalie; Grynberg, Michael	Priming Before In Vitro Maturation Cycles in Cancer Patients Undergoing Urgent Fertility Preservation: a Randomized Controlled Study	REPRODUCTIVE SCIENCES	27	12	2247	2256	10.1007/s43032-020-00244-0	Article	DEC 2020	2020	In vitro maturation (IVM) of oocytes retrieved at germinal vesicle stage, followed by vitrification of mature oocytes, has emerged as a fertility preservation (FP) option. This technique was first developed for patients with polycystic ovarian syndrome. In this population, providing LH activity prior to oocyte collection has been associated with better IVM outcomes. However, the benefit of this t…									3	1	0	0	1	0	3			1933-7191	1933-7205		WOS:000547674400001	32617881
Izquierdo Rodriguez, Alexandra; de la Fuente Bitaine, Laura; Spies, Katharina; Lora, David; Galindo, Alberto	Endometrial Scratching Effect on Clinical Pregnancy Rates in Patients Undergoing Egg Donor In Vitro Fertilization Cycles: the ENDOSCRATCH Randomized Clinical Trial (NCT03108157)	REPRODUCTIVE SCIENCES	27	10	1863	1872	10.1007/s43032-020-00204-8	Article	OCT 2020	2020	The potential benefit of endometrial scratching (ES) on embryo implantation is still a controversial subject. At present, the single retrospective study in egg donor IVF cycles concluded that ES has no beneficial effect. Our objective was to determine if there are differences in clinical pregnancy rates (CPR) in egg donor cycles when an ES is performed. This is a randomized controlled trial (RCT)…									7	0	0	0	2	0	7			1933-7191	1933-7205		WOS:000556447700001	32468267
Aghajani, Mir Mohammad Reza; Mahjoub, Soleiman; Mojab, Faraz; Namdari, Mahshid; Gorji, Neda Mahdinezhad; Dashtaki, Afsaneh; Mirabi, Parvaneh	Comparison of the Effect ofCeratonia siliquaL. (Carob) Syrup and Vitamin E on Sperm Parameters, Oxidative Stress Index, and Sex Hormones in Infertile Men: a Randomized Controlled Trial	REPRODUCTIVE SCIENCES	28	3	766	774	10.1007/s43032-020-00314-3	Article	MAR 2021	2021	Herbal products with an antioxidant capacity can boost male reproductive functions. The empiric use ofCeratonia siliqua(carob) for its antioxidant properties is common among infertile men in Iran and Turkey. The objective of this study is to investigate the effects ofC. siliqua(carob) on semen parameters, oxidative stress markers, and pregnancy rate in a parallel randomized, controlled study. A t…									4	0	0	0	3	0	4			1933-7191	1933-7205		WOS:000571719000001	32959223
Shehata, Nesreen AbdelFattah AbdAllah; Moety, Ghada Abdel Fattah Abdel; Abd El Wahed, Hamada Ashry; Fahim, Ashraf Samir; Katta, Maha Ali; Hussein, Gaber Khalaf	Does Adding Fluoxetine to Combined Oral Contraceptives Containing Drospirenone Improve the Management of Severe Premenstrual Syndrome? A 6-Month Randomized Double-Blind Placebo-Controlled Three-Arm Trial	REPRODUCTIVE SCIENCES	27	2	743	750	10.1007/s43032-019-00080-x	Article	FEB 2020	2020	To compare efficacy of combined use of fluoxetine and combined oral contraceptives (COC) versus COC alone in treating severe premenstrual syndrome (PMS), a randomized double-blind placebo-controlled three-arm trial was conducted at Cairo and Beni-Suef University Hospitals. PMS was diagnosed prospectively using the Daily Record of Severity of Problems (DRSP). Three hundred women with severe PMS we…									1	0	0	0	1	0	1			1933-7191	1933-7205		WOS:000525433100033	32046452
Maghsoumi-Norouzabad, Leila; Javid, Ahmad Zare; Mansoori, Anahita; Dadfar, Mohammadreza; Serajian, Amirarsalan	Vitamin D3 Supplementation Effects on Spermatogram and Oxidative Stress Biomarkers in Asthenozoospermia Infertile Men: a Randomized, Triple-Blind, Placebo-Controlled Clinical Trial	REPRODUCTIVE SCIENCES	29	3	823	835	10.1007/s43032-021-00769-y	Article	MAR 2022	2022	The objective is to evaluate the effects of vitamin D3 (VD3) on sperm parameters and seminal and serum oxidative stress (OS) biomarkers in asthenozoospermia infertile men. This randomized, triple-masking, placebo-controlled clinical trial conducted on 86 asthenozoospermia infertile men with serum 25 hydroxy vitamin D3 (25-OH-D3) < 30 ng/ml in the infertility clinic of Ahvaz Jahad Daneshgahi, Iran…									0	0	0	0	0	0	0			1933-7191	1933-7205		WOS:000708352900003	34664221
Ginsberg, Yuval; Gutziet, Ola; Hadad, Salim; Divon, Michael Y.; Khatib, Nizar; Fainaru, Ofer; Weiner, Zeev; Beloosesky, Ron	Maternal Progesterone Treatment Reduces Maternal Inflammation-Induced Fetal Brain Injury in a Mouse Model of Preterm Birth	REPRODUCTIVE SCIENCES	28	1	166	176	10.1007/s43032-020-00272-w	Article	JAN 2021	2021	Maternal natural vaginal progesterone (nVP) administration has been shown to reduce the risk of preterm birth (PTB). The largest randomized trial of nVP for PTB (OPPTIMUM) noted a sonographic reduction in neonatal brain injury following nVP treatment. We investigated the neuroinflammatory protective effect of maternal nVP in a mouse model for maternal inflammation. Pregnant mice (n = 24) were ran…									2	0	0	0	1	0	2			1933-7191	1933-7205		WOS:000562335400001	32833191
Siristatidis, Charalampos; Stavros, Sofoklis; Dafopoulos, Konstantinos; Sergentanis, Theodoros; Domali, Ekaterini; Drakakis, Peter; Loutradis, Dimitrios	A Randomized Controlled Trial on the Efficacy and Safety of Low-Dose hCG in a Short Protocol with GnRH Agonist and Ovarian Stimulation with Recombinant FSH (rFSH) During the Follicular Phase in Infertile Women Undergoing ART	REPRODUCTIVE SCIENCES	29	2	497	505	10.1007/s43032-021-00683-3	Article	FEB 2022	2022	tau his study aims to investigate whether the addition of low-dose hCG throughout stimulation in infertile women undergoing IVF improves IVF outcome parameters. This is a prospective, multicenter, randomized, double-blind, placebo-controlled, Phase IIIb clinical study, conducted in three university IVF units. We studied whether the addition of 100 IU hCG/day to a short GnRH agonist IVF protocol f…									1	0	0	0	0	0	1			1933-7191	1933-7205		WOS:000672262300001	34254280
Abdalmageed, Osama S.; Farghaly, Tarek A.; Abdelaleem, Ahmed A.; Abdelmagied, Ahmed E.; Ali, Mohammed K.; Abbas, Ahmed M.	Impact of Metformin on IVF Outcomes in Overweight and Obese Women With Polycystic Ovary Syndrome: A Randomized Double-Blind Controlled Trial	REPRODUCTIVE SCIENCES	26	10	1336	1342	10.1177/1933719118765985	Article	OCT 2019	2019	Objectives: To evaluate the impact of metformin on in vitro fertilization (IVF) outcomes in overweight and obese women with polycystic ovary syndrome (PCOS). Methods: This was a randomized double-blind placebo-controlled study (: NCT 02910817) carried out in a University IVF Center. The study included 102 overweight and obese women (body mass index [BMI] >24 kg/m(2)) with PCOS who underwent their…									9	0	0	0	2	0	9			1933-7191	1933-7205		WOS:000490004800005	29576001
Wolf, Maya Frank; Sgayer, Inshirah; Asslan, Areej; Palzur, Eilam; Shnaider, Oleg; Bornstein, Jacob	The Hormonal Milieu by Different Labor Induction Methods in Women with Previous Cesarean Section: a Prospective Randomized Controlled Trial	REPRODUCTIVE SCIENCES	28	12	3562	3570	10.1007/s43032-021-00667-3	Article	DEC 2021	2021	The physiological pattern of hormonal and signaling molecules associated with labor induction is not fully clear. We conducted a preliminary study in order to investigate hormonal changes during labor induction in women with previous cesarean section. Eighty-seven women at term, with previous cesarean section, were randomized to undergo induction of labor by breast stimulation or intracervical ba…									1	0	0	0	0	0	1			1933-7191	1933-7205		WOS:000670143400011	34231178
Nazari, Leila; Salehpour, Saghar; Hosseini, Sedighe; Sheibani, Samaneh; Hosseinirad, Hossein	The Effects of Autologous Platelet-Rich Plasma on Pregnancy Outcomes in Repeated Implantation Failure Patients Undergoing Frozen Embryo Transfer: A Randomized Controlled Trial	REPRODUCTIVE SCIENCES	29	3	993	1000	10.1007/s43032-021-00669-1	Article	MAR 2022	2022	Repeated implantation failure (RIF) is a disorder in which good-quality embryos fail to implant in the endometrium following several in vitro fertilization (IVF) cycles. This study aimed to evaluate the efficiency and safety of intrauterine infusion of platelet-rich plasma (PRP) in improvement of pregnancy outcomes in RIF patients undergoing frozen embryo transfer (FET). A total of 438 women with…									5	0	0	0	0	0	5			1933-7191	1933-7205		WOS:000707980700001	34651260
Rafferty, Anthony R.; Geraghty, Aisling A.; Kennelly, Maria A.; O'Brien, Eileen C.; Reji, Reshma Merin; Mehegan, John; Segurado, Ricardo; Smith, Thomas; Maguire, Orla; Cronin, Martina; McAuliffe, Fionnuala M.	Limited Impact of Fetal Sex and Maternal Body Mass Index on Fetal and Maternal Insulin Resistance and Lipid Metabolism: Findings from the PEARs Study	REPRODUCTIVE SCIENCES	27	2	513	522	10.1007/s43032-019-00045-0	Article	FEB 2020	2020	The intrauterine environment can have a significant impact on fetal and maternal well-being, both during pregnancy and in later life. We aimed to identify how fetal sex and maternal body mass index (BMI) influence insulin resistance and metabolic function during pregnancy with maternal BMI > 25 kg/m(2). This secondary analysis assessed data from the PEARS-randomized controlled trial that recruite…									3	0	0	0	1	0	3			1933-7191	1933-7205		WOS:000525433100007	31925771
Van Heertum, Kristin; Lam, Lisa; Richardson, Brian; Cartwright, Michael J.; Mesiano, Sam A.; Cameron, Mark J.; Weinerman, Rachel	Blastocyst Vitrification and Trophectoderm Biopsy Cumulatively Alter Embryonic Gene Expression in a Mouse Model	REPRODUCTIVE SCIENCES	28	10	2961	2971	10.1007/s43032-021-00560-z	Article	OCT 2021	2021	Although embryo vitrification has been used extensively in human assisted reproductive technology (ART) and animal models, epidemiologic evidence and randomized controlled trials suggest differences in pregnancy/perinatal outcomes (birthweight, risk for preterm birth, and pre-eclampsia) between babies born from fresh versus frozen embryo transfers. To address the uncertainty surrounding the effec…									3	0	0	0	2	0	3			1933-7191	1933-7205		WOS:000637655100004	33826099
Pentikis, Helen; Adetoro, Nikki; Tipping, Diane; Levy, Sharon	An Integrated Efficacy and Safety Analysis of Single-Dose Secnidazole 2 g in the Treatment of Bacterial Vaginosis	REPRODUCTIVE SCIENCES	27	2	523	528	10.1007/s43032-019-00048-x	Article	FEB 2020	2020	Bacterial vaginosis (BV) is the most common gynecologic infection in women aged 14 to 49 years. Currently recommended treatments require extended dosing and are thus associated with poor adherence. A single-dose oral granule formulation of secnidazole 2 g (SOLOSEC (TM) [secnidazole], Symbiomix Therapeutics, a Lupin company, Baltimore, MD), a 5-nitroimidazole antibiotic with antimicrobial activity…									2	0	0	0	2	0	2			1933-7191	1933-7205		WOS:000525433100008	32046418
Pohl, Oliver; Marchand, Line; Bell, David; Gotteland, Jean-Pierre	Effects of combined GnRH receptor antagonist linzagolix and hormonal add-back therapy on vaginal bleeding-delayed add-back onset does not improve bleeding pattern	REPRODUCTIVE SCIENCES	27	4	988	995	10.1007/s43032-020-00172-z	Article	APR 2020	2020	Linzagolix is a novel, oral GnRH receptor antagonist developed for the treatment of endometriosis and uterine fibroids. We assessed high-dose linzagolix safety and bleeding pattern effects in healthy women using combined versus delayed hormonal add-back therapy (ABT). This was a single-center, open-label, parallel-group study in 32 premenopausal women, who were randomized to daily linzagolix (200…									18	0	0	0	7	1	19			1933-7191	1933-7205		WOS:000525430300001	32100275
Kim, Hoon; Han, Soo Jin; Hong, Yun Soo; Kim, Sung Woo; Ku, Seung-Yup; Suh, Chang Suk; Kim, Seok Hyun	Optimal Oocyte Number in Controlled Ovarian Stimulation with Gonadotropin-Releasing Hormone Agonist/Antagonist and Day 3 Fresh Embryo Transfer	REPRODUCTIVE SCIENCES	28	10	2861	2868	10.1007/s43032-021-00550-1	Article	OCT 2021	2021	We aimed to investigate the optimal number of oocytes retrieved in normal responders with the gonadotropin-releasing hormone (GnRH) antagonist (GnRHant) protocol in comparison with the GnRH agonist (GnRHa) long protocol. This retrospective study is based on a single-center cohort including 657 fresh cycles with day 3 embryo transfer using the GnRHa long protocol and the GnRHant flexible protocol …									1	0	0	0	0	0	1			1933-7191	1933-7205		WOS:000632356400005	33763817
Ghanem, M. E.; Bedairy, M. H.; Shaaban, A.; Albahlol, Ibrahim A.	Does the Time of Starting Progesterone Luteal Support Affect Embryo Transfer in Long Agonist Protocol Downregulated ICSI Cycles? A Randomized Controlled Trial	REPRODUCTIVE SCIENCES	28	3	897	903	10.1007/s43032-020-00309-0	Article	MAR 2021	2021	The aim of this study was to compare the effects of starting progesterone (P4) luteal support (LS) on day of egg retrieval (ER) or day of embryo transfer (ET) on the ratio of difficult ET and cycle outcome. This was a RCT (Identifier: NCT03040830) carried out at Mansoura Integrated Fertility Center (MIFC), Mansoura, Egypt, from November 2015 to January 2017. A total of 171 eligible long agonist I…									1	0	0	0	1	0	1			1933-7191	1933-7205		WOS:000567729000004	32909190
Di Gravio, Chiara; Lawande, Ashwin; Potdar, Ramesh D.; Sahariah, Sirazul A.; Gandhi, Meera; Brown, Nick; Chopra, Harsha; Sane, Harshad; Kehoe, Sarah H.; Marley-Zagar, Ella; Margetts, Barrie M.; Jackson, Alan A.; Fall, Caroline H. D.	The Association of Maternal Age With Fetal Growth and Newborn Measures: The Mumbai Maternal Nutrition Project (MMNP)	REPRODUCTIVE SCIENCES	26	7	918	927	10.1177/1933719118799202	Article	JUL 2019	2019	Background: Young maternal age is associated with poorer birth outcomes, but the mechanisms are incompletely understood. Using data from a prospective cohort of pregnant women living in Mumbai slums, India, we tested whether lower maternal age was associated with adverse fetal growth. Methods: Fetal crown-rump length (CRL) was recorded at a median (interquartile range, IQR) of 10 weeks' gestation…									2	0	0	0	1	0	2			1933-7191	1933-7205		WOS:000475782200006	30419799
