# Supplementary material for: Clinical trial registration and CONSORT adherence in obstetrics and gynecology journals: a cross-sectional analysis of Chinese- and English-language publications
Source: PeerJ. 2026 Apr 21;14:e21140. doi: 10.7717/peerj.21140 (PMC13108464; doi:10.7717/peerj.21140)
Supplement: Supplemental Information 1 [file peerj-14-21140-s001.zip › Raw data-updated/RCT-English journals/First round-excluded based on article type review/22.xls]

## Sheet: savedrecs
Authors	Article Title	Source Title	Volume	Issue	Start Page	End Page	DOI	Document Type	Publication Date	Publication Year	Abstract	Abstract - Foreign	Abstract - English Transliteration	Abstract - Foreign	Abstract - Korean	Conference Title	Conference Date	Conference Sponsor	Conference Location	Times Cited, WoS Core	Times Cited, CSCD	Times Cited, RSCI	Times Cited, ARCI	Times Cited, BCI	Times Cited, SCIELO	Times Cited, All Databases	180 Day Usage Count	Since 2013 Usage Count	ISSN	eISSN	ISBN	UT (Unique ID)	Pubmed Id
de Leeuw, Robert Adrianus; van der Horst, Sabine Fiona Bianca; de Soet, Anneloes Maaike; van Hensbergen, Jeroen Patrick; Bakker, Petra Cornelia Afra Maria; Westerman, Michiel; de Groot, Christianne Johanna Maria; Scheele, Fedde	Digital vs face-to-face information provision in patient counselling for prenatal screening: A noninferiority randomized controlled trial	PRENATAL DIAGNOSIS	39	6	456	463	10.1002/pd.5463	Article	MAY 2019	2019	Objective To evaluate face-to-face information provision in patient counselling for prenatal screening compared with two forms of digital information provision, namely, noninteractive instructional video or interactive video. Method We performed a prospective, noninferiority, cluster-randomized controlled trial comparing face-to-face (usual care) with two forms of digital information provision (i…									7	0	0	0	1	0	7			0197-3851	1097-0223		WOS:000468815400006	30995693
Xian Lim, Karen Mei; Lewis, Celine; Wong, Hung Chew; Chong, Glenda Sze Ling; Gosavi, Arundhati; Choolani, Mahesh Arjandas	Does an educational video for aneuploidy screening improve informed choice among pregnant women? A randomised controlled trial.	Prenatal diagnosis					10.1002/pd.6279	Journal Article	2022-Dec-22	2022	BACKGROUND: Poor knowledge and the lack of deliberation have been cited as reasons for women making uninformed choices about aneuploidy screening. Adequate pre-test counselling is of particular importance where non-invasive prenatal screening (NIPS) is being increasingly offered as a primary screening test.DESIGN: Women attending the antenatal clinic with a singleton pregnancy below 14weeks were …									0	0	0	0	0	0	0				1097-0223		MEDLINE:36550063	36550063
Gomez, Nicole G.; Monson, Martha A.; Chon, Andrew H.; Korst, Lisa M.; Llanes, Arlyn; Chmait, Ramen H.	Outcomes of laser surgery for stage I twin-twin transfusion syndrome	PRENATAL DIAGNOSIS	42	2	172	179	10.1002/pd.6094	Article	FEB 2022	2022	Objective A recent randomized controlled trial (RCT) demonstrated no difference in 6 month survival in expectantly managed stage I twin-twin transfusion syndrome (TTTS) patients and those undergoing immediate laser surgery. We aimed to describe outcomes following immediate laser surgery at a single fetal surgery center. Methods A retrospective study of monochorionic diamniotic twins diagnosed wit…									1	0	0	0	0	0	1			0197-3851	1097-0223		WOS:000744438100001	35032038
Homkrun, Panupun; Tongsong, Theera; Srisupundit, Kasemsri	Effect of Xylocaine spray for analgesia during amniocentesis: a randomized controlled trial	PRENATAL DIAGNOSIS	39	13	1179	1183	10.1002/pd.5559	Article	DEC 2019	2019	Objective To compare the effect of Xylocaine spray on pain score during amniocentesis Methods Singleton pregnant women undergoing amniocentesis were recruited. Each participant was randomly assigned into three groups. Group 1 (Xylocaine spray): 1 min before the procedure, 8 puffs (80 mg) of 10% Lidocaine spray were sprayed on abdominal wall: group 2 (placebo): 8 puffs of sterile normal saline wer…									2	0	0	0	1	0	2			0197-3851	1097-0223		WOS:000578790500001	31525257
