# Supplementary material for: Clinical trial registration and CONSORT adherence in obstetrics and gynecology journals: a cross-sectional analysis of Chinese- and English-language publications
Source: PeerJ. 2026 Apr 21;14:e21140. doi: 10.7717/peerj.21140 (PMC13108464; doi:10.7717/peerj.21140)
Supplement: Supplemental Information 1 [file peerj-14-21140-s001.zip › Raw data-updated/RCT-English journals/First round-excluded based on article type review/23.xls]

## Sheet: savedrecs
Authors	Article Title	Source Title	Volume	Issue	Article Number	DOI	Document Type	Publication Date	Publication Year	Abstract	Abstract - Foreign	Abstract - English Transliteration	Abstract - Foreign	Abstract - Korean	Conference Title	Conference Date	Conference Sponsor	Conference Location	Times Cited, WoS Core	Times Cited, CSCD	Times Cited, RSCI	Times Cited, ARCI	Times Cited, BCI	Times Cited, SCIELO	Times Cited, All Databases	180 Day Usage Count	Since 2013 Usage Count	ISSN	eISSN	ISBN	UT (Unique ID)	Pubmed Id
Sentilhes, Loic; Daniel, Valerie; Deneux-Tharaux, Catherine; Sentilhes, Loic; Houssin, Clemence; Madar, Hugo; Mattuizzi, Aurelien; Merlot, Benjamin; Daniel, Valerie; Darsonval, Astrid; Ghezzoul, Bellabes; Benard, Antoine; Galet, Jerome; Georget, Aurore; Regueme, Sophie C.; Roussillon, Caroline; Desjardins, Sandrine; Darmaillacq, Aurelie; Esteve, Laure; Makhoukhi, Fatima-Zahra; Elleboode, Benoit; …	TRAAP2-TRAnexamic Acid for Preventing postpartum hemorrhage after cesarean delivery: a multicenter randomized, doubleblind, placebo- controlled trial - a study protocol	BMC PREGNANCY AND CHILDBIRTH	20	1		10.1186/s12884-019-2718-4	Article	JAN 31 2020	2020	BackgroundAn antifibrinolytic agent that blocks lysine-binding sites on plasminogen molecules, tranexamic acid reduces bleeding-related mortality in women with postpartum hemorrhage (PPH), especially administered fairly soon after delivery. According to the randomized controlled trials thus far reported for PPH prevention after cesarean deliveries (n=16), women who received tranexamic acid had si…									17	1	0	0	6	0	18				1471-2393		WOS:000513508600001	32005192
Yeung, May Pui Shan; Tsang, Katrina Wai Kay; Yip, Benjamin Hon Kei; Tam, Wing Hung; Ip, Wan Yim; Hau, Florence Wai Lei; Wong, Margaret Kit Wah; Ng, Judy Wai Ying; Liu, Sau Ha; Chan, Sophia Shu Wing; Law, Chi Kin; Wong, Samuel Yeung Shan	Birth ball for pregnant women in labour research protocol: a multi-centre randomised controlled trial	BMC PREGNANCY AND CHILDBIRTH	19		153	10.1186/s12884-019-2305-8	Article	MAY 6 2019	2019	BackgroundBirth ball is one of the non-pharmacologic pain relief methods to help mothers cope with the labouring process. A randomised controlled trial (RCT) is conducted to evaluate the effectiveness, safety and harm of birth ball use by pregnant women in labour compared to treatment as usual group.MethodsA prospective multi-centre randomised controlled trial (RCT) will be conducted in Obstetric…									3	1	0	0	0	0	4			1471-2393			WOS:000467218600002	31060522
Hong, Subeen; Lee, Seung Mi; Kwak, Dong Wook; Lee, Joongyub; Kim, So Yeon; Oh, Jeong Won; Oh, Sohee; Park, Chan-Wook; Park, Joong Shin; Chung, Jin Hoon; Jun, Jong Kwan	Effects of antenatal corticosteroids in twin neonates with late preterm birth (ACTWIN [Antenatal Corticosteroids in TWIN late preterm neonates] trial): study protocol for a randomized controlled trial	BMC PREGNANCY AND CHILDBIRTH	19		114	10.1186/s12884-019-2235-5	Article	APR 3 2019	2019	Background: Antenatal corticosteroids have been proven to prevent adverse outcomes including respiratory morbidities in preterm neonates before 34 weeks of gestation. Recently, it has been suggested that antenatal corticosteroids may also be effective in singleton late preterm pregnancies, and guidelines recommend the use of corticosteroids in singleton pregnant women who are at risk for late pre…									9	1	0	0	3	0	10				1471-2393		WOS:000463728400003	30943910
Mulder, Eva; Ghossein-Doha, Chahinda; Appelman, Evine; van Kuijk, Sander; Smits, Luc; van der Zanden, Rogier; van Drongelen, Joris; Spaanderman, Marc	Study protocol for the randomized controlled EVA (early vascular adjustments) trial: tailored treatment of mild hypertension in pregnancy to prevent severe hypertension and preeclampsia	BMC PREGNANCY AND CHILDBIRTH	20	1	775	10.1186/s12884-020-03475-w	Article	DEC 12 2020	2020	Background: In contrast to severe gestational hypertension, it is questioned whether antihypertensive medication for mild to moderate gestational hypertension prevents adverse maternal and offspring outcomes. Hypertensive drugs halve the risk of severe hypertension, but do not seem to prevent progression to preeclampsia or reduce the risk of complications in offspring. In fact, beta-blockers, a f…									2	0	0	0	1	0	2				1471-2393		WOS:000598071800001	33308198
Arthur, Christopher; Di Corleto, Ellen; Ballard, Emma; Kothari, Alka	A randomized controlled trial of daily weighing in pregnancy to control gestational weight gain	BMC PREGNANCY AND CHILDBIRTH	20	1		10.1186/s12884-020-02884-1	Article	APR 16 2020	2020	BackgroundExcessive gestational weight gain is a modifiable risk factor for the development of obstetric and neonatal complications, and can have a lifelong impact on the health of both mother and offspring. The purpose of this study was to assess whether in addition to standardized medical advice regarding weight gain in pregnancy (including adherence to the Institute of Medicine (IOM) guideline…									2	0	0	0	1	0	2				1471-2393		WOS:000528014500001	32299371
Hulsbosch, Lianne P.; Nyklicek, Ivan; Potharst, Eva S.; Meems, Margreet; Boekhorst, Myrthe G. B. M.; Pop, Victor J. M.	Online mindfulness-based intervention for women with pregnancy distress: design of a randomized controlled trial	BMC PREGNANCY AND CHILDBIRTH	20	1	159	10.1186/s12884-020-2843-0	Article	MAR 13 2020	2020	Background Psychological distress during pregnancy is common: up to 20% of the childbearing women experience symptoms of depression and anxiety. Apart from the adverse effects on the woman herself, pregnancy distress can negatively affect pregnancy outcomes, infant health, postpartum mother-child interaction and child development. Therefore, the development of interventions that reduce pregnancy …									9	0	0	0	1	0	9				1471-2393		WOS:000520513000001	32169030
Zhang, Chenjie; Wang, Lulu; Sun, Wenguang; Chen, Lei; Zhang, Chen; Li, Hong; Yu, Jiale; Fan, Jianxia; Ruan, Huijuan; Zheng, Tao; Wu, Dongling; Li, Shaojing; Lu, Huan; Wang, Man; Mol, Ben W.; Huang, Hefeng; Wu, Yanting	Effect of an individualised nutritional intervention on gestational diabetes mellitus prevention in a high-risk population screened by a prediction model: study protocol for a multicentre randomised controlled trial	BMC PREGNANCY AND CHILDBIRTH	21	1	586	10.1186/s12884-021-04039-2	Article	AUG 24 2021	2021	Background The ability of a preventive nutritional intervention to reduce the morbidity of gestational diabetes mellitus (GDM) remains controversial. We aim to assess whether GDM can be prevented by an individualised nutritional intervention in pregnant women who are at high risk for the disease based on a prediction model. Methods/design A multicentre randomised controlled trial was designed to …									3	0	0	0	2	0	3				1471-2393		WOS:000687989800002	34429102
Missler, Marjolein; van Straten, Annemieke; Denissen, Jaap J. A.; Donker, Tara; Beijers, Roseriet	Effectiveness of a psycho-educational intervention for expecting parents to prevent postpartum parenting stress, depression and anxiety: a randomized controlled trial	BMC PREGNANCY AND CHILDBIRTH	20	1	658	10.1186/s12884-020-03341-9	Article	OCT 31 2020	2020	Background: The first months postpartum can be challenging for parents, leading to elevated symptoms of parenting stress, depression and anxiety. In turn, distressed parents are at higher risk for providing suboptimal quality of caregiving. As psychoeducational interventions can be effective in reducing psychological distress, the goal of this randomized controlled trial was to examine the effect…									14	0	0	0	2	0	14				1471-2393		WOS:000587985400001	33129314
Pacagnella, Rodolfo C.; Mol, Ben W.; Borovac-Pinheiro, Anderson; Passini Jr, Renato; Nomura, Marcelo L.; Andrade, Kleber Cursino; Ellovitch, Nathalia; Fernandes, Karayna Gil; Bortoletto, Thaisa Guedes; Pereira, Cynara Maria; Miele, Maria Julia; Franca, Marcelo Santucci; Cecatti, Jose G.; Moron, Antonio F.; Menezes, Carlos A. S.; Paiva, Claudio S. M.; Barros, Cristhiane M.; Paiva, Djacyr M. C.; Al…	A randomized controlled trial on the use of pessary plus progesterone to prevent preterm birth in women with short cervical length (P5 trial)	BMC PREGNANCY AND CHILDBIRTH	19	1	442	10.1186/s12884-019-2513-2	Article	NOV 27 2019	2019	Background Preterm birth is the leading cause of mortality and disability in newborn and infants. Having a short cervix increases the risk of preterm birth, which can be accessed by a transvaginal ultrasound scan during the second trimester. In women with a short cervix, vaginal progesterone and pessary can both reduce this risk, which progesterone more established than cervical pessary. The aim …									6	0	0	0	1	0	6				1471-2393		WOS:000501309800003	31775669
Zhou, Qiongjie; Xu, Jinghui; Xiong, Yu; Li, Xiaotian	Preeclampsia risk prediction model for Chinese pregnant women (ChiPERM): research protocol for a randomized stepped-wedge cluster trial	BMC PREGNANCY AND CHILDBIRTH	22	1	532	10.1186/s12884-022-04858-x	Article	JUN 29 2022	2022	Background: Despite international clinical guideline recommendations, implementation of Bayes-theorem based preeclampsia risk prediction model in first trimester among Chinese women is limited. The aim of this study is to examine the effectiveness of this risk predictive strategy in reducing the risk of preeclampsia.Methods: The study will be a randomized, stepped-wedge controlled trial conducted…									0	0	0	0	0	0	0				1471-2393		WOS:000818777600001	35768786
Fadl, Helena; Saeedi, Maryam; Montgomery, Scott; Magnuson, Anders; Schwarcz, Erik; Berntorp, Kerstin; Sengpiel, Verena; Storck-Lindholm, Elisabeth; Strevens, Helena; Wikstrom, Anna-Karin; Brismar-Wendel, Sophia; Persson, Martina; Jansson, Stefan; Ahlsson, Fredrik; Ursing, Carina; Ryen, Linda; Petersson, Kerstin; Wennerholm, Ulla-Britt; Hilden, Karin; Simmons, David	Changing diagnostic criteria for gestational diabetes in Sweden-a stepped wedge national cluster randomised controlled trial-the CDC4G study protocol	BMC PREGNANCY AND CHILDBIRTH	19	1	398	10.1186/s12884-019-2547-5	Article	NOV 1 2019	2019	Background The optimal criteria to diagnose gestational diabetes mellitus (GDM) remain contested. The Swedish National Board of Health introduced the 2013 WHO criteria in 2015 as a recommendation for initiation of treatment for hyperglycaemia during pregnancy. With variation in GDM screening and diagnostic practice across the country, it was agreed that the shift to new guidelines should be in a …									11	0	0	0	4	0	11				1471-2393		WOS:000494447700004	31675922
Lorthe, Elsa; Kayem, Gilles	Tocolysis in the management of preterm prelabor rupture of membranes at 22-33 weeks of gestation: study protocol for a multicenter, double-blind, randomized controlled trial comparing nifedipine with placebo (TOCOPROM)	BMC PREGNANCY AND CHILDBIRTH	21	1	614	10.1186/s12884-021-04047-2	Article	SEP 8 2021	2021	Background: Preterm prelabor rupture of membranes (PPROM) before 34 weeks of gestation complicates 1% of pregnancies and accounts for one-third of preterm births. International guidelines recommend expectant management, along with antenatal steroids before 34 weeks and antibiotics. Up-to- date evidence about the risks and benefits of administering tocolysis after PPROM, however, is lacking. In th…									2	0	0	0	0	0	2				1471-2393		WOS:000693811000004	34496799
Lee, Tara T. M.; Collett, Corinne; Man, Mei-See; Hammond, Matt; Shepstone, Lee; Hartnell, Sara; Gurnell, Eleanor; Byrne, Caroline; Scott, Eleanor M.; Lindsay, Robert S.; Morris, Damian; Brackenridge, Anna; Dover, Anna R.; Reynolds, Rebecca M.; Hunt, Katharine F.; McCance, David R.; Barnard-Kelly, Katharine; Rankin, David; Lawton, Julia; Bocchino, Laura E.; Sibayan, Judy; Kollman, Craig; Wilinska,…	AiDAPT: automated insulin delivery amongst pregnant women with type 1 diabetes: a multicentre randomized controlled trial - study protocol	BMC PREGNANCY AND CHILDBIRTH	22	1	282	10.1186/s12884-022-04543-z	Article	APR 5 2022	2022	Background: Pregnant women with type 1 diabetes strive for tight glucose targets (3.5-7.8 mmol/L) to minimise the risks of obstetric and neonatal complications. Despite using diabetes technologies including continuous glucose monitoring (CGM), insulin pumps and contemporary insulin analogues, most women struggle to achieve and maintain the recommended pregnancy glucose targets. This study aims to…									1	0	0	0	0	0	1				1471-2393		WOS:000778493700005	35382796
Li, Mengru; Zhang, Yi; Chen, Xiaotian; Wang, Dingmei; Ji, Mi; Jiang, Yuan; Dou, Yalan; Ma, Xiaojing; Sheng, Wei; Yan, Weili; Huang, Guoying	Effectiveness of community-based folate-oriented tertiary interventions on incidence of fetus and birth defects: a protocol for a single-blind cluster randomized controlled trial	BMC PREGNANCY AND CHILDBIRTH	20	1	475	10.1186/s12884-020-03154-w	Article	AUG 20 2020	2020	Background: Birth defects are the main cause of fetal death, infant mortality and morbidity worldwide. However, the etiology of birth defects remains largely unknown. Maternal folate status during periconception plays an important role in organogenesis and folic acid supplement reduces the risk of neural tube defects, congenital heart diseases, and several other birth defects. This trial seeks to…									1	0	0	0	1	0	1				1471-2393		WOS:000567180800006	32819312
Brown, Susan D.; Hedderson, Monique M.; Ehrlich, Samantha F.; Galarce, Maren N.; Tsai, Ai-Lin; Quesenberry, Charles P.; Ferrara, Assiamira	Gestational weight gain and optimal wellness (GLOW): rationale and methods for a randomized controlled trial of a lifestyle intervention among pregnant women with overweight or obesity	BMC PREGNANCY AND CHILDBIRTH	19		145	10.1186/s12884-019-2293-8	Article	APR 30 2019	2019	BackgroundExcess gestational weight gain (GWG) is common among women with overweight or obesity, increasing their risks for pregnancy complications, delivering a large infant, and postpartum weight retention. To date, only intensive interventions have had success and few interventions have been designed for implementation in healthcare settings.MethodsWe describe the development, rationale, and m…									8	0	0	0	2	0	8			1471-2393			WOS:000466991900002	31039753
Obikane, Erika; Baba, Toshiaki; Shinozaki, Tomohiro; Obata, Soichiro; Nakanishi, Sayuri; Murata, Chie; Ushio, Emiko; Suzuki, Yukio; Shirakawa, Norihito; Honda, Mari; Sasaki, Natsu; Nishi, Daisuke; O'Mahen, Heather; Kawakami, Norito	Internet-based behavioural activation to improve depressive symptoms and prevent child abuse in postnatal women (SmartMama): a protocol for a pragmatic randomized controlled trial	BMC PREGNANCY AND CHILDBIRTH	21	1	314	10.1186/s12884-021-03767-9	Article	APR 20 2021	2021	BackgroundChild abuse and postnatal depression are two public health problems that often co-occur, with rates of childhood maltreatment highest during the first year of life. Internet-based behavioural activation (iBA) therapy has demonstrated its efficacy for improving postnatal depression. No study has examined whether the iBA program is also effective at preventing child abuse. This study aims…									2	0	0	0	0	0	2				1471-2393		WOS:000642252500004	33879065
Clarke, Mike; Devane, Declan; Gross, Mechthild M.; Morano, Sandra; Lundgren, Ingela; Sinclair, Marlene; Putman, Koen; Beech, Beverley; Vehvilainen-Julkunen, Katri; Nieuwenhuijze, Marianne; Wiseman, Hugh; Smith, Valerie; Daly, Deirdre; Savage, Gerard; Newell, John; Simpkin, Andrew; Grylka-Baeschlin, Susanne; Healy, Patricia; Nicoletti, Jane; Lalor, Joan; Carroll, Margaret; van Limbeek, Evelien; Ni…	OptiBIRTH: a cluster randomised trial of a complex intervention to increase vaginal birth after caesarean section	BMC PREGNANCY AND CHILDBIRTH	20	1	143	10.1186/s12884-020-2829-y	Article	MAR 6 2020	2020	Background Despite evidence supporting the safety of vaginal birth after caesarean section (VBAC), rates are low in many countries. Methods OptiBIRTH investigated the effects of a woman-centred intervention designed to increase VBAC rates through an unblinded cluster randomised trial in 15 maternity units with VBAC rates < 35% in Germany, Ireland and Italy. Sites were matched in pairs or triplets…									4	0	0	0	0	0	4				1471-2393		WOS:000519036500004	32138712
Lagendijk, J.; Been, J. V.; Ernst-Smelt, H. E.; Bonsel, G. J.; Bertens, L. C. M.; Steegers, E. A. P.	Client-tailored maternity care to increase maternal empowerment: cluster randomized controlled trial protocol; the healthy pregnancy 4 All-2 program	BMC PREGNANCY AND CHILDBIRTH	19		4	10.1186/s12884-018-2155-9	Article	JAN 3 2019	2019	BackgroundThe postpartum period is an important period for preventive strategies as common maternal and child health risks may become manifest. Women with a lower socioeconomic status tend to have lower maternal empowerment. Increasing their risks of adverse maternal and child health outcomes. This study aims to assess the effectiveness of a primary care level intervention. Delivered to maternity…									3	0	0	0	1	0	3			1471-2393			WOS:000454914800002	30606140
Aboulghar, Mona Mohamed; El-Faissal, Yahia; Kamel, Ahmed; Mansour, Ragaa; Serour, Gamal; Aboulghar, Mohamed; Islam, Yomna	The effect of early administration of rectal progesterone in IVF/ICSI twin pregnancies on the preterm birth rate: a randomized trial	BMC PREGNANCY AND CHILDBIRTH	20	1	351	10.1186/s12884-020-03033-4	Article	JUN 9 2020	2020	Background The rate of multiple pregnancies in IVF/ICSI ranges from 20 to 30%. The incidence of preterm birth in multiple pregnancies is as high as 60% and is even higher in pregnancies conceived after IVF & ICSI. The effect of progesterone on prevention of preterm birth in twins is controversial. Our group has proven a positive effect in reduction of preterm birth, by starting progesterone from …									3	0	0	0	0	0	3				1471-2393		WOS:000541144800004	32517660
Charles, Dyanna; Anger, Holly; Dabash, Rasha; Darwish, Emad; Ramadan, Mohamed Cherine; Mansy, Amr; Salem, Yomna; Dzuba, Ilana G.; Byrne, Meagan E.; Breebaart, Miral; Winikoff, Beverly	Intramuscular injection, intravenous infusion, and intravenous bolus of oxytocin in the third stage of labor for prevention of postpartum hemorrhage: a three-arm randomized control trial	BMC PREGNANCY AND CHILDBIRTH	19		38	10.1186/s12884-019-2181-2	Article	JAN 18 2019	2019	BackgroundOxytocin for postpartum hemorrhage (PPH) prophylaxis is commonly administered by either intramuscular (IM) injection or intravenous (IV) infusion with both routes recommended equally and little discussion of potential differences between the two. This trial assesses the effectiveness and safety of 10IU oxytocin administered as IM injection versus IV infusion and IV bolus during the thir…									14	0	0	0	4	0	14				1471-2393		WOS:000456167200001	30658605
Stith, Briana J.; Buls, Samantha M.; Keim, Sarah A.; Thung, Stephen F.; Klebanoff, Mark A.; Landon, Mark B.; Gabbe, Steven G.; Gandhi, Kajal K.; Oza-Frank, Reena	Moms in motion: weight loss intervention for postpartum mothers after gestational diabetes: a randomized controlled trial	BMC PREGNANCY AND CHILDBIRTH	21	1	461	10.1186/s12884-021-03886-3	Article	JUN 29 2021	2021	BackgroundUp to 50 % of women with gestational diabetes mellitus (GDM) will receive a diagnosis of type 2 diabetes mellitus (T2DM) within a decade after pregnancy. While excess postpartum weight retention exacerbates T2DM risk, lifestyle changes and behavior modifications can promote healthy postpartum weight loss and contribute to T2DM prevention efforts. However, some women have difficulty prio…									0	0	0	0	0	0	0				1471-2393		WOS:000671170300005	34187391
Dinmohammadi, Sepideh; Dadashi, Mohsen; Ahmadnia, Elahe; Janani, Leila; Kharaghani, Roghieh	The effect of solution-focused counseling on violence rate and quality of life of pregnant women at risk of domestic violence: a randomized controlled trial	BMC PREGNANCY AND CHILDBIRTH	21	1	221	10.1186/s12884-021-03674-z	Article	MAR 20 2021	2021	BackgroundDomestic violence during pregnancy as one of the most common social problems and major challenges of health systems can affect the health of the mother and fetus. The study aimed to compare the two groups of intervention based on solution-focused counseling and control in terms of violence and quality of life amounts in women who had experienced domestic violence.MethodsA randomized con…									6	0	0	0	2	0	6				1471-2393		WOS:000631538700001	33743632
Paffoni, Alessio; Somigliana, Edgardo; Sarais, Veronica; Ferrari, Stefania; Reschini, Marco; Makieva, Sofia; Papaleo, Enrico; Vigano, Paola	Effect of vitamin D supplementation on assisted reproduction technology (ART) outcomes and underlying biological mechanisms: protocol of a randomized clinical controlled trial. The supplementation of vitamin D and reproductive outcome (SUNDRO) study	BMC PREGNANCY AND CHILDBIRTH	19	1	395	10.1186/s12884-019-2538-6	Article	NOV 1 2019	2019	Background Vitamin D plays an important role in human physiology and pathology. The receptor for vitamin D regulates 0.5-5% of the human genome. Accordingly, vitamin D insufficiency has been shown to increase the risk of several diseases. In recent years, based on growing evidence, on a role of vitamin D has been also postulated in reproductive health both in animals and humans, especially in fem…									14	0	2	0	9	0	16				1471-2393		WOS:000494447700001	31675919
Rezaie, Ronya; Mohammad-Alizadeh-Charandabi, Sakineh; Nemati, Fatemeh; Mirghafourvand, Mojgan	The effect of self-care counseling on health practices of adolescent pregnant women: a randomized controlled trial	BMC PREGNANCY AND CHILDBIRTH	21	1	726	10.1186/s12884-021-04203-8	Article	OCT 27 2021	2021	Background: Pregnancy and childbirth at an early age are associated with potential risks and complications for adolescent mothers. Health practices are behaviors that can positively affect maternal and fetal health. This study aimed to investigate the effects of self-care counseling on health practices (main outcome), attitudes towards motherhood and pregnancy, and pregnancy symptoms (secondary o…									0	0	0	0	0	0	0				1471-2393		WOS:000712576600010	34706682
Rokicki, Slawa; Mwesigwa, Brian; Schmucker, Laura; Cohen, Jessica L.	Shedding light on quality of care: a study protocol for a randomized trial evaluating the impact of the Solar Suitcase in rural health facilities on maternal and newborn care quality in Uganda	BMC PREGNANCY AND CHILDBIRTH	19	1	306	10.1186/s12884-019-2453-x	Article	AUG 22 2019	2019	Background Continued progress in reducing maternal and newborn morbidity and mortality in low-income countries requires a renewed focus on quality of delivery care. Reliable electricity and lighting is a cornerstone of a well-equipped health system, but most primary maternity care facilities in sub-Saharan Africa are either not connected to the electrical grid or suffer frequent blackouts. Lack o…									3	0	0	0	1	0	3				1471-2393		WOS:000483077600002	31438896
Sonoda, Nozomi; Takahata, Kaori; Tarumi, Wataru; Shinohara, Kazuyuki; Horiuchi, Shigeko	Changes in the cortisol and oxytocin levels of first-time pregnant women during interaction with an infant: a randomized controlled trial	BMC PREGNANCY AND CHILDBIRTH	21	1	162	10.1186/s12884-021-03609-8	Article	FEB 24 2021	2021	Background: During pregnancy, physiological, psychological, and social changes affect pregnant women's childcare anxiety and childrearing behavior. However, there are scarce reports on hormonal evaluation related to such anxiety and behavior. Herein, we evaluated changes in salivary cortisol (primary outcome) and oxytocin (secondary outcome) levels of first-time pregnant women when interacting wi…									2	0	0	0	1	0	2				1471-2393		WOS:000623883700001	33627086
Bracken, Hillary; Lightly, Kate; Mundle, Shuchita; Kerr, Robbie; Faragher, Brian; Easterling, Thomas; Leigh, Simon; Turner, Mark; Alfirevic, Zarko; Winikoff, Beverly; Weeks, Andrew	Oral Misoprostol alone versus oral misoprostol followed by oxytocin for labour induction in women with hypertension in pregnancy (MOLI): protocol for a randomised controlled trial	BMC PREGNANCY AND CHILDBIRTH	21	1	537	10.1186/s12884-021-04009-8	Article	JUL 29 2021	2021	BackgroundEvery year approximately 30,000 women die from hypertensive disease in pregnancy. Magnesium sulphate and anti-hypertensives reduce morbidity, but delivery is the only cure. Low dose oral misoprostol, a prostaglandin E1 analogue, is a highly effective method for labour induction. Usually, once active labour has commenced, the misoprostol is replaced with an intravenous oxytocin infusion …									1	0	0	0	0	0	1				1471-2393		WOS:000680854000003	34325670
Schmitz, Thomas; Alberti, Corinne; Ursino, Moreno; Baud, Olivier; Aupiais, Camille	Full versus half dose of antenatal betamethasone to prevent severe neonatal respiratory distress syndrome associated with preterm birth: study protocol for a randomised, multicenter, double blind, placebo-controlled, non-inferiority trial (BETADOSE)	BMC PREGNANCY AND CHILDBIRTH	19		67	10.1186/s12884-019-2206-x	Article	FEB 12 2019	2019	Background: Although antenatal betamethasone is recommended worldwide for women at risk of preterm delivery, concerns persist regarding the long-term effects associated with this treatment. Indeed, adverse events, mainly dose-related, have been reported. The current recommended dose of antenatal betamethasone directly derives from sheep experiments performed in the late 60's and has not been chal…									14	0	0	0	1	0	14				1471-2393		WOS:000458736700002	30755164
Shalaby, Mohamed A.; Maged, Ahmed M.; Al-Asmar, Amira; El Mahy, Mohamed; Al-Mohamady, Maged; Rund, Nancy Mohamed Ali	Safety and efficacy of preoperative tranexamic acid in reducing intraoperative and postoperative blood loss in high-risk women undergoing cesarean delivery: a randomized controlled trial	BMC PREGNANCY AND CHILDBIRTH	22	1	201	10.1186/s12884-022-04530-4	Article	MAR 14 2022	2022	Background: Objective to assess the value of preoperative tranexamic acid (TXA) in reduction of intraoperative and postoperative blood loss in high-risk cesarean delivery (CD).Methods: A double blind randomized controlled trial included 160 high risk women who underwent elective lower segment CD. They were equally randomized to receive either 1 g of TXA or placebo 15 min before surgery. The prima…									2	0	0	0	0	0	2				1471-2393		WOS:000768840100004	35287618
Bidgoli, Mahboobeh Rasoulzadeh; Roudsari, Robab Latifnejad; Montazeri, Ali	The effectiveness of a collaborative infertility counseling (CIC) on pregnancy outcome in women undergoing in vitro fertilization: a randomized trial	BMC PREGNANCY AND CHILDBIRTH	20	1	728	10.1186/s12884-020-03417-6	Article	DEC 25 2020	2020	BackgroundThe optimal objective of infertility treatments is to increase pregnancy rate. The aim of this study was to assess the effectiveness of a collaborative counseling program on pregnancy rate in women undergoing in vitro treatment.MethodsThis was a parallel group randomized trial on a sample of 60 women attending to an infertility research center affiliated to Mashhad University of Medical…									2	0	0	0	0	0	2				1471-2393		WOS:000595769500005	33238907
Ibrahim, Mohammed H.; Elfaki, Tahani; Elhassan, Elhassan M.; Abdelrahiem, Somia K.; Adam, Ishag	The effectiveness of nifedipine/indomethacin combination therapy and nifedipine monotherapy for postponing preterm birth (25-34weeks of gestation) in Sudanese women: a randomized clinical trial study protocol	BMC PREGNANCY AND CHILDBIRTH	21	1	457	10.1186/s12884-021-03951-x	Article	JUN 29 2021	2021	BackgroundPreterm birth is the most common cause of neonatal morbidity and mortality. Tocolytics are considered a standard treatment for women with threatened preterm delivery to allow time for maternal steroid administration and transfer to referral centers with neonatal intensive care units. However, there is controversy about the best tocolytic therapy to be considered as the first choice. The…									0	0	0	0	0	0	0				1471-2393		WOS:000671170300001	34187394
Sartorelli, Daniela Saes; Crivellenti, Livia Castro; Manochio-Pina, Marina Garcia; Baroni, Naiara Franco; Carvalho, Mariana Rinaldi; Diez-Garcia, Rosa Wanda; Franco, Laercio Joel	Study Protocol effectiveness of a nutritional intervention based on encouraging the consumption of unprocessed and minimally processed foods and the practice of physical activities for appropriate weight gain in overweight, adult, pregnant women: a randomized controlled trial	BMC PREGNANCY AND CHILDBIRTH	20	1	24	10.1186/s12884-019-2672-1	Article	JAN 7 2020	2020	Background Evidence from observational studies suggests that a greater intake of ultra-processed foods during pregnancy is associated with a higher chance of obesity, increased gestational weight gain, and neonatal adiposity. The aim of the present study is to evaluate the effectiveness of a nutritional intervention based on encouraging the consumption of unprocessed and minimally processed foods…									2	0	0	0	1	1	3				1471-2393		WOS:000513529200001	31910819
Lanssens, Dorien; Thijs, Inge M.; Gyselaers, Wilfried	Design of the Pregnancy REmote MOnitoring II study (PREMOM II): a multicenter, randomized controlled trial of remote monitoring for gestational hypertensive disorders	BMC PREGNANCY AND CHILDBIRTH	20	1	626	10.1186/s12884-020-03291-2	Article	OCT 15 2020	2020	BackgroundObservational data from the retrospective, non-randomized Pregnancy REmote MOnitoring I (PREMOM I) study showed that remote monitoring (RM) may be beneficial for prenatal observation of women at risk for gestational hypertensive disorders (GHD) in terms of clinical outcomes, health economics, and stakeholder perceptions. PREMOM II is a prospective, randomized, multicenter follow-up stud…									3	0	0	0	2	0	3				1471-2393		WOS:000581359700006	33059633
Ruiz, R Jeanne; Grimes, Kristyn; Spurlock, Elizabeth; Stotts, Angela; Northrup, Thomas F; Villarreal, Yolanda; Suchting, Robert; Cernuch, Melissa; Rivera, Liza; Stowe, Raymond P; Pickler, Rita H	The mastery lifestyle intervention to reduce biopsychosocial risks for pregnant Latinas and African Americans and their infants: protocol for a randomized controlled trial.	BMC pregnancy and childbirth	22	1		10.1186/s12884-022-05284-9	Clinical Trial Protocol; Journal Article	2022 Dec 28	2022	BACKGROUND: Pregnant Mexican Americans (hereafter called Latinas) and Black/African American women are at increased risk for psychological distress, contributing to preterm birth and low birthweight; acculturative stress combined with perceived stress elevates depressive symptoms in Latinas. Based on our prior research using a psychoneuroimmunology framework, we identified psychological and neuro…									0	0	0	0	0	0	0				1471-2393		MEDLINE:36577949	36577949
Xie, Weihua; Dai, Pinyuan; Qin, Yu; Wu, Ming; Yang, Bingquan; Yu, Xiaojin	Effectiveness of telemedicine for pregnant women with gestational diabetes mellitus: an updated meta-analysis of 32 randomized controlled trials with trial sequential analysis	BMC PREGNANCY AND CHILDBIRTH	20	1		10.1186/s12884-020-02892-1	Article	APR 6 2020	2020	BackgroundGestational diabetes mellitus (GDM) is now a global health problem. Poor blood glucose control during pregnancy may lead to maternal and neonatal/foetal complications. Recently, the development of information and communication technology has resulted in new technical support for the clinical care of GDM. Telemedicine is defined as health services and medical activities provided by healt…									39	2	1	0	10	0	42				1471-2393		WOS:000525266300003	32252676
Fathalian, Manizheh; Lotfi, Razieh; Faramarzi, Mahbobeh; Qorbani, Mostafa	The effect of virtual cognitive-behavioral sexual counseling on sexual function and sexual intimacy in pregnant women: a randomized controlled clinical trial	BMC PREGNANCY AND CHILDBIRTH	22	1	616	10.1186/s12884-022-04932-4	Article	AUG 4 2022	2022	Background & aim Pregnancy is associated with numerous physical and psychological changes and affects the sexual function of couples. Since the root of many marital problems lies in the quality of the relationship and sexual function, the present study investigates the effect of virtual cognitive-behavioral sexual counseling on pregnant women's sexual function and intimacy. Methods & Materials Th…									0	0	0	0	0	0	0				1471-2393		WOS:000836220500002	35927705
Ahmadpour, Parivash; Moosavi, Sanaz; Mohammad-Alizadeh-Charandabi, Sakineh; Jahanfar, Shayesteh; Mirghafourvand, Mojgan	Effect of implementing a birth plan on maternal and neonatal outcomes: a randomized controlled trial	BMC PREGNANCY AND CHILDBIRTH	22	1	862	10.1186/s12884-022-05199-5	Article	NOV 22 2022	2022	Background: The birth plan is an approach for pregnant women to offering their expectations of labor and birth. The purpose of this study was to investigate the effect of birth plan on maternal and neonatal outcomes.Methods: This study was a randomized controlled clinical trial performed on 106 pregnant women, 32-36 weeks of pregnancy, referring to Taleghani educational hospital in Tabriz city-Ir…									0	0	0	0	0	0	0				1471-2393		WOS:000886953400001	36419027
Thongchan, Suparudeewan; Phupong, Vorapong	Oral dydrogesterone as an adjunctive therapy in the management of preterm labor: a randomized, double blinded, placebo-controlled trial	BMC PREGNANCY AND CHILDBIRTH	21	1	90	10.1186/s12884-021-03562-6	Article	JAN 28 2021	2021	BackgroundPreterm birth is a major challenge in obstetric and perinatal care. It is the leading cause of neonatal death. The primary aim of this study was to evaluate the efficacy of oral dydrogesterone on latency period in managing preterm labor. The secondary aims were to evaluate the gestational age at delivery, percentage of preterm delivery before 34 weeks and 37 weeks, time to recurrent ute…									0	0	0	0	0	0	0				1471-2393		WOS:000615989500003	33509129
Deruelle, Philippe; Lelorain, Sophie; Deghilage, Sylvie; Couturier, Emmanuelle; Guilbert, Elodie; Berveiller, Paul; Senat, Marie Victoire; Vayssiere, Christophe; Sentilhes, Loic; Perrotin, Franck; Gallot, Denis; Chauleur, Celine; Sananes, Nicolas; Roth, Emmanuel; Luton, Dominique; Caputo, Marie; Lorio, Elodie; Chatelet, Carla; Couster, Julien; Timbely, Oumar; Doret-Dion, Muriel; Duhamel, Alain; P…	Rationale and design of ePPOP-ID: a multicenter randomized controlled trial using an electronic-personalized program for obesity in pregnancy to improve delivery	BMC PREGNANCY AND CHILDBIRTH	20	1	602	10.1186/s12884-020-03288-x	Article	OCT 7 2020	2020	BackgroundPre-pregnancy obesity and excessive gestational weight gain (GWG) are established risk factors for adverse pregnancy, delivery and birth outcomes. Pregnancy is an ideal moment for nutritional interventions in order to establish healthier lifestyle behaviors in women at high risk of obstetric and neonatal complications.MethodsElectronic-Personalized Program for Obesity during Pregnancy t…									1	0	0	0	0	0	1				1471-2393		WOS:000578570700009	33028261
Morrison, Joanna; Tumbahangphe, Kirti; Sen, Aman; Gram, Lu; Budhathoki, Bharat; Neupane, Rishi; Thapa, Rita; Dahal, Kunta; Thapa, Bidur; Manandhar, Dharma; Costello, Anthony; Osrin, David	Health management committee strengthening and community mobilisation through women's groups to improve trained health worker attendance at birth in rural Nepal: a cluster randomised controlled trial	BMC PREGNANCY AND CHILDBIRTH	20	1		10.1186/s12884-020-02960-6	Article	MAY 6 2020	2020	BackgroundEngaging citizens and communities to make services accountable is vital to achieving health development goals. Community participation in health management committees can increase public accountability of health services. We conducted a cluster randomised controlled trial to test the impact of strengthened health management committees (HMCs) and community mobilisation through women's gr…									4	0	0	0	0	0	4				1471-2393		WOS:000533911300003	32375684
Bunik, Maya; Jimenez-Zambrano, Andrea; Solano, Michael; Beaty, Brenda L.; Juarez-Colunga, Elizabeth; Zhang, Xuhong; Moore, Susan L.; Bull, Sheana; Leiferman, Jenn A.	Mother's Milk Messaging (TM): trial evaluation of app and texting for breastfeeding support	BMC PREGNANCY AND CHILDBIRTH	22	1	660	10.1186/s12884-022-04976-6	Article	AUG 24 2022	2022	Background New mothers experience BF challenges but have limited evidence-based technology-enabled support. Objectives 1) Determine if using the Mother's Milk Messaging (TM) app improved aspects of breastfeeding and breastfeeding rates and 2) Describe engagement as well as themes from the qualitative feedback on the app. Method Randomized Controlled Trial National sample of primiparous, singleton…									0	0	0	0	0	0	0				1471-2393		WOS:000844176300001	36002798
Stegwee, S. I.; Jordans, I. P. M.; van der Voet, L. F.; Bongers, M. Y.; de Groot, C. J. M.; Lambalk, C. B.; de Leeuw, R. A.; Hehenkamp, W. J. K.; van de Ven, P. M.; Bosmans, J. E.; Pajkrt, E.; Bakkum, E. A.; Radder, C. M.; Hemelaar, M.; van Baal, W. M.; Visser, H.; van Laar, J. O. E. H.; van Vliet, H. A. A. M.; Rijnders, R. J. P.; Sueters, M.; Janssen, C. A. H.; Hermes, W.; Feitsma, A. H.; Kapite…	Single- versus double-layer closure of the caesarean (uterine) scar in the prevention of gynaecological symptoms in relation to niche development - the 2Close study: a multicentre randomised controlled trial	BMC PREGNANCY AND CHILDBIRTH	19		85	10.1186/s12884-019-2221-y	Article	MAR 4 2019	2019	BackgroundDouble-layer compared to single-layer closure of the uterus after a caesarean section (CS) leads to a thicker myometrial layer at the site of the CS scar, also called residual myometrium thickness (RMT). It possibly decreases the development of a niche, which is an interruption of the myometrium at the site of the uterine scar. Thin RMT and a niche are associated with gynaecological sym…									13	2	6	0	2	0	21				1471-2393		WOS:000460523900001	30832681
Gibby, Cheryl L. K.; Palacios, Cristina; Campos, Maribel; Graulau, Rafael E.; Banna, Jinan	Acceptability of a text message-based intervention for obesity prevention in infants from Hawai'i and Puerto Rico WIC	BMC PREGNANCY AND CHILDBIRTH	19	1	291	10.1186/s12884-019-2446-9	Article	AUG 13 2019	2019	Background Low-income and minority children are at increased risk for obesity. Text messaging offers advantages for delivering education, but few studies have assessed the acceptability of text messaging in interventions aimed at preventing excessive weight gain in infants. This study investigated the acceptability of a text message-based intervention for prevention of excessive weight gain in in…									5	0	0	0	1	0	5				1471-2393		WOS:000480752900004	31409286
Groten, T.; Lehmann, T.; Schleussner, E.	Does Pentaerytrithyltetranitrate reduce fetal growth restriction in pregnancies complicated by uterine mal-perfusion? Study protocol of the PETN-study: a randomized controlled multicenter-trial	BMC PREGNANCY AND CHILDBIRTH	19	1	336	10.1186/s12884-019-2456-7	Article	SEP 14 2019	2019	Background Affecting approximately 10% of pregnancies, fetal growth restriction (FGR), is the most important cause of perinatal mortality and morbidity. Impaired placental function and consequent mal-perfusion of the placenta is the leading cause of FGR. Although, screening for placental insufficiency based on uterine artery Doppler measurement is well established, there is no treatment option fo…									5	0	0	0	2	0	5				1471-2393		WOS:000485885500001	31521118
Sbrilli, Marissa D.; Duncan, Larissa G.; Laurent, Heidemarie K.	Effects of prenatal mindfulness-based childbirth education on child-bearers' trajectories of distress: a randomized control trial	BMC PREGNANCY AND CHILDBIRTH	20	1	623	10.1186/s12884-020-03318-8	Article	OCT 15 2020	2020	BackgroundThe perinatal period is a time of immense change, which can be a period of stress and vulnerability for mental health difficulties. Mindfulness-based interventions have shown promise for reducing distress, but further research is needed to identify long-term effects and moderators of mindfulness training in the perinatal period.MethodsThe current study used data from a pilot randomized …									4	0	0	0	1	0	4				1471-2393		WOS:000581359700003	33059638
Shen, Quan; Huang, Can-Ran; Rong, Liu; Ju, Shan; Redding, Sharon R.; Ouyang, Yan-Qiong; Wang, Rong	Effects of needs-based education for prenatal anxiety in advanced multiparas: a randomized controlled trial	BMC PREGNANCY AND CHILDBIRTH	22	1	301	10.1186/s12884-022-04620-3	Article	APR 8 2022	2022	Background: Prenatal anxiety is a common concern which may have adverse effects on maternal and infant health outcomes. Studies addressing needs-based education interventions for prenatal anxiety are limited.Aim: To explore the effects of needs-based education on alleviating prenatal anxiety among advanced multiparas when compared with routine prenatal health education.Methods: A total of 86 adva…									1	0	0	0	0	0	1				1471-2393		WOS:000779606500002	35395734
Flaathen, Eva Marie Engebakken; Henriksen, Lena; Smastuen, Milada Cvancarova; Schei, Berit; Taft, Angela; Noll, Josef; Garnweidner-Holme, Lisa; Lukasse, Mirjam	Safe Pregnancy intervention for intimate partner violence: a randomised controlled trial in Norway among culturally diverse pregnant women	BMC PREGNANCY AND CHILDBIRTH	22	1	144	10.1186/s12884-022-04400-z	Article	FEB 21 2022	2022	Background Intimate partner violence (IPV) during pregnancy is a global health problem with adverse consequences for mothers, infants and families. We hypothesise that information about IPV and safety behaviours during pregnancy has the potential to increase quality of life and the use of safety behaviours and prevent IPV. Methods A multicentre randomised controlled trial among culturally diverse…									1	0	0	0	0	0	1				1471-2393		WOS:000758811100003	35189843
Dupont, Charlotte; Aegerter, Philippe; Foucaut, Aude-Marie; Reyre, Aymeric; Lhuissier, Francois J.; Bourgain, Marie; Chabbert-Buffet, Nathalie; Cedrin-Durnerin, Isabelle; Selleret, Lise; Cosson, Emmanuel; Levy, Rachel	Effectiveness of a therapeutic multiple-lifestyle intervention taking into account the periconceptional environment in the management of infertile couples: study design of a randomized controlled trial - the PEPCI study	BMC PREGNANCY AND CHILDBIRTH	20	1	322	10.1186/s12884-020-2855-9	Article	MAY 26 2020	2020	Background Infertility is defined as the inability to conceive after 12 months of unprotected intercourse. It affects approximately one in six couples seeking pregnancy in France or western countries. Many lifestyle factors of the couples' pre and peri-conceptional environment (weight, diet, alcohol, tobacco, coffee, drugs, physical activity, stress, sleep horizontal ellipsis ) have been identifi…									6	0	0	0	4	0	6				1471-2393		WOS:000537851700002	32456614
Bei, Bei; Pinnington, Donna M.; Shen, Lin; Blumfield, Michelle; Drummond, Sean P. A.; Newman, Louise K.; Manber, Rachel	A scalable cognitive behavioural program to promote healthy sleep during pregnancy and postpartum periods: protocol of a randomised controlled trial (the SEED project)	BMC PREGNANCY AND CHILDBIRTH	19		254	10.1186/s12884-019-2390-8	Article	JUL 22 2019	2019	BackgroundPoor sleep, including symptoms of insomnia are common during pregnancy and postpartum periods. Poor sleep during the perinatal period is linked to impaired daytime functioning, mood disturbance, and risk for chronic insomnia. Cognitive behavioural therapy (CBT) is consistently shown to be efficacious in treating insomnia, but it is largely inaccessible to new mothers, and surprisingly, …									7	0	0	0	2	0	7			1471-2393			WOS:000476731200003	31331286
Li, Jingyu; Chen, Qiaoli; Wang, Jiang; Huang, Guoning; Ye, Hong	Does growth hormone supplementation improve oocyte competence and IVF outcomes in patients with poor embryonic development? A randomized controlled trial	BMC PREGNANCY AND CHILDBIRTH	20	1		10.1186/s12884-020-03004-9	Article	MAY 20 2020	2020	BackgroundMany studies have demonstrated the benefits of the addition of growth hormone (GH) to the controlled ovarian stimulation protocol in vitro fertilization (IVF) cycles in poor-respond patients, but the effect of GH on patients with poor embryonic development remain unclear. This paper was designed to investigate the efficacy of GH co-treatment during IVF for the patients with poor embryon…									12	2	0	0	5	0	14				1471-2393		WOS:000537076500001	32434490
Jose, Ambily; Mahey, Reeta; Sharma, Jai Bhagwan; Bhatla, Neerja; Saxena, Renu; Kalaivani, Mani; Kriplani, Alka	Comparison of ferric Carboxymaltose and iron sucrose complex for treatment of iron deficiency anemia in pregnancy- randomised controlled trial	BMC PREGNANCY AND CHILDBIRTH	19		54	10.1186/s12884-019-2200-3	Article	FEB 4 2019	2019	BackgroundTo evaluate the efficacy and safety of intravenous Ferric Carboxymaltose. (FCM) in comparison with intravenous Iron sucrose complex (ISC) for treatment of iron deficiency anemia in pregnancy.MethodsA randomized clinical trial was conducted from (January 2016-August 2017). at a tertiary hospital. Pregnant women diagnosed with moderate to severe iron deficiency anaemia were screened for t…									28	1	0	0	9	0	29				1471-2393		WOS:000457706400002	30717690
Girault, Aude; Goffinet, Francois; Le Ray, Camille	Reducing neonatal morbidity by discontinuing oxytocin during the active phase of first stage of labor: a multicenter randomized controlled trial STOPOXY	BMC PREGNANCY AND CHILDBIRTH	20	1	640	10.1186/s12884-020-03331-x	Article	OCT 20 2020	2020	BackgroundOxytocin is effective in reducing labor duration, but can be associated with fetal and maternal complications such as neonatal acidosis and post-partum hemorrhage. When comparing discontinuing oxytocin in the active phase with continuing oxytocin infusion, previous studies were underpowered to show a reduction in neonatal morbidity. Thus, we aim at evaluating the impact of discontinuing…									1	1	0	0	0	0	2				1471-2393		WOS:000584582400004	33081758
Izquierdo, Alexandra; de la Fuente, Laura; Spies, Katharina; Rayward, Jennifer; Lopez, Lourdes; Lora, David; Galindo, Alberto	Endometrial scratch vs no intervention in egg donation cycles: the ENDOSCRATCH trial protocol	BMC PREGNANCY AND CHILDBIRTH	20	1	333	10.1186/s12884-020-02958-0	Article	MAY 30 2020	2020	Background The effects of endometrial scratching (ES) on embryo implantation have been studied for many years. Several studies have shown better outcomes when performed on patients undergoing intrauterine insemination and in vitro fertilization (IVF) cycles, but many other reports have not been able to find these differences. As far as cycles with donor eggs are concerned, reported evidence is sc…									4	0	0	0	2	0	4				1471-2393		WOS:000538377100001	32473654
Flenady, V.; Gardener, G.; Boyle, F. M.; Callander, E.; Coory, M.; East, C.; Ellwood, D.; Gordon, A.; Groom, K. M.; Middleton, P. F.; Norman, J. E.; Warrilow, K. A.; Weller, M.; Wojcieszek, A. M.; Crowther, C.	My Baby's Movements: a stepped wedge cluster randomised controlled trial to raise maternal awareness of fetal movements during pregnancy study protocol	BMC PREGNANCY AND CHILDBIRTH	19	1	430	10.1186/s12884-019-2575-1	Article	NOV 21 2019	2019	Background Stillbirth is a devastating pregnancy outcome that has a profound and lasting impact on women and families. Globally, there are over 2.6 million stillbirths annually and progress in reducing these deaths has been slow. Maternal perception of decreased fetal movements (DFM) is strongly associated with stillbirth. However, maternal awareness of DFM and clinical management of women report…									10	0	0	0	0	0	10				1471-2393		WOS:000499830000004	31752771
Catling, Christine; Donovan, Helen; Phipps, Hala; Dale, Simeon; Chang, Sungwon	Group Clinical Supervision for midwives and burnout: a cluster randomized controlled trial	BMC PREGNANCY AND CHILDBIRTH	22	1	309	10.1186/s12884-022-04657-4	Article	APR 11 2022	2022	Background: There are major shortfalls in the midwifery workforce which has been exacerbated by the COVID 19 pandemic. Midwives have high levels of burnout and many, often early career midwives, are planning to leave the profession. There are reports of a poor workplace culture in maternity units, including bullying. Support is essential for the welfare of the workforce to be able to cope with th…									1	0	0	0	0	0	1				1471-2393		WOS:000781008500002	35410189
Bradley, Hayley A.; Campbell, Siobhan A.; Mulder, Roger T.; Henderson, Jaqueline M. T.; Dixon, Lesley; Boden, Joseph M.; Rucklidge, Julia J.	Can broad-spectrum multinutrients treat symptoms of antenatal depression and anxiety and improve infant development? Study protocol of a double blind, randomized, controlled trial (the 'NUTRIMUM' trial)	BMC PREGNANCY AND CHILDBIRTH	20	1	488	10.1186/s12884-020-03143-z	Article	AUG 25 2020	2020	Background: Untreated antenatal depression and anxiety can be associated with short and long term health impacts on the pregnant woman, her infant and the rest of the family. Alternative interventions to those currently available are needed. This clinical trial aims to investigate the efficacy and safety of a broad-spectrum multinutrient formula as a treatment for symptoms of depression and anxie…									0	0	0	0	0	0	0				1471-2393		WOS:000565975900001	32842983
Price, Joan T.; Vwalika, Bellington; Freeman, Bethany L.; Cole, Stephen R.; Mulenga, Helen B.; Winston, Jennifer; Mbewe, Felistas M.; Chomba, Elwyn; Mofenson, Lynne M.; Rouse, Dwight J.; Goldenberg, Robert L.; Stringer, Jeffrey S. A.	Intramuscular 17-hydroxyprogesterone caproate to prevent preterm birth among HIV-infected women in Zambia: study protocol of the IPOP randomized trial	BMC PREGNANCY AND CHILDBIRTH	19		81	10.1186/s12884-019-2224-8	Article	FEB 27 2019	2019	BackgroundEach year, an estimated 15 million babies are born preterm, a global burden borne disproportionately by families in lower-income countries. Maternal HIV infection increases a woman's risk of delivering prematurely, and antiretroviral therapy (ART) may compound this risk. While prenatal progesterone prophylaxis prevents preterm birth among some high-risk women, it is unknown whether HIV-…									7	0	0	0	3	0	7			1471-2393			WOS:000460110700001	30813934
Lapuente-Ocamica, O.; Ugarte, L.; Lopez-Picado, A.; Sanchez-Refoyo, F.; Lete Lasa, Inaki; Echevarria, O.; Alvarez-Sala, J.; Farinas, A.; Bilbao, I.; Barbero, L.; Vicarregui, J.; Hernanz Chaves, R.; Paz Corral, D.; Lopez-Lopez, J. A.	Efficacy and safety of administering oral misoprostol by titration compared to vaginal misoprostol and dinoprostone for cervical ripening and induction of labour: study protocol for a randomised clinical trial	BMC PREGNANCY AND CHILDBIRTH	19		14	10.1186/s12884-018-2132-3	Article	JAN 8 2019	2019	BackgroundAmong the various methods available, the administration of prostaglandins is the most effective for inducing labour in women with an unfavourable cervix. Recent studies have compared treatment with various titrated doses of oral misoprostol with vaginal misoprostol or dinoprostone, indicating that the use of an escalating dose of an oral misoprostol solution is associated with a lower r…									5	0	0	0	1	0	5			1471-2393			WOS:000455221600002	30621614
Kawasaki, Maki; Mito, Asako; Waguri, Masako; Sato, Yuichi; Abe, Emiko; Shimada, Mayumi; Fukuda, Sayuri; Sasaki, Yuki; Fujikawa, Kei; Sugiyama, Takashi; Ota, Erika; Nakazawa, Jin; Okoshi, Tadashi; Takimoto, Hidemi; Honda, Yuka; Inoue, Eisuke; Hiramatsu, Yuji; Arata, Naoko	Protocol for an interventional study to reduce postpartum weight retention in obese mothers using the Internet of things and a mobile application: a randomized controlled trial (SpringMom)	BMC PREGNANCY AND CHILDBIRTH	21	1	582	10.1186/s12884-021-03998-w	Article	AUG 23 2021	2021	Background: Obese pregnant women are known to experience poorer pregnancy outcomes and are at higher risk of postnatal arteriosclerosis. Hence, weight control during and after pregnancy is important for reducing these risks. The objective of our planned randomized controlled trial is to evaluate whether the rate of change in body weight in obese women before pregnancy to 12 months postpartum woul…									0	0	0	0	0	0	0				1471-2393		WOS:000687670600001	34425784
Mehrotra, Ateev; Wolfberg, Adam; Shah, Neel T.; Plough, Avery; Weiseth, Amber; Blaine, Arianna, I; Noddin, Katie; Nakamoto, Carter H.; Richard, Jessica, V; Bradley, Dani	Impact of an educational program and decision tool on choice of maternity hospital: the delivery decisions randomized clinical trial	BMC PREGNANCY AND CHILDBIRTH	22	1	759	10.1186/s12884-022-05087-y	Article	OCT 10 2022	2022	Background: Reducing cesarean rates is a public health priority. To help pregnant people select hospitals with lower cesarean rates, numerous organizations publish publically hospital cesarean rate data. Few pregnant people use these data when deciding where to deliver. We sought to determine whether making cesarean rate data more accessible and understandable increases the likelihood of pregnant…									0	0	0	0	0	0	0				1471-2393		WOS:000865766400003	36217115
Damhuis, Stefanie E.; Ganzevoort, Wessel; Duijnhoven, Ruben G.; Groen, Henk; Kumar, Sailesh; Heazell, Alexander E. P.; Khalil, Asma; Gordijn, Sanne J.	The CErebro Placental RAtio as indicator for delivery following perception of reduced fetal movements, protocol for an international cluster randomised clinical trial; the CEPRA study	BMC PREGNANCY AND CHILDBIRTH	21	1	285	10.1186/s12884-021-03760-2	Article	APR 9 2021	2021	BackgroundRoutine assessment in (near) term pregnancy is often inaccurate for the identification of fetuses who are mild to moderately compromised due to placental insufficiency and are at risk of adverse outcomes, especially when fetal size is seemingly within normal range for gestational age. Although biometric measurements and cardiotocography are frequently used, it is known that these techni…									4	1	0	0	1	0	4				1471-2393		WOS:000639125200005	33836690
Witteveen, Anke B.; Henrichs, Jens; Walker, Annika L.; Bohlmeijer, Ernst T.; Burger, Huibert; Fontein-Kuipers, Yvonne; Schellevis, Francois G.; Stramrood, Claire A. I.; Olff, Miranda; Verhoeven, Corine J.; de Jonge, Ank	Effectiveness of a guided ACT-based self-help resilience training for depressive symptoms during pregnancy: Study protocol of a randomized controlled trial embedded in a prospective cohort	BMC PREGNANCY AND CHILDBIRTH	20	1	705	10.1186/s12884-020-03395-9	Article	DEC 19 2020	2020	Background: During pregnancy, about 10 to 20% of women experience depressive symptoms. Subclinical depression increases the risk of peripartum depression, maternal neuro-endocrine dysregulations, and adverse birth and infant outcomes. Current treatments often comprise face-to-face psychological or pharmacological treatments that may be too intensive for women with subclinical depression leading t…									4	0	0	0	0	0	4				1471-2393		WOS:000595635700001	33213400
Bayat, Arezoo; Amiri-Farahani, Leila; Soleimani, Mehdi; Eshraghi, Nooshin; Haghani, Shima	Effect of short-term psychological intervention on anxiety of pregnant women with positive screening results for chromosomal disorders: a randomized controlled trial	BMC PREGNANCY AND CHILDBIRTH	21	1	757	10.1186/s12884-021-04206-5	Article	NOV 9 2021	2021	Background and aim: Prenatal diagnosis of fetal abnormalities is a critical and stressful event for women. Most pregnant women are concerned about fetal abnormalities and screening tests. Due to the importance of anxiety reduction in pregnant women, this study was conducted to determine the effect of short-term psychological intervention on the anxiety of pregnant women with positive screening re…									3	0	0	0	1	0	3				1471-2393		WOS:000716425200001	34753431
Crowther, Caroline A.; McCowan, Lesley M. E.; Rowan, Janet A.; Edlin, Richard; McKinlay, Christopher J. D.	Lower versus higher diagnostic criteria for the detection of gestational diabetes for reducing maternal and perinatal morbidity: study protocol for the GEMS randomised trial	BMC PREGNANCY AND CHILDBIRTH	20	1	547	10.1186/s12884-020-03252-9	Article	SEP 18 2020	2020	Background Gestational diabetes mellitus (GDM) has lifelong implications for the woman and her infant. Treatment reduces adverse maternal and perinatal outcomes although uncertainty remains about the optimal diagnostic criteria. The GEMS Trial aims to assess whether detection and treatment of women with GDM using the lower International Association of Diabetes in Pregnancy Study Groups diagnostic…									5	0	0	0	0	0	5				1471-2393		WOS:000573618600002	32948138
de Araujo, Carla Adriane Leal; Ray, Joel Geoffrey; Figueiroa, Jose Natal; Alves, Joao Guilherme	BRAzil magnesium (BRAMAG) trial: a double-masked randomized clinical trial of oral magnesium supplementation in pregnancy	BMC PREGNANCY AND CHILDBIRTH	20	1	234	10.1186/s12884-020-02935-7	Article	APR 21 2020	2020	Background There is conflicting evidence about the role of oral magnesium supplementation in the prevention of preterm birth and related adverse outcomes. The objective of this study was to compare magnesium citrate with placebo in the prevention of adverse perinatal and maternal outcomes among women at higher risk. Methods This multicenter, double-masked, placebo-controlled randomized superiorit…									5	0	0	0	2	0	5				1471-2393		WOS:000529256300003	32316938
Karimi, Nazi; Molaee, Ghazaleh; Esfahani, Najimeh Tarkesh; Montazeri, Ali	Placental cord drainage and its outcomes at third stage of labor: a randomized controlled trial	BMC PREGNANCY AND CHILDBIRTH	22	1	570	10.1186/s12884-022-04877-8	Article	JUL 18 2022	2022	Background: The third stage of labor begins with the baby's birth and ends with the expulsion of the placenta and embryonic membranes. The prolongation of the third stage of labor, placental retention, subsequent issues such as postpartum hemorrhage, and manual removal of the placenta have adverse outcomes, which eventually affect the positive experience of delivery. The present study aimed to as…									0	0	0	0	0	0	0				1471-2393		WOS:000826927200003	35850666
Seiiedi-Biarag, Leila; Mirghafourvand, Mojgan; Esmaeilpour, Khalil; Hasanpour, Shirin	A randomized controlled clinical trial of the effect of supportive counseling on mental health in Iranian mothers of premature infants	BMC PREGNANCY AND CHILDBIRTH	21	1	6	10.1186/s12884-020-03502-w	Article	JAN 5 2021	2021	Background: Premature birth can affect maternal mental health. Considering that the mental health disorder in mothers may play a vital role in the growth and development of their children, therefore, this study was conducted to determine the effect of supportive counseling on mental health (primary outcome), mother-child bonding and infant anthropometric indices (secondary outcomes) in mothers of…									3	0	0	0	0	0	3				1471-2393		WOS:000607984400004	33402123
Camacho, Elizabeth M.; Whyte, Sonia; Stock, Sarah J.; Weir, Christopher J.; Norman, Jane E.; Heazell, Alexander E. P.	Awareness of fetal movements and care package to reduce fetal mortality (AFFIRM): a trial-based and model-based cost-effectiveness analysis from a stepped wedge, cluster-randomised trial	BMC PREGNANCY AND CHILDBIRTH	22	1	235	10.1186/s12884-022-04563-9	Article	MAR 22 2022	2022	Background: The AFFIRM intervention aimed to reduce stillbirth and neonatal deaths by increasing awareness of reduced fetal movements (RFM) and implementing a care pathway when women present with RFM. Although there is uncertainty regarding the clinical effectiveness of the intervention, the aim of this analysis was to evaluate the cost-effectiveness.Methods: A stepped-wedge, cluster-randomised t…									1	0	0	0	0	0	1				1471-2393		WOS:000772073700004	35317772
van den Berg, Joyce; Hamel, Charlotte C.; Snijders, Marcus P.; Coppus, Sjors F.; Vandenbussche, Frank P.	Mifepristone and misoprostol versus misoprostol alone for uterine evacuation after early pregnancy failure: study protocol for a randomized double blinded placebo-controlled comparison (Triple M Trial)	BMC PREGNANCY AND CHILDBIRTH	19	1	443	10.1186/s12884-019-2497-y	Article	NOV 27 2019	2019	Background Early pregnancy failure (EPF) is a common complication of pregnancy. If women do not abort spontaneously, they will undergo medical or surgical treatment in order to remove the products of conception from the uterus. Curettage, although highly effective, is associated with a risk of complications; medical treatment with misoprostol is a safe and less expensive alternative. Unfortunatel…									9	0	0	0	1	0	9				1471-2393		WOS:000501309800004	31775677
Ameme, Donne Kofi; Akweongo, Patricia; Afari, Edwin Andrew; Noora, Charles Lwanga; Anthony, Richard; Kenu, Ernest	Effectiveness of adjunct telephone-based postnatal care on maternal and infant illness in the Greater Accra Region, Ghana: a randomized controlled trial	BMC PREGNANCY AND CHILDBIRTH	22	1	800	10.1186/s12884-022-05138-4	Article	OCT 29 2022	2022	Introduction Globally, postnatal care (PNC) is fraught with challenges. Despite high PNC coverages in Ghana's Greater Accra Region (GAR), maternal and newborn health outcomes are of great concern. In 2017, neonatal and post-neonatal mortality rates in GAR were 19 and 13 per 1000 live births respectively despite PNC coverages of 93% for at least one PNC and 87.5% for PNC within 48 hours post-deliv…									0	0	0	0	0	0	0				1471-2393		WOS:000876283600002	36309673
Khoddam, Shirin; Lotfi, Razieh; Kabir, Kourosh; Merghati-Khoei, Effat	The effect of a tele-educational intervention on modifying dysfunctional sexual beliefs of pregnant women: a randomized controlled trial	BMC PREGNANCY AND CHILDBIRTH	22	1	495	10.1186/s12884-022-04773-1	Article	JUN 17 2022	2022	Background & aim: Some cultural scenarios in pregnancy and childbirth reinforce dysfunctional sexual beliefs that reverse changes in the couple's sexual life. The present study aimed to investigate the effect of education by sending text messages on modifying dysfunctional sexual beliefs in pregnant women.Methods & materials: This study is a randomized clinical trial, and 82 eligible pregnant wom…									0	0	0	0	0	0	0				1471-2393		WOS:000812505800003	35715786
Liu, Ye; Li, Xiaoguang; Che, Xiangming; Zhao, Guosheng; Xu, Mingjun	Intraoperative cell salvage for obstetrics: a prospective randomized controlled clinical trial	BMC PREGNANCY AND CHILDBIRTH	20	1	452	10.1186/s12884-020-03138-w	Article	AUG 7 2020	2020	Background The latest basic studies and clinical evidence have confirmed the safety and efficacy of intraoperative autologous blood cell transfusion in cardiac surgery and orthopaedics. However, in caesarean section, there are still concerns about the contamination of amniotic fluid and foetal components, and consequently the application of intraoperative autologous blood cell transfusion is not …									5	2	0	0	1	0	7				1471-2393		WOS:000561052700002	32767971
Chuai, Yunhai; Jiang, Wen; Xu, Xiaobin; Wang, Aiming; Yao, Yuanqing; Chen, Lei	Maternal oxygen exposure may not change umbilical cord venous partial pressure of oxygen: non-random, paired venous and arterial samples from a randomised controlled trial	BMC PREGNANCY AND CHILDBIRTH	20	1	510	10.1186/s12884-020-03212-3	Article	SEP 4 2020	2020	BackgroundDespite the widespread use of oxygen (O-2) in intrauterine resuscitation, the obstetric scientists' understanding of O-2 therapy is full of contradictions. We tested the hypothesis that higher maternal arterial partial pressure of oxygen (PO2) is associated with higher umbilical cord venous PO2 (UvPO(2)).MethodsThis is a planned secondary analysis of a randomised controlled trial (RCT),…									4	0	0	0	2	0	4				1471-2393		WOS:000569778900002	32887557
Khalifa, Eissa; Mohammad, Hashem; Abdullah, Ameer; Abdel-Rasheed, Mazen; Khairy, Mohammed; Hosni, Mahmoud	Role of suppression of endometriosis with progestins before IVF-ET: a non-inferiority randomized controlled trial	BMC PREGNANCY AND CHILDBIRTH	21	1	264	10.1186/s12884-021-03736-2	Article	MAR 30 2021	2021	Background: Endometriosis affects the responsiveness to ovarian stimulation. This study aimed to assess the role of Dienogest pretreatment for endometriosis suppression as compared to Gonadotropin-releasing hormone agonist (GnRHa) in patients with endometriosis pursuing IVF treatment.Methods: In this randomized controlled trial, 134 women with endometriosis-related infertility were randomly alloc…									2	0	0	0	0	0	2				1471-2393		WOS:000636226400004	33784989
Amiri, Paria; Mirghafourvand, Mojgan; Esmaeilpour, Khalil; Kamalifard, Mahin; Ivanbagha, Reyhaneh	The effect of distraction techniques on pain and stress during labor: a randomized controlled clinical trial	BMC PREGNANCY AND CHILDBIRTH	19	1	534	10.1186/s12884-019-2683-y	Article	DEC 30 2019	2019	Background: Pain control and the stress associated with labor and delivery are among the most important issues of health care system. Use of distraction techniques during childbirth is reported to reduce pain and stress of labor. However, there is a limited publication that looked on the effect of distraction techniques on labor pain and stress. Thus, the aim of this study was to determine the ef…									6	0	0	0	2	1	7				1471-2393		WOS:000511440800009	31888543
Byamugisha, Josaphat; Adero, Nancy; Kiwanuka, Tusuubira S.; Nalwadda, Christine K.; Ntuyo, Peter; Namagembe, Imelda; Nabunya, Evelyn; Nakirijja, Emily; Mwadime-Ngolo, Robert; Mukasa, David Christopher; Ononge, Sam	The effect of blister packaging Iron and Folate on adherence to medication and hemoglobin levels among pregnant women at National Referral Hospital antenatal clinics in a low to middle income country: a Randomised Controlled Trial (The IFAd Trial)	BMC PREGNANCY AND CHILDBIRTH	22	1	179	10.1186/s12884-022-04507-3	Article	MAR 3 2022	2022	Introduction: Anemia in pregnancy is an important global public health problem. It is estimated that 38% of pregnant women worldwide are anemic. In Africa, literature from observational studies show 20% of maternal deaths are attributed to anemia. In Uganda, 50% of pregnant women have iron deficiency anaemia. The proportion of pregnant women receiving Iron-Folic acid (IFA) supplementation has imp…									0	0	0	0	0	0	0				1471-2393		WOS:000764051900001	35241006
Igboke, Francis Nwabueze; Obi, Vitus Okwuchukwu; Dimejesi, Benedict Ikechukwu; Lawani, Lucky Osaheni	Tranexamic acid for reducing blood loss following vaginal delivery: a double-blind randomized controlled trial	BMC PREGNANCY AND CHILDBIRTH	22	1	178	10.1186/s12884-022-04462-z	Article	MAR 3 2022	2022	Background: Postpartum haemorrhage (PPH) is a major cause of maternal morbidity and mortality worldwide. Tranexamic acid (TXA) is a useful drug for prevention of PPH and merits evaluation in Nigeria, where PPH is the leading cause of maternal death (25%) and severe maternal morbidity. This study evaluates the efficacy of TXA in reducing blood loss following vaginal delivery.Methods: This was a do…									0	0	0	0	0	0	0				1471-2393		WOS:000764051900004	35241023
Hague, William M.; Callaway, Leonie; Chambers, Jennifer; Chappell, Lucy; Coat, Suzette; de Haan-Jebbink, Jiska; Dekker, Marloes; Dixon, Peter; Dodd, Jodie; Fuller, Maria; Gordijn, Sanne; Graham, Dorothy; Heikinheimo, Oskari; Hennessy, Annemarie; Kaaja, Risto; Khong, Teck Yee; Lampio, Laura; Louise, Jennie; Makris, Angela; Markus, Corey; Marschall, Hanns-Ulrich; Middleton, Philippa; Mol, Ben W.; M…	A multi-centre, open label, randomised, parallel-group, superiority Trial to compare the efficacy of URsodeoxycholic acid with RIFampicin in the management of women with severe early onset Intrahepatic Cholestasis of pregnancy: the TURRIFIC randomised trial	BMC PREGNANCY AND CHILDBIRTH	21	1	51	10.1186/s12884-020-03481-y	Article	JAN 12 2021	2021	BackgroundSevere early onset (less than 34weeks gestation) intrahepatic cholestasis of pregnancy (ICP) affects 0.1% of pregnant women in Australia and is associated with a 3-fold increased risk of stillbirth, fetal hypoxia and compromise, spontaneous preterm birth, as well as increased frequencies of pre-eclampsia and gestational diabetes. ICP is often familial and overlaps with other cholestatic…									9	0	0	0	4	0	9				1471-2393		WOS:000609226400004	33435904
Simas, Tiffany A. Moore; Brenckle, Linda; Sankaran, Padma; Masters, Grace A.; Person, Sharina; Weinreb, Linda; Ko, Jean Y.; Robbins, Cheryl L.; Allison, Jeroan; Byatt, Nancy	The PRogram In Support of Moms (PRISM): study protocol for a cluster randomized controlled trial of two active interventions addressing perinatal depression in obstetric settings	BMC PREGNANCY AND CHILDBIRTH	19		256	10.1186/s12884-019-2387-3	Article	JUL 22 2019	2019	BackgroundPerinatal depression, the most common pregnancy complication, is associated with negative maternal-offspring outcomes. Despite existence of effective treatments, it is under-recognized and under-treated. Professional organizations recommend universal screening, yet multi-level barriers exist to ensuring effective diagnosis, treatment, and follow-up. Integrating mental health and obstetr…									15	0	0	0	2	0	15			1471-2393			WOS:000476731200001	31331292
Hadizadeh-Talasaz, Fatemeh; Ghoreyshi, Faezeh; Mohammadzadeh, Fatemeh; Rahmani, Roghaieh	Effect of shared decision making on mode of delivery and decisional conflict and regret in pregnant women with previous cesarean section: a randomized clinical trial	BMC PREGNANCY AND CHILDBIRTH	21	1	144	10.1186/s12884-021-03615-w	Article	FEB 17 2021	2021	BackgroundThe promotion of vaginal birth after cesarean section (VBAC) is the best method for the reduction of repeated cesarean sections. Nonetheless, the decisional conflict which often results from inadequate patient involvement in decision making, may lead to delayed decision making and regret about the choices that were made. The present study aimed to determine the effect of shared decision…									9	0	0	0	0	0	9				1471-2393		WOS:000621056600003	33596854
Smith-Wade, Sarah; Kidson-Gerber, Giselle; Shand, Antonia; Grzeskowiak, Luke; Henry, Amanda	The use of intravenous iron in pregnancy: for whom and when? A survey of Australian and New Zealand obstetricians	BMC PREGNANCY AND CHILDBIRTH	20	1	665	10.1186/s12884-020-03363-3	Article	NOV 4 2020	2020	Background: Iron deficiency anaemia in pregnancy (IDAP) affects 11-18% of Australian pregnancies and is associated with adverse perinatal outcomes. National prescribing data suggests the use of intravenous iron in pregnancy is increasingly common. This study aimed to: 1) Establish the current patterns of intravenous iron use by Fellows of the Royal Australian and New Zealand College of Obstetrici…									1	0	0	0	0	0	1				1471-2393		WOS:000590104100002	33148203
Katenga-Kaunda, Lillian Ziyenda; Kamudoni, Penjani Rhoda; Holmboe-Ottesen, Gerd; Fjeld, Heidi E.; Mdala, Ibrahimu; Shi, Zumin; Iversen, Per Ole	Enhancing nutrition knowledge and dietary diversity among rural pregnant women in Malawi: a randomized controlled trial	BMC PREGNANCY AND CHILDBIRTH	21	1	644	10.1186/s12884-021-04117-5	Article	SEP 22 2021	2021	Background: In many sub-Saharan African countries, such as Malawi, antenatal care (ANC) services do not deliver sufficient nutrition awareness to improve adequate dietary intake in pregnancy. We therefore compared the effects of supplementary nutrition education and dietary counselling with routine ANC service on nutrition knowledge and dietary intakes among Malawian pregnant women.Methods: We us…									3	0	0	0	0	0	3				1471-2393		WOS:000698397300003	34551744
Altazan, Abby D.; Redman, Leanne M.; Burton, Jeffrey H.; Beyl, Robbie A.; Cain, Loren E.; Sutton, Elizabeth F.; Martin, Corby K.	Mood and quality of life changes in pregnancy and postpartum and the effect of a behavioral intervention targeting excess gestational weight gain in women with overweight and obesity: a parallel-arm randomized controlled pilot trial	BMC PREGNANCY AND CHILDBIRTH	19		50	10.1186/s12884-019-2196-8	Article	JAN 29 2019	2019	BackgroundIntensive lifestyle interventions in pregnancy have shown success in limiting gestational weight gain, but the effects on mood and quality of life in pregnancy and postpartum are less known. The purpose was to quantify changes in mental and physical quality of life and depressive symptoms across pregnancy and the postpartum period, to determine the association between gestational weight…									14	1	0	0	3	1	15				1471-2393		WOS:000457123700002	30696408
Theiler, Regan N.; Butler-Tobah, Yvonne; Hathcock, Matthew A.; Famuyide, Abimbola	OB Nest randomized controlled trial: a cost comparison of reduced visit compared to traditional prenatal care	BMC PREGNANCY AND CHILDBIRTH	21	1	71	10.1186/s12884-021-03557-3	Article	JAN 21 2021	2021	BackgroundTraditional prenatal care includes up to 13 in person office visits, and the cost of this care is not well-described. Alternative models are being explored to better meet the needs of patients and providers. OB Nest is a telemedicine-enhanced program with a reduced frequency of in-person prenatal visits. The cost implications of connected care services added to prenatal care packages ar…									3	0	0	0	0	0	3				1471-2393		WOS:000612864800004	33478433
Pietersma, C. S.; Mulders, A. G. M. G. J.; Moolenaar, L. M.; Hunink, M. G. M.; Koning, A. H. J.; Willemsen, S. P.; Go, A. T. J. I.; Steegers, E. A. P.; Rousian, M.	First trimester anomaly scan using virtual reality (VR FETUS study): study protocol for a randomized clinical trial	BMC PREGNANCY AND CHILDBIRTH	20	1	515	10.1186/s12884-020-03180-8	Article	SEP 7 2020	2020	BackgroundIn recent years it has become clear that fetal anomalies can already be detected at the end of the first trimester of pregnancy by two-dimensional (2D) ultrasound. This is why increasingly in developed countries the first trimester anomaly scan is being offered as part of standard care. We have developed a Virtual Reality (VR) approach to improve the diagnostic abilities of 2D ultrasoun…									1	0	0	0	1	0	1				1471-2393		WOS:000570969000001	32894073
Skeith, Leslie; Le Gal, Gregoire; de Vries, Johanna I. P.; Middeldorp, Saskia; Goddijn, Mariette; Kaaja, Risto; Gris, Jean-Christophe; Martinelli, Ida; Schleussner, Ekkehard; Petroff, David; Langlois, Nicole; Rodger, Marc A.	The risk of cesarean delivery after labor induction among women with prior pregnancy complications: a subgroup analysis of the AFFIRM study	BMC PREGNANCY AND CHILDBIRTH	19	1	455	10.1186/s12884-019-2615-x	Article	NOV 29 2019	2019	BackgroundTo determine the risk of cesarean delivery after labor induction among patients with prior placenta-mediated pregnancy complications (pre-eclampsia, late pregnancy loss, placental abruption or intrauterine growth restriction).MethodsThe AFFIRM database includes patient level data from 9 randomized controlled trials that evaluated the role of LMWH versus no LMWH during pregnancy to preve…									0	0	0	0	0	0	0				1471-2393		WOS:000501821800003	31783795
Bountogo, Mamadou; Sie, Ali; Zakane, Alphonse; Compaore, Guillaume; Ouedraogo, Thierry; Lebas, Elodie; Brogdon, Jessica; Nyatigo, Fanice; Arnold, Benjamin F.; Lietman, Thomas M.; Oldenburg, Catherine E.	Antenatal care attendance and risk of low birthweight in Burkina Faso: a cross-sectional study	BMC PREGNANCY AND CHILDBIRTH	21	1	825	10.1186/s12884-021-04310-6	Article	DEC 13 2021	2021	Background: Low birthweight is a major contributor to infant mortality. We evaluated the association between antenatal care (ANC) attendance and low birthweight among newborns in 5 regions of Burkina Faso.Methods: We utilized data from the baseline assessment of a randomized controlled trial evaluating azithromycin distribution during the neonatal period for prevention of infant mortality. Neonat…									0	0	0	0	0	0	0				1471-2393		WOS:000729792800003	34903190
Lettink, Adrie; Chaibekava, Karina; Smits, Luc; Langenveld, Josje; van de Laar, Rafli; Peeters, Babette; Verstappen, Marie-Louise; Dirksen, Carmen; Nieuwenhuijze, Marianne; Scheepers, Hubertina	CCT: continuous care trial - a randomized controlled trial of the provision of continuous care during labor by maternity care assistants in the Netherlands	BMC PREGNANCY AND CHILDBIRTH	20	1	725	10.1186/s12884-020-03336-6	Article	DEC 25 2020	2020	BackgroundIn 2009, the Steering Committee for Pregnancy and Childbirth in the Netherlands recommended the implementation of continuous care during labor in order to improve perinatal outcomes. However, in current care, routine maternity caregivers are unable to provide this type of care, resulting in an implementation rate of less than 30%. Maternity care assistants (MCAs), who already play a nur…									1	0	0	0	0	0	1				1471-2393		WOS:000595769500002	33238898
de Araujo, Carla Adriane Leal; Oliveira, Larissa de Sousa; de Gusmao, Isabela Melo Buarque; Guimaraes, Angelica; Ribeiro, Moranna; Alves, Joao Guilherme Bezerra	Magnesium supplementation and preeclampsia in low-income pregnant women - a randomized double-blind clinical trial	BMC PREGNANCY AND CHILDBIRTH	20	1	208	10.1186/s12884-020-02877-0	Article	APR 9 2020	2020	Background: Preeclampsia is the major cause of maternal morbidity and mortality in developing countries. Magnesium sulfate is considered first-line therapy against eclampsia and magnesium deficiency in pregnancy has been associated with unfavourable perinatal outcomes. However there are doubts if magnesium supplementation during pregnancy can previne preeclampsia especially in population with hig…									3	0	1	0	2	0	4				1471-2393		WOS:000528014300006	32272914
Agras-Guardia, Maria; Martinez-Torres, Sara; Granado-Font, Ester; Palleja-Millan, Meritxell; Villalobos, Felipe; Patricio, Demetria; Ruiz, Francisca; Marin-Gomez, Francesc X; Duch, Jordi; Rey-Renones, Cristina; Martin-Lujan, Francisco	Effectiveness of an App for tobacco cessation in pregnant smokers (TOBBGEST): study protocol.	BMC pregnancy and childbirth	22	1		10.1186/s12884-022-05250-5	Clinical Trial Protocol; Journal Article	2022 Dec 13	2022	BACKGROUND: Tobacco consumption during pregnancy is one of the most modifiable causes of morbidity and mortality for both pregnant smokers and their foetus. Even though pregnant smokers are conscious about the negative effects of tobacco consumption, they also had barriers for smoking cessation and most of them continue smoking, being a major public health problem. The aim of this study is to det…									0	0	0	0	0	0	0				1471-2393		MEDLINE:36514020	36514020
Boie, Sidsel; Glavind, Julie; Uldbjerg, Niels; Bakker, Jannet J. H.; van der Post, Joris A. M.; Steer, Philip J.; Bor, Pinar	CONDISOX- continued versus discontinued oxytocin stimulation of induced labour in a double-blind randomised controlled trial	BMC PREGNANCY AND CHILDBIRTH	19	1	320	10.1186/s12884-019-2461-x	Article	SEP 2 2019	2019	Background Oxytocin is an effective drug for induction of labour, but is associated with serious adverse effects of which uterine tachysystole, fetal distress and the need of immediate delivery are the most common. Discontinuation of oxytocin once the active phase of labour is established could reduce the adverse effects. The objective is to investigate how the caesarean section rate is affected …									1	0	0	0	1	0	1				1471-2393		WOS:000483589800002	31477047
Zhao, Ge; Song, Guang; Liu, Jing	Safety and efficacy of double-balloon catheter for cervical ripening: a Bayesian network meta-analysis of randomized controlled trials	BMC PREGNANCY AND CHILDBIRTH	22	1	688	10.1186/s12884-022-04988-2	Article	SEP 6 2022	2022	Background Various methods are used for cervical ripening during the induction of labor. Mechanical and pharmacological methods are commonly used for cervical ripening. A double-balloon catheter was specifically developed to ripen the cervix and induce labor; however, the efficacy of the double-balloon catheter in cervical ripening compared to other methods is unknown. Methods We searched five da…									0	0	0	0	0	0	0				1471-2393		WOS:000850583800001	36068489
Liu, Jenny X.; Shen, Jennifer; Wilson, Nicholas; Janumpalli, Svetha; Stadler, Patrick; Padian, Nancy	Conditional cash transfers to prevent mother-to-child transmission in low facility-delivery settings: evidence from a randomised controlled trial in Nigeria	BMC PREGNANCY AND CHILDBIRTH	19		32	10.1186/s12884-019-2172-3	Article	JAN 16 2019	2019	BackgroundNigeria suffers from the highest burden of mother-to-child transmission worldwide. To increase retention in care and prevention programmes, we piloted and evaluated a conditional cash transfer (CCT) programme for preventing mother-to-child transmission (PMTCT) in Akwa Ibom, Nigeria.MethodsIn a randomised controlled trial, pregnant women testing positive for HIV during antenatal care reg…									11	0	0	0	5	0	11				1471-2393		WOS:000455891900002	30651080
Firouzan, Vahideh; Noroozi, Mahnaz; Mirghafourvand, Mojgan; Farajzadegan, Ziba	Comparing the effect of group- based training along with text messaging and compact disc- based training on men's knowledge and attitude about participation in perinatal care: a cluster randomized control trial	BMC PREGNANCY AND CHILDBIRTH	20	1	765	10.1186/s12884-020-03471-0	Article	DEC 9 2020	2020	BackgroundMen's participation in perinatal care is one of the key factors in promoting maternal and neonatal health. The effects of various methods of training on men's knowledge and attitude about participation in perinatal care can be different. So, this study aimed to compare the effect of two methods of training on men's knowledge and attitude about participation in perinatal care.MethodsThis…									0	0	0	0	0	0	0				1471-2393		WOS:000600124300004	33298001
Pan, Wan-Lin; Chang, Chiung-Wen; Chen, Shin-Ming; Gau, Meei-Ling	Assessing the effectiveness of mindfulness-based programs on mental health during pregnancy and early motherhood - a randomized control trial	BMC PREGNANCY AND CHILDBIRTH	19	1	346	10.1186/s12884-019-2503-4	Article	OCT 10 2019	2019	Background: The process of entering motherhood is highly stressful for women, with 15-85% of new mothers experiencing postpartum blues or depression. This study was designed to evaluate the efficacy of a mindfulness-based childbirth and parenting program in improving psychological health during the postpartum period.Methods: This research was a randomized controlled trial with single blinding. Re…									20	0	0	0	3	0	20				1471-2393		WOS:000503180900002	31601170
Stalberg, Valerie; Krevers, Barbro; Lingetun, Lovisa; Eriksson, Therese; Josefsson, Ann; Lilliecreutz, Caroline	Study protocol for a modified antenatal care program for pregnant women with a low risk for adverse outcomes-a stepped wedge cluster non-inferiority randomized trial	BMC PREGNANCY AND CHILDBIRTH	22	1	999	10.1186/s12884-022-04406-7	Article	APR 8 2022	2022	Background: It is crucial to provide care based on individual needs. Swedish health care is obliged to give care on equal conditions for the entire population. The person with the greatest need should be given the most care, and the health care system should strive to be cost-efficient. Medical and technical advances have been significant during the last decades and the recent Covid-19 pandemic h…									0	0	0	0	0	0	0				1471-2393		WOS:000779606500003	35395741
Watson, Helena A.; Carlisle, Naomi; Kuhrt, Katy; Tribe, Rachel M.; Carter, Jenny; Seed, Paul; Shennan, Andrew H.	EQUIPTT: The Evaluation of the QUiPP app for Triage and Transfer protocol for a cluster randomised trial to evaluate the impact of the QUiPP app on inappropriate management for threatened preterm labour	BMC PREGNANCY AND CHILDBIRTH	19		68	10.1186/s12884-019-2210-1	Article	FEB 13 2019	2019	Background: Accurate diagnosis of preterm labour is needed to ensure correct management of those most at risk of preterm birth and to prevent the maternal and fetal risks incurred by unnecessary interventions given to the large majority of women, who do not deliver within a week of presentation. Intervention just-in-case results in many avoidable admissions, women being transferred out of their l…									10	1	0	0	4	0	11			1471-2393			WOS:000458622400004	30760248
Alizadeh, Shiva; Riazi, Hedyeh; Majd, Hamid Alavi; Ozgoli, Giti	The effect of sexual health education on sexual activity, sexual quality of life, and sexual violence in pregnancy: a prospective randomized controlled trial.	BMC pregnancy and childbirth	21	1		10.1186/s12884-021-03803-8	Journal Article; Randomized Controlled Trial	2021 Apr 26	2021	BACKGROUND: Some women avoid sexual intercourse during pregnancy due to the physiological changes they undergo during this period as well as their fear of causing harm to the fetus and to themselves, which can lead to problems in sexual health. The aim of the present study was to investigate the effects of a sexual health education package on the dimensions of sexual health in pregnant women.METH…									5	0	0	0	0	0	5				1471-2393		MEDLINE:33902468	33902468
Ghaffari, Seyedeh Fatemeh; Elyasi, Forouzan; Mousavinasab, Seyed Nouraddin; Shahhosseini, Zohreh	The effect of midwifery-led counseling on expectant fathers'fear of childbirth: a smartphone- based randomized controlled trial	BMC PREGNANCY AND CHILDBIRTH	22	1	285	10.1186/s12884-022-04638-7	Article	APR 5 2022	2022	Background: Expectant fathers experience a range of different emotions during their wife's pregnancy; one of these feelings is fear. It has adverse consequences on both the father and his family. The aim of this study was to investigate the effect of midwifery-led counseling on the fear of childbirth among expectant fathers.Methods: A two-armed parallel design randomized controlled trial was cond…									0	0	0	0	0	0	0				1471-2393		WOS:000778493700001	35382772
Hawker, Lydia; Weeks, Andrew	Postpartum haemorrhage (PPH) rates in randomized trials of PPH prophylactic interventions and the effect of underlying participant PPH risk: a meta-analysis	BMC PREGNANCY AND CHILDBIRTH	20	1	107	10.1186/s12884-020-2719-3	Article	FEB 13 2020	2020	Background Postpartum haemorrhage (PPH) remains a leading cause of maternal mortality. Many trials assessing interventions to prevent PPH base their data on low risk women. It is important to consider the impact data collection methods may have on these results. This review aims to assess trials of PPH prophylaxis by grading trials according to the degree of risk status of the population enrolled…									2	0	0	0	0	0	2				1471-2393		WOS:000514681300001	32054453
Abdi, Nazanin; Alavi, Azin; Pakbaz, Forough; Darabi, Hossein	Vaginal misoprostol versus intracervical Foley catheter for cervical ripening in postdate primigravid women: a randomized clinical trial	BMC PREGNANCY AND CHILDBIRTH	21	1	533	10.1186/s12884-021-04011-0	Article	JUL 27 2021	2021	Background Being one of the most common indications of labor induction, postdate pregnancy can lead to serious maternal and fetal complications. In this study we aimed to compare vaginal misoprostol with intracervical Foley catheter (FC) for cervical ripening in postdate primigravid women.Methods This randomized clinical trial included 120 primigravid women aged 18-35 years with singleton, postda…									1	0	0	0	0	0	1				1471-2393		WOS:000679406100001	34315413
Amezcua-Prieto, C.; Naveiro-Fuentes, M.; Arco-Jimenez, N.; Olmedo-Requena, R.; Barrios-Rodriguez, R.; Vico-Zuniga, I.; Manzanares Galan, S.; Mozas-Moreno, J.; Jimenez-Moleon, J. J.; Gallo-Vallejo, J. L.	Walking in pregnancy and prevention of insomnia in third trimester using pedometers: study protocol of Walking_Preg project (WPP). A randomized controlled trial	BMC PREGNANCY AND CHILDBIRTH	20	1	521	10.1186/s12884-020-03225-y	Article	SEP 10 2020	2020	Background: Previous studies in pregnancy have not focused in evaluating the effect of walking during pregnancy and prevention of insomnia. Our general objective is to determine the effect of a walking program in preventing the appearance of insomnia in the third trimester of pregnancy, increasing sleep quality and improving quality of life throughout pregnancy.Methods: Randomized Controlled tria…									4	0	0	0	0	0	4				1471-2393		WOS:000571773000001	32912184
Voon, Hian Yan; Pow, Jun Yan; Tan, Lee Na; Suharjono, Haris Njoo; Teo, Wan Sim	Antibiotic prophylaxis in ragged placental membranes: a prospective, multicentre, randomized trial	BMC PREGNANCY AND CHILDBIRTH	19		240	10.1186/s12884-019-2373-9	Article	JUL 11 2019	2019	Background: Ragged placental membranes is a distinct entity from retained placenta and not uncommonly reported in midwifery texts. Although the incidence of postpartum endometritis is merely 1-5% after vaginal births, it remains the most common source of puerperal sepsis, contributing up to 15% of maternal mortality in low income countries. Geographically-remote centres in Malaysia prophylactical…									0	0	0	0	0	0	0			1471-2393			WOS:000475947200001	31296180
Mesbahi, Arezu; Mohammad-Alizadeh-Charandabi, Sakineh; Ghorbani, Zahra; Mirghafourvand, Mojgan	The effect of intra-vaginal oxytocin on sexual function in breastfeeding mothers: a randomized triple-blind placebo-controlled trial	BMC PREGNANCY AND CHILDBIRTH	22	1	62	10.1186/s12884-022-04384-w	Article	JAN 22 2022	2022	Background: Considering the importance of sexual function, high prevalence of sexual dysfunction (especially dyspareunia caused by atrophic vaginitis) in breastfeeding women, and lack of effective interventions, the present research aimed to determine the effect of oxytocin (OXT) vaginal gel on sexual function (primary outcome), sexual satisfaction, and depression (secondary outcomes) in the brea…									1	0	0	0	0	0	1				1471-2393		WOS:000745591000002	35065634
Njogu, Anne; Qin, Si; Chen, Yujie; Hu, Lizhen; Luo, Yang	The effects of transcutaneous electrical nerve stimulation during the first stage of labor: a randomized controlled trial	BMC PREGNANCY AND CHILDBIRTH	21	1	164	10.1186/s12884-021-03625-8	Article	FEB 24 2021	2021	Background: Labor pain during childbirth can have devastating effects on the progress of labor, mother, and fetus. Consequently, the management of labor pain is crucial for the well-being of the mother and fetus. Transcutaneous electrical nerve stimulation (TENS) is a non -pharmacological analgesic technique. It uses a low-voltage electrical current to activate descending inhibitory systems in th…									4	0	0	0	1	1	4				1471-2393		WOS:000623883700003	33627077
Sarmiento, Ivan; Paredes-Solis, Sergio; Garcia, Abraham de Jesus; Paulino, Nadia Maciel; de los Santos, Felipe Rene Serrano; Legorreta-Soberanis, Jose; Zuluaga, German; Cockcroft, Anne; Andersson, Neil	Safe birth in cultural safety in southern Mexico: a pragmatic non-inferiority cluster-randomised controlled trial	BMC PREGNANCY AND CHILDBIRTH	22	1	43	10.1186/s12884-021-04344-w	Article	JAN 17 2022	2022	Background: Available research on the contribution of traditional midwifery to safe motherhood focuses on retraining and redefining traditional midwives, assuming cultural prominence of Western ways. Our objective was to test if supporting traditional midwives on their own terms increases cultural safety (respect of Indigenous traditions) without worsening maternal health outcomes.Methods: Pragma…									0	0	0	0	0	0	0				1471-2393		WOS:000743527800003	35038990
Ghaffari, Parvin; Vanda, Raziyeh; Aramesh, Shahintaj; Jamali, Leila; Bazarganipour, Fatemeh; Ghatee, Mohammad Amin	Hospital discharge on the first compared with the second day after a planned cesarean delivery had equivalent maternal postpartum outcomes: a randomized single-blind controlled clinical trial	BMC PREGNANCY AND CHILDBIRTH	21	1	466	10.1186/s12884-021-03873-8	Article	JUN 30 2021	2021	ObjectiveDetermining the effect of discharge time after elective cesarean section on maternal outcomes.MethodsThis study is a randomized clinical trial that performed on 294 women who undergo elective cesarean section. The patients were randomized in two groups by simple randomization method: Group A (discharge 24h after cesarean) and group B (discharge for 48h after cesarean). In both groups, du…									3	0	0	0	2	0	3				1471-2393		WOS:000671292500002	34193059
Carus, Elif Gizem; Albayrak, Nazli; Bildirici, Halit Mert; Ozmen, Selen Gur	Immersive virtual reality on childbirth experience for women: a randomized controlled trial	BMC PREGNANCY AND CHILDBIRTH	22	1	354	10.1186/s12884-022-04598-y	Article	APR 23 2022	2022	Objective: To evaluate the effectiveness of immersive virtual reality (VR) on patient satisfaction as a distractive tool and pain relief among laboring women.Methods: This was a randomized, controlled clinical trial with 42 laboring women allocated to VR intervention and control groups. Among women in the VR group, patient satisfaction with the use of VR was assessed by a Virtual Reality Satisfac…									0	0	0	0	0	0	0				1471-2393		WOS:000785924700003	35461248
Noble, Christie; Mooney, Ciaran; Makasi, Rachel; Ntozini, Robert; Majo, Florence D; Church, James A; Tavengwa, Naume V; Prendergast, Andrew J; Humphrey, Jean H	Antenatal and delivery practices and neonatal mortality amongst women with institutional and non-institutional deliveries in rural Zimbabwe: observational data from a cluster randomized trial.	BMC pregnancy and childbirth	22	1		10.1186/s12884-022-05282-x	Randomized Controlled Trial; Journal Article	2022 Dec 30	2022	BACKGROUND: Despite achieving relatively high rates of antenatal care, institutional delivery, and HIV antiretroviral therapy for women during pregnancy, neonatal mortality has remained stubbornly high in Zimbabwe. Clearer understanding of causal pathways is required to inform effective interventions.METHODS: This study was a secondary analysis of data from the Sanitation Hygiene Infant Nutrition…									0	0	0	0	0	0	0				1471-2393		MEDLINE:36585673	36585673
Doumouchtsis, Stergios K.; Rada, Maria Patricia; Pergialiotis, Vasilios; Falconi, Gabriele; Haddad, Jorge Milhem; Betschart, Cornelia	A protocol for developing, disseminating, and implementing a core outcome set (COS) for childbirth pelvic floor trauma research	BMC PREGNANCY AND CHILDBIRTH	20	1	376	10.1186/s12884-020-03070-z	Article	JUN 26 2020	2020	Background More than 85% of women sustain different degrees of trauma during vaginal birth. Randomized controlled trials on childbirth pelvic floor trauma have reported a wide range of outcomes and used different outcome measures. This variation restricts effective data synthesis, impairing the ability of research to inform clinical practice. The development and use of a core outcome set (COS) fo…									11	0	0	0	1	0	11				1471-2393		WOS:000545747300002	32591018
Bauserman, Melissa; Leuba, Sequoia, I; Hemingway-Foday, Jennifer; Nolen, Tracy L.; Moore, Janet; McClure, Elizabeth M.; Lokangaka, Adrien; Tsehfu, Antoinette; Patterson, Jackie; Liechty, Edward A.; Esamai, Fabian; Carlo, Waldemar A.; Chomba, Elwyn; Goldenberg, Robert L.; Saleem, Sarah; Jessani, Saleem; Koso-Thomas, Marion; Hoffman, Matthew; Derman, Richard J.; Meshnick, Steven R.; Bose, Carl L.	The efficacy of low-dose aspirin in pregnancy among women in malaria-endemic countries	BMC PREGNANCY AND CHILDBIRTH	22	1	303	10.1186/s12884-022-04652-9	Article	APR 10 2022	2022	Background Low dose aspirin (LDA) is an effective strategy to reduce preterm birth. However, LDA might have differential effects globally, based on the etiology of preterm birth. In some regions, malaria in pregnancy could be an important modifier of LDA on birth outcomes and anemia. Methods This is a sub-study of the ASPIRIN trial, a multi-national, randomized, placebo controlled trial evaluatin…									0	0	0	0	0	0	0				1471-2393		WOS:000779982500003	35399060
Ekelof, Katarina; Saether, Elisabeth; Santesson, Anna; Wilander, Maria; Patriksson, Katarina; Hesselman, Susanne; Thies-Lagergren, Li; Rabe, Heike; Andersson, Ola	A hybrid type I, multi-center randomized controlled trial to study the implementation of a method for Sustained cord circulation And VEntilation (the SAVE-method) of late preterm and term neonates: a study protocol	BMC PREGNANCY AND CHILDBIRTH	22	1	593	10.1186/s12884-022-04915-5	Article	JUL 26 2022	2022	Background: An intact umbilical cord allows the physiological transfusion of blood from the placenta to the neonate, which reduces infant iron deficiency and is associated with improved development during early childhood.The implementation of delayed cord clamping practice varies depending on mode of delivery, as well as gestational age and neonatal compromise. Emerging evidence shows that infant…									0	0	0	0	0	0	0				1471-2393		WOS:000830726000006	35883044
Poprzeczny, Amanda J.; Grivell, Rosalie M.; Louise, Jennie; Deussen, Andrea R.; Dodd, Jodie M.	Skin and subcutaneous fascia closure at caesarean section to reduce wound complications: the closure randomised trial	BMC PREGNANCY AND CHILDBIRTH	20	1	606	10.1186/s12884-020-03305-z	Article	OCT 8 2020	2020	BackgroundWound infection is a common complication following caesarean section. Factors influencing the risk of infection may include the suture material for skin closure, and closure of the subcutaneous fascia. We assessed the effect of skin closure with absorbable versus non-absorbable suture, and closure versus non-closure of the subcutaneous fascia on risk of wound infection following Caesare…									3	0	0	0	0	0	3				1471-2393		WOS:000581357800004	33032560
Doherty, Emma; Kingsland, Melanie; Elliott, Elizabeth J.; Tully, Belinda; Wolfenden, Luke; Dunlop, Adrian; Symonds, Ian; Attia, John; Ward, Sarah; Hunter, Mandy; Azzopardi, Carol; Rissel, Chris; Gillham, Karen; Tsang, Tracey W.; Reeves, Penny; Wiggers, John	Practice change intervention to improve antenatal care addressing alcohol consumption during pregnancy: a randomised stepped-wedge controlled trial	BMC PREGNANCY AND CHILDBIRTH	22	1	345	10.1186/s12884-022-04646-7	Article	APR 21 2022	2022	Background: Clinical guideline recommendations for addressing alcohol consumption during pregnancy are sub-optimally implemented and limited evidence exists to inform practice improvements. The aim of this study was to estimate the effectiveness of a practice change intervention in improving the provision of antenatal care addressing alcohol consumption during pregnancy in public maternity servic…									4	0	0	0	0	0	4				1471-2393		WOS:000784762700001	35448996
Gul, Xaher; Hameed, Waqas; Hussain, Sharmeen; Sheikh, Ishaque; Siddiqu, Junaid-ur-Rehman	A study protocol for an mHealth, multi-centre randomized control trial to promote use of postpartum contraception amongst rural women in Punjab, Pakistan	BMC PREGNANCY AND CHILDBIRTH	19	1	283	10.1186/s12884-019-2427-z	Article	AUG 8 2019	2019	Background Provision of family planning services during the immediate post-partum phase is considered effective and cost-efficient for promoting healthy timing and spacing of pregnancies. This research aims to test the effectiveness of mobile phone-based interventions in promoting use of postpartum contraception. Moreover, it will also test the non-inferiority of text and voice messages compared …									5	0	0	0	1	0	5				1471-2393		WOS:000480471400001	31395034
Sargunam, Patrick Naveen; Bak, Lindy Li Mei; Tan, Peng Chiong; Vallikkannu, Narayanan; Azmi, Mat Adenan Noor; Zaidi, Syeda Nureena; Win, Sandar Tin; Omar, Siti Zawiah	Induction of labor compared to expectant management in term nulliparas with a latent phase of labor of more than 8 hours: a randomized trial	BMC PREGNANCY AND CHILDBIRTH	19	1	493	10.1186/s12884-019-2602-2	Article	DEC 11 2019	2019	Background: Prolonged latent phase of labor is associated with adverse maternal and neonatal outcomes. Preliminary data indicate that labor induction for prolonged latent phase may reduce cesarean delivery. We performed a study powered to Cesarean delivery to evaluate labor induction compared to expectant management in full term nulliparas hospitalized for persistent contractions but non-progress…									2	0	1	0	1	0	3				1471-2393		WOS:000511436400003	31829138
Hoffmann, Julia; Guenther, Julia; Geyer, Kristina; Stecher, Lynne; Rauh, Kathrin; Kunath, Julia; Meyer, Dorothy; Sitzberger, Christina; Spies, Monika; Rosenfeld, Eva; Kick, Luzia; Oberhoffer, Renate; Hauner, Hans	Effects of a lifestyle intervention in routine care on prenatal physical activity - findings from the cluster-randomised GeliS trial	BMC PREGNANCY AND CHILDBIRTH	19	1	414	10.1186/s12884-019-2553-7	Article	NOV 11 2019	2019	Background Excessive gestational weight gain (GWG) is associated with an increased risk of pregnancy and obstetric complications. The healthy living in pregnancy (GeliS) study was performed in a routine care setting with the aim of limiting excessive GWG. The purpose of this secondary analysis is to evaluate the effect of the intervention on physical activity (PA) behaviour and to assess the impa…									9	0	1	0	3	0	10				1471-2393		WOS:000497491200002	31711430
Rogozinska, Ewelina; Zamora, Javier; Marlin, Nadine; Betran, Ana Pilar; Astrup, Arne; Bogaerts, Annick; Cecatti, Jose G.; Dodd, Jodie M.; Facchinetti, Fabio; Geiker, Nina R. W.; Haakstad, Lene A. H.; Hauner, Hans; Jensen, Dorte M.; Kinnunen, Tarja, I; Mol, Ben W. J.; Owens, Julie; Phelan, Suzanne; Renault, Kristina M.; Salvesen, Kjell A.; Shub, Alexis; Surita, Fernanda G.; Stafne, Signe N.; Teede…	Gestational weight gain outside the Institute of Medicine recommendations and adverse pregnancy outcomes: analysis using individual participant data from randomised trials	BMC PREGNANCY AND CHILDBIRTH	19	1	322	10.1186/s12884-019-2472-7	Article	SEP 2 2019	2019	Background High Body Mass Index (BMI) and gestational weight gain (GWG) affect an increasing number of pregnancies. The Institute of Medicine (IOM) has issued recommendations on the optimal GWG for women according to their pre-pregnancy BMI (healthy, overweight or obese). It has been shown that pregnant women rarely met the recommendations; however, it is unclear by how much. Previous studies als…									44	1	0	0	14	1	45				1471-2393		WOS:000483589800003	31477075
Calvert, Anna; Vandrevala, Tushna; Parsons, Robin; Barber, Victoria; Book, Alex; Book, Gayle; Carrington, David; Greening, Vanessa; Griffiths, Paul; Hake, Danielle; Khalil, Asma; Luck, Suzanne; Montague, Amy; Star, Caroline; Ster, Irina Chis; Wood, Sharon; Heath, Paul T.; Jones, Christine E.	Changing knowledge, attitudes and behaviours towards cytomegalovirus in pregnancy through film-based antenatal education: a feasibility randomised controlled trial of a digital educational intervention	BMC PREGNANCY AND CHILDBIRTH	21	1	565	10.1186/s12884-021-03979-z	Article	AUG 18 2021	2021	Background: Congenital cytomegalovirus (CMV) is the most common congenital infection globally, however information about CMV is not routinely included in antenatal education in the United Kingdom. This feasibility study aimed to gather the essential data needed to design and power a large randomised controlled trial (RCT) to investigate the efficacy of a digital intervention in reducing the risk …									1	0	0	0	0	0	1				1471-2393		WOS:000686683800002	34407771
Hong, Jesrine Gek Shan; Tan, Peng Chiong; Kamarudin, Maherah; Omar, Siti Zawiah	Prophylactic metformin after antenatal corticosteroids (PROMAC): a double blind randomized controlled trial	BMC PREGNANCY AND CHILDBIRTH	21	1	138	10.1186/s12884-021-03628-5	Article	FEB 15 2021	2021	Background: Antenatal corticosteroids (ACS) are increasingly used to improve prematurity-related neonatal outcome. A recognized and common adverse effect from administration of antenatal corticosteroid is maternal hyperglycemia. Even normal pregnancy is characterized by relative insulin resistance and glucose intolerance. Treatment of maternal hyperglycemia after ACS might be indicated due to the…									0	0	0	0	0	0	0				1471-2393		WOS:000620615500005	33588801
Kamarudin, Maherah; Chong, Wen Kiat; Hamdan, Mukhri; Adlan, Aizura Syafinaz; Saaid, Rahmah; Tan, Peng Chiong	Micturition in the toilet compared with bedpan in laboring Nulliparas: a randomized controlled trial	BMC PREGNANCY AND CHILDBIRTH	22	1	812	10.1186/s12884-022-05162-4	Article	NOV 4 2022	2022	Background: Bladder overdistension in labor may lead to prolonged postpartum urinary retention. We hypothesized that nulliparas mobilizing to toilet is more likely to achieve satisfactory micturition.Methods: One hundred sixteen (58 in each arm) term nulliparas in labor with filled bladders were randomized to mobilizing to the toilet or using bedpan to micturate. Primary outcome was satisfactory …									0	0	0	0	0	0	0				1471-2393		WOS:000879014900001	36333791
Huhtala, Mikael S.; Tertti, Kristiina; Juhila, Juuso; Sorsa, Timo; Ronnemaa, Tapani	Metformin and insulin treatment of gestational diabetes: effects on inflammatory markers and IGF-binding protein-1-secondary analysis of a randomized controlled trial	BMC PREGNANCY AND CHILDBIRTH	20	1	401	10.1186/s12884-020-03077-6	Article	JUL 11 2020	2020	Background: Gestational diabetes mellitus (GDM) is characterized by disturbed glucose metabolism and activation of low-grade inflammation. We studied whether metformin treatment has favorable or unfavorable effects on inflammatory markers and insulin-like growth factor-binding protein 1 (IGFBP-1) in GDM patients compared with insulin, and whether these markers associate with major maternal or fet…									4	0	0	0	2	0	4				1471-2393		WOS:000551996600001	32652973
Sjomark, Josefin; Svanberg, Agneta Skoog; Larsson, Margareta; Viirman, Frida; Poromaa, Inger Sundstrom; Skalkidou, Alkistis; Jonsson, Maria; Parling, Thomas	Effect of internet-based cognitive behaviour therapy among women with negative birth experiences on mental health and quality of life-a randomized controlled trial	BMC PREGNANCY AND CHILDBIRTH	22	1	835	10.1186/s12884-022-05168-y	Article	NOV 12 2022	2022	Background Giving birth is often a positive experience, but 7-44% have negative experiences and about 4% develop posttraumatic stress disorder following childbirth (PTSD FC). This randomized controlled trial (RCT) investigated the effect of internet-based cognitive behaviour therapy (iCBT) for women with negative birth experiences and/or at risk for PTSD FC. Methods This was a superiority nonblin…									0	0	0	0	0	0	0				1471-2393		WOS:000882373700001	36371154
Omidi, Afsar; Rahmani, Sahar; Amini, Roya; Karami, Manoochehr	The effect of a planned lactation education program on the mother's breastfeeding practice and weight gain in low birth weight infants: a randomized clinical trial study	BMC PREGNANCY AND CHILDBIRTH	22	1	482	10.1186/s12884-022-04810-z	Article	JUN 13 2022	2022	Background: Low birth weight (LBW) infants are more prone to possible growth disorders, and their mothers need more specific education sessions regarding breastfeeding practice. This study aimed to investigate the effect of a planned lactation education program on the mother's breastfeeding practice and weight gain in LBW infants.Methods: A randomized clinical trial study was conducted on 80 moth…									0	0	0	0	0	0	0				1471-2393		WOS:000810669600005	35698072
Luo, Xiu; Pei, Li; Li, Fujie; Li, Chunli; Huang, Guoning; Ye, Hong	Fixed versus flexible antagonist protocol in women with predicted high ovarian response except PCOS: a randomized controlled trial	BMC PREGNANCY AND CHILDBIRTH	21	1	348	10.1186/s12884-021-03833-2	Article	MAY 2 2021	2021	Background: No previous study directly compares the fixed day-5 initiation versus the flexible initiation of GnRH antagonist administration in IVF/ICSI for those patients who are predicted as high ovarian responders without PCOS. To evaluate whether the number of oocytes retrieved is different by using the two GnRH antagonist protocols in Chinese women with predicted high ovarian response except …									4	0	0	0	3	0	4				1471-2393		WOS:000656346100001	33934703
Ghandali, Nasim Yousefi; Iravani, Mina; Habibi, Abdolhamid; Cheraghian, Bahman	The effectiveness of a Pilates exercise program during pregnancy on childbirth outcomes: a randomised controlled clinical trial	BMC PREGNANCY AND CHILDBIRTH	21	1	480	10.1186/s12884-021-03922-2	Article	JUL 2 2021	2021	BackgroundPerforming exercise with medium intensity has positive effects on the maternal health. The aim of this study was to investigate the effectiveness of Pilates exercise program during pregnancy on childbirth outcomes:MethodsThis clinical trial study was performed on 110 primiparous women who were randomly divided into two groups of intervention (n=55) and control (n=55). The intervention g…									6	0	0	0	0	0	6				1471-2393		WOS:000671857800006	34215198
Cauble, Jennifer S.; Herman, Amy; Wick, Jo; Goetz, Jeannine; Daley, Christine M.; Sullivan, Debra K.; Hull, Holly R.	A prenatal group based phone counseling intervention to improve breastfeeding rates and complementary feeding: a randomized, controlled pilot and feasibility trial	BMC PREGNANCY AND CHILDBIRTH	21	1	521	10.1186/s12884-021-03976-2	Article	JUL 22 2021	2021	Background: Despite numerous benefits for both mom and baby, few infants are exclusively breastfed for the recommended first six months. Additionally, infants are given solids too early. Prenatal education increases rates of breastfeeding initiation and we hypothesize it can also improve exclusive breastfeeding rates and prevent the early introduction of solids. We conducted a randomized controll…									1	0	0	0	0	0	1				1471-2393		WOS:000678860000001	34294051
Chia, Hang Min; Tan, Peng Chiong; Tan, Sze Ping; Hamdan, Mukhri; Omar, Siti Zawiah	Speculum versus digital insertion of Foley catheter for induction of labor in Nulliparas with unripe cervix: a randomized controlled trial	BMC PREGNANCY AND CHILDBIRTH	20	1	330	10.1186/s12884-020-03029-0	Article	MAY 29 2020	2020	BackgroundInduction of labor (IoL) is an increasingly common obstetric procedure. Foley catheter IoL is recommended by WHO. It is associated with the lowest rate of uterine hyperstimulation syndrome and similar duration to delivery and vaginal delivery rate compared to other methods. Insertion is typically via speculum but digital insertion has been reported to be faster, better tolerated and wit…									6	0	0	0	1	0	6				1471-2393		WOS:000556791600006	32471369
Jesus Santamaria-Martin, Maria; Martin-Iglesias, Susana; Schwarz, Christine; Rico-Blazquez, Milagros; Alexander Portocarrero-Nunez, Julian; Diez-Izquierdo, Laura; Llamosas-Falcon, Laura; Rodriguez-Barrientos, Ricardo; del-Cura-Gonzalez, Isabel	Effectiveness of a group educational intervention - prolact - in primary care to promote exclusive breastfeeding: a cluster randomized clinical trial	BMC PREGNANCY AND CHILDBIRTH	22	1	132	10.1186/s12884-022-04394-8	Article	FEB 16 2022	2022	Background: The rates of exclusive breastfeeding at 6 months in Spain are far from recommended by the World Health Organization, which is 50% by 2025. Evidence of the effectiveness of group interventions in late postpartum is limited. The objective of this study was to evaluate the effectiveness of the PROLACT group educational intervention for increasing the proportion of mother-child dyads with…									1	0	0	0	0	0	1				1471-2393		WOS:000756797200005	35172775
Ebrahimian, Atefeh; Bilandi, Roghaieh Rahmani; Bilandi, Mohammad Reza Rahmani; Sabzeh, Zahra	Comparison of the effectiveness of virtual reality and chewing mint gum on labor pain and anxiety: a randomized controlled trial	BMC PREGNANCY AND CHILDBIRTH	22	1	49	10.1186/s12884-021-04359-3	Article	JAN 19 2022	2022	Objective: Childbirth pain and anxiety are often unnatural, as opposed to being one of the most practical ways to use non-pharmacological methods. The aim of this study was to compare the effectiveness of virtual reality and chewing mint gum on childbirth pain and anxiety.Methods: This is a single-blind, three-group clinical trial study on 93 mothers referred to Allameh Bohlool Gonabadi and Sajja…									0	0	0	0	0	0	0				1471-2393		WOS:000744509600004	35045813
Ingalls, Allison; Rebman, Paul; Martin, Lisa; Kushman, Elizabeth; Leonard, Amanda; Cisler, Aimee; Gschwind, Ingrid; Brayak, Amanda; Amsler, Ann Marie; Haroz, Emily E.	Towards precision home visiting: results at six months postpartum from a randomized pilot implementation trial to assess the feasibility of a precision approach to Family Spirit	BMC PREGNANCY AND CHILDBIRTH	22	1	725	10.1186/s12884-022-05057-4	Article	SEP 23 2022	2022	Background: Shared implementation challenges at scale in early childhood home visiting have led researchers to explore precision home visiting as a promising service delivery mechanism to better address families' unique needs and build greater program efficiencies. This randomized controlled pilot study aimed to assess the acceptability of a precision approach to one home visiting model, Family S…									0	0	0	0	0	0	0				1471-2393		WOS:000859055600003	36151535
Abbasi, Mina; Maleki, Azam; Ebrahimi, Loghman; Molaei, Behnaz	Effects of supportive counseling using a positive psychology approach on coping patterns among pregnant women with nausea and vomiting	BMC PREGNANCY AND CHILDBIRTH	22	1	259	10.1186/s12884-022-04603-4	Article	MAR 27 2022	2022	Background: Pregnancy nausea and vomiting (NVP) are associated with a wide range of physical and mental changes in the mothers and could affect their adaptation to pregnancy. There is a gap of knowledge regarding the effectiveness of a positive psychology approach counselling on improving coping patterns in women with NVP.Objective: This study aimed to determine the effect of supportive counselli…									0	0	0	0	0	0	0				1471-2393		WOS:000773963700004	35346097
Sharifi, Neda; Bahri, Narjes; Hadizadeh-Talasaz, Fatemeh; Azizi, Hoda; Nezami, Hossein; Tohidinik, Hamid Reza	A randomized clinical trial on the effect of foot reflexology performed in the fourth stage of labor on uterine afterpain	BMC PREGNANCY AND CHILDBIRTH	22	1	57	10.1186/s12884-022-04376-w	Article	JAN 21 2022	2022	Background Uterine afterpains are among the most prevalent complaints after natural vaginal delivery. Non-pharmacological treatment modalities to relieve afterpains are an important care priority. This study was conducted to investigate the effect of foot reflexology in the fourth stage of labor on afterpains in multiparous women. Methods This single-blind, randomized, clinical trial recruited 80…									1	0	0	0	0	0	1				1471-2393		WOS:000745410000003	35062899
Atia, Hytham; Badawie, Ahmed; Elsaid, Osama; Kashef, Mahmoud; Alhaddad, Nourhan; Gomaa, Mohamed	The hematological impact of umbilical cord milking versus delayed cord clamping in premature neonates: a randomized controlled trial	BMC PREGNANCY AND CHILDBIRTH	22	1	714	10.1186/s12884-022-05046-7	Article	SEP 19 2022	2022	Background The hematological impact of umbilical cord milking (UCM) was compared to that of delayed cord clamping (DCC) as a faster placental transfusion technique for preterm neonates (between 24 and 34 + 6 weeks gestation). A comparison of important neonatal morbidities was also made. Methods This was an open-label randomized trial conducted from June 8, 2017, to April 22, 2019. Two hundred pat…									0	0	0	0	0	0	0				1471-2393		WOS:000855447300002	36123638
Latino, Cathy; Gianatti, Emily J.; Mehta, Shailender; Lo, Johnny; Devine, Amanda; Christophersen, Claus	Does a high dietary intake of resistant starch affect glycaemic control and alter the gut microbiome in women with gestational diabetes? A randomised control trial protocol	BMC PREGNANCY AND CHILDBIRTH	22	1	46	10.1186/s12884-021-04366-4	Article	JAN 18 2022	2022	Background: Gestational Diabetes Mellitus (GDM) is prevalent with lasting health implications for the mother and offspring. Medical nutrition therapy is the foundation of GDM management yet achieving optimal glycaemic control often requires treatment with medications, like insulin. New dietary strategies to improve GDM management and outcomes are required.Gut dysbiosis is a feature of GDM pregnan…									1	0	0	0	1	0	1				1471-2393		WOS:000744852900001	35042457
Tachibana, Yoshiyuki; Koizumi, Noriaki; Akanuma, Chikako; Tarui, Hiromi; Ishii, Eizaburo; Hoshina, Tomomi; Suzuki, Ayuko; Asano, Akiko; Sekino, Shiho; Ito, Hiroto	Integrated mental health care in a multidisciplinary maternal and child health service in the community: the findings from the Suzaka trial	BMC PREGNANCY AND CHILDBIRTH	19		58	10.1186/s12884-019-2179-9	Article	FEB 6 2019	2019	BackgroundPerinatal mental health problems such as mood disorders are common. We propose a new multidisciplinary health service intervention program providing continuous support to women and their children from the start of pregnancy till after childbirth. The aim of this study was to examine the effects of the program with respect to making women's mental health better in the postpartum period a…									12	0	0	0	1	0	12			1471-2393			WOS:000458393100002	30727996
Poskus, Tomas; Sabonyte-Balsaitiene, Zivile; Jakubauskiene, Lina; Jakubauskas, Matas; Stundiene, Ieva; Barkauskaite, Gabija; Smigelskaite, Mante; Jasiunas, Eugenijus; Ramasauskaite, Diana; Strupas, Kestutis; Drasutiene, Grazina	Preventing hemorrhoids during pregnancy: a multicenter, randomized clinical trial	BMC PREGNANCY AND CHILDBIRTH	22	1	374	10.1186/s12884-022-04688-x	Article	APR 30 2022	2022	Background: To compare specific dietary and behavioral recommendations for hemorrhoids prevention during pregnancy.Methods: This was a randomized, single-blind, multicenter trial conducted in three different clinical centers. Patients were randomly allocated into two groups in a ratio of 1:1. Intervention consisted of specific dietary and behavioral counseling. The primary outcome of this study w…									0	0	0	0	0	0	0				1471-2393		WOS:000789056400003	35490229
Romero, Stefhanie; Pettersson, Kristina; Yousaf, Khurram; Westgren, Magnus; Ajne, Gunilla	Perinatal outcome after vacuum assisted delivery with digital feedback on traction force; a randomised controlled study	BMC PREGNANCY AND CHILDBIRTH	21	1	165	10.1186/s12884-021-03604-z	Article	FEB 26 2021	2021	Background: Low and mid station vacuum assisted deliveries (VAD) are delicate manual procedures that entail a high degree of subjectivity from the operator and are associated with adverse neonatal outcome. Little has been done to improve the procedure, including the technical development, traction force and the possibility of objective documentation. We aimed to explore if a digital handle with i…									3	0	0	0	0	0	3				1471-2393		WOS:000622323600001	33637058
Gustafsson, Miriam K.; Romundstad, Pal R.; Stafne, Signe Nilssen; Helvik, Anne-Sofie; Stunes, Astrid Kamilla; Morkved, Siv; Salvesen, Kjell Asmund; Thorsby, Per Medboe; Mosti, Mats Peder; Syversen, Unni	The effect of an exercise program in pregnancy on vitamin D status among healthy, pregnant Norwegian women: a randomized controlled trial	BMC PREGNANCY AND CHILDBIRTH	19		76	10.1186/s12884-019-2220-z	Article	FEB 20 2019	2019	BackgroundVitamin D insufficiency is common in pregnant women worldwide. Regular prenatal exercise is considered beneficial for maternal and fetal health. There is a knowledge gap regarding the impact of prenatal exercise on maternal vitamin D levels.The objective of this study was to investigate whether a prenatal exercise program influenced serum levels of total, free and bioavailable 25-hydrox…									5	0	0	0	3	0	5				1471-2393		WOS:000459390400001	30786861
Akselsson, Anna; Lindgren, Helena; Skokic, Viktor; Radestad, Ingela	A decrease in cesarean sections and labor inductions among Swedish women by awareness of fetal movements with the Mindfetalness method	BMC PREGNANCY AND CHILDBIRTH	20	1	577	10.1186/s12884-020-03268-1	Article	OCT 1 2020	2020	Background: Maternal perception of decreased fetal movements is commonly used to assess fetal well-being. However, there are different opinions on whether healthcare professionals should encourage maternal observation of fetal movements, as researchers claim that raising awareness increases unnecessary interventions, without improving perinatal health. We aimed to investigate whether cesarean sec…									1	0	0	0	0	0	1				1471-2393		WOS:000576930200001	32998708
England, Joey A.; Jain, Joses; Holbrook, Bradley D.; Schrader, Ronald; Qualls, Clifford; Mozurkewich, Ellen	Effect of prenatal EPA and DHA on maternal and cord blood insulin sensitivity: a secondary analysis of the mothers, omega 3, and mental health study	BMC PREGNANCY AND CHILDBIRTH	19	1	452	10.1186/s12884-019-2599-6	Article	NOV 29 2019	2019	BackgroundWe sought to determine whether prenatal supplementation with the omega-3 fatty acids eicosapentaenoic acid (EPA) or docosahexaenoic acid (DHA) would increase markers of insulin sensitivity in maternal or cord blood compared with placebo supplementation. A secondary aim was to evaluate the association of serum EPA and DHA fractions with adiponectin, leptin and the adiponectin:leptin rati…									2	0	0	0	2	0	2				1471-2393		WOS:000501821800001	31783739
Asadzadeh, Leila; Jafari, Elham; Kharaghani, Roghieh; Taremian, Farhad	Effectiveness of midwife-led brief counseling intervention on post-traumatic stress disorder, depression, and anxiety symptoms of women experiencing a traumatic childbirth: a randomized controlled trial	BMC PREGNANCY AND CHILDBIRTH	20	1	142	10.1186/s12884-020-2826-1	Article	MAR 6 2020	2020	Background This study investigated the effectiveness of brief midwife-led counseling based on Gamble and colleagues' approach in decreasing post-traumatic stress disorder, depression, and anxiety symptoms among a group of women who had experienced a traumatic childbirth. Methods From among 270 pregnant women screened to participate in the study, 90 women experienced a traumatic childbirth. They w…									8	0	0	0	3	0	8				1471-2393		WOS:000519036500003	32138707
Ingram, Jenny; Johnson, Debbie; O'Mahen, Heather A.; Law, Roslyn; Culpin, Iryna; Kessler, David; Beasant, Lucy; Evans, Jonathan	'Asking for help': a qualitative interview study exploring the experiences of interpersonal counselling (IPC) compared to low-intensity cognitive behavioural therapy (CBT) for women with depression during pregnancy	BMC PREGNANCY AND CHILDBIRTH	21	1	765	10.1186/s12884-021-04247-w	Article	NOV 12 2021	2021	Background Treating depression early in pregnancy can improve health outcomes for women and their children. Current low-intensity psychological therapy for perinatal depression is a supported self-help approach informed by cognitive behavioural therapy (CBT) principles. Interpersonal counselling (IPC) may be a more appropriate low-intensity talking therapy for addressing the problems experienced …									1	0	0	0	0	0	1				1471-2393		WOS:000717490400001	34763663
Sadiya, Amena; Jakapure, Vidya; Shaar, Ghida; Adnan, Rama; Tesfa, Yohannes	Lifestyle intervention in early pregnancy can prevent gestational diabetes in high-risk pregnant women in the UAE: a randomized controlled trial	BMC PREGNANCY AND CHILDBIRTH	22	1	668	10.1186/s12884-022-04972-w	Article	AUG 30 2022	2022	Purpose A prevalence of gestational diabetes mellitus (GDM) is approximately three times higher than the global rate in the UAE. However, it has not yet been studied whether a 12-week moderate-intensity lifestyle intervention can prevent gestational diabetes among pregnant women at high risk in this region. Patients and methods A pragmatic, open-label, randomized clinical trial was conducted. Six…									0	0	0	0	0	0	0				1471-2393		WOS:000847689600002	36042401
Das, Sushmita; Hall, Jennifer; Barrett, Geraldine; Osrin, David; Kapadia, Shaili; Jayaraman, Anuja	Evaluation of the Hindi version of the London Measure of Unplanned Pregnancy among pregnant and postnatal women in urban India	BMC PREGNANCY AND CHILDBIRTH	21	1	602	10.1186/s12884-021-04075-y	Article	SEP 4 2021	2021	Background Valid and reliable measures such as London Measure of Unplanned Pregnancy (LMUP) are imperative for understanding fertility-related behaviors and estimating unintended pregnancy. The aim of this study was to validate the LMUP in the Hindi language for a wider reach in India. Methods An interviewer administered version of the LMUP was translated and pretested in Hindi. The LMUP was fiel…									1	0	0	0	0	0	1				1471-2393		WOS:000693030700003	34481471
Nga Thuy Tran; Lam Thi Nguyen; Berde, Yatin; Low, Yen Ling; Tey, Siew Ling; Dieu Thi Thu Huynh	Maternal nutritional adequacy and gestational weight gain and their associations with birth outcomes among Vietnamese women	BMC PREGNANCY AND CHILDBIRTH	19	1	468	10.1186/s12884-019-2643-6	Article	DEC 4 2019	2019	Background: During pregnancy, a mother's nutritional needs increase to meet the added nutrient demands for fetal growth and development. An enhanced understanding of adequate nutrition and sufficient weight gain during pregnancy can guide development of policies and strategies for maternal nutrition care, actions that will ultimately promote better pregnancy outcomes. In a sample of pregnant wome…									18	0	0	0	7	0	20				1471-2393		WOS:000511433300005	31801514
Anger, Holly A.; Dabash, Rasha; Hassanein, Nevine; Darwish, Emad; Ramadan, Mohamed Cherine; Nawar, Medhat; Charles, Dyanna; Breebaar, Miral; Winikoff, Beverly	A cluster-randomized, non-inferiority trial comparing use of misoprostol for universal prophylaxis vs. secondary prevention of postpartum hemorrhage among community level births in Egypt	BMC PREGNANCY AND CHILDBIRTH	20	1	317	10.1186/s12884-020-03008-5	Article	MAY 24 2020	2020	Background Previous community-based research shows that secondary prevention of postpartum hemorrhage (PPH) with misoprostol only given to women with above-average measured blood loss produces similar clinical outcomes compared to routine administration of misoprostol for prevention of PPH. Given the difficulty of routinely measuring blood loss for all deliveries, more operational models of secon…									1	0	0	0	0	0	1				1471-2393		WOS:000536948000003	32448257
Chukwuma, Adanna; Mbachu, Chinyere; McConnell, Margaret; Bossert, Thomas J.; Cohen, Jessica	The impact of monetary incentives on referrals by traditional birth attendants for postnatal care in Nigeria	BMC PREGNANCY AND CHILDBIRTH	19		150	10.1186/s12884-019-2313-8	Article	MAY 20 2019	2019	BackgroundGaps in postnatal care use represent missed opportunities to prevent maternal and neonatal death in sub-Saharan Africa. As one in every three non-facility deliveries in Nigeria is assisted by a traditional birth attendant (TBA), and the TBA's advice is often adhered to by their clients, engaging TBAs in advocacy among their clients may increase maternal and neonatal postnatal care use. …									6	0	0	0	0	0	6			1471-2393			WOS:000468308300001	31104629
Alizadeh, Fahimeh; Mahmoudinia, Malihe; Mirteimoori, Masoumeh; Pourali, Lila; Niroumand, Shabnam	Comparison of oral Dydrogesterone and 17-alpha hydroxyprogesterone caprate in the prevention of preterm birth	BMC PREGNANCY AND CHILDBIRTH	22	1	167	10.1186/s12884-022-04509-1	Article	MAR 1 2022	2022	Background: Preterm birth (PTB) remains a significant problem in obstetric care. Progesterone supplements are believed to reduce the rate of preterm labor, but formulation, type of administration, and dosage varies in different studies. This study was performed to compare oral Dydrogesterone with intramuscular 17 alpha-hydroxyprogesterone caproate (17 alpha-OHPC) administration in prevention of P…									0	0	0	0	0	0	0				1471-2393		WOS:000762738800001	35232423
Bakry, Mohamed Sobhy; Eldesouky, Elsayed; Alghazaly, Moatazza Mahdy; Farag, Elsayed; Sultan, Eslam Elsayed Kamal; Elazzazy, Hossam; Mohamed, Attia; Ali, Soliman Mohamed Said; Anwar, Assem; Elrashedy, Asmaa Ahmed; Abdelmonem, Mohamed; Abd-ElGawad, Mohamed; Bosilah, Almandouh H.	Granulocyte colony stimulating factor versus human chorionic gonadotropin for recurrent implantation failure in intra cytoplasmic sperm injection: a randomized clinical trial	BMC PREGNANCY AND CHILDBIRTH	22	1	881	10.1186/s12884-022-05098-9	Article	NOV 29 2022	2022	Background Repeated implantation failure (RIF) is defined as the case whereby the transferred embryos fail to implant after several attempts of In vitro fertilization (IVF) which causes a profound impact on the quality of life and financial burden. Some clinical studies have confirmed that Granulocyte colony-stimulating factor (G-CSF) and human chorionic gonadotropin (HCG) can improve pregnancy o…									0	0	0	0	0	0	0				1471-2393		WOS:000890263000005	36447142
Jiang, Liu; Yang, Juan; Song, Jianyuan; Hu, Yajun; Qian, Kun	Normal fertilisation rates and serum 25-OHD levels among couples undergoing in-vitro fertilisation: a prospective cohort study	BMC PREGNANCY AND CHILDBIRTH	20	1	346	10.1186/s12884-020-02959-z	Article	JUN 5 2020	2020	Background The aim of this study was to explore the correlation between serum vitamin D levels in couples undergoing in-vitro fertilisation (IVF) and normal fertilisation process. Methods Between March 2016 and March 2017, we performed a prospective cohort study at an academic reproductive medicine centre to measure serum 25-hydroxyvitaminD (25-OHD) levels of 1232 couples before controlled ovaria…									1	0	0	0	0	0	1				1471-2393		WOS:000540238000001	32503520
Carlisle, Naomi; Glazewska-Hallin, Agnieszka; Story, Lisa; Carter, Jenny; Seed, Paul T.; Suff, Natalie; Giblin, Lucie; Hutter, Jana; Napolitano, Raffaele; Rutherford, Mary; Alexander, Daniel C.; Simpson, Nigel; Banerjee, Amrita; David, Anna L.; Shennan, Andrew H.	CRAFT (Cerclage after full dilatation caesarean section): protocol of a mixed methods study investigating the role of previous in-labour caesarean section in preterm birth risk	BMC PREGNANCY AND CHILDBIRTH	20	1	698	10.1186/s12884-020-03375-z	Article	NOV 16 2020	2020	Background Full dilatation caesarean sections are associated with recurrent early spontaneous preterm birth and late miscarriage. The risk following first stage caesarean sections, are less well defined, but appears to be increased in late-first stage of labour. The mechanism for this increased risk of late miscarriage and early spontaneous preterm birth in these women is unknown and there are un…									5	0	0	0	0	0	5				1471-2393		WOS:000594435000001	33198663
Miller, Phoebe; Afulani, Patience A.; Musange, Sabine; Sayingoza, Felix; Walker, Dilys	Person-centered antenatal care and associated factors in Rwanda: a secondary analysis of program data	BMC PREGNANCY AND CHILDBIRTH	21	1	290	10.1186/s12884-021-03747-z	Article	APR 10 2021	2021	Background Research suggests that women's experience of antenatal care is an important component of high-quality antenatal care. Person-centered antenatal care (PCANC) reflects care that is both respectful of, and responsive to, the preferences, needs, and values of pregnant women. Little is known in Rwanda about either the extent to which PCANC is practiced or the factors that might determine it…									1	0	0	0	0	0	1				1471-2393		WOS:000639109400002	33838658
Miguel Martinez-Galiano, Juan; Arredondo-Lopez, Beatriz; Molina-Garcia, Leticia; Maria Camara-Jurado, Ana; Cocera-Ruiz, Eva; Rodriguez-Delgado, Miguel	Continuous versus discontinuous suture in perineal injuries produced during delivery in primiparous women: a randomized controlled trial	BMC PREGNANCY AND CHILDBIRTH	19	1	499	10.1186/s12884-019-2655-2	Article	DEC 16 2019	2019	Background: The technique used in the repair of a perineal injury resulting from childbirth could avoid discomfort and morbidity during the postpartum period. Recent studies show inconsistent results and support the need for new research with the inclusion of new health parameters not yet studied. Therefore, this study aims to evaluate if the suture technique (continuous or interrupted) has an ef…									4	0	0	0	1	0	4				1471-2393		WOS:000511437000003	31842788
Huang, Chuanya; Hu, Lei; Wang, Yonghong; Luo, Biru	Effectiveness of early essential newborn care on breastfeeding and maternal outcomes: a nonrandomized controlled study	BMC PREGNANCY AND CHILDBIRTH	22	1	707	10.1186/s12884-022-05037-8	Article	SEP 14 2022	2022	Background Breastfeeding and maternal health play crucial roles in improving newborn health, which is closely related to the development of families and society. Early essential newborn care, which emphasizes early exclusive breastfeeding and skin-to-skin contact, is recommended by the World Health Organization. This study aimed to explore the association of early essential newborn care with brea…									0	0	0	0	0	0	0				1471-2393		WOS:000853935800001	36104660
Wulff, Verena; Hepp, Philip; Wolf, Oliver T.; Fehm, Tanja; Schaal, Nora K.	The influence of maternal singing on well-being, postpartum depression and bonding - a randomised, controlled trial	BMC PREGNANCY AND CHILDBIRTH	21	1	501	10.1186/s12884-021-03933-z	Article	JUL 12 2021	2021	Background: Postpartum depression is fairly common in new mothers and moreover associated with impaired bonding and poor maternal well-being. The aim of the present study was to investigate the impact of a mother-infant singing intervention within the first three months after birth on maternal well-being, depressive symptoms and bonding.Methods: 120 women who were recruited at the maternity ward …									1	0	0	0	0	0	1				1471-2393		WOS:000674331400001	34247578
Wang, Zhi; Liu, Qiuyue; Min, Lihua; Mao, Xiaorong	The effectiveness of the laid-back position on lactation-related nipple problems and comfort: a meta-analysis	BMC PREGNANCY AND CHILDBIRTH	21	1	248	10.1186/s12884-021-03714-8	Article	MAR 24 2021	2021	Background The importance of breastfeeding for maternal and child health is agreed upon worldwide. However, lactation-related nipple problems are common and are important factors affecting breastfeeding. Multiple studies recommended laid-back breastfeeding, but they are of various levels of quality, and the results are inconclusive. Methods We systematically searched the following twelve database…									6	0	0	0	0	0	6				1471-2393		WOS:000634842200003	33761882
McNab, Shanon; Fisher, Jane; Honikman, Simone; Muvhu, Linos; Levine, Rebecca; Chorwe-Sungani, Genesis; Bar-Zeev, Sarah; Hailegebriel, Tedbabe Degefie; Yusuf, Ifeyinwa; Chowdhary, Neerja; Rahman, Atif; Bolton, Paul; Mershon, Claire-Helene; Bormet, Mona; Henry-Ernest, Diana; Portela, Anayda; Stalls, Suzanne	Comment: silent burden no more: a global call to action to prioritize perinatal mental health	BMC PREGNANCY AND CHILDBIRTH	22	1	308	10.1186/s12884-022-04645-8	Article	APR 11 2022	2022	Common perinatal mental disorders are the most frequent complications of pregnancy, childbirth and the postpartum period, and the prevalence among women in low- and middle-income countries is the highest at nearly 20%. Women are the cornerstone of a healthy and prosperous society and until their mental health is taken as seriously as their physical wellbeing, we will not improve maternal mortalit…									1	0	0	0	0	0	1				1471-2393		WOS:000781008500004	35410185
Koyuncu, Aybuke; Dufour, Mi-Suk Kang; McCoy, Sandra Irene; Bautista-Arredondo, Sergio; Buzdugan, Raluca; Watadzaushe, Constancia; Dirawo, Jeffrey; Mushavi, Angela; Mahomva, Agnes; Cowan, Frances; Padian, Nancy	Protocol for the evaluation of the population-level impact of Zimbabwe's prevention of mother-to-child HIV transmission program option B plus : a community based serial cross-sectional study	BMC PREGNANCY AND CHILDBIRTH	19		15	10.1186/s12884-018-2146-x	Article	JAN 8 2019	2019	BackgroundWHO recommends that HIV infected women receive antiretroviral therapy (ART) minimally during pregnancy and breastfeeding (Option B), or ideally throughout their lives regardless of clinical stage (Option B+) (Coovadia et al., Lancet 379:221-228, 2012). Although these recommendations were based on clinical trials demonstrating the efficacy of ART during pregnancy and breastfeeding, the p…									0	0	0	0	0	0	0			1471-2393			WOS:000455221600003	30621615
Garman, Emily C.; Schneider, Marguerite; Lund, Crick	Perinatal depressive symptoms among low-income South African women at risk of depression: trajectories and predictors	BMC PREGNANCY AND CHILDBIRTH	19		202	10.1186/s12884-019-2355-y	Article	JUN 14 2019	2019	BackgroundThe aim of the study was to identify trajectories of perinatal depressive symptoms and their predictors among women living in a low-resource setting in South Africa, and who present with a risk of depression during pregnancy.MethodsThis is a secondary analysis of a randomised controlled trial among 384 women living in Khayelitsha, a low income setting in South Africa, recruited at their…									22	0	0	0	5	0	22				1471-2393		WOS:000471656100002	31200665
Silver, Santana R.; Whooten, Rachel C.; Kwete, Gracia M.; Farrar-Muir, Haley; Cournoyer, Rachel N.; Barth, Elizabeth A.; Kotelchuck, Milton; Taveras, Elsie M.	Stakeholder engagement in developing a father-inclusive early life obesity prevention intervention: First Heroes	BMC PREGNANCY AND CHILDBIRTH	22	1	443	10.1186/s12884-022-04759-z	Article	MAY 27 2022	2022	Background: Although paternal involvement in the perinatal period is associated with benefits for maternal-child health and reduced obesity risk, fathers are seldom included in perinatal or obesity prevention efforts. Engaging community leaders and fathers as stakeholders in intervention development is a critical step in designing a father-inclusive intervention that is efficacious and responsive…									1	0	0	0	0	0	1				1471-2393		WOS:000800757000001	35624421
Yang, Meiling; Lin, Li; Sha, Chunli; Li, Taoqiong; Gao, Wujiang; Chen, Lu; Wu, Ying; Ma, Yanping; Zhu, Xiaolan	Which is better for mothers and babies: fresh or frozen-thawed blastocyst transfer?	BMC PREGNANCY AND CHILDBIRTH	20	1	559	10.1186/s12884-020-03248-5	Article	SEP 23 2020	2020	Background In recent years, there have been many reports on the pregnancy outcomes of fresh blastocyst transfer (BT) and frozen-thawed BT, but the conclusions are controversial and incomplete. To compare the pregnancy outcomes, maternal complications and neonatal outcomes of fresh and frozen-thawed BT in the context of in vitro fertilization or intracytoplasmic sperm injection (IVF/ICSI) cycles, …									6	1	0	0	3	0	7				1471-2393		WOS:000574648200004	32967652
Jamilian, Mehri; Mirhosseini, Naghmeh; Eslahi, Masoumeh; Bahmani, Fereshteh; Shokrpour, Maryam; Chamani, Maryam; Asemi, Zatollah	The effects of magnesium-zinc-calcium-vitamin D co-supplementation on biomarkers of inflammation, oxidative stress and pregnancy outcomes in gestational diabetes	BMC PREGNANCY AND CHILDBIRTH	19		107	10.1186/s12884-019-2258-y	Article	MAR 29 2019	2019	Background: Diabetes is the most common medical condition in pregnant women and its complications affect both mother and fetus. The beneficial effects of vitamin D on gestational diabetes have been shown, though data on the effects of co-administration of vitamin D with other nutrients on pregnancy outcomes in gestational diabetes (GDM) are scarce. This study was aimed to determine the effects of…									59	3	0	0	29	2	63			1471-2393			WOS:000463406700007	30922259
Whitaker, Kara M.; Jones, Melissa A.; Dziewior, Jaclyn; Anderson, Megan; Anderson, Chelsie; Gibbs, Bethany Barone; Carr, Lucas J.	Feasibility, acceptability, and preliminary efficacy of a single-arm, remotely-delivered health coaching intervention to increase physical activity and reduce sedentary behavior during pregnancy	BMC PREGNANCY AND CHILDBIRTH	22	1	740	10.1186/s12884-022-05073-4	Article	OCT 2 2022	2022	Background Interventions targeting physical activity and sedentary behavior concurrently in pregnancy may be an ideal strategy to reduce the risk of pregnancy complications. We assessed the feasibility, acceptability, and preliminary efficacy of a single-arm, remotely-delivered health coaching intervention to promote physical activity and reduce sedentary behavior in pregnancy. Methods Women (n =…									0	0	0	0	0	0	0				1471-2393		WOS:000862919500005	36184599
Mogilevkina, Iryna; Gurianov, Vitaliy; Lindmark, Gunilla	Effectiveness of emergency obstetric care training at the regional level in Ukraine: a non-randomized controlled trial	BMC PREGNANCY AND CHILDBIRTH	22	1	145	10.1186/s12884-022-04458-9	Article	FEB 22 2022	2022	Background Emergency obstetric care training, using Advances in Labour and Risk Management (ALARM) International Program (AIP) was implemented in Ukraine, a country with universal access to skilled perinatal and obstetric care but restricted resources. A total of 577 providers (65.5% of total) from 28 maternal clinics attended a 5-day training session focused on the five main causes of maternal m…									1	0	0	0	0	0	1				1471-2393		WOS:000759597900005	35193510
Kuliukas, Lesley; Hauck, Yvonne L.; Jorgensen, Anita; Kneebone, Kelly; Burns, Sharyn K.; Maycock, Bruce R.; Scott, Jane A.	Process evaluation of a peer-led antenatal breastfeeding class for fathers: perceptions of facilitators and participants	BMC PREGNANCY AND CHILDBIRTH	19		48	10.1186/s12884-019-2198-6	Article	JAN 29 2019	2019	BackgroundThe Parent Infant Feeding Initiative (PIFI) was a factorial, randomised controlled trial that aimed to prolong exclusive breastfeeding by targeting expecting fathers. One of the intervention strategies evaluated was a father-focused breastfeeding class facilitated by a male peer facilitator. The aim of this mixed-methods descriptive study was to 1) evaluate the feedback provided from pa…									5	1	0	0	0	0	6				1471-2393		WOS:000457123700003	30696411
Thomas, Nicole A.; Drewry, Anna; Passmore, Susan Racine; Assad, Nadia; Hoppe, Kara K.	Patient perceptions, opinions and satisfaction of telehealth with remote blood pressure monitoring postpartum	BMC PREGNANCY AND CHILDBIRTH	21	1	153	10.1186/s12884-021-03632-9	Article	FEB 19 2021	2021	BackgroundOur aim was to conduct a post participation survey of respondent experiences with in-home remote patient monitoring via telehealth for blood pressure monitoring of women with postpartum hypertension. We hypothesized that the in-home remote patient monitoring application will be implemented with strong fidelity and have positive patient acceptability.MethodsThis analysis was a planned se…									5	0	0	0	0	0	5				1471-2393		WOS:000621092900005	33607957
Unger, Holger; Thriemer, Kamala; Ley, Benedikt; Tinto, Halidou; Traore, Maminata; Valea, Innocent; Tagbor, Harry; Antwi, Gifty; Gbekor, Prosper; Nambozi, Michael; Kabuya, Jean-Bertin Bukasa; Mulenga, Modest; Mwapasa, Victor; Chapotera, Gertrude; Madanitsa, Mwayiwawo; Rulisa, Stephen; de Crop, Maaike; Claeys, Yves; Ravinetto, Raffaella; D'Alessandro, Umberto	The assessment of gestational age: a comparison of different methods from a malaria pregnancy cohort in sub-Saharan Africa	BMC PREGNANCY AND CHILDBIRTH	19		12	10.1186/s12884-018-2128-z	Article	JAN 8 2019	2019	BackgroundDetermining gestational age in resource-poor settings is challenging because of limited availability of ultrasound technology and late first presentation to antenatal clinic. Last menstrual period (LMP), symphysio-pubis fundal height (SFH) and Ballard Score (BS) at delivery are therefore often used. We assessed the accuracy of LMP, SFH, and BS to estimate gestational age at delivery and…									12	0	0	0	1	0	12				1471-2393		WOS:000455221600001	30621604
Crowe, Sarah; Sarma, Kiran	Coping with Covid-19: stress, control and coping among pregnant women in Ireland during the Covid-19 pandemic	BMC PREGNANCY AND CHILDBIRTH	22	1	274	10.1186/s12884-022-04579-1	Article	APR 1 2022	2022	Background The aim of the current study is to investigate the relationship between perceived control, coping and psychological distress among pregnant women in Ireland during the Covid-19 pandemic. It is hypothesised that lower levels of perceived control, greater use of avoidant coping and greater Covid-19 related pregnancy concern will be associated with psychological distress. In addition, it …									3	0	0	0	1	0	3				1471-2393		WOS:000780694400004	35365093
Villani, Michela; Baldini, Domenico; Totaro, Pasquale; Larciprete, Giovanni; Kovac, Mirjana; Carone, Domenico; Passamonti, Serena Maria; Permunian, Eleonora Tamborini; Bartolotti, Tiziana; Lojacono, Andrea; Cacciola, Rossella; Lo Pinto, Giuliano; Bucherini, Eugenio; De Stefano, Valerio; Lodigiani, Corrado; Lavopa, Cristina; Cho, Yoon Sung; Pizzicaroli, Caterina; Colaizzo, Donatella; Grandone, Elv…	Rationale and design of two prospective, multicenter, observational studies on reproductive outcome in women with recurrent failures after spontaneous or assisted conception: OTTILIA and FIRST registries	BMC PREGNANCY AND CHILDBIRTH	19	1	292	10.1186/s12884-019-2444-y	Article	AUG 13 2019	2019	Background Spontaneous pregnancy loss and implantation failure after assisted reproductive technologies (ART) are very common occurrences. Although 50-60% of all cases remains unexplained, various predisposing factors, including thrombophilias, have been identified. Thus, the potential benefit of a prophylaxis with low-molecular-weight heparins in improving outcomes has been often investigated ov…									5	0	0	0	2	0	5				1471-2393		WOS:000480752900005	31409287
Komiazyk, Magdalena; Palczewska, Malgorzata; Sitkiewicz, Izabela; Pikula, Slawomir; Groves, Patrick	Neutralization of cholera toxin by Rosaceae family plant extracts	BMC COMPLEMENTARY AND ALTERNATIVE MEDICINE	19		140	10.1186/s12906-019-2540-6	Article	JUN 20 2019	2019	BackgroundCholera is one of the most deadly diarrheal diseases that require new treatments. We investigated the neutralization of cholera toxin by five plant extracts obtained from the Rosaceae family that have been traditionally used in Poland to treat diarrhea (of unknown origin).MethodsHot water extracts were prepared from the dried plant materials and lyophilized before phytochemical analysis…									9	0	0	0	5	0	9			1472-6882			WOS:000472478200005	31221152
Pokharel, Krishna; Subedi, Asish; Tripathi, Mukesh; Biswas, Binay Kumar	Effect of amino acid infusion during cesarean delivery on newborn temperature: a randomized controlled trial	BMC PREGNANCY AND CHILDBIRTH	21	1	267	10.1186/s12884-021-03734-4	Article	MAR 31 2021	2021	Background The effect of maternal amino acid (AA) infusion before and during cesarean delivery on neonatal temperature remains unknown. We hypothesized that thermogenic effects of AA metabolism would help maintain body temperature of newborn babies and their mothers. Methods Seventy-six parturients scheduled for elective singleton term cesarean delivery were equally randomized to receive intraven…									0	0	0	0	0	0	0				1471-2393		WOS:000636448600001	33789610
Lai, Chit Ying; Wong, Margaret Kit Wah; Tong, Wing Hung; Lau, Kam Yan; Chu, Suk Yin; Tam, Agnes Mei Lee; Hui, Lai Ling; Lao, Terence T. H.; Leung, Tak Yeung	The impact of antenatal massage practice on intrapartum massage application and their associations with the use of analgesics during labour	BMC PREGNANCY AND CHILDBIRTH	22	1	420	10.1186/s12884-022-04743-7	Article	MAY 18 2022	2022	Background: Massage during labour is one form of intrapartum non-pharmacological pain relief but it is not known whether the frequency of practicing these massage techniques among couples during the antenatal period could enhance the effectiveness of intrapartum massage. This study was to evaluate the association between compliance of antenatal massage practice with intrapartum application and th…									0	0	0	0	0	0	0				1471-2393		WOS:000797526800005	35585620
Wen, Chaoyue; Liu, Xuemin; Wang, Ying; Wang, Jun	Conventional versus modified application of COOK Cervical Ripening Balloon for induction of labor at term: a randomized controlled trial	BMC PREGNANCY AND CHILDBIRTH	22	1	739	10.1186/s12884-022-05035-w	Article	OCT 2 2022	2022	Background This study aims to evaluate the efficacy and safety of the modified application of COOK Cervical Ripening Balloon (CCRB) for induction of labor (IOL) at term in primipara. Methods A total of 227 singleton full-term pregnancies with indications of IOL were enrolled and randomly divided into the control and study groups in our hospital from January 2021 to December 2021. In the control g…									0	0	0	0	0	0	0				1471-2393		WOS:000862919500002	36184583
Bastos Dias, Marcos Augusto; De Oliveira, Leandro; Jeyabalan, Arundhanthi; Payne, Beth; Redman, Christopher W.; Magee, Laura; Poston, Lucilla; Chappell, Lucy; Seed, Paul; von Dadelszen, Peter; Roberts, James Michael	PREPARE: protocol for a stepped wedge trial to evaluate whether a risk stratification model can reduce preterm deliveries among women with suspected or confirmed preterm pre-eclampsia	BMC PREGNANCY AND CHILDBIRTH	19	1	343	10.1186/s12884-019-2445-x	Article	OCT 7 2019	2019	Background Preeclampsia (PE) is a major cause of short and long-term morbidity for affected infants, including consequences of fetal growth restriction and iatrogenic prematurity. In Brazil, this is a special problem as PE accounts for 18% of preterm births (PTB). In the PREPARE (Prematurity REduction by Pre-eclampsia cARE) study, we will test a novel system of integrated care based on risk strat…									2	0	0	0	1	0	2				1471-2393		WOS:000489113900001	31590640
Tunkara- Bah, Haddy; Adeyemo, Florence O.; Okonofua, Friday E.	Effects of health education on spousal knowledge and participation in birth preparedness in Farafenni Regional Hospital, The Gambia: a randomized trial	BMC PREGNANCY AND CHILDBIRTH	21	1	129	10.1186/s12884-021-03605-y	Article	FEB 12 2021	2021	BackgroundThe Gambia is a male-dominant society in which the cultural norms empower husbands to decide when and where their wives seek care, yet they are not always involved in maternal health care services. Therefore, the purpose of this study was to design and measure the effects of antenatal health education on spousal participation in birth preparedness in Farafenni and satellite villages.Met…									2	0	0	0	0	0	2				1471-2393		WOS:000619740300006	33579222
Veringa-Skiba, Irena K.; Ziemer, Kelly; de Bruin, Esther, I; de Bruin, Ed J.; Bogels, Susan M.	Mindful awareness as a mechanism of change for natural childbirth in pregnant women with high fear of childbirth: a randomised controlled trial	BMC PREGNANCY AND CHILDBIRTH	22	1	47	10.1186/s12884-022-04380-0	Article	JAN 19 2022	2022	Background: Mindfulness-Based Childbirth and Parenting (MBCP) is effective in increasing natural childbirth in pregnant women with high fear of childbirth (FOC) as compared to enhanced care as usual (ECAU). We aimed to examine through which pathway of action MBCP reaches this effect, based on a model of approaching or avoiding the challenges related to childbirth.Methods: One hundred eleven pregn…									0	0	0	0	0	0	0				1471-2393		WOS:000744509600001	35045820
Rashwan, Ahmed; Eldaly, Ashraf; El-Harty, Ahmed; Elsherbini, Moutaz; Abdel-Rasheed, Mazen; Eid, Marwa M.	Delayed versus early umbilical cord clamping for near-term infants born to preeclamptic mothers; a randomized controlled trial	BMC PREGNANCY AND CHILDBIRTH	22	1	515	10.1186/s12884-022-04831-8	Article	JUN 25 2022	2022	Objective: This study aims to assess delayed versus early umbilical cord clamping in preeclamptic mothers undergoing scheduled caesarean delivery regarding the maternal intra-operative blood loss and neonatal outcomes.Methods: A clinical trial was conducted on 62 near-term preeclamptic mothers (36-38(+6) weeks) who were planned for caesarean delivery. They were randomly assigned into two groups. …									0	0	0	0	0	0	0				1471-2393		WOS:000815624800001	35752762
Hsieh, Han-Chih; Lee, Chun-, I; Lai, En-Yu; Su, Jia-Ying; Huang, Yi-Ting; Zheng, Wei-Lin; Chen, Chien-Hong; Huang, Chun-Chia; Lin, Pin-Yao; Lee, Maw-Sheng; Liu, Mark; Huang, Yen-Tsung	Estimating the causal effect of embryo transfer day on clinical in vitro fertilization outcomes using propensity score matching	BMC PREGNANCY AND CHILDBIRTH	21	1	554	10.1186/s12884-021-04013-y	Article	AUG 13 2021	2021	Background For women undergoing in vitro fertilization (IVF), the clinical benefit of embryo transfer at the blastocyst stage (Day 5) versus cleavage stage (Day 3) remains controversial. The purpose of this study is to compare the implantation rate, clinical pregnancy rate and odds of live birth of Day 3 and Day 5 embryo transfer, and more importantly, to address the issue that patients were chos…									1	0	0	0	1	0	1				1471-2393		WOS:000685133400001	34388966
Lewis, Beth A.; Schuver, Katie; Dunsiger, Shira; Samson, Lauren; Frayeh, Amanda L.; Terrell, Carrie A.; Ciccolo, Joseph T.; Fischer, John; Avery, Melissa D.	Randomized trial examining the effect of exercise and wellness interventions on preventing postpartum depression and perceived stress	BMC PREGNANCY AND CHILDBIRTH	21	1	785	10.1186/s12884-021-04257-8	Article	NOV 22 2021	2021	Background: Approximately 13-19% of postpartum women experience postpartum depression and a majority report at least some stress during the postpartum phase. Traditional interventions such as psychotherapy and antidepressant medications are often not feasible or desirable. The purpose of this study was to examine two low cost, brief, accessible interventions designed to prevent postpartum depress…									2	0	0	0	0	1	2				1471-2393		WOS:000720822500002	34802425
Monks, David Thomas; Palanisamy, Arvind; Jaffer, Danish; Singh, Preet Mohinder; Carter, Ebony; Lenze, Shannon	A randomized feasibility pilot-study of intravenous and subcutaneous administration of ketamine to prevent postpartum depression after planned cesarean delivery under neuraxial anesthesia	BMC PREGNANCY AND CHILDBIRTH	22	1	786	10.1186/s12884-022-05118-8	Article	OCT 21 2022	2022	Background Evidence suggests ketamine may prevent postpartum depression (PPD) after cesarean delivery (CD) although intolerability and inconvenience of administration are problematic. We assessed the feasibility of studying ketamine (0.5 mg/kg, via subcutaneous injection or 40-min intravenous infusion) to prevent PPD after CD. Methods Twenty-three women scheduled for cesarean delivery under neura…									0	0	0	0	0	0	0				1471-2393		WOS:000871045300001	36271352
Hull, Holly R.; Herman, Amy; Gibbs, Heather; Gajewski, Byron; Krase, Kelli; Carlso, Susan E.; Sulliva, Debra K.; Goetz, Jeannine	The effect of high dietary fiber intake on gestational weight gain, fat accrual, and postpartum weight retention: a randomized clinical trial	BMC PREGNANCY AND CHILDBIRTH	20	1	319	10.1186/s12884-020-03016-5	Article	MAY 24 2020	2020	Background Interventions to prevent excessive gestational weight gain (GWG) have had limited success This pilot study examined the effectiveness of a single goal (SG) high dietary fiber intervention to prevent excessive GWG. Methods Twelve weekly lessons focused on consuming a high fiber diet (>= 30 g/day). Snacks containing 10-12 g of dietary fiber were given for the first 6 weeks only. Body com…									5	0	0	0	4	0	5				1471-2393		WOS:000536948000004	32448177
Kola, Lola; Bennett, Ian M.; Bhat, Amritha; Ayinde, Olatunde O.; Oladeji, Bibilola D.; Abiona, Dolapo; Abdumalik, Jibril; Faregh, Neda; Collins, Pamela Y.; Gureje, Oye	Stigma and utilization of treatment for adolescent perinatal depression in Ibadan Nigeria	BMC PREGNANCY AND CHILDBIRTH	20	1		10.1186/s12884-020-02970-4	Article	MAY 14 2020	2020	BackgroundDepression is a common and severe disorder among low-income adolescent mothers in low-and middle-income countries where resources for treatment are limited. We wished to identify factors influencing health service utilization for adolescent perinatal depression, in Nigeria to inform new strategies of care delivery.MethodsFocus Group Discussions (FGDs) were conducted among purposively se…									10	0	0	0	2	0	10				1471-2393		WOS:000536238200003	32410586
Jeremiah, Rohan D.; Patel, Dhruvi R.; Chirwa, Ellen; Kapito, Esnath; Mei, Xiaohan; McCreary, Linda L.; Norr, Kathleen F.; Liu, Li; Patil, Crystal L.	A randomized group antenatal care pilot showed increased partner communication and partner HIV testing during pregnancy in Malawi and Tanzania	BMC PREGNANCY AND CHILDBIRTH	21	1	790	10.1186/s12884-021-04267-6	Article	NOV 24 2021	2021	Background HIV testing at antenatal care (ANC) is critical to achieving zero new infections in sub-Saharan Africa. Although most women are tested at ANC, they remain at risk for HIV exposure and transmission to their infant when their partners are not tested. This study evaluates how an HIV-enhanced and Centering-based group ANC model-Group ANC+ that uses interactive learning to practice partner …									1	0	0	0	0	0	1				1471-2393		WOS:000722196700001	34819018
Harrison, Rachel K.; Cruz, Meredith; Wong, Ashley; Davitt, Caroline; Palatnik, Anna	The timing of initiation of pharmacotherapy for women with gestational diabetes mellitus	BMC PREGNANCY AND CHILDBIRTH	20	1	773	10.1186/s12884-020-03449-y	Article	DEC 11 2020	2020	BackgroundThe decision to initiate pharmacotherapy is integral in the care for pregnant women with gestational diabetes mellitus (GDM). We sought to compare pregnancy outcomes between two threshold percentages of elevated glucose values prior to initiation of pharmacotherapy for GDM. We hypothesized that a lower threshold at pharmacotherapy initiation will be associated with lower rates of advers…									4	1	0	0	1	0	5				1471-2393		WOS:000599756100003	33308193
Mi, Yang; Qu, Pengfei; Guo, Na; Bai, Ruimiao; Gao, Jiayi; Ma, Zhengfeei; He, Yiping; Wang, Caili; Luo, Xiaoqin	Evaluation of factors that predict the success rate of trial of labor after the cesarean section	BMC PREGNANCY AND CHILDBIRTH	21	1	527	10.1186/s12884-021-04004-z	Article	JUL 24 2021	2021	Background For most women who have had a previous cesarean section, vaginal birth after cesarean section (VBAC) is a reasonable and safe choice, but which will increase the risk of adverse outcomes such as uterine rupture. In order to reduce the risk, we evaluated the factors that may affect VBAC and and established a model for predicting the success rate of trial of the labor after cesarean sect…									3	0	0	0	1	0	3				1471-2393		WOS:000680908800003	34303355
Wilcox, Sara; Dahl, Alicia A.; Boutte, Alycia K.; Liu, Jihong; Day, Kelsey; Turner-McGrievy, Gabrielle; Wingard, Ellen	Process evaluation methods and results from the Health in Pregnancy and Postpartum (HIPP) randomized controlled trial	BMC PREGNANCY AND CHILDBIRTH	22	1	794	10.1186/s12884-022-05107-x	Article	OCT 26 2022	2022	Background Excessive gestational weight gain has increased over time and is resistant to intervention, especially in women living with overweight or obesity. This study described the process evaluation methods and findings from a behavioral lifestyle intervention for African American and white women living with overweight and obesity that spanned pregnancy (<= 16 weeks gestation) through 6 months…									0	0	0	0	0	0	0				1471-2393		WOS:000876635200001	36289464
Motamed, Soudabe; Nikooyeh, Bahareh; Kashanian, Maryam; Chamani, Maryam; Hollis, Bruce W.; Neyestani, Tirang R.	Evaluation of the efficacy of two doses of vitamin D supplementation on glycemic, lipidemic and oxidative stress biomarkers during pregnancy: a randomized clinical trial	BMC PREGNANCY AND CHILDBIRTH	20	1	619	10.1186/s12884-020-03311-1	Article	OCT 14 2020	2020	Background: Vitamin D deficiency during pregnancy is common and is likely to be associated with metabolic complications in the mother. The aim of this study was to assess the efficacy of two doses of vitamin D supplementation during pregnancy on maternal and cord blood vitamin D status and metabolic and oxidative stress biomarkers.Methods: The eligible pregnant women (n = 84) invited to participa…									5	0	0	0	2	0	5				1471-2393		WOS:000581357000002	33054794
Kakinuma, Toshiyuki; Kakinuma, Kaoru; Sakamoto, Yuuka; Kawarai, Yoshimasa; Saito, Koyomi; Ihara, Motomasa; Matsuda, Yoshio; Sato, Ikuo; Ohwada, Michitaka; Yanagida, Kaoru; Tanaka, Hirokazu	Safety and efficacy of manual vacuum suction compared with conventional dilatation and sharp curettage and electric vacuum aspiration in surgical treatment of miscarriage: a randomized controlled trial	BMC PREGNANCY AND CHILDBIRTH	20	1	695	10.1186/s12884-020-03362-4	Article	NOV 16 2020	2020	Background The World Health Organization does not recommend dilatation and sharp curettage (D&C) for the surgical treatment of miscarriage during the first trimester because this may cause Asherman's syndrome due to endometrial damage; therefore, suction remains the primary treatment option. While manual vacuum aspiration (MVA) has been widely used since the 1990s outside Japan, the use of an MVA…									7	1	0	0	1	0	8				1471-2393		WOS:000594435000003	33198679
Urquia, Marcelo L.; Wall-Wieler, Elizabeth; Ruth, Chelsea A.; Liu, Xiaoqing; Roos, Leslie L.	Revisiting the association between maternal and offspring preterm birth using a sibling design	BMC PREGNANCY AND CHILDBIRTH	19		157	10.1186/s12884-019-2304-9	Article	MAY 29 2019	2019	BackgroundPrevious studies have reported an intergenerational association between maternal and offspring preterm birth (PTB) but the nature of the association remains unclear. We assessed the association between maternal and offspring preterm birth using a quasi-experimental sibling design and distinguishing between preterm birth types.MethodsWe conducted a retrospective intergenerational cohort …									5	0	0	0	2	0	5			1471-2393			WOS:000469343900001	31138142
Fletcher, Cherise; Hoon, Elizabeth; Gialamas, Angela; Dekker, Gustaaf; Lynch, John; Smithers, Lisa	Isolation, marginalisation and disempowerment - understanding how interactions with health providers can influence smoking cessation in pregnancy	BMC PREGNANCY AND CHILDBIRTH	22	1	396	10.1186/s12884-022-04720-0	Article	MAY 10 2022	2022	Background Maternal smoking during pregnancy can lead to serious adverse health outcomes for both women and their infants. While smoking in pregnancy has declined over time, it remains consistently higher in women with lower socioeconomic circumstances. Furthermore, fewer women in this group will successfully quit during pregnancy. Aim This study explores the barriers to smoking cessation experie…									0	0	0	0	0	0	0				1471-2393		WOS:000793156100001	35538450
Zhang, Xiaoyu; Wang, Jianwei; An, Xiao-Hu; Chao, Yu-Chieh; Bian, Yong; Xu, Zifeng; Xu, Tao	Optimum dose of spinal ropivacaine with or without single intravenous bolus of S-ketamine during elective cesarean delivery: a randomized, double-blind, sequential dose-finding study	BMC PREGNANCY AND CHILDBIRTH	21	1	746	10.1186/s12884-021-04229-y	Article	NOV 4 2021	2021	Background: Maternal hypotension after spinal anaesthesia occurs at a high rate during caesarean delivery and can lead to adverse maternal or foetal outcomes. The aim of this study was to determine the optimal dose of spinal ropivacaine for caesarean section with or without intravenous single bolus of S-ketamine and to observe the rates of hypotension associated with both methods.Methods: Eighty …									1	3	0	0	0	0	4				1471-2393		WOS:000714581800001	34736438
Wang, Dongqing; Darling, Anne Marie; McDonald, Chloe R.; Perumal, Nandita; Liu, Enju; Wang, Molin; Aboud, Said; Urassa, Willy; Conroy, Andrea L.; Hayford, Kyla T.; Liles, W. Conrad; Kain, Kevin C.; Fawzi, Wafaie W.	Plasma concentrations of leptin at mid-pregnancy are associated with gestational weight gain among pregnant women in Tanzania: a prospective cohort study	BMC PREGNANCY AND CHILDBIRTH	21	1	675	10.1186/s12884-021-04146-0	Article	OCT 6 2021	2021	Background Gestational weight gain (GWG) has critical implications for maternal and child health. Inflammation and angiogenesis are implicated in various aspects of maternal metabolism that may play a role in gestational weight gain. The associations of inflammatory, angiogenic, and metabolic pathways with GWG are yet to be elucidated. This study evaluated associations between a panel of inflamma…									2	0	0	0	2	0	2				1471-2393		WOS:000704789300003	34615489
