# Supplementary material for: Clinical trial registration and CONSORT adherence in obstetrics and gynecology journals: a cross-sectional analysis of Chinese- and English-language publications
Source: PeerJ. 2026 Apr 21;14:e21140. doi: 10.7717/peerj.21140 (PMC13108464; doi:10.7717/peerj.21140)
Supplement: Supplemental Information 1 [file peerj-14-21140-s001.zip › Raw data-updated/RCT-English journals/First round-excluded based on article type review/25.xls]

## Sheet: savedrecs
Authors	Article Title	Source Title	Volume	Issue	Start Page	End Page	DOI	Document Type	Publication Date	Publication Year	Abstract	Abstract - Foreign	Abstract - English Transliteration	Abstract - Foreign	Abstract - Korean	Conference Title	Conference Date	Conference Sponsor	Conference Location	Times Cited, WoS Core	Times Cited, CSCD	Times Cited, RSCI	Times Cited, ARCI	Times Cited, BCI	Times Cited, SCIELO	Times Cited, All Databases	180 Day Usage Count	Since 2013 Usage Count	ISSN	eISSN	ISBN	UT (Unique ID)	Pubmed Id
Schneider, Lon S.; Hernandez, Gerson; Zhao, Liqin; Franke, Adrian A.; Chen, Yu-Ling; Pawluczyk, Sonia; Mack, Wendy J.; Brinton, Roberta D.	Safety and feasibility of estrogen receptor-beta targeted phytoSERM formulation for menopausal symptoms: phase 1b/2a randomized clinical trial	MENOPAUSE-THE JOURNAL OF THE NORTH AMERICAN MENOPAUSE SOCIETY	26	8	874	884	10.1097/GME.0000000000001325	Article	AUG 2019	2019	Objective: PhytoSERM is a formulation of genistein, daidzein, and S-equol that has an 83-fold selective affinity for estrogen receptor-beta (ER beta); and may enhance neuron function and estrogenic mechanisms in the brain without having peripheral estrogenic activity. Methods: We conducted an overarching, two-stage, dose-ranging, double-blinded, randomized, placebo-controlled trial of 12 weeks du…									15	0	0	0	9	0	15			1072-3714	1530-0374		WOS:000501837500012	30889096
Shirreff, Lindsay; Anderson, Michelle; McDermott, Colleen	Comparing written and verbal delivery of a treatment regimen to women with overactive bladder: a randomized controlled trial	MENOPAUSE-THE JOURNAL OF THE NORTH AMERICAN MENOPAUSE SOCIETY	27	1	76	81	10.1097/GME.0000000000001430	Article	JAN 2020	2020	Objective: Overactive bladder is a common condition among aging women requiring a multifaceted treatment approach, which is usually communicated by physician to the patient in the clinic setting. The objective of this two-center, randomized controlled trial was to determine if a transcribed list of six management strategies for overactive bladder improves immediate and delayed retention of these …									0	0	0	0	0	0	0			1072-3714	1530-0374		WOS:000533398400012	31663980
Mardanpour, Soraya; Kazemi, Farideh; Refaei, Mansoureh; Bakht, Rafat; Hoseini, Molod	Midwifery-oriented group counseling based on the GATHER approach on quality of life of women during the transition to menopause: a randomized controlled trial	MENOPAUSE-THE JOURNAL OF THE NORTH AMERICAN MENOPAUSE SOCIETY	28	11	1247	1253	10.1097/GME.0000000000001851	Article	NOV 2021	2021	Objective: This study aimed to determine the effect of midwifery-oriented group counseling based on the GATHER model on the quality of life of women during the transition to menopause.Methods: This randomized controlled clinical trial was performed on 90 women 45 years or older in 2019 to 2020 in Kermanshah, Iran. The women were assigned into two groups using a randomized blocked design. In the i…									0	0	0	0	0	0	0			1072-3714	1530-0374		WOS:000756600200009	34610615
Fox, Kate A.; Lokken, Erica M.; Reed, Susan D.; Rahn, David D.	Evaluation of systemic estrogen for preventing urinary tract infections in postmenopausal women	MENOPAUSE-THE JOURNAL OF THE NORTH AMERICAN MENOPAUSE SOCIETY	28	7	836	844	10.1097/GME.0000000000001769	Article	JUL 2021	2021	Importance: Current guidelines for postmenopausal recurrent urinary tract infection (rUTI) prevention recommend the use of vaginal topical estrogen products but not systemic estrogens. Studies show that vaginal estrogen decreases the risk of rUTI, but evidence against use of systemic estrogen is less convincing. Objective: We performed a comprehensive literature review to evaluate the effect of s…									3	0	0	0	3	0	3			1072-3714	1530-0374		WOS:000665116900017	33973539
Duggan, Catherine; Tapsoba, Jean de Dieu; Stanczyk, Frank; Wang, Ching-Yun; Schubert, Karen Foster; McTiernan, Anne	Long-term weight loss maintenance, sex steroid hormones, and sex hormone-binding globulin	MENOPAUSE-THE JOURNAL OF THE NORTH AMERICAN MENOPAUSE SOCIETY	26	4	417	422	10.1097/GME.0000000000001250	Article	APR 2019	2019	Objective: We tested the effects of weight loss on serum estradiol, estrone, testosterone, and sex hormone-binding globulin (SHBG) in overweight/obese women 18 months after completing a year-long, 4-arm, randomized-controlled dietary weight loss and/or exercise trial.Methods: From 2005 to 2008, 439 overweight/obese, postmenopausal women (BMI > 25 kg/m(2)), 50 to 75 years, were randomized to a yea…									14	0	0	0	7	0	14			1072-3714	1530-0374		WOS:000467341400014	30461557
Nie, Guangning; Yang, Hongyan; Liu, Jian; Cao, Xiaojing; Cheng, Fangping; Du, Qiaolin; Wang, Xiaoyun	Effect of Chinese herbal medicine on serum lipids in postmenopausal women with mild dyslipidemia: a randomized, placebo-controlled clinical trial	MENOPAUSE-THE JOURNAL OF THE NORTH AMERICAN MENOPAUSE SOCIETY	27	7	801	807	10.1097/GME.0000000000001539	Article	JUL 2020	2020	Objective: Previous studies have shown the association between menopause and dyslipidemia. This study was aimed to evaluate the effect of Chinese herbal medicine, tonifying kidney and descending turbidity (TKDT) granule, on serum lipid profiles in postmenopausal women with dyslipidemia. Methods: A double-blind randomized, placebo-controlled trial was conducted among 104 postmenopausal Chinese wom…									2	0	0	0	2	0	2			1072-3714	1530-0374		WOS:000546354400013	32301894
Liu, James H.; Black, Denise R.; Larkin, Lisa; Graham, Shelli; Bernick, Brian; Mirkin, Sebastian	17 beta-estradiol/progesterone in a single, oral, softgel capsule (TX-001HR) significantly increased the number of vasomotor symptom-free days in the REPLENISH trial	MENOPAUSE-THE JOURNAL OF THE NORTH AMERICAN MENOPAUSE SOCIETY	27	12	1388	1395	10.1097/GME.0000000000001631	Article	DEC 2020	2020	Objective: To examine responder rates and vasomotor symptom-free days with oral 17 beta-estradiol/progesterone (E2/P4; TX-001HR) versus placebo in the REPLENISH trial. Methods: REPLENISH (NCT01942668) was a phase 3, randomized, double-blind, placebo-controlled, multicenter trial, evaluating single, oral, softgel E2/P4 capsules in postmenopausal women (40-65 y) with a uterus and vasomotor symptoms…									3	0	0	0	1	0	3			1072-3714	1530-0374		WOS:000594858400010	32842052
Green, Sheryl M.; Donegan, Eleanor; Frey, Benicio N.; Fedorkow, Donna M.; Key, Brenda L.; Streiner, David L.; McCabe, Randi E.	Cognitive behavior therapy for menopausal symptoms (CBT-Meno): a randomized controlled trial	MENOPAUSE-THE JOURNAL OF THE NORTH AMERICAN MENOPAUSE SOCIETY	26	9	972	980	10.1097/GME.0000000000001363	Article	SEP 2019	2019	Objective: To evaluate the effectiveness of cognitive behavioral therapy for menopausal symptoms (CBT-Meno) compared with a waitlist condition (no active intervention), A randomized controlled trial was conducted with 71 perimenopausal or postmenopausal women who were seeking treatment for menopausal symptoms.Methods: Blind assessments were conducted at baseline, 12 weeks postbaseline, and 3 mont…									24	1	0	0	4	0	25			1072-3714	1530-0374		WOS:000509479000006	31453958
Dutra, Paula Fernanda Santos Pallone; Heinke, Thais; Pinho, Stella Catunda; Focchi, Gustavo Rubino Azevedo; Tso, Fernanda Kesselring; de Almeida, Bruna Cristine; Silva, Ivaldo; Speck, Neila Maria Gois	Comparison of topical fractional CO2 laser and vaginal estrogen for the treatment of genitourinary syndrome in postmenopausal women: a randomized controlled trial	MENOPAUSE-THE JOURNAL OF THE NORTH AMERICAN MENOPAUSE SOCIETY	28	7	756	763	10.1097/GME.0000000000001797	Article	JUL 2021	2021	Objective: To compare the efficacy of fractional CO2 laser therapy with topical estrogen therapy for the treatment of postmenopausal genitourinary syndrome of menopause. Methods: We conducted a randomized controlled clinical trial involving 25 postmenopausal women. Participants were aged between 50 and 65 years with at least 1 year of amenorrhea and follicle-stimulating hormone levels of >40 IU/L…									7	0	0	0	0	0	7			1072-3714	1530-0374		WOS:000665116900006	34010934
Naeij, Ehtram; Khani, Soghra; Firouzi, Armin; Moosazadeh, Mahmood; Mohammadzadeh, Farnaz	The effect of a midwife-based counseling education program on sexual function in postmenopausal women: a randomized controlled clinical trial	MENOPAUSE-THE JOURNAL OF THE NORTH AMERICAN MENOPAUSE SOCIETY	26	5	520	530	10.1097/GME.0000000000001270	Article	MAY 2019	2019	Objective: The present study was conducted to investigate the effect of a midwife-based counseling education program on sexual function in postmenopausal women.Methods: A randomized clinical trial was conducted on 52 eligible postmenopausal women. Participants' sexual function was assessed using the Female Sexual Function Index (FSFI). The women were randomly allocated into two groups: (1) the in…									2	0	0	0	0	0	2			1072-3714	1530-0374		WOS:000473114800013	30531440
Jung, Ah Jin; Sharma, Anshul; Lee, Sung-Hyen; Lee, Sung-Joon; Kim, Jung-Hwan; Lee, Hae-Jeung	Efficacy of black rice extract on obesity in obese postmenopausal women: a 12-week randomized, double-blind, placebo-controlled preliminary clinical trial	MENOPAUSE-THE JOURNAL OF THE NORTH AMERICAN MENOPAUSE SOCIETY	28	12	1391	1399	10.1097/GME.0000000000001862	Article	DEC 2021	2021	Objectives: Postmenopausal obesity is a paramount health concern among older women. Black rice is a wellknown pigmented rice variety with a higher anthocyanin content. Both in vitro and in vivo studies have demonstrated the effects of black rice on obesity. The present study aimed to investigate the effects of black rice extract (BRE) on obesity among obese postmenopausal women from Korea.Methods…									3	0	0	0	1	0	3			1072-3714	1530-0374		WOS:000756606100011	34547006
Derzko, Christine M.; Rohrich, Sebastian; Panay, Nick	Does age at the start of treatment for vaginal atrophy predict response to vaginal estrogen therapy? Post hoc analysis of data from a randomized clinical trial involving 205 women treated with 10 mu g estradiol vaginal tablets	MENOPAUSE-THE JOURNAL OF THE NORTH AMERICAN MENOPAUSE SOCIETY	28	2	113	118	10.1097/GME.0000000000001666	Article	FEB 2021	2021	Objective:Local estrogen therapy (ET) can improve vaginal atrophy symptoms and associated cellular changes in postmenopausal women. This study evaluated whether age at the start of treatment influences response.Methods:This post hoc analysis used data from a double-blind, randomized, placebo-controlled trial (NCT00108849), which treated 205 postmenopausal women aged >= 45 years with 10 mu g vagin…									5	0	0	0	0	0	5			1072-3714	1530-0374		WOS:000618022300003	33038141
Taguchi, Akira; Shiraki, Masataka; Tanaka, Satoshi; Ohshige, Hideyo; Nakamura, Toshitaka	Improved periodontal disease and prevention of tooth loss in osteoporosis patients receiving once-yearly zoledronic acid: a randomized clinical trial	MENOPAUSE-THE JOURNAL OF THE NORTH AMERICAN MENOPAUSE SOCIETY	26	11	1277	1283	10.1097/GME.0000000000001393	Article	NOV 2019	2019	Objective: This randomized, clinical trial investigated whether zoledronic acid combined with oral health maintenance can improve periodontal disease associated with osteoporosis, thus reducing the risk of tooth loss.Methods: Participants were those of the ZONE (ZOledroNate treatment in efficacy to osteoporosis) study. None of the participants had symptomatic periodontal disease at baseline. Part…									7	0	0	0	3	0	7			1072-3714	1530-0374		WOS:000509483500009	31688575
Sharif, Seyedeh Nazanin; Darsareh, Fatemeh	Impact of evening primrose oil consumption on psychological symptoms of postmenopausal women: a randomized double-blinded placebo-controlled clinical trial	MENOPAUSE-THE JOURNAL OF THE NORTH AMERICAN MENOPAUSE SOCIETY	27	2	194	198	10.1097/GME.0000000000001434	Article	FEB 2020	2020	Objective: The purpose of this study was to determine the efficacy and safety of evening primrose oil on women's psychological symptoms during menopause.Methods: A double-blinded randomized placebo-controlled trial carried out from September 2018 to February 2019 in Bandar Abbas, Iran. Eligible women randomly received either 1,000 mg of evening primrose oil capsules daily or matching placebo for …									2	0	0	0	1	0	2			1072-3714	1530-0374		WOS:000533401400011	31738736
Bailey, Tom G.; Mielke, Gregore, I; Skinner, Tina S.; Anderson, Debra; Porter-Steele, Janine; Balaam, Sarah; Young, Leonie; McCarthy, Alexandra L.	Physical activity and menopausal symptoms in women who have received menopause-inducing cancer treatments: results from the Women's Wellness After Cancer Program	MENOPAUSE-THE JOURNAL OF THE NORTH AMERICAN MENOPAUSE SOCIETY	28	2	142	149	10.1097/GME.0000000000001677	Article	FEB 2021	2021	Objective:This randomized controlled trial tested a digitally-delivered whole-of-lifestyle program for women previously treated for cancer. We investigated (1) associations between self-reported physical activity (PA) and menopausal symptoms and (2) if the intervention was associated with beneficial changes in PA and menopausal symptoms.Methods:Women were randomized to intervention (n = 142) or c…									1	0	0	0	0	0	1			1072-3714	1530-0374		WOS:000618022300007	33235033
Aparicio, Virginia A.; Flor-Alemany, Marta; Marin-Jimenez, Nuria; Coll-Risco, Irene; Aranda, Pilar	A 16-week concurrent exercise program improves emotional well-being and emotional distress in middle-aged women: the FLAMENCO project randomized controlled trial	MENOPAUSE-THE JOURNAL OF THE NORTH AMERICAN MENOPAUSE SOCIETY	28	7	764	771	10.1097/GME.0000000000001760	Article	JUL 2021	2021	Objective: To analyze the influence of a supervised concurrent exercise program on emotional well-being and emotional distress in middle-aged women. Methods: This randomized controlled trial included 150 middle-aged women recruited for the FLAMENCO project. Participants were allocated into counseling (n = 75) or exercise (n = 75) groups. The counseling group attended conferences on healthy lifest…									4	0	0	0	2	0	4			1072-3714	1530-0374		WOS:000665116900007	33739319
Zaw, Jay Jay Thaung; Howe, Peter R. C.; Wong, Rachel H. X.	Long-term resveratrol supplementation improves pain perception, menopausal symptoms, and overall well-being in postmenopausal women: findings from a 24-month randomized, controlled, crossover trial	MENOPAUSE-THE JOURNAL OF THE NORTH AMERICAN MENOPAUSE SOCIETY	28	1	40	49	10.1097/GME.0000000000001643	Article	JAN 2021	2021	Objective: Following concerns about hormone therapy, postmenopausal women need alternative options to manage menopause-related symptoms and improve their well-being. A 14-week pilot study has shown that supplementation with resveratrol, a phytoestrogen with circulatory benefits, can improve aspects of well-being including chronic pain, which is a common complaint in postmenopausal women. We aimed…									6	0	0	0	5	0	6			1072-3714	1530-0374		WOS:000612181700009	32881835
Trower, Mike; Anderson, Richard A.; Ballantyne, Elizabeth; Joffe, Hadine; Kerr, Mary; Pawsey, Steve	Effects of NT-814, a dual neurokinin 1 and 3 receptor antagonist, on vasomotor symptoms in postmenopausal women: a placebo-controlled, randomized trial	MENOPAUSE-THE JOURNAL OF THE NORTH AMERICAN MENOPAUSE SOCIETY	27	5	498	505	10.1097/GME.0000000000001500	Article	MAY 2020	2020	Objectives: To evaluate the safety, pharmacokinetics, and preliminary efficacy of NT-814, a dual neurokinin 1,3 antagonist, in postmenopausal women with vasomotor symptoms (hot flashes). Methods: We completed a double-blind, randomized, placebo-controlled trial in three US clinical research units in 76 postmenopausal women with moderate/severe hot flashes. Participants were randomized to 14 days …									19	0	0	0	11	0	20			1072-3714	1530-0374		WOS:000561363700003	32068688
Lensen, Sarah; Bell, Robin J.; Carpenter, Janet S.; Christmas, Monica; Davis, Susan R.; Giblin, Karen; Goldstein, Steven R.; Hillard, Tim; Hunter, Myra S.; Iliodromiti, Stamatina; Jaisamrarn, Unnop; Khandelwal, Sunila; Kiesel, Ludwig; Kim, Bobae V.; Lumsden, Mary Ann; Maki, Pauline M.; Mitchell, Caroline M.; Nappi, Rossella E.; Niederberger, Craig; Panay, Nick; Roberts, Helen; Shifren, Jan; Simon…	A core outcome set for genitourinary symptoms associated with menopause: the COMMA (Core Outcomes in Menopause) global initiative	MENOPAUSE-THE JOURNAL OF THE NORTH AMERICAN MENOPAUSE SOCIETY	28	8	859	866	10.1097/GME.0000000000001788	Article	AUG 2021	2021	Objective: Genitourinary symptoms, such as vaginal dryness and pain with sex, are commonly experienced by postmenopausal women. Comparing treatments for these genitourinary symptoms are restricted by the use of different outcome measures in clinical trials and the omission of outcomes, which may be relevant to women. The aim of this project was to develop a Core Outcome Set (COS) to be reported i…									5	0	0	0	1	0	5			1072-3714	1530-0374		WOS:000678780400005	33973541
Mitchell, Caroline M.; Guthrie, Katherine A.; Larson, Joseph; Diem, Susan; LaCroix, Andrea Z.; Caan, Bette; Shifren, Jan L.; Woods, Nancy F.; Heiman, Julia R.; Lindau, Stacy T.; Reed, Susan D.	Sexual frequency and pain in a randomized clinical trial of vaginal estradiol tablets, moisturizer, and placebo in postmenopausal women	MENOPAUSE-THE JOURNAL OF THE NORTH AMERICAN MENOPAUSE SOCIETY	26	8	816	822	10.1097/GME.0000000000001341	Article	AUG 2019	2019	Objective: To evaluate the efficacy of two common interventions for bothersome postmenopausal vaginal symptoms on improving sexual frequency and pain. Methods: This is a post-hoc analysis of data from a 12-week double-blind placebo-controlled trial that randomized postmenopausal women (ages 45-70 years) with moderate-severe genitourinary discomfort to vaginal 10 mu g estradiol tablet plus placebo…									11	0	0	0	1	0	11			1072-3714	1530-0374		WOS:000501837500004	30994576
Zhang, Yang; Cao, Yuankui; Wang, Li	The effects of a new, improved Chinese medicine, Gengnianchun formula granules, on hot flushes, depression, anxiety, and sleep in Chinese peri- and postmenopausal women: a randomized placebo-controlled trial	MENOPAUSE-THE JOURNAL OF THE NORTH AMERICAN MENOPAUSE SOCIETY	27	8	899	905	10.1097/GME.0000000000001558	Article	AUG 2020	2020	Objective: The aim of the study was to investigate the effectiveness and safety of a new, improved herbal formula of a traditional Chinese medicine, improved Gengnianchun (I-GNC), on hot flushes, depression, anxiety, and sleep in peri- and postmenopausal women in China.Methods: A randomized, single-blind, placebo-controlled trial of peri- and postmenopausal women with Kupperman Index (KMI) scores…									3	0	0	0	3	0	3			1072-3714	1530-0374		WOS:000609624700011	32379216
Kocak, Derya Yuksel; Varisoglu, Yeliz	The effect of music therapy on menopausal symptoms and depression: a randomized-controlled study	MENOPAUSE-THE JOURNAL OF THE NORTH AMERICAN MENOPAUSE SOCIETY	29	5	545	552	10.1097/GME.0000000000001941	Article	MAY 2022	2022	Objective: Menopausal syndrome generally includes psychological problems. Listening to music has been used to cope with changes during this period. This study was conducted to determine the effect of listening to music on the symptoms of menopause and depression levels. Methods: This randomized-controlled study was carried out between July 2019 and December 2020. The study sample consisted of 48 …									0	0	0	0	0	0	0			1072-3714	1530-0374		WOS:000788735000009	35486946
Jiang, Xuezhi; Aragaki, Aaron K; Nudy, Matthew; Manson, JoAnn E; Shadyab, Aladdin H; Wild, Robert A; Valdiviezo, Carolina; Gass, Margery; Martin, Lisa Warsinger; Pan, Kathy; Stefanick, Marcia L; Robbins, John A; Schnatz, Peter F	The association of hormone therapy with blood pressure control in postmenopausal women with hypertension: a secondary analysis of the Women's Health Initiative clinical trials.	Menopause (New York, N.Y.)	30	1	28	36	10.1097/GME.0000000000002086	Randomized Controlled Trial; Journal Article	2023-Jan-01	2023	OBJECTIVE: The objective of this study was to assess the effect of menopausal hormone therapy (HT) on blood pressure control in postmenopausal women with hypertension.METHODS: The Women's Health Initiative HT clinical trials were double-blinded, randomized, placebo-controlled studies of women aged 50 to 79 years testing the effects of HT (conjugated equine estrogens [CEE, 0.625 mg/d] or CEE + med…									0	0	0	0	0	0	0				1530-0374		MEDLINE:36256926	36256926
Baena-Garcia, Laura; Flor-Alemany, Marta; Marin-Jimenez, Nuria; Aranda, Pilar; Aparicio, Virginia A.	A 16-week multicomponent exercise training program improves menopause-related symptoms in middle-aged women. The FLAMENCO project randomized control trial	MENOPAUSE-THE JOURNAL OF THE NORTH AMERICAN MENOPAUSE SOCIETY	29	5	537	544	10.1097/GME.0000000000001947	Article	MAY 2022	2022	Objective: To investigate the influence of a supervised multicomponent exercise training program on menopause-related symptoms, particularly vasomotor symptoms (VMS), in middle-aged women. Methods: A total of 112 middle-aged women (mean age 52 +/- 4 y old, age range 45-60 y) from the FLAMENCO project (exercise [n = 59] and counseling [n = 53] groups) participated in this randomized controlled tri…									1	0	0	0	0	0	1			1072-3714	1530-0374		WOS:000788735000008	35102099
Dam, Tine Vrist; Dalgaard, Line Barner; Thomsen, Christian Bejlegaard; Hjortebjerg, Rikke; Ringgaard, Steffen; Johansen, Frank Ted; Bengtsen, Mads Bisgaard; Mose, Maike; Lauritsen, Katrine Meyer; Sondergaard, Esben; Gravholt, Claus H.; Hansen, Mette	Estrogen modulates metabolic risk profile after resistance training in early postmenopausal women: a randomized controlled trial	MENOPAUSE-THE JOURNAL OF THE NORTH AMERICAN MENOPAUSE SOCIETY	28	11	1214	1224	10.1097/GME.0000000000001841	Article	NOV 2021	2021	Objective: Women experience an unhealthy change in metabolic risk profile at menopause. The purpose of the present study was to determine effects of resistance training with or without transdermal estrogen therapy (ET) on adipose tissue mass and metabolic risk profile in early postmenopausal women.Methods: A double-blinded randomized controlled trial, where healthy, untrained postmenopausal women…									2	0	0	0	2	0	2			1072-3714	1530-0374		WOS:000756600200005	34726661
da Costa Hime, Lucia de Fatima Cahino; Carvalho Lopes, Ceci Mendes; Roa, Cristiane Lima; Zuchelo, Lea Tami Suzuki; Baracat, Edmund C.; de Andrade, Januario; Soares, Jose Maria, Jr.	Is there a beneficial effect of gamma-linolenic acid supplementation on body fat in postmenopausal hypertensive women? A prospective randomized double-blind placebo-controlled trial	MENOPAUSE-THE JOURNAL OF THE NORTH AMERICAN MENOPAUSE SOCIETY	28	6	699	705	10.1097/GME.0000000000001740	Article	JUN 2021	2021	Objective: Systemic arterial hypertension and obesity are major public health problems that increase risks of serious cardiovascular diseases and kidney failure as well as increase mortality. Substances that can alleviate these problems are desirable. We evaluated the beneficial effects of nutritional supplementation with gamma-linolenic acid in postmenopausal hypertensive women. Methods: This wa…									2	0	0	0	0	1	2			1072-3714	1530-0374		WOS:000661822300015	33534427
Cao, Xiao-jing; Huang, Xu-chun; Wang, Xiaoyun	Effectiveness of Chinese herbal medicine granules and traditional Chinese medicine-based psychotherapy for perimenopausal depression in Chinese women: a randomized controlled trial	MENOPAUSE-THE JOURNAL OF THE NORTH AMERICAN MENOPAUSE SOCIETY	26	10	1193	1203	10.1097/GME.0000000000001380	Article	OCT 2019	2019	Objective: The aim of the study was to assess the effectiveness of Chinese herbal medicine combined with traditional Chinese medicine (TCM)-based psychotherapy (TBP) on perimenopausal depression (PMD). Methods: This multicenter, randomized, placebo-controlled clinical trial was conducted in nine hospitals in China between August 2015 and June 2017. The study included 307 women with PMD who were d…									4	0	0	0	1	0	4			1072-3714	1530-0374		WOS:000506862200018	31513088
Reed, Susan D.; Carpenter, Janet S.; Larson, Joseph; Mitchell, Caroline M.; Shifren, Jan; Heiman, Julia; Woods, Nancy Fugate; Lindau, Stacy Tessler; LaCroix, Andrea Z.; Guthrie, Katherine A.	Toward a better measure of midlife sexual function: pooled analyses in nearly 1,000 women participating in MsFLASH randomized trials	MENOPAUSE-THE JOURNAL OF THE NORTH AMERICAN MENOPAUSE SOCIETY	29	4	397	407	10.1097/GME.0000000000001940	Article	APR 2022	2022	Objective: Evaluate appropriateness of the current Female Sexual Function Index (FSFI)-19 value of <26.6 to designate female sexual dysfunction (FSD) in postmenopausal women, using the Female Sexual Distress-Revised (FSDS-R) scale to measure distress.Methods: Participant-level data containing standardized measures from five completed Menopause Strategies: Finding Lasting Answers for Symptoms and …									0	0	0	0	0	0	0			1072-3714	1530-0374		WOS:000776220600005	35102098
Nudy, Matthew; Jiang, Xuezhi; Aragaki, Aaron K.; Manson, JoAnn E.; Shadyab, Aladdin H.; Foy, Andrew J.; Buerger, Jonathan; Kelsey, Anita M.; LeBlanc, Erin S.; Wild, Robert A.; Wactawski-Wende, Jean; Stefanick, Marcia L.; Robbins, John A.; Schnatz, Peter F.	The severity of vasomotor symptoms and number of menopausal symptoms in postmenopausal women and select clinical health outcomes in the Women's Health Initiative Calcium and Vitamin D randomized clinical trial	MENOPAUSE-THE JOURNAL OF THE NORTH AMERICAN MENOPAUSE SOCIETY	27	11	1265	1273	10.1097/GME.0000000000001667	Article	NOV 2020	2020	Objective: This study evaluated whether vasomotor symptom (VMS) severity and number of moderate/severe menopausal symptoms (nMS) were associated with health outcomes, and whether calcium and vitamin D (CaD) modified the risks.Methods: The Women's Health Initiative CaD study was a double blind, randomized, placebo-controlled trial, which tested 400 IU of 25-hydroxyvitamin-D and 1,000 mg of calcium…									4	0	0	0	0	0	4			1072-3714	1530-0374		WOS:000588147700011	33110042
Ribeiro, Ana Elisa; Santana Monteiro, Naice Eleidiane; Gueldini de Moraes, Anna Valeria; Costa-Paiva, Lucia Helena; Pedro, Adriana Orcesi	Can the use of probiotics in association with isoflavone improve the symptoms of genitourinary syndrome of menopause? Results from a randomized controlled trial	MENOPAUSE-THE JOURNAL OF THE NORTH AMERICAN MENOPAUSE SOCIETY	26	6	643	652	10.1097/GME.0000000000001279	Article	JUN 2019	2019	Objective: To evaluate the effect of isoflavone administration, either in conjunction with probiotic use or not, on the symptoms of genitourinary syndrome of menopause, and compare the effects with those of hormone therapy.Methods: A randomized clinical trial was conducted on 60 postmenopausal women aged 40 to 60 years, randomly assigned to receive oral isoflavone (150 mg dry extract of glycine m…									13	0	0	0	7	0	13			1072-3714	1530-0374		WOS:000480751400012	30531444
Mejia-Gomez, Javier; Gronwald, Jacek; Senter, Leigha; Karlan, Beth Y.; Tung, Nadine; Wolfman, Wendy; Demsky, Rochelle; Sun, Ping; Narod, Steven A.; Kotsopoulos, Joanne	Breast effects of oral, combined 17 beta-estradiol, and progesterone capsules in menopausal women: a randomized controlled trial	MENOPAUSE-THE JOURNAL OF THE NORTH AMERICAN MENOPAUSE SOCIETY	27	12	1396	1402	10.1097/GME.0000000000001629	Article	DEC 2020	2020	Objective: To evaluate the effect of a single-capsule, bioidentical 17 beta-estradiol (E2) and progesterone (P4) hormone therapy on mammograms and breasts in postmenopausal women after 1 year of use. Methods: In the 12-month, phase 3, randomized, double-blind, placebo-controlled, multicenter REPLENISH trial, postmenopausal women (40-65 y) with moderate to severe vasomotor symptoms and a uterus we…									5	0	0	0	2	0	5			1072-3714	1530-0374		WOS:000594858400011	32796289
Gokbulut, Nilay; Akca, Emine Ibici; Ay, Cigdem Karakayali	The impact of foot massage given to postmenopausal women on anxiety, fatigue, and sleep: a randomized-controlled trial	MENOPAUSE-THE JOURNAL OF THE NORTH AMERICAN MENOPAUSE SOCIETY	29	11	1254	1262	10.1097/GME.0000000000002062	Article	NOV 2022	2022	Objective This study aims to determine the impact of foot massage given to postmenopausal women on anxiety, fatigue, and sleep. Methods This randomized-controlled study was conducted with 70 women (35 experimental, 35 control) who resided in a village located in Northern Turkey. In the study, the women in the experimental group were given foot massage once every day for 7 days. No intervention wa…									0	0	0	0	0	0	0			1072-3714	1530-0374		WOS:000874079100006	36126237
Lensen, Sarah; Archer, David; Bell, Robin J.; Carpenter, Janet S.; Christmas, Monica; Davis, Susan R.; Giblin, Karen; Goldstein, Steven R.; Hillard, Tim; Hunter, Myra S.; Iliodromiti, Stamatina; Jaisamrarn, Unnop; Joffe, Hadine; Khandelwal, Sunila; Kiesel, Ludwig; Kim, Bobae V.; Lambalk, Cornelis B.; Lumsden, Mary Ann; Maki, Pauline M.; Nappi, Rossella E.; Panay, Nick; Roberts, Helen; Shifren, Ja…	A core outcome set for vasomotor symptoms associated with menopause: the COMMA (Core Outcomes in Menopause) global initiative	MENOPAUSE-THE JOURNAL OF THE NORTH AMERICAN MENOPAUSE SOCIETY	28	8	852	858	10.1097/GME.0000000000001787	Article	AUG 2021	2021	Objective: Vasomotor symptoms (VMS) (hot flashes and night sweats) affect most women over the menopause transition. Comparing the safety and effectiveness of treatments for vasomotor symptoms is limited by the use of inconsistent outcome measures, and uncertainty as to which outcomes are most important to symptomatic women. To address this, we have developed a Core Outcome Set (COS) for use in cl…									6	0	0	0	1	0	6			1072-3714	1530-0374		WOS:000678780400004	33906204
Soares-Jr, Jose M.; Branco-de-Luca, Alexandre C.; Fonseca, Angela M.; Carvalho-Lopes, Ceci M.; Arruda-Veiga, Eduardo C.; Roa, Cristiane L.; Bagnoli, Vicente R.; Baracat, Edmund C.	Acupuncture ameliorated vasomotor symptoms during menopausal transition: single-blind, placebo-controlled, randomized trial to test treatment efficacy	MENOPAUSE-THE JOURNAL OF THE NORTH AMERICAN MENOPAUSE SOCIETY	28	1	80	85	10.1097/GME.0000000000001651	Article	JAN 2021	2021	Objectives: This study aimed to evaluate the effects of acupuncture on women with vasomotor symptoms during the menopausal transition with the aid of the Kupperman-Blatt Menopausal Index.Method: Crossover, single-blind, sham-controlled trial with 100 women randomly divided into two groups of 50 participants each: G1 and G2. During the first 24 weeks of treatment, the G1 women received acupuncture…									0	0	0	0	0	0	0			1072-3714	1530-0374		WOS:000612181700014	32898024
Barnard, Neal D; Kahleova, Hana; Holtz, Danielle N; Znayenko-Miller, Tatiana; Sutton, Macy; Holubkov, Richard; Zhao, Xueheng; Galandi, Stephanie; Setchell, Kenneth D R	A dietary intervention for vasomotor symptoms of menopause: a randomized, controlled trial.	Menopause (New York, N.Y.)	30	1	80	87	10.1097/GME.0000000000002080	Randomized Controlled Trial; Journal Article	2023-Jan-01	2023	OBJECTIVE: Postmenopausal vasomotor symptoms disrupt quality of life. This study tested the effects of a dietary intervention on vasomotor symptoms and menopause-related quality of life.METHODS: Postmenopausal women (n = 84) reporting at least two moderate-to-severe hot flashes daily were randomly assigned, in two successive cohorts, to an intervention including a low-fat, vegan diet and cooked s…									0	0	0	0	0	0	0				1530-0374		MEDLINE:36253903	36253903
Nunes, Paulo R. P.; Martins, Fernanda M.; Souza, Aleteia P.; Carneiro, Marcelo A. S.; Nomelini, Rosekeila S.; Michelin, Marcia A.; Murta, Eddie F. C.; de Oliveira, Erick P.; Orsatti, Fabio L.	Comparative effects of high-intensity interval training with combined training on physical function markers in obese postmenopausal women: a randomized controlled trial	MENOPAUSE-THE JOURNAL OF THE NORTH AMERICAN MENOPAUSE SOCIETY	26	11	1242	1249	10.1097/GME.0000000000001399	Article	NOV 2019	2019	Objectives: This study compared the effects of high-intensity interval training (HIIT) with effects of combined training (CT) on physical function, body composition, and muscle strength in obese postmenopausal women (PW) (trial registration: NCT03200639).Methods: PW were randomized to CT (n = 12) and HIIT (n = 12). The CT group performed 30 minutes of moderate walking at 70% of maximum heart rate…									8	0	0	0	2	0	8			1072-3714	1530-0374		WOS:000509483500004	31479035
Silva, Thais R.; Lago, Suzana C.; Yavorivski, Andressa; Ferreira, Lais L.; Fighera, Tayane M.; Spritzer, Poli Mara	Effects of high protein, low-glycemic index diet on lean body mass, strength, and physical performance in late postmenopausal women: a randomized controlled trial	MENOPAUSE-THE JOURNAL OF THE NORTH AMERICAN MENOPAUSE SOCIETY	28	3	307	317	10.1097/GME.0000000000001692	Article	MAR 2021	2021	Objective: To investigate whether increasing protein consumption to twice the recommended daily allowance (RDA) by The Institute of Medicine affects lean body mass (LBM), muscle strength, and physical performance in late postmenopausal women. Methods: Parallel-group randomized trial with 26 apparently healthy women aged >= 65 years. Participants were randomly assigned to low-glycemic index diets …									2	0	0	0	1	0	2			1072-3714	1530-0374		WOS:000618022400011	33201025
Schmidt, Peter J.; Wei, Shau-Ming; Martinez, Pedro E.; Ben Dor, Rivka R.; Guerrieri, Gioia M.; Palladino, Paula P.; Harsh, Veronica L.; Li, Howard J.; Wakim, Paul; Nieman, Lynnette K.; Rubinow, David R.	The short-term effects of estradiol, raloxifene, and a phytoestrogen in women with perimenopausal depression	MENOPAUSE-THE JOURNAL OF THE NORTH AMERICAN MENOPAUSE SOCIETY	28	4	369	383	10.1097/GME.0000000000001724	Article	APR 2021	2021	Objective: We examined the short-term efficacies of three estrogen-like compounds under placebo-controlled conditions in women with perimenopause-related depression (PMD). Methods: Women with PMD were randomized in a double-blind parallel design to one of four treatments: transdermal 17-beta estradiol (TE) (100 mcg/d); oral raloxifene (60 mg/d); a proprietary phytoestrogen compound, Rimostil (1,0…									4	0	0	0	3	0	4			1072-3714	1530-0374		WOS:000661815000006	33470755
Simon, James A.; Kaunitz, Andrew M.; Kroll, Robin; Graham, Shelli; Bernick, Brian; Mirkin, Sebastian	Oral 17 beta-estradiol/progesterone (TX-001HR) and quality of life in postmenopausal women with vasomotor symptoms	MENOPAUSE-THE JOURNAL OF THE NORTH AMERICAN MENOPAUSE SOCIETY	26	5	506	512	10.1097/GME.0000000000001271	Article; Proceedings Paper	MAY 2019	2019	Objective: The aim of the study was to describe the effects of TX-001HR (17 beta-estradiol [E2] and natural progesterone [P4] in a single oral capsule) on menopause-specific quality of life in women with moderate to severe vasomotor symptoms (VMS).Methods: The REPLENISH study (NCT01942668) was a phase 3, randomized, double-blind, placebo-controlled, multicenter trial which evaluated four E2/P4 do…					28th Annual Meeting of the North-American-Menopause-Society28th Annual Meeting of the North-American-Menopause-Society	OCT 11-14, 2017OCT 11-14, 2017	N Amer Menopause SocN Amer Menopause Soc	Philadelphia, PAPhiladelphia, PA	12	0	0	0	3	0	12			1072-3714	1530-0374		WOS:000473114800011	30489424
Kaunitz, Andrew M.; Bitner, Diana; Constantine, Ginger D.; Bernick, Brian; Graham, Shelli; Mirkin, Sebastian	Effect of sex hormones on coronavirus disease 2019: an analysis of 5,061 laboratory-confirmed cases in South Korea	MENOPAUSE-THE JOURNAL OF THE NORTH AMERICAN MENOPAUSE SOCIETY	27	12	1382	1387	10.1097/GME.0000000000001615	Article	DEC 2020	2020	Objective: To evaluate the effect of female sex hormones on the clinical outcomes of coronavirus disease 2019 patients using national claims data. Methods: This retrospective cohort study used the Health Insurance Review and Assessment data of 5,061 adult patients with laboratory-confirmed coronavirus disease 2019 in South Korea from January 20 to April 8, 2020. To evaluate the effect of hormone …									1	0	0	0	0	0	1			1072-3714	1530-0374		WOS:000594858400009	32740481
Chee, Wonshik; Kim, Sangmi; Tsai, Hsiu-Min; Im, Eun-Ok	Decreasing sleep-related symptoms through increasing physical activity among Asian American midlife women	MENOPAUSE-THE JOURNAL OF THE NORTH AMERICAN MENOPAUSE SOCIETY	26	2	152	161	10.1097/GME.0000000000001178	Article	FEB 2019	2019	Objective: The beneficial effects of physical activities on sleep-related symptoms have been reported in the literature, and physical activity has been suggested as an efficient strategy to reduce sleep-related symptoms among midlife women. The effect of Web-based physical activity promotion programs on sleep-related symptoms have, however, rarely been explored, especially among midlife racial/et…									5	0	0	0	0	0	5			1072-3714	1530-0374		WOS:000467340300009	30020252
Romero, Sally A. D.; Li, Qing Susan; Orlow, Irene; Gonen, Mithat; Su, Hui-Chun Irene; Mao, Jun J.	Genetic predictors to acupuncture response for hot flashes: an exploratory study of breast cancer survivors	MENOPAUSE-THE JOURNAL OF THE NORTH AMERICAN MENOPAUSE SOCIETY	27	8	913	917	10.1097/GME.0000000000001545	Article	AUG 2020	2020	Objective: Because hot flashes are a common symptom experienced by women with breast cancer, we sought to explore genetic predictors associated with response to acupuncture for the treatment of hot flashes.Methods: Using data from our completed randomized controlled trial (Clinicaltrials.gov identifier: NCT01005108) on hot flashes among breast cancer survivors who provided biomarker collection (N…									2	0	0	0	0	0	2			1072-3714	1530-0374		WOS:000609624700013	32217888
Mirkin, Sebastian; Graham, Shelli; Revicki, Dennis A.; Bender, Randall H.; Bernick, Brian; Constantine, Ginger D.	Relationship between vasomotor symptom improvements and quality of life and sleep outcomes in menopausal women treated with oral, combined 17 beta-estradiol/progesterone	MENOPAUSE-THE JOURNAL OF THE NORTH AMERICAN MENOPAUSE SOCIETY	26	6	637	642	10.1097/GME.0000000000001294	Article	JUN 2019	2019	Objective: To characterize the impact of TX-001HR on the relationship between vasomotor symptom (VMS) improvement and quality of life and sleep.Methods: REPLENISH (NCT01942668) was a phase 3, randomized, double-blind, placebo-controlled, multicenter trial, which evaluated four daily doses of 17 beta-estradiol and progesterone (E2/P4) combined in a single, oral, softgel capsule in postmenopausal w…									8	0	0	0	2	0	8			1072-3714	1530-0374		WOS:000480751400011	30601452
Gordon, Catherine; Gonzales, Savanah; Krychman, Michael L.	Rethinking the techno vagina: a case series of patient complications following vaginal laser treatment for atrophy	MENOPAUSE-THE JOURNAL OF THE NORTH AMERICAN MENOPAUSE SOCIETY	26	4	423	427	10.1097/GME.0000000000001293	Article	APR 2019	2019	Objective: The treatment of genitourinary syndrome of menopause (GSM) includes prescription hormone therapy, nonhormonal over-the-counter products, and most recently, laser treatment. Although the Food and Drug Administration has cleared fractional carbon dioxide (CO2) laser for a variety of dermatologic and gynecologic indications, lasers have not to date, been approved for use for vulvar/vagina…									41	0	1	0	9	0	42			1072-3714	1530-0374		WOS:000467341400015	30640806
Shokri-Ghadikolaei, Alemeh; Bakouei, Fatemeh; Delavar, Mouloud Agajani; Azizi, Alireza; Sepidarkish, Mahdi	Effects of health coaching on menopausal symptoms in postmenopausal and perimenopausal women	MENOPAUSE-THE JOURNAL OF THE NORTH AMERICAN MENOPAUSE SOCIETY	29	10	1189	1195	10.1097/GME.0000000000002050	Article	OCT 2022	2022	Objective This study aimed to determine the effects of health coaching on reducing menopausal symptoms in postmenopausal and perimenopausal women. Methods This randomized controlled study was performed on 94 postmenopausal and perimenopausal women aged 45 to 55 years. The participants were randomly divided into intervention and control groups. In the intervention group, health coaching was perfor…									0	0	0	0	0	0	0			1072-3714	1530-0374		WOS:000857190600012	36070877
Mirkin, Sebastian; Simon, James A.; Liu, James H.; Archer, David F.; Castro, Patricia D.; Graham, Shelli; Bernick, Brian; Komm, Barry	Evaluation of endometrial progesterone receptor expression after 12 weeks of exposure to a low-dose vaginal estradiol insert	MENOPAUSE-THE JOURNAL OF THE NORTH AMERICAN MENOPAUSE SOCIETY	28	9	998	1003	10.1097/GME.0000000000001801	Article	SEP 2021	2021	Objective: To evaluate endometrial progesterone receptor (PGR) expression in menopausal women who used vaginal 4-mu g and 10-mu g estradiol (E2) inserts or placebo.Methods: REJOICE was a randomized, placebo-controlled trial investigating vaginal E2 inserts in women with moderate to severe dyspareunia due to menopause. In this post hoc analysis, 25 eligible women with endometrial biopsies were ran…									1	0	0	0	1	0	1			1072-3714	1530-0374		WOS:000687776000004	34054104
Nunes, Paulo R. P.; Martins, Fernanda M.; Souza, Aleteia P.; Carneiro, Marcelo A. S.; Orsatti, Claudio L.; Michelin, Marcia A.; Murta, Eddie F. C.; de Oliveira, Erick P.; Orsatti, Fabio L.	Effect of high-intensity interval training on body composition and inflammatory markers in obese postmenopausal women: a randomized controlled trial	MENOPAUSE-THE JOURNAL OF THE NORTH AMERICAN MENOPAUSE SOCIETY	26	3	256	264	10.1097/GME.0000000000001207	Article	MAR 2019	2019	Objectives: This study tested whether high-intensity interval training is a time-efficient strategy for improving visceral adiposity tissue and inflammatory markers in obese postmenopausal women when compared with combined training. Moreover, we tested whether change in visceral adiposity tissue is associated with alterations in these inflammatory markers.Methods: Postmenopausal women were random…									19	1	0	0	10	1	19			1072-3714	1530-0374		WOS:000467340700006	30277921
Carcelen-Fraile, Maria del Carmen; Aibar-Almazan, Agustin; Martinez-Amat, Antonio; Brandao-Loureiro, Vania; Jimenez-Garcia, Jose Daniel; Castellote-Caballero, Yolanda; Hita-Contreras, Fidel	Changes in satisfaction with female genital self-image and sexual function after a Qigong exercise intervention in Spanish postmenopausal women: a randomized-controlled trial	MENOPAUSE-THE JOURNAL OF THE NORTH AMERICAN MENOPAUSE SOCIETY	29	6	693	699	10.1097/GME.0000000000001967	Article	JUN 2022	2022	Objective: To analyze the effectiveness of a Qigong exercise program on satisfaction with female genital self-image and female sexual function in postmenopausal Spanish women. Methods: A total of 49 women were randomly assigned to an experimental group (n = 22) that carried out training based on Qigong exercises for 12 weeks and a control group (n = 27) that did not carry out any type of interven…									0	0	0	0	0	0	0			1072-3714	1530-0374		WOS:000807656700012	35446303
Pagano, Tiziana; Conforti, Alessandro; Buonfantino, Cira; Schettini, Francesco; Vallone, Roberta; Gallo, Alessandra; Avino, Luisa; Alviggi, Carlo; De Placido, Giuseppe; Sopracordevole, Francesco	Effect of rescue fractional microablative CO2 laser on symptoms and sexual dysfunction in women affected by vulvar lichen sclerosus resistant to long-term use of topic corticosteroid: a prospective longitudinal study	MENOPAUSE-THE JOURNAL OF THE NORTH AMERICAN MENOPAUSE SOCIETY	27	4	418	422	10.1097/GME.0000000000001482	Article	APR 2020	2020	Objective: The objective of this study was to evaluate the efficacy of rescue fractional microablative CO2 laser treatment in women with severe symptoms and sexual dysfunction related to lichen sclerosus not responsive to long-term ultra-potent topical corticosteroid treatment. Methods: Consecutive eligible women with lichen sclerosus referred to our unit who received fractional microablative CO2…									12	1	1	0	3	0	14			1072-3714	1530-0374		WOS:000524404600008	31934950
Ruanphoo, Purim; Bunyavejchevin, Suvit	Treatment for vaginal atrophy using microablative fractional CO2 laser: a randomized double-blinded sham-controlled trial	MENOPAUSE-THE JOURNAL OF THE NORTH AMERICAN MENOPAUSE SOCIETY	27	8	858	863	10.1097/GME.0000000000001542	Article	AUG 2020	2020	Objective: The aim of this study was to evaluate the efficacy of vaginal CO2 laser for the treatment of vaginal atrophy compared to the sham procedure.Methods: Between June 2016 and May 2017, postmenopausal women with moderate to severe intensity of any vaginal atrophy symptoms (VAS) were invited to participate in the study. A total of 88 women were randomized to receive treatment with either vag…									22	0	0	0	5	0	22			1072-3714	1530-0374		WOS:000609624700005	32345787
Hirschberg, Angelica Linden; Sanchez-Rovira, Pedro; Presa-Lorite, Jesus; Campos-Delgado, Miriam; Gil-Gil, Miguel; Lidbrink, Elisabet; Suarez-Almarza, Javier; Nieto-Magro, Concepcion	Efficacy and safety of ultra-low dose 0.005% estriol vaginal gel for the treatment of vulvovaginal atrophy in postmenopausal women with early breast cancer treated with nonsteroidal aromatase inhibitors: a phase II, randomized, double-blind, placebo-controlled trial	MENOPAUSE-THE JOURNAL OF THE NORTH AMERICAN MENOPAUSE SOCIETY	27	5	526	534	10.1097/GME.0000000000001497	Article	MAY 2020	2020	Objective: To assess the efficacy and safety of ultra-low dose 0.005% estriol vaginal gel in women with breast cancer receiving nonsteroidal aromatase inhibitors (NSAIs) and experiencing treatment-related vulvovaginal symptoms and signs. Methods: Women with hormone receptor-positive early breast cancer receiving NSAIs were randomized to either estriol vaginal gel or placebo for 12 weeks. Vaginal …									8	0	0	0	3	0	8			1072-3714	1530-0374		WOS:000561363700007	32049923
Archer, David F.; Goldstein, Steven R.; Simon, James A.; Waldbaum, Arthur S.; Sussman, Steven A.; Altomare, Corrado; Zhu, Julie; Yoshida, Yuki; Schaffer, Sam; Soulban, Graziella	Efficacy and safety of ospemifene in postmenopausal women with moderate-to-severe vaginal dryness: a phase 3, randomized, double-blind, placebo-controlled, multicenter trial	MENOPAUSE-THE JOURNAL OF THE NORTH AMERICAN MENOPAUSE SOCIETY	26	6	611	621	10.1097/GME.0000000000001292	Article; Proceedings Paper	JUN 2019	2019	Objective: To evaluate the safety and efficacy of ospemifene for the treatment of moderate to severe vaginal dryness in postmenopausal women with vulvovaginal atrophy (VVA).Methods: This 12-week, multicenter, double-blind phase 3 study randomized postmenopausal women (aged 40-80 years) with VVA and moderate to severe vaginal dryness as their most bothersome symptom to daily oral ospemifene 60 mg …					29th Annual Meeting of the North-American-Menopause-Society (NAMS)29th Annual Meeting of the North-American-Menopause-Society (NAMS)	OCT 03-06, 2018OCT 03-06, 2018	N Amer Menopause SocN Amer Menopause Soc	San Diego, CASan Diego, CA	25	0	0	0	3	0	25			1072-3714	1530-0374		WOS:000480751400008	30694917
Mirkin, Sebastian; Goldstein, Steven R.; Archer, David F.; Pickar, James H.; Graham, Shelli; Bernick, Brian	Endometrial safety and bleeding profile of a 17 beta-estradiol/progesterone oral softgel capsule (TX-001HR)*	MENOPAUSE-THE JOURNAL OF THE NORTH AMERICAN MENOPAUSE SOCIETY	27	4	410	417	10.1097/GME.0000000000001480	Article; Proceedings Paper	APR 2020	2020	Objective: The aim of the study was to evaluate the effect of a single-capsule 17 beta-estradiol/progesterone (E2/P4), TX-001HR, on endometrial safety, to report on amenorrhea and bleeding patterns of users, and to identify predictors of amenorrhea. Methods: The REPLENISH trial (NCT01942668) evaluated use of TX-001HR in menopausal women (40-65 y) with vasomotor symptoms (VMS) and a uterus. Women …					16th World Congress on Menopause16th World Congress on Menopause	JUN 06-09, 2018JUN 06-09, 2018		Vancouver, CANADAVancouver, CANADA	10	0	1	0	1	0	11			1072-3714	1530-0374		WOS:000524404600007	31913228
Li, Ting; Zhang, Yi; Cheng, Qingqing; Hou, Mengyuan; Zheng, Xijun; Zheng, Qingshan; Li, Lujin	Quantitative study on the efficacy of acupuncture in the treatment of menopausal hot flashes and its comparison with nonhormonal drugs	MENOPAUSE-THE JOURNAL OF THE NORTH AMERICAN MENOPAUSE SOCIETY	28	5	564	572	10.1097/GME.0000000000001767	Article	MAY 2021	2021	Objective: This study aimed to compare the efficacy of acupuncture to that of sham acupuncture, placebo pills, and nonhormonal drugs to provide the necessary quantitative information for establishing medication guidelines for menopausal hot flashes. Methods: A comprehensive literature search was performed using public databases. Randomized clinical studies on acupuncture therapy for the treatment…									0	0	0	0	0	0	0			1072-3714	1530-0374		WOS:000661798200013	33739313
Palma, Federica; Fontanesi, Francesca; Neri, Isabella; Xholli, Anjeza; Facchinetti, Fabio; Cagnacci, Angelo	Blood pressure and cardiovascular risk factors in women treated for climacteric symptoms with acupuncture, phytoestrogens, or hormones	MENOPAUSE-THE JOURNAL OF THE NORTH AMERICAN MENOPAUSE SOCIETY	27	9	1060	1065	10.1097/GME.0000000000001626	Article	SEP 2020	2020	Objective: To evaluate the response of cardiovascular risk factors to the treatment of climacteric symptoms.Methods: In this prospective study, women reporting climacteric symptoms were randomized to 3 months of treatment with either acupuncture (n = 19), phytoestrogens (75 mg soy isoflavones, BID; n = 22), or low-dose hormone therapy (HT; 0.3 mg conjugated equine oestrogens plus 1.5 mg medroxypr…									5	0	0	0	1	0	5			1072-3714	1530-0374		WOS:000612089000016	32810077
Lopez, Laura Lopez; Benitez, Paula Obeso; Lopez, Jesus Casilda; Martos, Irene Cabrera; Torres, Janet Rodriguez; Santiago, Maria Granados; Valenza, Marie-Carmen	Effectiveness of an individualized comprehensive rehabilitation program in women with chronic knee osteoarthritis: a randomized controlled trial	MENOPAUSE-THE JOURNAL OF THE NORTH AMERICAN MENOPAUSE SOCIETY	29	6	687	692	10.1097/GME.0000000000001959	Article	JUN 2022	2022	Objective: To evaluate the short- and medium-term effects of an 8-week individualized comprehensive rehabilitation program in women with chronic knee osteoarthritis as regards functionality, physical performance, and perceived health status. Methods: Women with chronic knee osteoarthritis were randomly assigned to the aquatic training group or to the individualized comprehensive rehabilitation (I…									2	0	0	0	0	0	2			1072-3714	1530-0374		WOS:000807656700011	35674649
Barnard, Neal D.; Kahleova, Hana; Holtz, Danielle N.; Del Aguila, Fabiola; Neola, Maggie; Crosby, Lelia M.; Holubkov, Richard	The Women's Study for the Alleviation of Vasomotor Symptoms (WAVS): a randomized, controlled trial of a plant-based diet and whole soybeans for postmenopausal women	MENOPAUSE-THE JOURNAL OF THE NORTH AMERICAN MENOPAUSE SOCIETY	28	10	1150	1156	10.1097/GME.0000000000001812	Article	OCT 2021	2021	Objective: This study aimed to assess the effects of the combination of a low-fat plant-based diet and soybeans on the frequency and severity of menopausal hot flashes.Methods: Postmenopausal women (n = 38) reporting two or more hot flashes/day were randomly assigned to a low-fat, vegan diet, including 1/2 cup (86 g) of cooked soybeans daily, or to no diet changes for 12 weeks. Frequency and seve…									5	0	0	0	2	0	5			1072-3714	1530-0374		WOS:000702237200012	34260478
Son, Won-Mok; Pekas, Elizabeth J.; Park, Song-Young	Twelve weeks of resistance band exercise training improves age-associated hormonal decline, blood pressure, and body composition in postmenopausal women with stage 1 hypertension: a randomized clinical trial	MENOPAUSE-THE JOURNAL OF THE NORTH AMERICAN MENOPAUSE SOCIETY	27	2	199	207	10.1097/GME.0000000000001444	Article	FEB 2020	2020	Objective: Menopause is often accompanied by an age-associated hormonal decline, increased blood pressure (BP), and poor body composition, which may collectively increase risks for cardiovascular disease. It is important to combat the negative effects on age-associated hormonal decline, BP, and body composition by incorporating appropriate lifestyle interventions, such as exercise. We sought to e…									15	0	0	0	4	0	15			1072-3714	1530-0374		WOS:000533401400012	31663986
Simpson, Ellen E. A.; Furlong, Orlaith N.; Parr, Heather J.; Hodge, Stephanie J.; Slevin, Mary M.; McSorley, Emeir M.; McCormack, Jacqueline M.; McConville, Christopher; Magee, Pamela J.	The effect of a randomized 12-week soy drink intervention on everyday mood in postmenopausal women	MENOPAUSE-THE JOURNAL OF THE NORTH AMERICAN MENOPAUSE SOCIETY	26	8	867	873	10.1097/GME.0000000000001322	Article	AUG 2019	2019	Objective: Dietary soy may improve menopausal symptoms, and subsequently mediate mood. This novel study examines various doses of dietary soy drink on everyday mood stability and variability in postmenopausal women. Methods: Community-dwelling women (n = 101), within 7 years postmenopause, consumed daily either a low (10 mg, n = 35), medium (35 mg, n = 37), or high (60 mg, n = 29) dose of isoflav…									3	0	0	0	1	0	3			1072-3714	1530-0374		WOS:000501837500011	30889093
