# Supplementary material for: Clinical trial registration and CONSORT adherence in obstetrics and gynecology journals: a cross-sectional analysis of Chinese- and English-language publications
Source: PeerJ. 2026 Apr 21;14:e21140. doi: 10.7717/peerj.21140 (PMC13108464; doi:10.7717/peerj.21140)
Supplement: Supplemental Information 1 [file peerj-14-21140-s001.zip › Raw data-updated/RCT-English journals/First round-excluded based on article type review/29.xls]

## Sheet: savedrecs
Authors	Article Title	Source Title	Volume	Issue	Start Page	End Page	DOI	Document Type	Publication Date	Publication Year	Abstract	Abstract - Foreign	Abstract - English Transliteration	Abstract - Foreign	Abstract - Korean	Conference Title	Conference Date	Conference Sponsor	Conference Location	Times Cited, WoS Core	Times Cited, CSCD	Times Cited, RSCI	Times Cited, ARCI	Times Cited, BCI	Times Cited, SCIELO	Times Cited, All Databases	180 Day Usage Count	Since 2013 Usage Count	ISSN	eISSN	ISBN	UT (Unique ID)	Pubmed Id
Pedro, Juliana; Fernandes, Joana; Barros, Alberto; Xavier, Pedro; Almeida, Vasco; Costa, Maria E.; Schmidt, Lone; Martins, Mariana, V	Effectiveness of a video-based education on fertility awareness: a randomized controlled trial with partnered women	HUMAN FERTILITY	25	3	522	533	10.1080/14647273.2020.1854482	Article	MAY 27 2022	2022	Fertility awareness (FA) among young people is low. Fertility awareness interventions have been found to contribute to increase FA in the short-term. The long-term effectiveness of FA interventions on childless and presumed fertile people, committed in a heterosexual relationship and wishing to have children in the near future is not known. In a double-blind parallel randomized controlled trial c…									1	0	0	0	0	0	1			1464-7273	1742-8149		WOS:000597373300001	33302740
Haidari, Fatemeh; Mohammadi-Asl, Javad; Kavianpour, Maria; Dadfar, Mohammadreza; Haghighian, Hossein Khadem	Effect of lipoic acid supplementation on gene expression and activity of glutathione S-transferase enzyme in infertile men	HUMAN FERTILITY	24	4	276	283	10.1080/14647273.2019.1639221	Article	AUG 8 2021	2021	Oxidative stress has become the focus of interest as a potential cause of male infertility. We evaluate effects of lipoic acid (LA) supplementation on glutathione S-transferase (GST) expression. This randomized, triple-blind, placebo-controlled clinical trial was conducted on 44 infertile males with idiopathic asthenozoospermia. Men were randomized to receive 600 mg LA or placebo once daily for 1…									3	0	0	0	2	0	3			1464-7273	1742-8149		WOS:000475018700001	31291793
Helli, Bijan; Kavianpour, Maria; Ghaedi, Ehsan; Dadfar, Mohammadreza; Haghighian, Hossein Khadem	Probiotic effects on sperm parameters, oxidative stress index, inflammatory factors and sex hormones in infertile men	HUMAN FERTILITY	25	3	499	507	10.1080/14647273.2020.1824080	Article	MAY 27 2022	2022	Decreased sperm motility is one of the main causes of male infertility. The aim of this study was to evaluate the effects of probiotic supplementation on semen quality, seminal oxidative stress biomarkers, inflammatory factors and reproductive hormones. In this randomised, double-blind controlled clinical trial, 52 men with idiopathic oligoasthenoteratozoospermia attending a urology clinic, were …									10	0	0	0	3	0	10			1464-7273	1742-8149		WOS:000573146800001	32985280
Ziarati, Niloofar; Tavalaee, Marziyeh; Bahadorani, Mehrnoosh; Esfahani, Mohammad Hossein Nasr	Clinical outcomes of magnetic activated sperm sorting in infertile men candidate for ICSI	HUMAN FERTILITY	22	2	118	125	10.1080/14647273.2018.1424354	Article	APR 3 2019	2019	Magnetic activated cell sorting (MACS) with annexin V microbeads deselected apoptotic sperm with externalized phosphatidylserine (PS) residues on their surface and decrease chance of such sperm to be inseminated. Therefore, the aim of this study was to evaluate efficiency of MACS procedure in a prospective randomized trial. Sixty-two semen samples were allocated into two groups and processed acco…									18	1	0	0	12	0	18			1464-7273	1742-8149		WOS:000467250800007	29363381
Sylvest, Randi; Stormlund, Sacha; Koert, Emily; Freiesleben, Nina la Cour; Lossl, Kristine; Ziebe, Soren; Schmidt, Lone; Pinborg, Anja	A qualitative study on couples' attitudes and concerns regarding a freeze all strategy in ART treatment	HUMAN FERTILITY	25	4	697	705	10.1080/14647273.2021.1893838	Article	AUG 8 2022	2022	The freeze all strategy has become a promising alternative to fresh embryo transfer in fertility treatment almost eliminating late ovarian hyperstimulation syndrome (OHSS) in the segmented cycle. There is a lack of in-depth knowledge regarding patients' attitudes towards the freeze all strategy. The aim of this study was to explore the attitudes towards a freeze all strategy compared with fresh e…									0	0	0	0	0	0	0			1464-7273	1742-8149		WOS:000626050600001	33673786
Salehpour, Leila Nazari Saghar; Hosseini, Maryam Sadat; Moghanjoughi, Parisa Hashemi	The effects of autologous platelet-rich plasma in repeated implantation failure: a randomized controlled trial	HUMAN FERTILITY	23	3	209	213	10.1080/14647273.2019.1569268	Article	2020	2020	Repeated implantation failure is a major challenge in reproductive medicine and despite several methods that have been described for management, there is little consensus on which is the most effective. This study was conducted to evaluate the effectiveness of autologous platelet-rich plasma in improving the pregnancy rate in repeated implantation failure. Between 2016 and 2017, a total of 138 pa…									23	0	3	0	13	0	26			1464-7273	1742-8149		WOS:000618746900009	30714427
