# Supplementary material for: Clinical trial registration and CONSORT adherence in obstetrics and gynecology journals: a cross-sectional analysis of Chinese- and English-language publications
Source: PeerJ. 2026 Apr 21;14:e21140. doi: 10.7717/peerj.21140 (PMC13108464; doi:10.7717/peerj.21140)
Supplement: Supplemental Information 1 [file peerj-14-21140-s001.zip › Raw data-updated/RCT-English journals/First round-excluded based on article type review/32.xls]

## Sheet: savedrecs
Authors	Article Title	Source Title	Volume	Start Page	End Page	Article Number	DOI	Document Type	Publication Date	Publication Year	Abstract	Abstract - Foreign	Abstract - English Transliteration	Abstract - Foreign	Abstract - Korean	Conference Title	Conference Date	Conference Sponsor	Conference Location	Times Cited, WoS Core	Times Cited, CSCD	Times Cited, RSCI	Times Cited, ARCI	Times Cited, BCI	Times Cited, SCIELO	Times Cited, All Databases	180 Day Usage Count	Since 2013 Usage Count	ISSN	eISSN	ISBN	UT (Unique ID)	Pubmed Id
Sun, Dingqian; Lu, Shenjiao; Gan, Xiaowen; Lash, Gendie E.	Is there a place for Traditional Chinese Medicine (TCM) in the treatment of recurrent pregnancy loss?	JOURNAL OF REPRODUCTIVE IMMUNOLOGY	152			103636	10.1016/j.jri.2022.103636	Article	AUG 2022	2022	Recurrent pregnancy loss (RPL) impacts a couple's quality of life, mental health and constitutes a large economic burden for care. Traditional Chinese Medicine (TCM) is an integrated systematic medical practice with wide clinical applications that has been predominantly used throughout Asian countries for over 2000 years. However, the efficacy of TCM in the treatment of RPL remains unclear due no…									0	0	0	0	0	0	0			0165-0378	1872-7603		WOS:000829796900002	35567915
Khodarahmian, Mahshad; Amidi, Fardin; Moini, Ashraf; Kashani, Ladan; Salahi, Elnaz; Danaii-mehrabad, Shahla; Nashtaei, Maryam Shabani; Mojtahedi, Maryam Farid; Esfandyari, Sahar; Sobhani, Aligholi	A randomized exploratory trial to assess the effects of resveratrol on VEGF and TNF-alpha 2 expression in endometriosis women	JOURNAL OF REPRODUCTIVE IMMUNOLOGY	143			103248	10.1016/j.jri.2020.103248	Article	FEB 2021	2021	Resveratrol, a naturally synthesized polyphenolic compound found in some fruits, has anti neoplastic, anti-inflammatory, anti-oxidative, and anti-angiogenic properties. Angiogenesis is an important process in endometriosis which provides blood supply for implantation, proliferation and survival of endometriotic lesions. In this study, we assessed the effects of resveratrol on vascular endothelial…									15	0	0	0	6	0	15			0165-0378	1872-7603		WOS:000614038400012	33387724
Aghajanpour, Samaneh; Hosseini, Elham; Amirchaghmaghi, Elham; Zandieh, Zahra; Amjadi, Fatemehsadat; Yahyaei, Azar; Zolfaghari, Zahra; Aflatoonian, Khashayar; Ashrafi, Mahnaz; Aflatoonian, Reza	Differential expression of innate/adaptive immunity genes induced by endometrial scratching as a hopeful approach for implantation boosting in unexplained, repeated implantation failure: An RCT	JOURNAL OF REPRODUCTIVE IMMUNOLOGY	148			103426	10.1016/j.jri.2021.103426	Article	NOV 2021	2021	Background: Endometrial scratching (ES) has been proposed as a potential treatment for implantation improvement in unexplained repeated implantation failure (uRIF) patients, however, little is known about its exact molecular mechanisms. Objective: This randomized controlled trial (RCT) was conducted on twenty uRIF patients to investigate the expression of innate and adaptive immune signaling gene…									0	0	0	0	0	0	0			0165-0378	1872-7603		WOS:000708239900005	34653814
Daneshjou, Delbar; Mehranjani, Malek Soleimani; Zadehmodarres, Shahrzad; Shariatzadeh, Seyed Mohammad Ali; Mofarahe, Zahra Shams	Sitagliptin/metformin improves the fertilization rate and embryo quality in polycystic ovary syndrome patients through increasing the expression of GDF9 and BMP15: A new alternative to metformin (a randomized trial)	JOURNAL OF REPRODUCTIVE IMMUNOLOGY	150			103499	10.1016/j.jri.2022.103499	Article	MAR 2022	2022	The aim of this study was to investigate the effects of sitagliptin/metformin (sitaformin), metformin and sitagliptin in PCOS patients. PCOS is a hormonal disorder and therefore the use of treatments that modulate hormone levels Like AMH, testosterone, insulin, leptin and especially FAI and HOMA-IR can reclaim the symptoms of PCOS. PCOS also increases oxidative stress and lipid peroxidation. Ther…									1	0	0	0	0	0	1			0165-0378	1872-7603		WOS:000760863800006	35217236
Pourmoghadam, Zahra; Soltani-Zangbar, Mohammad Sadegh; Sheikhansari, Golshan; Azizi, Ramyar; Eghbal-Fard, Shadi; Mohammadi, Hamed; Siahmansouri, Homayoon; Aghebati-Maleki, Leili; Danaii, Shahla; Mehdizadeh, Amir; Hojjat-Farsangi, Mohammad; Motavalli, Roza; Yousefi, Mehdi	Intrauterine administration of autologous hCG- activated peripheral blood mononuclear cells improves pregnancy outcomes in patients with recurrent implantation failure; A double-blind, randomized control trial study	JOURNAL OF REPRODUCTIVE IMMUNOLOGY	142			103182	10.1016/j.jri.2020.103182	Article	NOV 2020	2020	We aimed to investigate the effect of intrauterine administration of autologous hCG-activated PBMCs in RIF women with low Th-17/Treg cell ratio. 248 women with a history of implantation failure volunteered to receive PBMC-therapy. After immunologic consultation and doing flow cytometry analysis, 100 women with at least three IVF/ET failure who had low Th-17/Treg ratio in comparison with healthy c…									15	0	0	0	9	0	15			0165-0378	1872-7603		WOS:000604402000007	32781360
Kolanska, Kamila; Bendifallah, Sofiane; Cohen, Jonathan; Placais, Leo; Selleret, Lise; Johanet, Catherine; Suner, Ludovic; Delhommeau, Francois; Chabbert-Buffet, Nathalie; Darai, Emile; Antoine, Jean-Marie; Kayem, Gilles; Fain, Olivier; d'Argent, Emmanuelle Mathieu; Mekinian, Arsene	Unexplained recurrent implantation failures: Predictive factors of pregnancy and therapeutic management from a French multicentre study	JOURNAL OF REPRODUCTIVE IMMUNOLOGY	145			103313	10.1016/j.jri.2021.103313	Article	JUN 2021	2021	Introduction: Recurrent implantation failure is defined as the absence of pregnancy after at least three transfers of good-quality embryos after in vitro fecundation/intracytoplasic sperm injection.Aim: The aim of this study was to describe a multicentre cohort of women with unexplained RIF, to analyse the factors associated with clinical pregnancy and to evaluate the immunomodulatory therapies e…									4	0	0	0	1	0	4			0165-0378	1872-7603		WOS:000663409300001	33774529
