# Supplementary material for: Clinical trial registration and CONSORT adherence in obstetrics and gynecology journals: a cross-sectional analysis of Chinese- and English-language publications
Source: PeerJ. 2026 Apr 21;14:e21140. doi: 10.7717/peerj.21140 (PMC13108464; doi:10.7717/peerj.21140)
Supplement: Supplemental Information 1 [file peerj-14-21140-s001.zip › Raw data-updated/RCT-English journals/First round-excluded based on article type review/33.xls]

## Sheet: savedrecs
Authors	Article Title	Source Title	Volume	Start Page	End Page	DOI	Document Type	Publication Date	Publication Year	Abstract	Abstract - Foreign	Abstract - English Transliteration	Abstract - Foreign	Abstract - Korean	Conference Title	Conference Date	Conference Sponsor	Conference Location	Times Cited, WoS Core	Times Cited, CSCD	Times Cited, RSCI	Times Cited, ARCI	Times Cited, BCI	Times Cited, SCIELO	Times Cited, All Databases	180 Day Usage Count	Since 2013 Usage Count	ISSN	eISSN	ISBN	UT (Unique ID)	Pubmed Id
Middelkoop, Mei-An; Huirne, Judith A. F.; van der Weide, Marijke C. Jansen; Bosmans, Judith E.; Hehenkamp, Wouter J. K.	A multi-centre, randomized, non-inferiority trial to compare ulipristal with standard surgical treatment in women with symptomatic uterine fibroids: Protocol of the MYOMEX-2 trial	EUROPEAN JOURNAL OF OBSTETRICS & GYNECOLOGY AND REPRODUCTIVE BIOLOGY	256	63	69	10.1016/j.ejogrb.2020.10.058	Article	JAN 2021	2021	Objectives: Fibroids are the most common benign tumours found in the uterus and can cause various symptoms. In 20-50 % of the women, an intervention is required. When conservative options fail, invasive options such as hysterectomy, uterine artery embolization or myomectomy are eligible options. Ulipristal acetate (UPA) was launched as the sole available long term pharmaceutical treatment, with t…									5	0	0	0	2	0	5			0301-2115	1872-7654		WOS:000604431000010	33171419
Titulaer, Linde M. L.; de Wolf, G. Sander; Bakkum, Erica A.; Moll, Etelka	Delayed versus immediate oxytocin infusion after amniotomy for induction of labour: A randomised controlled pilot trial	EUROPEAN JOURNAL OF OBSTETRICS & GYNECOLOGY AND REPRODUCTIVE BIOLOGY	240	357	363	10.1016/j.ejogrb.2019.07.036	Article	SEP 2019	2019	Objective: To get a preliminary understanding of the amniotomy-to-delivery interval, patients' experiences and risks by awaiting spontaneous contractions after amniotomy and to explore the need and feasibility for a larger randomised controlled trial.Methods: We performed a randomised controlled pilot trial in a peripheral teaching hospital in Amsterdam, The Netherlands. Women with term, singleto…									2	0	0	0	0	0	2			0301-2115	1872-7654		WOS:000486106700062	31398573
Yerlikaya-Schatten, Guelen; Trimmal, Lisa; Rosicky, Ingo; Husslein, Peter; Schatten, Christian; Eppel, Daniel; Eppel, Wolfgang; Tura, Andrea; Goebl, Christian S.	Effects of gum chewing on glycaemic control in women with gestational diabetes mellitus: A randomized controlled trial. Impact of chewing on hyperglycaemia in women with GDM	EUROPEAN JOURNAL OF OBSTETRICS & GYNECOLOGY AND REPRODUCTIVE BIOLOGY	247	61	65	10.1016/j.ejogrb.2020.02.003	Article	APR 2020	2020	Background: The amount of chewing might be relevant in reducing hyperglycaemia in diabetic patients. The study assessed the impact of enhanced chewing on glycaemic control in women with gestational diabetes mellitus (GDM).Methods: As an open-label, mono-centre randomized controlled trial, 59 women with recent diagnosis of GDM were included. They received either routine care or additional chewing …									0	0	0	0	0	0	0			0301-2115	1872-7654		WOS:000528028900011	32070847
Berntsen, Sine; Hare, Kristine Juul; Lossl, Kristine; Bogstad, Jeanette; Palmo, Jan; Praetorius, Lisbeth; Zedeler, Anne; Pinborg, Anja	Endometrial scratch injury with office hysteroscopy before IVF/ICSI: A randomised controlled trial	EUROPEAN JOURNAL OF OBSTETRICS & GYNECOLOGY AND REPRODUCTIVE BIOLOGY	252	112	117	10.1016/j.ejogrb.2020.06.034	Article	SEP 2020	2020	Objective: Endometrial scratch injury (ESI) has been proposed to improve endometrial receptivity and thereby increase implantation rates in assisted reproductive technology (ART) treatment. ESI has been widely incorporated into clinical practice despite inconclusive evidence of its effect on reproductive outcomes. We aimed to assess pregnancy and live birth rates in subfertile women receiving ESI…									4	0	0	0	2	0	4			0301-2115	1872-7654		WOS:000573036000018	32593936
Mira, Ticiana A. A.; Yela, Daniela A.; Podgaec, Sergio; Baracat, Edmund C.; Benetti-Pinto, Cristina L.	Hormonal treatment isolated versus hormonal treatment associated with electrotherapy for pelvic pain control in deep endometriosis: Randomized clinical trial	EUROPEAN JOURNAL OF OBSTETRICS & GYNECOLOGY AND REPRODUCTIVE BIOLOGY	255	134	141	10.1016/j.ejogrb.2020.10.018	Article	DEC 2020	2020	Objective: The aim of the study was to evaluate the clinical effectiveness of complementary treatment using self-applied electrotherapy treatment for pain control over the standard hormonal treatment alone for deep infiltrative endometriosis (DIE).Study design: Multicentre randomized clinical trial. We included a hundred-one participants with DIE in electrotherapy (n = 53) (hormonal treatment + e…									6	0	0	0	0	0	6			0301-2115	1872-7654		WOS:000600628600022	33129015
De Milliano, Inge; Middelkoop, Mei-An; Huirne, Judith A. F.; Kwee, Janet; Geomini, Peggy M. A. J.; Schoot, Benedictus C.; Van Baal, Marchien; Bosmans, Judith E.; Hehenkamp, Wouter J. K.	Ulipristal acetate versus gonadotropin-releasing hormone agonists prior to laparoscopic myomectomy (MYOMEX trial): Long term results of a double-blind randomized controlled trial	EUROPEAN JOURNAL OF OBSTETRICS & GYNECOLOGY AND REPRODUCTIVE BIOLOGY	252	256	264	10.1016/j.ejogrb.2020.06.035	Article	SEP 2020	2020	Objective: The aim of this study was to compare the effect of ulipristal acetate (UPA) and gonadotropin-releasing hormone agonists (GnRHa) before laparoscopic myomectomy on long term secondary outcomes of the MYOMEX-trial, regarding quality of life, ultrasound characteristics, hemoglobin levels 6 weeks post-operative, sexual function and menstrual bleeding control. A cost-analysis was also perfor…									1	0	0	0	0	0	1			0301-2115	1872-7654		WOS:000573036000041	32634673
Huang, Shuo; Wang, Rui; Yan, Hongmei; Li, Nannan; Wang, Haiyan; Luo, Li; Wang, Lina; Norman, Robert J.; Li, Rong; Qiao, Jie; Mol, Ben Willem J.	Intrauterine insemination (IUI) with or without letrozole for unexplained or mild male factor infertility: A randomized pilot study	EUROPEAN JOURNAL OF OBSTETRICS & GYNECOLOGY AND REPRODUCTIVE BIOLOGY	262	216	220	10.1016/j.ejogrb.2021.05.029	Article	JUL 2021	2021	Objective: To study the feasibility of a randomized controlled trial (RCT) comparing intrauterine insemination (IUI) with and without letrozole in couples with unexplained or mild male factor infertility Study design: We performed a randomized pilot study including 100 couples with unexplained or mild male factor infertility in the Reproductive Medicine Centre of Peking University Third Hospital …									0	0	0	0	0	0	0			0301-2115	1872-7654		WOS:000682779400033	34062308
Bordewijk, Esmee M.; Li, Wentao; Gurrin, Lyle C.; Thornton, Jim G.; van Wely, Madelon; Mol, Ben W.	An investigation of seven other publications by the first author of a retracted paper due to doubts about data integrity	EUROPEAN JOURNAL OF OBSTETRICS & GYNECOLOGY AND REPRODUCTIVE BIOLOGY	261	236	241	10.1016/j.ejogrb.2021.04.018	Article	JUN 2021	2021	Background: In 2019, a randomized controlled trial (RCT) authored by Dr. Ismail was retracted due to concerns about data integrity. Since there are no policies in place to investigate other publications of authors of retracted studies, we investigated Dr. Ismail's other trials.Methods: We searched for RCTs authored by Dr. Ismail. We made pairwise comparisons of values in baseline and outcome tabl…									0	0	0	0	0	0	0			0301-2115	1872-7654		WOS:000682779500036	33985824
Cromi, Antonella; Lagana, Antonio Simone; Ghezzi, Fabio; Valdatta, Luigi; Casarin, Jvan; Cherubino, Mario	Cosmetic outcomes of skin closure with tissue adhesive or staples in repeated cesarean section: A randomized controlled trial	EUROPEAN JOURNAL OF OBSTETRICS & GYNECOLOGY AND REPRODUCTIVE BIOLOGY	271	112	116	10.1016/j.ejogrb.2022.02.009	Article	APR 2022	2022	Objective: To compare scar quality associated with metal staples or tissue adhesive for closure of the skin incision at repeat cesarean delivery (CD). Study design: Single-center Randomized Controlled Trial (ClinicalTrial.gov ID: NCT04302597), including women undergoing repeat CD using metal staples or 2-octylcyanoacrylate for closure of the skin incision. Patients were randomized to have skin cl…									0	0	0	0	0	0	0			0301-2115	1872-7654		WOS:000805111500012	35183000
Neta, Joana Nunes; Amorim, Melania Maria; Guendler, Julianna; Delgado, Alexandre; Lemos, Andrea; Katz, Leila	Vocalization during the second stage of labor to prevent perineal trauma: A randomized controlled trial	EUROPEAN JOURNAL OF OBSTETRICS & GYNECOLOGY AND REPRODUCTIVE BIOLOGY	275	46	53	10.1016/j.ejogrb.2022.06.007	Article	AUG 2022	2022	Background and purpose: Most women suffer some degree of perineal trauma during vaginal delivery. Second stage management strategies, including vocalization, to protect the perineum have been investigated.Objective: To compare the frequency and degree of perineal trauma at vaginal delivery, with and without use of the vocalization maneuver during the second stage of labor.Materials and methods: T…									0	0	0	0	0	0	0			0301-2115	1872-7654		WOS:000817191200010	35728488
Wetherell, Lima; Kathurusinghe, Shamitha; Dior, Uri; Szabo, Rebecca; Gilmartin, Christine; Polyakov, Alex; Ross, Vanessa; Dronavalli, Mithilesh; Catarina Ang, W	POMMS: Pre-operative misoprostol in myomectomy surgery: A randomised controlled pilot study.	European journal of obstetrics, gynecology, and reproductive biology	276	98	101	10.1016/j.ejogrb.2022.07.008	Journal Article; Randomized Controlled Trial	2022-Sep	2022	OBJECTIVE: To assess the effect of pre-operative sublingual misoprostol on intra-operative blood loss in abdominal myomectomy as compared to placebo.STUDY DESIGN: Double-blind randomised controlled pilot study. A single tertiary Gynaecology Unit in Melbourne, Australia. Women≥18years old undergoing laparoscopic or open myomectomy. Women undergoing laparoscopic or open myomectomy for symptomatic u…									0	0	0	0	0	0	0				1872-7654		MEDLINE:35853272	35853272
Aflatoonain, Abbas; Saeed, Lida; Hosseinisadat, Robabe	The effect of androgen administration on in vitro fertilization outcome in poor responders undergoing ovarian stimulation with microdose protocol: A randomized clinical trial.	European journal of obstetrics, gynecology, and reproductive biology	279	72	76	10.1016/j.ejogrb.2022.09.027	Journal Article; Randomized Controlled Trial	2022-Dec	2022	OBJECTIVE(S): Patients with poor ovarian response who have reduced ovarian reserve sometimes despite the maximum dose of gonadotropins do not respond properly. Androgens have been shown to play an important role in the early follicular development and proliferation of granulosa cells. This study aimed to evaluate the effect of androgen administration on IVF outcome in poor responders.STUDY DESIGN…									0	0	0	0	0	0	0				1872-7654		MEDLINE:36272243	36272243
Daykan, Yair; Battino, Shlomo; Arbib, Nissim; Yaniv, Rina Tamir; Schonman, Ron; Klein, Zvi; Pomeranz, Jonathan; Pomeranz, Meir	Verbal analgesia is as good as oral tramadol prior to intrauterine device (IUD) insertion, among nulliparous women: A randomized controlled trial	EUROPEAN JOURNAL OF OBSTETRICS & GYNECOLOGY AND REPRODUCTIVE BIOLOGY	258	443	446	10.1016/j.ejogrb.2020.09.019	Article	MAR 2021	2021	Objective: To compare two pain management strategies: oral tramadol or a verbal analgesia technique during insertion of an intrauterine device (IUD) among nulliparous women.Study design: In this randomized, controlled trial, 54 nulliparous women undergoing insertion of a levonorgestrel-releasing intrauterine device (IUD), from December 2015 to December 2018 were randomized to receive oral tramado…									1	0	0	0	0	0	1			0301-2115	1872-7654		WOS:000621375200073	33187752
Taskin, Salih; Sukur, Yavuz Emre; Turgay, Batuhan; Altin, Duygu; Ortac, Firat	Vaginal cuff dehiscence following total laparoscopic hysterectomy by monopolar cut vs coagulation mode during colpotomy: A randomized controlled trial	EUROPEAN JOURNAL OF OBSTETRICS & GYNECOLOGY AND REPRODUCTIVE BIOLOGY	234	38	42	10.1016/j.ejogrb.2018.12.034	Article	MAR 2019	2019	Objectives: To assess the effect of monopolar coagulation vs cut mode during colpotomy at total laparoscopic hysterectomy on vaginal cuff dehiscence.Study design: We conducted this randomized controlled trial at a university hospital's department of obstetrics and gynecology from September 2016 through January 2018. Enrolled women were randomized 1:1 to monopolar coagulation or cut modes during c…									4	1	0	0	0	0	5			0301-2115	1872-7654		WOS:000460825100008	30650341
Arendsen, Linda P.; Thakar, R.; Bassett, P.; Sultan, A. H.	The impact of copper impregnated wound dressings on surgical site infection following caesarean section: a double blind randomised controlled study	EUROPEAN JOURNAL OF OBSTETRICS & GYNECOLOGY AND REPRODUCTIVE BIOLOGY	251	83	88	10.1016/j.ejogrb.2020.05.016	Article	AUG 2020	2020	Objective: To investigate the effect of copper impregnated wound dressings on the surgical site infection (SSI) rate following caesarean section (CS).Design: Single centre double blind randomised controlled trial.Participants: Women aged 18 years or over who had a CS.Interventions: All women were randomised to receive either a copper-oxide impregnated wound dressing (study group) or a non-copper …									3	0	0	0	2	0	3			0301-2115	1872-7654		WOS:000573041500014	32502772
Ghuman, Navdeep Kaur; Raikar, Sunil; Singh, Pratibha; Gothwal, Meenakshi; Yadav, Garima	Improving reproductive outcomes of intrauterine insemination: Does endometrial scratch injury help? A randomised controlled trial	EUROPEAN JOURNAL OF OBSTETRICS & GYNECOLOGY AND REPRODUCTIVE BIOLOGY	253	225	231	10.1016/j.ejogrb.2020.08.010	Article	OCT 2020	2020	Objective(s): Current evidence suggests that endometrial injury improves clinical pregnancy rate while having no effect on miscarriages in women undergoing IVF/ICSI. However, there is no substantial evidence to advocate the use of endometrial injury to benefit the outcomes of IUI treatment. Additionally, there is no clear consensus about the ideal timing, underlying mechanism and optimum intensit…									3	0	0	0	1	0	3			0301-2115	1872-7654		WOS:000575093400009	32889329
Karaahmet, Aysu Yildiz; Bilgic, Fatma Sule; Yilmaz, Tulay; Kaya, Husniye Dinc	The effect of yoga on sexual function and body image in primiparous pregnant Women: A randomized controlled single-blind study	EUROPEAN JOURNAL OF OBSTETRICS & GYNECOLOGY AND REPRODUCTIVE BIOLOGY	278	100	106	10.1016/j.ejogrb.2022.09.014	Article	NOV 2022	2022	Objective: This study was conducted to examine the effect of yoga practice during pregnancy on sexual function and body image.Study desing: This study was planned as a randomized controlled single-blind trial. The study was performed with 140 pregnant women randomized in a pregnancy outpatient clinic of a hospital in Istanbul, Turkey, between March and September 2021. Two groups (A: yoga group an…									0	0	0	0	0	0	0			0301-2115	1872-7654		WOS:000862883500001	36150312
Smith, Rachael B; Biller, Emily; Hu, Chengcheng; Mahnert, Nichole D; Womack, Ashley S; Galhotra, Sheena; Mourad, Jamal	Impact of pneumoperitoneum pressure during laparoscopic hysterectomy: A randomized controlled trial.	European journal of obstetrics, gynecology, and reproductive biology	280	73	77	10.1016/j.ejogrb.2022.11.011	Randomized Controlled Trial; Journal Article	2023-Jan	2023	OBJECTIVE: Minimally invasive hysterectomy is a commonly performed gynecologic procedure with associated postoperative pain managed with opioid medications. Uncontrolled postoperative pain leads to increased opioid use/abuse, longer hospital stays, increase in healthcare visits, and may negatively affect patient satisfaction. Current data suggests that reduced pneumoperitoneum insufflation pressu…									0	0	0	0	0	0	0				1872-7654		MEDLINE:36434823	36434823
Burande, Anuprita Prakash; Jayaraj, Vasanthi; Pai, Anitha V; Akkarappatty, Philo; Arathi, V L; Pradeep, Manu; Paily, Vakkanal Paily	Assisted vaginal birth using the Paily obstetric forceps vs Ventouse - A randomized clinical trial.	European journal of obstetrics, gynecology, and reproductive biology	280	40	47	10.1016/j.ejogrb.2022.10.028	Randomized Controlled Trial; Journal Article	2023-Jan	2023	OBJECTIVE: Instruments used in assisted vaginal birth have seen little innovation for decades. Due to the risk of trauma and technical difficulty incurred during forceps delivery, instrumental deliveries are on a decline, and the global rate of primary cesarean birth is rising. The novel Paily Obstetric Forceps (POF) features a compact, lighter design with thinner blades, designed to increase ope…									0	0	0	0	0	0	0				1872-7654		MEDLINE:36399919	36399919
Hanley, Stephanie J.; Walker, Kate F.; Wakefield, Natalie; Plachcinski, Rachel; Pallotti, Phoebe; Tempest, Nicola; Pillai, Arani; Thornton, Jim; Jones, Nia; Mitchell, Eleanor J.	Managing an impacted fetal head at caesarean section: a UK survey of healthcare professionals and parents	EUROPEAN JOURNAL OF OBSTETRICS & GYNECOLOGY AND REPRODUCTIVE BIOLOGY	271	88	92	10.1016/j.ejogrb.2022.01.033	Article	APR 2022	2022	Objective(s): To understand current practice, expertise and training requirements for management of an impacted fetal head (IFH) at caesarean section (CS) in the UK, and whether a clinical trial of techniques to manage an IFH is acceptable. Study design: Five hundred and thirty-eight online surveys were completed by obstetricians (n = 206), obstetric anaesthetists (n = 38), midwives (n = 35) and …									1	0	0	0	0	0	1			0301-2115	1872-7654		WOS:000805111500008	35168126
Koningstein, Fiona; Schneeberger, Caroline; van Der Ven, A. Jeanine; van Os, Melanie A.; Pajkrt, Eva; de Groot, Christianne J. M.; Mol, Ben Willem J.; Geerlings, Susanne E.; Kazemier, Brenda M.	Is asymptomatic bacteriuria associated with short cervical length in women with a singleton pregnancy, a secondary analysis of two national cohort studies with small embedded randomized controlled trials	EUROPEAN JOURNAL OF OBSTETRICS & GYNECOLOGY AND REPRODUCTIVE BIOLOGY	248	172	176	10.1016/j.ejogrb.2020.03.015	Article	MAY 2020	2020	Objective: To assess the association between asymptomatic bacteriuria (ASB) and short cervical length (CL), since they are both associated with preterm delivery.Study design: In two prospective multicentre cohort studies, pregnant women were screened for the presence of ASB and short CL (<= 25 mm). We compared CL in women with and without ASB. Both studies had a small randomised clinical trial em…									1	0	0	0	0	0	1			0301-2115	1872-7654		WOS:000540838000029	32220693
Buddhabunyakan, Nattapong; Sothornwit, Jen; Seejorn, Kanok; Buppasiri, Pranom; Salang, Lingling	Effects of atosiban on uterine peristalsis following frozen embryo transfer: A randomized controlled trial	EUROPEAN JOURNAL OF OBSTETRICS & GYNECOLOGY AND REPRODUCTIVE BIOLOGY	265	96	101	10.1016/j.ejogrb.2021.08.017	Article	OCT 2021	2021	Objectives: To compare the effects of atosiban (oxytocin antagonist) on uterine peristalsis and pregnancy outcomes in the frozen embryo transfer (FET) cycle. Setting: Srinagarind Hospital, a university hospital, Khon Kaen, Thailand. Design: A randomized, double-blinded, controlled trial. Methods: Fifty infertile women were randomized into the atosiban (n = 25) and placebo group (n = 25). Women in…									2	0	0	0	1	0	2			0301-2115	1872-7654		WOS:000702902800014	34478926
Beelen, Pleun; van der Velde, Marleen G. A. M.; Herman, Malou C.; Geomini, Peggy M.; van den Brink, Marian J.; Duijnhoven, Ruben G.; Bongers, Marlies Y.	Treatment of women with heavy menstrual bleeding: Results of a prospective cohort study alongside a randomised controlled trial	EUROPEAN JOURNAL OF OBSTETRICS & GYNECOLOGY AND REPRODUCTIVE BIOLOGY	257	1	5	10.1016/j.ejogrb.2020.11.071	Article	FEB 2021	2021	Objective: The objective of this study was to compare the reintervention rate of women who opted for treatment with the levonorgestrel-releasing intrauterine system (LNG-IUS) to women who opted for endometrial ablation. Furthermore, the difference in reintervention rate between women in this observational cohort and women who were randomised was compared, with the hypothesis that women who active…									0	0	0	0	0	0	0			0301-2115	1872-7654		WOS:000609227800001	33309849
Gu, Wei; Lin, Jing; Hou, Yan-Yan; Lin, Nan; Song, Meng-Fan; Zeng, Wei-Jian; Shang, Jing; Huang, He-Feng	Effects of low-dose aspirin on the prevention of preeclampsia and pregnancy outcomes: A randomized controlled trial from Shanghai, China	EUROPEAN JOURNAL OF OBSTETRICS & GYNECOLOGY AND REPRODUCTIVE BIOLOGY	248	156	163	10.1016/j.ejogrb.2020.03.038	Article	MAY 2020	2020	Objectives: To evaluate the preventive effects of low-dose aspirin on the incidence of preeclampsia and pregnancy outcomes of women at high-risk for preeclampsia.Study design: This prospective randomized clinical trial was conducted at the Obstetrics Department of The International Peace Maternity and Child Health Hospital, School of Medicine, Shanghai Jiao Tong University, China. It analyzed dat…									11	1	0	0	4	0	12			0301-2115	1872-7654		WOS:000540838000027	32217429
SOLT KIRCA, Aya; KANZA GUL, Derya	Effects of acupressure and shower applied in the delivery on the intensity of labor pain and postpartum comfort	EUROPEAN JOURNAL OF OBSTETRICS & GYNECOLOGY AND REPRODUCTIVE BIOLOGY	273	98	104	10.1016/j.ejogrb.2022.04.018	Article	JUN 2022	2022	Background and purpose: Labour pain is a constantly increasing pain. This study thus aims to determine the effects of acupressure and shower on labour pain and postpartum comfort.Methods: In this randomized controlled trial (RCT), the control group consisted of 40 pregnant women, while the experimental groups consisted of 80 pregnant women in total. The experimental groups received routine labour…									0	0	0	0	0	0	0			0301-2115	1872-7654		WOS:000803722600007	35552080
Zulfeen, Momina; Tatapudi, Radha; Sowjanya, Ravella	IV labetalol and oral nifedipine in acute control of severe hypertension in pregnancy-A randomized controlled trial	EUROPEAN JOURNAL OF OBSTETRICS & GYNECOLOGY AND REPRODUCTIVE BIOLOGY	236	46	52	10.1016/j.ejogrb.2019.01.022	Article	MAY 2019	2019	Objective: To compare the efficacy of intravenous labetalol with oral nifedipine in the treatment of severe hypertension in pregnancy with blood pressure >= 160/110 mm Hg.Design, setting and participants: We conducted a parallel double-blinded randomized controlled trial between December 2014 to December 2016 in 120 antenatal women of gestational age >28 weeks, admitted with severe hypertension o…									14	0	0	0	6	0	14			0301-2115	1872-7654		WOS:000470046600009	30878897
Gilbert, M.; Ghesquiere, L.; Drumez, E.; Subtil, D.; Fague, V; Berveiller, P.; Garabedian, C.	How to reduce fetal scalp blood sampling? A retrospective study evaluating the diagnostic value of scalp stimulation to predict fetal wellbeing assessed by scalp blood sampling	EUROPEAN JOURNAL OF OBSTETRICS & GYNECOLOGY AND REPRODUCTIVE BIOLOGY	263	153	158	10.1016/j.ejogrb.2021.05.032	Article	AUG 2021	2021	Background: The Fetal Blood Sample (FBS) is used as an indicator of fetal acidosis during labor. Its place is discussed through the lack of randomized trials, as well as the limitations related to the technical procedure. An alternative could be the Fetal Scalp Stimulation (FSS). Aim: Our objective was to describe the FSS diagnostic value to predict fetal wellbeing defined from FBS. Methods: The …									2	0	0	0	0	0	2			0301-2115	1872-7654		WOS:000682779600023	34216939
Khosravi, Atefeh; Riazi, Hedyeh; Simbar, Masoumeh; Montazeri, Ali	Effectiveness of Kegel exercise and lubricant gel for improving sexual function in menopausal women: A randomized trial	EUROPEAN JOURNAL OF OBSTETRICS & GYNECOLOGY AND REPRODUCTIVE BIOLOGY	274	106	112	10.1016/j.ejogrb.2022.05.022	Article	JUL 2022	2022	Background: There are different approaches to improving sexual function among menopausal women including Kegel exercise and using lubricant gel. However, it is not clear which of these methods could be more effective. This study aimed to compare the effectiveness of these two methods on sexual function in menopausal women. Methods: The present randomized trial was conducted on 150 menopausal wome…									0	0	0	0	0	0	0			0301-2115	1872-7654		WOS:000807734200004	35640438
Yan, Xiaoli; Wang, Dan; Yan, Ping; Li, Hongyu	Low molecular weight heparin or LMWH plus aspirin in the treatment of unexplained recurrent miscarriage with negative antiphospholipid antibodies: A meta-analysis of randomized controlled trial	EUROPEAN JOURNAL OF OBSTETRICS & GYNECOLOGY AND REPRODUCTIVE BIOLOGY	268	22	30	10.1016/j.ejogrb.2021.10.036	Article	JAN 2022	2022	Objective: Unexplained recurrent miscarriage (uRM) has caused serious distress to women of childbearing age, and effective treatment is particularly important. The aim of this meta-analysis is to compare the efficacy of low molecular weight heparin (LMWH) and LMWH combined with aspirin for uRM.Methods: Databases including PubMed, Web of Science, Embase, Scopus and the Cochrane Library databases w…									0	0	0	0	0	0	0			0301-2115	1872-7654		WOS:000820633900005	34794071
Padilha, Juliana Falcao; Avila, Mariana Arias; Driusso, Patricia	Parasacral versus tibial transcutaneous electrical stimulation to treat urinary urgency in adult women: Randomized controlled clinical trial	EUROPEAN JOURNAL OF OBSTETRICS & GYNECOLOGY AND REPRODUCTIVE BIOLOGY	267	167	173	10.1016/j.ejogrb.2021.10.025	Article	DEC 2021	2021	Introduction: Urinary urgency is a very strong urge to urinate that is difficult to postpone and control. One of the physiotherapeutic resources that can be used in the treatment of urinary urgency is electrical nerve stimulation. The objective of this study is to investigate the effects of parasacral and tibial nerve transcutaneous electrical stimulation in improving urinary urgency in adult wom…									1	0	0	0	1	0	1			0301-2115	1872-7654		WOS:000774333200010	34773880
Haakstad, Lene A. H.; Bo, Kari	The marathon of labour-Does regular exercise training influence course of labour and mode of delivery? Secondary analysis from a randomized controlled trial	EUROPEAN JOURNAL OF OBSTETRICS & GYNECOLOGY AND REPRODUCTIVE BIOLOGY	251	8	13	10.1016/j.ejogrb.2020.05.014	Article	AUG 2020	2020	Objectives: Today all pregnant women are recommended to participate in moderate intensity aerobic and resistance-based physical activity/exercise >150 min/week. However, there are still controversies and scant knowledge on the role of regular exercise on delivery outcomes, including mode of delivery and length of active labour. In addition, nutritional counselling have often been examined togethe…									3	0	0	0	0	0	3			0301-2115	1872-7654		WOS:000573041500002	32460116
Ofojebe, Chukwuemeka Jude; Eleje, George Uchenna; Ikechebelu, Joseph Ifeanyichukwu; Okpala, Boniface Chukwuneme; Ofojebe, Binyelum Adaobi; Ugwu, Emmanuel Onyebuchi; Igbodike, Emeka Philip; Onwuegbuna, Arinze Anthony; Ikwuka, David Chibuike; Anikwe, Chidebe Christian; Ejikeme, Toochukwu Benjamin	A randomized controlled clinical trial on peripartum effects of delayed versus immediate umbilical cord clamping on term newborns	EUROPEAN JOURNAL OF OBSTETRICS & GYNECOLOGY AND REPRODUCTIVE BIOLOGY	262	99	104	10.1016/j.ejogrb.2021.04.038	Article	JUL 2021	2021	Objectives: To compare the hemoglobin and serum bilirubin concentration of term newborn following delayed and immediate umbilical cord clamping. Methods: A randomized controlled trial of eligible parturients with singleton pregnancy delivered between July 1, 2019 and September 30, 2020 were randomly assigned (1:1 ratio) to either delayed clamping of umbilical cord (60 s after delivery) or immedia…									2	0	0	0	1	0	2			0301-2115	1872-7654		WOS:000682779400015	34004481
Kovacs, Peter; Matyas, Szabolcs; Forgacs, Vince; Sajgo, Attila; Molnar, Laszlo; Pribenszky, Csaba	Non-invasive embryo evaluation and selection using time-lapse monitoring: Results of a randomized controlled study	EUROPEAN JOURNAL OF OBSTETRICS & GYNECOLOGY AND REPRODUCTIVE BIOLOGY	233	58	63	10.1016/j.ejogrb.2018.12.011	Article	FEB 2019	2019	Objective: Continuous monitoring of embryos via time-lapse (TL) provides more information on embryo kinetics and morphology compared to standard daily evaluation. Embryo selection by TL could support single embryo transfer (SET). With SET multiple gestations are avoided and perinatal outcome is improved. Our primary goal was to determine whether selection of a single blastocyst based on an algori…									16	1	0	0	7	0	17			0301-2115	1872-7654		WOS:000458709500011	30580224
Reinders, Imke M. A.; Cremers, Gaston R.; van Rooijen, Stefanus J.; Leemans, Jaklien C.; Perquin, Christel W.; Geomini, Peggy M. A. J.; Maas, Jacques W. M.; Bongers, Marlies Y.	The effect of an informative 360-degree virtual reality video on anxiety for women visiting the one-stop clinic for abnormal uterine bleeding: A randomized controlled trial (VISION-trial)	EUROPEAN JOURNAL OF OBSTETRICS & GYNECOLOGY AND REPRODUCTIVE BIOLOGY	272	96	103	10.1016/j.ejogrb.2022.02.179	Article	MAY 2022	2022	Objective: To evaluate the effect of an informative 360-degree virtual reality (VR) video on preoperative anxiety before visiting a one-stop clinic for abnormal uterine bleeding. Study Design: A randomized controlled trial was performed in a teaching hospital in the Netherlands. A total of 83 women scheduled for a first consultation at the one-stop clinic between April 2017 and September 2017 wer…									0	0	0	0	0	0	0			0301-2115	1872-7654		WOS:000792949700013	35299013
Gluck, Ohad; Feldstein, Ohad; Barber, Elad; Tamayev, Liliya; Condrea, Alexander; Grinstein, Ehud; Sagiv, Ron; Wolfson, Inna; Bar, Jacob; Ginath, Shimon	The effect of preemptive local anesthesia on postoperative pain following vaginal hysterectomy: A randomized controlled trial	EUROPEAN JOURNAL OF OBSTETRICS & GYNECOLOGY AND REPRODUCTIVE BIOLOGY	267	269	273	10.1016/j.ejogrb.2021.11.421	Article; Proceedings Paper	DEC 2021	2021	Objective: We aimed to study the effect of preemptive local anesthetic without adrenaline on postoperative pain following vaginal hysterectomy and concomitant trans obturator tape (TOT).Study design: This was a double-blinded, randomized, controlled trial.Women who undergone elective vaginal hysterectomy were included.Solutions of either Bupivacaine-Hydrochloride 0.5%, or Sodium-Chloride 0.9% as …					IUGA 45th Virtual Annual MeetingIUGA 45th Virtual Annual Meeting	20202020	IUGAIUGA	ELECTR NETWORKELECTR NETWORK	2	0	0	0	0	0	2			0301-2115	1872-7654		WOS:000774333200025	34839248
Palaia, Innocenza; Di Donato, Violante; Caruso, Giuseppe; Vestri, Annarita; Scudo, Maria; Fegatelli, Danilo Alunni; Galli, Valerio; Cavalli, Alessandra; Perniola, Giorgia; Panici, Pierluigi Benedetti; Muzii, Ludovico	Preoperative low-residue diet in gynecological surgery	EUROPEAN JOURNAL OF OBSTETRICS & GYNECOLOGY AND REPRODUCTIVE BIOLOGY	271	172	176	10.1016/j.ejogrb.2022.02.018	Article	APR 2022	2022	Objective: To evaluate the impact of preoperative low-residue diet on intra-and postoperative outcomes among gynecological surgical patients. Methods: This is a surgeon-blind, randomized controlled trial enrolling patients undergoing elective surgery for either benign disease or endometrial carcinoma. Patients were preoperatively randomized to receive either low residue diet (arm A) or free diet …									0	0	0	0	0	0	0			0301-2115	1872-7654		WOS:000805111500017	35219167
Beckmann, Michael; Acreman, Melissa; Schmidt, Emily; Merollini, Katharina M. D.; Miller, Yvette	Women's experience of induction of labor using PGE2 as an inpatient versus balloon catheter as an outpatient	EUROPEAN JOURNAL OF OBSTETRICS & GYNECOLOGY AND REPRODUCTIVE BIOLOGY	249	1	6	10.1016/j.ejogrb.2020.03.031	Article	JUN 2020	2020	Objective: Induction of labor (IOL) typically involves cervical priming in an inpatient setting. Outpatient cervical priming may be a safe and cost-effective alternative. However, little is known about women's preference and the impact of outpatient cervical priming on their healthcare experience. The objective was to compare women's healthcare experiences following IOL using a balloon catheter a…									7	0	0	0	1	0	7			0301-2115	1872-7654		WOS:000540839800001	32311627
Pasquier, Jean-Charles; Claris, Olivier; Rabilloud, Muriel; Ecochard, Rene; Picaud, Jean-Charles; Moret, Stephanie; Buch, Danielle; Mellier, Georges	Intentional early delivery versus expectant management for preterm premature rupture of membranes at 28-32 weeks' gestation: A multicentre randomized controlled trial (MICADO STUDY)	EUROPEAN JOURNAL OF OBSTETRICS & GYNECOLOGY AND REPRODUCTIVE BIOLOGY	233	30	37	10.1016/j.ejogrb.2018.11.024	Article	FEB 2019	2019	Objectives: Preterm premature rupture of fetal membranes (PPROM) exposes the fetus to preterm birth, and optimal timing for delivery is controversial. The aim of this study was to compare intentional early delivery (active management) with expectant management in very preterm birth (28-32 weeks).Study design: We conducted a prospective randomized controlled trial with intent-to-treat analysis, at…									9	3	1	0	4	1	14			0301-2115	1872-7654		WOS:000458709500006	30553135
Koot, Marjette H.; Grooten, Iris J.; van der Post, Joris A. M.; Bais, Joke M. J.; Ris-Stalpers, Carrie; Leeflang, Mariska M. G.; Bremer, Henk A.; van der Ham, David P.; Heidema, Wieteke M.; Huisjes, Anjoke; Kleiverda, Gunilla; Kuppens, Simone M.; van Laar, Judith O. E. H.; Langenveld, Josje; van der Made, Flip; van Pampus, Marielle G.; Papatsonis, Dimitri; Pelinck, Marie-Jose; Pernet, Paula J.; v…	Determinants of disease course and severity in hyperemesis gravidarum	EUROPEAN JOURNAL OF OBSTETRICS & GYNECOLOGY AND REPRODUCTIVE BIOLOGY	245	162	167	10.1016/j.ejogrb.2019.12.021	Article	FEB 2020	2020	Objective: We aimed to identify determinants that predict hyperemesis gravidarum (HG) disease course and severity.Study design: For this study, we combined data of the Maternal and Offspring outcomes after Treatment of HyperEmesis by Refeeding (MOTHER) randomized controlled trial (RCT) and its associated observational cohort with non-randomised patients. Between October 2013 and March 2016, in 19…									7	0	0	0	1	0	7			0301-2115	1872-7654		WOS:000515443300025	31923736
Madhuri, M. S.; Thyagaraju, Chitra; Naidu, Archana; Dasari, Papa	The effect of endometrial scratching on pregnancy rate after failed intrauterine insemination: A Randomised Controlled Trail	EUROPEAN JOURNAL OF OBSTETRICS & GYNECOLOGY AND REPRODUCTIVE BIOLOGY	268	37	42	10.1016/j.ejogrb.2021.10.028	Article	JAN 2022	2022	Introduction: Endometrial injury (ES) has been suggested as intervention to increase probability of pregnancy in women undergoing assisted reproductive technologies. Majority of studies reported that ES improves outcome in Invitro fertilisation,Intrauterine Insemination(IUI) and natural conceptions: however, the size and quality of studies are poor which questions the presence of any beneficial e…									3	0	0	0	0	0	3			0301-2115	1872-7654		WOS:000820633900007	34798531
Gemzell-Danielsson, Kristina; Heikinheimo, Oskari; Zatik, Janos; Poka, Robert; Rechberger, Tomasz; Hudecek, Robert; Petersdorf, Kathrin; Ramirez, Francisco; Faustmann, Thomas; Groettrup-Wolfers, Esther; Seitz, Christian	Efficacy and safety of vilaprisan in women with uterine fibroids: Data from the phase 2b randomized controlled trial ASTEROID 2	EUROPEAN JOURNAL OF OBSTETRICS & GYNECOLOGY AND REPRODUCTIVE BIOLOGY	252	7	14	10.1016/j.ejogrb.2020.05.043	Article	SEP 2020	2020	Objective: To assess the efficacy of vilaprisan compared with placebo in the management of the symptoms of uterine fibroids (UF), with a secondary objective to provide a descriptive comparison with ulipristal acetate. Study design: The randomized, parallel-group, double-blind, placeboand active-controlled, multicenter ASTEROID 2 trial assessed the efficacy and safety of vilaprisan versus placebo …									9	0	0	0	4	1	10			0301-2115	1872-7654		WOS:000573036000002	32559602
Souza, Carlos A. B.; Genro, Vanessa K.; Tarrasconi, Diego, V; Oppermann, Maria L. R.; Cunha Filho, Joao S. L.	Diclofenac versus a combination of hyoscine and diclofenac for outpatient hysteroscopy: A placebo controlled randomized clinical trial	EUROPEAN JOURNAL OF OBSTETRICS & GYNECOLOGY AND REPRODUCTIVE BIOLOGY	247	1	5	10.1016/j.ejogrb.2020.01.030	Article	APR 2020	2020	Objective: to compare the effect of administering diclofenac sodium and/or oral hyoscine in pain perception during and after outpatient diagnostic hysteroscopy without anesthesia. Study design: a randomized, double-blind placebo-controlled clinical trial was performed in an University Hospital. We included 217 patients submitted to office hysteroscopy for the following indications: diagnosis of a…									3	0	0	0	0	0	3			0301-2115	1872-7654		WOS:000528028900001	32044621
Melcer, Yaakov; Maymon, Ron; Gal-Kochav, Maayan; Pekar-Zlotin, Marina; Levinsohn-Tavor, Orna; Meizner, Israel; Svirsky, Ran	Analgesic efficacy of virtual reality for acute pain in amniocentesis: A randomized controlled trial	EUROPEAN JOURNAL OF OBSTETRICS & GYNECOLOGY AND REPRODUCTIVE BIOLOGY	261	134	138	10.1016/j.ejogrb.2021.04.024	Article	JUN 2021	2021	Background: To evaluate the efficacy of virtual reality (VR) as a distraction technique in the management of acute pain and anxiety during amniocentesis.Study design: A randomized controlled trial was conducted between September 2020 and October 2020 involving 60 women undergoing mid-trimester amniocentesis. Thirty women were assigned randomly to the VR intervention (immersive video content as a …									1	0	0	0	0	0	1			0301-2115	1872-7654		WOS:000682779500022	33932684
Gkrozou, F.; Pappa, C.; Tsonis, O.; Dimitriou, E.; Paschopoulos, M.	Relaxin as a potential diagnostic biomarker for ovarian cancer-A prospective study	EUROPEAN JOURNAL OF OBSTETRICS & GYNECOLOGY AND REPRODUCTIVE BIOLOGY	260	99	104	10.1016/j.ejogrb.2021.03.008	Article	MAY 2021	2021	Ovarian cancer is a leading cause of female mortality worldwide. Although novel approaches on this disease have been developed, overall survival rates remain moderate due to the lack of scientific evidence promoting screening at early stages of the disease. A number of biomarkers have been suggested as predictive for this type of cancer. The role of relaxin in endometrial cancer is well documente…									2	0	0	0	1	0	2			0301-2115	1872-7654		WOS:000646378300017	33752121
Forde, Hannah; Crowley, Rachel K.; McKenna, Malachi J.; Kilbane, Mark T.; Conway, Marie; McDonnell, Ciara M.; Twomey, Patrick J.; McAuliffe, Fionnuala M.	No effect of calcium and vitamin D intake on maternal blood pressure in a healthy pregnant population	EUROPEAN JOURNAL OF OBSTETRICS & GYNECOLOGY AND REPRODUCTIVE BIOLOGY	264	8	14	10.1016/j.ejogrb.2021.07.005	Letter	SEP 2021	2021	Objectives: Clinical studies have reported an inverse relationship between calcium and vitamin D intake and hypertensive disorders of pregnancy (HDP). The aim of this study was to investigate if there was an association between calcium/vitamin D intake, and vitamin D (25OHD) status, and maternal blood pressure (BP), during pregnancy and at 5-year follow-up. Study design: This was an observational…									3	0	0	0	0	0	3			0301-2115	1872-7654		WOS:000755157800009	34271366
Puertas, Alberto; Gongora, Javier; Valverde, Mercedes; Revelles, Laura; Manzanares, Sebastian; Paz Carrillo, M.	Cardiotocography alone vs. cardiotocography with ST segment analysis for intrapartum fetal monitoring in women with late-term pregnancy. A randomized controlled trial	EUROPEAN JOURNAL OF OBSTETRICS & GYNECOLOGY AND REPRODUCTIVE BIOLOGY	234	213	217	10.1016/j.ejogrb.2019.01.023	Article	MAR 2019	2019	Objectives: Randomized studies have obtained conflicting results regarding the usefulness of fetal electrocardiographic (ECG) ST-segment analysis, possibly because these studies included non homogeneous populations. We designed a study to determine whether this monitoring technique is potentially useful for populations at risk for fetal heart rate alterations during labor, i.e. groups of women wh…									3	0	0	0	0	0	3			0301-2115	1872-7654		WOS:000460825100040	30731334
Niloofar, Hajatpour; Raheleh, Babazadeh; Roshanak, Salari; Jamshid, Jamali	Evaluation of the safety and efficacy of wormwood vaginal gel in improving sexual function and sexual satisfaction in women of reproductive age: A randomized, triple-blinds, placebo-controlled clinical trial.	European journal of obstetrics, gynecology, and reproductive biology	280	1	6	10.1016/j.ejogrb.2022.11.002	Randomized Controlled Trial; Journal Article	2023-Jan	2023	INTRODUCTION: All aspects of sexual function are related to sexual satisfaction, and not paying attention to sexual problems leads to sexual dissatisfaction. According to studies, sexual satisfaction is a key factor in a couple's quality of life. The aim of this study was to evaluate the safety and efficacy of wormwood vaginal gel in improving sexual function and sexual satisfaction in women of r…									0	0	0	0	0	0	0				1872-7654		MEDLINE:36368248	36368248
Carugno, Jose; Timmons, Douglas; Lederer, Madeline; Grady, Mary Mackenzie	Impact of using words with unpleasant emotional connotations on perceived patient discomfort during vaginal speculum examinations: A randomized controlled trial	EUROPEAN JOURNAL OF OBSTETRICS & GYNECOLOGY AND REPRODUCTIVE BIOLOGY	247	203	206	10.1016/j.ejogrb.2020.02.034	Article	APR 2020	2020	Objectives: Many providers often use terms such as this might hurt, or you might feel pressure during exams with the intention to be compassionate and to help decrease discomfort. No evidence exists to support this practice. Our objective was to evaluate the impact of the use of words with unpleasant emotional connotation on perceived discomfort at the time of vaginal speculum examination.Study d…									1	0	0	0	1	0	1			0301-2115	1872-7654		WOS:000528028900033	32146225
Chrysostomou, Andreas; Djokovic, Dusan; Libhaber, Elena; Edridge, William; Kawonga, Mary; van Herendael, Bruno J.	A randomized control trial comparing vaginal and laparoscopically- assisted vaginal hysterectomy in the absence of uterine prolapse in a South African tertiary institution	EUROPEAN JOURNAL OF OBSTETRICS & GYNECOLOGY AND REPRODUCTIVE BIOLOGY	267	73	78	10.1016/j.ejogrb.2021.10.018	Article	DEC 2021	2021	Objectives: The primary objectives of this study were to estimate blood loss, operation time and cost differences in patients undergoing vaginal hysterectomy (VH) versus laparoscopically-assisted vaginal hysterectomy (LAVH). The secondary objectives were to determine differences in hospital stay, need for postoperative analgesia, intra-and immediate post-operative complications, and the rate of c…									0	0	0	0	0	0	0			0301-2115	1872-7654		WOS:000716600500013	34731640
Cagnacci, Angelo; Barattini, Dionisio Franco; Casolati, Elena; Pecoroni, Alberto; Mangrella, Mario; Patrascu, Liviu Cristian	Polycarbophil vaginal moisturizing gel versus hyaluronic acid gel in women affected by vaginal dryness in late menopausal transition: A prospective randomized trial	EUROPEAN JOURNAL OF OBSTETRICS & GYNECOLOGY AND REPRODUCTIVE BIOLOGY	270	239	245	10.1016/j.ejogrb.2022.01.021	Article	MAR 2022	2022	Objectives: During menopausal transition, women are frequently affected by vulvovaginal atrophy (WA), due to the decline of estrogen levels. Resulting symptoms are itching, burning, dyspareunia, and vaginal dryness (reported in up to 85%). The aim of this trial was to verify if medical device polycarbophil vaginal (PCV) moisturizer gel is not less effective than hyaluronic acid (HA) gel in treati…									1	0	0	0	0	0	1			0301-2115	1872-7654		WOS:000774443600032	35131532
Barakhoeva, Zarema; Vovk, Lyudmila; Fetisova, Yulia; Marilova, Nina; Ovchinnikova, Maria; Tischenko, Marina; Scherbatyuk, Yulia; Kolotovkina, Alexandra; Miskun, Anna; Kasyanova, Galina; Teterina, Tatyana; Zorina, Irina; Belousova, Nadezhda; Morozova, Ekaterina; Yakovenko, Sergey; Apryshko, Valentina; Sichinava, Lali; Shalina, Raisa; Polzikov, Mikhail	A multicenter, randomized, phase III study comparing the efficacy and safety of follitropin alpha biosimilar and the original follitropin alpha	EUROPEAN JOURNAL OF OBSTETRICS & GYNECOLOGY AND REPRODUCTIVE BIOLOGY	241	6	12	10.1016/j.ejogrb.2019.07.032	Article	OCT 2019	2019	Objective: The aim of the present study was to investigate the therapeutic equivalence between the follitropin alpha biosimilar and the reference medication in women undergoing assisted reproductive technologies (ART).Study design: This multicenter, randomized (1:1), embryologist-blinded, parallel-group, comparative phase Ill study involved 110 women aged 20-35 years old with tubal and/or male fa…									8	0	0	0	4	0	8			0301-2115	1872-7654		WOS:000491302400002	31400644
Papaikonomou, Kiriaki; Frisendahl, Caroline; Williams, Alistair R. W.; Gemzell-Danielsson, Kristina	Effects of the levonorgestrel intrauterine system on the endometrium after long-term exposure to mifepristone: Secondary outcomes of a randomized controlled trial	EUROPEAN JOURNAL OF OBSTETRICS & GYNECOLOGY AND REPRODUCTIVE BIOLOGY	252	330	335	10.1016/j.ejogrb.2020.06.056	Article	SEP 2020	2020	Objective: Long-term treatment with progesterone receptor modulators (PRM) is associated with a distinct histological entity termed progesterone receptor modulator associated endometrial changes (PAEC). While accumulating evidence implies that these changes are benign and reversible after cessation of treatment, there are currently no data underpinning their development. Consequently, as a precau…									0	0	0	0	0	0	0			0301-2115	1872-7654		WOS:000573032200011	32653606
Singh, Neeta; Davis, Amenda Ann; Kumar, Sunesh; Kriplani, Alka	The effect of administration of intravenous intralipid on pregnancy outcomes in women with implantation failure after IVF/ICSI with non-donor oocytes: A randomised controlled trial	EUROPEAN JOURNAL OF OBSTETRICS & GYNECOLOGY AND REPRODUCTIVE BIOLOGY	240	45	51	10.1016/j.ejogrb.2019.06.007	Article	SEP 2019	2019	Objective: Does the administration of intravenous intralipid in women with previous implantation failure at the time of embryo transfer improve pregnancy outcomes in terms of biochemical pregnancy rate, clinical pregnancy rate, ongoing pregnancy rate, and ongoing pregnancy rate?Study Design: This was a single blinded randomised controlled trial of 105 subjects with previous failed IVF undergoing …									18	1	0	0	11	0	19			0301-2115	1872-7654		WOS:000486106700008	31228675
Hortu, Ismet; Turkay, Unal; Terzi, Hasan; Kale, Ahmet; Yilmaz, Mehmet; Balci, Canan; Aydin, Umit; Lagana, Antonio Simone	Impact of bupivacaine injection to trocar sites on postoperative pain following laparoscopic hysterectomy: Results from a prospective, multicentre, double-blind randomized controlled trial	EUROPEAN JOURNAL OF OBSTETRICS & GYNECOLOGY AND REPRODUCTIVE BIOLOGY	252	317	322	10.1016/j.ejogrb.2020.07.007	Article	SEP 2020	2020	Objectives: Laparoscopic surgery has numerous advantages over open surgery in view of postoperative pain. In this context, to elevate its benefits and patient satisfaction, different pain management interventions have been used so far. This study aimed to evaluate the effect of bupivacaine injection to trocar sites following laparoscopic hysterectomy for the management of postoperative pain.Study…									9	0	0	0	2	0	9			0301-2115	1872-7654		WOS:000573032200009	32653604
Tjalma, Wiebren A. A.; van Heerden, Jaques; Van den Wyngaert, Tim	If prophylactic HPV vaccination is considered in a woman with CIN2+, what is the value and should it be given before or after the surgical treatment?	EUROPEAN JOURNAL OF OBSTETRICS & GYNECOLOGY AND REPRODUCTIVE BIOLOGY	269	98	101	10.1016/j.ejogrb.2021.11.008	Article	FEB 2022	2022	Since the introduction of human papilloma virus (HPV) vaccination, the number of precancerous lesions has decreased in countries with a high HPV vaccination coverage. Currently women who present with a precancerous cervical lesions (CIN2 + ), are often not vaccinated or not vaccinated with the latest vaccine. Although resection of the precancerous lesion is the standard approach, the guidelines r…									3	0	0	0	2	0	3			0301-2115	1872-7654		WOS:000820635100016	34979365
Tiwari, Nisha; Pasrija, Shikha; Jain, Sandhya	Randomised controlled trial to study the efficacy of exercise with and without metformin on women with polycystic ovary syndrome	EUROPEAN JOURNAL OF OBSTETRICS & GYNECOLOGY AND REPRODUCTIVE BIOLOGY	234	149	154	10.1016/j.ejogrb.2018.12.021	Article	MAR 2019	2019	Objectives: 1. To study the efficacy of exercise in improving clinical symptoms, anthropometry, glucose tolerance and laboratory profile in women with Polycystic ovarian syndrome. 2. To study the combined efficacy of exercise and metformin on above parameters in women with polycystic ovary syndrome.Study design: A Randomised double blinded placebo controlled trial was performed at a district hosp…									12	0	0	0	6	0	12			0301-2115	1872-7654		WOS:000460825100030	30690191
Bahrami, Afsane; Mohammadifard, Mahtab; Rajabi, Zahra; Motahari-Nasab, Mohammadhossein; Ferns, Gordon A.	Effects of curcumin-piperine supplementation on systemic immunity in young women with premenstrual syndrome and dysmenorrhea: A randomized clinical trial	EUROPEAN JOURNAL OF OBSTETRICS & GYNECOLOGY AND REPRODUCTIVE BIOLOGY	278	131	136	10.1016/j.ejogrb.2022.09.021	Article	NOV 2022	2022	Introduction: Premenstrual syndrome (PMS) and primary dysmenorrhea (PD) are common gynecological complications and there is evidence that inflammation may be an important factor in their etiology. There is a relationship between PMS and PD with susceptibility to allergic disorders. We aimed to assess the effect of curcumin co-administered with piperine on serum IL-10, IL-12 and IgE levels in pati…									0	0	0	0	0	0	0			0301-2115	1872-7654		WOS:000862883500007	36174434
van Winden, T. M. S.; Roos, C.; Nijman, T. A. J.; Kleinrouweler, C. E.; Olaru, Adriana; Mol, B. W.; McAuliffe, F. M.; Pajkrt, E.; Oudijk, M. A.	Tocolysis compared with no tocolysis in women with threatened preterm birth and ruptured membranes: A propensity score analysis	EUROPEAN JOURNAL OF OBSTETRICS & GYNECOLOGY AND REPRODUCTIVE BIOLOGY	255	67	73	10.1016/j.ejogrb.2020.10.015	Article	DEC 2020	2020	Introduction: In women with preterm ruptured membranes and contractions, the administration of tocolysis is controversial. This study compares tocolysis with no tocolysis in women with threatened preterm birth and ruptured membranes.Objective: To compare tocolysis with no tocolysis in women with threatened preterm birth and ruptured membranes.Study design: Data from the APOSTEL III RCT was combin…									2	0	0	0	0	0	2			0301-2115	1872-7654		WOS:000600628600012	33096392
Sharp, Andrew; Jackson, Richard; Cornforth, Christine; Harrold, Jane; Turner, Mark A.; Kenny, Louise; Baker, Philip N.; Johnstone, Edward D.; Khalil, Asma; von Dadelszen, Peter; Papageorghiou, Aris T.; Alfirevic, Zarko	A prediction model for short-term neonatal outcomes in severe early-onset fetal growth restriction	EUROPEAN JOURNAL OF OBSTETRICS & GYNECOLOGY AND REPRODUCTIVE BIOLOGY	241	109	118	10.1016/j.ejogrb.2019.08.007	Article	OCT 2019	2019	Background: Severe early-onset fetal growth restriction (FGR) predisposes to fetal death, neonatal death, neonatal morbidity and neurodisability. The use of placental biomarkers has been proposed for risk stratification in pre-eclampsia, but they could be equally useful in fetal growth restriction in aiding management.Objective: To determine the efficacy of angiogenic biomarkers at predicting adv…									12	0	0	0	4	0	12			0301-2115	1872-7654		WOS:000491302400020	31499415
Ashwal, Eran; Amikam, Uri; Wertheimer, Avital; Hadar, Eran; Attali, Emmanuel; Dayan, Dikla B. A.; Aviram, Amir; Yogev, Yariv; Hiersch, Liran	Route of postpartum oxytocin administration and maternal hemoglobin decline-A randomized controlled trial	EUROPEAN JOURNAL OF OBSTETRICS & GYNECOLOGY AND REPRODUCTIVE BIOLOGY	272	134	138	10.1016/j.ejogrb.2022.03.028	Article	MAY 2022	2022	Objective: Oxytocin uterotonic agents are routinely administered during the third stage of labor, however, the administration route is varying, intravenously or intramuscularly. We aimed to compare the effect of different regimens of postpartum oxytocin administration on hemoglobin (Hb) and hematocrit (Hct) decline.& nbsp;Methods: A randomized, 3-arm study of women who delivered vaginally at term…									0	0	0	0	0	0	0			0301-2115	1872-7654		WOS:000794015200007	35305347
Pels, A.; Knaven, O. C.; Wijnberg-Williams, B. J.; Eijsermans, M. J. C.; Mulder-de Tollenaer, S. M.; Aarnoudse-Moens, C. S. H.; Koopman-Esseboom, C.; van Eyck, J.; Derks, J. B.; Ganzevoort, W.; van Wassenaer-Leemhuis, A. G.	Neurodevelopmental outcomes at five years after early-onset fetal growth restriction: Analyses in a Dutch subgroup participating in a European management trial	EUROPEAN JOURNAL OF OBSTETRICS & GYNECOLOGY AND REPRODUCTIVE BIOLOGY	234	63	70	10.1016/j.ejogrb.2018.12.041	Article	MAR 2019	2019	Objective: The objective of this study is to explore developmental outcomes at five years after early-onset fetal growth restriction (FGR).Study design: Retrospective data analysis of prospective follow-up of patients of three Dutch centres, who participated in a twenty centre European randomized controlled trial on timing of delivery in early-onset FGR. Developmental outcome of very preterm infa…									7	3	0	0	5	0	10			0301-2115	1872-7654		WOS:000460825100013	30660941
Hansen, Thomas Hedebo; Guldberg, Rikke; Meinert, Mette	Botulinum toxin-treatment of localized provoked vulvodynia refractory to conventional treatment	EUROPEAN JOURNAL OF OBSTETRICS & GYNECOLOGY AND REPRODUCTIVE BIOLOGY	234	6	9	10.1016/j.ejogrb.2018.12.013	Article	MAR 2019	2019	Introduction: We wanted to evaluate the efficacy of botulinum toxin type A (botulinum toxin) treatment on vulvodynia refractory to conventional treatment.Material and methods: A follow-up study on botulinum toxin treatment was conducted at Aarhus University Hospital (n =109). Seventy-nine completed the follow-up. The women included had localized provoked vulvodynia, refractory to first line treat…									6	0	0	0	3	0	6			0301-2115	1872-7654		WOS:000460825100002	30639955
Athanasiou, Stavros; Hadzillia, Sophia; Pitsouni, Eleni; Kastanias, Stamatios; Douskos, Athanasios; Valsamidis, Dimitris; Loutradis, Dimitris; Grigoriadis, Themos	Intraoperative local infiltration with ropivacaine 0.5% in women undergoing vaginal hysterectomy and pelvic floor repair: Randomized double-blind placebo-controlled trial	EUROPEAN JOURNAL OF OBSTETRICS & GYNECOLOGY AND REPRODUCTIVE BIOLOGY	236	154	159	10.1016/j.ejogrb.2019.03.016	Article	MAY 2019	2019	Objective: To evaluate the effectiveness of infiltration with ropivacaine 0.5% on controlling postoperative pain in women undergoing vaginal hysterectomy (VH) and pelvic floor repair for prolapse stage > II.Study design: This double-blind randomized 1:1 placebo-controlled trial included 59 women. Thirty millilitres of ropivacaine 0.5% or placebo was infiltrated in the round and uterosacral ligame…									6	0	0	0	1	0	6			0301-2115	1872-7654		WOS:000470046600027	30927707
Yavuz, Adem; Oner, Gokalp; Tas, Mustafa; Sonmezer, Murat	The impact of indomethacin on the number of oocytes retrieved and IVF outcomes in patients with poor ovarian response	EUROPEAN JOURNAL OF OBSTETRICS & GYNECOLOGY AND REPRODUCTIVE BIOLOGY	264	266	270	10.1016/j.ejogrb.2021.07.035	Article	SEP 2021	2021	Objective: The aim of this retrospective case-control study was to analyze the effect of administering indomethacin after triggering final oocyte maturation in patients with poor ovarian response (POR) on the cycle cancellation rate due to premature ovulation (PO), the number of oocytes retrieved and the clinical outcomes of IVF cycles.Study Design: A total of 214 patients with POR, diagnosed acc…									0	0	0	0	0	0	0			0301-2115	1872-7654		WOS:000755157800048	34340097
Gezer, Sener; Yalvac, Hayriye M.; Gungor, Kubra; Yucesoy, Izzet	Povidone-iodine vs chlorhexidine alcohol for skin preparation in malignant and premalignant gynaecologic diseases: A randomized controlled study	EUROPEAN JOURNAL OF OBSTETRICS & GYNECOLOGY AND REPRODUCTIVE BIOLOGY	244	45	50	10.1016/j.ejogrb.2019.10.035	Article	JAN 2020	2020	Objectives: To compare povidone-iodine with chlorhexidine alcohol solutions for the prevention of surgical site infection (SSI) in malignant and premalignant gynaecologic diseases, and to evaluate the effects of temperature on SSI at 25 degrees C and 37 degrees C.Study design: This was a randomized controlled trial of a cohort of 220 patients undergoing surgery for malignant or premalignant condi…									5	1	0	0	1	0	6			0301-2115	1872-7654		WOS:000508768900011	31739120
Hong, Jesrine Gek Shan; Abdullah, Nadiah; Rajaratnam, Rajeev Kumar; Shukri, Suriyanti Ahmad; Tan, Sze Ping; Hamdan, Mukhri; Lim, Boon Kiong	Combined perineal massage and warm compress compared to massage alone during active second stage of labour in nulliparas: A randomised trial	EUROPEAN JOURNAL OF OBSTETRICS & GYNECOLOGY AND REPRODUCTIVE BIOLOGY	270	144	150	10.1016/j.ejogrb.2022.01.011	Article	MAR 2022	2022	Objective: To evaluate the effect of combined perineal massage and warm compress to the perineum (MassComp) compared to perineal massage alone during pushing in the second stage of labour in reducing perineal trauma requiring suturing in nulliparas.Study Design: A randomised trial was performed in a University hospital, Malaysia from June 2020 to May 2021. 281 term nulliparas who were about to st…									0	0	0	0	0	0	0			0301-2115	1872-7654		WOS:000774443600017	35063897
Hagovska, Magdalena; Svihra, Jan; Bukova, Alena; Drackova, Dana; Horbacz, Agata	The impact of different intensities of exercise on body weight reduction and overactive bladder symptoms- randomised trial	EUROPEAN JOURNAL OF OBSTETRICS & GYNECOLOGY AND REPRODUCTIVE BIOLOGY	242	144	149	10.1016/j.ejogrb.2019.09.027	Article	NOV 2019	2019	Objectives: to investigate the effect of a 3-month exercise programme with two different intensities on the reduction of body weight and body fat percentage in overweight women with overactive bladder symptoms (OAB).Study Design: randomised controlled study. The sample consisted of 77 overweight women with OAB symptoms, with an average age of 26.2 years. Body mass index (BMI) measurements confirm…									2	0	0	0	0	0	2			0301-2115	1872-7654		WOS:000497257800025	31590034
Peigne, Maeliss; Devouche, Emmanuel; Ferraretto, Xavier; Gricourt, Solenne; Luton, Dominique; Patrat, Catherine; Epelboin, Sylvie	Higher live birth rate with stimulated rather than artificial cycle for frozen-thawed embryo transfer	EUROPEAN JOURNAL OF OBSTETRICS & GYNECOLOGY AND REPRODUCTIVE BIOLOGY	243	144	149	10.1016/j.ejogrb.2019.10.040	Article	DEC 2019	2019	Objective: To study which endometrial preparation allows a better ongoing pregnancy rates (OPR) and live birth rate (LBR) after frozen-thawed embryo transfer (FET) between mild gonadotropin ovarian stimulation (OS) and artificial cycles (AC).Study design: Retrospective follow-up study including all FET performed in one fertility center from 2013 to 2016. In the OS group, gonadotropins were follow…									13	0	0	0	3	0	13			0301-2115	1872-7654		WOS:000501646200026	31704531
Turner, Jessica; Dunn, Liam; Kumar, Sailesh	Changes in fetoplacental Doppler indices following intrapartum maternal sildenafil citrate treatment	EUROPEAN JOURNAL OF OBSTETRICS & GYNECOLOGY AND REPRODUCTIVE BIOLOGY	254	302	307	10.1016/j.ejogrb.2020.09.042	Article	NOV 2020	2020	Objective: Uterine contractions during labour can result in a 60 % decline in fetoplacental perfusion, predisposing the fetus to hypoxic brain injury. Sildenafil citrate (SC) has shown promise in increasing uteroplacental perfusion as well as reducing the risk of operative birth for intrapartum fetal compromise (IFC). The aim of this study was to investigate the effect of intrapartum SC administr…									1	0	0	0	0	0	1			0301-2115	1872-7654		WOS:000582243700051	33045501
Abdul, Ishaq F.; Amadu, Motunrayo B.; Adesina, Kike T.; Olarinoye, Adebunmi O.; Omokanye, Lukman O.	Adjunctive use of tranexamic acid to tourniquet in reducing haemorrhage during abdominal myomectomy - A randomized controlled trial	EUROPEAN JOURNAL OF OBSTETRICS & GYNECOLOGY AND REPRODUCTIVE BIOLOGY	242	150	158	10.1016/j.ejogrb.2019.09.010	Article	NOV 2019	2019	Background: Uterine fibroids are the commonest tumour of the female genital tract; about one third are symptomatic and require management. The treatment of uterine fibroids may be medical, surgical, conservative or expectant. Myomectomy is the common surgical treatment option for women failing medical management and desiring to preserve fertility and/or their uterus. The tourniquet is shown to be…									6	0	0	0	1	0	6			0301-2115	1872-7654		WOS:000497257800026	31600715
El Taha, Lina; Abu Musa, Antoine; Khalifeh, Dalia; Khalil, Ali; Abbasi, Sehrish; Nassif, Joseph	Efficacy of dienogest vs combined oral contraceptive on pain associated with endometriosis: Randomized clinical trial	EUROPEAN JOURNAL OF OBSTETRICS & GYNECOLOGY AND REPRODUCTIVE BIOLOGY	267	205	212	10.1016/j.ejogrb.2021.10.029	Article	DEC 2021	2021	Objective: To compare the efficacy of dienogest with the combined oral contraceptive pill (COC) Yasmin for the control of endometriosis-associated pelvic pain.Study design: Seventy women with endometriosis-associated chronic pelvic pain, dysmenorrhoea or both for >6 months were randomized to either dienogest (Visanne) 2 mg/day or monophasic COC (Yasmin, 0.03 mg ethinyl estradiol and 3 mg drospire…									1	0	0	0	1	0	1			0301-2115	1872-7654		WOS:000774333200016	34826668
Hwang, Ui-jae; Lee, Min-seok; Jung, Sung-hoon; Ahn, Sun-hee; Kwon, Oh-yun	Which pelvic floor muscle functions are associated with improved subjective and objective symptoms after 8 weeks of surface electrical stimulation in women with stress urinary incontinence?	EUROPEAN JOURNAL OF OBSTETRICS & GYNECOLOGY AND REPRODUCTIVE BIOLOGY	247	16	21	10.1016/j.ejogrb.2020.02.008	Article	APR 2020	2020	Objective: Stress urinary incontinence (SUI) is defined as involuntary urine loss during effort, sneezing, or coughing. We investigated which pelvic floor muscle (PFM) functions (muscle strength, power, and endurance) are associated with improvement in subjective and objective symptoms after 8 weeks of surface electrical stimulation (SES) training. This study was performed to determine the effect…									6	0	0	0	1	0	6			0301-2115	1872-7654		WOS:000528028900004	32058185
Thanaboonyawat, Isarin; Charanwetprasert, Manita; Boriboonhirunsarn, Dittakarn; Petyim, Somsin; Laokirkkiat, Pitak	Ultrasound guidance versus the classical method for intrauterine insemination in oral medication-stimulated cycles: A randomized, single-blind, controlled trial	EUROPEAN JOURNAL OF OBSTETRICS & GYNECOLOGY AND REPRODUCTIVE BIOLOGY	258	278	282	10.1016/j.ejogrb.2021.01.015	Article	MAR 2021	2021	Objective: This study was conducted to compare the pregnancy rates of ultrasound-guided intrauterine insemination (UG-IUI) and classical intrauterine insemination (C-IUI) cycles.Study design: A total of 320 infertile women were enrolled and randomized into an UG-IUI group, and a C-IUI group. All participants received an oral medication for ovarian stimulation. With both groups, the [ills were sch…									0	0	0	0	0	0	0			0301-2115	1872-7654		WOS:000621375200047	33494027
Vargas, Mireia; Mendoza, Manel; Garcia, Itziar; Farras, Alba; Maiz, Nerea; Carreras, Elena; Goya, Maria	Implications of training for pessary placement and accuracy of cervical length measurements after pessary placement: A prospective, double-blind, randomized clinical trial	EUROPEAN JOURNAL OF OBSTETRICS & GYNECOLOGY AND REPRODUCTIVE BIOLOGY	279	12	18	10.1016/j.ejogrb.2022.09.024	Article	DEC 2022	2022	Background: Cervical pessary placement as an intervention for preterm birth prevention in women with a short cervix is a simple, painless procedure with few complications and a reasonable cost. Its efficacy depends on the expertise of the obstetrician performing the procedure. Therefore, it is reasonable to assume that untrained obstetricians with no expertise in pessary placement are more likely…									0	0	0	0	0	0	0			0301-2115	1872-7654		WOS:000872114400003	36228446
Mintjens, S.; Menting, M. D.; Gemke, R. J. B. J.; van Poppel, M. N. M.; van Wely, M.; Bensdorp, A. J.; Fat, R. I. Tjon Kon; Mol, B. W. J.; Painter, R. C.; van de Beek, C.; Roseboom, T. J.	The effects of intrauterine insemination and single embryo transfer or modified natural cycle in vitro fertilization on offspring's health-Follow-up of a randomized clinical trial	EUROPEAN JOURNAL OF OBSTETRICS & GYNECOLOGY AND REPRODUCTIVE BIOLOGY	242	131	138	10.1016/j.ejogrb.2019.09.026	Article	NOV 2019	2019	Objective: Does ovarian hyperstimulation and/or the in vitro procedure of assisted reproduction affect neurodevelopmental and physical health of the offspring?Study design: Infertile couples were randomly allocated to intrauterine insemination with controlled ovarian hyperstimulation (IUI-COH), modified natural cycle invitro fertilization (IVF-MNC) or single embryo transfer IVF (IVF-SET). We comp…									6	0	0	0	3	0	6			0301-2115	1872-7654		WOS:000497257800023	31586879
Surbone, A.; Vaucher, L.; Primi, M-P; Leyvraz, C.; Pitteloud, N.; Ballabeni, P.; Mathevet, P.; Vulliemoz, N.	Clomiphene citrate effect on testosterone level and semen parameters in 18 infertile men with low testosterone level and normal/low gonadotropines level	EUROPEAN JOURNAL OF OBSTETRICS & GYNECOLOGY AND REPRODUCTIVE BIOLOGY	238	104	109	10.1016/j.ejogrb.2019.05.011	Article	JUL 2019	2019	Objective: To determine the effect of a 3-month course of clomiphene citrate (CC) on plasma testosterone (T) level and on semen parameters in 18 infertile men with low T level and normal or low gonadotropines level.Study design: A retrospective study was conducted by reviewing the medical records of men referred to a university fertility medicine unit for infertility management between January 20…									8	0	0	0	2	0	8			0301-2115	1872-7654		WOS:000474326800020	31128532
Gu, Juan; Yu, Chao; Li, Shuying; Ni, Juan; Liu, Bin	Promotion on labor process and relief of the low back pain by relaxing pelvic muscle with Shangliao (BL 31) point injection in women using epidural analgesia during labor: A randomized, controlled, clinical trial	EUROPEAN JOURNAL OF OBSTETRICS & GYNECOLOGY AND REPRODUCTIVE BIOLOGY	264	259	265	10.1016/j.ejogrb.2021.07.039	Article	SEP 2021	2021	Background: The purpose of this study was to explore the effects of combing Shangliao point injection with epidural analgesia on labor pain and birth process in women with low back pain and the possible mechanisms.Methods: 93 consecutive women were randomized to receive either Shangliao point injection combined with epidural analgesia or epidural analgesia. Another 14 women were recruited to expl…									1	0	0	0	0	0	1			0301-2115	1872-7654		WOS:000755157800047	34340096
van Kessel, M. A.; Paulussen, M.; Tros, R.; Bongers, M. Y.; Mol, B. W. J.; Koks, C. A. M.	Fertility-related quality of life in subfertile women undergoing tubal testing with transvaginal hydrolaparoscopy or hysterosalpingography	EUROPEAN JOURNAL OF OBSTETRICS & GYNECOLOGY AND REPRODUCTIVE BIOLOGY	274	19	22	10.1016/j.ejogrb.2022.04.005	Article	JUL 2022	2022	Objective: Both subfertility and its management can have significant impact on quality of life (QoL). Tubal patency testing as part of the fertility work-up, is considered to cause more physical complaints and stress than other tests. Pain scores for HSG are higher than for THL, but acceptability of the procedures was found to be comparable. Fertility-related QoL has not yet been studied in women…									0	0	0	0	0	0	0			0301-2115	1872-7654		WOS:000864121500004	35561566
Malloizel-Delaunay, Julie; Chantalat, Elodie; Bongard, Vanina; Chaput, Benoit; Garmy-Susini, Barbara; Yannoutsos, Alexandra; Vaysse, Charlotte	Endermology treatment for breast cancer related lymphedema (ELOCS): Protocol for a phase II randomized controlled trial	EUROPEAN JOURNAL OF OBSTETRICS & GYNECOLOGY AND REPRODUCTIVE BIOLOGY	241	35	41	10.1016/j.ejogrb.2019.07.040	Article	OCT 2019	2019	Objectives: Secondary lymphedema is a serious and debilitating condition, which may cause a range of cutaneous, infectious and joint complications with major psychological and social consequences. There is no curative treatment available. Initial symptomatic treatment includes Intensive Decongestive Treatment (IDT), which involves the use of multi-layered compression bandages, along with manual l…									0	0	0	0	0	1	1			0301-2115	1872-7654		WOS:000491302400007	31419694
Chavoustie, Steven E.; Carter, Belvia A.; Waldbaum, Arthur S.; Donders, Gilbert G. G.; Peters, Klaus H.; Schwebke, Jane R.; Paull, Jeremy R. A.; Price, Clare F.; Castellarnau, Alex; McCloud, Philip; Kinghorn, George R.	Two phase 3, double-blind, placebo-controlled studies of the efficacy and safety of Astodrimer 1% Gel for the treatment of bacterial vaginosis	EUROPEAN JOURNAL OF OBSTETRICS & GYNECOLOGY AND REPRODUCTIVE BIOLOGY	245	13	18	10.1016/j.ejogrb.2019.11.032	Article	FEB 2020	2020	Objective: Astodrimer is a dendrimer formulated in a vaginal gel to treat bacterial vaginosis (BV) and prevent recurrence. The objective of these studies was to confirm the efficacy and safety of Astodrimer 1 % Gel for treatment of BV.Study Design: Women with bacterial vaginosis were randomized 1:1 to Astodrimer 1 % Gel (Study 1 conducted in the United States, N = 127; Study 2 conducted in the Un…									11	0	0	0	6	0	11			0301-2115	1872-7654		WOS:000515443300003	31812702
Ha, Thoa K.; Lamar, Robyn; Blat, Cinthia; Rosenstein, Melissa G.	External cephalic version: Success rates with and without nitrous oxide	EUROPEAN JOURNAL OF OBSTETRICS & GYNECOLOGY AND REPRODUCTIVE BIOLOGY	272	156	159	10.1016/j.ejogrb.2022.03.007	Article	MAY 2022	2022	Background: External cephalic version (ECV) is a technique used to reduce the incidence of cesarean deliveries due to malpresentation. Nitrous oxide is an inhaled analgesic that may be used for pain relief for women undergoing external cephalic version.Objective: To compare the conversion rate of non-cephalic to cephalic presentation in ECV with and without nitrous oxide.Study design: A retrospec…									0	0	0	0	0	0	0			0301-2115	1872-7654		WOS:000794015200009	35316745
Gonzalez-Diaz, Enrique; Fernandez Fernandez, Camino; Gonzalo Orden, Jose Manuel; Fernandez Corona, Alfonso	Which characteristics of the episiotomy and perineum are associated with a lower risk of obstetric anal sphincter injury in instrumental deliveries	EUROPEAN JOURNAL OF OBSTETRICS & GYNECOLOGY AND REPRODUCTIVE BIOLOGY	233	127	133	10.1016/j.ejogrb.2018.12.019	Article	FEB 2019	2019	Objetive: Operative vaginal delivery (OVD) is the most important risk fact for obstetric anal sphincter injury (OASI). Knowledge of possible risk factors for their occurrence may therefore reduce the likelihood of faecal incontinence. The aim is to analyse the effect of mediolateral episitomy and perineum characteristics on the occurrence of OASI in OVD.Study Design: Case-control study, which inc…									7	0	0	0	2	0	7			0301-2115	1872-7654		WOS:000458709500022	30594022
Lagrange, Aurelie; Decoux, Damien; Briot, Nathalie; Hennequin, Audrey; Coudert, Bruno; Desmoulins, Isabelle; Bertaut, Aurelie	Visceral osteopathic manipulative treatment reduces patient reported digestive toxicities induced by adjuvant chemotherapy in breast cancer: A randomized controlled clinical study	EUROPEAN JOURNAL OF OBSTETRICS & GYNECOLOGY AND REPRODUCTIVE BIOLOGY	241	49	55	10.1016/j.ejogrb.2019.08.003	Article	OCT 2019	2019	Objective: Breast cancer patients often benefit from adjuvant chemotherapy, a protocol whose effectiveness is accompanied by disabling adverse effects. The aim of this controlled clinical study was to determine the impact of visceral osteopathy on the incidence of nausea/vomiting, constipation and overall quality of life (QoL) in women operated for breast cancer and undergoing adjuvant chemothera…									5	0	0	0	0	0	5			0301-2115	1872-7654		WOS:000491302400009	31430616
Song, Taejong; Kang, Du-Young	Three-dimensional versus two-dimensional laparoscopic myomectomy: A randomized controlled trial	EUROPEAN JOURNAL OF OBSTETRICS & GYNECOLOGY AND REPRODUCTIVE BIOLOGY	264	271	275	10.1016/j.ejogrb.2021.07.036	Article	SEP 2021	2021	Objective: This study aimed to compare the surgical outcomes of three-dimensional (3D) and two-dimensional (2D) laparoscopic myomectomy.Study design.A total of 64 patients with symptomatic uterine fibroids were randomly assigned to either the 3D (n = 32) group or the 2D group (n = 32). The primary outcomes were the operative blood loss and change in hemoglobin levels. The secondary outcome was op…									2	0	0	0	0	0	2			0301-2115	1872-7654		WOS:000755157800049	34343772
Matos Queiroz, Ana Carolina; Fabri, Vanessa; Mantoan, Henrique; Sanches, Solange Moraes; Gadelha Guimaraes, Andreia Paiva; Goncalves Ribeiro, Adriana Regina; da Nogueira Silveira Lima, Joao Paulo; Chen, Michael Jenwel; Baiocchi, Glauco; Balieiro Anastacio da Costa, Alexandre Andre	Risk factors for pelvic and distant recurrence in locally advanced cervical cancer	EUROPEAN JOURNAL OF OBSTETRICS & GYNECOLOGY AND REPRODUCTIVE BIOLOGY	235	6	12	10.1016/j.ejogrb.2019.01.028	Article	APR 2019	2019	Objective: Despite the benefits of concomitant radiotherapy and cisplatin for locally advanced cervical cancer, recurrence rates remain high. New treatment strategies such as consolidation chemotherapy and different concomitant chemotherapy combinations have been tested in recent years. Identification of the best candidates for each treatment strategy could optimize results.Study design: A retros…									13	1	0	0	3	0	14			0301-2115	1872-7654		WOS:000464086900002	30771718
