# Supplementary material for: Clinical trial registration and CONSORT adherence in obstetrics and gynecology journals: a cross-sectional analysis of Chinese- and English-language publications
Source: PeerJ. 2026 Apr 21;14:e21140. doi: 10.7717/peerj.21140 (PMC13108464; doi:10.7717/peerj.21140)
Supplement: Supplemental Information 1 [file peerj-14-21140-s001.zip › Raw data-updated/RCT-English journals/First round-excluded based on article type review/36.xls]

## Sheet: savedrecs
Authors	Article Title	Source Title	Volume	Issue	Start Page	End Page	DOI	Document Type	Publication Date	Publication Year	Abstract	Abstract - Foreign	Abstract - English Transliteration	Abstract - Foreign	Abstract - Korean	Conference Title	Conference Date	Conference Sponsor	Conference Location	Times Cited, WoS Core	Times Cited, CSCD	Times Cited, RSCI	Times Cited, ARCI	Times Cited, BCI	Times Cited, SCIELO	Times Cited, All Databases	180 Day Usage Count	Since 2013 Usage Count	ISSN	eISSN	ISBN	UT (Unique ID)	Pubmed Id
Tehraninejad, Ensieh Shahrokh; Raisi, Elham; Ghaleh, Fatemeh Bakhtiyari; Rashidi, Batool Hossein; Aziminekoo, Elham; Kalantari, Vahid; Haghollahi, Fedyeh; Shariat, Mamak	The sequential embryo transfer compared to blastocyst embryo transfer in in vitro fertilization (IVF) cycle in patients with the three repeated consecutive IVF. A randomized controlled trial	GYNECOLOGICAL ENDOCRINOLOGY	35	11	955	959	10.1080/09513590.2019.1613639	Article	NOV 2 2019	2019	The purpose of this study was to determine the pregnancy rate in the double sequential transfer of embryos on both day 3 and day 5 compared to day 5 alone, in in vitro fertilization-embryo transfer (IVF/ET) in patients with the three repeated consecutive IVF failures. In this controlled trial, women scheduled for IVF/ET with the three repeated consecutive IVF failures were randomized to either se…									4	1	0	0	2	0	5			0951-3590	1473-0766		WOS:000469525900001	31092077
Wang, Li; Wen, Xinqiang; Lv, Shulan; Tian, Sijuan; Jiang, Yifan; Yang, Xiaofeng	Effects of vitamin D supplementation on metabolic parameters of women with polycystic ovary syndrome: a meta-analysis of randomized controlled trials	GYNECOLOGICAL ENDOCRINOLOGY	37	5	446	455	10.1080/09513590.2020.1813272	Article	MAY 4 2021	2021	Objective The purpose of this meta-analysis was to evaluate the effects of vitamin D supplementation on metabolic parameters of women with polycystic ovary syndrome (PCOS). Methods We performed a literature search of databases and identified randomized controlled trials (RCTs) published prior to December 2019. A meta-analysis was conducted using RevMan 5.3 and Stata 12.0 software. We compared the…									7	0	0	0	3	0	7			0951-3590	1473-0766		WOS:000567967800001	32909865
Hadji, Peyman; Neulen, Joseph; Schaudig, Katrin; Schwenkhagen, Anneliese; Grimmbacher, Stefanie; Wiegratz, Inka	Extended-cycle versus conventional treatment with a combined oral contraceptive containing ethinylestradiol (30 mu g) and levonorgestrel (150 mu g) in a randomized controlled trial	GYNECOLOGICAL ENDOCRINOLOGY	36	6	513	520	10.1080/09513590.2020.1725963	Article	JUN 2 2020	2020	The objective was to assess efficacy and safety of a combined oral contraceptive containing ethinylestradiol (EE) and levonorgestrel (LNG) in an extended-cycle vs. a conventional-cycle regimen. This first European randomized, active controlled, open, prospective, parallel-group trial was conducted in 48 German gynecological centers. 1,314 healthy, sexually active women aged 18-35 years were rando…									1	0	0	0	0	0	1			0951-3590	1473-0766		WOS:000514434400001	32064971
Wu, Pei-Yu; Tan, Xianzu; Wang, Min; Zheng, Xiangqing; Lou, Jin-He	Selenium supplementation for polycystic ovary syndrome: a meta-analysis of randomized controlled trials	GYNECOLOGICAL ENDOCRINOLOGY					10.1080/09513590.2022.2118709	Article; Early Access		2022	Introduction: The efficacy of selenium supplementation was elusive for polycystic ovary syndrome. This meta-analysis aimed to explore the efficacy of selenium supplementation for polycystic ovary syndrome. Methods: PubMed, EMbase, Web of science, EBSCO, Cochrane library database, CNKI, Chongqing VIP database and Wanfang databases have been searched through July 2022 and we included randomized con…									0	0	0	0	0	0	0			0951-3590	1473-0766		WOS:000849592600001	36050880
Al-Zebeidi, Jawharah; Agdi, Mohammed; Lary, Sahar; Al-Obaid, Solaiman; Salim, Gamar; Al-Jaroudi, Dania	Effect of empiric intravenous intralipid therapy on pregnancy outcome in women with unexplained recurrent implantation failure undergoing intracytoplasmic sperm injection-embryo transfer cycle: a randomized controlled trial	GYNECOLOGICAL ENDOCRINOLOGY	36	2	131	134	10.1080/09513590.2019.1631280	Article	FEB 1 2020	2020	To evaluate the effect of empiric intralipid infusion therapy on pregnancy outcomes for patients with unexplained recurrent implantation failure (RIF) undergoing intracytoplasmic sperm injection (ICSI). A total of 142 patients with a history of unexplained RIF (3 or more cycles) were included in this randomized controlled trial. Patients were randomized into two groups, study group (n = 71) and c…									15	0	1	0	12	0	16			0951-3590	1473-0766		WOS:000472434400001	31220957
Leppanen, Riikka; Tinkanen, Helena; Huhtala, Heini; Ahinko, Katja	Single-administered GnRH agonist as luteal phase support in insemination cycles: a randomized controlled trial	GYNECOLOGICAL ENDOCRINOLOGY	38	5	438	442	10.1080/09513590.2022.2054984	Article	MAY 4 2022	2022	Objective To find out whether a single-administered GnRH agonist improves the live birth rate in real-life patients undergoing intrauterine insemination (IUI) cycles. Study Design A prospective, randomized controlled trial in a public single tertiary center in Tampere University Hospital, Finland. Altogether 251 IUI cycles in 163 patients were randomized to triptorelin and a control group between…									0	0	0	0	0	0	0			0951-3590	1473-0766		WOS:000772763200001	35323085
Yang, Mukun; Lin, Shouqing; Zheng, Shurong; Sun, Aijun; Bian, Meilu; Li, Shilan; Liu, Jianli; Hu, Lina; Hui, Ning; Zhong, Jing; Hou, Hongchun; Yue, Tianfu; Gao, Xiaoli; Bai, Wenpei	A multicenter, randomized, open, controlled trial to evaluate the efficacy of Honglilai Vaginal Cream and Premarin Vaginal Cream for Genitourinary Syndrome of Menopause in different subgroups of Chinese postmenopausal women	GYNECOLOGICAL ENDOCRINOLOGY	38	10	861	867	10.1080/09513590.2022.2118710	Article	OCT 3 2022	2022	Aim In a randomized, multicenter, open, controlled trial, we compared the effects of Honglilai Vaginal Cream and Premarin Vaginal Cream in different age subgroups and menopausal year subgroups (trial registration numbers: 02003L00493). Methods Postmenopausal women with Genitourinary Syndrome of Menopause (GSM) were divided into Honglilai group (n = 319) and Premarin group (n = 116), while subgrou…									0	0	0	0	0	0	0			0951-3590	1473-0766		WOS:000850865600001	36067791
Horowitz, Eran; Mizrachi, Yossi; Finkelstein, Maya; Farhi, Jacob; Shalev, Amir; Gold, Eran; Raziel, Arieh; Weissman, Ariel	A randomized controlled trial of vaginal progesterone for luteal phase support in modified natural cycle - frozen embryo transfer	GYNECOLOGICAL ENDOCRINOLOGY	37	9	792	797	10.1080/09513590.2020.1854717	Article	SEP 2 2021	2021	ObjectiveOur aim was to study whether luteal phase support (LPS) increases the live-birth rate (LBR) in women undergoing modified natural cycle (mNC) frozen-thawed embryo transfer (FET).MethodsIn a randomized controlled trial, conducted at a university-affiliated tertiary medical center, a total of 59 patients aged 18-45 years, underwent mNC-FET. FET was performed in mNC following ovulation trigg…									9	0	0	0	3	0	9			0951-3590	1473-0766		WOS:000598202700001	33307906
Ji, Xinlu; Chen, Jian; Xu, Ping; Shen, Shanmei; Bi, Yan	Effect of probiotics combined with metformin on improvement of menstrual and metabolic patterns in women with polycystic ovary syndrome: a randomized clinical trial	GYNECOLOGICAL ENDOCRINOLOGY	38	10	856	860	10.1080/09513590.2022.2119219	Article	OCT 3 2022	2022	Objectives: The aim of this study was to access the efficacy of probiotics combined with metformin on improvement of menstrual and metabolic patterns in women with polycystic ovary syndrome (PCOS). Methods: In this single-centre, controlled, randomized clinical trial (NCT03336840), 60 non-obese women with PCOS were randomly assigned (1:1:1) to receive probiotics (4 g daily), metformin (1.5 g dail…									0	0	0	0	0	0	0			0951-3590	1473-0766		WOS:000850051800001	36062569
Sheida, Arezoo; Davar, Robab; Tabibnejad, Nasim; Eftekhar, Maryam	The effect of adding L-Carnitine to the GnRH-antagonist protocol on assisted reproductive technology outcome in women with polycystic ovarian syndrome: a randomized clinical trial	GYNECOLOGICAL ENDOCRINOLOGY					10.1080/09513590.2021.1878135	Article; Early Access		2021	Objective: This study aimed to investigate the effect of adding L-Carnitine to the gonadotropins on ART outcome in frozen-thawed embryo transfer cycles among PCOS women.Methods: In this randomized clinical trial, 83 patients with PCOS were randomized to either L-Carnitine supplemented (n = 42) or control (n = 41) groups. The L-Carnitine group was given 3000 mg of oral L-Carnitine daily until the …									2	0	0	0	3	0	3			0951-3590	1473-0766		WOS:000613370000001	33517804
Leng, Ting; Li, Xue; Zhang, Hong	Levothyroxine treatment for subclinical hypothyroidism improves the rate of live births in pregnant women with recurrent pregnancy loss: a randomized clinical trial	GYNECOLOGICAL ENDOCRINOLOGY	38	6	488	494	10.1080/09513590.2022.2063831	Article	JUN 3 2022	2022	Objective: This study aimed to assess whether the use of levothyroxine was beneficial in pregnant women with subclinical hypothyroidism (SCH) or women who were positive for thyroid peroxidase antibody (TPOAb(+)). Study design: This was a randomized clinical trial involving 1736 populations of pregnant women. Our study was conducted into two groups: normal pregnant group and recurrent pregnancy lo…									0	0	0	0	0	0	0			0951-3590	1473-0766		WOS:000782691600001	35426326
Zhao, Qian; He, Jin	Efficacy and safety of metformin in pregnant women with polycystic ovary syndrome: a systematic review with meta-analysis of randomized and non-randomized controlled trials	GYNECOLOGICAL ENDOCRINOLOGY	38	7	558	568	10.1080/09513590.2022.2080194	Article	JUL 3 2022	2022	Objective To evaluate the efficacy and safety of using metformin in pregnant women with polycystic ovarian syndrome (PCOS) and to explore the most effective and safe protocol by using a meta-analysis method. Methods Medline, EMBASE, Cochrane Library, and other databases were searched for randomized controlled trials and prospective cohort studies enrolling pregnant women with PCOS on receiving me…									0	0	0	0	0	0	0			0951-3590	1473-0766		WOS:000801095800001	35621312
Li, Chaolin; Gao, Can; Zhang, Xianqin; Zhang, Lin; Shi, Hao; Jia, Xu	Comparison of the effectiveness and safety of insulin and oral hypoglycemic drugs in the treatment of gestational diabetes mellitus: a meta-analysis of 26 randomized controlled trials	GYNECOLOGICAL ENDOCRINOLOGY	38	4	303	309	10.1080/09513590.2021.2015761	Article	APR 3 2022	2022	Objective Oral hypoglycemic drugs for the treatment of gestational diabetes mellitus (GDM) are still controversial because they can pass through the placenta. The purpose of this meta-analysis is to evaluate the safety and effectiveness of oral hypoglycemic drugs. Methods PubMed, Ovid Embase, Web of Science, and Cochrane databases were systematically searched (inception to 20 April 2021). Rev Man…									2	0	0	0	1	0	2			0951-3590	1473-0766		WOS:000730500700001	34907818
Moreira Borba, Clarissa; Francisco Ferreira, Charles; Vargas Ferreira, Fernanda; Perez-Lopez, Faustino R.; Osorio Wender, Maria Celeste	Effect of sulpiride on menopausal hot flashes: a randomized, double-blind, placebo-controlled clinical trial	GYNECOLOGICAL ENDOCRINOLOGY	36	3	247	251	10.1080/09513590.2019.1658189	Article	MAR 3 2020	2020	Low doses of sulpiride have been used off-label to treat menopausal hot slashes in Southern Brazil despite limited scientific evidence. This randomized controlled trial aimed at assessing the effects of sulpiride as compared to placebo on the frequency and severity of hot flashes. Postmenopausal women, aged 47-62, were recruited from the Menopause Clinic at Hospital de Clinicas de Porto Alegre, R…									0	0	0	0	0	0	0			0951-3590	1473-0766		WOS:000483653700001	31476924
Yang, Dong-Zi; Griesinger, Georg; Wang, Wei; Gong, Fei; Liang, Xiaoyan; Zhang, Hanwang; Sun, Yingpu; Kahler, Elke; Pexman-Fieth, Claire; Olofsson, Jan I.; Tournaye, Herman; Chen, Zi-Jiang	A Phase III randomized controlled trial of oral dydrogesterone versus intravaginal progesterone gel for luteal phase support in in vitro fertilization (Lotus II): results from the Chinese mainland subpopulation	GYNECOLOGICAL ENDOCRINOLOGY	36	2	175	183	10.1080/09513590.2019.1645110	Article	FEB 1 2020	2020	Lotus II, a randomized, open-label, multicenter, international study compared the efficacy and safety of oral dydrogesterone versus micronized vaginal progesterone (MVP) gel for luteal support in IVF. A prespecified subgroup analysis was performed on 239 Chinese mainland subjects from the overall study population (n = 1034), who were randomized to oral dydrogesterone 30 mg or 8% MVP gel 90 mg dai…									5	2	0	0	0	0	7			0951-3590	1473-0766		WOS:000480960400001	31397179
Shokrpour, Maryam; Foroozanfard, Fatemeh; Ebrahimi, Faraneh Afshar; Vahedpoor, Zahra; Aghadavod, Esmat; Ghaderi, Amir; Asemi, Zatollah	Comparison of myo-inositol and metformin on glycemic control, lipid profiles, and gene expression related to insulin and lipid metabolism in women with polycystic ovary syndrome: a randomized controlled clinical trial	GYNECOLOGICAL ENDOCRINOLOGY	35	5	406	411	10.1080/09513590.2018.1540570	Article	MAY 4 2019	2019	This investigation was conducted to evaluate comparison of myo-inositol and metformin on glycemic control, lipid profiles, and gene expression related to insulin and lipid metabolism in women with polycystic ovary syndrome (PCOS). This randomized controlled trial was conducted on 53 women with PCOS, aged 18-40 years old. Subjects were randomly allocated into two groups to take either myo-inositol…									23	2	2	0	9	0	27			0951-3590	1473-0766		WOS:000467731500008	30608001
Molaie, Maryam; Darvishi, Behrad; Azar, Zahra Jafari; Shirazi, Mahboobeh; Amin, Gholamreza; Afshar, Shima	Effects of a combination of Nigella sativa and Vitex agnus-castus with citalopram on healthy menopausal women with hot flashes: results from a subpopulation analysis	GYNECOLOGICAL ENDOCRINOLOGY	35	1	58	61	10.1080/09513590.2018.1499086	Article	JAN 2 2019	2019	The goal of the current study was to evaluate the efficiency of a phytotherapeutic intervention consisting of a combination of Nigella sativa and Vitex agnus-castus with citalopram in the control of hot flashes in healthy menopausal women. An 8 week, double-blind, randomized, placebo-controlled study was performed among 46 women aged between 40 and 60 years experiencing an average of more than fo…									6	0	0	0	2	0	6			0951-3590	1473-0766		WOS:000459591100013	30129806
Indhavivadhana, Suchada; Boonyachan, Worawat; Rattanachaiyanont, Manee; Wongwananuruk, Thanyarat; Techatraisak, Kitirat; Sa-Nga-Areekul, Nutchaya	Effectiveness of vitamin D2 supplementation on high-sensitivity C-reactive protein and other metabolic indices in menopausal Thai women: a randomized-controlled trial	GYNECOLOGICAL ENDOCRINOLOGY	38	1	83	89	10.1080/09513590.2021.1988560	Article	JAN 2 2022	2022	Objective To investigate the effectiveness of vitamin D2 supplementation with ergocalciferol on high-sensitivity C-reactive protein (hsCRP) level and other cardio-metabolic indices in menopausal Thai women. Materials and methods A double-blind, randomized, placebo-controlled trial was conducted at the menopause clinic of a university hospital in Thailand from May 2017 to 2018. Participants were 8…									0	0	0	0	0	0	0			0951-3590	1473-0766		WOS:000711789200001	34704877
Ye, Hong; Luo, Xiu; Pei, Li; Li, Fujie; Li, Chunli; Chen, Yueduo; Zhang, Xiaodong; Huang, Guoning	The addition of single dose GnRH agonist to luteal phase support in artificial cycle frozen embryo transfer: a randomized clinical trial	GYNECOLOGICAL ENDOCRINOLOGY	35	7	618	622	10.1080/09513590.2018.1563888	Article	JUL 3 2019	2019	This prospective randomized clinical trial (RCT) was to evaluate the effect of single-dose gonadotrophin-releasing hormone agonist (GnRHa) in artificial cycle frozen-embryo transfer (AC-FET). A total of 868 FET cycles were included and randomized into two groups: Group A (n=434) received GnRHa 0.1mg subcutaneous injection on day 3 after embryo transfer (ET); Group B (n=434) did not receive GnRHa.…									6	0	0	0	1	0	6			0951-3590	1473-0766		WOS:000473451700015	30700175
Ceccaroni, Marcello; Clarizia, Roberto; Liverani, Stefano; Donati, Agnese; Ceccarello, Matteo; Manzone, Maria; Roviglione, Giovanni; Ferrero, Simone	Dienogest vs GnRH agonists as postoperative therapy after laparoscopic eradication of deep infiltrating endometriosis with bowel and parametrial surgery: a randomized controlled trial	GYNECOLOGICAL ENDOCRINOLOGY	37	10	930	933	10.1080/09513590.2021.1929151	Article	OCT 3 2021	2021	Background The recurrence of deep infiltrating endometriosis (DIE) after its surgical excision is a big problem: postoperative treatment is crucial. Objective To compare two postoperative treatments: Dienogest and GnRH agonists. Design Prospective Randomized Controlled Trial (RCT). Patients 146 women submitted to laparoscopic eradication of DIE with bowel and parametrial surgery. Interventions Pa…									4	0	0	0	0	0	4			0951-3590	1473-0766		WOS:000655096200001	34036845
Villar-Lopez, Martha; Soto-Becerra, Percy; Curse Choque, Ruth; Al-Kassab-Cordova, Ali; Bernuy-Barrera, Felix; Palomino, Henry; Rojas, Percy A.; Vera, Carmela; Lugo-Martinez, Gabriela; Mezones-Holguin, Edward	Safety and tolerability of a natural supplement containing glucosinolates, phytosterols and citrus flavonoids in adult women: a randomized phase I, placebo-controlled, multi-arm, double-blinded clinical trial	GYNECOLOGICAL ENDOCRINOLOGY	37	10	906	913	10.1080/09513590.2021.1960965	Article	OCT 3 2021	2021	Objective To evaluate the safety and tolerability of an oral herbal supplement containing glucosinolates, phytosterols, and citrus flavonoids (Warmi (R), Lima Peru;) in otherwise healthy adult women. Methods This was a phase-I, randomized parallel three arms, double-blinded, and a placebo-controlled clinical trial. A total of 55 participants aged 18-40 were randomly assigned to one of three group…									1	0	0	0	1	0	1			0951-3590	1473-0766		WOS:000684086400001	34379025
Karamali, Maryam; Gholizadeh, Masoumeh	The effects of coenzyme Q10 supplementation on metabolic profiles and parameters of mental health in women with polycystic ovary syndrome	GYNECOLOGICAL ENDOCRINOLOGY	38	1	45	49	10.1080/09513590.2021.1991910	Article	JAN 2 2022	2022	Objective Evaluating the impact of coenzyme Q10 (CoQ10) supplementation on hormonal indices, mental health, and biomarkers of inflammatory responses and oxidative stress among female patients suffering from polycystic ovary syndrome (PCOS). Methods The present double-blinded, placebo-controlled randomized clinical trial consisted of 55 PCOS women (aged 18-40 years old), who were randomized into g…									2	0	0	0	1	0	2			0951-3590	1473-0766		WOS:000708718400001	34664527
El Sharkwy, Ibrahim; El-Din, Mostafa Sharaf	l-Carnitine plus metformin in clomiphene-resistant obese PCOS women, reproductive and metabolic effects: a randomized clinical trial	GYNECOLOGICAL ENDOCRINOLOGY	35	8	701	705	10.1080/09513590.2019.1576622	Article	AUG 3 2019	2019	To evaluate the reproductive and metabolic effects of L-carnitine plus metformin in clomiphene citrate (CC) resistant obese polycystic ovary syndrome (PCOS) women. A double-blinded randomized controlled clinical trial, clomiphene-citrate resistant obese women were allocated randomly to receive CC plus metformin and L-carnitine (n=138) or CC plus metformin and placebo (n=136). The primary outcome …									16	0	1	0	11	0	17			0951-3590	1473-0766		WOS:000477899300012	30806102
Mendoza, Nicolas; Paz Diaz-Ropero, Maria; Aragon, Miguel; Maldonado, Vicente; Llaneza, Placido; Lorente, Juan; Mendoza-Tesarik, Raquel; Maldonado-Lobon, Jose; Olivares, Monica; Fonolla, Juristo	Comparison of the effect of two combinations of myo-inositol and D-chiro-inositol in women with polycystic ovary syndrome undergoing ICSI: a randomized controlled trial	GYNECOLOGICAL ENDOCRINOLOGY	35	8	695	700	10.1080/09513590.2019.1576620	Article	AUG 3 2019	2019	The purpose of this study was to evaluate the effect of two doses of D-chiro-inositol (DCI) in combination with Myo-inositol (MYO) in women with PCOS undergoing ICSI. This was a multicenter controlled, randomized, double-blind parallel group study with two MYO-DCI formulations for 12weeks. The study group (SG) was administered 550mg of MYO + 150mg of DCI twice daily; the control group (CG) was ad…									15	1	2	0	4	0	18			0951-3590	1473-0766		WOS:000477899300011	31657275
Yousefi, Mojgan; Kavianpour, Maria; Hesami, Sepideh; Nooshabadi, Mohamadreza Rashidi; Haghighian, Hossein Khadem	Effect of alpha-lipoic acid at the combination with mefenamic acid in girls with primary dysmenorrhea: randomized, double-blind, placebo-controlled clinical trial	GYNECOLOGICAL ENDOCRINOLOGY	35	9	782	786	10.1080/09513590.2019.1590544	Article	SEP 2 2019	2019	Primary dysmenorrhea is a common gynecologic disorder and is one of the main causes for referral to the gynecology clinic. This study aimed to determine the effects of alpha-lipoic acid (ALA) and mefenamic acid and a combination compared with placebo on the girls with primary dysmenorrhea. This double-blind, placebo-controlled clinical trial done on population consisted of female students living …									2	0	0	0	1	0	2			0951-3590	1473-0766		WOS:000482257600008	30957578
Pazhohan, Azar; Danaei-Mehrabad, Shahla; Mohamad-Rezaeii, Zhila; Amidi, Fardin; Khodarahmian, Mahshad; Nashtaei, Maryam Shabani; Sobhani, Aligholi; Farajzadeh, Mir Ali	The modulating effects of vitamin D on the activity of beta-catenin in the endometrium of women with endometriosis: a randomized exploratory trial	GYNECOLOGICAL ENDOCRINOLOGY	37	3	278	282	10.1080/09513590.2020.1858780	Article	MAR 4 2021	2021	AimsThe aim of this prospective study was to investigate the effects of vitamin D on the expression and activity of beta-catenin, as the key molecule of the Wnt/beta-catenin signaling pathway, in endometriosis women.Materials and methodsThirty four infertile women with stage III or IV endometriosis were randomly divided to two groups. The control group received the routine treatment and the treat…									3	0	0	0	1	0	3			0951-3590	1473-0766		WOS:000597355300001	33305626
Kodarahmian, Mahshad; Amidi, Fardin; Moini, Ashraf; Kashani, Ladan; Nashtaei, Maryam Shabani; Pazhohan, Azar; Bahramrezai, Mojdeh; Berenjian, Samaneh; Sobhani, Aligholi	The modulating effects of Resveratrol on the expression of MMP-2 and MMP-9 in endometriosis women: a randomized exploratory trial	GYNECOLOGICAL ENDOCRINOLOGY	35	8	719	726	10.1080/09513590.2019.1576612	Article	AUG 3 2019	2019	Endometriosis is an inflammatory disease; the hallmark of inflammation is over-activation of matrix metalloproteinases (MMPs). The regulatory effects of Resveratrol on MMPs were formerly depicted in other cell lines. This study aimed at investigating the effects of Resveratrol on expression of MMP-2 and -9 in endometriosis patients. This trial was carried out on endometriosis patients (n=34) who …									14	3	0	0	8	0	17			0951-3590	1473-0766		WOS:000477899300016	30777471
Pingarron, Carmen; de Lafuente, Pilar; Ierullo, Antonio Maria; Poyo Torcal, Silvia; Maroto Diaz, Carlos Javier; Palacios, Santiago	Ospemifene in clinical practice for vulvo-vaginal atrophy: results at 3 months of follow-up of use	GYNECOLOGICAL ENDOCRINOLOGY	37	6	562	566	10.1080/09513590.2020.1853695	Article	JUN 3 2021	2021	ObjectiveTo assess the effect of ospemifene 60 mg/day in vulvovaginal atrophy (VVA) in postmenopausal women under conditions of routine clinical practice after 3 months of follow-up.MethodsThe AYSEX study is a Spanish observational, prospective, and unicentric study in which 5 gynecologists recruited postmenopausal women with VVA in routine clinical practice treated with ospemifene 60 mg/day as a…									4	0	0	0	1	0	4			0951-3590	1473-0766		WOS:000597862800001	33300371
Aydin, Turgut; Kalem, Muberra Namli; Bakirarar, Batuhan; Aygun, Elif Ganime; Kalem, Ziya	Comparing the success rate of natural cycle and modified natural cycle protocols for frozen-thawed embryo transfer	GYNECOLOGICAL ENDOCRINOLOGY					10.1080/09513590.2022.2128747	Article; Early Access		2022	Objective: The aim of the present study is to compare the effects of Natural Cycle and modified Natural Cycle protocols for frozen-thawed embryo transfer on clinical pregnancy rate and live birth rate. Methods: This prospective randomized controlled trial comprised 145 patients scheduled for frozen-thawed embryo transfer and was conducted at a university hospital between 2019 and 2021. The Natura…									0	0	0	0	0	0	0			0951-3590	1473-0766		WOS:000867502800001	36220075
Taghizadeh, Shiva; Izadi, Azimeh; Shirazi, Shabnam; Parizad, Marziyeh; Gargari, Bahram Pourghassem	The effect of coenzyme Q10 supplementation on inflammatory and endothelial dysfunction markers in overweight/obese polycystic ovary syndrome patients	GYNECOLOGICAL ENDOCRINOLOGY	37	1	26	30	10.1080/09513590.2020.1779689	Article	JAN 2 2021	2021	Background:This study aimed at determining the effects of coenzyme Q10 (CoQ10) supplementation on the inflammatory and endothelial dysfunction indices among overweight and obese women with polycystic ovary syndrome (PCOS). Methods:This randomized double-blind, placebo-controlled clinical trial was performed among overweight and obese women diagnosed with PCOS. Forty three PCOS women were randomly…									7	0	0	0	3	0	7			0951-3590	1473-0766		WOS:000544566100001	32544011
Han, Minjung; Chang, Jooyoung; Choi, Seulggie; Cho, Yoosun; Lee, Gyeongsil; Park, Sang Min	Association of tibolone and dementia risk: a cohort study using Korean claims data	GYNECOLOGICAL ENDOCRINOLOGY	37	6	567	571	10.1080/09513590.2020.1843624	Article	JUN 3 2021	2021	ObjectiveFew studies have examined whether tibolone (TIB), a type of hormone replacement therapy widely used in Asia and Europe, affects dementia risk in postmenopausal women. Our study aims to investigate the association of TIB and dementia risk in Korean women aged 50-80 years.MethodsA population-based longitudinal study was conducted using the Korean National Health Insurance Service claims da…									4	0	0	0	0	0	4			0951-3590	1473-0766		WOS:000586177000001	33150798
Lee, Kai Wei; Tan, Siow Foon; Omar, Azahadi; Nasir, Nazrila Hairizan; Ching, Siew Mooi; Mohd Noor, Mohd Khairi; Masdor, Noor Azreen; Lee, Yeow Siong; Noordin, Salmah; Mohamed, Hazlin	Effectiveness of system-based intervention in reducing incidence of type 2 diabetes and to improve the postnatal metabolic profiles in women with gestational diabetes mellitus A: randomized controlled study	GYNECOLOGICAL ENDOCRINOLOGY	38	1	55	62	10.1080/09513590.2021.1988561	Article	JAN 2 2022	2022	Aim The objective of this study was to determine the effectiveness of system-based intervention in reducing the incidence of diabetes and to improve the postnatal metabolic profiles among women with gestational diabetes mellitus (GDM). Materials and methods For women in the intervention arm (n = 130), they received one session of individualized health education at 36 gestational weeks, a booklet …									1	0	0	0	0	0	1			0951-3590	1473-0766		WOS:000706653700001	34636710
Wang, Ya-Ping; Ma, Di; Cheng, Xiao-Tong; Zhang, Si-Jia; Xue, Wei; Deng, Yan; Wang, Yan-Fang; Sun, Ai-Jun	Comparison Of Cimicifuga foetida extract and different hormone therapies regarding in causing breast pain in early postmenopausal women	GYNECOLOGICAL ENDOCRINOLOGY	35	2	160	164	10.1080/09513590.2018.1505845	Article	FEB 1 2019	2019	This study aimed to compare the influence between Cimicifuga foetida extract and different hormone therapies on breast pain in early postmenopausal women. A prospective, randomized, controlled clinical trial was conducted among 96 early postmenopausal women. Participants were randomly assigned to three groups: group A received 1 mg/day estradiol valerate plus 4 mg/day medroxyprogesterone acetate …									3	0	0	0	0	0	3			0951-3590	1473-0766		WOS:000462144100016	30324837
Mehdizadehkashi, Abolfazl; Rokhgireh, Samaneh; Tahermanesh, Kobra; Eslahi, Neda; Minaeian, Sara; Samimi, Mansooreh	The effect of vitamin D supplementation on clinical symptoms and metabolic profiles in patients with endometriosis	GYNECOLOGICAL ENDOCRINOLOGY	37	7	640	645	10.1080/09513590.2021.1878138	Article	JUL 3 2021	2021	BackgroundTo our knowledge, data on the effects of vitamin D supplementation on clinical symptoms and metabolic profiles in patients with endometriosis are limited. This study was conducted to determine the effects of vitamin D supplementation on clinical symptoms and metabolic profiles in patients with endometriosis.MethodsThe current randomized, double-blind, placebo-controlled trial was conduc…									5	0	1	0	4	0	6			0951-3590	1473-0766		WOS:000612778200001	33508990
Pingarron Santofimia, Carmen; Lafuente Gonzalez, Pilar; Guitierrez Velez, Maria del Carmen; Aguilar, Virginia Calvente; Torcal, Silvia Poyo; Sanchez, Pablo Terol; Palacios, Santiago	Long-term use of ospemifene in clinical practice for vulvo-vaginal atrophy: end results at 12 months of follow-up	GYNECOLOGICAL ENDOCRINOLOGY	38	7	577	582	10.1080/09513590.2022.2083103	Article	JUL 3 2022	2022	Objective To assess the improvement in vulvovaginal atrophy (VVA) of postmenopausal women treated with oral ospemifene 60 mg/day under conditions of routine clinical practice after 12 months of follow-up. Methods The AYSEX study is a Spanish observational, prospective, and unicentric study in which five gynecologists recruited postmenopausal women with VVA in routine clinical practice treated wit…									0	0	0	0	0	0	0			0951-3590	1473-0766		WOS:000807617500001	35670533
Rajasekaran, Keerthana; Malhotra, Neena; Mahey, Reeta; Khadgawat, Rajesh; Kalaivani, Mani	Myoinositol versus metformin pretreatment in GnRH-antagonist cycle for women with PCOS undergoing IVF: a double-blinded randomized controlled study	GYNECOLOGICAL ENDOCRINOLOGY	38	2	140	147	10.1080/09513590.2021.1981282	Article	FEB 1 2022	2022	Objective To study the effects of myoinositol (Myo) in comparison to metformin (Met), in reducing the risk of OHSS and improving ART outcome in PCOS women undergoing IVF. Design Double-blinded randomized controlled trial (CTRI/2018/05/014196). Setting ART Clinic, AIIMS, New Delhi patients: 102 infertile PCOS women undergoing IVF cycles were enrolled after evaluating for eligibility and allotted a…									1	0	0	0	0	0	1			0951-3590	1473-0766		WOS:000702202400001	34590929
Prabhakar, Priyanka; Mahey, Reeta; Gupta, Monica; Khadgawat, Rajesh; Kachhawa, Garima; Sharma, Jai Bhagwan; Vanamail, Perumal; Kumari, Rajesh; Bhatla, Neerja	Impact of myoinositol with metformin and myoinositol alone in infertile PCOS women undergoing ovulation induction cycles-randomized controlled trial	GYNECOLOGICAL ENDOCRINOLOGY	37	4	332	336	10.1080/09513590.2020.1810657	Article	APR 3 2021	2021	Purpose To evaluate the benefits of myoinositol plus metformin versus myoinositol alone in infertile polycystic ovarian syndrome (PCOS) women undergoing ovulation induction cycles. Materials and methods Total 116 infertile PCOS women were randomized: Group I (n = 57): metformin (1500 mg) plus myoinositol (4 g) per day; Group II (n=59): myoinositol 4 g per day. Subjects were advised to try for spo…									4	0	0	0	1	0	4			0951-3590	1473-0766		WOS:000571317200001	32945218
Pingarron, Carmen; Lafuente, Pilar; Poyo Torcal, Silvia; Lopez Verdu, Helena; Martinez Garcia, Maria Sol; Palacios, Santiago	Vaginal health, endometrial thickness and changes in bone markers in postmenopausal women after 6 months of treatment with ospemifene in real clinical practice	GYNECOLOGICAL ENDOCRINOLOGY	38	1	78	82	10.1080/09513590.2021.1970740	Article	JAN 2 2022	2022	Objective To assess vaginal health, endometrial thickness, and changes in bone markers in postmenopausal women with vulvovaginal atrophy (VVA) treated with 60 mg/day of ospemifene under routine clinical practice. Methods The AYSEX study is a Spanish observational and prospective study performed in one center in which 5 gynecologists recruited postmenopausal women with VVA in routine clinical prac…									2	0	0	0	0	0	2			0951-3590	1473-0766		WOS:000691482400001	34463164
Agrawal, Anisha; Mahey, Reeta; Kachhawa, Garima; Khadgawat, Rajesh; Vanamail, Perumal; Kriplani, Alka	Comparison of metformin plus myoinositol vs metformin alone in PCOS women undergoing ovulation induction cycles: randomized controlled trial	GYNECOLOGICAL ENDOCRINOLOGY	35	6	511	514	10.1080/09513590.2018.1549656	Article	JUN 3 2019	2019	The present study was planned to evaluate the benefit of synergetic effect of Metformin plus Myo-inositol versus Metformin alone in infertile polycystic ovarian syndrome (PCOS) women undergoing ovulation induction. One hundred and twenty infertile PCOS women were randomized: Group I (n = 60) received Metformin (500 mg) plus Myoinositol(600 mg) three times a day; Group II received Metformin 500 mg…									19	0	4	0	4	0	23			0951-3590	1473-0766		WOS:000467860500013	30614289
Zamaniyan, Marzieh; Peyvandi, Sepideh; Gorji, Hassan Heidaryan; Moradi, Siavash; Jamal, Jaefar; Aghmashhadi, Fatemeh Yahya Poor; Mohammadi, Mohammad Hossein	Effect of platelet-rich plasma on pregnancy outcomes in infertile women with recurrent implantation failure: a randomized controlled trial	GYNECOLOGICAL ENDOCRINOLOGY	37	2	141	145	10.1080/09513590.2020.1756247	Article	FEB 1 2021	2021	Aim: Recurrent implantation failure is an important issue in Assisted reproduction and despite various treatments that have been described before, there is no agreement on which is the best option. Methods: This study was directed to assess the efficacy of autologous platelet-rich plasma (PRP) on pregnancy rate in recurrent implantation failure. Between 2016 and 2019, a total of 98 women who unsu…									16	0	0	0	8	0	16			0951-3590	1473-0766		WOS:000532166200001	32363968
