# Supplementary material for: Clinical trial registration and CONSORT adherence in obstetrics and gynecology journals: a cross-sectional analysis of Chinese- and English-language publications
Source: PeerJ. 2026 Apr 21;14:e21140. doi: 10.7717/peerj.21140 (PMC13108464; doi:10.7717/peerj.21140)
Supplement: Supplemental Information 1 [file peerj-14-21140-s001.zip › Raw data-updated/RCT-English journals/First round-excluded based on article type review/37.xls]

## Sheet: savedrecs
Authors	Article Title	Source Title	Volume	Issue	Start Page	End Page	DOI	Document Type	Publication Date	Publication Year	Abstract	Abstract - Foreign	Abstract - English Transliteration	Abstract - Foreign	Abstract - Korean	Conference Title	Conference Date	Conference Sponsor	Conference Location	Times Cited, WoS Core	Times Cited, CSCD	Times Cited, RSCI	Times Cited, ARCI	Times Cited, BCI	Times Cited, SCIELO	Times Cited, All Databases	180 Day Usage Count	Since 2013 Usage Count	ISSN	eISSN	ISBN	UT (Unique ID)	Pubmed Id
Ayoub, Hadeal; McDonald, Megan E.	Maintenance Therapy in the Primary Treatment of Epithelial Ovarian Cancer	CLINICAL OBSTETRICS AND GYNECOLOGY	63	1	80	85	10.1097/GRF.0000000000000514	Article	MAR 2020	2020	Despite aggressive upfront treatment with a combination of surgery and chemotherapy, most women with advanced epithelial malignancy will experience disease recurrence. The goal of treatment in the recurrent setting shifts away from a curative approach towards palliation of symptoms. In an attempt to delay time to first recurrence, the concept of maintenance chemotherapy emerged. This paper review…									0	0	0	0	0	0	0			0009-9201	1532-5520		WOS:000509290300010	31876639
Shetty, Sarah L. Pachtman; Fogarty, Sarah	Massage During Pregnancy and Postpartum	CLINICAL OBSTETRICS AND GYNECOLOGY	64	3	648	660	10.1097/GRF.0000000000000638	Article	SEP 2021	2021	Massage is systematic touch and manipulation of the soft tissues of the body that is increasingly being used as an adjunctive therapy for stress relief and to promote relaxation and wellbeing during pregnancy and as an alternative to pharmacologic or invasive forms of analgesia during labor. Literature to support the use of massage in pregnancy and labor is limited; however, evidence to support i…									1	0	0	0	0	0	1			0009-9201	1532-5520		WOS:000678100700021	34323238
Atkins, Kristin L.; Fogarty, Sarah; Feigel, Melissa L.	Acupressure and Acupuncture Use in the Peripartum Period	CLINICAL OBSTETRICS AND GYNECOLOGY	64	3	558	571	10.1097/GRF.0000000000000636	Article	SEP 2021	2021	Acupuncture is the procedure of inserting fine needles into specific points on the body for therapeutic purposes. Acupuncture and its derivatives (acupressure, moxibustion, electroacupuncture, and transcutaneous electric nerve stimulation on acupoints) are a popular treatment choice in the peripartum period (32 wk' gestation to 14 d postdelivery). There is substantial research evidence supporting…									0	0	0	0	0	0	0			0009-9201	1532-5520		WOS:000678100700015	34323234
