# Supplementary material for: Clinical trial registration and CONSORT adherence in obstetrics and gynecology journals: a cross-sectional analysis of Chinese- and English-language publications
Source: PeerJ. 2026 Apr 21;14:e21140. doi: 10.7717/peerj.21140 (PMC13108464; doi:10.7717/peerj.21140)
Supplement: Supplemental Information 1 [file peerj-14-21140-s001.zip › Raw data-updated/RCT-English journals/First round-excluded based on article type review/39.xls]

## Sheet: savedrecs
Authors	Article Title	Source Title	Volume	Issue	Start Page	End Page	DOI	Document Type	Publication Date	Publication Year	Abstract	Abstract - Foreign	Abstract - English Transliteration	Abstract - Foreign	Abstract - Korean	Conference Title	Conference Date	Conference Sponsor	Conference Location	Times Cited, WoS Core	Times Cited, CSCD	Times Cited, RSCI	Times Cited, ARCI	Times Cited, BCI	Times Cited, SCIELO	Times Cited, All Databases	180 Day Usage Count	Since 2013 Usage Count	ISSN	eISSN	ISBN	UT (Unique ID)	Pubmed Id
Frawley, Natasha; Jones, Richard; Pearce, Dora; Vollenhoven, Beverley	The effect of intraperitoneal ropivacaine on post-operative pain and recovery after diagnostic laparoscopy and hysterosocopy: A randomised double-blind placebo-controlled trial	AUSTRALIAN & NEW ZEALAND JOURNAL OF OBSTETRICS & GYNAECOLOGY	62	1	118	124	10.1111/ajo.13439	Article	FEB 2022	2022	Background Intraperitoneal local anaesthetic has shown benefit in operative laparoscopy; however, no randomised controlled trial has been reported with patients having diagnostic laparoscopy. Aims To determine the effect of intraperitoneal ropivacaine on post-operative analgesic requirements, pain, nausea scores and recovery following gynaecological diagnostic laparoscopy and hysteroscopy. Materi…									0	0	0	0	0	0	0			0004-8666	1479-828X		WOS:000707896900001	34658020
Wong, Clare; Goh, Amy; Merkur, Harry	Comparison of surgical outcomes using Gyrus PKS (TM) vs LigaSure (TM) in total laparoscopic hysterectomy: A randomised controlled trial	AUSTRALIAN & NEW ZEALAND JOURNAL OF OBSTETRICS & GYNAECOLOGY	60	5	790	796	10.1111/ajo.13217	Article	OCT 2020	2020	Background Advanced vessel sealing devices are widely used in laparoscopic surgery. However, there remains a lack of adequately powered trials comparing laparoscopic advanced vessel sealing devices in the clinical setting, especially in gynaecology. Aims This single-blinded randomised controlled trial aims to compare the surgical outcomes of total laparoscopic hysterectomy (TLH) using either the …									0	0	0	0	0	0	0			0004-8666	1479-828X		WOS:000553252600001	32729141
Sandeford, Jonathan; Nippita, Tanya; Bhuta, Tushar; Patterson, Jillian; Morris, Jonathan; Seeho, Sean	Protocol for probiotic therapy vs placebo for preterm prelabour rupture of membranes to prolong pregnancy duration (Pro-PPROM) trial	AUSTRALIAN & NEW ZEALAND JOURNAL OF OBSTETRICS & GYNAECOLOGY	61	2	E12	E17	10.1111/ajo.13313	Article	APR 2021	2021	Background Preterm prelabour rupture of membranes (PPROM) is a common preterm birth antecedent. Preterm infants experience increased adverse newborn outcome risks. Infection is a risk factor for early birth in PPROM. Current management is antibiotic therapy, antenatal corticosteroids and to plan delivery at 37 weeks gestation. The microbiota and probiotics are potentially protective and may impro…									0	0	0	0	0	0	0			0004-8666	1479-828X		WOS:000610458200001	33484479
Mooney, Samantha S.; Gill, Gurjot Kaur; Readman, Emma	Virtual clinics in gynaecology - Can we shorten the wait? A randomised controlled trial implementing a novel care pathway for postmenopausal bleeding	AUSTRALIAN & NEW ZEALAND JOURNAL OF OBSTETRICS & GYNAECOLOGY	62	5	732	739	10.1111/ajo.13573	Article	OCT 2022	2022	Background Postmenopausal bleeding (PMB), a common symptom of endometrial cancer, necessitates prompt clinical and sonographic assessment, often followed by hysteroscopy. Unfortunately, due to traditional gynaecology outpatient clinic paradigms, unnecessary patient-clinician encounters are common and may lead to delays in diagnosis. Aim The aim was to assess a novel clinic model for the managemen…									0	0	0	0	0	0	0			0004-8666	1479-828X		WOS:000815757500001	35754324
East, Christine E.; Davey, Mary-Ann; Kamlin, C. Omar F.; Davis, Peter G.; Sheehan, Penelope M.; Kane, Stefan C.; Brennecke, Shaun P.	The addition of fetal scalp blood lactate measurement as an adjunct to cardiotocography to reduce caesarean sections during labour: The Flamingo randomised controlled trial	AUSTRALIAN & NEW ZEALAND JOURNAL OF OBSTETRICS & GYNAECOLOGY	61	5	684	692	10.1111/ajo.13327	Article	OCT 2021	2021	Background Fetal scalp blood sampling for lactate measurement (FBSLM) is sometimes used to assist in identification of the need for expedited birth in the presence of an abnormal cardiotocograph (CTG). However, there is no randomised controlled trial evidence to support this.Aim To determine whether adding FBSLM reduces the risk of birth by emergency caesarean section in labours complicated by an…									2	0	0	0	0	0	2			0004-8666	1479-828X		WOS:000631342800001	33754338
McHugh, Lisa; Binks, Michael; Ware, Robert S.; Snelling, Tom; Nelson, Sandra; Nelson, Jane; Dunbar, Melissa; Mulholland, E. Kim; Andrews, Ross M.	Birth outcomes in Aboriginal mother-infant pairs from the Northern Territory, Australia, who received 23-valent polysaccharide pneumococcal vaccination during pregnancy, 2006-2011: The PneuMum randomised controlled trial	AUSTRALIAN & NEW ZEALAND JOURNAL OF OBSTETRICS & GYNAECOLOGY	60	1	82	87	10.1111/ajo.13002	Article	FEB 2020	2020	Background Pregnant women and infants <6 months old have a high baseline risk for pneumococcal disease compared to the general population, particularly among Indigenous populations living in poverty and low-resource settings. Efficacy trials of pneumococcal vaccination in pregnancy examining adverse birth outcomes are lacking.Aims We report adverse birth events as secondary outcomes from the 'Pne…									1	0	0	0	0	0	1			0004-8666	1479-828X		WOS:000512911500013	31198999
Fernando, Shavi; Wallace, Euan Morrison; Rombauts, Luk; White, Nikki; Hong, Jennifer; Vollenhoven, Beverley; Lolatgis, Nicholas; Hope, Nicole; Wong, Melissa; Lawrence, Mark; Lawrence, Anthony; Russell, Chris; Leong, Kenneth; Thomas, Philip; Costa, Fabricio da Silva	The effect of melatonin on ultrasound markers of follicular development: A double-blind placebo-controlled randomised trial	AUSTRALIAN & NEW ZEALAND JOURNAL OF OBSTETRICS & GYNAECOLOGY	60	1	141	148	10.1111/ajo.13074	Article	FEB 2020	2020	Background Melatonin is a potent oxygen scavenger and is capable of altering blood flow in various vascular beds. Aims We aimed to determine the effect of melatonin on ovarian vascular indices during ovarian stimulation for in vitro fertilisation (IVF). Materials and Methods This is a pilot double-blind placebo-controlled randomised trial. Sixty-nine women (mean age 35.8 +/- 4.3 years) undergoing…									0	0	0	0	0	0	0			0004-8666	1479-828X		WOS:000488746100001	31583699
MacDonald, Evelyn Jane; Geller, Stacie; Sibanda, Nokuthaba; Stevenson, Kendall; Denmead, Lorna; Adcock, Anna; Cram, Fiona; Hibma, Merilyn; Sykes, Peter; Lawton, Bev	Reaching under-screened/never-screened indigenous peoples with human papilloma virus self-testing: A community-based cluster randomised controlled trial	AUSTRALIAN & NEW ZEALAND JOURNAL OF OBSTETRICS & GYNAECOLOGY	61	1	135	141	10.1111/ajo.13285	Article	FEB 2021	2021	Background: Indigenous women in the high-income countries of Canada, Australia, New Zealand and USA, have a higher incidence and mortality from cervical cancer than non-Indigenous women. Increasing cervical screening coverage could ultimately decrease cervical cancer disparities.Aims: To increase cervical screening for under-screened/never-screened Maori women.Materials and Methods: This study wa…									7	0	0	0	1	0	7			0004-8666	1479-828X		WOS:000600658300001	33350455
Paul, Ryan; Murugesh, Carissa; Chepulis, Lynne; Tamatea, Jade; Wolmarans, Louise	Should antenatal corticosteroids be considered in women with gestational diabetes before planned late gestation caesarean section	AUSTRALIAN & NEW ZEALAND JOURNAL OF OBSTETRICS & GYNAECOLOGY	59	3	463	466	10.1111/ajo.12963	Article	JUN 2019	2019	Babies born to mothers with gestational diabetes mellitus (GDM) are at a greater risk of developing respiratory complications and hypoglycaemia than those born to mothers without diabetes. However, there is currently insufficient evidence as to whether these risks are altered by antenatal corticosteroids after 37 weeks gestation. This retrospective study suggests that antenatal corticosteroids pr…									6	0	0	0	1	0	6			0004-8666	1479-828X		WOS:000471054900025	30773614
Li, Heidi Z.; Boyle, Jacqueline A.; Harrison, Cheryce L.	Preventing postpartum weight retention following antenatal lifestyle intervention: One year postpartum follow up of the Healthy Lifestyles in Pregnancy (HeLP-her) randomised controlled trial	AUSTRALIAN & NEW ZEALAND JOURNAL OF OBSTETRICS & GYNAECOLOGY	62	2	319	322	10.1111/ajo.13463	Article	APR 2022	2022	Antenatal lifestyle interventions optimise gestational weight gain, yet longer-term efficacy on postpartum weight retention is unclear. Overall, 228 pregnant women <15 weeks gestation were randomised to intervention (four behavioural self-management sessions) or control (generic health information). Median weight retention at 12 months postpartum was significantly reduced in the intervention with…									0	0	0	0	0	0	0			0004-8666	1479-828X		WOS:000729110700001	34893973
Truong, Alice; Ellett, Lenore; Hicks, Lauren; Pell, Gabrielle; Walker, Susan P.	Multimedia in improving informed consent for caesarean section: A randomised controlled trial	AUSTRALIAN & NEW ZEALAND JOURNAL OF OBSTETRICS & GYNAECOLOGY	60	5	683	689	10.1111/ajo.13124	Article	OCT 2020	2020	Background Multimedia modules have been used as an adjunct to improve patient knowledge and recall for various elective surgical procedures, but have been incompletely evaluated in patients undergoing caesarean section. Aims To compare the use of a supplementary multimedia module with written information in improving the informed consent process prior to elective caesarean section. Materials and …									2	0	0	0	0	0	2			0004-8666	1479-828X		WOS:000509657800001	31994173
Bolnga, John W.; Mola, Glen D. L.; Totona, Catherine; Ao, Paula; Lufele, Elvin; Laman, Moses	Safety and efficacy of an oral misoprostol standard-dose regimen vs a low-dose regimen for induction of labour in Papua New Guinean women: An open-label randomised controlled trial	AUSTRALIAN & NEW ZEALAND JOURNAL OF OBSTETRICS & GYNAECOLOGY	61	4	554	562	10.1111/ajo.13331	Article	AUG 2021	2021	Background Oral misoprostol is widely used for induction of labour (IOL) in developing countries because of its many advantages. However, limited data exist concerning its safety and efficacy when lower doses are used.Aim To determine the safety and efficacy of a low-dose oral misoprostol regimen (commencing at 12 mu g) compared to a standard-dose regimen (commencing at 25 mu g) in Papua New Guin…									1	0	0	0	0	0	1			0004-8666	1479-828X		WOS:000630088700001	33734433
O'Brien, Cecelia M.; Louise, Jennie; Deussen, Andrea; Dodd, Jodie M.	In overweight and obese women, fetal ultrasound biometry accurately predicts newborn measures	AUSTRALIAN & NEW ZEALAND JOURNAL OF OBSTETRICS & GYNAECOLOGY	60	1	101	107	10.1111/ajo.13025	Article	FEB 2020	2020	Introduction The aim of this study was to evaluate the association between fetal ultrasound and newborn biometry and adiposity measures in the setting of maternal obesity. Material and Methods The study population involved 845 overweight or obese pregnant women, who participated in the Standard Care Group of the LIMIT randomised trial (ACTRN12607000161426, 9/03/2007). At 36 weeks gestation, fetal…									4	0	0	0	0	0	4			0004-8666	1479-828X		WOS:000477230600001	31292955
Tan, Peng Chiong; Othman, Aida; Win, Sandar Tin; Hong, Jesrine Gek Shan; Elias, Nurezwana; Omar, Siti Zawiah	Induction of labour from 39 weeks in low-risk multiparas with ripe cervixes: A randomised controlled trial	AUSTRALIAN & NEW ZEALAND JOURNAL OF OBSTETRICS & GYNAECOLOGY	61	6	882	890	10.1111/ajo.13377	Article	DEC 2021	2021	Background Induction of labour (IOL) in low-risk nulliparas at 39 weeks reduces caesarean delivery. Multiparas with ripe cervixes typically have vaginal delivery within eight hours. Delivery at night and weekend are associated with higher maternal and neonatal mortality.Aims To evaluate IOL in full-term multiparas with ripe cervixes to achieve delivery at normal working hours and improve maternal…									1	0	0	0	0	0	1			0004-8666	1479-828X		WOS:000658042200001	34089525
Tremellen, Kelton; Pacella-Ince, Leanne	An audit of clinical outcomes following ovarian administration of platelet-rich plasma (PRP) in women with severe diminished ovarian reserve	AUSTRALIAN & NEW ZEALAND JOURNAL OF OBSTETRICS & GYNAECOLOGY	62	5	767	772	10.1111/ajo.13578	Article	OCT 2022	2022	Background Infertility caused by poor oocyte quality is one of the most difficult areas to manage. While oocyte donation is an effective treatment, for most women it is a treatment of last resort. Ovarian platelet-rich plasma (PRP) treatment is a relatively new adjunct therapy which has been reported to possibly improve oocyte quality and in vitro fertilisation (IVF) treatment outcomes in women w…									0	0	0	0	0	0	0			0004-8666	1479-828X		WOS:000813792000001	35726795
