# Supplementary material for: Clinical trial registration and CONSORT adherence in obstetrics and gynecology journals: a cross-sectional analysis of Chinese- and English-language publications
Source: PeerJ. 2026 Apr 21;14:e21140. doi: 10.7717/peerj.21140 (PMC13108464; doi:10.7717/peerj.21140)
Supplement: Supplemental Information 1 [file peerj-14-21140-s001.zip › Raw data-updated/RCT-English journals/First round-excluded based on article type review/41.xls]

## Sheet: savedrecs
Authors	Article Title	Source Title	Volume	Issue	Article Number	DOI	Document Type	Publication Date	Publication Year	Abstract	Abstract - Foreign	Abstract - English Transliteration	Abstract - Foreign	Abstract - Korean	Conference Title	Conference Date	Conference Sponsor	Conference Location	Times Cited, WoS Core	Times Cited, CSCD	Times Cited, RSCI	Times Cited, ARCI	Times Cited, BCI	Times Cited, SCIELO	Times Cited, All Databases	180 Day Usage Count	Since 2013 Usage Count	ISSN	eISSN	ISBN	UT (Unique ID)	Pubmed Id
Hosseini-Najarkolaei, Azadeh; Moini, Ashraf; Kashani, Ladan; Mojtahedi, Maryam Farid; Hosseini-Najarkolaee, Elnaz; Salehi, Ensieh	The effect of letrozole versus artificial hormonal endometrial preparation on pregnancy outcome after frozen-thawed embryos transfer cycles: a randomized clinical trial	REPRODUCTIVE BIOLOGY AND ENDOCRINOLOGY	18	1	115	10.1186/s12958-020-00675-z	Article	DEC 20 2020	2020	Background: Considering that clinical trial studies are limited in polycystic ovary syndrome (PCOS) patients, and there is no consensus on an optimum endometrial preparation protocol for frozen embryo transfer (FET), the present study was designed as a randomized clinical trial to compare the reproductive outcomes following stimulated cycles with letrozole plus human menopausal gonadotropin (HMG)…									7	0	1	0	6	0	8				1477-7827		WOS:000595340700002	33218350
Yang, Xiaoyi; Lin, Ge; Lu, Guangxiu; Gong, Fei	Letrozole supplementation during controlled ovarian stimulation in expected high responders: a pilot randomized controlled study	REPRODUCTIVE BIOLOGY AND ENDOCRINOLOGY	17		43	10.1186/s12958-019-0483-x	Article	MAY 10 2019	2019	BackgroundAlmost all of the previous studies related with co-administration of letrozole in IVF cycles were performed in poor responders and letrozole may reduce the total gonadotropin dose required for ovarian stimulation, and the pregnancy rate did not decrease in poor responders. This study aimed to assess whether high responders co-treatment with letrozole reduced supraphysiological late foll…									9	1	0	0	4	0	10			1477-7827			WOS:000467659600001	31077214
Mohammadi, Sahar; Eini, Fatemeh; Bazarganipour, Fatemeh; Taghavi, Seyed Abdolvahab; Kutenaee, Maryam Azizi	The effect of Myo-inositol on fertility rates in poor ovarian responder in women undergoing assisted reproductive technique: a randomized clinical trial	REPRODUCTIVE BIOLOGY AND ENDOCRINOLOGY	19	1	61	10.1186/s12958-021-00741-0	Article	APR 23 2021	2021	Background: Poor ovarian response to gonadotropin is a significant challenge in assisted reproductive technique (ART) and affect 9-24% of ART cycles. This study aimed to evaluate the effect of Myo-inositol on fertility rates in poor ovarian responder women undergoing assisted reproductive technique.Methods: This study is a double-blinded randomized controlled study that involved 60 poor ovarian r…									3	0	1	0	2	0	4				1477-7827		WOS:000642911500003	33892722
Muraoka, Ayako; Osuka, Satoko; Yabuki, Atsushi; Bayasula; Yoshihara, Masato; Tanaka, Hideaki; Sonehara, Reina; Miyake, Natsuki; Murakami, Mayuko; Yoshita, Sayako; Nakanishi, Natsuki; Nakamura, Tomoko; Goto, Maki; Iwase, Akira; Kajiyama, Hiroaki	Impact of perioperative use of GnRH agonist or dienogest on ovarian reserve after cystectomy for endometriomas: a randomized controlled trial	REPRODUCTIVE BIOLOGY AND ENDOCRINOLOGY	19	1	179	10.1186/s12958-021-00866-2	Article	DEC 6 2021	2021	Background: Ovarian endometrioma is a common gynecological disease that is often treated with surgery or hormonal treatment. Ovarian cystectomy, a surgical procedure for ovarian endometrioma, can result in impaired ovarian reserve.Methods: We conducted a randomized controlled trial to evaluate the efficacy of hormonal treatment [gonadotropin-releasing hormone agonist (GnRHa) or dienogest (DNG)] f…									1	0	0	0	1	0	1				1477-7827		WOS:000727293300001	34872568
Zhang, Yisheng; Liu, Liling; Qin, Jie; Huang, Hongyi; Xue, Lintao; Wang, Shikai; Tan, Weihong	Evaluation of GnRH antagonist pretreatment before ovarian stimulation in a GnRH antagonist protocol in normal ovulatory women undergoing IVF/ICSI: a randomized controlled trial	REPRODUCTIVE BIOLOGY AND ENDOCRINOLOGY	19	1	158	10.1186/s12958-021-00836-8	Article	OCT 12 2021	2021	Background: Synchronization of follicles is key to improving ovulation stimulation with the gonadotropin-releasing hormone (GnRH) antagonist protocol. GnRH antagonist administration in the early follicular phase can quickly decrease gonadotrophin (Gn) levels and achieve downregulation before stimulation, which may improves synchronization. A previous small randomized controlled study (RCT) showed…									1	0	0	0	1	0	1				1477-7827		WOS:000706722500001	34641897
Maghsoumi-Norouzabad, Leila; Javid, Ahmad Zare; Mansoori, Anahita; Dadfar, Mohammadreza; Serajian, Amirarsalan	The effects of Vitamin D3 supplementation on Spermatogram and endocrine factors in asthenozoospermia infertile men: a randomized, triple blind, placebo-controlled clinical trial	REPRODUCTIVE BIOLOGY AND ENDOCRINOLOGY	19	1	102	10.1186/s12958-021-00789-y	Article	JUL 5 2021	2021	Objective: Evaluate the effects of vitamin D3 (VD3) on sperm parameters and endocrine markers in infertile men with asthenozoospermia.Materials and methods: This randomized, triple-masking, placebo-controlled clinical trial conducted on 86 asthenozoospermia infertile men with serum 25 hydroxy vitamin D3 (25(OH)VD3) < 30 ng/ml in the infertility clinic of Ahvaz Jahad daneshgahi, Iran. Patients wer…									5	0	0	0	2	0	5				1477-7827		WOS:000669876000001	34225767
Feng, Xiaojun; Zhu, Na; Yang, Shuo; Wang, Li; Sun, Wei; Li, Rong; Gong, Fei; Han, Songping; Zhang, Rong; Han, Jisheng	Transcutaneous electrical acupoint stimulation improves endometrial receptivity resulting in improved IVF-ET pregnancy outcomes in older women: a multicenter, randomized, controlled clinical trial	REPRODUCTIVE BIOLOGY AND ENDOCRINOLOGY	20	1	127	10.1186/s12958-022-00997-0	Article	AUG 22 2022	2022	Objective To examine the effects and mechanisms of transcutaneous electrical acupoint stimulation (TEAS) on pregnancy outcomes in women undergoing in vitro fertilization (IVF)-embryo transfer (ET). Design, setting, and participants This efficacy study was a multicenter, randomized, controlled clinical trial (RCT) in women receiving IVF-ET. The mechanistic study was a single-center RCT. Interventi…									0	0	0	0	0	0	0				1477-7827		WOS:000843134100001	35996188
Llacer, Joaquin; Moliner, Belen; Luque, Lydia; Bernabeu, Andrea; Lledo, Belen; Carlos Castillo, Juan; Guerrero, Jaime; Ten, Jorge; Bernabeu, Rafael	Luteal phase stimulation versus follicular phase stimulation in poor ovarian responders: results of a randomized controlled trial	REPRODUCTIVE BIOLOGY AND ENDOCRINOLOGY	18	1	9	10.1186/s12958-020-00570-7	Article	FEB 7 2020	2020	Background In young women with poor ovarian response, luteal-phase ovarian stimulation (LPOS) is a potential method for collecting competent oocytes. The aim of this study was to assess the efficacy of LPOS compared with follicular phase ovarian stimulation (FPOS) in young women with poor ovarian response (POR). Methods This single-center, prospective, randomized pilot study compared LPOS and FPO…									9	0	1	0	5	0	10				1477-7827		WOS:000512692800001	32033610
Jinno, Masao; Nagai, Ryoji; Takeuchi, Masayoshi; Watanabe, Aiko; Teruya, Koji; Sugawa, Hikari; Hatakeyama, Naohisa; Jinno, Yuichi	Trapa bispinosa Roxb. extract lowers advanced glycation end-products and increases live births in older patients with assisted reproductive technology: a randomized controlled trial	REPRODUCTIVE BIOLOGY AND ENDOCRINOLOGY	19	1	149	10.1186/s12958-021-00832-y	Article	SEP 27 2021	2021	Background: Advanced glycation end-products (AGE), which accumulate with insulin resistance and aging, impair folliculogenesis and may decrease endometrial receptivity. Hishi (Trapa bispinosa Roxb.) extract, a safe herbal medicine, strongly inhibits AGE formation in vitro. We determined whether Hishi lowers AGE and increases live births in older assisted reproductive technology (ART) patients.Met…									5	0	0	0	4	0	5				1477-7827		WOS:000700393300001	34579763
Rosenkjaer, Daniel; Pacey, Allan; Montgomerie, Robert; Skytte, Anne-Bine	Effects of virtual reality erotica on ejaculate quality of sperm donors: a balanced and randomized controlled cross-over within-subjects trial	REPRODUCTIVE BIOLOGY AND ENDOCRINOLOGY	20	1	149	10.1186/s12958-022-01021-1	Article	OCT 11 2022	2022	Background Previous research has shown that the type and duration of erotic material that men have access to during masturbation can influence semen parameters. To our knowledge, the use of virtual reality (VR) headsets to present erotica has not previously been studied. We reasoned that, because VR can provide a more immersive experience to the user, semen parameters of masturbatory ejaculates m…									0	0	0	0	0	0	0				1477-7827		WOS:000866114800001	36221120
Song, Jing-Yan; Dong, Feng-Yi; Li, Li; Zhang, Xing-Xing; Wang, Ai-Juan; Zhang, Yi; Gao, Dan-Dan; Xiao, Ji-Mei; Sun, Zhen-Gao	Immediate versus delayed frozen embryo transfer in women following a failed IVF-ET attempt: a multicenter randomized controlled trial	REPRODUCTIVE BIOLOGY AND ENDOCRINOLOGY	19	1	131	10.1186/s12958-021-00819-9	Article	AUG 30 2021	2021	Background: The optimal time at which to perform a frozen-thawed embryo transfer (FET) following a failed in-vitro fertilization- embryo transfer (IVF-ET) attempt remains elusive to most reproductive experts. Physicians often delay the introduction of FET due to concerns related to potential residual effects of ovarian hyperstimulation which may interfere with the regular menstrual cycle. Moreove…									1	0	0	0	1	0	1				1477-7827		WOS:000692394900001	34461950
Baldini, Domenico; Baldini, Annamaria; Silvestris, Erica; Vizziello, Giovanni; Ferri, Daniele; Vizziello, Damiano	A fast and safe technique for sperm preparation in ICSI treatments within a randomized controlled trial (RCT)	REPRODUCTIVE BIOLOGY AND ENDOCRINOLOGY	18	1	88	10.1186/s12958-020-00642-8	Article	AUG 19 2020	2020	Recently a novel method based on horizontal sperm migration in injection dishes has been introduced as an additional tool for preparation of semen sample in assisted reproductive technology (ART) procedures. In the present study, we evaluated both timing and reproductive outcomes in a randomized controlled study including 1034 intra-cytoplasmic sperm injection (ICSI) procedures followed by fresh …									5	0	0	0	1	0	5				1477-7827		WOS:000566250100001	32814589
Yang, Rui; Zhang, Yunshan; Liang, Xiaoyan; Song, Xueru; Wei, Zhaolian; Liu, Jianqiao; Yang, Yezhou; Tan, Jichun; Zhang, Qingxue; Sun, Yingpu; Wang, Wei; Qian, Weiping; Jin, Lei; Wang, Shuyu; Xu, Yang; Yang, Jing; Goethberg, Marie; Mannaerts, Bernadette; Wu, Wen; Zheng, Zugeng; Qiao, Jie	Comparative clinical outcome following individualized follitropin delta dosing in Chinese women undergoing ovarian stimulation for in vitro fertilization /intracytoplasmic sperm injection	REPRODUCTIVE BIOLOGY AND ENDOCRINOLOGY	20	1	147	10.1186/s12958-022-01016-y	Article	OCT 4 2022	2022	Background To compare the efficacy and safety of follitropin delta in its individualized fixed-dose regimen with follitropin alfa in a conventional adjustable dosing regimen in Chinese women. Methods This was a subgroup analysis of the randomized, multi-center, assessor-blind, non-inferiority trial (GRAPE) including 759 Chinese women (aged 20-40 years) recruited in 16 reproductive medicine clinic…									0	0	0	0	0	0	0				1477-7827		WOS:000863834800001	36195924
Shao, Yuhan; Li, Jing; Lu, Juanjuan; Li, Hongchang; Zhu, Yueting; Jiang, Wenjie; Yan, Junhao	Clinical outcomes of Preimplantation genetic testing (PGT) application in couples with chromosomal inversion, a study in the Chinese Han population	REPRODUCTIVE BIOLOGY AND ENDOCRINOLOGY	18	1	79	10.1186/s12958-020-00635-7	Article	AUG 5 2020	2020	Background Chromosomal inversion was considered to have adverse effects on pregnancy outcomes through abnormal gametogenesis. The purpose of this retrospective study was to investigate whether preimplantation genetic testing (PGT) improves pregnancy outcomes for couples with chromosomal inversion. Methods A total of 188 cycles from 165 couples with one chromosomal inversion carrier were divided i…									4	0	0	0	1	0	4				1477-7827		WOS:000560823400002	32758287
Feng, Liping; Fan, Ruiqi; Jiang, Aifang; Jiang, Junyi; Wang, Qian; Sun, Yujun; Qiao, Pengyun; Ren, Chune; Yang, Tingting	The effect of flexible low-dose GnRH antagonist on pregnancy outcome in the fresh embryo transfer cycle of IVF-ET: a randomized controlled trial	REPRODUCTIVE BIOLOGY AND ENDOCRINOLOGY	20	1	55	10.1186/s12958-022-00927-0	Article	MAR 22 2022	2022	Objective To explore the practicality and effectiveness of a flexible low-dose protocol in the fresh embryo transfer cycle: reducing the total amount of antagonist by increasing the interval between administrations of Cetrotide. Methods A total of 211 patients with normal ovarian reserve who accepted GnRH-ant protocol for IVF-ET were selected, and they were randomized to the flexible low-dose ant…									0	0	0	0	0	0	0				1477-7827		WOS:000772057000001	35317821
Tang, Chuan Ling; Li, Qi Yue; Chen, Feng Lian; Cai, Chen Ting; Dong, Yue Yan; Wu, Yuan Yuan; Yang, Jian Zhi; Zhao, Mei; Chi, Feng Li; Hong, Ling; Ai, Ai; Chen, Miao Xin; Li, Kun Ming; Teng, Xiao Ming; Chen, Zhi Qin	A randomized double blind comparison of atosiban in patients with recurrent implantation failure undergoing IVF treatment	REPRODUCTIVE BIOLOGY AND ENDOCRINOLOGY	20	1	124	10.1186/s12958-022-00999-y	Article	AUG 19 2022	2022	Background Patients with recurrent implantation failure (RIF) may have more uterine contractions. Several observational studies suggested that atosiban administration around embryo transfer resulted in higher pregnancy rates in RIF patients. This study aimed to evaluate the effect of atosiban given before fresh embryo transfer on pregnancy outcomes of women with RIF. Methods A prospective, random…									0	0	0	0	0	0	0				1477-7827		WOS:000842042000003	35986323
Yang, Jingwei; Zhang, Xiaodong; Ding, Xiaoyan; Wang, Yuting; Huang, Guoning; Ye, Hong	Cumulative live birth rates between GnRH-agonist long and GnRH-antagonist protocol in one ART cycle when all embryos transferred: real-word data of 18,853 women from China	REPRODUCTIVE BIOLOGY AND ENDOCRINOLOGY	19	1	124	10.1186/s12958-021-00814-0	Article	AUG 12 2021	2021	Background A consensus has been reached on the preferred primary outcome of all infertility treatment trials, which is the cumulative live birth rate (CLBR). Some recent randomized controlled trials (RCTs) and retrospective studies have compared the effectiveness of GnRH-antagonist and GnRH-agonist protocols but showed inconsistent results. Studies commonly used conservative estimates and optimal…									6	0	0	0	5	0	6				1477-7827		WOS:000685301800001	34384445
Van Vaerenbergh, Inge; Adriaenssens, Tom; Coucke, Wim; Van Landuyt, Lisbet; Verheyen, Greta; De Brucker, Michael; Camus, Michel; Platteau, Peter; De Vos, Michel; Van Hecke, Elien; Rosenthal, Andre; Smitz, Johan	Improved clinical outcomes after non-invasive oocyte selection and Day 3 eSET in ICSI patients	REPRODUCTIVE BIOLOGY AND ENDOCRINOLOGY	19	1	26	10.1186/s12958-021-00704-5	Article	FEB 19 2021	2021	Background: Non-invasive oocyte quality scoring, based on cumulus gene expression analysis, in combination with morphology scoring, can increase the clinical pregnancy (CPR) and live birth rates (LBR) in Day 3 eSET (elective single embryo transfer) ICSI patients. This was first investigated in a pilot study and is now confirmed in a large patient cohort of 633 patients. It was investigated whethe…									3	0	0	0	1	0	3				1477-7827		WOS:000619812100001	33608027
Gong, Yan; Zhang, Kun; Xiong, Dongsheng; Wei, Jiajing; Tan, Hao; Qin, Shengfang	Growth hormone alleviates oxidative stress and improves the IVF outcomes of poor ovarian responders: a randomized controlled trial	REPRODUCTIVE BIOLOGY AND ENDOCRINOLOGY	18	1	91	10.1186/s12958-020-00648-2	Article	SEP 5 2020	2020	Background Oxidative stress (OS), defined as an imbalance between excessive reactive oxygen species (ROS) and/or reactive nitrogen species (RNS) production and antioxidant insufficiency, has been suggested to be involved in the pathogenesis of poor ovarian response (POR). Growth hormone (GH) can reduce OS in some cell types. This study investigated whether GH can improve OS and the in vitro ferti…									8	1	0	0	4	0	9				1477-7827		WOS:000568478100001	32891163
