# Supplementary material for: Clinical trial registration and CONSORT adherence in obstetrics and gynecology journals: a cross-sectional analysis of Chinese- and English-language publications
Source: PeerJ. 2026 Apr 21;14:e21140. doi: 10.7717/peerj.21140 (PMC13108464; doi:10.7717/peerj.21140)
Supplement: Supplemental Information 1 [file peerj-14-21140-s001.zip › Raw data-updated/RCT-English journals/First round-excluded based on article type review/42.xls]

## Sheet: savedrecs
Authors	Article Title	Source Title	Volume	Issue	Start Page	End Page	DOI	Document Type	Publication Date	Publication Year	Abstract	Abstract - Foreign	Abstract - English Transliteration	Abstract - Foreign	Abstract - Korean	Conference Title	Conference Date	Conference Sponsor	Conference Location	Times Cited, WoS Core	Times Cited, CSCD	Times Cited, RSCI	Times Cited, ARCI	Times Cited, BCI	Times Cited, SCIELO	Times Cited, All Databases	180 Day Usage Count	Since 2013 Usage Count	ISSN	eISSN	ISBN	UT (Unique ID)	Pubmed Id
Dowlut-McElroy, Tazim; Higgins, Jeanette; Williams, Karen B.; Strickland, Julie L.	Treatment of Prepubertal Labial Adhesions: A Randomized Controlled Trial	JOURNAL OF PEDIATRIC AND ADOLESCENT GYNECOLOGY	32	3	259	263	10.1016/j.jpag.2018.10.006	Article	JUN 2019	2019	Study Objective: Although various treatment options have been proposed for the treatment of labial adhesions, there are currently no clearly outlined limits on the duration of topical therapy, amount of lateral traction to apply, and methods to decrease the recurrence. This clinical trial was undertaken to assess the need for estrogen for treatment of prepubertal labial adhesions.Design: Randomiz…									5	0	0	0	0	0	5			1083-3188	1873-4332		WOS:000470870500004	30385397
Young, Cara C.; Monge, Maria; Minami, Haruka; Rew, Lynn; Conroy, Haley; Peretz, Clara; Tan, Lucy	Outcomes of a Mindfulness-Based Healthy Lifestyle Intervention for Adolescents and Young Adults with Polycystic Ovary Syndrome	JOURNAL OF PEDIATRIC AND ADOLESCENT GYNECOLOGY	35	3	305	313	10.1016/j.jpag.2021.10.016	Article	JUN 2022	2022	Study Objective: The purpose of this study was to examine the feasibility, acceptability, and preliminary efficacy of a mindfulness-based healthy lifestyle self-management intervention with adolescents and young adults diagnosed with polycystic ovary syndrome (PCOS).Design: A pilot randomized controlled trial using a pre-post design was used.Setting: Central Texas. Participants: Individuals aged …									1	0	0	0	0	0	1			1083-3188	1873-4332		WOS:000888873100012	34742935
Samy, Ahmed; Zaki, Sherif Sameh; Metwally, Ahmed A.; Mahmoud, Doaa Salah Eldin; Elzahaby, Iman M.; Amin, Ahmed Hussein; Eissa, Ahmed Ibrahim; Abbas, Ahmed M.; Hussein, Amr Hassan; Talaat, Bassem; Ali, Ahmed Said	The Effect of Zumba Exercise on Reducing Menstrual Pain in Young Women with Primary Dysmenorrhea: A Randomized Controlled Trial	JOURNAL OF PEDIATRIC AND ADOLESCENT GYNECOLOGY	32	5	541	545	10.1016/j.jpag.2019.06.001	Article	OCT 2019	2019	Study Objective: To study the effectiveness of performing Zumba exercise on the severity and duration of pain in patients with primary dysmenorrhea.Design: Randomized controlled trial.Setting: Cairo University gynecology Hospital and Bahgat gym and fitness center.Participants: Ninety-eight women diagnosed with primary dysmenorrhea.Interventions: Study participants were divided randomly into 2 equ…									2	0	0	0	0	0	2			1083-3188	1873-4332		WOS:000498867500016	31195099
Ashour, Ahmed Samy Ali; El Sharkawy, Mohamed; Ali, Ahmed Said; Keshta, Nawal Hamdy Ahmed; Shatat, Hanan Barakat Abu Elyazid; El Mahy, Mohamed	Comparative Efficacy of Vaginal Misoprostol vs Vaginal Dinoprostone Administered 3 Hours Prior to Copper T380A Intrauterine Device Insertion in Nulliparous Women: A Randomized Controlled Trial	JOURNAL OF PEDIATRIC AND ADOLESCENT GYNECOLOGY	33	5	559	565	10.1016/j.jpag.2020.04.004	Article	OCT 2020	2020	Study Objective: To compare the effectiveness of misoprostol and dinoprostone tablets administered vaginally 3 hours before copper intrauterine device (IUD) insertion vs placebo in reducing pain and increasing ease of insertion among nulliparous women.Design: Randomized controlled trial.Setting: Tertiary referral hospital.Participants: A total of 129 nulliparous women requesting a Copper T380A IU…									6	0	0	0	0	0	6			1083-3188	1873-4332		WOS:000576722400023	32330638
Samy, Ahmed; Ali, Ahmed Said; Latif, Dina; Darweesh, Fatma Faisal; Ghamry, Nevein Kamal; Metwally, Ahmed A.	Benefits of Self-administered Vaginal Dinoprostone 12 Hours before Levonorgestrel-releasing Intrauterine Device Insertion in Nulliparous Adolescents and Young Women: A Randomized Controlled Trial	JOURNAL OF PEDIATRIC AND ADOLESCENT GYNECOLOGY	33	4	382	387	10.1016/j.jpag.2020.02.010	Article	AUG 2020	2020	Study Objective: To assess safety and efficacy of self-administered vaginal dinoprostone 12 hours before a 52-mg levonorgestrel intrauterine device (LNG-IUD) insertion in adolescents and young nulliparous women.Design: Randomized controlled trial.Setting: Tertiary referral hospital.Participants: Nulliparous adolescents and young women aged 18-22 years.Interventions: Participants were randomly ass…									6	1	0	0	0	0	7			1083-3188	1873-4332		WOS:000560474000012	32113878
O'Brien, Katherine L. O'Flynn; Akers, Aletha Y.; Perriera, Lisa K.; Schreiber, Courtney A.; Garcia-Espana, J. Felipe; Sonalkar, Sarita	Intrauterine Device Insertion Procedure Duration in Adolescent and Young Adult Women	JOURNAL OF PEDIATRIC AND ADOLESCENT GYNECOLOGY	32	3	312	315	10.1016/j.jpag.2019.01.002	Article	JUN 2019	2019	Study Objective: Intrauterine device (IUD) utilization in the United States is low among adolescent and young adult women. Longer procedure duration has been proposed as one potential barrier to IUD insertion in this population. We hypothesized that procedure duration would be longer in adolescents compared to young adult women.Design, Setting, and Participants: This study was a secondary analysi…									4	0	0	0	2	0	4			1083-3188	1873-4332		WOS:000470870500013	30633980
El Ayadi, Alison M.; Rocca, Corinne H.; Averbach, Sarah H.; Goodman, Suzan; Darney, Philip D.; Patel, Ashlesha; Harper, Cynthia C.	Intrauterine Devices and Sexually Transmitted Infection among Older Adolescents and Young Adults in a Cluster Randomized Trial	JOURNAL OF PEDIATRIC AND ADOLESCENT GYNECOLOGY	34	3	355	361	10.1016/j.jpag.2020.11.022	Article	JUN 2021	2021	Study Objective: Provider misconceptions regarding intrauterine device (IUD) safety for adolescents and young women can unnecessarily limit contraceptive options offered; we sought to evaluate rates of Neisseria gonorrhoeae or Chlamydia trachomatis (GC/CT) diagnoses among young women who adopted IUDs. Design: Secondary analysis of a cluster-randomized provider educational trial. Setting: Forty US…									1	0	0	0	1	0	1			1083-3188	1873-4332		WOS:000701267200015	33276125
Vosoughi, Nafiseh; Maasoumi, Raziyeh; Mehrizi, Ali Asghar Haeri; Ghanbari, Zinat	The Effect of Psychosexual Education on Promoting Sexual Function, Genital Self-Image, and Sexual Distress among Women with Rokitansky Syndrome: A Randomized Controlled Clinical Trial	JOURNAL OF PEDIATRIC AND ADOLESCENT GYNECOLOGY	35	1	73	81	10.1016/j.jpag.2021.06.008	Article	FEB 2022	2022	Study Objective: To assess the effectiveness of psychosexual education on promoting sexual function and genital self-image and reducing sexual distress through e-learning among women with Mayer-Rokitansky-Kuster-Hauser (MRKH) syndrome. Setting: Imam Khomeini Hospital Pelvic Floor Clinic in Tehran. Participants: Thirty-eight 15- to 49-year-old women with MRKH syndrome who had undergone surgical or…									2	0	0	0	0	0	2			1083-3188	1873-4332		WOS:000745792100012	34271197
Fowler, Kylie G.; Byraiah, Gita; Burt, Cassaundra; Lee, Daniel B.; Miller, Rachel J.	Nitrous Oxide Use for Intrauterine System Placement in Adolescents	JOURNAL OF PEDIATRIC AND ADOLESCENT GYNECOLOGY	35	2	159	164	10.1016/j.jpag.2021.10.019	Article	APR 2022	2022	Study Objective: : To evaluate the impact of nitrous oxide on patient-reported pain for placement of intrauterine systems (IUSs) in adolescentsStudy Design: : Prospective observational studySetting: : IUS placement in an ambulatory clinic compared with placement with nitrous oxide in a hospital-based sedation unitParticipants: : English-speaking adolescents aged 12 to 20 presenting to a pediatric…									0	0	0	0	0	0	0			1083-3188	1873-4332		WOS:000771207400011	34748915
Callahan, Dana G.; Garabedian, Laura F.; Harney, Kathleen F.; DiVasta, Amy D.	Will it Hurt? The Intrauterine Device Insertion Experience and Long-Term Acceptability Among Adolescents and Young Women	JOURNAL OF PEDIATRIC AND ADOLESCENT GYNECOLOGY	32	6	615	621	10.1016/j.jpag.2019.08.004	Article	DEC 2019	2019	Study Objective: To examine how the intrauterine device (IUD) insertion experience affects long-term IUD acceptability among adolescents.Design: Text to Web survey study.Setting: Boston Children's Hospital and Cambridge Health Alliance in Massachusetts.Participants, Interventions, and Main Outcome Measures: Nulliparous adolescents aged 13-21 years who received an IUD or etonogestrel implant betwe…									5	0	0	0	1	1	6			1083-3188	1873-4332		WOS:000503058500012	31401254
O'Brien, Sarah H.; Saini, Surbhi; Ziegler, Heidi; Christian-Rancy, Myra; Ahuja, Sanjay; Hege, Kerry; Savelli, Stephanie L.; Vesely, Sara K.	An Open-Label, Single-Arm, Efficacy Study of Tranexamic Acid in Adolescents with Heavy Menstrual Bleeding	JOURNAL OF PEDIATRIC AND ADOLESCENT GYNECOLOGY	32	3	305	311	10.1016/j.jpag.2019.01.009	Article	JUN 2019	2019	Study Objective: Heavy menstrual bleeding (HMB) occurs in up to 40% of adolescent girls, significantly affecting their daily activities. Identifying alternative treatment strategies for HMB is particularly important for adolescents who prefer not to take hormonal contraception. Our objective was to determine whether use of tranexamic acid (TA) would increase health-related quality of life and dec…									6	0	0	0	1	0	6			1083-3188	1873-4332		WOS:000470870500012	30731217
