# Supplementary material for: Clinical trial registration and CONSORT adherence in obstetrics and gynecology journals: a cross-sectional analysis of Chinese- and English-language publications
Source: PeerJ. 2026 Apr 21;14:e21140. doi: 10.7717/peerj.21140 (PMC13108464; doi:10.7717/peerj.21140)
Supplement: Supplemental Information 1 [file peerj-14-21140-s001.zip › Raw data-updated/RCT-English journals/First round-excluded based on article type review/43.xls]

## Sheet: savedrecs
Authors	Article Title	Source Title	Volume	Issue	Start Page	End Page	DOI	Document Type	Publication Date	Publication Year	Abstract	Abstract - Foreign	Abstract - English Transliteration	Abstract - Foreign	Abstract - Korean	Conference Title	Conference Date	Conference Sponsor	Conference Location	Times Cited, WoS Core	Times Cited, CSCD	Times Cited, RSCI	Times Cited, ARCI	Times Cited, BCI	Times Cited, SCIELO	Times Cited, All Databases	180 Day Usage Count	Since 2013 Usage Count	ISSN	eISSN	ISBN	UT (Unique ID)	Pubmed Id
Tsuyoshi, Hideaki; Inoue, Daisuke; Kurokawa, Tetsuji; Yoshida, Yoshio	Hyperthermic intraperitoneal chemotherapy (HIPEC) for gynecological cancer	JOURNAL OF OBSTETRICS AND GYNAECOLOGY RESEARCH	46	9	1661	1671	10.1111/jog.14391	Article	SEP 2020	2020	Aim Hyperthermic intraperitoneal chemotherapy (HIPEC) is a method of administering anticancer agents directly while heating the abdominal cavity. The aim of this review is to know the current position of HIPEC in ovarian cancer and uterine sarcoma and its future prospects. Methods This article reviews the current literature and evidence for the clinical trial of HIPEC in ovarian cancer and uterin…									15	0	0	0	5	0	15			1341-8076	1447-0756		WOS:000552504500001	32715605
Talungchit, Pattarawalai; Kwadkweang, Supaporn; Limsiri, Pattarawan	Mother-role development program and postpartum health-service utilization by adolescent mothers: A randomized, controlled trial	JOURNAL OF OBSTETRICS AND GYNAECOLOGY RESEARCH	47	2	653	660	10.1111/jog.14576	Article	FEB 2021	2021	Aim To evaluate the impact of a mother-role development program on postpartum health-service utilization by adolescent mothers.Methods A single center, parallel, randomized, controlled, open-label trial using a computer-generated sequence was conducted at Siriraj Hospital. In all, 120 teenage mothers who delivered February 2015-December 2016 were randomized into experimental and control groups. T…									1	0	0	0	0	0	1			1341-8076	1447-0756		WOS:000592314700001	33242918
Tanmahasamut, Prasong; Jirasawas, Titima; Laiwejpithaya, Somsak; Areeswate, Chatchai; Dangrat, Chongdee; Silprasit, Kittayaporn	Effect of estradiol vaginal gel on vaginal atrophy in postmenopausal women: A randomized double-blind controlled trial	JOURNAL OF OBSTETRICS AND GYNAECOLOGY RESEARCH	46	8	1425	1435	10.1111/jog.14336	Article	AUG 2020	2020	Aim To evaluate the efficacy and safety of 25 mu g of estradiol gel on postmenopausal vaginal tissue. Methods This randomized double-blind controlled trial included postmenopausal women with vaginal atrophy who attended our menopause clinic during July 2017-January 2018. Women were randomly assigned to the estradiol gel group or control group (K-Y (R) Jelly). Treatment consisted of 2 mL of produc…									5	0	0	0	0	0	5			1341-8076	1447-0756		WOS:000552657400001	32715556
Seyedi, Mitra; Ghorashi, Zohreh; Sedighi Darijani, Tayebeh	Randomized controlled trial of oral bicarbonate treatment for labor stagnation	JOURNAL OF OBSTETRICS AND GYNAECOLOGY RESEARCH	47	1	114	118	10.1111/jog.14438	Article	JAN 2021	2021	Aim The aim of this study was to determine the effect of oral sodium bicarbonate solution on delivery outcome of primiparous women with labor stagnation. Methods This randomized controlled trial study was performed on 142 primiparous pregnant women referred to Jiroft University hospitals who had stagnation during labor. In the intervention group, in addition to oxytocin, 4.26 g of sodium bicarbon…									1	0	0	0	0	0	1			1341-8076	1447-0756		WOS:000561989800001	32839990
Gunasegaran, Preetha; Tahmina, Sultana; Daniel, Mary; Nanda, Sunil K.	Role of vitamin D-calcium supplementation on metabolic profile and oxidative stress in gestational diabetes mellitus: A randomized controlled trial	JOURNAL OF OBSTETRICS AND GYNAECOLOGY RESEARCH	47	3	1016	1022	10.1111/jog.14629	Article	MAR 2021	2021	Aim To assess role of vitamin D-calcium supplementation on the metabolic profile and oxidative stress in women with Gestational Diabetes Mellitus (GDM) controlled on diet.Methods A randomized controlled trial was conducted at a tertiary care teaching hospital. Seventy women diagnosed as GDM at 24-28 weeks of gestation, controlled on a diabetic diet, were randomized to receive either vitamin D 100…									11	0	0	0	5	0	11			1341-8076	1447-0756		WOS:000603165500001	33372392
Morsy, Ahmed A.; Sabri, Nagwa A.; Mourad, Abdelrehim M.; Mojahed, Eman M.; Shawki, May A.	Randomized controlledopen-labelstudy of the effect of vitamin E supplementation on fertility in clomiphene citrate-resistant polycystic ovary syndrome	JOURNAL OF OBSTETRICS AND GYNAECOLOGY RESEARCH	46	11	2375	2382	10.1111/jog.14467	Article	NOV 2020	2020	Aim To evaluate the effect of vitamin E on ovulation and pregnancy in women with clomiphene citrate (CC)-resistant polycystic ovary syndrome (PCOS). Methods A prospective, randomized, controlled, open label study was conducted on women with CC-resistant PCOS. Patients were randomized, to either control group (n= 30), who received metformin 500 mg thrice daily, in addition to 150 mg/day CC for 5 d…									4	0	0	0	0	0	4			1341-8076	1447-0756		WOS:000565432200001	32885585
Madani, Tahereh; Ahmadi, Firoozeh; Jahangiri, Nadia; Bahmanabadi, Akram; Lankarani, Narges Bagheri	Does low-dose aspirin improve pregnancy rate in women undergoing frozen-thawed embryo transfer cycle? A pilot double-blind, randomized placebo-controlled trial	JOURNAL OF OBSTETRICS AND GYNAECOLOGY RESEARCH	45	1	156	163	10.1111/jog.13802	Article	JAN 2019	2019	Aim To evaluate the effect of adjuvant low-dose aspirin therapy on clinical pregnancy rate and uterine perfusion in women undergoing frozen-thawed embryo transfer (FET) cycles. Methods This study was performed as a pilot randomized, double-blind placebo-controlled trial, from May 2012 to February 2015. Overall, 60 available eligible women who were candidates for FET were randomly assigned to two …									9	0	0	0	3	0	9			1341-8076	1447-0756		WOS:000454694600019	30178577
Otsuki, Katsufumi; Kawabata, Ikuno; Matsuda, Yoshio; Nakai, Akihito; Shinozuka, Norio; Makino, Yasuo; Kamei, Yoshimasa; Iwashita, Mitsutoshi; Okai, Takashi	Randomized trial of the efficacy of intravaginal ulinastatin administration for the prevention of preterm birth in women with a singleton pregnancy and both cervical shortening and inflammation of lower genital tract	JOURNAL OF OBSTETRICS AND GYNAECOLOGY RESEARCH	45	1	86	95	10.1111/jog.13796	Article	JAN 2019	2019	Aim To assess the preventive effect on preterm birth of intravaginal ulinastatin (urinary trypsin inhibitor; UTI) administration during the mid-trimester in women with singleton pregnancy and both cervical shortening and lower genital infections. Methods Pregnant women with a short cervical length < 25 mm between 16 and 26 weeks of gestation and who had been diagnosed with a lower genital infecti…									3	0	0	0	0	0	3			1341-8076	1447-0756		WOS:000454694600010	30277627
Indhavivadhana, Suchada; Rattanachaiyanon, Manee; Wongwananurak, Thanyarat; Techatraisak, Kitirat; Jirattigalachote, Apiradee; Dangrat, Chongdee	Effect of metformin on cardiovascular risk factors in middle-aged Thai women with metabolic syndrome: A randomized placebo-controlled trial	JOURNAL OF OBSTETRICS AND GYNAECOLOGY RESEARCH	46	7	1193	1202	10.1111/jog.14263	Article	JUL 2020	2020	Aim To evaluate the effect of metformin on cardiovascular risk factors in middle-aged Thai women with metabolic syndrome that are in menopausal transition.Methods This study was double-blind randomized placebo-controlled trial. Metabolic syndrome was diagnosed using American Heart Association and National Heart, Lung, and Blood Institute criteria. After taking metformin 1700 mg/day for 6 months, …									0	0	0	0	0	0	0			1341-8076	1447-0756		WOS:000528776500001	32342619
Kathopoulis, Nikolaos; Chatzipapas, Ioannis; Valsamidis, Dimitrios; Samartzis, Konstantinos; Kipriotis, Konstantinos; Loutradis, Dimitrios; Protopapas, Athanasios	Mechanical bowel preparation before gynecologic laparoscopic procedures: Is it time to abandon this practice?	JOURNAL OF OBSTETRICS AND GYNAECOLOGY RESEARCH	47	4	1487	1496	10.1111/jog.14674	Article	APR 2021	2021	AimTo examine the influence of mechanical bowel preparation on surgical field visualization and patients' quality of life during benign gynecologic laparoscopic procedures.MethodsA single blind, randomized, controlled trial was undertaken with laparoscopic gynecologic surgical patients to one of the following three groups: liquid diet on the preoperative day; mechanical bowel preparation with ora…									2	1	0	0	0	0	3			1341-8076	1447-0756		WOS:000616747600001	33559272
Ejikeme, Toochukwu Benjamin; Eleje, George Uchenna; Igberase, Gabriel O.; Ugwu, Emmanuel Onyebuchi; Ikwuka, David Chibuike; Okpala, Boniface Chukwuneme	A double-blind placebo-controlled randomized trial on the effect of hyosine n-butyl bromide for improving duration of labor in term pregnancies	JOURNAL OF OBSTETRICS AND GYNAECOLOGY RESEARCH	46	6	890	898	10.1111/jog.14251	Article	JUN 2020	2020	Aim To compare the effectiveness of intramuscular hyocine n-butyl bromide (HBB) with placebo for shortening the duration of the first stage of labor in term pregnancies.Methods A double blind placebo-controlled randomized trial of parturients who presented at term in the active phase of labor was conducted. They were randomly (1:1 ratio) given intramuscular injection of either 40 mg (2 mL) of HBB…									1	0	0	0	0	0	1			1341-8076	1447-0756		WOS:000520816900001	32196856
Alalaf, Shahla K.; Al Tawil, Namir G.; Jawad, Ariana K.; Mahmoud, Maryam B.; Muhamad, Bahar Q.; Abdul Rahman, Khansa H.; Sileem, Sileem A.; Hassan, Jinan N.; Ameen, Khalida M.; Mustafa, Samira A.; Bawadikji, AbdulKader A.	Umbilical vein injection of 400 versus 800 mu g misoprostol for the treatment of retained placenta: A multicenter, randomized double-blind controlled trial	JOURNAL OF OBSTETRICS AND GYNAECOLOGY RESEARCH	46	5	727	735	10.1111/jog.14232	Article	MAY 2020	2020	Aims This trial was conducted to determine the efficacy of umbilical vein injection of 400 versus 800 mu g misoprostol to deliver retained placenta and to compare both regimens regarding the time of placental delivery and amount of vaginal blood loss.Methods A double-blind, multicenter randomized clinical trial was undertaken in four teaching hospitals in the North of Iraq and Al-Azhar University…									2	0	0	0	1	0	2			1341-8076	1447-0756		WOS:000529791200008	32157797
Lin, Wei-Lin; Szu, Li-Ting; Chou, Pao-Yu; Hsu, Chun-Sen; Chen, Chiehfeng; Liang, So-Jung; Chen, Kee-Hsin	Does hyoscineN-butylbromide shorten the active phase in labor? A meta-analysis of randomized controlled trials	JOURNAL OF OBSTETRICS AND GYNAECOLOGY RESEARCH	46	12	2629	2644	10.1111/jog.14507	Article	DEC 2020	2020	Objectives The objective of the study is to evaluate the therapeutic effect of hyoscineN-butylbromide (HBB) in active phase of labor and its safety to mother and fetus. Methods A systematic literature search was conducted on Cochrane Library, Pubmed, EMBASE, CINAHL, and three databases in Chinese up to March 31, 2020. Randomized controlled trials (RCTs) of HBB administration during the active pha…									0	0	0	0	0	0	0			1341-8076	1447-0756		WOS:000575762600001	33029904
Law, Ho Ying; Ng, Dorothy Yuet Tao; Chung, Carmen Diana	Use of music in reducing pain during outpatient hysteroscopy: Prospective randomized trial	JOURNAL OF OBSTETRICS AND GYNAECOLOGY RESEARCH	47	3	904	912	10.1111/jog.14608	Article	MAR 2021	2021	Aim To evaluate the effect of music in reducing pain during outpatient hysteroscopy under no anesthesia.Methods We conducted a prospective randomized controlled trial From June 2019 to December 2019 in Pamela Youde Nethersole Eastern Hospital in Hong Kong. A total of 107 patients were randomized to music group (n = 54) or non-music group (n = 53). Music was played during outpatient hysteroscopy i…									2	0	0	0	0	0	2			1341-8076	1447-0756		WOS:000599524000001	33336450
Zarei, Afsoon; Homayoon, Nahid; Hessami, Kamran; Hashemi, Atefe; Davoodi, Sara; Razavi, Behnaz; Ghasempour, Leila; Alamdarloo, Shaghayegh Moradi	Effect of piroxicam administration on outcome of frozen-thawed embryo transfer: A randomized, double-blinded, placebo-controlled trial	JOURNAL OF OBSTETRICS AND GYNAECOLOGY RESEARCH	47	1	296	301	10.1111/jog.14521	Article	JAN 2021	2021	Aim This study aimed to evaluate the effect of piroxicam adjuvant therapy on the clinical and biochemical pregnancy rate in patients undergoing in vitro fertilization (IVF) and frozen-thawed embryo transfer (ET) cycles. Methods In a randomized, double-blinded, placebo-controlled clinical trial, 178 patients eligible for IVF-ET received either single dose of piroxicam 1-2 h before frozen-thawed ET…									3	0	0	0	0	0	3			1341-8076	1447-0756		WOS:000577401300001	33034145
Suwannalert, Pawitra; Chanthasenanont, Athita; Pongrojpaw, Densak	Effect of applying cold gel pack on reduction of postoperative pain in cesarean section, low midline skin incision: A randomized controlled trial	JOURNAL OF OBSTETRICS AND GYNAECOLOGY RESEARCH	47	8	2653	2658	10.1111/jog.14855	Article	AUG 2021	2021	Aim The present study aims to investigate the efficacy of cryotherapy in pain reduction following low midline cesarean section.Methods This randomized controlled trial was conducted at the Department of Obstetrics and Gynecology, Thammasat University Hospital, Thailand from December 2019 to February 2020. Participants were term pregnant women who were indicated for low midline cesarean section. T…									0	0	0	0	0	0	0			1341-8076	1447-0756		WOS:000651581600001	34008228
Nandeibam, Yohen; Joseph, Treasa; Antonisamy, Belavendra; Kamath, Mohan S.; Kunjummen, Aleyamma T.	Effectiveness of music therapy as an adjuvant to conscious sedation in women undergoing transvaginal oocyte retrieval: A randomized controlled trial	JOURNAL OF OBSTETRICS AND GYNAECOLOGY RESEARCH	48	6	1409	1417	10.1111/jog.15216	Article	JUN 2022	2022	Aim Assisted reproductive technique (ART) has emerged as the highest form of treatment for infertile couples. Transvaginal oocyte retrieval is currently performed under conscious sedation in most centers. Since it is a relatively painful procedure, a number of adjuvant therapies have been tried to improve pain relief during the procedure. Music therapy is a nonpharmacological technique that has b…									0	0	0	0	0	0	0			1341-8076	1447-0756		WOS:000771754200001	35316858
Kawakami, Sho-ichi; Fukuda, Shigeru; Shinbori, Yoko; Umeki, Michiko; Mitani, Minoru; Kuramoto, Akitaka; Sugimoto, Chisato; Nitta, Makoto; Higashi, Kenji; Ito, Masaharu	A quasi-randomized controlled trial of Ninjin'yoeito for the treatment of postpartum anemia and the prevention of postpartum depression	JOURNAL OF OBSTETRICS AND GYNAECOLOGY RESEARCH	48	11	2830	2838	10.1111/jog.15378	Article	NOV 2022	2022	Aim To study the effect of Ninjin'yoeito (NYT) on postpartum anemia and on the development of postpartum depression (PPD). Methods In this prospective, single-center, open-label, quasi-randomized controlled trial, patients with anemia 1-2 days postdelivery were randomized to receive either NYT or an oral iron preparation for 4 weeks. The primary endpoint was the hemoglobin (Hb) level. Secondary e…									0	0	0	0	0	0	0			1341-8076	1447-0756		WOS:000830129100001	35882511
Yuksel, Burcu Aykan; Karadag, Burak; Mulayim, Baris	Comparison of the efficacy and safety of two advanced vessel sealing technologies in total laparoscopic hysterectomy	JOURNAL OF OBSTETRICS AND GYNAECOLOGY RESEARCH	45	11	2220	2227	10.1111/jog.14096	Article	NOV 2019	2019	Aim Adequately powered, randomized controlled studies evaluating efficacy and safety of advanced bipolar energy devices in gynecologic laparoscopic surgery are very few. We aimed to compare the two most commonly used devices in total laparoscopic hysterectomy. Methods This randomized controlled trial was carried out in the department of obstetrics and gynecology in an education and research hospi…									2	0	0	0	0	0	2			1341-8076	1447-0756		WOS:000482032000001	31423703
Kwack, Jae Young; Ahn, Kwang Hee; Kwon, Yong-Soon	Postoperative pain control with ropivacaine following laparoscopic myomectomy: A randomized double-blind, pilot study	JOURNAL OF OBSTETRICS AND GYNAECOLOGY RESEARCH	45	4	871	876	10.1111/jog.13910	Article	APR 2019	2019	Aim The aim of this study was to evaluate immediate pain control in patients who underwent laparoscopic myomectomy (LM) by intraoperative injection of ropivacaine into both uterosacral ligaments. Methods The study was a prospective, double-blind, randomized study. We analyzed 46 cases of LM performed between July 2015 and November 2016 by a single surgeon. We randomized the enrolled patients into…									2	0	0	0	0	0	2			1341-8076	1447-0756		WOS:000462919100014	30623534
Altraigey, Ahmed; Ellaithy, Mohamed; Atia, Hytham; Ali, Ibrahim; Kolkailah, Mohamed; Abbas, Ahmed	How can methods of placental delivery in cesarean section affect perioperative blood loss? A randomized controlled trial of controlled cord traction versus manual removal of placenta	JOURNAL OF OBSTETRICS AND GYNAECOLOGY RESEARCH	45	1	133	140	10.1111/jog.13797	Article	JAN 2019	2019	Aim Of the different described methods of placental delivery during cesarean section (CS), manual removal and cord traction are the most commonly used techniques. The ideal method of placental delivery during CS is still a conflicting issue as the data derived from the previous studies are widely heterogeneous and inconsistent. This study has investigated the effect of two different methods of pl…									3	0	0	0	1	0	3			1341-8076	1447-0756		WOS:000454694600016	30178599
Jameei-Moghaddam, Massoumeh; Goljaryan, Sakineh; Mohammad Alizadeh Charandabi, Sakineh; Taghavi, Simin; Mirghafourvand, Mojgan	Effect of plantar reflexology on labor pain and childbirth experience: A randomized controlled clinical trial	JOURNAL OF OBSTETRICS AND GYNAECOLOGY RESEARCH	47	6	2082	2092	10.1111/jog.14755	Article	JUN 2021	2021	Aim This study aimed to determine the effect of plantar reflexology on the severity of labor pain and childbirth experience (primary outcomes) and the duration of labor stages (secondary outcomes).Methods This single-blind randomized controlled trial was performed on 90 women in Al-Zahra and Taleghani hospitals in Tabriz-Iran. Participants were randomly assigned into three groups; Intervention 1 …									0	0	0	0	0	0	0			1341-8076	1447-0756		WOS:000630953000001	33749069
Barra, Fabio; Della Corte, Luigi; Noberasco, Giovanni; Foreste, Virginia; Riemma, Gaetano; Di Filippo, Claudia; Bifulco, Giuseppe; Orsi, Andrea; Icardi, Giancarlo; Ferrero, Simone	Advances in therapeutic vaccines for treating human papillomavirus-related cervical intraepithelial neoplasia	JOURNAL OF OBSTETRICS AND GYNAECOLOGY RESEARCH	46	7	989	1006	10.1111/jog.14276	Article	JUL 2020	2020	Aim Human papillomavirus (HPV) is the etiologic agent of the majority of cervical intraepithelial lesions (CIN) and cervical cancers. While prophylactic HPV vaccines prevent infections from the main high-risk HPV types associated with cervical cancer, alternative nonsurgical and nonablative therapeutics to treat HPV infection and preinvasive HPV diseases have been experimentally investigated. The…									23	1	0	0	13	0	24			1341-8076	1447-0756		WOS:000531183000001	32390320
Unver, Hacer; Timur Tashan, Sermin	Effect of yoga on posttraumatic growth and quality of life in first-time mothers: A randomized controlled trial	JOURNAL OF OBSTETRICS AND GYNAECOLOGY RESEARCH	47	12	4180	4188	10.1111/jog.15025	Article	DEC 2021	2021	Aim This study aims to examine the effect of yoga on posttraumatic growth and quality of life in postpartum mothers. Methods The study was conducted as randomized controlled. There were 160 participant mothers, including 80 for the yoga group and 80 for the control group. Mothers in the yoga group participated in individual yoga practices at their homes every weekday for 10 weeks. The personal in…									0	0	0	0	0	0	0			1341-8076	1447-0756		WOS:000696098600001	34528317
Tahermanesh, Kobra; Mirgalobayat, Shahla; Aziz-Ahari, Alireza; Maleki, Maryam; Hashemi, Neda; Samimi, Mansooreh; Anvari-Yazdi, Abbas Fazel; Shahriyaripour, Roya; Pecks, Ulrich; Allahqoli, Leila; Alkatout, Ibrahim	Babu and Magon uterine closure technique during cesarean section: A randomized double-blind trial	JOURNAL OF OBSTETRICS AND GYNAECOLOGY RESEARCH	47	9	3186	3195	10.1111/jog.14889	Article	SEP 2021	2021	Aim We compared the effectiveness of the Babu and Magon uterine closure technique and unlocked double-layer uterine closure on the integrity and thickness of the uterine scar.Methods A randomized double-blind trial was performed at Hazrat-e Rasoul -e-Akram Hospital, Tehran, Iran, from March 2018 to December 2019, in 72 pregnant women who were candidates for cesarean section for the first time. Wo…									1	0	0	0	0	0	1			1341-8076	1447-0756		WOS:000661624200001	34131999
Torok, Peter; Herman, Tunde; Lorincz, Judit; Molnar, Szabolcs; Lampe, Rudolf; Poka, Robert	Suprapubic pressure facilitates the procedure of office hysteroscopy: A randomized controlled trial	JOURNAL OF OBSTETRICS AND GYNAECOLOGY RESEARCH	45	3	640	644	10.1111/jog.13848	Article	MAR 2019	2019	Aim To minimize the experienced pain during office hysteroscopy, a number of technical approaches and maneuvers are used. The aim of the study was to assess the effect of suprapubic pressure (SuPuP) applied during hysteroscopy. The impact of this maneuver on experienced pain (assessed by visual analog scale [VAS]) and duration of passage through the cervical canal was measured and compared to a r…									2	0	0	0	0	0	2			1341-8076	1447-0756		WOS:000460180500018	30362211
Aslfalah, Hadise; Jamilian, Mehri; Rafiei, Fatemeh; Khosrowbeygi, Ali	Reduction in maternal serum values of glucose and gamma-glutamyltransferase after supplementation with alpha-lipoic acid in women with gestational diabetes mellitus	JOURNAL OF OBSTETRICS AND GYNAECOLOGY RESEARCH	45	2	313	317	10.1111/jog.13842	Article	FEB 2019	2019	Aim Alpha-lipoic acid (ALA) is a short chain fatty acid which has a key role in energy production. ALA is also known as a universal antioxidant. The aim of the present study was to explore the effects of ALA supplementation in women with gestational diabetes mellitus. Methods A randomized double-blind placebo-controlled clinical trial study was designed. Women with gestational diabetes mellitus (…									13	0	0	0	12	0	13			1341-8076	1447-0756		WOS:000457558400008	30328246
Hamdy, Mostafa A.; Taha, Omima T.; Elprince, Mohamed	Postpartum endometritis after uterine cleaning versus no cleaning in cesarean sections: Randomized clinical trial	JOURNAL OF OBSTETRICS AND GYNAECOLOGY RESEARCH	47	4	1330	1336	10.1111/jog.14658	Article	APR 2021	2021	Aim: The aim of the study was to compare the rates of postpartum endometritis due to uterine cleaning and no cleaning in patients delivered by elective cesarean section.Methods: This was a randomized clinical trial conducted at the Obstetrics and Gynecology Department, Suez Canal University Hospital, Ismailia, from June 2019 to November 2019. We recruited patients undergoing cesarean delivery age…									0	0	0	0	0	0	0			1341-8076	1447-0756		WOS:000606983900001	33438313
Sweed, Mohamed; El-Said, Mourad; Abou-Gamrah, Amgad; Ali, Mohamad	Comparison between 200, 400 and 600 microgram rectal misoprostol before cesarian section: A randomized clinical trial	JOURNAL OF OBSTETRICS AND GYNAECOLOGY RESEARCH	45	3	585	591	10.1111/jog.13883	Article	MAR 2019	2019	Aim Compare the effectiveness of administration of different doses of rectal misoprostol before cesarean section to reduce intra- and postoperative blood loss. Methods A double-blind randomized clinical trial including 453 term pregnant woman scheduled for elective cesarean section where participants received either 200-, 400- or 600-mu g misoprostol rectally before cesarean section. Study medica…									2	0	0	0	0	0	2			1341-8076	1447-0756		WOS:000460180500011	30618101
Benchahong, Sawanya; Pongrojpaw, Densak; Chanthasenanont, Athita; Limpivest, Uravee; Nanthakomon, Tongta; Lertvutivivat, Supapen; Prasitpaisan, Natavadee; Pattaraarchachai, Junya	Cold therapy for pain relief during and after amniocentesis procedure: A randomized controlled trial	JOURNAL OF OBSTETRICS AND GYNAECOLOGY RESEARCH	47	8	2623	2631	10.1111/jog.14832	Article	AUG 2021	2021	Aim To compare effects of cold therapy on patient pain score during and after amniocentesis procedure.Methods We performed a prospective randomized-controlled study comparing the anticipated pain, perceived pain during the procedure, and pain after 15 and 30 min of amniocentesis between pregnant women receiving cold therapy before (group 1), after (group 2), and both before and after amniocentesi…									1	0	0	0	0	0	1			1341-8076	1447-0756		WOS:000653172700001	34028130
Ahangari, Fatemeh; Farshbaf-Khalili, Azizeh; Javadzadeh, Yousef; Adibpour, Mohammad; Oskouei, Behnaz Sadeghzadeh	Comparing the effectiveness of Salvia officinalis, clotrimazole and their combination on vulvovaginal candidiasis: A randomized, controlled clinical trial	JOURNAL OF OBSTETRICS AND GYNAECOLOGY RESEARCH	45	4	897	907	10.1111/jog.13918	Article	APR 2019	2019	Aim To determine the effect of vaginal tablet of Salvia officinalis, alone and in combination with Clotrimazole, on the recovery of Vulvovaginal candidiasis. Methods In this triple-blind randomized controlled trial, 111 participants were randomly assigned into three groups of 37 patients using block randomization with block sizes of 6 and 9, and allocation ratio of 1:1:1: 100 mg vaginal tablet of…									13	0	0	0	5	0	13			1341-8076	1447-0756		WOS:000462919100018	30663184
Gamad, Nanda; Saha, Pradip Kumar; Sharma, Prashant; Suri, Vanita; Chakrabarti, Amitava; Saha, Lekha	A randomized controlled trial comparing the efficacy, tolerability, and cost of oral iron preparations in iron-deficiency anemia in pregnancy	JOURNAL OF OBSTETRICS AND GYNAECOLOGY RESEARCH	47	11	3828	3841	10.1111/jog.14999	Article	NOV 2021	2021	Objective To evaluate the efficacy, tolerability, and cost of four commonly prescribed oral iron preparations: ferrous sulfate (FS), ferrous fumarate (FF), ferrous ascorbate (FA), and carbonyl iron (CI) in the treatment of iron-deficiency anemia (IDA) in pregnant women. Methods It was a prospective, randomized, open-label, blinded endpoint (PROBE) design with four parallel active control groups: …									2	0	0	0	0	0	2			1341-8076	1447-0756		WOS:000692979000001	34490696
Li, Jian; Bai, Wen-Pei; Jiang, Bo; Bai, Le-Ran; Gu, Bei; Yan, Shu-Xiang; Li, Fu-Ying; Huang, Bin	Ketogenic diet in women with polycystic ovary syndrome and liver dysfunction who are obese: A randomized, open-label, parallel-group, controlled pilot trial	JOURNAL OF OBSTETRICS AND GYNAECOLOGY RESEARCH	47	3	1145	1152	10.1111/jog.14650	Article	MAR 2021	2021	Aim To evaluate the effect of a ketogenic diet (KD) in women with polycystic ovary syndrome (PCOS) and liver dysfunction who were obese.Methods Women with PCOS and liver dysfunction who were obese were enrolled in this prospective, open-label, parallel-group, controlled pilot trial, and randomly received KD (KD group) or conventional pharmacological treatment (Essentiale plus Yasmin, control grou…									10	0	1	0	4	0	11			1341-8076	1447-0756		WOS:000608415200001	33462940
Kazemi, Mahnaz; Lalooha, Fatemeh; Nooshabadi, Mohamadreza Rashidi; Haghighian, Hossein Khadem	Decreased dysmenorrhea pain in girls by reducing oxidative stress and inflammatory biomarkers following supplementation with oleoylethanolamide: A randomized controlled trial	JOURNAL OF OBSTETRICS AND GYNAECOLOGY RESEARCH	48	5	1212	1221	10.1111/jog.15196	Article	MAY 2022	2022	Aim This study aimed to evaluate the oleoylethanolamide (OEA) effects on oxidative stress and inflammatory factors in girls with primary dysmenorrhea. Methods This double-blind, placebo-controlled clinical trial was done on population consisted of female students who had dysmenorrhea pain based on the visual analogue scale (VAS) questionnaire. Patients were randomly allocated to groups consuming …									1	0	0	0	0	0	1			1341-8076	1447-0756		WOS:000769096900001	35293068
Itoh, Hiroaki; Ishii, Keisuke; Shigeta, Naoya; Itakura, Atsuo; Hamada, Hiromi; Nagamatsu, Takeshi; Ishida, Tomohiko; Bungyoku, Yasuaki; Falahati, Ali; Tomisaka, Miori; Kitamura, Mikiya	Efficacy and safety of controlled-release dinoprostone vaginal delivery system (PROPESS) in Japanese pregnant women requiring cervical ripening: Results from a multicenter, randomized, double-blind, placebo-controlled phase III study	JOURNAL OF OBSTETRICS AND GYNAECOLOGY RESEARCH	47	1	216	225	10.1111/jog.14472	Article	JAN 2021	2021	Aim To evaluate the efficacy and safety of dinoprostone vaginal insert (PROPESS) in pregnant post-term Japanese women requiring cervical ripening.Methods This randomized, double-blind, placebo-controlled study included 114 pregnant Japanese women at term (41 weeks of gestation) requiring cervical ripening (baseline Bishop score (BS) <= 4). The primary end-point was the proportion of subjects with…									5	0	0	0	0	0	5			1341-8076	1447-0756		WOS:000581320300001	33094550
No, Jae Hong; Kim, Kidong; Kim, Yong Beom; Suh, Dong Hoon; Yang, Eun Joo; Hwang, Hee; Yoo, Sooyoung	Effects of an activity tracker with feedback on physical activity in women after midline laparotomy: A randomized controlled trial	JOURNAL OF OBSTETRICS AND GYNAECOLOGY RESEARCH	47	7	2544	2550	10.1111/jog.14807	Article	JUL 2021	2021	Purpose To investigate whether the use of an activity tracker with feedback increases physical activity and is safe in patients who underwent a midline laparotomy for gynecologic disorders.Methods Patients who were planned to undergo a midline laparotomy for gynecologic diseases wore an activity tracker at baseline and from postoperative days 1-6. Patients in the experimental arm could monitor th…									3	0	0	0	0	0	3			1341-8076	1447-0756		WOS:000643564500001	33899302
Asadi, Nasrin; Vafaei, Homeira; Hessami, Kamaran; Darabi, Mohammad Hasan; Kasraeian, Maryam; Faraji, Azam; Alavi, Azin; Abdi, Nazanin; Gissuei, Atena; Roozmeh, Shohre; Bazrafshan, Khadije; Gharibpour, Fereshteh	Vaginal misoprostol and intravenous oxytocin for success of termination in the second-trimester intrauterine fetal demise: A randomized controlled clinical trial	JOURNAL OF OBSTETRICS AND GYNAECOLOGY RESEARCH	48	4	966	972	10.1111/jog.15180	Article	APR 2022	2022	Aim To compare the success rate of vaginal misoprostol versus intravenous (IV) oxytocin in termination of pregnancy in the second trimester intrauterine fetal death (IUFD). Methods This was an open-label randomized controlled study for 106 women with second trimester IUFD. Patients were randomly divided into two groups: women given vaginal misoprostol (400 mcg every 6 h up to 48 h) versus those g…									1	0	0	0	0	0	1			1341-8076	1447-0756		WOS:000765928700001	35261120
Swain, Dharitri; Nanda, Pranati; Das, Hrushikesh	Impact of yoga intervention on menopausal symptoms-specific quality of life and changes in hormonal level among menopausal women	JOURNAL OF OBSTETRICS AND GYNAECOLOGY RESEARCH	47	10	3669	3676	10.1111/jog.14939	Article	OCT 2021	2021	Aim The menopause transition is experienced by women often involves troublesome symptoms due to changes in the level of reproductive hormones. Non-hormonal therapies are more commonly accepted by women than hormonal therapy for coping with the climacteric symptoms. The aim of the study was to evaluate the effects of yoga practice on menopausal symptoms, specific quality of life, and changes in ho…									0	0	0	0	0	0	0			1341-8076	1447-0756		WOS:000672098900001	34254406
Liu, Ningning; Jin, Ying; Wang, XiaoJuan; Xiang, Zhenzhen; Zhang, Le; Feng, Suwen	Safety and feasibility of oral carbohydrate consumption before cesarean delivery on patients with gestational diabetes mellitus: A parallel, randomized controlled trial	JOURNAL OF OBSTETRICS AND GYNAECOLOGY RESEARCH	47	4	1272	1280	10.1111/jog.14653	Article	APR 2021	2021	Aim To investigate the safety and feasibility of taking low-concentration carbohydrate solution at 2 h before induction of anesthesia for gestational diabetes mellitus (GDM) patients.Methods GDM patients undergoing cesarean section were randomly assigned to experimental group (n = 43) and control group (n = 42). Two hours before induction of anesthesia, participants in experimental group orally r…									0	0	0	0	0	0	0			1341-8076	1447-0756		WOS:000604770300001	33403738
Tang, Zhixia; Hong, Mingyun; He, Fang; Huang, Dayan; Dai, Zhijun; Xuan, Henghua; Zhang, Hong; Zhu, Weipei	Effect of endometrial injury during menstruation on clinical outcomes in frozen-thawed embryo transfer cycles: A randomized control trial	JOURNAL OF OBSTETRICS AND GYNAECOLOGY RESEARCH	46	3	451	458	10.1111/jog.14193	Article	MAR 2020	2020	Aim To explore the clinical effect of endometrial injury (EI) on the third day of the menstrual cycle before frozen-thawed embryo transfer (frozen-thawed ET) on patients experienced two or more implantation failures.Methods A total of 200 patients who suffered at least two failed hormone-replacement therapies and frozen-thawed ET were randomly divided into two groups: EI group and control group (…									2	1	1	0	0	0	4			1341-8076	1447-0756		WOS:000517085500013	32003122
Zou, Yun; Li, Yue; Jiang, Mei; Liu, Xiaowei	Effect of early skin-to-skin contact after vaginal delivery on pain during perineal wound suturing: A randomized controlled trial	JOURNAL OF OBSTETRICS AND GYNAECOLOGY RESEARCH	48	3	729	738	10.1111/jog.15120	Article	MAR 2022	2022	Aim To evaluate whether early skin-to-skin contact at the end of the second stage of labor could relieve perineal wound suture pain. Methods From March 2020 to November 2020, a total of 241 parturients with full-term single fetuses delivered through the vagina and who underwent episiotomy suture (n = 120) or perineal laceration repair (n = 121) in our hospital were included in the study. Parturie…									0	0	0	0	0	0	0			1341-8076	1447-0756		WOS:000734665100001	34962008
Bhatia, Anju; Teo, Puay Ling; Li, Mingyue; Lee, Jia Ying Beatrice; Chan, Mei Xin Joanne; Yeo, Tai Wai; Mathur, Manisha; Tagore, Shephali; Yeo, George S. H.; Arulkumaran, Sabaratnam	Dinoprostone vaginal insert (DVI) versus adjunctive sweeping of membranes and DVI for term induction of labor	JOURNAL OF OBSTETRICS AND GYNAECOLOGY RESEARCH	47	9	3171	3178	10.1111/jog.14907	Article	SEP 2021	2021	Aim To compare the efficacy and safety of dinoprostone vaginal insert (DVI) alone versus DVI with adjunctive sweeping of membranes (ASM) for induction of labor (IOL). Methods Single-center, prospective, randomized controlled trial; women with singleton term pregnancies, cervical dilation >= 1 and <3 cm, intact membranes allocated to either DVI or DVI with ASM. The primary outcome was vaginal deli…									0	0	0	0	0	0	0			1341-8076	1447-0756		WOS:000664710500001	34162016
Jayaraj, Ashokkumar; Balachander, Hemavathi; Kuppusamy, Suresh K.; Arusamy, Sivakumar; Rai, Yeshith; Siddiqui, Naveed	Comparison of meperidine, tramadol and fentanyl for post-spinal shivering prevention during cesarean delivery: A double-blind randomized controlled trial	JOURNAL OF OBSTETRICS AND GYNAECOLOGY RESEARCH	45	11	2202	2208	10.1111/jog.14106	Article	NOV 2019	2019	Aim To assess the effects of intravenously administered meperidine, fentanyl and tramadol in reducing the incidence, onset time and severity of the shivering response in parturients during cesarean delivery under spinal anesthesia. Secondary outcomes included patient satisfaction and sedation scores. Methods After Ethics board approval and informed written consent, 350 parturients (ASA physical s…									7	0	0	0	0	0	7			1341-8076	1447-0756		WOS:000494049000008	31486253
Cetin, Gozdenur Dagasan; Dostbil, Aysenur; Aksoy, Mehmet; Kasali, Kamber; Ince, Ramazan; Kahramanlar, Agah Abdullah; Atalay, Canan; Yilmaz, Emsal Pinar Topdagi; Ince, Ilker; Ozkal, Mirac Selcen	Intraperitoneal instillation versus wound infiltration for postoperative pain relief after cesarean delivery: A prospective, randomized, double-blind, placebo-controlled trial	JOURNAL OF OBSTETRICS AND GYNAECOLOGY RESEARCH					10.1111/jog.15469	Article; Early Access		2022	Aim To compare local anesthetic wound infiltration with intraperitoneal instillation of local anesthetic for analgesia after cesarean section under spinal anesthesia. Methods This study was conducted on 150 pregnant women undergoing elective cesarean section under spinal anesthesia. Spinal anesthesia was performed with 7 mg isobaric bupivacaine and 15 mu cg fentanyl. The patients were randomized …									0	0	0	0	0	0	0			1341-8076	1447-0756		WOS:000870825100001	36270632
Ulubasoglu, Hasan; Findik, Rahime Bedir; Keskin, Huseyin Levent; Ozcan, Damla; Tekin, Ozlem Moraloglu; Karakaya, Jale	The effect of sacral massage on meconium-stained amniotic fluid and the duration of fetal descent in labor: A randomized controlled trial	JOURNAL OF OBSTETRICS AND GYNAECOLOGY RESEARCH					10.1111/jog.15460	Article; Early Access		2022	Objective The aim of this study was to investigate the effect of sacral massage on the presence of meconium-stained amniotic fluid and the duration of fetal descent during labor in pregnant women. Methods A total of 220 nulliparous women with singleton low-risk pregnancies in the vertex position at term were recruited. Eligible women were randomly assigned to either massage group or a control gro…									0	0	0	0	0	0	0			1341-8076	1447-0756		WOS:000870633100001	36268587
Piyawetchakarn, Ratpaporn; Charoenkwan, Kittipat	Effects of lidocaine spray for reducing pain during endometrial aspiration biopsy: A randomized controlled trial	JOURNAL OF OBSTETRICS AND GYNAECOLOGY RESEARCH	45	5	987	993	10.1111/jog.13932	Article	MAY 2019	2019	AimTo examine the effect of lidocaine spray for reducing pain during endometrial aspiration biopsy by comparing it with placebo and no intervention.MethodsWomen undergoing endometrial aspiration biopsy from March 2017 to January 2018 were invited to participate. The participants were randomly assigned into three groups. In group 1 (lidocaine spray), eight puffs (80mg, 10mg/puff, 0.8mL) of 10% lid…									3	0	0	0	0	0	3			1341-8076	1447-0756		WOS:000471343100006	30734413
Jindal, Nidhi; Rao, Rohini; Dhiman, Bishan; Kandoria, Meenakshi; Jamwal, Ankita	Safety and efficacy of mifepristone versus dinoprostone gel in induction of labor: A randomized controlled trial	JOURNAL OF OBSTETRICS AND GYNAECOLOGY RESEARCH	45	8	1530	1535	10.1111/jog.14010	Article	AUG 2019	2019	Aim The aim of this study was to evaluate the efficacy and safety of mifepristone for cervical ripening and induction of labor and compare the results with dinoprostone gel which is an established agent for labor induction. Methods A total of 100 patients were enrolled in a prospective study and assigned to one of two treatment protocols. After the exclusion of 10 patients, there were 46 patients…									1	0	0	0	1	0	1			1341-8076	1447-0756		WOS:000478607700013	31172644
Takahashi, Yoshifumi; Takei, Yuji; Machida, Shizuo; Taneichi, Akiyo; Takahashi, Suzuyo; Yoshiba, Takahiro; Koyanagi, Takahiro; Tamura, Kohei; Saga, Yasushi; Fujiwara, Hiroyuki	Efficacy and toxicity of pegylated liposomal doxorubicin as therapy for recurrent ovarian cancer in relation to the number of previous chemotherapy regimens: Comparison with gemcitabine	JOURNAL OF OBSTETRICS AND GYNAECOLOGY RESEARCH	47	2	551	559	10.1111/jog.14558	Article	FEB 2021	2021	Aim Pegylated liposomal doxorubicin (PLD) is one of the second-line chemotherapy regimens for platinum-resistant recurrent ovarian cancer, but in clinical practice, it is also used for third or subsequent lines of chemotherapy. There is no report on the efficacy and toxicity of PLD in relation to the number of previous chemotherapy regimens. The purpose of this study was to clarify these points a…									2	0	0	0	2	0	2			1341-8076	1447-0756		WOS:000584506900001	33145906
You, Junli; Li, Murong; Fan, Wei; Li, Tao; Wang, Jinping	Effect of different position on inferior vena cava dimensions and its influence on hemodynamics during cesarean section under combined spinal-epidural anesthesia: A randomized controlled trial	JOURNAL OF OBSTETRICS AND GYNAECOLOGY RESEARCH	48	12	3103	3110	10.1111/jog.15420	Article	DEC 2022	2022	Objective The purpose of our study was to investigate the effect of the 15 degrees left operating table tilt on the inferior vena cava (IVC) and the hemodynamics of full-term pregnant women, and to evaluate the efficacy of inferior vena cava collapse index (IVCCI) in predicting hypotension. Methods All parturients planning to perform cesarean section (CS) were randomly divided into supine group a…									0	0	0	0	0	0	0			1341-8076	1447-0756		WOS:000853059500001	36098384
