# Supplementary material for: Clinical trial registration and CONSORT adherence in obstetrics and gynecology journals: a cross-sectional analysis of Chinese- and English-language publications
Source: PeerJ. 2026 Apr 21;14:e21140. doi: 10.7717/peerj.21140 (PMC13108464; doi:10.7717/peerj.21140)
Supplement: Supplemental Information 1 [file peerj-14-21140-s001.zip › Raw data-updated/RCT-English journals/First round-excluded based on article type review/44.xls]

## Sheet: savedrecs
Authors	Article Title	Source Title	Volume	Issue	Start Page	End Page	DOI	Document Type	Publication Date	Publication Year	Abstract	Abstract - Foreign	Abstract - English Transliteration	Abstract - Foreign	Abstract - Korean	Conference Title	Conference Date	Conference Sponsor	Conference Location	Times Cited, WoS Core	Times Cited, CSCD	Times Cited, RSCI	Times Cited, ARCI	Times Cited, BCI	Times Cited, SCIELO	Times Cited, All Databases	180 Day Usage Count	Since 2013 Usage Count	ISSN	eISSN	ISBN	UT (Unique ID)	Pubmed Id
Groth, Susan W.; Meng, Ying; Yeh, Kuan-Lin; Fernandez, I. Diana	Influence of Appetite and Perceived Ability to Control Cravings on Excessive Gestational Weight Gain	JOGNN-JOURNAL OF OBSTETRIC GYNECOLOGIC AND NEONATAL NURSING	50	6	669	678	10.1016/j.jogn.2021.08.097	Article	NOV 2021	2021	Objective: To explore whether appetite is associated with gestational weight gain (GWG) and to assess the effect of perceived ability to control cravings on excessive GWG. Design: Secondary data analysis. Setting: Rochester, New York, United States. Participants: Women who were pregnant (N = 1,005) and participated in a randomized controlled trial to test the effect of electronically mediated int…									1	0	0	0	0	0	1			0884-2175	1552-6909		WOS:000716331200006	34474006
Knoll, Brenda S. Lessen; Daramas, Tipawan; Drake, Victoria	Randomized Controlled Trial of a Prefeeding Oral Motor Therapy and Its Effect on Feeding Improvement in a Thai NICU	JOGNN-JOURNAL OF OBSTETRIC GYNECOLOGIC AND NEONATAL NURSING	48	2	176	188	10.1016/j.jogn.2019.01.003	Article	MAR 2019	2019	Objective: To evaluate the effect of the Premature Infant Oral Motor Intervention (PIOMI) on preterm newborns' feeding efficiency and rates of improvement across Days 1, 3, and 5 of oral feeding in a Thai NICU.Design: Randomized controlled trial.Setting: A 20-bed special neonatal ward and 8-bed NICU in urban Thailand.Participants: Stable newborns (N = 30) born between 26 and 34 weeks postmenstrua…									10	0	0	0	1	0	10			0884-2175	1552-6909		WOS:000460646500009	30721652
Addicks, Sarah H.; McNeil, Daniel W.	Randomized Controlled Trial of Motivational Interviewing to Support Breastfeeding Among Appalachian Women	JOGNN-JOURNAL OF OBSTETRIC GYNECOLOGIC AND NEONATAL NURSING	48	4	418	432	10.1016/j.jogn.2019.05.003	Article	JUL 2019	2019	Objective: To determine the effectiveness of a single session of prenatal motivational interviewing (MI) to enhance breastfeeding outcomes.Design: A randomized controlled trial with two groups (MI and psychoeducation) with repeated measures: pre-intervention, postintervention, and at 1 month postpartum.Setting: The intervention was conducted at a university-associated clinic, community locations,…									4	0	0	0	1	0	4			0884-2175	1552-6909		WOS:000473519200006	31181186
Walker, Lorraine O.; Czajkowski, Susan M.	Designing Interventions to Improve the Health of Women Using the ORBIT Model	JOGNN-JOURNAL OF OBSTETRIC GYNECOLOGIC AND NEONATAL NURSING	48	2	197	204	10.1016/j.jogn.2019.02.002	Article	MAR 2019	2019	Researchers may find it difficult to transition from conducting descriptive, mechanistic, and associational studies to developing interventions based on those findings because little guidance is available. In this article, we present the Obesity-Related Behavioral Intervention Trials (ORBIT) model and describe its applicability in designing behaviorally oriented interventions for women. Adapted f…									5	0	0	0	1	0	5			0884-2175	1552-6909		WOS:000460646500011	30790528
Dempsey, Amy; Krening, Cyndy; Vorgic, Laura	Multisite Randomized Controlled Trial of Bladder Management in Labor With Epidural Analgesia/Anesthesia	JOGNN-JOURNAL OF OBSTETRIC GYNECOLOGIC AND NEONATAL NURSING	49	6	564	570	10.1016/j.jogn.2020.07.005	Article	NOV 2020	2020	Objective: To compare the effects of continuous indwelling catheterization with those of intermittent catheterization during labor with epidural analgesia/anesthesia on mode of birth and incidence of urinary tract infection (UTI) symptoms in the postpartum period.Design: Randomized clinical trial.Setting: Labor and delivery units at three metropolitan hospitals in the Western United States.Partic…									0	0	0	0	0	0	0			0884-2175	1552-6909		WOS:000609246900007	32822650
Mhyre, Jill; Ward, Nicole; Whited, Teresa M.; Anders, Michael	Randomized Controlled Simulation Trial to Compare Transfer Procedures for Emergency Cesarean	JOGNN-JOURNAL OF OBSTETRIC GYNECOLOGIC AND NEONATAL NURSING	49	3	272	282	10.1016/j.jogn.2020.01.006	Article	MAY 2020	2020	Objective: To test the hypothesis that capping intravenous and epidural lines would reduce time to transfer women in labor to the operating room and time to readiness for general anesthesia for emergency cesarean. The secondary purpose was to identify latent threats to patient safety. Design: Mixed methods analysis of a randomized, controlled, in situ simulation trial. Setting: Labor and delivery…									0	0	0	0	0	0	0			0884-2175	1552-6909		WOS:000533581700009	32101767
Korkmaz, Gulcin; Esenay, Figen Isik	Effects of Massage Therapy on Indirect Hyperbilirubinemia in Newborns Who Receive Phototherapy	JOGNN-JOURNAL OF OBSTETRIC GYNECOLOGIC AND NEONATAL NURSING	49	1	91	100	10.1016/j.jogn.2019.11.004	Article	JAN 2020	2020	Objective: To evaluate the effects of massage therapy on total serum bilirubin (TSB) levels and frequency of defecation, urination, and feeding in newborns who receive phototherapy for indirect hyperbilirubinemia.Design: A randomized controlled clinical trial.Setting: Ankara University Cebeci Research and Training Hospital and 29 May State Hospital in Ankara, Turkey.Participants: Fifty full-term …									2	0	0	0	0	0	2			0884-2175	1552-6909		WOS:000517606300010	31812490
Cote, John Joseph; Badura-Brack, Amy S.; Walters, Ryan William; Dubay, Nicholas Gregory; Bredehoeft, Marley Rain	Randomized Controlled Trial of the Effects of 3D-Printed Models and 3D Ultrasonography on Maternal-Fetal Attachment	JOGNN-JOURNAL OF OBSTETRIC GYNECOLOGIC AND NEONATAL NURSING	49	2	190	199	10.1016/j.jogn.2020.01.003	Article	MAR 2020	2020	Objective: To determine whether the addition of 3D-printed models improves maternal-fetal attachment in healthy pregnancies more than 3D ultrasonography alone.Design: Randomized, parallel-group, controlled trial.Setting: University- and clinic system-affiliated locations in Omaha, Nebraska.Participants: Between May 2018 and February 2019, 857 pregnant women were screened for inclusion in the stud…									5	0	0	0	0	0	5			0884-2175	1552-6909		WOS:000519531300020	32045565
Dieterich, Rachel Renee; Sereika, Susan; Demirci, Jill	Early Postpartum Patterns of Breastfeeding Exclusivity and Perceived Insufficient Milk by Prepregnancy Body Mass Index	JOGNN-JOURNAL OF OBSTETRIC GYNECOLOGIC AND NEONATAL NURSING	51	2	205	217	10.1016/j.jogn.2021.10.006	Article	MAR 2022	2022	Objective: To explore trajectories of breastfeeding exclusivity and perceived insufficient milk (PIM) over the first 8 weeks postpartum among primiparous women and the association of these trajectories with prepregnancy body Design: Secondary analysis of data from a randomized controlled trial. Setting: Recruitment for the primary study was conducted in Pittsburgh, Pennsylvania. Participants: One…									0	0	0	0	0	0	0			0884-2175	1552-6909		WOS:000766620600010	34793724
White-Traut, Rosemary; Gillette, Patricia; Simpson, Pippa; Zhang, Liyun; Nazarloo, Hossein P.; Carter, C. Sue	Early Postpartum Maternal and Newborn Responses to Auditory, Tactile, Visual, Vestibular, and Olfactory Stimuli	JOGNN-JOURNAL OF OBSTETRIC GYNECOLOGIC AND NEONATAL NURSING	51	4	402	417	10.1016/j.jogn.2022.03.003	Article	JUL 2022	2022	Objective: To compare maternal psychological well-being, newborn behavior, and maternal and newborn salivary oxytocin (OT) and cortisol before and after two maternally administered multisensory behavioral interventions or an attention control group.Design: Randomized prospective clinical trial.Setting: U.S. Midwest community hospital.Participants: Newborns and their mothers (n = 102 dyads) partic…									0	0	0	0	0	0	0			0884-2175	1552-6909		WOS:000861802500007	35469779
Rodriguez-Blanque, Raquel; Carlos Sanchez-Garcia, Juan; Manuel Sanchez-Lopez, Antonio; Exposito-Ruiz, Manuela; Jose Aguilar-Cordero, Maria	Randomized Clinical Trial of an Aquatic Physical Exercise Program During Pregnancy	JOGNN-JOURNAL OF OBSTETRIC GYNECOLOGIC AND NEONATAL NURSING	48	3	321	331	10.1016/j.jogn.2019.02.003	Article	MAY 2019	2019	Objective: To determine the effect of an aquatic physical exercise program performed during pregnancy on rate of intact perineum after childbirth.Design: Randomized clinical trial.Setting: Health centers in the metropolitan health district of Granada, Spain.Participants: A total of 129 pregnant women (control group [CG] = 64; aquatic exercise group [EG] = 65).Methods: The intervention was an aqua…									10	0	0	0	1	0	10			0884-2175	1552-6909		WOS:000467251700008	30953605
Avorgbedor, Forgive; Silva, Susan; Merwin, Elizabeth; Blumenthal, James A.; Holditch-Davis, Diane	Health, Physical Growth, and Neurodevelopmental Outcomes in Preterm Infants of Women With Hypertensive Disorders of Pregnancy	JOGNN-JOURNAL OF OBSTETRIC GYNECOLOGIC AND NEONATAL NURSING	48	1	69	77	10.1016/j.jogn.2018.10.003	Article	JAN 2019	2019	Objective: To compare the health, physical growth, and developmental outcomes in preterm infants of women with and without hypertensive disorders of pregnancy (HDP).Design: Cross-sectional analysis of health outcomes; physical growth (head circumference, height, and weight) collected at birth and 2 months, corrected for prematurity; and cognitive, language, and motor skills of preterm infants of …									4	0	0	0	1	0	4			0884-2175	1552-6909		WOS:000454807800008	30502314
Coentro, Viviane Silva; Lai, Ching Tat; Rea, Alethea; Turlach, Berwin; Geddes, Donna Tracy; Perrella, Sharon Lisa	Breast Milk Production in Women Who Use Nipple Shields for Persistent Nipple Pain	JOGNN-JOURNAL OF OBSTETRIC GYNECOLOGIC AND NEONATAL NURSING	51	1	73	82	10.1016/j.jogn.2021.09.005	Article	JAN 2022	2022	Objective: To examine relationships between nipple pain scores and 24-hour milk production volumes, breastfeeding and pumping frequencies, and breastfeeding duration in women using nipple shields for persistent nipple pain.Design: Secondary outcome analysis of a prospective cohort study.Setting: Research laboratory and participants' homes.Participants: Twenty-five breastfeeding women (6 +/- 4 wee…									0	0	0	0	0	0	0			0884-2175	1552-6909		WOS:000742849400010	34648751
