# Supplementary material for: Clinical trial registration and CONSORT adherence in obstetrics and gynecology journals: a cross-sectional analysis of Chinese- and English-language publications
Source: PeerJ. 2026 Apr 21;14:e21140. doi: 10.7717/peerj.21140 (PMC13108464; doi:10.7717/peerj.21140)
Supplement: Supplemental Information 1 [file peerj-14-21140-s001.zip › Raw data-updated/RCT-English journals/First round-excluded based on article type review/45.xls]

## Sheet: savedrecs
Authors	Article Title	Source Title	Volume	Issue	Start Page	End Page	DOI	Document Type	Publication Date	Publication Year	Abstract	Abstract - Foreign	Abstract - English Transliteration	Abstract - Foreign	Abstract - Korean	Conference Title	Conference Date	Conference Sponsor	Conference Location	Times Cited, WoS Core	Times Cited, CSCD	Times Cited, RSCI	Times Cited, ARCI	Times Cited, BCI	Times Cited, SCIELO	Times Cited, All Databases	180 Day Usage Count	Since 2013 Usage Count	ISSN	eISSN	ISBN	UT (Unique ID)	Pubmed Id
Lee, Ji Young; Lee, Chulmin; Yoon, Sang-Hee; Choi, Hoon	Effect of porcine placental extract on menopausal symptoms in postmenopausal women: A prospective, randomized, double-blind, placebo-controlled trial	TAIWANESE JOURNAL OF OBSTETRICS & GYNECOLOGY	59	5	675	681	10.1016/j.tjog.2020.07.009	Article	SEP 2020	2020	Objectives: To determine the effect of oral administration of porcine placental extract (PPE) on the menopausal symptoms of Korean women.Materials and methods: This study was a multicenter, randomized double-blind placebo-controlled trial. A hundred menopausal Korean women were randomly allocated either to the PPE 400 mg per day or the control group during 12 weeks of the study period. Menopausal…									1	0	0	0	0	0	1			1028-4559			WOS:000570259800009	32917317
Guven, Pinar Gursoy; Cayir, Yasemin; Borekci, Bunyamin	Effectiveness of acupuncture on pregnancy success rates for women undergoing in vitro fertilization: A randomized controlled trial	TAIWANESE JOURNAL OF OBSTETRICS & GYNECOLOGY	59	2	282	286	10.1016/j.tjog.2020.01.018	Article	MAR 2020	2020	Objective: To investigate the effect of acupuncture on pregnancy success rates applied before and after embryo transfer (ET) among women undergoing in vitro fertilization (IVF).Materials and methods: In this randomized controlled trial, 72 infertile women undergoing IVF were randomized to acupuncture (AG; n = 36) and control group (CG; n = 36). Three sessions of acupuncture were applied to AG, th…									12	2	0	0	1	0	14			1028-4559			WOS:000518392900018	32127151
Fu, Jinhua; Li, Lin; Qi, Lijuan; Zhao, Long	A randomized controlled trial of etanercept in the treatment of refractory recurrent spontaneous abortion with innate immune disorders	TAIWANESE JOURNAL OF OBSTETRICS & GYNECOLOGY	58	5	621	625	10.1016/j.tjog.2019.07.007	Article	SEP 2019	2019	Objective: To evaluate the effectiveness of etanercept in the treatment of refractory recurrent spontaneous abortion with innate immune disorders.Materials and methods: A randomized controlled trial in patients with refractory innate immune RSAwas conducted in our hospital. 188 patients were selected, all with at least 4 consecutive miscarriages and caused by innate immunity disorders. Patients w…									14	1	0	0	7	0	15			1028-4559			WOS:000486426600008	31542082
Lee, Chyi-Long; Wu, Kai-Yun; Huang, Chen-Ying; Yen, Chih-Feng	Comparison of LigaSure (TM) tissue fusion system and a conventional bipolar device in hysterectomy via natural orifice transluminal endoscopic surgery (NOTES): A randomized controlled trial	TAIWANESE JOURNAL OF OBSTETRICS & GYNECOLOGY	58	1	128	132	10.1016/j.tjog.2018.11.024	Article	JAN 2019	2019	Objective: To evaluate the efficacy and effectiveness of applying LigaSure (TM) Tissue Fusion System in hysterectomy via transvaginal natural orifice transluminal endoscopic surgery (NOTES) in comparison with using the conventional bipolar device.Materials and methods: Eighty women scheduled for hysterectomy by transvaginal NOTES were prospectively randomized into applying LigaSure (study group) …									4	1	0	0	0	0	5			1028-4559			WOS:000455435800024	30638466
Mohammad, Ehab H.; Serour, Ahmed G. Abou El; Mohamed, Eman A. H.; Abbasy, Amr H.; Zaatar, Mahmoud; Rageh, Kamal A.; Shafeek, Mohamed M.; Issak, Emad R.	Efficacy of growth hormone supplementation with ultrashort GnRH antagonist in IVF/ICSI for poor responders; randomized controlled trial	TAIWANESE JOURNAL OF OBSTETRICS & GYNECOLOGY	60	1	51	55	10.1016/j.tjog.2020.10.003	Article	JAN 2021	2021	Objectives: To compare the ICSI-ET outcomes in poor responders who underwent ovarian stimulation by the ultrashort GnRH antagonist protocol with or without adjuvant GH injection.Material and methods: This randomized controlled study was conducted at Al-Azhar University from December-2018 to June-2019 upon 156 participants. All patients received the same preparations. After randomization, in the s…									3	0	0	0	2	0	3			1028-4559			WOS:000631884400010	33495008
Behmanesh, Elham; Delavar, Mouloud Agajani; Kamalinejad, Mohammad; Khafri, Soraya; Shirafkan, Hoda; Mozaffarpur, Seyyed Ali	Effect of eryngo (Eryngium caucasicum Trautv) on primary dysmenorrhea: A randomized, double-blind, placebo-controlled study	TAIWANESE JOURNAL OF OBSTETRICS & GYNECOLOGY	58	2	227	233	10.1016/j.tjog.2019.01.011	Article	MAR 2019	2019	Objective: This study strove to investigate the safety and effectiveness of Eryngo in the treatment of primary dysmenorrhea.Materials and methods: The researchers conducted a blinded, randomized, trial design on 169 women, 15-30 years of age, who had been diagnosed with primary dysmenorrhea at Babol University of Medical Sciences. Subjects were randomly assigned to receive 5 ml syrup of Eryngo, p…									8	1	0	0	2	0	9			1028-4559			WOS:000462044300013	30910144
Jahromi, Bahia Namavar; Zolghadri, Jaleh; Rahmani, Elham; Alipour, Shohreh; Anvar, Zahra; Zarei, Afsun; Keramati, Pegah	Effect of low-dose aspirin on the development of ovarian hyperstimulation syndrome and outcomes of assisted reproductive techniques in the women with PCOS, a randomized double-blinded clinical trial	TAIWANESE JOURNAL OF OBSTETRICS & GYNECOLOGY	58	2	255	260	10.1016/j.tjog.2019.01.016	Article	MAR 2019	2019	Objective: Ovarian hyperstimulation syndrome (OHSS) is a major complication of assisted reproductive technologies (ART). Polycystic ovary syndrome (PCOS) is a risk factor for OHSS. The aim of this randomized clinical trial (RCT) was to study the effect of low-dose aspirin (LDA) on the development of OHSS and ART outcomes in PCOS during ART.Materials and methods: This double-blinded placebo contro…									8	0	0	0	4	0	8			1028-4559			WOS:000462044300018	30910149
Asadi, Nasrin; Roozmeh, Shohreh; Vafaei, Homeira; Asmarian, Naeimehossadat; Jamshidzadeh, Akram; Bazrafshan, Khadije; Kasraeian, Maryam; Faraji, Azam; Shiravani, Zahra; Pour, Ali Mokhtar; Alamdarloo, Shaghayegh Moradi; Abdi, Nazanin; Gharibpour, Fereshte; Izze, Sedigheh	Effectiveness of pentoxifylline in severe early-onset fetal growth restriction: A randomized double-blinded clinical trial	TAIWANESE JOURNAL OF OBSTETRICS & GYNECOLOGY	61	4	612	619	10.1016/j.tjog.2021.12.0031028-4559	Article	JUL 2022	2022	Objective: Management of pregnancy complicated by severe early-onset fetal growth restriction (FGR) is one of the most challenging obstetrical issues. So far, there has not been a proven option for the treatment or improvement of this condition. Improper immune response during placentation leads to inadequate trophoblast invasion and impaired utero-placental perfusion. Pentoxifylline improves the…									0	0	0	0	0	0	0			1028-4559			WOS:000830075600011	35779909
Kao, Chuan-Chi; Huang, Shin-Yin; Chiang, Chi-Hsin; Lin, Chih-Hui; Chang, Ting-Chang	Microencapsulated rhEGF to facilitate epithelial healing and prevent scar formation of cesarean wound: A randomized controlled trial	TAIWANESE JOURNAL OF OBSTETRICS & GYNECOLOGY	60	3	468	473	10.1016/j.tjog.2021.03.014	Article	MAY 2021	2021	Objective: Cesarean section (CS) is a major surgical intervention that affects women at childbearing age. Scarring from CS potentially causes discomfort and psychological distress. Emerging evidence indicates that epidermal growth factor (EGF) plays crucial roles in wound healing with the potential of minimizing scar formation. This study aims to investigate the effect of microencapsulated recomb…									6	0	0	0	2	0	6			1028-4559			WOS:000651121800014	33966730
Canturk, Mehmet; Canturk, Fusun Karbancioglu	Effects of isothermic crystalloid coload on maternal hypotension and fetal outcomes during spinal anesthesia for cesarean section: A randomized controlled trial	TAIWANESE JOURNAL OF OBSTETRICS & GYNECOLOGY	58	3	428	433	10.1016/j.tjog.2019.01.028	Article	MAY 2019	2019	Objective: Spinal anesthesia induced hypotension (SAIH) is a common occurrence during spinal anesthesia for cesarean section resulting in perturbing effects on maternal and fetal outcomes. Previous studies conducted to attenuate SAIH focused on the timing of intravenous fluid infusion and demonstrated the superiority of coload strategy on traditional preload strategy but neither of them focused o…									1	0	0	0	0	0	1			1028-4559			WOS:000468353200025	31122537
Zhong, Yi-cun; Zhou, Xiao-fei; Hou, Chun-mei; Li, Wei-ping	Effect of danefukang on symptoms and biomarkers in women with endometriosis	TAIWANESE JOURNAL OF OBSTETRICS & GYNECOLOGY	58	2	218	222	10.1016/j.tjog.2019.01.009	Article	MAR 2019	2019	Objective: The purpose of this study was to observe the efficacy of Danefukang (DEFK) soft extract for the treatment of symptoms associated with endometriosis, and its effect on quality of life, the Self-rating Anxiety Scale (SAS) and Self-rating Depression Scale (SDS) scores, and on levels of carbohydrate antigen (CA)-125, tumor necrosis factor (TNF)-alpha, and interleukin (IL)-6.Materials and m…									3	0	0	0	2	0	3			1028-4559			WOS:000462044300011	30910142
