# Supplementary material for: Clinical trial registration and CONSORT adherence in obstetrics and gynecology journals: a cross-sectional analysis of Chinese- and English-language publications
Source: PeerJ. 2026 Apr 21;14:e21140. doi: 10.7717/peerj.21140 (PMC13108464; doi:10.7717/peerj.21140)
Supplement: Supplemental Information 1 [file peerj-14-21140-s001.zip › Raw data-updated/RCT-English journals/First round-excluded based on article type review/46.xls]

## Sheet: savedrecs
Authors	Article Title	Source Title	Volume	Issue	Start Page	End Page	DOI	Document Type	Publication Date	Publication Year	Abstract	Abstract - Foreign	Abstract - English Transliteration	Abstract - Foreign	Abstract - Korean	Conference Title	Conference Date	Conference Sponsor	Conference Location	Times Cited, WoS Core	Times Cited, CSCD	Times Cited, RSCI	Times Cited, ARCI	Times Cited, BCI	Times Cited, SCIELO	Times Cited, All Databases	180 Day Usage Count	Since 2013 Usage Count	ISSN	eISSN	ISBN	UT (Unique ID)	Pubmed Id
Lumbreras-Marquez, M. I.; Singh, S.; King, C. H.; Nelson, C. I.; Jespersen, K. N.; Fields, K. G.; Wang, P.; Carusi, D. A.; Farber, M. K.	Rotational thromboelastometry for the transfusion management of postpartum hemorrhage after cesarean or vaginal delivery: A single- center randomized controlled trial	JOURNAL OF GYNECOLOGY OBSTETRICS AND HUMAN REPRODUCTION	51	10			10.1016/j.jogoh.2022.102470	Article	DEC 2022	2022										0	0	0	0	0	0	0			2468-7847	1773-0430		WOS:000864829500005	36070853
Ali, Shymaa S.; Elsenosy, Elwany; Sayed, Gamal H.; Farghaly, Tarek A.; Youssef, Ahmed A.; Badran, Esraa; Abbas, Ahmed M.; Abdelaleem, Ahmed A.	Dual trigger using recombinant HCG and gonadotropin-releasing hormone agonist improve oocyte maturity and embryo grading for normal responders in GnRH antagonist cycles: Randomized controlled trial	JOURNAL OF GYNECOLOGY OBSTETRICS AND HUMAN REPRODUCTION	49	5			10.1016/j.jogoh.2020.101728	Article	MAY 2020	2020	Objectives: To evaluate the effectiveness of dual trigger using gonadotropin-releasing hormone (GnRH) agonist and recombinant human chorionic gonadotropin (rHCG) versus rHCG alone for normal responders in GnRH antagonist intracytoplasmic sperm injection (ICSI) cycles.Patients and methods: The current study was a registered open-labeled randomized controlled trial (clinical trial.gov: NCT02916173)…									11	1	0	0	4	0	12			2468-7847	1773-0430		WOS:000530052100004	32173633
Vahedpour, Zahra; Abedzadeh-Kalahroudi, Masoumeh; Sehat, Mojtaba; Allamezadeh-Davani, Saba	The effects of salpingectomy on the serum level of anti-Mullerian hormone: A single-blind randomized controlled trial	JOURNAL OF GYNECOLOGY OBSTETRICS AND HUMAN REPRODUCTION	49	3			10.1016/j.jogoh.2019.101658	Article	MAR 2020	2020	Objectives: Concerns exist over the effects of salpingectomy on ovarian function. This study aimed to assess the effects of salpingectomy on the serum level of anti-Mullerian hormone.Materials and Methods: This single-blind randomized controlled trial was conducted in 2017-2018 on 86 candidates for hysterectomy. Participants were randomly allocated to undergo either hysterectomy without salpingec…									2	0	0	0	1	0	2			2468-7847	1773-0430		WOS:000528164900007	31786349
Aref, Nisreen Khaled	Vaginal cleansing prior to caesarian section: To do or not to do?: A randomized trial	JOURNAL OF GYNECOLOGY OBSTETRICS AND HUMAN REPRODUCTION	48	1	65	68	10.1016/j.jogoh.2018.11.002	Article	JAN 2019	2019	Purpose: To evaluate the efficacy of preoperative vaginal cleansing using povidone-iodine solution 10% on rates of post cesarean section (CS) infectious morbidities (endometritis, febrile morbidity and wound infection).Methods: This prospective randomized trial was conducted among 226 pregnant women scheduled for term elective CS. Patients were equally divided into two groups by simple randomizat…									7	0	0	0	1	0	7			2468-7847	1773-0430		WOS:000467002000016	30447348
Maged, Ahmed M.; Nada, Adel M.; Abdelwahab, Hala; Salah, Emad; Soliman, Mahmoud; Hussein, Eman A.; Essam, Aimy; Nabil, Hala	The value of ultrasound guidance during IUD insertion in women with RVF uterus: A randomized controlled trial	JOURNAL OF GYNECOLOGY OBSTETRICS AND HUMAN REPRODUCTION	50	4			10.1016/j.jogoh.2020.101875	Article	APR 2021	2021	Objective: The study objective is to evaluate the benefits of using ultrasound guidance during insertion of Intrauterine device IUD in women with retroverted flexed RVF uteri.Study design: A randomized controlled trial conducted on 400 women with RVF uteri eligible for IUD insertion. They were randomly divided into 2 groups. Group 1 underwent IUD insertion under ultrasound guidance while in group…									1	0	0	0	1	0	1			2468-7847	1773-0430		WOS:000639268600009	32687890
Abbas, Ahmed M.; Shady, Nahla W.; Sallam, Hany F.	Bilateral uterine artery ligation plus intravenous tranexamic acid during cesarean delivery for placenta previa: a randomized double-blind controlled trial	JOURNAL OF GYNECOLOGY OBSTETRICS AND HUMAN REPRODUCTION	48	2	115	119	10.1016/j.jogoh.2018.10.023	Article	FEB 2019	2019	Objective: To investigate the effect of adjunctive intravenous tranexamic acid (TA) on blood loss during cesarean section (CS) in patients with placenta previa undergone bilateral uterine arteryligation (BUAL).Methods: The study was double-blind randomized controlled trial carried out in a tertiary University Hospital between June 2016 to October 2017. We includedpatients scheduled for CS due to …									10	0	0	0	1	0	10			2468-7847	1773-0430		WOS:000467002100008	30412786
Torky, Haitham A.; Abo-Louz, Ashraf S.; Aly, Rania H.; El-Taher, Osama S.; Abdel-Rasheed, Mazen; El-Baz, Ashraf; Galal, Samir; Dief, Osama; Abdelhalim, Diaa; Marie, Heba; Hussein, Ahmed	Transverse versus longitudinal blunt extension of the uterine incision during cesarean section in women with a uterine scar of previous cesarean delivery: A randomized controlled trial	JOURNAL OF GYNECOLOGY OBSTETRICS AND HUMAN REPRODUCTION	50	10			10.1016/j.jogoh.2021.102210	Article	DEC 2021	2021	Objective: To compare two different blunt extension techniques of the lower segment transverse uterine incision at cesarean delivery in women with a uterine scar of previous cesarean delivery.Methods: Study design: Prospective single-blinded parallel multi-center randomized controlled trial involving 392 cases equally divided into two groups. Group one had their incision extended transversely, wh…									3	0	0	0	0	0	3			2468-7847	1773-0430		WOS:000703908600020	34419636
Elgergawy, Adel E.; Elhalwagy, Ahmed E.; Salem, Hesham A.; Dawood, Ayman S.	Outcome of Laparoscopic Adhesiolysis in Infertile Patients with Pelvic Adhesions Following Cesarean Delivery: A Randomized Clinical Trial	JOURNAL OF GYNECOLOGY OBSTETRICS AND HUMAN REPRODUCTION	50	5			10.1016/j.jogoh.2020.101969	Article	MAY 2021	2021	Objectives: To evaluate results of laparoscopic adhesiolysis in patients with post cesarean infertility regards restoration of the fertility and achievement of pregnancy. To identify a group of patients who should primarily be offered laparoscopic adhesiolysis and those who should be treated by IVF.Design: Randomized prospective clinical trialMaterials and Methods: 184 patients with secondary inf…									1	1	0	0	0	0	2			2468-7847	1773-0430		WOS:000640587000013	33147492
Ozer, Gonul; Yuksel, Beril; Cicek, Ozge Senem Yucel; Kahraman, Semra	Oral dydrogesterone vs. micronized vaginal progesterone gel for luteal phase support in frozen-thawed single blastocyst transfer in good prognosis patients	JOURNAL OF GYNECOLOGY OBSTETRICS AND HUMAN REPRODUCTION	50	5			10.1016/j.jogoh.2020.102030	Article	MAY 2021	2021	Objective: To investigate the efficacy of oral dydrogesterone for luteal phase support (LPS) in modified natural cycle frozen-thawed embryo transfers (mNC-FET) compared to micronized vaginal progesterone (MVP) gel.Methods: This was a randomized, single-center, parallel controlled trial conducted at an ART and Reproductive Genetics Centre within a private hospital between January and August 2019. …									6	0	0	0	3	0	6			2468-7847	1773-0430		WOS:000640587000020	33271319
Etienne, Martin; Gabay, Louise; Levaillant, Jean-Marc; Vivanti, Alexandre; Dommergues, Marc; Fernandez, Herve; Capmas, Perrine	Benefits of using a simulator in the initial training for transvaginal ultrasound examination in gynecologic emergency unit	JOURNAL OF GYNECOLOGY OBSTETRICS AND HUMAN REPRODUCTION	50	2			10.1016/j.jogoh.2020.101938	Article	FEB 2021	2021	Purpose: Transvaginal ultrasound examination is decisive in Gynecologic emergency unit. This study's aim was to evaluate benefits of using a simulator for initial training of medical student for transvaginal ultrasound examination.Method: A multicenter randomized trial was conducted. Medical student were randomized in two groups: in the intervention group, students took part in a simulation sessi…									2	0	0	0	0	0	2			2468-7847	1773-0430		WOS:000609160800012	33068770
Naeiji, Zahra; Delshadiyan, Negar; Saleh, Sorayya; Moridi, Atefeh; Rahmati, Nayereh; Fathi, Marzieh	Prophylactic use of tranexamic acid for decreasing the blood loss in elective cesarean section: A placebo-controlled randomized clinical trial	JOURNAL OF GYNECOLOGY OBSTETRICS AND HUMAN REPRODUCTION	50	1			10.1016/j.jogoh.2020.101973	Article	JAN 2021	2021	Introduction: Tranexamic acid is used as a known treatment of post-partum hemorrhage both in natural vaginal deliveries and cesarean sections, but its use in elective cesarean as a prophylactic measure to decrease the blood loss is not so common.Objective: This clinical trial evaluates the efficacy and safety of tranexamic acid in decreasing the bleeding in women undergoing elective cesarean sect…									3	0	0	0	1	0	3			2468-7847	1773-0430		WOS:000609160400018	33221559
Aissat, Djazia Rahou; Veillard, Delphine; Barjat, Tiphaine Raia; Munoz, Manuela; Bruel, Sebastien; Trombert, Beatrice; Chauleur, Celine	A prospective, randomized study evaluating the pain felt during intrauterine device insertion by the direct technique vs conventional technique	JOURNAL OF GYNECOLOGY OBSTETRICS AND HUMAN REPRODUCTION	48	9	719	725	10.1016/j.jogoh.2019.05.010	Article	NOV 2019	2019	Objective: To assess the value of the direct insertion technique compared to the conventional insertion technique in reducing the pain experienced during placement of an intrauterine device (IUD).Methods: A prospective, controlled, randomized, single-blind trial was conducted in women eligible for IUD insertion. Participants were randomized into two groups: conventional placement and direct place…									0	0	0	0	0	0	0			2468-7847	1773-0430		WOS:000503812600004	31078823
Cai, Ruihong; Zheng, Beihong; Lin, Qiupin; Deng, Jie; Zeng, Xiaoping; Lin, Wei; Shi, Daohua	A meta-analysis of the efficacy of progestin-primed ovarian stimulation with medroxyprogesterone acetate in ovulation induction in poor ovarian responders	JOURNAL OF GYNECOLOGY OBSTETRICS AND HUMAN REPRODUCTION	50	7			10.1016/j.jogoh.2020.102049	Article	SEP 2021	2021	Purpose: To systematically evaluate the effect of progestin-primed ovarian stimulation (PPOS) in in vitro fertilization (IVF)/oocyte intracytoplasmic sperm injection-embryo transfer (ICSI-ET) in patients with poor ovarian response and to find an optimal ovulation induction protocol for such patients.Method: A literature search of PubMed, Medline, EBSCO, Cochrane Library, Vip.com, CNKI, and the Wa…									1	0	0	0	1	0	1			2468-7847	1773-0430		WOS:000691277100017	33387677
Shirazi, Mahboobeh; Naeiji, Zahra; Sharbaf, Fatemeh Rahimi; Golshahi, Fateme; Fathi, Marzieh; Nazari, Farzaneh; Sahebdel, Behrokh	Therapeutic role of enoxaparin in intra-uterine growth restriction: A randomized clinical trial	JOURNAL OF GYNECOLOGY OBSTETRICS AND HUMAN REPRODUCTION	50	8			10.1016/j.jogoh.2021.102070	Article	OCT 2021	2021	Objective: Intrauterine growth restriction is a leading cause of perinatal mortality and morbidity. Using enoxaparin may enhance the placental circulation and improve the intrauterine growth. This study was conducted to assess the efficacy and safety of enoxaparin in treatment of intra-uterine growth restriction.Study design: 125 women with intrauterine growth restriction were randomized to contr…									2	1	0	0	0	0	3			2468-7847	1773-0430		WOS:000700880600006	33484934
Atwa, Khaled A.; Farrag, Mohamed M.; El-Sayed, Moamen M.; Taha, Omima T.; Elprince, Mohamed	Evaluation of the effect of trans-vaginal ovarian needle punctures on women with polycystic ovary syndrome	JOURNAL OF GYNECOLOGY OBSTETRICS AND HUMAN REPRODUCTION	50	5			10.1016/j.jogoh.2020.101937	Article	MAY 2021	2021	Objective: Evaluation of the effectiveness of ultrasound-guided trans-vaginal ovarian needle punctures on improving the management of women with polycystic ovary syndrome resistant to clomiphene citrate.Methods: This was a randomized clinical trial conducted in a tertiary Hospital, from June 2016 to December 2018. We recruited twenty- seven women with resistant PCOS with either primary or seconda…									1	0	0	0	0	0	1			2468-7847	1773-0430		WOS:000640587000011	33045448
El Saman, Ali M.; Mohamed, Mohamed Ashraf; Abbas, Ahmed M.; Eleraky, Alshymaa H.; Ali, Mohammed K.	External pop-out versus classic technique for delivery of the fetal head during elective cesarean section: A randomized clinical trial	JOURNAL OF GYNECOLOGY OBSTETRICS AND HUMAN REPRODUCTION	49	9			10.1016/j.jogoh.2020.101806	Article	NOV 2020	2020	Objective: This study aims to compare two techniques (External pop-out versus classic technique) for delivery of the fetal head during elective cesarean section (CS).The potential clinical predictors associated with unintended uterine incision extension during fetal head delivery among women delivered by elective CS were also assessed.Methods: A randomized clinical trial conducted at a tertiary U…									0	0	0	0	0	0	0			2468-7847	1773-0430		WOS:000583846900010	32438138
Zaccarini, Francois; Santy, Anna; Dabi, Yohann; Lavoue, Vincent; Carcopino, Xavier; Bendifallah, Sofiane; Benbara, Amelie; Collinet, Pierre; Canlorbe, Geoffroy; Raimond, Emilie; Graesslin, Olivier; Ouldamer, Lobna; Darai, Emile; Huchon, Cyrille; Golfier, Francois; Touboul, Cyril; Bolze, Pierre-Adrien	Comparison of survival outcomes between laparoscopic and abdominal radical hysterectomy for early-stage cervical cancer: A French multicentric study	JOURNAL OF GYNECOLOGY OBSTETRICS AND HUMAN REPRODUCTION	50	2			10.1016/j.jogoh.2020.102046	Article	FEB 2021	2021	Objectives: A recent randomized controlled trial has reconsidered the use of laparoscopy for treating patients with early-stage cervical cancer with radical hysterectomy (RH). We aimed to evaluate if surgical approach had an impact on surgical and oncological outcomes in these patients in a French setting.Methods: Data of 1706 patients with cervical cancer treated between 1996 and 2017 were extra…									8	0	0	0	2	0	8			2468-7847	1773-0430		WOS:000609160800022	33340751
Bagli, Ihsan; Ege, Serhat; Bademkiran, Hanifi; Obut, Mehmet; Kahveci, Bekir; Turan, Gokce; Kahramanoglu, Ozge	The effect of vaginal disinfection on reducing post-caesarean endometritis: A prospective, randomised controlled trial	JOURNAL OF GYNECOLOGY OBSTETRICS AND HUMAN REPRODUCTION	50	3			10.1016/j.jogoh.2020.101981	Article	MAR 2021	2021	Purpose: We aimed to evaluate the efficacy of vaginal disinfection using 10 % povidone-iodine on rates of endometritis from post-caesarean infectious diseases before elective caesarean section (CS).Methods: A total of 270 pregnant women who chose to undergo elective CS were recruited for this prospective randomised controlled study. The experimental group comprised 130 patients who had preoperati…									1	0	0	0	0	0	1			2468-7847	1773-0430		WOS:000639266600019	33186774
Hesami, Sepideh; Kavianpour, Maria; Nooshabadi, Mohamadreza Rashidi; Yousefi, Mojgan; Lalooha, Fatemeh; Haghighian, Hossein Khadem	Randomized, double-blind, placebo-controlled clinical trial studying the effects of Turmeric in combination with mefenamic acid in patients with primary dysmenorrhoea	JOURNAL OF GYNECOLOGY OBSTETRICS AND HUMAN REPRODUCTION	50	4			10.1016/j.jogoh.2020.101840	Article	APR 2021	2021	Primary dysmenorrhea (PDM) is one of the common complaints in women. This study aimed to assess the effects of turmeric and mefenamic acid and a combination compared with placebo on PDM. This clinical trial was conducted on dormitory students with PDM. Subjects completed the visual analog scale (VAS) before randomization. One hundred twenty-eight patients, randomly assigned to one of following gr…									1	0	0	0	1	0	1			2468-7847	1773-0430		WOS:000639268600007	32585392
Capmas, Perrine; Brun, Jean-Luc; Legendre, Guillaume; Koskas, Martin; Merviel, Philippe; Fernandez, Herve	Ulipristal acetate use in adenomyosis: A randomized controlled trial	JOURNAL OF GYNECOLOGY OBSTETRICS AND HUMAN REPRODUCTION	50	1			10.1016/j.jogoh.2020.101978	Article	JAN 2021	2021	Objective: To evaluate the effect of a 10 mg per day 12 week treatment of ulipristal acetate (UPA) on abnormal uterine bleeding due to adenomyosis.Design: A double-blind phase 2 randomized controlled pilot study.Setting: From May 2015 to February 2018 in five teaching hospitals.Population: Premenopausal women with abnormal uterine bleeding (with a pictorial blood loss assessment score (PBAC) high…									6	0	0	0	1	0	6			2468-7847	1773-0430		WOS:000609160400020	33186772
Tehranian, Afsaneh; Ghahghaei-nezamabadi, Akram; Arab, Maliheh; Khalagi, Kazem; Aghajani, Reyhaneh; Sadeghi, Somayeh	The impact of adjunctive metformin to progesterone for the treatment of non-atypical endometrial hyperplasia in a randomized fashion, a placebo-controlled, double blind clinical trial	JOURNAL OF GYNECOLOGY OBSTETRICS AND HUMAN REPRODUCTION	50	6			10.1016/j.jogoh.2020.101863	Article	JUN 2021	2021	Objective: Endometrial hyperplasia (EH) is a premalignant neoplasm. Most recently, metformin has been suggested as an adjuvant medication for treating of EH with better outcome. Recent evidence has suggested that metformin has anticancer activity by inhibiting cell proliferation and tumor growth. The aim of this study was to evaluate the effect of metformin plus megestrol acetate versus megestrol…									1	0	0	0	0	0	1			2468-7847	1773-0430		WOS:000653997500010	32652300
Aref, Nisreen Khaled; Ahmed, Waleed Ali Sayed; Ahmed, Magdy Refaat; Sedik, Wael Farouk	A new look at low-dose aspirin: Co-administration with tamoxifen in ovulation induction in anovulatory PCOS women	JOURNAL OF GYNECOLOGY OBSTETRICS AND HUMAN REPRODUCTION	48	8	673	675	10.1016/j.jogoh.2019.02.004	Article	OCT 2019	2019	Background: To evaluate the efficacy of co-administration of low-dose aspirin (LDA) and tamoxifen on ovulation rates, endometrial thickness and clinical pregnancy rates in anovulatory PCOS women.Methods: A randomized clinical trial was conducted among 188 anovulatory PCOS women at Suez Canal University Hospitals, Ismailia - Egypt. Patients were divided into 2 groups. The study group received a da…									2	0	0	0	1	0	2			2468-7847	1773-0430		WOS:000503811400011	30807853
Li, Rong; Gong, Fei; Chen, Hua; Wang, Qiurui; Qiao, Jie	Correlation of LH level and steroid concentrations in GnRH antagonist protocol: A sub-analysis of Ganirelix phase III study of China	JOURNAL OF GYNECOLOGY OBSTETRICS AND HUMAN REPRODUCTION	51	5			10.1016/j.jogoh.2022.102363	Article	MAY 2022	2022	Background: Based on the data obtained from a phase III, multicenter, open-label, randomized clinical trial that compared the use of GnRH agonist vs. antagonist for LH-suppression in IVF cycles, the present study attempted to determine the effect of LH level on steroid concentrations and IVF outcomes in the GnRH antagonist protocol.Methods: A total of 109 patients with the GnRH antagonist protoco…									0	0	0	0	0	0	0			2468-7847	1773-0430		WOS:000791322600003	35318120
Ben Abid, Haifa; Fekih, Myriam; Fathallah, Khadija; Chachia, Salma; Bibi, Mohamed; Khairi, Hedi	Office hysteroscopy before first in vitro fertilization. A randomized controlled trial	JOURNAL OF GYNECOLOGY OBSTETRICS AND HUMAN REPRODUCTION	50	7			10.1016/j.jogoh.2021.102109	Article	SEP 2021	2021	Background: Implantation failure remains a mystery since decades. This procedure needs a top quality embryo and a normal uterine cavity. To assess uterine cavity before first in vitro fertilization (IVF), many diagnostic tools could be used. Hysteroscopy remains the gold standard to diagnose and treat intrauterine anomalies. However, it is not clearly recommanded to offer an office hysteroscopy b…									2	0	1	0	0	0	3			2468-7847	1773-0430		WOS:000691277100027	33727208
Dimassi, Kaouther; Ami, Olivier; Merai, Rania; Velemir, Luka; Simon, Benedicte; Fauck, Denis; Triki, Amel	Double-layered purse string uterine suture compared with single-layer continuous uterine suture: A randomized Controlled trial	JOURNAL OF GYNECOLOGY OBSTETRICS AND HUMAN REPRODUCTION	51	2			10.1016/j.jogoh.2021.102282	Article	FEB 2022	2022	Background: With the aim of preventing cesarean scar defects, we introduced a new technique involving a purse string uterine suture. To date, this uterine suture technique has not been formally evaluated. The objective of the study was to test the hypothesis that compared to single layer continuous uterine suture (SLCUS), a double layered purse string uterine suture (PSUS) significantly reduces c…									0	0	0	0	0	0	0			2468-7847	1773-0430		WOS:000788811000010	34933146
Prouheze, Audrey; Girault, Aude; Barrois, Mathilde; Lepercq, Jacques; Goffinet, Francois; Le Ray, Camille	Fetal scalp blood sampling: Do pH and lactates provide the same information?	JOURNAL OF GYNECOLOGY OBSTETRICS AND HUMAN REPRODUCTION	50	4			10.1016/j.jogoh.2020.101964	Article	APR 2021	2021	Objective: Assess the discordance between scalp pH and lactates performed from the same sample during labor.Method: This single-center retrospective study included all women with a singleton fetus who had at least one fetal blood sample taken during labor. Some of them had up to seven samples. Scalp pH was the reference parameter for obstetric decision-making. The correlation between the pH and l…									3	0	0	0	0	0	3			2468-7847	1773-0430		WOS:000639268600017	33130281
Gungorduk, Kemal; Ozdemir, Aykut; Sahin, Orhan	Optimal timing of the loop electrosurgical excision procedure according to different phases of the menstrual cycle	JOURNAL OF GYNECOLOGY OBSTETRICS AND HUMAN REPRODUCTION	50	5			10.1016/j.jogoh.2020.101888	Article	MAY 2021	2021	Objective: To determine whether treatment of cervical precancerous lesions in the follicular phase or luteal phase of the menstrual cycle affects perioperative and postoperative blood loss during the LEEP.Methods: In this randomized trial, 73 patients were assigned to either the follicular phase group (n = 37) or the luteal phase group (n = 36). Ultimately, the conditions of 36 patients in the fo…									1	0	0	0	0	0	1			2468-7847	1773-0430		WOS:000640587000003	32814158
Gezer, Sener; Pulur, Alparslan; Yucesoy, Izzet	Application of thrombin gel matrix for the prevention of lymphocele in patients with endometrial cancer: A prospective randomized trial	JOURNAL OF GYNECOLOGY OBSTETRICS AND HUMAN REPRODUCTION	50	7			10.1016/j.jogoh.2020.101994	Article	SEP 2021	2021	Objective: To evaluate a thrombin gel matrix (TGM), Floseal, for the prevention of lymphocele in patients with endometrial cancer who underwent pelvic lymphadenectomy.Methods: A total of 79 consecutive patients with endometrial cancer were randomly allocated to one of two groups: the TGM group and control group. After completion of the lymphadenectomy, 5 mL of Floseal was applied to the bilateral…									0	0	0	0	0	0	0			2468-7847	1773-0430		WOS:000691277100005	33217600
Sahu, Asutosh; Tripathy, Priyadarshini; Mohanty, Jayashree; Nagy, Attila	Doppler analysis of ovarian stromal blood flow changes after treatment with metformin versus ethinyl estradiol-cyproterone acetate in women with polycystic ovarian syndrome: A randomized controlled trial	JOURNAL OF GYNECOLOGY OBSTETRICS AND HUMAN REPRODUCTION	48	5	335	339	10.1016/j.jogoh.2018.10.006	Article	MAY 2019	2019	Objectives. - To evaluate the effects of oral contraceptive pill (OCP) and metformin at the end of 6 months of treatment on ovarian stromal blood flow by using pulsed and color Doppler in women with PCOS.Methods. - Women with PCOS (n = 101) fulfilling the Rotterdam criteria were enrolled and randomized to receive either OCP or metformin. OCP was administered in cycles of 28 days (21 pills contain…									5	2	0	0	0	0	7			2468-7847	1773-0430		WOS:000503808600007	30316907
Lysdal, Vibeke K.; Karampas, Grigorios; Poulsen, Bente Baekholm; Rudnicki, Martin	Lateral coagulation of the uterine artery at its origin prior to total laparoscopic hysterectomy. A randomized control trial	JOURNAL OF GYNECOLOGY OBSTETRICS AND HUMAN REPRODUCTION	51	9			10.1016/j.jogoh.2022.102465	Article	NOV 2022	2022	Background and Objectives: Lateral occlusion prior to TLH has been suggested to reduce perioperative bleeding, operative time, and hospital stay. Furthermore, reducing the amount of bleeding and the length of the operation may affect parameters such as postoperative pain and the number of patients with postoperative vaginal vault hematoma.Methods: This RCT was conducted at a single center at Oden…									0	0	0	0	0	0	0			2468-7847	1773-0430		WOS:000855620300008	36055633
Louvel, Lauriane; Lorrain, Simon; von Theobald, Peter	Satisfaction of patients in pain management delivering in Reunion Island with or without neuraxial analgesia	JOURNAL OF GYNECOLOGY OBSTETRICS AND HUMAN REPRODUCTION	50	6			10.1016/j.jogoh.2021.102106	Article	JUN 2021	2021	Background: Neuraxial analgesia (NA) rate during labour in Reunion Island is below the average rate in continental France. Our study objective was to know if the patients that deliver with or without NA were satisfied. We also wanted to identify the reasons of this lower rate.Method: This was a multicentre prospective observational study led in the seven Reunion Island maternity hospitals includi…									0	0	0	0	0	0	0			2468-7847	1773-0430		WOS:000653997500034	33705992
Nazari, Leila; Salehpour, Saghar; Hosseini, Sedigheh; Saharkhiz, Nasrin; Azizi, Elham; Hashemi, Teibeh; Ghodssi-Ghassemabadi, Robabeh	Effect of myo-inositol supplementation on ICSI outcomes among poor ovarian responder patients: A randomized controlled trial	JOURNAL OF GYNECOLOGY OBSTETRICS AND HUMAN REPRODUCTION	49	5			10.1016/j.jogoh.2020.101698	Article	MAY 2020	2020	Purpose: This study has evaluated the use of myo-inositol supplementation for improving reproductive outcomes in poor responders undergoing intracytoplasmic sperm injection (ICSI).Methods: One hundred and twelve poor responder patients were included in the study and randomly categorized into two groups using a permuted block randomization method. Group A included 56 patients who received myo-inos…									1	0	0	0	0	0	1			2468-7847	1773-0430		WOS:000530052100006	32018040
