# Supplementary material for: Clinical trial registration and CONSORT adherence in obstetrics and gynecology journals: a cross-sectional analysis of Chinese- and English-language publications
Source: PeerJ. 2026 Apr 21;14:e21140. doi: 10.7717/peerj.21140 (PMC13108464; doi:10.7717/peerj.21140)
Supplement: Supplemental Information 1 [file peerj-14-21140-s001.zip › Raw data-updated/RCT-English journals/First round-excluded based on article type review/47.xls]

## Sheet: savedrecs
Authors	Article Title	Source Title	Volume	Issue	Start Page	End Page	DOI	Document Type	Publication Date	Publication Year	Abstract	Abstract - Foreign	Abstract - English Transliteration	Abstract - Foreign	Abstract - Korean	Conference Title	Conference Date	Conference Sponsor	Conference Location	Times Cited, WoS Core	Times Cited, CSCD	Times Cited, RSCI	Times Cited, ARCI	Times Cited, BCI	Times Cited, SCIELO	Times Cited, All Databases	180 Day Usage Count	Since 2013 Usage Count	ISSN	eISSN	ISBN	UT (Unique ID)	Pubmed Id
Wu, Shih-Ju; Kan, Wei-Chih; Shiao, Chih-Chung	Warm-water footbath improves dysmenorrhoea and heart rate variability in college students: a randomised controlled trial	JOURNAL OF OBSTETRICS AND GYNAECOLOGY	42	5	1204	1210	10.1080/01443615.2021.1945007	Article	JUL 4 2022	2022	The effect of warm-water footbath in improving dysmenorrhoea has been rarely investigated. The study aimed to examine whether a warm-water footbath effectively reduces dysmenorrhoea pain and improves the autonomic nervous system (ANS) activity. The randomised controlled trial was registered at ClinicalTrials.gov. (NCT04071028) We enrolled college students with dysmenorrhoea in Northern Taiwan fro…									0	0	0	0	0	0	0			0144-3615	1364-6893		WOS:000699886200001	34560833
Shaamash, Ayman H.; Ali, Mohammed K.; Attyia, Khalid M.	Intramuscular 17 alpha-hydroxyprogesterone caproate to decrease preterm delivery in women with placenta praevia: a randomised controlled trial	JOURNAL OF OBSTETRICS AND GYNAECOLOGY	40	5	633	638	10.1080/01443615.2019.1645099	Article	JUL 3 2020	2020	We tested the hypothesis that 17 alpha-hydroxyprogesterone caproate (17 alpha-OHP-C) may decrease preterm delivery (PTD) in women with placenta praevia. This was a randomised controlled trial included 114 women with placenta praevia (between 24 and 28 weeks). They were randomly assigned to group I (17 alpha-OHP-C) who received weekly injection of 17 alpha-OHP-C (250 mg/IM) till completing 37 week…									3	0	0	0	1	0	3			0144-3615	1364-6893		WOS:000493531600001	31670998
Abbasi, Parastoo; Mohammad-Alizadeh Charandabi, Sakineh; Mirghafourvand, Mojgan	Comparison of the effect of educational software and booklet on anxiety and pain during labour: a randomised controlled clinical trial	JOURNAL OF OBSTETRICS AND GYNAECOLOGY	41	2	234	241	10.1080/01443615.2020.1736017	Article	FEB 17 2021	2021	This randomised clinical trial was conducted on 153 pregnant women. Participants were assigned into two intervention groups including educational software and an educational booklet and a control group through block randomisation. A training session was implemented for the intervention groups at 30-36 weeks and they were taught how to use the educational methods. Participants were followed-up unt…									1	0	0	0	0	0	1			0144-3615	1364-6893		WOS:000531952500001	32331505
Noori, Narjes; Ghaemdoust, Faezeh; Ghasemi, Marzieh; Liavaly, Mahsa; Keikha, Narjes; Haghighi, Javid Dehghan	The effect of endometrial scratching on reproductive outcomes in infertile women undergoing IVF treatment cycles	JOURNAL OF OBSTETRICS AND GYNAECOLOGY					10.1080/01443615.2022.2133995	Article; Early Access		2022	This study was a Randomised Controlled Trial aiming to evaluate the effect of Endometrial Scratching (ES) on fertility rate. Participants were primary infertile women undergoing IVF treatment. ES for the intervention group was done using endometrial aspiration in the luteal phase of the cycle before embryo transfer. In both groups, 2-3 8-celled embryos were transferred after endometrial preparati…									0	0	0	0	0	0	0			0144-3615	1364-6893		WOS:000873333000001	36287634
Jayawardane, Madura; Piyadigama, Indunil; Chandradeva, Uthpala	Will a preoperative theatre visit reduce anxiety? A randomised controlled trial	JOURNAL OF OBSTETRICS AND GYNAECOLOGY	42	5	1498	1503	10.1080/01443615.2021.2008334	Article	JUL 4 2022	2022	To assess the effect of preoperative theatre visit in reducing anxiety and its associated adverse outcomes, a single centre randomised controlled trial was conducted at the Professorial Gynaecology Unit, Colombo South Teaching Hospital, Sri Lanka. 64 patients were randomised. The intervention group had a pre-operative theatre visit with an informative session regarding the surgery. Patients' anxi…									0	0	0	0	0	0	0			0144-3615	1364-6893		WOS:000757537000001	35170383
Aramesh, Shahintaj; Azizi Kutenaee, Maryam; Najafi, Fataneh; Ghaffari, Parvin; Taghavi, Seyed Abdolvahab	Granulocyte colony stimulating factor (GCSF) did not affect the fertility outcomes in women with unexplained infertility after intrauterine insemination: a randomised clinical trial	JOURNAL OF OBSTETRICS AND GYNAECOLOGY	42	6	2480	2485	10.1080/01443615.2022.2080534	Article	AUG 18 2022	2022	This study aimed to evaluate the effect of granulocyte colony stimulating factor (GCSF) on fertility outcomes in women with unexplained infertility after intrauterine insemination (IUI). This study is a randomised clinical trial that was conducted on unexplained infertile women referred to infertility Clinic in Yasuj, Iran. All participants were stimulated by letrozole, clomiphene and HMG during …									0	0	0	0	0	0	0			0144-3615	1364-6893		WOS:000822046100001	35787135
Dasrilsyah, Rima Anggrena; Kalok, Aida; Ng, Beng Kwang; Ali, Anizah; Chew, Kah Teik; Lim, Pei Shan	Perineal skin tear repair following vaginal birth; skin adhesive versus conventional suture - a randomised controlled trial	JOURNAL OF OBSTETRICS AND GYNAECOLOGY	41	2	242	247	10.1080/01443615.2020.1740917	Article	FEB 17 2021	2021	This was a prospective randomised controlled trial comparing the effects of first-degree perineal tear repair using adhesive glue versus conventional suturing in terms of pain score, wound complication and patient's satisfaction. One hundred and twenty one women were randomised. The skin adhesive group had a significantly lower pain score at rest as well as during sitting, walking and micturition…									2	0	0	0	0	0	2			0144-3615	1364-6893		WOS:000545214400001	32530340
Rattanapiratanon, Athiwat; Kongsomboon, Kittipong; Hanprasertpong, Tharangrut	Efficacy of a 28-compartment pillbox for improving iron supplement compliance in healthy pregnant women: a randomised controlled trial	JOURNAL OF OBSTETRICS AND GYNAECOLOGY	41	8	1210	1215	10.1080/01443615.2020.1856056	Article	NOV 17 2021	2021	A randomised controlled trial was conducted. The primary objective was to evaluate the efficacy of a pillbox for increasing iron supplement compliance by comparing the proportion of pregnant women who had no remaining iron tablets between pregnant women attending ANC who were given a pillbox to use and women with no pillbox in four-week period between ANC visits. The secondary objective was to ev…									0	0	0	0	0	0	0			0144-3615	1364-6893		WOS:000623877800001	33645407
Ottun, Tawakwallit A.; Adewunmi, Adeniyi A.; Rabiu, Afolarin K.; Olumodeji, Ayokunle M.; Oladipo, Oyedeko M.; Olalere, Haleemat F.	Misoprostol and oxytocin versus oxytocin alone in the active management of the third stage of labour: a randomised, double-blind, placebo-controlled trial	JOURNAL OF OBSTETRICS AND GYNAECOLOGY	42	5	1048	1053	10.1080/01443615.2021.1995342	Article	JUL 4 2022	2022	We investigated whether the use of misoprostol plus oxytocin in the active management of the third of stage of labour (AMTSL) would reduce the rate of primary postpartum haemorrhage (PPH) compared with intramuscular oxytocin alone. This was a multicentre, double-blind, placebo-controlled, randomised trial where 1036 pregnant women, in addition to intramuscular oxytocin (10 IU) in the third stage …									0	0	0	0	0	0	0			0144-3615	1364-6893		WOS:000734823100001	34958620
Dudukcu, Figen Turk; Arslan, Fatma Tas	Effects of health promotion program on maternal attachment, parenting self-efficacy, infant development: a randomised controlled trial	JOURNAL OF OBSTETRICS AND GYNAECOLOGY					10.1080/01443615.2022.2109949	Article; Early Access		2022	This study was designed to test the efficacy of the health promotion program used on maternal-infant attachment, parental self-efficacy, infant development. For this experimental study parallel-group randomised control design was used. Data was collected from 64 mother and their infants. The intervention group received the health promotion program in addition to standard care, the control group r…									0	0	0	0	0	0	0			0144-3615	1364-6893		WOS:000840364300001	35965453
Fouda, Usama M.; Elshaer, Hesham S.; Youssef, Gamal G.; Hanafy, Amal; Mehrem, Waleed M.; Youssef, Mohamed A.; Farouk, Mona; Nabil, Hala	Cabergoline versus calcium infusion in the prevention of ovarian hyperstimulation syndrome: a randomised controlled study	JOURNAL OF OBSTETRICS AND GYNAECOLOGY	42	1	122	126	10.1080/01443615.2020.1870944	Article	JAN 2 2022	2022	The aim of this study was to compare the efficacy of calcium infusion versus cabergoline in the prevention of ovarian hyperstimulation syndrome (OHSS) in IVF patients at high risk for OHSS. One hundred and seventy patients who were stimulated using the long luteal GnRH agonist protocol and at high risk for developing OHSS were randomised in a 1:1 ratio to cabergoline group and calcium gluconate g…									1	0	0	0	1	0	1			0144-3615	1364-6893		WOS:000673131200001	34270379
Tajik, Maryam; Shahali, Shadab; Shadjoo, Khadijeh	The co-effect of sensate focus technique and sexual position changing on sexual function of women who use medical treatment for endometriosis	JOURNAL OF OBSTETRICS AND GYNAECOLOGY					10.1080/01443615.2022.2158316	Article; Early Access		2022	Endometriosis is one of the most common chronic diseases of women. This study aimed to investigate the effect of sensate focus technique and sexual position changing on sexual function of women who used medical treatment for endometriosis. This clinical trial study was performed on 80 women who used medical treatment for endometriosis. Women were randomly assigned to two groups: in the interventi…									0	0	0	0	0	0	0			0144-3615	1364-6893		WOS:000899809800001	36541405
Saad, Hany; Maged, Ahmed M.; Meshaal, Hadeer; Hassan, Sarah M.; Kamel, Ahmed; Salah, Emad	Delayed versus early pushing during the second stage of labour in primigravidas under epidural anaesthesia with occipitoposterior malposition: a randomised controlled study	JOURNAL OF OBSTETRICS AND GYNAECOLOGY	42	1	23	27	10.1080/01443615.2020.1867973	Article	JAN 2 2022	2022	This randomised controlled trial aimed to compare the effect of early and delayed pushing during the second stage of labour in women with occipitoposterior (OP) malposition. It included 184 nulliparous women with OP position randomised to early pushing in which women were allowed to push within one hour after full cervical dilatation or delayed pushing in which women were asked not to push for ma…									1	0	0	0	0	0	1			0144-3615	1364-6893		WOS:000643830300001	33892614
Yosri, Mahitab Mohamed; Hamada, Hamada Ahmed; Mohamed, Marwa Abd El-Rahman; Yousef, Amel Mohamed	Effect of different squatting exercises on menstrual aspects, pelvic mechanics and uterine circulation in primary dysmenorrhoea: a randomised controlled trial	JOURNAL OF OBSTETRICS AND GYNAECOLOGY					10.1080/01443615.2022.2153021	Article; Early Access		2022	This was a randomised trial aimed to determine squatting exercises' effects on menstruation, pelvic mechanics, and uterine circulation in primary dysmenorrhoea. A total of 120 females with primary dysmenorrhoea were assigned into group (A), receiving yoga protocol, or groups (B, C & D), receiving yoga protocol added to modified wall squat, sumo squat, or deep squat, respectively. Menstrual pain a…									0	0	0	0	0	0	0			0144-3615	1364-6893		WOS:000898022100001	36519235
Zhou, Lu; Fu, Jing; Liu, Dong; Wang, Qiuyi; Chen, Hengxi; Yang, Shiyuan; Huang, Wei	Ovulation induction with clomiphene citrate or letrozole following laparoscopy in infertile women with minimal to mild endometriosis: a prospective randomised controlled trial	JOURNAL OF OBSTETRICS AND GYNAECOLOGY	42	2	316	321	10.1080/01443615.2021.1904224	Article	FEB 17 2022	2022	We conducted a prospective randomised controlled trial to explore the efficacy of clomiphene citrate (CC) and Letrozole (LTZ) for improving fecundity in infertile women with minimal to mild endometriosis after operative laparoscopy. We found that the ovulation rate of LTZ (88.7%) and CC (84.5%) were significantly higher than that of Control (70.5%) (p < .001). However, there was no significant di…									1	0	0	0	0	0	1			0144-3615	1364-6893		WOS:000652994600001	34020578
Bayri Bingol, Fadime; Demirgoz Bal, Meltem; Dissiz, Melike; Taylan Sormagec, Meltem; Ozlukan Cimen, Busra	Psychodrama as a new intervention for reducing fear of childbirth: a randomised controlled trial	JOURNAL OF OBSTETRICS AND GYNAECOLOGY					10.1080/01443615.2022.2114329	Article; Early Access		2022	This study was designed to examine the potential benefit of the addition of psychodrama classes to antenatal education as a new technique to address fear of childbirth. This was a randomised controlled trial. A total of 150 women were initially enrolled in two groups. Psychodrama sessions were added to standard antenatal education in the experiment group. The control group participated only in ro…									0	0	0	0	0	0	0			0144-3615	1364-6893		WOS:000844969500001	36018050
Ekin, Murat; Kaya, Cihan; Erdogan, Sakir Volkan; Bahceci, Ece; Baghaki, Sema; Yasar, Levent	The effect of new cross linked hyaluronan gel on quality of life of patients after deep infiltrating endometriosis surgery: a randomized controlled pilot study	JOURNAL OF OBSTETRICS AND GYNAECOLOGY	41	2	263	268	10.1080/01443615.2020.1755628	Article	FEB 17 2021	2021	In this prospective randomised placebo-controlled study, we aimed to evaluate the effect of New Cross linked Hyaluronan Gel (NCH gel) on the quality of life of patients who underwent laparoscopic surgery due to Deep Infiltrating Endometriosis (DIE). The intervention group received 40 mL of NCH gel, and the control group had a 40 mL sterile saline solution instilled into the peritoneal cavity foll…									2	0	0	0	0	0	2			0144-3615	1364-6893		WOS:000545249700001	32530335
Ziegler, Nicole; De Wilde, Rudy Leon	Reduction of adhesion formation after gynaecological adhesiolysis surgery with 4DryField PH - a retrospective, controlled study with second look laparoscopies	JOURNAL OF OBSTETRICS AND GYNAECOLOGY	42	4	658	664	10.1080/01443615.2021.1928030	Article	MAY 19 2022	2022	Adhesions are a common consequence of abdomino-pelvic surgery. Efficacy of available adhesion prevention agents is discussed controversially. Here, we used the adhesion barrier 4DryField PH: a powder, which is transformed into a barrier gel with saline solution. The study includes 40 consecutive patients with surgeries for adhesiolysis, endometriosis and other gynaecological pathologies and subse…									1	0	0	0	0	0	1			0144-3615	1364-6893		WOS:000685016200001	34392782
Gupta, Sandhya; Rane, Ajay; Vengavati, Venkat; Achari, Mugundan; Mubeen, Anusheh; Gupta, Umesh	Long-term experience with a modified ERAS protocol for urogynaecology day procedures	JOURNAL OF OBSTETRICS AND GYNAECOLOGY	42	5	1415	1418	10.1080/01443615.2021.1983784	Article	JUL 4 2022	2022	Enhanced recovery after surgery (ERAS) protocols were first reported for colorectal and gynaecologic procedures. The main benefits have been a shorter length of stay and reduced complications. A retrospective audit was conducted of all patients who underwent ambulatory pelvic organ prolapse surgery at the Townsville Day Surgery between January 2008 and June 2019. Following the publication of a fo…									0	0	0	0	0	0	0			0144-3615	1364-6893		WOS:000731270900001	34918597
Haghighi, Ladan; Mohabbatian, Behnaz; Najmi, Zahra; Rokhgireh, Samaneh; Saadatjoo, Samira; Moradi, Yousef; Mokhtari, Mojgan	Isonicotinic acid hydrazide (INH) versus extra-amniotic saline infusion (EASI) for cervical ripening at term: a randomised controlled trial	JOURNAL OF OBSTETRICS AND GYNAECOLOGY					10.1080/01443615.2022.2084370	Article; Early Access		2022	The purpose of this trial was to compare extra-amniotic saline infusion (EASI) and intravaginal isoniazid (INH) for cervical ripening. This randomised clinical trial included 150 pregnant women who were undergoing induction of labour and who required pre-induction cervical ripening. Patients were randomly assigned to receive EASI or intravaginal INH. Bishop's score at the beginning of the study a…									0	0	0	0	0	0	0			0144-3615	1364-6893		WOS:000820076800001	35786390
Azarkish, Fatemeh; Janghorban, Roksana; Bozorgzadeh, Shirin; Merbalouchzai, Fariba; Razavi, Massoumeh; Badiee, Maleknaz	Effect of lubricant gel on the length of the first stage of labour and perineal trauma in primiparous women	JOURNAL OF OBSTETRICS AND GYNAECOLOGY	42	5	867	871	10.1080/01443615.2021.1946021	Article	JUL 4 2022	2022	The objective of this study was to investigate the effects of obstetric gel application on the length of the first stage of labour and perineal trauma in primiparous women. This randomised controlled trial included 110 primiparous women. Women were randomly assigned to the two groups: lubricant gel group and control group. In the intervention group, during cervical dilatation of 4 cm until comple…									0	0	0	0	0	0	0			0144-3615	1364-6893		WOS:000701199000001	34569413
Bharathi, Shree; Maurya, Dilip Kumar; Keepanasseril, Anish; Kubera, N. S.	Efficacy and safety of Tramadol as an analgesic in women undergoing vaginoscopic hysteroscopy: a randomized placebo-controlled trial	JOURNAL OF OBSTETRICS AND GYNAECOLOGY	40	5	678	683	10.1080/01443615.2019.1647525	Article	JUL 3 2020	2020	Pain or discomfort during the hysteroscopy remains a challenge even after the introduction of small calibre instruments and vaginoscopic techniques. Tramadol, a centrally acting analgesic, is one among the medications used to reduce pain; however, the experience with its use in the vaginoscopic technique is limited. This was a randomised double-blind placebo-controlled trial conducted to study th…									4	0	0	0	0	0	4			0144-3615	1364-6893		WOS:000484478100001	31462117
Salau, J. O.; Onile, T. G.; Musa, A. O.; Gbejegbe, E. H.; Adewole, A. A.; Olorunfemi, G. O.; Olumodeji, A. M.	Effectiveness and safety of membrane sweeping in the prevention of post-term pregnancy: a randomised controlled trial	JOURNAL OF OBSTETRICS AND GYNAECOLOGY					10.1080/01443615.2022.2126752	Article; Early Access		2022	There is a rising concern with increasing rates of pharmacologically induced labour and its complications. Membrane sweeping is a simple and less invasive means of initiating spontaneous labour onset. We compared the safety and efficacy of membrane sweeping. A total of 186 women (62 in each arm) were recruited at the antenatal clinic at 39 weeks. The intervention groups had membrane sweeping once…									0	0	0	0	0	0	0			0144-3615	1364-6893		WOS:000862908900001	36178679
Araujo, Ana Eulina; Delgado, Alexandre; Maia, Juliana Netto; Lima Campos, Shirley; Wanderley Souto Ferreira, Caroline; Lemos, Andrea	Efficacy of spontaneous pushing with pursed lips breathing compared with directed pushing in maternal and neonatal outcomes	JOURNAL OF OBSTETRICS AND GYNAECOLOGY	42	5	854	860	10.1080/01443615.2021.1945016	Article	JUL 4 2022	2022	This is a quasi-randomised clinical trial, with 62 low-risk pregnant women in the second stage of labour. They were randomly allocated in control (CG) (n = 31) and intervention (IG) (n = 31) groups. The IG performed spontaneous pushing with pursed lips breathing while the CG was oriented to perform directed pushing associated with Valsalva Manoeuvre (VM). There was no difference between the group…									2	0	0	0	1	0	2			0144-3615	1364-6893		WOS:000702649600001	34581237
Derpapas, Alexandros; Vijaya, Gopalan; Nikolopoulos, Kostis; Nikolopoulos, Manolis; Robinson, Dudley; Fernando, Ruwan; Khullar, Vik	The use of 3D ultrasound in comparing surgical techniques for posterior wall prolapse repair: a pilot randomised controlled trial	JOURNAL OF OBSTETRICS AND GYNAECOLOGY	41	4	594	600	10.1080/01443615.2020.1786805	Article	MAY 19 2021	2021	The most appropriate method for repairing posterior vaginal wall prolapse is still debatable. Women with symptomatic prolapse scheduled to undergo surgical repair in the posterior compartment were randomised to standard posterior colporrhaphy (SPC) or fascial and vaginal epithelial plication (FEP). Participants were assessed with the Prolapse Quality of Life (P-QOL) questionnaire, pelvic organ pr…									1	0	0	0	0	0	1			0144-3615	1364-6893		WOS:000563350400001	32851902
Ankouni, Thaer; Kanawati, Saleh; El Khatib, Rania; El Hassan, Janah; Itani, Saad Eddine; Rajab, Omar; Naja, Zoher	Ondansetron versus ondansetron with dexamethasone to prevent intrathecal-morphine pruritus for caesarean patients: randomised double-blind trial	JOURNAL OF OBSTETRICS AND GYNAECOLOGY	41	7	1080	1086	10.1080/01443615.2020.1852538	Article	OCT 3 2021	2021	The objective of this randomised, double blinded clinical trial was to evaluate the efficacy of prophylactic administration of 4 mg ondansetron as monotherapy versus combination therapy of 4 mg ondansetron plus 8 mg dexamethasone for the prevention of intrathecal morphine-associated pruritus in caesarean section within 24 h. A total of 194 patients were included, 96 patients in the monotherapy gr…									2	0	0	0	0	0	2			0144-3615	1364-6893		WOS:000624743700001	33650930
Mirzaee, Firoozeh; Hasaroeih, Fatemeh Esmaeilinejad; Mirzaee, Moghaddameh; Ghazanfarpour, Masumeh	Comparing the effect of acupressure with or without ice in LI-4 point on labour pain and anxiety levels during labour: a randomised controlled trial	JOURNAL OF OBSTETRICS AND GYNAECOLOGY	41	3	395	400	10.1080/01443615.2020.1747412	Article	APR 3 2021	2021	The aim of this study was to assess the effect of acupressure with or without ice on reducing pain and anxiety during labour. The anxiety level of mothers was measured before and after study using Spielberger Inventory along with the labour pain. To improve the strength of this study, a meta-analysis was conducted on the effect of acupressure in point LI-4 on anxiety during labour. Ninety women i…									3	1	0	0	1	1	3			0144-3615	1364-6893		WOS:000545468400001	32530373
Unsal, Mehmet; Kilic, Cigdem; Cakir, Caner; Kilic, Fatih; Ersak, Burak; Karakas, Sema; Tokgozoglu, Nedim; Varli, Bulut; Oktar, Okan; Kimyon Comert, Gunsu; Ozdemir, Isa Aykut; Boran, Nurettin; Toptas, Tayfun; Ureyen, Isin; Korkmaz, Vakkas; Taskin, Salih; Moraloglu Tekin, Ozlem; Ustun, Yaprak; Tasci, Tolga; Ortac, Firat; Turan, Taner	Neoadjuvant chemotherapy in patients with stage IVB uterine serous carcinoma: a Turkish multicentric study	JOURNAL OF OBSTETRICS AND GYNAECOLOGY					10.1080/01443615.2022.2151355	Article; Early Access		2022	The aim of this study was to evaluate the prognostic factors for and determine the effect of neoadjuvant chemotherapy (NACT) on oncologic outcome in stage IVB pure serous endometrial carcinoma patients who received taxane and platinum. Forty-two patients with 2009 International Federation of Gynecology and Obstetrics (FIGO) stage IVB uterine serous carcinoma were enrolled from six gynecologic onc…									0	0	0	0	0	0	0			0144-3615	1364-6893		WOS:000898244100001	36503383
Rodriguez, Leire; Osuna, Carmen; Pijoan, Jose I.; Cobos, Patricia; Centeno, Maria M.; Serna, Rosa; Jimenez, Antonia; Artola, Izaskun; Melchor, Inigo; Martinez-Astorquiza, Txanton; Melchor, Juan C.; Burgos, Jorge	Patient opinion of analgesia during external cephalic version at term in singleton pregnancy	JOURNAL OF OBSTETRICS AND GYNAECOLOGY	40	6	767	771	10.1080/01443615.2019.1647522	Article	AUG 17 2020	2020	To assess the opinion and the level of satisfaction of patients concerning analgesia during external cephalic version (ECV), we present the results of a survey of 120 women undergoing ECV at term during a randomised controlled trial (July 2012 to February 2013) comparing remifentanil and nitrous oxide. Overall, 110 (91.7%) women said they would repeat the procedure and 111 (92.5%) that they would…									2	0	0	0	0	0	2			0144-3615	1364-6893		WOS:000485138900001	32648534
Kashanian, Maryam; Jangjoo, Solmaz; Sheikhansari, Narges; KaramiAbd, Tayyebeh	Evaluating the efficacy of outpatient use of isosorbide mononitrate on cervical ripening in pregnant women with unfavourable cervix	JOURNAL OF OBSTETRICS AND GYNAECOLOGY	41	6	876	880	10.1080/01443615.2020.1816939	Article	AUG 18 2021	2021	The aim of the present study was to evaluate the efficacy of outpatient administration of nitric oxide donor isosorbide mononitrate for cervical ripening. A randomised clinical trial was performed on term pregnant women with Bishop Score < 6. In the case group, Isosorbide-5-mononitrate capsule and in the control group, placebo was inserted in the posterior vaginal fornix for two consecutive days.…									1	0	0	0	0	0	1			0144-3615	1364-6893		WOS:000591460800001	33225782
Kashanian, Maryam; Javanmanesh, Forough; Rokhtabnak, Faranak; AmirZargar, Shahla; Sheikhansari, Narges; Abdollahi, Hoda	Dexamethasone versus placebo for prevention of nausea, vomiting and pain after open total abdominal hysterectomy	JOURNAL OF OBSTETRICS AND GYNAECOLOGY	42	4	687	691	10.1080/01443615.2021.1931065	Article	MAY 19 2022	2022	Post-operative nausea and vomiting (PONV) is a disturbing issue. Dexamethasone has been suggested for the prevention of PONV. The aim of the present study was to evaluate the efficacy of dexamethasone as an anti-emetic and analgesic following total abdominal hysterectomy. The study was performed as a double blind, placebo-controlled randomised clinical trial on 102 women undergoing an open total …									0	0	0	0	0	0	0			0144-3615	1364-6893		WOS:000685317000001	34396874
Osborne, Lisa A.; Whittall, Catherine M.; Emery, Simon; Reed, Phil	Cluster randomised control trial of the effect on attendance and outcomes of multi-disciplinary teams involving psychologists during pelvic floor muscle training for pelvic floor dysfunction	JOURNAL OF OBSTETRICS AND GYNAECOLOGY	42	2	310	315	10.1080/01443615.2021.1904222	Article	FEB 17 2022	2022	Pelvic floor muscle training (PFMT) is effective, acceptable to patients, and cost efficient as a treatment for Pelvic Floor Dysfunction (PFD). However, PFMT outcomes are mediated by patient variables, such as depression, anxiety, motivation, and health values. The current study examined whether multi-disciplinary provision of PFMT involving a psychologist would improve attendance and outcomes (C…									0	0	0	0	0	0	0			0144-3615	1364-6893		WOS:000654793400001	34034603
Keepanasseril, Anish; Shaik, Nafeez; Kubera, N. S.; Adhisivam, B.; Maurya, Dilip K.	Comparison of push method' with Patwardhan's method' on maternal and perinatal outcomes in women undergoing caesarean section in second stage	JOURNAL OF OBSTETRICS AND GYNAECOLOGY	39	5	606	611	10.1080/01443615.2018.1537259	Article	JUL 4 2019	2019	A deeply impacted foetal head in a second stage caesarean section is associated with an increased risk of maternal and neonatal complications. For the present study, we compared the maternal and neonatal outcomes during the use of the Push method' and of Patwardhan's method' for a foetal head delivery in a second-stage caesarean section. This was a retrospective observational study involving 298 …									2	0	0	0	1	0	2			0144-3615	1364-6893		WOS:000469095100004	30917720
Fernandez-Prada, Sara; Martin-Camean, Maria; Armijo, Onica; Diez-Sebastian, Jesus; Iniesta, Silvia; Lobo, Sonia; Silva, Patricia; Sanz, Clara; Jose Sanchez, Maria; Hernandez, Alicia	Use of steroid pre-treatments in IVF-ICSI cycles with GnRH antagonist protocol and their impact on gestational outcomes	JOURNAL OF OBSTETRICS AND GYNAECOLOGY	42	3	478	484	10.1080/01443615.2021.1916806	Article	APR 3 2022	2022	Different steroid pre-treatments have been used to schedule the start of the ovarian stimulation in IVF cycles. Currently, there is controversy about their effects on gestational outcomes. We designed a three-armed randomised controlled trial (RCT). Eighty-six normoresponder patients undergoing IVF treatment with antagonist GnRH protocol were allocated to three different groups. In the group 1, 3…									3	0	0	0	0	0	3			0144-3615	1364-6893		WOS:000664167900001	34151671
Nanayakkara, Pavitra; Xiao, Joyce; Aref-Adib, Mehrnoosh; Ades, Alex	Increasing the adoption of ambulatory hysteroscopy in Australia - cost comparisons and patient satisfaction	JOURNAL OF OBSTETRICS AND GYNAECOLOGY	42	3	509	513	10.1080/01443615.2021.1916814	Article	APR 3 2022	2022	We present the findings of a prospective cohort study in a single tertiary hospital to review the patient experience and economic benefit of ambulatory hysteroscopy (AH). Data were collected between May 2017 and February 2020. Patient satisfaction was measured with qualitative survey. Hospital level financial data were obtained over two financial years (2017/18 and 2018/19) to identify seasonal v…									1	0	0	0	0	0	1			0144-3615	1364-6893		WOS:000667012600001	34167426
Roque Fernandez, Maria Angeles; Alvarez Lleo, Cristina; Gonzalez Mirasol, Esteban; Resta Serra, Maria; Garcia Garrido, Carmen; Sanchez Toledo, Maria; Amezcua Recover, Antonio	Progesterone elevation on the day of oocyte retrieval and live birth rate after in vitro fertilisation treatment	JOURNAL OF OBSTETRICS AND GYNAECOLOGY	42	5	1396	1400	10.1080/01443615.2021.1983780	Article	JUL 4 2022	2022	The objective of this study was to evaluate if progesterone elevation (PE) on the day of oocyte retrieval is associated with IVF outcome. A prospective cohort study of 400 IVF-ICSI cycles, with fresh embryo transfer on day 2-3 was performed. We proposed a serum progesterone (P) level on percentile (p) 90 as a threshold. Pregnancy rates were not affected, however there were more miscarriages (25.7…									2	0	0	0	1	0	2			0144-3615	1364-6893		WOS:000730464500001	34907863
Ghoubara, Ahmed; Gunasekera, Seuvandhi; Rao, Lavanya; Ewies, Ayman	Re-intervention and patient satisfaction rates following office radiofrequency endometrial ablation: a comparative retrospective study of 408 cases	JOURNAL OF OBSTETRICS AND GYNAECOLOGY	42	5	1358	1364	10.1080/01443615.2021.1965560	Article	JUL 4 2022	2022	This retrospective study assessed the efficacy and long-term satisfaction of radiofrequency endometrial ablation outside the context of clinical trials in 408 women, and compared the outcome between office-setting (211, 52%) and day-case procedures under general anaesthetics (197, 48%). The Kaplan Meir time-to-event analysis showed that the cumulative number of women undergoing surgical re-interv…									0	0	0	0	0	0	0			0144-3615	1364-6893		WOS:000710381600001	34689685
Kumar, Satyam; Srinivasan, Ananth; Phillips, Andrew; Madhupriya, R.; Pascoe, Jennifer; Nevin, James; Elattar, Ahmed; Balega, Janos; Cummins, Carole; Sundar, Sudha; Kehoe, Sean T.; Singh, Kavita	Does sites of recurrence impact survival in secondary cytoreduction surgery for recurrent epithelial ovarian cancer?	JOURNAL OF OBSTETRICS AND GYNAECOLOGY	40	6	849	855	10.1080/01443615.2019.1674264	Article	AUG 17 2020	2020	Outcomes of secondary cytoreduction surgery (SCS) were evaluated for morbidity, progression free survival (PFS) and overall survival (OS) and factors influencing results were explored. Retrospective analysis of all cases of SCS for epithelial ovarian cancer (EOC) was performed from October 2010 to December 2017. 62 patients were prospectively identified as candidates for SCS and 57 underwent SCS.…									2	0	0	0	0	0	2			0144-3615	1364-6893		WOS:000507031800001	31933417
Kanza Gul, Derya; Solt Kirca, Ayca	Effects of acupressure, gum chewing and coffee consumption on the gastrointestinal system after caesarean section under spinal anaesthesia	JOURNAL OF OBSTETRICS AND GYNAECOLOGY	41	4	573	580	10.1080/01443615.2020.1787363	Article	MAY 19 2021	2021	This study evaluated the efficacy and safety of postoperative acupressure in the recovery of the gastrointestinal system (GIS) after caesarean section. A total of 160 primipara pregnant women delivered by caesarean section under spinal anaesthesia were randomised into four groups: group 1 (those who received acupressure), group 2 (coffee was provided three times a day), group 3 (chewed sugar-free…									3	0	0	0	1	0	3			0144-3615	1364-6893		WOS:000560713300001	32799723
Kadirogullari, Pinar; Seckin, Kerem Doga; Bahat, Pinar Yalcin; Aytufan, Zubeyde	The effect of chewing gum on bowel function postoperatively in patients with total laparoscopic hysterectomy: a randomised controlled trial	JOURNAL OF OBSTETRICS AND GYNAECOLOGY	42	5	1192	1197	10.1080/01443615.2021.1941821	Article	JUL 4 2022	2022	We aimed to investigate the efficacy of chewing gum on bowel movements after minimally invasive gynaecologic surgery, total laparoscopic hysterectomy (TLH). The study was designed as a prospective randomised controlled study. We divided the patients into two groups regarding postoperative chewing gum after elective TLH operation. The demographic status and characteristics of the patients as well …									1	0	0	0	0	0	1			0144-3615	1364-6893		WOS:000684138000001	34379539
Zangeneh, Farideh Zafari; Muhammadnejad, Samad; Naghizadeh, Mohammad Mehdi; Jafarabadi, Mina; Sarmast Shoushtari, Maryam; Masoumi, Masoumeh	The first report of clonidine in vivo/in vitro effects on infertile women with polycystic ovary syndrome (in vivo/in vitro study)	JOURNAL OF OBSTETRICS AND GYNAECOLOGY	42	5	1331	1339	10.1080/01443615.2021.1963221	Article	JUL 4 2022	2022	The sympathetic nervous system (SNS) is hyperactive in women with polycystic ovary syndrome (PCOS). This study was designed in two sections: in vivo/in vitro with clonidine as the alpha-2 adrenoceptor (ADR-alpha(2)) agonist for modulating this hyperactivity. Eighty women with PCO participated in this randomised clinical trial (in vivo). A clonidine (0.1 mg) tablet was given twice a day for two mo…									0	0	0	0	0	0	0			0144-3615	1364-6893		WOS:000713471600001	34720019
Ajmi, Ayesha; Das, Sangeeta	Outpatient endometrial ablation: audit of outcomes and patient satisfaction	JOURNAL OF OBSTETRICS AND GYNAECOLOGY	40	8	1145	1147	10.1080/01443615.2019.1700945	Article	NOV 16 2020	2020	Endometrial ablation in outpatient setting is associated with shorter hospital stay and quicker recovery. The primary outcome of this observational study was initiation and completion of procedure and secondary outcome measures were pain during the procedure and complications. The study was conducted in outpatient women's health clinic of Bolton Foundation NHS Trust UK, between March 2015 and Jul…									0	0	0	0	0	0	0			0144-3615	1364-6893		WOS:000512515500001	32013655
Jalambadani, Zeinab; Heravi, Maryam Delavari; Sistani, Malihe Noori	Folic acid consumption based on the theory of planned behaviour in pregnant women	JOURNAL OF OBSTETRICS AND GYNAECOLOGY	40	1	37	39	10.1080/01443615.2019.1603208	Article	2020	2020	Folic Acid reduces the risk of neural tube defects. This study was aimed to investigate the consumption of folic acid to prevent deficiency anaemia based on the theory of planned behaviour on pregnant women in Neyshabur, Iran. This study included 180 pregnant women, who were gathered from 12 healthcare centres in the city of Neyshabur, Iran in 2018. Using a questionnaire and blood lab exam (folat…									6	0	0	0	2	0	6			0144-3615	1364-6893		WOS:000476201300001	31304813
Kilic, Gokhan Sami; Demirdag, Erhan; Findik, Mehmet Fatih; Lutfi Tapisiz, Omer; Sak, Muhammet Erdal; Altinboga, Orhan; Sak, Sibel; Unlu, Bekir Serdar; Evsen, Mehmet Siddik; Zeybek, Burak; Borahay, Mostafa; Kuo, Yong-Fang	Impact of timing on wound dressing removal after caesarean delivery: a multicentre, randomised controlled trial	JOURNAL OF OBSTETRICS AND GYNAECOLOGY	41	3	348	352	10.1080/01443615.2020.1736015	Article	APR 3 2021	2021	We compared wound dressing removal at 24 hours versus 48 hours following low-risk caesarean deliveries. This multicentre, randomised, controlled study included patients 18-44 years of age with low-risk term, singleton pregnancies. The randomisation was done weekly. Scheduled caesarean deliveries without labour were included. For comparison, the Additional treatment, Serous discharge, Erythema, Pu…									1	0	0	0	0	0	1			0144-3615	1364-6893		WOS:000527591700001	32312139
van den Berg, Joyce; Hamel, Charlotte C.; Coppus, Sjors F.; Snijders, Marcus P.; Vandenbussche, Frank P.	Current and future expectations of mifepristone treatment in early pregnancy failure: a survey among Dutch gynaecologists	JOURNAL OF OBSTETRICS AND GYNAECOLOGY	39	7	1006	1011	10.1080/01443615.2019.1602598	Article	OCT 3 2019	2019	To investigate the current and future addition of mifepristone to misoprostol treatment in case of early pregnancy failure (EPF), a digital questionnaire was distributed to a representative sample of all Dutch hospitals (25/79). In non-teaching centres, the presence of a local protocol was significantly lower compared to academic and teaching hospitals (p=.012). If a local protocol was present, t…									0	0	0	0	0	0	0			0144-3615	1364-6893		WOS:000475216900001	31215270
Ahmed, Farhat-Ul-Ain; Haider, Sonia Ijaz; Ashar, Abid; Muzamil, Attiqa	Non-technical skills training to enhance performance of obstetrics and gynaecology residents in the operating room	JOURNAL OF OBSTETRICS AND GYNAECOLOGY	39	8	1123	1129	10.1080/01443615.2019.1587602	Article	NOV 17 2019	2019	The importance of incorporating non-technical skills in surgical training cannot be understated, however, these remain non-core components of training. The aim of our study was to evaluate the effectiveness of a training course in improving residents' non-technical skills performance in the operating room. Twenty-eight eligible Obstetrics and Gynaecology residents were divided into conventional a…									4	0	0	0	0	0	4			0144-3615	1364-6893		WOS:000477223400001	31328599
Elasy, Amina Nagy; Ibrahem, Mohamed Abdel-Moniem; Elhawy, Lamiaa Lotfy; Hamed, Basem Mohamed	Vaginal misoprostol versus combined intracervical foley's catheter and oxytocin infusion for second trimester pregnancy termination in women with previous caesarean sections: a randomised control trial	JOURNAL OF OBSTETRICS AND GYNAECOLOGY					10.1080/01443615.2022.2118572	Article; Early Access		2022	Second trimester pregnancy termination has been reported to be associated with 3-5 times higher maternal morbidity and mortality risks more than first trimester termination. Medical methods had been thoroughly assessed and it is considered the anchor of the safe abortion care. Howevere, there is no global agreement regarding the ideal method for induction of the second trimester abortion in a sca…									0	0	0	0	0	0	0			0144-3615	1364-6893		WOS:000857498200001	36149628
Bahadur, Anupama; Khoiwal, Kavita; Bhattacharya, Namrata; Chaturvedi, Jaya; Kumari, Ranjeeta	The effect of intrauterine misoprostol on blood loss during caesarean section	JOURNAL OF OBSTETRICS AND GYNAECOLOGY	39	6	753	756	10.1080/01443615.2019.1581743	Article	AUG 18 2019	2019	Excessive bleeding during and after caesarean section is a major cause of maternal morbidity and mortality, especially in low resource countries. This study evaluates the effect of intrauterine misoprostol with oxytocin in comparison with oxytocin alone on blood loss during caesarean section. A retrospective data analysis of 160 women who underwent lower segment caesarean section was conducted. E…									4	0	0	0	0	0	4			0144-3615	1364-6893		WOS:000469529000001	31010345
Alamolhoda, Seideh Hanieh; Asghari, Golaleh; Mirabi, Parvaneh	Does trans fatty acid affect low birth weight? A randomised controlled trial	JOURNAL OF OBSTETRICS AND GYNAECOLOGY	42	6	2039	2045	10.1080/01443615.2022.2080532	Article	AUG 18 2022	2022	To evaluate the effect of low trans fatty acids (TFAs) dietary patterns during pregnancy on the risk of low birth weight (LBW). All pregnant women who received prenatal care with gestational age <8 weeks in this study took place in Tehran from December 2014 to August 2016. Women in the intervention group received dietary patterns with TFAs content of < 1%; those in the control group had dietary i…									0	0	0	0	0	0	0			0144-3615	1364-6893		WOS:000805350800001	35653788
Mokaberinejad, Roshanak; Rampisheh, Zahra; Aliasl, Jale; Akhtari, Elham	The comparison of fennel infusion plus dry cupping versus metformin in management of oligomenorrhoea in patients with polycystic ovary syndrome: a randomised clinical trial	JOURNAL OF OBSTETRICS AND GYNAECOLOGY	39	5	652	658	10.1080/01443615.2018.1541232	Article	JUL 4 2019	2019	Oligomenorrhoea treatment with hormone therapy and Metformin is not usually well tolerated and is associated with a broad range of side effects. In Persian medicine, the management of oligomenorrhoea can be done with fennel and dry cupping. A clinical trial was conducted on 61 patients with oligomenorrhoea. The patients randomly received treatment for 6months in two groups: fennel infusion plus d…									6	0	0	0	4	0	8			0144-3615	1364-6893		WOS:000469095100012	30856025
Chu, Dapeng; Fu, Lei; Zhou, Wenhui; Li, Yuan	Relationship between granulocyte-macrophage colony-stimulating factor, embryo quality, and pregnancy outcomes in women of different ages in fresh transfer cycles: a retrospective study	JOURNAL OF OBSTETRICS AND GYNAECOLOGY	40	5	626	632	10.1080/01443615.2019.1639040	Article	JUL 3 2020	2020	This study aimed to explore the effects of low-concentration (0.6 ng/mL) granulocyte-macrophage colony-stimulating factor (GM-CSF) supplementation on human embryo quality and pregnancy outcomes in patients with fresh transfer cycles. The data were retrospectively collected from 719 hyperstimulation cycles of 631 patients divided into two groups: GM-CSF supplementation (0.6 ng/mL, n = 399) and con…									7	0	0	0	3	0	7			0144-3615	1364-6893		WOS:000484945300001	31478415
Karuserci, Ozge Komurcu; Sucu, Seyhun	Subcutaneous irrigation with rifampicin vs. povidone-iodine for the prevention of incisional surgical site infections following caesarean section: a prospective, randomised, controlled trial	JOURNAL OF OBSTETRICS AND GYNAECOLOGY	42	5	951	956	10.1080/01443615.2021.1964453	Article	JUL 4 2022	2022	The aim is to investigate the effect of irrigation of subcutaneous tissue with saline, rifampicin, or povidone-iodine on incisional surgical site infections following caesarean section. Three hundred patients scheduled for caesarean section were randomly assigned into one of three groups of 100 members each, as follows: the subcutaneous tissue was irrigated with saline in group 1 (control); salin…									0	0	0	0	0	0	0			0144-3615	1364-6893		WOS:000710401200001	34689702
Chankhunaphas, Wisit; Charoenkwan, Kittipat	Effect of elastic abdominal binder on pain and functional recovery after caesarean delivery: a randomised controlled trial	JOURNAL OF OBSTETRICS AND GYNAECOLOGY	40	4	473	478	10.1080/01443615.2019.1631768	Article	MAY 18 2020	2020	The Elastic abdominal binder has been widely employed by clinicians for pain relief, wound complications prevention, improved pulmonary function, and stabilisation. However, these proposed benefits have not been properly examined in women following caesarean delivery. We aimed to examine the effects of post-caesarean elastic abdominal binder use on recovery by comparing post-operative pain, mobil…									6	0	0	0	0	0	6			0144-3615	1364-6893		WOS:000485125700001	32401106
Tashan, Sermin Timur; Coskun, Ebru Inci; Nacar, Gulcin; Erci, Behice	The effect of motivational video and nutrition on the non-stress test: a randomised controlled clinical trial	JOURNAL OF OBSTETRICS AND GYNAECOLOGY	42	6	2144	2150	10.1080/01443615.2022.2034765	Article	AUG 18 2022	2022	This study aimed to determine the effect of motivational video stimulation and nutrition on the non-stress test (NST). The sample of the study consisted of 360 pregnant women in total, including two experimental groups and one control group (120 pregnant women in each group). After the pregnant women in the study were divided into three groups at a 1:1:1 ratio with the computer-assisted random sa…									0	0	0	0	0	0	0			0144-3615	1364-6893		WOS:000756155600001	35170379
Tosun, Sebnem Alanya; Ozkaya, Enis; Aru, Basak; Yanikkaya Demirel, Gulderen; Cogendez, Ebru; Sipahi, Mehmet	Does LH supplementation in poor responders affect granulosa cells apoptosis rate in ART? A prospective randomised controlled trial	JOURNAL OF OBSTETRICS AND GYNAECOLOGY	42	1	133	138	10.1080/01443615.2021.1873921	Article	JAN 2 2022	2022	The aim was to compare granulosa cell's (GCs) apoptosis rate with (group A) or without (group B) luteinising hormone (LH) supplementation in poor ovarian responders (PORs) during controlled ovarian stimulation (COS). After oocyte retrieval, the follicular fluid was analysed by cytoflowmetry. Primary outcomes were GCs apoptosis rate in terms of viability, early apoptosis, late apoptosis and necros…									0	0	0	0	0	0	0			0144-3615	1364-6893		WOS:000648140900001	33908815
Chayachinda, Chenchit; Thamkhantho, Manopchai; Ngamsakulrungroj, Popchai; Leeyaphan, Charussri; Tulyaprawat, Orwan	Effect of intravaginal gentian violet for acute vaginal candidiasis treated with a single dose oral fluconazole: a randomised controlled trial	JOURNAL OF OBSTETRICS AND GYNAECOLOGY	42	6	2190	2196	10.1080/01443615.2022.2035336	Article	AUG 18 2022	2022	The study aims to evaluate the additive effect of intra-vaginal gentian violet (GV) on a single dose oral 200 mg fluconazole for acute vaginal candidiasis (VC). Women aged >= 18 years who had VC were randomly allocated to receive either fluconazole 200 mg (group 1, FLU, N = 90); or the fluconazole with GV (group 2, FLU + GV, N = 93). Outcome measures were 2-week clinical cure rate, conversion of …									0	0	0	0	0	0	0			0144-3615	1364-6893		WOS:000765673300001	35253598
Han, Young Gi; Lim, Kyung Min; Song, Taejong	Comparison of surgical outcomes between 3-dimensional and 2-dimensional laparoscopy of ovarian cyst (LOOC): a randomised controlled trial	JOURNAL OF OBSTETRICS AND GYNAECOLOGY	42	5	1437	1442	10.1080/01443615.2021.1990231	Article	JUL 4 2022	2022	The purpose of this study was to compare the surgical outcomes and efficacy of 3-dimensional (3D) versus 2-dimensional (2D) imaging systems for the treatment of ovarian cyst. A total of 46 patients undergoing a laparoscopic ovarian cystectomy were randomly assigned to either the 3D or 2D laparoscopy group. The primary outcome measure was the operative blood loss. The secondary outcome measure was…									0	0	0	0	0	0	0			0144-3615	1364-6893		WOS:000734232100001	34927539
