# Supplementary material for: Clinical trial registration and CONSORT adherence in obstetrics and gynecology journals: a cross-sectional analysis of Chinese- and English-language publications
Source: PeerJ. 2026 Apr 21;14:e21140. doi: 10.7717/peerj.21140 (PMC13108464; doi:10.7717/peerj.21140)
Supplement: Supplemental Information 1 [file peerj-14-21140-s001.zip › Raw data-updated/RCT-English journals/First round-excluded based on article type review/49.xls]

## Sheet: savedrecs
Authors	Article Title	Source Title	Volume	Issue	Start Page	End Page	DOI	Document Type	Publication Date	Publication Year	Abstract	Abstract - Foreign	Abstract - English Transliteration	Abstract - Foreign	Abstract - Korean	Conference Title	Conference Date	Conference Sponsor	Conference Location	Times Cited, WoS Core	Times Cited, CSCD	Times Cited, RSCI	Times Cited, ARCI	Times Cited, BCI	Times Cited, SCIELO	Times Cited, All Databases	180 Day Usage Count	Since 2013 Usage Count	ISSN	eISSN	ISBN	UT (Unique ID)	Pubmed Id
Davis, Michelle; Barletta, Kathryn; Ford, Alexcis; Nitecki, Roni; Elias, Kevin M.; Berkowitz, Ross; Feltmate, Colleen	The impact of post-operative voiding trial on length of stay following laparoscopic hysterectomy: a prospective, randomized control trial	EUROPEAN JOURNAL OF GYNAECOLOGICAL ONCOLOGY	42	1	110	117	10.31083/j.ejgo.2021.01.2293	Article	FEB 15 2021	2021	Objective: Same day discharge (SDD) is feasible following laparoscopic hysterectomy (TLH) in gynecologic oncology patients resulting in low complication and re-admission rates. Following vaginal surgery, backfill or active voiding trials have been shown to reduce hospital discharge with a catheter. The aim of this study is to determine if performing an active backfill voiding trial (AVT) vs. pass…									1	0	0	0	0	0	1			0392-2936			WOS:000614614300016
Xiong, Ai -Wei; Miao, Ting; Wu, Kai-Hua; Zhao, Shu-Li; Yu, Min -Min	Gym-based aerobic exercise with bicycle ergometer contributes to the regression of human papilloma virus infection: a single-center, single-blind and randomized controlled trial	EUROPEAN JOURNAL OF GYNAECOLOGICAL ONCOLOGY	43	5	47	54	10.22514/ejgo.2022.042	Article	OCT 15 2022	2022	The regression of human papilloma virus is multifactorial and could be possibly targeted by using life-mode form of intervention. The purpose of this trial is to clarify the effect of aerobic exercise on the regression in outpatients firstly diagnosed with human papilloma virus(HPV) infection. Patients were randomly allocated into exercise group (Arm A) and control group (Arm B). Patients in Arm …									0	0	0	0	0	0	0			0392-2936	2709-0086		WOS:000877183500007
Song, Taejong; Kim, Kye Hyun; Lee, Kyo Won	Efficacy of a kaolin-impregnated gauze in the prevention of postoperative bleeding after cervical conization	EUROPEAN JOURNAL OF GYNAECOLOGICAL ONCOLOGY	42	6	1153	1158	10.31083/j.ejgo4206168	Article	DEC 15 2021	2021	Objective: To evaluate the efficacy of a kaolin-impregnated gauze in preventing postoperative bleeding after a loop electrosurgical excision procedure (LEEP). Methods: The medical records of 1322 women who underwent a LEEP at a university hospital were retrospectively reviewed, of which 1006 patients who fulfilled the inclusion criteria were included in the final analysis. During the study period…									1	0	0	0	0	0	1			0392-2936	2709-0086		WOS:000733645100009
Pakiz, M.; Lukman, L.; Kozar, N.	Patients' and physicians' expectations differ significantly during the follow-up period after completion of primary treatment of gynecological or breast cancer	EUROPEAN JOURNAL OF GYNAECOLOGICAL ONCOLOGY	40	5	781	786	10.12892/ejgo4680.2019	Article	2019	2019	Introduction: With increasing incidence, earlier detection, and better treatment of malignant diseases, the number of people with cancer is increasing. After the completion of primary treatment, patients enter the follow-up period. While numerous studies have been published regarding the influence of follow-up on survival, there is a lack of data regarding comparison of patients' and physicians' …									3	0	0	0	0	0	3			0392-2936			WOS:000491979400017
Rossi, A.; Garber, C. E.; Ortiz, M.; Shankar, V; Kuo, D. Y.; Nevadunsky, N. S.	Sustained effects of theory-based physical activity intervention for socioeconomically diverse obese endometrial cancer survivors: A Longitudinal analysis	EUROPEAN JOURNAL OF GYNAECOLOGICAL ONCOLOGY	41	3	343	351	10.31083/j.ejgo.2020.03.5163	Article	JUN 15 2020	2020	Purpose of Investigation: Assess the sustained effects of a 12-week physical activity intervention on physical activity, physical function, waist circumference, and quality of life among urban, socioculturally diverse endometrial cancer survivors. Materials and Methods: Twenty-three obese women with a history of endometrial cancer within the previous five years with no evidence of cancer recurren…									0	0	0	0	0	0	0			0392-2936			WOS:000541912000005
Anfinan, N. M.; Al Khatieb, M. T.; Sait, H. K.; Sait, M. K.; Baghlaf, O. A.; Mousa, A. A.; Sait, K. H.	Eight days versus weekly intramuscular methotrexate for the treatment of low-risk gestational trophoblastic neoplasia	EUROPEAN JOURNAL OF GYNAECOLOGICAL ONCOLOGY	41	2	227	232	10.31083/j.ejgo.2020.02.5090	Article	APR 15 2020	2020	Objectives: To compare the efficacy of weekly and eight-day methotrexate (MTX) regimens for the treatment of low-risk gestational trophoblastic neoplasia (GTN). Toxicity profiles, patient satisfaction, and treatment duration were also considered for future implications. Materials and Methods: This randomized controlled trial included all patients diagnosed with low-risk gestational trophoblastic …									0	0	0	0	0	0	0			0392-2936			WOS:000528286900013
