# Supplementary material for: Clinical trial registration and CONSORT adherence in obstetrics and gynecology journals: a cross-sectional analysis of Chinese- and English-language publications
Source: PeerJ. 2026 Apr 21;14:e21140. doi: 10.7717/peerj.21140 (PMC13108464; doi:10.7717/peerj.21140)
Supplement: Supplemental Information 1 [file peerj-14-21140-s001.zip › Raw data-updated/RCT-English journals/First round-excluded based on article type review/51.xls]

## Sheet: savedrecs
Authors	Article Title	Source Title	Volume	Issue	Start Page	End Page	Document Type	Publication Date	Publication Year	Abstract	Abstract - Foreign	Abstract - English Transliteration	Abstract - Foreign	Abstract - Korean	Conference Title	Conference Date	Conference Sponsor	Conference Location	Times Cited, WoS Core	Times Cited, CSCD	Times Cited, RSCI	Times Cited, ARCI	Times Cited, BCI	Times Cited, SCIELO	Times Cited, All Databases	180 Day Usage Count	Since 2013 Usage Count	ISSN	eISSN	ISBN	UT (Unique ID)	Pubmed Id
Prager, Sarah W.; Averbach, Sarah; Roberts, Elizabeth M.; Okeigwe, Ijeoma; Sokoloff, Abby; Drey, Eleanor A.; Steinauer, Jody E.	Immediate Initiation of Oral Contraceptive Pills After Surgical Abortion A Randomized Controlled Trial	JOURNAL OF REPRODUCTIVE MEDICINE	64	1-2	15	20	Article	JAN-FEB 2019	2019	OBJECTIVE: To determine whether immediate initiation of oral contraceptive pills (OCPs) at the time of abortion improves continuation. To evaluate this, we compared immediate versus delayed initiation of OCPs after first-trimester aspiration and second-trimester dilation and evacuation.STUDY DESIGN: This is a randomized, single-blinded, controlled trial in which 295 women who chose OCPs as their …									0	0	0	0	0	0	0			0024-7758	1943-3565		WOS:000456082500004
Behery, Mohamed Atef; Mohamed, Nahid Hussein; Abdelmonem, Hend Salah; Mehany, Amira Badr; Alaswad, Doaa Abdelrazek	Assisted Oocyte Activation in Recurrent Fertilization Failure	JOURNAL OF REPRODUCTIVE MEDICINE	66	11-12	371	377	Article	NOV-DEC 2021	2021	OBJECTIVE: Despite the high success rate of intracy-toplasmic sperm injection (ICSI), total fertilization failure still occurs in up to 3% of all ICSI cycles and can recur in subsequent cycles, even when enough oocytes and motile spermatozoa are available. Several reports show that most couples suffering from ICSI failure benefit from the application of ICSI combined with assisted oocyte activati…									0	0	0	0	0	0	0			0024-7758	1943-3565		WOS:000744665200009
