# Supplementary material for: Clinical trial registration and CONSORT adherence in obstetrics and gynecology journals: a cross-sectional analysis of Chinese- and English-language publications
Source: PeerJ. 2026 Apr 21;14:e21140. doi: 10.7717/peerj.21140 (PMC13108464; doi:10.7717/peerj.21140)
Supplement: Supplemental Information 1 [file peerj-14-21140-s001.zip › Raw data-updated/RCT-English journals/First round-excluded based on article type review/6.xls]

## Sheet: savedrecs
Authors	Article Title	Source Title	Volume	Issue	Start Page	End Page	DOI	Document Type	Publication Date	Publication Year	Abstract	Abstract - Foreign	Abstract - English Transliteration	Abstract - Foreign	Abstract - Korean	Conference Title	Conference Date	Conference Sponsor	Conference Location	Times Cited, WoS Core	Times Cited, CSCD	Times Cited, RSCI	Times Cited, ARCI	Times Cited, BCI	Times Cited, SCIELO	Times Cited, All Databases	180 Day Usage Count	Since 2013 Usage Count	ISSN	eISSN	ISBN	UT (Unique ID)	Pubmed Id
Deo, N.; Khan, K. S.; Mak, J.; Allotey, J.; Carreras, F. J. Gonzalez; Fusari, G.; Benn, J.	Virtual reality for acute pain in outpatient hysteroscopy: a randomised controlled trial	BJOG-AN INTERNATIONAL JOURNAL OF OBSTETRICS AND GYNAECOLOGY	128	1	87	95	10.1111/1471-0528.16377	Article	JAN 2021	2021	Objective To evaluate the effectiveness of virtual reality as a distraction technique in the management of acute pain and anxiety during outpatient hysteroscopy. Design Parallel group, prospective randomised controlled trial. Setting UK University Hospital. Methods Forty consenting, eligible women were randomised to virtual reality intervention (immersive video content as a distraction method) or…									13	0	0	0	1	0	13			1470-0328	1471-0528		WOS:000551081900001	32575151
Bick, D.; Taylor, C.; Bhavnani, V; Healey, A.; Seed, P.; Roberts, S.; Zasada, M.; Avery, A.; Craig, V; Khazaezadah, N.; McMullen, S.; O'Connor, S.; Oki, B.; Ntim, E. O.; Poston, L.; Ussher, M.	Lifestyle information and commercial weight management groups to support maternal postnatal weight management and positive lifestyle behaviour: the SWAN feasibility randomised controlled trial	BJOG-AN INTERNATIONAL JOURNAL OF OBSTETRICS AND GYNAECOLOGY	127	5	636	645	10.1111/1471-0528.16043	Article	APR 2020	2020	Objectives To assess feasibility of a future randomised controlled trial (RCT) of clinical and cost-effectiveness of lifestyle information and commercial weight management groups to support postnatal weight management to 12 months post-birth. Design Two-arm feasibility trial, with nested mixed-methods process evaluation. Setting Inner-city unit, south England. Population Women with body mass indi…									6	0	0	0	0	0	6			1470-0328	1471-0528		WOS:000504686200001	31808248
Ellingsen, M. S.; Pettersen, A.; Stafne, S. N.; Morkved, S.; Salvesen, K. A.; Evensen, K. A., I	Neurodevelopmental outcome in 7-year-old children is not affected by exercise during pregnancy: follow up of a multicentre randomised controlled trial	BJOG-AN INTERNATIONAL JOURNAL OF OBSTETRICS AND GYNAECOLOGY	127	4	508	517	10.1111/1471-0528.16024	Article	MAR 2020	2020	Objective To investigate whether regular moderate intensity exercise during pregnancy had adverse effects on neurodevelopment of offspring at 7 years of age. Design Follow up of a multicentre randomised controlled trial. Setting St Olav's Hospital, Trondheim University Hospital and Stavanger University Hospital, Norway (2007-09). Population Women randomised to follow a 12-week structured exercise…									5	0	0	0	1	0	5			1470-0328	1471-0528		WOS:000504257400001	31749301
Wolf, H. T.; Brok, J.; Henriksen, T. B.; Greisen, G.; Salvig, J. D.; Pryds, O.; Hedegaard, M.; Weber, T.; Hegaard, H. K.; Pinborg, A.; Huusom, L. D.	Antenatal magnesium sulphate for the prevention of cerebral palsy in infants born preterm: a double-blind, randomised, placebo-controlled, multi-centre trial	BJOG-AN INTERNATIONAL JOURNAL OF OBSTETRICS AND GYNAECOLOGY	127	10	1217	1225	10.1111/1471-0528.16239	Article	SEP 2020	2020	Objective To study the effect of antenatal magnesium sulphate (MgSO4) on cerebral palsy (CP) in a manner that also provides adequate power for a linked trial sequential analysis.Design Double-blind, randomised, placebo-controlled, multi-centre trial.Setting Fourteen Danish obstetric departments.Population In total, 560 pregnant women at risk for preterm delivery before 32 weeks of gestation were …									9	0	0	0	1	0	9			1470-0328	1471-0528		WOS:000529143200001	32237024
Kgosidialwa, O.; Bogdanet, D.; Egan, A. M.; O'Shea, P. M.; Newman, C.; Griffin, T. P.; McDonagh, C.; O'Shea, C.; Carmody, L.; Cooray, S. D.; Anastasiou, E.; Wender-Ozegowska, E.; Clarson, C.; Spadola, A.; Alvarado, F.; Noctor, E.; Dempsey, E.; Napoli, A.; Crowther, C.; Galjaard, S.; Loeken, M. R.; Maresh, M. J. A.; Gillespie, P.; de Valk, H.; Agostini, A.; Biesty, L.; Devane, D.; Dunne, F.	A core outcome set for the treatment of pregnant women with pregestational diabetes: an international consensus study	BJOG-AN INTERNATIONAL JOURNAL OF OBSTETRICS AND GYNAECOLOGY	128	11	1855	1868	10.1111/1471-0528.16825	Article	OCT 2021	2021	Objective To develop a core outcome set (COS) for randomised controlled trials (RCTs) evaluating the effectiveness of interventions for the treatment of pregnant women with pregestational diabetes mellitus (PGDM). Design A consensus developmental study. Setting International. Population Two hundred and five stakeholders completed the first round. Methods The study consisted of three components. (…									2	0	0	0	0	0	2			1470-0328	1471-0528		WOS:000680754200001	34218508
Zhao, Zi Ying; Lovatsis, Danny; Gagnon, Louise; Wang, Stella; Huszti, Ella; McDermott, Colleen D	Comparing Vitamin B2 versus 5% Dextrose in Water for Optimal Ureteric Jet Visualization at the Time of Pelvic Reconstructive Surgery: A Randomized Controlled Trial.	BJOG : an international journal of obstetrics and gynaecology					10.1111/1471-0528.17363	Journal Article	2022-Dec-12	2022	OBJECTIVE: To compare pre-operative vitamin B2 versus intra-operative cystoscopy distension using 5% dextrose in water (D5W) for ureteric jet visualization during pelvic reconstructive surgery.DESIGN: Double-blinded, randomized controlled trial.SETTING: Three tertiary hospitals in Toronto, Canada.POPULATION: Adult women undergoing pelvic reconstructive surgery.METHODS: Patients were randomized to…									0	0	0	0	0	0	0				1471-0528		MEDLINE:36504349	36504349
Thomas, S.; Sebastian, T.; Karthikeyan, M.; Mangalaraj, A. M.; Aleyamma, T. K.; Kamatha, M. S.	Effectiveness of spontaneous ovulation as monitored by urinary luteinising hormone versus induced ovulation by administration of human chorionic gonadotrophin in couples undergoing gonadotrophin-stimulated intrauterine insemination: a randomised controlled trial	BJOG-AN INTERNATIONAL JOURNAL OF OBSTETRICS AND GYNAECOLOGY	126		58	65	10.1111/1471-0528.15830	Article	AUG 2019	2019	Objective To compare effectiveness of spontaneous ovulation monitored by urinary luteinising hormone (LH) versus induced ovulation by administration of human chorionic gonadotrophin (hCG) in couples undergoing gonadotrophin-stimulated intrauterine insemination (IUI). Design Randomised controlled trial. Setting University-level infertility unit. Population Couples with unexplained infertility, mil…									1	0	0	0	0	0	1			1470-0328	1471-0528		WOS:000478168000001	31169952
Emtell Iwarsson, K.; Envall, N.; Bizjak, I; Bring, J.; Kopp Kallner, H.; Gemzell-Danielsson, K.	Increasing uptake of long-acting reversible contraception with structured contraceptive counselling: cluster randomised controlled trial (the LOWE trial)	BJOG-AN INTERNATIONAL JOURNAL OF OBSTETRICS AND GYNAECOLOGY	128	9	1546	1554	10.1111/1471-0528.16754	Article	AUG 2021	2021	Objective To evaluate the effect of structured contraceptive counselling on the uptake of long-acting reversible contraceptives (LARCs) and pregnancy rates.Design Cluster randomised trial.Setting Abortion, youth and maternal health clinics in Stockholm, Sweden.Population Sexually active women aged >= 18 years without a wish for pregnancy seeking abortion and/or contraceptive counselling.Methods F…									10	0	0	0	2	0	10			1470-0328	1471-0528		WOS:000658293600001	33988917
Sangkomkamhang, U.; Kongwattanakul, K.; Kietpeerakool, C.; Thinkhamrop, J.; Wannasiri, P.; Khunpradit, S.; Thepsuthamarat, K.; Jampathong, N.; Lumbiganon, P.	Restrictive versus routine episiotomy among Southeast Asian term pregnancies: a multicentre randomised controlled trial	BJOG-AN INTERNATIONAL JOURNAL OF OBSTETRICS AND GYNAECOLOGY	127	3	397	403	10.1111/1471-0528.15982	Article	FEB 2020	2020	Objective To determine whether restrictive or routine episiotomy in term pregnant Southeast Asian women results in fewer complications. Design A multicentre randomised controlled trial. Setting Two tertiary and two general hospitals in Thailand. Population 3006 singleton pregnant women 18 years or older, >= 37 weeks of gestation, cephalic presentation and planned vaginal delivery. Methods This ra…									7	0	0	0	0	2	7			1470-0328	1471-0528		WOS:000497341800001	31749273
Baekelandt, J.; De Mulder, P. A.; Le Roy, I; Mathieu, C.; Laenen, A.; Enzlin, P.; Morlion, B.; Weyers, S.; Mol, B. W. J.; Bosteels, J. J. A.	Adnexectomy by vaginal Natural Orifice Transluminal Endoscopic Surgery versus laparoscopy: results of a first randomised controlled trial (NOTABLE trial)	BJOG-AN INTERNATIONAL JOURNAL OF OBSTETRICS AND GYNAECOLOGY	128	11	1782	1791	10.1111/1471-0528.16838	Article	OCT 2021	2021	Objective To compare adnexectomy by vaginal Natural Orifice Transluminal Endoscopic Surgery (vNOTES) versus laparoscopy. Design Parallel group, 1:1 single-centre single-blinded randomised trial, designed as non-inferiority study with a margin of 15%. Setting Belgian teaching hospital. Population Non-pregnant non-virgin women with an intact uterus and without obliteration of the pouch of Douglas s…									6	0	0	0	0	0	6			1470-0328	1471-0528		WOS:000677712300001	34246198
Slade, P.; West, H.; Thomson, G.; Lane, S.; Spiby, H.; Edwards, R. T.; Charles, J. M.; Garrett, C.; Flanagan, B.; Treadwell, M.; Hayden, E.; Weeks, A.	STRAWB2 (Stress and Wellbeing After Childbirth): a randomised controlled trial of targeted self-help materials to prevent post-traumatic stress disorder following childbirth	BJOG-AN INTERNATIONAL JOURNAL OF OBSTETRICS AND GYNAECOLOGY	127	7	886	896	10.1111/1471-0528.16163	Article	JUN 2020	2020	Objectives To test whether providing psychological self-help materials would significantly lower the incidence of post-traumatic stress disorder (PTSD) at 6-12 weeks postnatally.Design Open-label randomised controlled trial, with blinded outcome assessment.Setting Community midwifery services in two National Health Service (NHS) trusts in the North West.Sample A cohort of 2419 women receiving nor…									7	0	0	0	1	0	7			1470-0328	1471-0528		WOS:000516706800001	32034849
Page, Ann-Sophie; Verbakel, Jan Y.; Verhaeghe, Johan; Latul, Yani P.; Housmans, Susanne; Deprest, Jan	Laser versus sham for genitourinary syndrome of menopause: A randomised controlled trial	BJOG-AN INTERNATIONAL JOURNAL OF OBSTETRICS AND GYNAECOLOGY					10.1111/1471-0528.17335	Article; Early Access		2022	Objective To assess whether CO2 laser treatment is more effective than sham application in relieving the most bothersome symptom (MBS) in women with genitourinary syndrome of menopause (GSM). Design Single-centre, sham-controlled, double-blind, randomised trial. Setting A tertiary centre in Belgium. Population Sixty women with moderate to severe GSM symptoms. Methods All participants eventually r…									0	0	0	0	0	0	0			1470-0328	1471-0528		WOS:000884209200001	36349391
Froessler, Bernd; Schubert, Klaus Oliver; Palm, Peter; Church, Richard; Aboustate, Natalie; Kelly, Thu-Lan; Dekker, Gus A.; Hodyl, Nicolette A.	Testing equivalence of two doses of intravenous iron to treat iron deficiency in pregnancy: A randomised controlled trial	BJOG-AN INTERNATIONAL JOURNAL OF OBSTETRICS AND GYNAECOLOGY	130	1	15	23	10.1111/1471-0528.17288	Article	JAN 2023	2023	Objective To test the equivalence of two doses of intravenous iron (ferric carboxymaltose) in pregnancy. Design Parallel, two-arm equivalence randomised controlled trial with an equivalence margin of 5%. Setting Single centre in Australia. Population 278 pregnant women with iron deficiency. Methods Participants received either 500 mg (n = 152) or 1000 mg (n = 126) of intravenous ferric carboxymal…									0	0	0	0	0	0	0			1470-0328	1471-0528		WOS:000853535900001	36047598
Baekelandt, J. F.; De Mulder, P. A.; Le Roy, I.; Mathieu, C.; Laenen, A.; Enzlin, P.; Weyers, S.; Mol, B. W. J.; Bosteels, J. J. A.	Hysterectomy by transvaginal natural orifice transluminal endoscopic surgery versus laparoscopy as a day-care procedure: a randomised controlled trial	BJOG-AN INTERNATIONAL JOURNAL OF OBSTETRICS AND GYNAECOLOGY	126	1	105	113	10.1111/1471-0528.15504	Article	JAN 2019	2019	Objective To compare hysterectomy by transvaginal natural orifice transluminal endoscopic surgery (vNOTES) versus total laparoscopic hysterectomy (TLH) as a day-care procedure. Design Parallel group, 1:1 randomised single-centre single-blinded trial, designed as a non-inferiority study with a margin of 15%. Setting Belgian teaching hospital. Population Women aged 18-70 years scheduled to undergo …									60	7	0	0	3	0	67			1470-0328	1471-0528		WOS:000452873300025	30325565
Durand-Zaleski, I; Deneux-Tharaux, C.; Seco, A.; Malki, M.; Frenkiel, J.; Sentilhes, L.	An economic evaluation of tranexamic acid to prevent postpartum haemorrhage in women with vaginal delivery: the randomised controlled TRAAP trial	BJOG-AN INTERNATIONAL JOURNAL OF OBSTETRICS AND GYNAECOLOGY	128	1	114	120	10.1111/1471-0528.16456	Article	JAN 2021	2021	Objective To estimate the cost-effectiveness of tranexamic acid (TXA) use to prevent postpartum haemorrhage. Design A trial-based economic evaluation. Setting Fifteen French university maternity hospitals. Population Women enrolled in the TRAAP randomised controlled trial comparing TXA versus placebo in women with vaginal delivery. TRAAP failed to show a reduction in postpartum haemorrhage of at …									1	1	0	0	1	0	2			1470-0328	1471-0528		WOS:000565322400001	32770781
Anger, H. A.; Dabash, R.; Durocher, J.; Hassanein, N.; Ononge, S.; Frye, L. J.; Diop, A.; Beye, S. B.; Burkhardt, G.; Darwish, E.; Ramadan, M. C.; Kayaga, J.; Charles, D.; Gaye, A.; Eckardt, M.; Winikoff, B.	The effectiveness and safety of introducing condom-catheter uterine balloon tamponade for postpartum haemorrhage at secondary level hospitals in Uganda, Egypt, and Senegal: a stepped wedge, cluster-randomised trial	BJOG-AN INTERNATIONAL JOURNAL OF OBSTETRICS AND GYNAECOLOGY	126	13	1612	1621	10.1111/1471-0528.15903	Article	DEC 2019	2019	Objective To assess the effectiveness of introducing condom-catheter uterine balloon tamponade (UBT) for postpartum haemorrhage (PPH) management in low- and middle-income settings. Design Stepped wedge, cluster-randomised trial. Setting Eighteen secondary-level hospitals in Uganda, Egypt, and Senegal. Population Women with vaginal delivery from October 2016 to March 2018. Methods Use of condom-ca…									17	0	0	0	4	0	17			1470-0328	1471-0528		WOS:000486929200001	31410966
Shi, X.; Saravelos, S. H.; Zhou, Q.; Huang, X.; Xia, E.; Li, T. C.	Prevention of postoperative adhesion reformation by intermittent intrauterine balloon therapy: a randomised controlled trial	BJOG-AN INTERNATIONAL JOURNAL OF OBSTETRICS AND GYNAECOLOGY	126	10	1259	1266	10.1111/1471-0528.15843	Article	SEP 2019	2019	Objective To compare the efficacy of intermittent intrauterine balloon dilatation versus standard care in the prevention of adhesion reformation. Design Single-blind randomised controlled trial. Setting Hysteroscopic Centre of a tertiary University Hospital. Population Two hundred patients with moderate to severe (European Society for Gynaecological Endoscopy Grade >= II) intrauterine adhesions w…									20	6	0	0	4	0	25			1470-0328	1471-0528		WOS:000477198300001	31207009
Beckmann, M.; Gibbons, K.; Flenady, V; Kumar, S.	Induction of labour using prostaglandin E-2 as an inpatient versus balloon catheter as an outpatient: a multicentre randomised controlled trial	BJOG-AN INTERNATIONAL JOURNAL OF OBSTETRICS AND GYNAECOLOGY	127	5	571	579	10.1111/1471-0528.16030	Article	APR 2020	2020	Objective To compare clinical outcomes following induction of labour (IOL) using a balloon catheter and going home, versus prostaglandin (PG) as an inpatient.Design Randomised controlled trial.Setting Eight Australian maternity hospitals.Population Women with uncomplicated term singleton pregnancies undergoing IOL for low-risk indications including post-term, advanced maternal age and 'social' re…									13	0	0	0	1	0	13			1470-0328	1471-0528		WOS:000519778500013	31785056
Simmonds, L. A.; Sullivan, T. R.; Skubisz, M.; Middleton, P. F.; Best, K. P.; Yelland, L. N.; Quinlivan, J.; Zhou, S. J.; Liu, G.; McPhee, A. J.; Gibson, R. A.; Makrides, M.	Omega-3 fatty acid supplementation in pregnancy-baseline omega-3 status and early preterm birth: exploratory analysis of a randomised controlled trial	BJOG-AN INTERNATIONAL JOURNAL OF OBSTETRICS AND GYNAECOLOGY	127	8	975	981	10.1111/1471-0528.16168	Article	JUL 2020	2020	Objective To identify a polyunsaturated fatty acid (PUFA) biomarker able to detect which women with singleton pregnancies are most likely to benefit from omega-3 supplementation to reduce their risk of early preterm birth.Design Exploratory analysis of a randomised controlled trial.Setting Six Australian hospitals.Population Women with a singleton pregnancy enrolled in the ORIP trial.Methods Usin…									35	1	0	0	19	1	36			1470-0328	1471-0528		WOS:000517787600001	32034969
Glazener, C. M. A.; Breeman, S.; Elders, A.; Hemming, C.; Cooper, K. G.; Freeman, R. M.; Smith, A. R. B.; Hagen, S.; Montgomery, I; Kilonzo, M.; Boyers, D.; McDonald, A.; McPherson, G.; MacLennan, G.; Norrie, J.; Reid, F. M.	Mesh inlay, mesh kit or native tissue repair for women having repeat anterior or posterior prolapse surgery: randomised controlled trial (PROSPECT)	BJOG-AN INTERNATIONAL JOURNAL OF OBSTETRICS AND GYNAECOLOGY	127	8	1002	1013	10.1111/1471-0528.16197	Article	JUL 2020	2020	Objective To compare standard (native tissue) repair with synthetic mesh inlays or mesh kits.Design Randomised controlled trial.Setting Thirty-three UK hospitals.Population Women having surgery for recurrent prolapse.Methods Women recruited using remote randomisation.Main outcome measures Prolapse symptoms, condition-specific quality-of-life and serious adverse effects.Results A Mean Pelvic Organ…									8	0	0	0	2	0	8			1470-0328	1471-0528		WOS:000559393800001	32141709
Beardmore-Gray, Alice; Greenland, Melanie; Linsell, Louise; Juszczak, Edmund; Hardy, Pollyanna; Placzek, Anna; Hunter, Rachael; Sparkes, Jenie; Green, Marcus; Shennan, Andrew; Marlow, Neil; Chappell, Lucy C.	Two-year follow-up of infant and maternal outcomes after planned early delivery or expectant management for late preterm pre-eclampsia (PHOENIX): A randomised controlled trial	BJOG-AN INTERNATIONAL JOURNAL OF OBSTETRICS AND GYNAECOLOGY					10.1111/1471-0528.17167	Article; Early Access		2022	Objective We evaluated the best time to initiate delivery in late preterm pre-eclampsia in order to optimise long-term infant and maternal outcomes. Design Parallel-group, non-masked, randomised controlled trial. Setting Forty-six maternity units in the UK. Population Women with pre-eclampsia between 34(+0) and 36(+6) weeks of gestation, without severe disease, were randomised to planned delivery…									2	0	0	0	0	0	2			1470-0328	1471-0528		WOS:000794061800001	35362666
Fobelets, M.; Beeckman, K.; Healy, P.; Grylka-Baeschlin, S.; Nicoletti, J.; Devane, D.; Gross, M. M.; Morano, S.; Daly, D.; Begley, C.; Putman, K.	Health economic analysis of a cluster-randomised trial (OptiBIRTH) designed to increase rates of vaginal birth after caesarean section	BJOG-AN INTERNATIONAL JOURNAL OF OBSTETRICS AND GYNAECOLOGY	126	8	1043	1051	10.1111/1471-0528.15673	Article	JUL 2019	2019	Objective To perform a health economic analysis of an intervention designed to increase rates of vaginal birth after caesarean, compared with usual care. Design Economic analysis alongside the cluster-randomised OptiBIRTH trial (Optimising childbirth by increasing vaginal birth after caesarean section (VBAC) through enhanced women-centred care). Setting Fifteen maternity units in three European c…									0	0	0	0	0	0	0			1470-0328	1471-0528		WOS:000470936600023	30957402
O'Brien, E. C.; Geraghty, A. A.; O'Sullivan, E. J.; Riordan, J. A.; Horan, M. K.; Larkin, E.; Donnelly, J.; Mehegan, J.; Twomey, P. J.; McAuliffe, F. M.	Five-year follow up of a low glycaemic index dietary randomised controlled trial in pregnancyno long-term maternal effects of a dietary intervention	BJOG-AN INTERNATIONAL JOURNAL OF OBSTETRICS AND GYNAECOLOGY	126	4	514	524	10.1111/1471-0528.15500	Article	MAR 2019	2019	ObjectiveTo determine whether a dietary intervention in pregnancy had a lasting effect on maternal outcomes of diet, HbA1c and weight retention 5 years post-intervention; and to establish whether modifiable maternal behaviours were associated with these outcomes.DesignRandomised control trial of low glycaemic index (GI) diet in pregnancy with longitudinal follow up to 5 years post-intervention.Se…									9	0	0	0	2	0	9			1470-0328	1471-0528		WOS:000458702400020	30303614
Sandberg, E. M.; Twijnstra, A. R. H.; van Meir, C. A.; Kok, H. S.; van Geloven, N.; Gludovacz, K.; Kolkman, W.; Nagel, H. T. C.; Haans, L. C. F.; Kapiteijn, K.; Jansen, F. W.	Immediate versus delayed removal of urinary catheter after laparoscopic hysterectomy: a randomised controlled trial	BJOG-AN INTERNATIONAL JOURNAL OF OBSTETRICS AND GYNAECOLOGY	126	6	804	813	10.1111/1471-0528.15580	Article	MAY 2019	2019	Objective To evaluate if immediate catheter removal (ICR) after laparoscopic hysterectomy is associated with similar retention outcomes compared with delayed removal (DCR). Study design Non-inferiority randomised controlled trial. Population Women undergoing laparoscopic hysterectomy in six hospitals in the Netherlands. Methods Women were randomised to ICR or DCR (between 18 and 24 hours after su…									14	1	0	0	1	0	15			1470-0328	1471-0528		WOS:000465036300048	30548529
Hautakangas, T.; Uotila, J.; Huhtala, H.; Palomaki, O.	Intrauterine versus external tocodynamometry in monitoring labour: a randomised controlled clinical trial	BJOG-AN INTERNATIONAL JOURNAL OF OBSTETRICS AND GYNAECOLOGY	127	13	1677	1686	10.1111/1471-0528.16343	Article	DEC 2020	2020	Objective To investigate whether the use of intrauterine tocodynamometry versus external tocodynamometry (IT versus ET) during labour reduces operative deliveries and improves newborn outcome. As IT provides more accurate information on labour contractions, the hypothesis was that it may more appropriately guide oxytocin use than ET. Design Randomised controlled trial. Setting Two labour wards, i…									3	0	0	0	0	1	4			1470-0328	1471-0528		WOS:000548542600001	32491233
Belloeil, V; Tessier Cazeneuve, C.; Leclercq, A.; Mercier, M. B.; Legendre, G.; Corroenne, R.	Impact of music therapy before first-trimester instrumental termination of pregnancy: a randomised controlled trial	BJOG-AN INTERNATIONAL JOURNAL OF OBSTETRICS AND GYNAECOLOGY	127	6	738	745	10.1111/1471-0528.16102	Article	MAY 2020	2020	Objectives To evaluate the impact of preoperative Music Therapy (MT) on pain in first-trimester termination of pregnancy (TOP) under local anaesthesia.Design Randomised controlled trial comparing women undergoing a first-trimester TOP under local anaesthesia with or without a preoperative MT session.Setting University Hospital of Angers from November 2016 to August 2017.Population Women who under…									4	0	0	0	0	0	4			1470-0328	1471-0528		WOS:000513340600001	31957130
Yap, J.; Slade, D.; Goddard, H.; Dawson, C.; Ganesan, R.; Velangi, S.; Sahu, B.; Kaur, B.; Hughes, A.; Luesley, D.	Sinecatechins ointment as a potential novel treatment for usual type vulval intraepithelial neoplasia: a single-centre double-blind randomised control study	BJOG-AN INTERNATIONAL JOURNAL OF OBSTETRICS AND GYNAECOLOGY	128	6	1047	1055	10.1111/1471-0528.16574	Article	MAY 2021	2021	Objective To compare the safety and efficacy of 10% sinecatechins (Veregen (R)) ointment against placebo in the treatment of usual type vulvar intraepithelial neoplasia (uVIN).Design A Phase II double-blind randomised control trial.Setting A tertiary gynaecological oncology referral centre.Population All women diagnosed with primary and recurrent uVIN.Methods Eligible patients were randomised 1:1…									3	0	0	0	1	0	3			1470-0328	1471-0528		WOS:000587150200001	33075197
Chung, J. P. W.; Law, T. S. M.; Chung, C. H. S.; Mak, J. S. M.; Sahota, D. S.; Li, T. C.	Impact of haemostatic sealant versus electrocoagulation on ovarian reserve after laparoscopic ovarian cystectomy of ovarian endometriomas: a randomised controlled trial	BJOG-AN INTERNATIONAL JOURNAL OF OBSTETRICS AND GYNAECOLOGY	126	10	1267	1275	10.1111/1471-0528.15807	Article	SEP 2019	2019	Objective To evaluate the effect of haemostatic sealant compared with bipolar coagulation on ovarian reserve after laparoscopic cystectomy for ovarian endometriomas. Design Patient-blinded, randomised controlled trial. Setting University-affiliated tertiary hospital. Population Women aged 18-40 years with 3-8 cm unilateral or bilateral endometriomas. Methods Ninety-four patients were randomised t…									13	1	0	0	3	0	14			1470-0328	1471-0528		WOS:000478746500018	31038276
Ogwulu, C. B. Okeke; Goranitis, I; Devall, A. J.; Cheed, V; Gallos, I. D.; Middleton, L. J.; Harb, H. M.; Williams, H. M.; Eapen, A.; Daniels, J. P.; Ahmed, A.; Bender-Atik, R.; Bhatia, K.; Bottomley, C.; Brewin, J.; Choudhary, M.; Deb, S.; Duncan, W. C.; Ewer, A. K.; Hinshaw, K.; Holland, T.; Izzat, F.; Johns, J.; Lumsden, M.; Manda, P.; Norman, J. E.; Nunes, N.; Overton, C. E.; Kriedt, K.; Quen…	The cost-effectiveness of progesterone in preventing miscarriages in women with early pregnancy bleeding: an economic evaluation based on the PRISM Trial	BJOG-AN INTERNATIONAL JOURNAL OF OBSTETRICS AND GYNAECOLOGY	127	6	757	767	10.1111/1471-0528.16068	Article	MAY 2020	2020	Objectives To assess the cost-effectiveness of progesterone compared with placebo in preventing pregnancy loss in women with early pregnancy vaginal bleeding. Design Economic evaluation alongside a large multi-centre randomised placebo-controlled trial. Setting Forty-eight UK NHS early pregnancy units. Population Four thousand one hundred and fifty-three women aged 16-39 years with bleeding in ea…									5	0	1	0	2	0	6			1470-0328	1471-0528		WOS:000510137500001	32003141
Wang, Ze; Yang, Aijun; Bao, Hongchu; Wang, Ancong; Deng, Xiaohui; Xue, Dena; Tan, Huifang; Zhou, Yi; Wu, Chuanye; Chen, Zi-Jiang; Shi, Yuhua	Effect of dehydroepiandrosterone administration before in vitro fertilization on the live birth rate in poor ovarian responders according to the Bologna criteria: A randomised controlled trial	BJOG-AN INTERNATIONAL JOURNAL OF OBSTETRICS AND GYNAECOLOGY	129	7	1030	1038	10.1111/1471-0528.17045	Article	JUN 2022	2022	Objective To evaluate the effect of dehydroepiandrosterone (DHEA) pre-treatment before in vitro fertilization and embryo transfer (IVF-ET) on the live birth rate in infertile women with poor ovarian response (POR) defined according to the Bologna criteria. Design A randomized, double-blind, placebo-controlled trial. Setting Nine reproductive medical centers in China. Population A total of 821 par…									2	0	0	0	0	0	2			1470-0328	1471-0528		WOS:000736078500001	34882964
Yang, B-Y; Gulinazi, Y.; Du, Y.; Ning, C-C; Cheng, Y-L; Shan, W-W; Luo, X-Z; Zhang, H-W; Zhu, Q.; Ma, F-H; Liu, J.; Sun, L.; Yu, M.; Guan, J.; Chen, X-J	Metformin plus megestrol acetate compared with MA alone as fertility-sparing treatment in patients with atypical endometrial hyperplasia and well-differentiated endometrial cancer: a randomised controlled trial	BJOG-AN INTERNATIONAL JOURNAL OF OBSTETRICS AND GYNAECOLOGY	127	7	848	857	10.1111/1471-0528.16108	Article	JUN 2020	2020	Objective To assess the efficacy of metformin in megestrol acetate (MA)-based fertility-sparing treatment for patients with atypical endometrial hyperplasia (AEH) and endometrioid endometrial cancer (EEC).Design A randomised, single-centre, open-label, controlled trial conducted between October 2013 and December 2017.Setting Shanghai OBGYN Hospital of Fudan University, China.Population A total of…									49	2	1	0	24	0	50			1470-0328	1471-0528		WOS:000513545300001	31961463
Ngai, F. W.; Wong, PW-C; Chung, K-F; Chau, P-H; Hui, P-W	Effect of couple-based cognitive behavioural intervention on prevention of postnatal depression: multisite randomised controlled trial	BJOG-AN INTERNATIONAL JOURNAL OF OBSTETRICS AND GYNAECOLOGY	127	4	500	507	10.1111/1471-0528.15862	Article	MAR 2020	2020	Objective To compare a couple-based cognitive behavioural intervention (CBI) for postnatal depression with CBI delivered to women alone and control (standard perinatal care). Design Multisite randomised controlled trial. Setting Antenatal clinics at three regional public hospitals in Hong Kong. Sample 388 low-risk childbearing couples. Methods Childbearing couples were randomly allocated to coupl…									6	0	0	0	0	1	7			1470-0328	1471-0528		WOS:000480431100001	31282092
Duffy, J. M. N.; Hirsch, M.; Vercoe, M.; Abbott, J.; Barker, C.; Collura, B.; Drake, R.; Evers, J. L. H.; Hickey, M.; Horne, A. W.; Hull, M. L.; Kolekar, S.; Lensen, S.; Johnson, N. P.; Mahajan, V; Mol, B. W.; Otter, A-S; Puscasiu, L.; Rodriguez, M. B.; Rombauts, L.; Vail, A.; Wang, R.; Farquhar, C. M.	A core outcome set for future endometriosis research: an international consensus development study	BJOG-AN INTERNATIONAL JOURNAL OF OBSTETRICS AND GYNAECOLOGY	127	8	967	974	10.1111/1471-0528.16157	Article	JUL 2020	2020	Objective To develop a core outcome set for endometriosis.Design Consensus development study.Setting International.Population One hundred and sixteen healthcare professionals, 31 researchers, and 206 patient representatives.Methods Modified Delphi method and modified nominal group technique.Results The final core outcome set includes three core outcomes for trials evaluating potential treatments …									42	1	0	0	9	0	43			1470-0328	1471-0528		WOS:000522331000001	32227676
Akselsson, A.; Lindgren, H.; Georgsson, S.; Pettersson, K.; Steineck, G.; Skokic, V; Radestad, I	Mindfetalness to increase women's awareness of fetal movements and pregnancy outcomes: a cluster-randomised controlled trial including 39 865 women	BJOG-AN INTERNATIONAL JOURNAL OF OBSTETRICS AND GYNAECOLOGY	127	7	829	837	10.1111/1471-0528.16104	Article	JUN 2020	2020	Objective To examine whether a method for raising women's awareness of fetal movements, Mindfetalness, can affect pregnancy outcomes.Design Cluster-randomised controlled trial.Setting Sixty-seven maternity clinics in Stockholm, Sweden.Population Women with singleton pregnancy with birth from 32 weeks' gestation.Methods Women registered at a clinic randomised to Mindfetalness were assigned to rece…									13	0	0	0	1	0	13			1470-0328	1471-0528		WOS:000511756100001	31971325
Bartal, Michal Fishel; Premkumar, Ashish; Rice, Madeline Murguia; Reddy, Uma M.; Tita, Alan T. N.; Silver, Robert M.; El-Sayed, Yasser Y.; Wapner, Ronald J.; Rouse, Dwight J.; Saade, George R.; Thorp, John M.; Costantine, Maged M.; Chien, Edward K.; Casey, Brian M.; Srinivas, Sindhu K.; Swamy, Geeta K.; Simhan, Hyagriv N.	Hypertension in pregnancy and adverse outcomes among low-risk nulliparous women expectantly managed at or after 39 weeks: a secondary analysis of a randomised controlled trial	BJOG-AN INTERNATIONAL JOURNAL OF OBSTETRICS AND GYNAECOLOGY	129	8	1396	1403	10.1111/1471-0528.17059	Article	JUL 2022	2022	Objective To evaluate whether hypertensive disorders of pregnancy (HDP) among low-risk nulliparous women expectantly managed at or after 39 weeks of gestation are associated with adverse outcomes. Design Secondary analysis of a randomised trial. Setting Multicentre, USA. Population Individuals in the expectantly managed group who delivered on or after 39 weeks. Methods Multivariable analysis to e…									1	0	0	0	0	0	1			1470-0328	1471-0528		WOS:000739316100001	34927787
Loohuis, Anne M. M.; Van der Worp, Henk; Wessels, Nienke J.; Dekker, Janny H.; Slieker-Ten Hove, Marijke C. Ph; Berger, Marjolein Y.; Vermeulen, Karin M.; Blanker, Marco H.	One year effectiveness of an app-based treatment for urinary incontinence in comparison to care as usual in Dutch general practice: A pragmatic randomised controlled trial over 12 months	BJOG-AN INTERNATIONAL JOURNAL OF OBSTETRICS AND GYNAECOLOGY	129	9	1474	1480	10.1111/1471-0528.16875	Article	AUG 2022	2022	Objective To assess the long-term effectiveness of app-based treatment for female stress, urgency or mixed urinary incontinence (UI) compared with care-as-usual in primary care. Design A pragmatic, randomised controlled, superiority trial. Setting Primary care in the Netherlands from 2015 to 2018, follow up at 12 months. Population Women with two or more UI episodes per week and access to mobile …									3	0	0	0	1	0	3			1470-0328	1471-0528		WOS:000803038500001	34437756
Magee, L. A.; Singer, J.; Lee, T.; Rey, E.; Asztalos, E.; Hutton, E.; Helewa, M.; Logan, A. G.; Ganzevoort, W.; Welch, R.; Thornton, J. G.; Woo Kinshella, M. L.; Green, M.; Tsigas, E.; von Dadelszen, P.	The impact of pre-eclampsia definitions on the identification of adverse outcome risk in hypertensive pregnancy - analyses from the CHIPS trial (Control of Hypertension in Pregnancy Study)	BJOG-AN INTERNATIONAL JOURNAL OF OBSTETRICS AND GYNAECOLOGY	128	8	1373	1382	10.1111/1471-0528.16602	Article	JUL 2021	2021	Objective To examine the association between pre-eclampsia definition and pregnancy outcome.Design Secondary analysis of Control of Hypertension in Pregnancy Study (CHIPS) trial data.Setting International multicentre randomised controlled trial (RCT).Population In all, 987 women with non-severe non-proteinuric pregnancy hypertension.Methods We evaluated the association between pre-eclampsia defin…									4	1	0	0	1	0	4			1470-0328	1471-0528		WOS:000621362000001	33230924
Misra, G.; Sim, J.; El-Gizawy, Z.; Watts, K.; Jerreat, S.; Coia, T.; Ritchie, J.; O'Brien, S.	Laparoscopic ablation or excision with helium thermal coagulator versus electrodiathermy for the treatment of mild-to-moderate endometriosis: randomised controlled trial	BJOG-AN INTERNATIONAL JOURNAL OF OBSTETRICS AND GYNAECOLOGY	127	12	1528	1535	10.1111/1471-0528.16279	Article	NOV 2020	2020	Objective To compare electrodiathermy with helium thermal coagulation in laparoscopic treatment of mild-to-moderate endometriosis.Design Parallel-group randomised controlled trial.Setting A UK endometriosis centre.Population Non-pregnant women aged 16-50 years with a clinical diagnosis of mild-to-moderate endometriosis.Methods If mild or moderate endometriosis was confirmed at laparoscopy, women …									6	0	0	0	0	0	6			1470-0328	1471-0528		WOS:000536478100001	32340075
Luo, L.; Chen, M.; Wen, Y.; Zhang, L.; Zhou, C.; Wang, Q.	Pregnancy outcome and cost-effectiveness comparisons of artificial cycle-prepared frozen embryo transfer with or without GnRH agonist pretreatment for polycystic ovary syndrome: a randomised controlled trial	BJOG-AN INTERNATIONAL JOURNAL OF OBSTETRICS AND GYNAECOLOGY	128	4	667	674	10.1111/1471-0528.16461	Article	MAR 2021	2021	Objective To compare the live birth rate and cost effectiveness of artificial cycle-prepared frozen embryo transfer (AC-FET) with or without GnRH agonist (GnRH-a) pretreatment for women with polycystic ovary syndrome (PCOS). Design Open-label, randomised, controlled trial. Setting Reproductive centre of a university-affiliated hospital. Sample A total of 343 women with PCOS, aged 24-40 years, sch…									7	0	0	0	5	0	7			1470-0328	1471-0528		WOS:000566270400001	32783367
Flenady, V; Gardener, G.; Ellwood, D.; Coory, M.; Weller, M.; Warrilow, K. A.; Middleton, P. F.; Wojcieszek, A. M.; Groom, K. M.; Boyle, F. M.; East, C.; Lawford, H. L. S.; Callander, E.; Said, J. M.; Walker, S. P.; Mahomed, K.; Andrews, C.; Gordon, A.; Norman, J. E.; Crowther, C.	My Baby's Movements: a stepped-wedge cluster-randomised controlled trial of a fetal movement awareness intervention to reduce stillbirths	BJOG-AN INTERNATIONAL JOURNAL OF OBSTETRICS AND GYNAECOLOGY	129	1	29	41	10.1111/1471-0528.16944	Article	JAN 2022	2022	Objective The My Baby's Movements (MBM) trial aimed to evaluate the impact on stillbirth rates of a multifaceted awareness package (the MBM intervention). Design Stepped-wedge cluster-randomised controlled trial. Setting Twenty-seven maternity hospitals in Australia and New Zealand. Population Women with a singleton pregnancy without major fetal anomaly at >= 28 weeks of gestation from August 201…									2	0	0	0	0	0	2			1470-0328	1471-0528		WOS:000710526000001	34555257
Rana, D.; Wu, O.; Cheed, V; Middleton, L. J.; Moss, J.; Lumsden, M-A; McKinnon, W.; Daniels, J.; Sirkeci, F.; Manyonda, I; Belli, A-M; McPherson, K.	Uterine artery embolisation or myomectomy for women with uterine fibroids wishing to avoid hysterectomy: a cost-utility analysis of the FEMME trial	BJOG-AN INTERNATIONAL JOURNAL OF OBSTETRICS AND GYNAECOLOGY	128	11	1793	1802	10.1111/1471-0528.16781	Article	OCT 2021	2021	Objectives To assess the cost-effectiveness of uterine artery embolisation (UAE) and myomectomy for women with symptomatic uterine fibroids wishing to avoid hysterectomy. Design Economic evaluation alongside the FEMME randomised controlled trial. Setting 29 UK hospitals. Population Premenopausal women who had symptomatic uterine fibroids amenable to UAE or myomectomy wishing to avoid hysterectomy…									3	0	0	0	0	0	3			1470-0328	1471-0528		WOS:000669553600001	34053154
Bartels, Helena C.; Kennelly, Maria A.; Killeen, Sarah Louise; Lindsay, Karen L.; Crowley, Rachel K.; McAuliffe, Fionnuala M.	An mHealth-Supported antenatal lifestyle intervention may be associated with improved maternal sleep in pregnancy: Secondary analysis from the PEARS trial	BJOG-AN INTERNATIONAL JOURNAL OF OBSTETRICS AND GYNAECOLOGY	129	13	2195	2202	10.1111/1471-0528.17267	Article	DEC 2022	2022	Objective To investigate the effect of an antenatal diet and exercise intervention during pregnancy on sleep duration. As a secondary objective, associations between sleep duration and gestational weight gain (GWG), maternal metabolic parameters and pregnancy outcomes were assessed. Design Secondary analysis. Setting Large tertiary Maternity Hospital in Dublin, Ireland. Population 326 women with …									0	0	0	0	0	0	0			1470-0328	1471-0528		WOS:000837032000001	35876246
Loohuis, Anne M. M.; Van Der Worp, Henk; Wessels, Nienke J.; Dekker, Janny H.; Slieker-Ten Hove, Marijke C. Ph; Berger, Marjolein Y.; Vermeulen, Karin M.; Blanker, Marco H.	Cost-effectiveness of an app-based treatment for urinary incontinence in comparison with care-as-usual in Dutch general practice: a pragmatic randomised controlled trial over 12 months	BJOG-AN INTERNATIONAL JOURNAL OF OBSTETRICS AND GYNAECOLOGY	129	9	1538	1545	10.1111/1471-0528.17191	Article	AUG 2022	2022	Objective To assess the cost-effectiveness of app-based treatment for female stress, urgency or mixed urinary incontinence (UI) compared with care-as-usual in Dutch primary care. Design A pragmatic, randomised controlled, superiority trial. Setting Primary care in the Netherlands from 2015 to 2018, follow-up at 12 months. Population Women with >= 2 UI-episodes per week, access to mobile apps, wan…									0	0	0	0	0	0	0			1470-0328	1471-0528		WOS:000803018100001	35460163
Radosa, J. C.; Radosa, M. P.; Schweitzer, P. A.; Radosa, C. G.; Stotz, L.; Hamza, A.; Takacs, Z.; Lepper, P. M.; Wagenpfeil, S.; Linxweiler, M.; Morinello, E.; Solomayer, E-F	Impact of different intraoperative CO2 pressure levels (8 and 15 mmHg) during laparoscopic hysterectomy performed due to benign uterine pathologies on postoperative pain and arterial pCO(2): a prospective randomised controlled clinical trial	BJOG-AN INTERNATIONAL JOURNAL OF OBSTETRICS AND GYNAECOLOGY	126	10	1276	1285	10.1111/1471-0528.15826	Article	SEP 2019	2019	Objective To compare the effects of two different intraoperative CO2 pressures (8 and 15 mmHg) during laparoscopic hysterectomy for benign uterine pathologies in terms of postoperative abdominal and shoulder pain, laparoscopy-mediated vegetative alterations, pain medication requirement, arterial CO2 pressure (pCO(2)), surgical parameters, and safety. Design Prospective randomised controlled study…									14	0	0	0	3	0	14			1470-0328	1471-0528		WOS:000478746500020	31136069
Tan, P. C.; Abdussyukur, S. A.; Lim, B. K.; Win, S. T.; Omar, S. Z.	Twelve-hour fasting compared with expedited oral intake in the initial inpatient management of hyperemesis gravidarum: a randomised trial	BJOG-AN INTERNATIONAL JOURNAL OF OBSTETRICS AND GYNAECOLOGY	127	11	1430	1437	10.1111/1471-0528.16290	Article	OCT 2020	2020	Objective To evaluate fasting for 12 hours compared with expedited oral feeding in hospitalised women with hyperemesis gravidarum (HG).Design Randomised trial.Setting University Hospital, Malaysia: April 2016-April 2017.Population One hundred and sixty women hospitalised for HG.Method Women were randomised upon admission to fasting for 12 hours or expedited oral feeding. Standard HG care was inst…									3	0	0	0	0	0	3			1470-0328	1471-0528		WOS:000535502400001	32356413
Smith, P. P.; Kolhe, S.; O'Connor, S.; Clark, T. J.	Vaginoscopy Against Standard Treatment: a randomised controlled trial	BJOG-AN INTERNATIONAL JOURNAL OF OBSTETRICS AND GYNAECOLOGY	126	7	891	899	10.1111/1471-0528.15665	Article	JUN 2019	2019	Objective To evaluate whether vaginoscopy or standard hysteroscopy was more successful in the outpatient setting. Design Randomised controlled multicentre trial. Setting Outpatient hysteroscopy clinics at two UK hospitals. Population 1597 women aged 16 or older undergoing an outpatient hysteroscopy. Methods Women were allocated to vaginoscopy or standard hysteroscopy using third party randomisati…									22	1	0	0	1	0	23			1470-0328	1471-0528		WOS:000467586100017	30801889
Ahmed, A.; Williams, D. J.; Cheed, V.; Middleton, L. J.; Ahmad, S.; Wang, K.; Vince, A. T.; Hewett, P.; Spencer, K.; Khan, K. S.; Daniels, J. P.; Barber, Katherine; Kilby, Mark; Knox, Ellen; Sellman, Tara; Trinham, Paula; Tuffnell, Derek; Jones, Vicky; Syson, Jennifer; Shah, Neil; Deeks, Laurie; Carter, Wendy; Dorman, Ed; Thomas, Susannah; Harrington, Deborah; Higgins, Nicola; Wilmott-Powell, Mir…	Pravastatin for early-onset pre-eclampsia: a randomised, blinded, placebo-controlled trial	BJOG-AN INTERNATIONAL JOURNAL OF OBSTETRICS AND GYNAECOLOGY	127	4	478	488	10.1111/1471-0528.16013	Article	MAR 2020	2020	Objective Women with pre-eclampsia have elevated circulating levels of soluble fms-like tyrosine kinase-1 (sFlt-1). Statins can reduce sFlt-1 from cultured cells and improve pregnancy outcome in animals with a pre-eclampsia-like syndrome. We investigated the effect of pravastatin on plasma sFlt-1 levels during pre-eclampsia. Design Blinded (clinician and participant), proof of principle, placebo-…									49	1	0	0	25	0	50			1470-0328	1471-0528		WOS:000502524600001	31715077
Molin, Johanna; Vanky, Eszter; Lovvik, Tone S.; Dehlin, Eva; Bixo, Marie	Gestational weight gain, appetite regulating hormones, and metformin treatment in polycystic ovary syndrome: A longitudinal, placebo-controlled study	BJOG-AN INTERNATIONAL JOURNAL OF OBSTETRICS AND GYNAECOLOGY	129	7	1112	1121	10.1111/1471-0528.17042	Article	JUN 2022	2022	Objective To explore mechanisms that modulate gestational weight gain (GWG) in women with polycystic ovary syndrome (PCOS) and healthy controls. Design Sub-sample of randomised controlled trials (PCOS) combined with a prospective cohort (controls). Setting Eleven Norwegian, Swedish, and Icelandic hospitals. Population Pregnant women with PCOS treated with metformin (PCOS-M, n = 36) or placebo (PC…									1	0	0	0	0	0	1			1470-0328	1471-0528		WOS:000734689400001	34865304
Gurney, L.; Al Wattar, B. H.; Sher, A.; Echevarria, C.; Simpson, H.	Comparison of perinatal outcomes for all modes of second stage delivery in obstetric theatres: a retrospective observational study	BJOG-AN INTERNATIONAL JOURNAL OF OBSTETRICS AND GYNAECOLOGY	128	7	1248	1255	10.1111/1471-0528.16589	Article	JUN 2021	2021	Objective To compare rates of vaginal delivery and adverse outcomes of instrumental delivery trials in obstetric theatre compared to primary emergency full dilation caesarean section.Design Retrospective cohort study.Setting University teaching hospital.Population Women with singleton, non-anomalous, pregnancy undergoing instrumental delivery trial in obstetric theatre.Methods Data were collected…									3	0	0	0	1	0	3			1470-0328	1471-0528		WOS:000594049900001	33142034
van IJsselmuiden, M. N.; van Oudheusden, A. M. J.; Veen, J.; van de Pol, G.; Vollebregt, A.; Radder, C. M.; Housmans, S.; van Kuijk, S. M. J.; Deprest, J.; Bongers, M. Y.; van Eijndhoven, H. W. F.	Hysteropexy in the treatment of uterine prolapse stage 2 or higher: laparoscopic sacrohysteropexy versus sacrospinous hysteropexy-a multicentre randomised controlled trial (LAVA trial)	BJOG-AN INTERNATIONAL JOURNAL OF OBSTETRICS AND GYNAECOLOGY	127	10	1284	1293	10.1111/1471-0528.16242	Article	SEP 2020	2020	Objective To investigate whether laparoscopic sacrohysteropexy (LSH) is non-inferior to vaginal sacrospinous hysteropexy (SSHP) in the surgical treatment of uterine prolapse.Design Multicentre randomised controlled, non-blinded non-inferiority trial.Setting Five non-university teaching hospitals in the Netherlands, one university hospital in Belgium.Population 126 women with uterine prolapse stag…									11	0	0	0	1	0	11			1470-0328	1471-0528		WOS:000531185700001	32267624
de Wolff, Mie Gaarskjaer; Ladekarl, Monica; Sparholt, Laura; Lykke, Jacob Alexander	Rebozo and External Cephalic Version in breech presentation (RECEIVE): A randomised controlled study	BJOG-AN INTERNATIONAL JOURNAL OF OBSTETRICS AND GYNAECOLOGY					10.1111/1471-0528.17111	Article; Early Access		2022	Objective To investigate if a hospital-initiated home-based rebozo intervention performed by the pregnant woman and her partner before external cephalic version (ECV) would increase the rate of cephalic presentations at birth. Design A multicentre randomised controlled trial. Setting Three university hospitals in Copenhagen, Denmark. Population Pregnant women with a breech or transverse presentat…									0	0	0	0	0	0	0			1470-0328	1471-0528		WOS:000766008000001	35114058
van Driel, C. M. G.; de Bock, G. H.; Schroevers, M. J.; Mourits, M. J.	Mindfulness-based stress reduction for menopausal symptoms after risk-reducing salpingo-oophorectomy (PURSUE study): a randomised controlled trial	BJOG-AN INTERNATIONAL JOURNAL OF OBSTETRICS AND GYNAECOLOGY	126	3	402	411	10.1111/1471-0528.15471	Article	FEB 2019	2019	Objective To assess the short- and long-term effects of mindfulness-based stress reduction (MBSR) on the resulting quality of life, sexual functioning, and sexual distress after risk-reducing salpingo-oophorectomy (RRSO). Design Randomised controlled trial. Setting A specialised family cancer clinic of the university medical center Groningen. Population Sixty-six women carriers of the BRCA1/2 mut…									12	0	0	0	1	0	12			1470-0328	1471-0528		WOS:000455549300025	30222235
Cardaillac, Claire; Planche, Lucie; Dorion, Agnes; Ploteau, Stephane; Thubert, Thibault; Lefizelier, Emelyne; Winer, Norbert; Ducarme, Guillaume	Ropivacaine perineal infiltration for postpartum pain management in episiotomy repair: a double-blind, randomised, placebo-controlled trial	BJOG-AN INTERNATIONAL JOURNAL OF OBSTETRICS AND GYNAECOLOGY					10.1111/1471-0528.17266	Article; Early Access		2022	Objective To investigate whether perineal infiltration of ropivacaine after episiotomy would decrease the incidence of postpartum pain compared with placebo. Design Two-centre, double-blind, randomised, controlled trial. Setting Two French maternity units, October 2017 to April 2020. Population 272 women undergoing epidural analgesia with vaginal singleton delivery and mediolateral episiotomy at …									0	0	0	0	0	0	0			1470-0328	1471-0528		WOS:000839586600001	35876236
Vousden, N.; Holmes, E.; Seed, P. T.; Gidiri, M. F.; Goudar, S.; Sandall, J.; Chinkoyo, S.; Kumsa, L. Y.; Brown, A.; Charantimath, U.; Bellad, M.; Nakimuli, A.; Vwalika, B.; Chappell, L. C.; Shennan, A. H.	Incidence and characteristics of pregnancy-related death across ten low- and middle-income geographical regions: secondary analysis of a cluster randomised controlled trial	BJOG-AN INTERNATIONAL JOURNAL OF OBSTETRICS AND GYNAECOLOGY	127	9	1082	1089	10.1111/1471-0528.16309	Article	AUG 2020	2020	Objective The aim of this article is to describe the incidence and characteristics of pregnancy-related death in low- and middle-resource settings, in relation to the availability of key obstetric resources.Design This is a secondary analysis of a stepped-wedge cluster randomised controlled trial.Setting This trial was undertaken at ten sites across eight low- and middle-income countries in sub-S…									6	1	0	0	0	0	6			1470-0328	1471-0528		WOS:000537098900001	32383337
Delaney, M. Marx; Kalita, T.; Hawrusik, B.; Neal, B. J.; Miller, K.; Ketchum, R.; Molina, R. L.; Singh, S.; Kumar, V; Semrau, K. E. A.	Modification of oxytocin use through a coaching-based intervention based on the WHO Safe Childbirth Checklist in Uttar Pradesh, India: a secondary analysis of a cluster randomised controlled trial	BJOG-AN INTERNATIONAL JOURNAL OF OBSTETRICS AND GYNAECOLOGY	128	12	2013	2021	10.1111/1471-0528.16856	Article	NOV 2021	2021	Objective To understand the prevalence of intrapartum oxytocin use, assess associated perinatal and maternal outcomes, and evaluate the impact of a WHO Safe Childbirth Checklist intervention on oxytocin use at primary-level facilities in Uttar Pradesh, India. Design Secondary analysis of a cluster-randomised controlled trial. Setting Thirty Primary and Community public health facilities in Uttar …									2	0	0	0	0	0	2			1470-0328	1471-0528		WOS:000688049800001	34363293
Solano Calvo, J. A.; del Valle Rubido, C.; Rodriguez-Miguel, A.; de Abajo, F. J.; Delgado Espeja, J. J.; Gonzalez Hinojosa, J.; Fernandez Munoz, L.; Zapico Goni, A.	Nitrous oxide versus lidocaine versus no analgesic for in-office hysteroscopy: a randomised clinical trial	BJOG-AN INTERNATIONAL JOURNAL OF OBSTETRICS AND GYNAECOLOGY	128	8	1364	1372	10.1111/1471-0528.16657	Article	JUL 2021	2021	Objective To compare the effect of inhaled nitrous oxide (INO) on pain control during in-office hysteroscopy with 1% lidocaine paracervical infiltration and no analgesic.Design Single-blind stratified randomised clinical trial with masked assessment by a third party.Setting Department of Obstetrics and Gynaecology in a Spanish hospital.Population Women who underwent hysteroscopy.Methods Patients …									0	0	0	0	0	0	0			1470-0328	1471-0528		WOS:000626573100001	33528862
Abramowitz, L.; Mandelbrot, L.; Bourgeois Moine, A.; Tohic, A. L.; Carne Carnavalet, C.; Poujade, O.; Roy, C.; Tubach, F.	Caesarean section in the second delivery to prevent anal incontinence after asymptomatic obstetric anal sphincter injury: the EPIC multicentre randomised trial	BJOG-AN INTERNATIONAL JOURNAL OF OBSTETRICS AND GYNAECOLOGY	128	4	685	693	10.1111/1471-0528.16452	Article	MAR 2021	2021	Objective To determine whether planned caesarean section (CS) for a second delivery protects against anal incontinence in women with obstetric anal sphincter lesions. Design Randomised trial. Setting Six maternity units in the Paris area. Sample Women at high risk of sphincter lesions (first delivery with third-degree laceration and/or forceps) but no symptomatic anal incontinence. Methods Endoan…									5	0	0	0	0	0	5			1470-0328	1471-0528		WOS:000566270500001	32770616
Hyldig, N.; Joergensen, J. S.; Wu, C.; Bille, C.; Vinter, C. A.; Sorensen, J. A.; Mogensen, O.; Lamont, R. F.; Moller, S.; Kruse, M.	Cost-effectiveness of incisional negative pressure wound therapy compared with standard care after caesarean section in obese women: a trial-based economic evaluation	BJOG-AN INTERNATIONAL JOURNAL OF OBSTETRICS AND GYNAECOLOGY	126	5	619	627	10.1111/1471-0528.15573	Article	APR 2019	2019	Objective To evaluate the cost-effectiveness of incisional negative pressure wound therapy (iNPWT) in preventing surgical site infection in obese women after caesarean section. Design A cost-effectiveness analysis conducted alongside a clinical trial. Setting Five obstetric departments in Denmark. Population Women with a pregestational body mass index (BMI) >= 30 kg/m(2). Method We used data from…									24	0	0	0	7	0	24			1470-0328	1471-0528		WOS:000460341700015	30507022
van Winden, T. M. S.; Klumper, J.; Kleinrouweler, C. E.; Tichelaar, M. A.; Naaktgeboren, C. A.; Nijman, T. A.; van Baar, A. L.; van Wassenaer-Leemhuis, A. G.; Roseboom, T. J.; van't Hooft, J.; Roos, C.; Mol, B. W.; Pajkrt, E.; Oudijk, M. A.	Effects of tocolysis with nifedipine or atosiban on child outcome: follow-up of the APOSTEL III trial	BJOG-AN INTERNATIONAL JOURNAL OF OBSTETRICS AND GYNAECOLOGY	127	9	1129	1137	10.1111/1471-0528.16186	Article	AUG 2020	2020	Objective To compare the long-term effects of tocolysis with nifedipine or atosiban on child outcome at age 2.5-5.5 years.Design The APOSTEL III trial was a multicentre randomised controlled trial that compared tocolysis with nifedipine or atosiban in 503 women with threatened preterm birth. Neonatal outcomes did not differ between both treatment arms, except for a higher incidence of intubation …									7	0	1	0	0	0	8			1470-0328	1471-0528		WOS:000522061900001	32124520
Ankarcrona, V; Zhao, H.; Jacobsson, B.; Wendel, S. Brismar	Obstetric anal sphincter injury after episiotomy in vacuum extraction: an epidemiological study using an emulated randomised trial approach	BJOG-AN INTERNATIONAL JOURNAL OF OBSTETRICS AND GYNAECOLOGY	128	10	1663	1671	10.1111/1471-0528.16663	Article	SEP 2021	2021	Objective To emulate a randomised controlled trial investigating whether lateral or mediolateral episiotomy compared with no episiotomy reduces the prevalence of obstetric anal sphincter injury (OASIS) in nulliparous women delivered with vacuum extraction.Design A population-based observational study.Setting Sweden.Population 63 654 nulliparous women delivered with vacuum extraction derived from …									7	0	0	0	1	0	7			1470-0328	1471-0528		WOS:000626542000001	33539612
Kargar, R.; Minas, V.; Gorgin-Karaji, A.; Shadjoo, K.; Padmehr, R.; Mohazzab, A.; Enzevaei, A.; Samimi-Sadeh, S.; Kamali, K.; Khazali, S.	Transversus abdominis plane block under laparoscopic guide versus port-site local anaesthetic infiltration in laparoscopic excision of endometriosis: a double-blind randomised placebo-controlled trial	BJOG-AN INTERNATIONAL JOURNAL OF OBSTETRICS AND GYNAECOLOGY	126	5	647	654	10.1111/1471-0528.15502	Article	APR 2019	2019	Objective To compare the efficiency of laparoscopically guided transversus abdominis plane block (LTAP) versus port-site local anaesthetic infiltration (LAI) in reducing postoperative pain following laparoscopic excision of endometriosis. Design A prospective, double-blind randomised controlled trial. Setting A tertiary referral centre for endometriosis and minimally invasive gynaecological surge…									10	0	0	0	2	0	10			1470-0328	1471-0528		WOS:000460341700020	30315687
Ducloy-Bouthors, A. S.; Mercier, F. J.; Grouin, J. M.; Bayoumeu, F.; Corouge, J.; Le Gouez, A.; Rackelboom, T.; Broisin, F.; Vial, F.; Luzi, A.; Capronnier, O.; Huissoud, C.; Mignon, A.	Early and systematic administration of fibrinogen concentrate in postpartum haemorrhage following vaginal delivery: the FIDEL randomised controlled trial	BJOG-AN INTERNATIONAL JOURNAL OF OBSTETRICS AND GYNAECOLOGY	128	11	1814	1823	10.1111/1471-0528.16699	Article	OCT 2021	2021	Objective To assess the benefits and safety of early human fibrinogen concentrate in postpartum haemorrhage (PPH) management.Design Multicentre, double-blind, randomised placebo-controlled trial. Setting: 30 French hospitals.Population Patients with persistent PPH after vaginal delivery requiring a switch from oxytocin to prostaglandins.Methods Within 30 minutes after introduction of prostaglandi…									7	0	0	0	1	0	7			1470-0328	1471-0528		WOS:000637589800001	33713384
Hyldig, N.; Vinter, C. A.; Kruse, M.; Mogensen, O.; Bille, C.; Sorensen, J. A.; Lamont, R. F.; Wu, C.; Heidemann, L. N.; Ibsen, M. H.; Laursen, J. B.; Ovesen, P. G.; Rorbye, C.; Tanvig, M.; Joergensen, J. S.	Prophylactic incisional negative pressure wound therapy reduces the risk of surgical site infection after caesarean section in obese women: a pragmatic randomised clinical trial	BJOG-AN INTERNATIONAL JOURNAL OF OBSTETRICS AND GYNAECOLOGY	126	5	628	635	10.1111/1471-0528.15413	Article	APR 2019	2019	Objective To evaluate the reduction of surgical site infections by prophylactic incisional negative pressure wound therapy compared with standard postoperative dressings in obese women giving birth by caesarean section. Design Multicentre randomised controlled trial. Setting Five hospitals in Denmark. Population Obese women (prepregnancy body mass index (BMI) >= 30 kg/m(2)) undergoing elective or…									47	0	0	0	7	0	47			1470-0328	1471-0528		WOS:000460341700016	30066454
Husain, S.; Allotey, J.; Drymoussi, Z.; Wilks, M.; Fernandez-Felix, B. M.; Whiley, A.; Dodds, J.; Thangaratinam, S.; McCourt, C.; Prosdocimi, E. M.; Wade, W. G.; de Tejada, B. M.; Zamora, J.; Khan, K.; Millar, M.	Effects of oral probiotic supplements on vaginal microbiota during pregnancy: a randomised, double-blind, placebo-controlled trial with microbiome analysis	BJOG-AN INTERNATIONAL JOURNAL OF OBSTETRICS AND GYNAECOLOGY	127	2	275	284	10.1111/1471-0528.15675	Article	JAN 2020	2020	Objective To determine the effects on the vaginal microbiota of an oral probiotic preparation administered from early pregnancy.Design Randomised, double blind, placebo-controlled trial.Setting Four maternity units in the UK.Population Women aged 16 years or older recruited at 9-14 weeks' gestation.Methods Participants were randomly allocated to receive oral capsules of probiotic containing Lacto…									30	4	0	0	13	0	33			1470-0328	1471-0528		WOS:000514148800024	30932317
Offiah, I; Freeman, R.	Long-term efficacy and complications of a multicentre randomised controlled trial comparing retropubic and transobturator mid-urethral slings: a prospective observational study	BJOG-AN INTERNATIONAL JOURNAL OF OBSTETRICS AND GYNAECOLOGY	128	13	2191	2199	10.1111/1471-0528.16899	Article	DEC 2021	2021	Objective There are concerns regarding the risks of mid-urethral slings (MUS) for stress urinary incontinence (SUI), particularly because of the lack of long-term data. We compare patient-reported outcomes of a multicentre randomised controlled trial of retropubic (TVT, GYNECARE (TM)) versus transobturator (TOT, MONARC (TM)) tape surgery at 12 years.Design and setting A multicentre study was perf…									1	0	0	0	0	0	1			1470-0328	1471-0528		WOS:000703845400001	34478604
Stegwee, S., I; van der Voet, L. F.; Ben, A. J.; de Leeuw, R. A.; van de Ven, P. M.; Duijnhoven, R. G.; Bongers, M. Y.; Lambalk, C. B.; de Groot, C. J. M.; Huirne, J. A. F.	Effect of single- versus double-layer uterine closure during caesarean section on postmenstrual spotting (2Close): multicentre, double-blind, randomised controlled superiority trial	BJOG-AN INTERNATIONAL JOURNAL OF OBSTETRICS AND GYNAECOLOGY	128	5	866	878	10.1111/1471-0528.16472	Article	APR 2021	2021	Objective To evaluate whether double-layer uterine closure after a first caesarean section (CS) is superior compared with single-layer uterine closure in terms of postmenstrual spotting and niche development in the uterine caesarean scar.Design Multicentre, double-blind, randomised controlled superiority trial.Setting Thirty-two hospitals in the Netherlands.Population A total of 2292 women aged >…									10	0	0	0	0	0	10			1470-0328	1471-0528		WOS:000583778900001	32892392
Steer, P. J.; Kovar, I; McKenzie, C.; Griffin, M.; Linsell, L.	Computerised analysis of intrapartum fetal heart rate patterns and adverse outcomes in the INFANT trial	BJOG-AN INTERNATIONAL JOURNAL OF OBSTETRICS AND GYNAECOLOGY	126	11	1354	1361	10.1111/1471-0528.15535	Article	OCT 2019	2019	Objective To assess if a computerised decision support system reliably identified abnormal fetal heart rate (FHR) patterns in fetuses with adverse neonatal outcomes in the INFANT trial, and whether its use reduced substandard care. Design Prospective cohort study within a randomised controlled trial. Setting Twenty-four maternity units in the UK and Ireland. Population or sample A total of 46 614…									10	0	0	0	1	0	10			1470-0328	1471-0528		WOS:000485290100015	30461166
Ewies, A. A. A.; Ahmed, I; Al-Azzawi, F.; Pitkin, J.; Gupta, P.; Persic, M.; Sahu, B.; Elgobashy, A.; Barraclough, L.; Woodman, J.; Babrah, J.; Bowden, S.; Stocken, D.; Billingham, L.; Sundar, S.; Rea, D.	Folic acid supplementation in postmenopausal women with hot flushes: phase III randomised double-blind placebo-controlled trial	BJOG-AN INTERNATIONAL JOURNAL OF OBSTETRICS AND GYNAECOLOGY	128	12	2024	2033	10.1111/1471-0528.16739	Article	NOV 2021	2021	Objective To assess whether folic acid supplementation ameliorates hot flushes.Design Double-blind, placebo-controlled randomised trial.Setting Nine hospitals in England.Population Postmenopausal women experiencing >= 50 hot flushes weekly.Methods Women (n = 164) were randomly assigned in a 1:1 ratio to receive folic acid 5 mg tablet or placebo daily for 12 weeks. Participants recorded frequency …									0	0	0	0	0	0	0			1470-0328	1471-0528		WOS:000658684700001	33982872
Wallstrom, T.; Strandberg, M.; Gemzell-Danielsson, K.; Pilo, C.; Jarnbert-Pettersson, H.; Friman-Mathiasson, M.; Wiberg-Itzel, E.	Slow-release vaginal insert of misoprostol versus orally administrated solution of misoprostol for the induction of labour in primiparous term pregnant women: a randomised controlled trial	BJOG-AN INTERNATIONAL JOURNAL OF OBSTETRICS AND GYNAECOLOGY	126	9	1148	1155	10.1111/1471-0528.15796	Article	AUG 2019	2019	Objective To compare the World Health Organization (WHO) recommended orally administrated dosage of misoprostol (25 mu g) with a vaginal slow-release (7 mu g/hour) insert of misoprostol regarding time from induction to delivery and safety of the method. Design Open label, Randomised controlled trial (RCT). Setting Delivery ward at a secondary referral hospital in Stockholm, Sweden, from 1 October…									8	0	0	0	0	0	8			1470-0328	1471-0528		WOS:000478587900016	30989788
Groom, K. M.; McCowan, L. M.; Mackay, L. K.; Lee, A. C.; Gardener, G.; Unterscheider, J.; Sekar, R.; Dickinson, J. E.; Muller, P.; Reid, R. A.; Watson, D.; Welsh, A.; Marlow, J.; Walker, S. P.; Hyett, J.; Morris, J.; Stone, P. R.; Baker, P. N.	STRIDER NZAus: a multicentre randomised controlled trial of sildenafil therapy in early-onset fetal growth restriction	BJOG-AN INTERNATIONAL JOURNAL OF OBSTETRICS AND GYNAECOLOGY	126	8	997	1006	10.1111/1471-0528.15658	Article	JUL 2019	2019	Objective To assess the effect of maternal sildenafil therapy on fetal growth in pregnancies with early-onset fetal growth restriction. Design A randomised placebo-controlled trial. Setting Thirteen maternal-fetal medicine units across New Zealand and Australia. Population Women with singleton pregnancies affected by fetal growth restriction at 22(+0) to 29(+6) weeks. Methods Women were randomise…									46	5	0	0	18	1	51			1470-0328	1471-0528		WOS:000470936600013	30779295
Burnell, Matthew; Gaba, Faiza; Sobocan, Monika; Desai, Rakshit; Sanderson, Saskia; Loggenberg, Kelly; Gessler, Sue; Side, Lucy; Brady, Angela F.; Dorkins, Huw; Wallis, Yvonne; Jacobs, Chris; Legood, Rosa; Beller, Uziel; Tomlinson, Ian; Wardle, Jane; Menon, Usha; Jacobs, Ian; Manchanda, Ranjit	Randomised trial of population-based BRCA testing in Ashkenazi Jews: long-term secondary lifestyle behavioural outcomes	BJOG-AN INTERNATIONAL JOURNAL OF OBSTETRICS AND GYNAECOLOGY	129	12	1970	1980	10.1111/1471-0528.17253	Article	NOV 2022	2022	Objective Ashkenazi-Jewish (AJ) population-based BRCA testing is acceptable, cost-effective and amplifies primary prevention for breast & ovarian cancer. However, data describing lifestyle impact are lacking. We report long-term results of population-based BRCA testing on lifestyle behaviour and cancer risk perception. Design Two-arm randomised controlled trials (ISRCTN73338115, GCaPPS): (a) popu…									1	0	0	0	1	0	1			1470-0328	1471-0528		WOS:000824100700001	35781768
Nijman, T. A. J.; van Baaren, G. J.; van Vliet, E. O. G.; Kok, M.; Gyselaers, W.; Porath, M. M.; Woiski, M.; de Boer, M. A.; Bloemenkamp, K. W. M.; Sueters, M.; Franx, A.; Mol, B. W. J.; Oudijk, M. A.	Cost effectiveness of nifedipine compared with atosiban in the treatment of threatened preterm birth (APOSTEL III trial)	BJOG-AN INTERNATIONAL JOURNAL OF OBSTETRICS AND GYNAECOLOGY	126	7	875	883	10.1111/1471-0528.15625	Article	JUN 2019	2019	Objective To assess the cost-effectiveness of treatment with nifedipine compared with atosiban in women with threatened preterm birth. Design An economic analysis alongside a randomised clinical trial (the APOSTEL III study). Setting Obstetric departments of 12 tertiary hospitals and seven secondary hospitals in the Netherlands and Belgium. Population Women with threatened preterm birth between 2…									1	0	1	0	0	0	2			1470-0328	1471-0528		WOS:000467586100013	30666783
Spencer, R.; Rossi, C.; Lees, M.; Peebles, D.; Brocklehurst, P.; Martin, J.; Hansson, S. R.; Hecher, K.; Marsal, K.; Figueras, F.; Gratacos, E.; David, A. L.	Achieving orphan designation for placental insufficiency: annual incidence estimations in Europe	BJOG-AN INTERNATIONAL JOURNAL OF OBSTETRICS AND GYNAECOLOGY	126	9	1157	1167	10.1111/1471-0528.15590	Article	AUG 2019	2019	Objective To determine whether a novel therapy for placental insufficiency could achieve orphan drug status by estimating the annual incidence of placental insufficiency, defined as an estimated fetal weight below the 10th centile in the presence of abnormal umbilical artery Doppler velocimetry, per 10 000 European Union (EU) population as part of an application for European Medicines Agency (EMA…									11	1	0	0	2	0	12			1470-0328	1471-0528		WOS:000478587900018	30576053
Luton, D.; Mitanchez, D.; Winer, N.; Muller, F.; Gallot, D.; Perrotin, F.; Jouannic, J-M; Bretelle, F.; de Lagausie, P.; Ville, Y.; Guibourdenche, J.; Oury, J-F; Alberti, C.; Benachi, A.	A randomised controlled trial of amnioexchange for fetal gastroschisis	BJOG-AN INTERNATIONAL JOURNAL OF OBSTETRICS AND GYNAECOLOGY	126	10	1233	1241	10.1111/1471-0528.15804	Article	SEP 2019	2019	Objective Morbidity in fetuses affected by gastroschisis is mainly the result of bowel ischaemic and inflammatory processes. Experimental studies on animal models show that clearing amniotic fluid from the digestive secretions by amnioexchange procedures reduces the inflammatory process. We evaluated the benefit of the amnioexchange procedure for fetal gastroschisis in humans. Design Prospective,…									10	0	0	0	3	0	10			1470-0328	1471-0528		WOS:000478746500011	31033140
Acosta-Manzano, P.; Leopold-Posch, B.; Simmons, D.; Devlieger, R.; Galjaard, S.; Corcoy, R.; Adelantado, J. M.; Dunne, F.; Harreiter, J.; Kautzky-Willer, A.; Damm, P.; Mathiesen, E. R.; Jensen, D. M.; Andersen, L. L.; Tanvig, M.; Lapolla, A.; Dalfra, M. G.; Bertolotto, A.; Wender-Ozegowska, E.; Zawiejska, A.; Hill, D. J.; Snoek, F. J.; Jelsma, J. G. M.; Desoye, G.; van Poppel, M. N. M.	The unexplored role of sedentary time and physical activity in glucose and lipid metabolism-related placental mRNAs in pregnant women who are obese: the DALI lifestyle randomised controlled trial	BJOG-AN INTERNATIONAL JOURNAL OF OBSTETRICS AND GYNAECOLOGY	129	5	708	721	10.1111/1471-0528.16945	Article	APR 2022	2022	Objective We aimed to explore: (i) the association of sedentary time (ST) and physical activity (PA) during pregnancy with the placental expression of genes related to glucose and lipid metabolism in pregnant women who are obese; (ii) maternal metabolic factors mediating changes in these placental transcripts; and (iii) cord blood markers related to the mRNAs mediating neonatal adiposity. Design …									3	0	0	0	1	0	3			1470-0328	1471-0528		WOS:000713351400001	34559946
Alkmark, M.; Wennerholm, U-B; Saltvedt, S.; Bergh, C.; Carlsson, Y.; Elden, H.; Fadl, H.; Jonsson, M.; Ladfors, L.; Sengpiel, V; Wesstrom, J.; Hagberg, H.; Svensson, M.	Induction of labour at 41 weeks of gestation versus expectant management and induction of labour at 42 weeks of gestation: a cost-effectiveness analysis	BJOG-AN INTERNATIONAL JOURNAL OF OBSTETRICS AND GYNAECOLOGY	129	13	2157	2165	10.1111/1471-0528.16929	Article	DEC 2022	2022	Objective To assess the cost-effectiveness of induction of labour (IOL) at 41 weeks of gestation compared with expectant management until 42 weeks of gestation. Design A cost-effectiveness analysis alongside the Swedish Post-term Induction Study (SWEPIS), a multicentre, randomised controlled superiority trial. Setting Fourteen Swedish hospitals during 2016-2018. Population Women with an uncomplic…									3	0	0	0	1	0	3			1470-0328	1471-0528		WOS:000706143900001	34534404
Mackova, K.; Mazzer, A. M.; Mori Da Cunha, M. G. M. C.; Hajkova Hympanova, L.; Urbankova, I; Kastelein, A. W.; Vodegel, E.; Vander Linden, K.; Fehervary, H.; Guler, Z.; Roovers, J. P.; Krofta, L.; Verhaeghe, J.; Deprest, J.	Vaginal Er:YAG laser application in the menopausal ewe model: a randomised estrogen and sham-controlled trial	BJOG-AN INTERNATIONAL JOURNAL OF OBSTETRICS AND GYNAECOLOGY	128	6	1087	1096	10.1111/1471-0528.16558	Article	MAY 2021	2021	Objective To describe effects of non-ablative erbium-doped:yttrium-aluminium-garnet (Er:YAG) laser on vaginal atrophy induced by iatrogenic menopause in the ewe.Design Animal experimental, randomised, sham and estrogen-treatment controlled study with blinding for primary outcome.Setting KU Leuven, Belgium.Sample Twenty-four ewes.Methods Menopause was surgically induced, after which the ewes were …									17	0	0	0	3	0	16			1470-0328	1471-0528		WOS:000587775900001	33017509
van der Nelson, H.; O'Brien, S.; Burnard, S.; Mayer, M.; Alvarez, M.; Knowlden, J.; Winter, C.; Dailami, N.; Marques, E.; Burden, C.; Siassakos, D.; Draycott, T.	Intramuscular oxytocin versus Syntometrine(R) versus carbetocin for prevention of primary postpartum haemorrhage after vaginal birth: a randomised double-blinded clinical trial of effectiveness, side effects and quality of life	BJOG-AN INTERNATIONAL JOURNAL OF OBSTETRICS AND GYNAECOLOGY	128	7	1236	1246	10.1111/1471-0528.16622	Article	JUN 2021	2021	Objective To compare intramuscular oxytocin, Syntometrine(R) and carbetocin for prevention of postpartum haemorrhage after vaginal birth.Design Randomised double-blinded clinical trial.Setting Six hospitals in England.Population A total of 5929 normotensive women having a singleton vaginal birth.Methods Randomisation when birth was imminent.Main outcome measures Primary: use of additional uteroto…									4	0	0	0	1	0	4			1470-0328	1471-0528		WOS:000606817600001	33300296
Hautakangas, Tuija; Uotila, Jukka; Kontiainen, Joel; Huhtala, Heini; Palomaki, Outi	Impact of obesity on uterine contractile activity during labour: A blinded analysis of a randomised controlled trial cohort	BJOG-AN INTERNATIONAL JOURNAL OF OBSTETRICS AND GYNAECOLOGY					10.1111/1471-0528.17128	Article; Early Access		2022	Despite higher strength of uterine contractions among obese parturients, they reach the active stage of labour less often than leaner ones.									0	0	0	0	0	0	0			1470-0328	1471-0528		WOS:000766603900001	35195337
Sobel, R.; Nyirjesy, P.; Ghannoum, M. A.; Delchev, D. A.; Azie, N. E.; Angulo, D.; Harriott, I. A.; Borroto-Esoda, K.; Sobel, J. D.	Efficacy and safety of oral ibrexafungerp for the treatment of acute vulvovaginal candidiasis: a global phase 3, randomised, placebo-controlled superiority study (VANISH 306)	BJOG-AN INTERNATIONAL JOURNAL OF OBSTETRICS AND GYNAECOLOGY	129	3	412	420	10.1111/1471-0528.16972	Article	FEB 2022	2022	Objective To evaluate the efficacy and safety of ibrexafungerp versus placebo for acute vulvovaginal candidiasis (VVC) treatment. Design Global phase 3, randomised, placebo-controlled superiority study. Setting Study sites in the USA (n = 19) and Bulgaria (n = 18). Population Female patients aged >= 12 years with acute VVC and a vulvovaginal signs and symptoms (VSS) score >= 4 at baseline. Method…									12	0	0	0	6	0	12			1470-0328	1471-0528		WOS:000715877200001	34676663
Hancock, A.; Weeks, A. D.; Furber, C.; Campbell, M.; Lavender, T.	The Recognition of Excessive blood loss At ChildbirTh (REACT) Study: a two-phase exploratory, sequential mixed methods inquiry using focus groups, interviews and a pilot, randomised crossover study	BJOG-AN INTERNATIONAL JOURNAL OF OBSTETRICS AND GYNAECOLOGY	128	11	1843	1854	10.1111/1471-0528.16735	Article	OCT 2021	2021	Objectives To explore how childbirth-related blood loss is evaluated and excessive bleeding recognised; and to develop and test a theory of postpartum haemorrhage (PPH) diagnosis.Design Two-phase, exploratory, sequential mixed methods design using focus groups, interviews and a pilot, randomised crossover study.Setting Two hospitals in North West England.Sample Women (following vaginal birth with…									0	0	0	0	0	0	0			1470-0328	1471-0528		WOS:000655101700001	33966330
Chambers, L. M.; Michener, C. M.; Falcone, T.	Plagiarism and data falsification are the most common reasons for retracted publications in obstetrics and gynaecology	BJOG-AN INTERNATIONAL JOURNAL OF OBSTETRICS AND GYNAECOLOGY	126	9	1134	1140	10.1111/1471-0528.15689	Article	AUG 2019	2019	Objective To determine the number of retracted articles and to examine the reasons for retraction within the obstetrics and gynaecology literature. Design Retrospective review of the PubMed database. Setting N/A. Population Obstetrics and gynaecology articles published from indexation until June 2018. Methods Articles were identified using keywords for retracted articles in obstetrics and gynaeco…									29	0	0	0	9	1	31			1470-0328	1471-0528		WOS:000478587900012	30903641
Duhig, K. E.; Seed, P. T.; Myers, J. E.; Bahl, R.; Bambridge, G.; Barnfield, S.; Ficquet, J.; Girling, J. C.; Khalil, A.; Shennan, A. H.; Chappell, L. C.; Hunter, R. M.	Placental growth factor testing for suspected pre-eclampsia: a cost-effectiveness analysis	BJOG-AN INTERNATIONAL JOURNAL OF OBSTETRICS AND GYNAECOLOGY	126	11	1390	1398	10.1111/1471-0528.15855	Article	OCT 2019	2019	Objective To calculate the cost-effectiveness of implementing PlGF testing alongside a clinical management algorithm in maternity services in the UK, compared with current standard care. Design Cost-effectiveness analysis. Setting Eleven maternity units participating in the PARROT stepped-wedge cluster-randomised controlled trial. Population Women presenting with suspected pre-eclampsia between 2…									21	0	0	0	5	0	21			1470-0328	1471-0528		WOS:000478306400001	31240854
Manchanda, R.; Burnell, M.; Gaba, F.; Desai, R.; Wardle, J.; Gessler, S.; Side, L.; Sanderson, S.; Loggenberg, K.; Brady, A. F.; Dorkins, H.; Wallis, Y.; Chapman, C.; Jacobs, C.; Legood, R.; Beller, U.; Tomlinson, I; Menon, U.; Jacobs, I	Randomised trial of population-based BRCA testing in Ashkenazi Jews: long-term outcomes	BJOG-AN INTERNATIONAL JOURNAL OF OBSTETRICS AND GYNAECOLOGY	127	3	364	375	10.1111/1471-0528.15905	Article	FEB 2020	2020	Objective Unselected population-based BRCA testing provides the opportunity to apply genomics on a population-scale to maximise primary prevention for breast-and-ovarian cancer. We compare long-term outcomes of population-based and family-history (FH)/clinical-criteria-based BRCA testing on psychological health and quality of life. Design Randomised controlled trial (RCT) (ISRCTN73338115) GCaPPS,…									30	0	0	0	11	0	30			1470-0328	1471-0528		WOS:000485428400001	31507061
Phillips, Christian; Hillard, Timothy; Salvatore, Stefano; Cardozo, Linda; Toozs-Hobson, Philip	Laser treatment for genitourinary syndrome of menopause Scientific Impact Paper No. 72 (July 2022)	BJOG-AN INTERNATIONAL JOURNAL OF OBSTETRICS AND GYNAECOLOGY	129	12	E89	E94	10.1111/1471-0528.17195	Article	NOV 2022	2022	Plain language summary Genitourinary syndrome of menopause (GSM) is the term used to describe the group of symptoms including vaginal pain, vaginal dryness, itching, pain during sexual intercourse and fragile vaginal tissues as well as urinary symptoms including urinary frequency, urgency, incontinence, blood in the urine (haematuria) and recurrent urinary tract infections that occur due to a lac…									0	0	0	0	0	0	0			1470-0328	1471-0528		WOS:000830386700001	35892242
Stafne, S. N.; Morkved, S.; Gustafsson, M. K.; Syversen, U.; Stunes, A. K.; Salvesen, K. A.; Johannessen, H. H.	Vitamin D and stress urinary incontinence in pregnancy: a cross-sectional study	BJOG-AN INTERNATIONAL JOURNAL OF OBSTETRICS AND GYNAECOLOGY	127	13	1704	1711	10.1111/1471-0528.16340	Article	DEC 2020	2020	Objective To assess the association between levels of vitamin D and urinary incontinence (UI) in pregnancy. Design A cross-sectional study. Secondary analysis of a randomised controlled trial. Setting Two university hospitals in Norway. Population A total of 851 healthy, pregnant women >18 years in gestational weeks 18-22 with a singleton live fetus. Methods Data on UI were collected from a quest…									7	0	0	0	2	0	7			1470-0328	1471-0528		WOS:000545326000001	32479701
Widmer, M.; Piaggio, G.; Hofmeyr, G. J.; Carroli, G.; Coomarasamy, A.; Gallos, I; Goudar, S.; Guelmezoglu, A. M.; Lin, S. L.; Lumbiganon, P.; Mugerwa, K.; Owa, O.; Qureshi, Z.; Althabe, F.	Maternal characteristics and causes associated with refractory postpartum haemorrhage after vaginal birth: a secondary analysis of the WHO CHAMPION trial data	BJOG-AN INTERNATIONAL JOURNAL OF OBSTETRICS AND GYNAECOLOGY	127	5	628	634	10.1111/1471-0528.16040	Article	APR 2020	2020	Objective To assess the maternal characteristics and causes associated with refractory postpartum haemorrhage (PPH). Design Secondary analysis of the WHO CHAMPION trial data. Setting Twenty-three hospitals in ten countries. Population Women from the CHAMPION trial who received uterotonics as first-line treatment of PPH. Methods We assessed the association between sociodemographic, pregnancy and c…									10	0	0	0	0	2	11			1470-0328	1471-0528		WOS:000506174300001	31808245
Hanson, C.; Betran, A. P.; Opondo, C.; Mkumbo, E.; Manzi, F.; Mbaruku, G.; Schellenberg, J.	Trends in caesarean section rates between 2007 and 2013 in obstetric risk groups inspired by the Robson classification: results from population-based surveys in a low-resource setting	BJOG-AN INTERNATIONAL JOURNAL OF OBSTETRICS AND GYNAECOLOGY	126	6	690	700	10.1111/1471-0528.15534	Article	MAY 2019	2019	Objective To describe caesarean section rates and neonatal mortality to assess change in access to life-saving interventions in a rural low-resource setting between 2007 and 2013. Design Population-based cross-sectional study. Setting Southern Tanzania. Population A total of 34 063 women from 384 549 households who gave birth in the previous year. Methods Using data collected in two geo-reference…									8	0	0	0	1	0	8			1470-0328	1471-0528		WOS:000465036300035	30461161
Hautakangas, T. M.; Uotila, J. T.; Huhtala, Hsa; Palomaki, O. L.	How does uterine contractile activity affect the success of trial of labour after caesarean section, and the risk of uterine rupture? An exploratory, blinded analysis of a cohort from a randomised controlled trial	BJOG-AN INTERNATIONAL JOURNAL OF OBSTETRICS AND GYNAECOLOGY					10.1111/1471-0528.17005	Article; Early Access		2021	Objective To investigate the impact of uterine contractile activity on the outcome of trial of labour after caesarean section (TOLAC). Design Secondary, blinded analyses of a prospective TOLAC cohort. Setting Two labour wards, one in a university tertiary hospital and the other in a central hospital. Population A total of 194 TOLAC parturients with intrauterine tocodynamometry during labour. Meth…									0	0	0	0	0	0	0			1470-0328	1471-0528		WOS:000723701300001	34773355
Neumann, K.; Sermon, K.; Bossuyt, P.; Goossens, V; Geraedts, J.; Traeger-Synodinos, J.; Parriego, M.; Schmutzler, A.; van der Ven, K.; Rudolph-Rothfeld, W.; Vonthein, R.; Griesinger, G.	An economic analysis of preimplantation genetic testing for aneuploidy by polar body biopsy in advanced maternal age	BJOG-AN INTERNATIONAL JOURNAL OF OBSTETRICS AND GYNAECOLOGY	127	6	710	718	10.1111/1471-0528.16089	Article	MAY 2020	2020	Objective What are the cost per live birth and the incremental cost of preventing a miscarriage with preimplantation genetic testing for aneuploidy (PGT-A) by polar body biopsy and array-based comprehensive genome hybridisation (aCGH) versus regular IVF/ICSI without PGT-A for infertility treatment in women 36-40 years of age?Design Decision tree model.Population A randomised clinical trial on PGT…									6	0	1	0	2	0	7			1470-0328	1471-0528		WOS:000510831300001	31930663
Reid, F. M.; Elders, A.; Breeman, S.; Freeman, R. M.	How common are complications following polypropylene mesh, biological xenograft and native tissue surgery for pelvic organ prolapse? A secondary analysis from the PROSPECT trial	BJOG-AN INTERNATIONAL JOURNAL OF OBSTETRICS AND GYNAECOLOGY	128	13	2180	2189	10.1111/1471-0528.16897	Article	DEC 2021	2021	Objective To report complication rates following prolapse surgery using polypropylene mesh inlay, polypropylene mesh kit, biological collagen xenografts and native tissue repairs. Design Secondary analysis of the PROSPECT randomised controlled trial and cohort study. Setting Thirty-five UK hospitals. Population A total of 2632 women undergoing anterior and/or posterior vaginal prolapse repair. Me…									4	0	0	0	1	0	4			1470-0328	1471-0528		WOS:000700110300001	34473896
Ruigh, A. A. de; Simons, N. E.; Hooft, J. van't; Teeffelen, A. S. van; Duijnhoven, R. G.; Wassenaer-Leemhuis, A. G. van; Aarnoudse-Moens, C.; Beek, C. van de; Oepkes, D.; Haak, M. C.; Woiski, M.; Porath, M. M.; Derks, J. B.; Kempen, L. E. M. van; Roseboom, T. J.; Mol, B. W.; Pajkrt, E.	Child outcomes after amnioinfusion compared with no intervention in women with second-trimester rupture of membranes: a long-term follow-up study of the PROMEXIL-III trial	BJOG-AN INTERNATIONAL JOURNAL OF OBSTETRICS AND GYNAECOLOGY	128	2	292	301	10.1111/1471-0528.16115	Article	JAN 2021	2021	Objective To assess the effect of transabdominal amnioinfusion or no intervention on long-term outcomes in children born after second-trimester prelabour rupture of the membranes (PROM between 16(+0/7)-24(+0/7) weeks) and oligohydramnios.Population Follow up of infants of women who participated in the randomised controlled trial: PPROMEXIL-III (NTR3492).Methods Surviving infants were invited for …									5	0	0	0	0	0	5			1470-0328	1471-0528		WOS:000527561000001	31984652
Ling, H. Z.; Jara, P. G.; Bisquera, A.; Poon, L. C.; Nicolaides, K. H.; Kametas, N. A.	Maternal cardiac function in women at high-risk for pre-eclampsia treated with 150 mg aspirin or placebo: an observational study	BJOG-AN INTERNATIONAL JOURNAL OF OBSTETRICS AND GYNAECOLOGY	127	8	1018	1025	10.1111/1471-0528.16193	Article	JUL 2020	2020	Objective To compare maternal haemodynamics in women at low and high risk for preterm pre-eclampsia (PE), and between those at high risk who are randomised to aspirin or placebo.Design Prospective, longitudinal observational study.Setting Maternity units in six UK hospitals.Population Women participating in the Aspirin for Prevention of Preterm Pre-eclampsia (ASPRE) trial. The population comprise…									6	0	0	0	2	0	6			1470-0328	1471-0528		WOS:000521437500001	32133780
Akhtar, M. A.; Saravelos, S. H.; Li, T. C.; Jayaprakasan, K.	Reproductive Implications and Management of Congenital Uterine Anomalies Scientific Impact Paper No. 62November 2019	BJOG-AN INTERNATIONAL JOURNAL OF OBSTETRICS AND GYNAECOLOGY	127	5	E1	E13	10.1111/1471-0528.15968	Article	APR 2020	2020	Plain language summary Congenital uterine anomalies (CUAs) are malformations of the womb that develop during fetal life. When a baby girl is in her mother's womb, her womb develops as two separate halves from two tubular structures called 'mullerian ducts', which fuse together before she is born. Abnormalities that occur during the baby's development can be variable from complete absence of a wom…									22	2	0	0	1	1	25			1470-0328	1471-0528		WOS:000497349800001	31749334
Velle-Forbord, V.; Skrastad, R. B.; Salvesen, O.; Kramer, M. S.; Morken, N. H.; Vanky, E.	Breastfeeding and long-term maternal metabolic health in the HUNT Study: a longitudinal population-based cohort study	BJOG-AN INTERNATIONAL JOURNAL OF OBSTETRICS AND GYNAECOLOGY	126	4	526	534	10.1111/1471-0528.15538	Article	MAR 2019	2019	ObjectiveBreastfeeding (BF) has been reported to improve long-term maternal metabolic health in observational studies, but not in the randomised controlled PROBIT study. Research also suggests that maternal pre-pregnant metabolic health may affect BF. We aimed to disentangle effects of BF on long-term maternal metabolic health from effects of pre-pregnant metabolic health on BF duration and long-…									5	0	0	0	2	0	5			1470-0328	1471-0528		WOS:000458702400022	30461169
Choi, Yun-sun; Kim, Jin-Ha; Kim, Yejin; Cho, Hye Jung; Sung, Ji-Hee; Choi, Suk-Joo; Oh, Soo-Young; Kim, Yae-Jean; Roh, Cheong-Rae	Growing threat of extended-spectrum beta-lactamase-producing Enterobacteriaceae colonisation in high-risk pregnancies: A cross-sectional study	BJOG-AN INTERNATIONAL JOURNAL OF OBSTETRICS AND GYNAECOLOGY					10.1111/1471-0528.17194	Article; Early Access		2022	Objective: To investigate the epidemiological changes in extended-spectrum lactamase-producing Enterobacteriaceae (ESBL-E) vaginal colonisation in pregnant women deemed at high risk, and to identify independent risk factors. Further, the differences in perinatal outcomes according to maternal ESBL-E vaginal colonisation were analysed.Design: Cross-sectional study.Setting: Republic of Korea.Popula…									0	0	0	0	0	0	0			1470-0328	1471-0528		WOS:000793002100001	35445798
