# Supplementary material for: Clinical trial registration and CONSORT adherence in obstetrics and gynecology journals: a cross-sectional analysis of Chinese- and English-language publications
Source: PeerJ. 2026 Apr 21;14:e21140. doi: 10.7717/peerj.21140 (PMC13108464; doi:10.7717/peerj.21140)
Supplement: Supplemental Information 1 [file peerj-14-21140-s001.zip › Raw data-updated/RCT-English journals/First round-excluded based on article type review/7.xls]

## Sheet: savedrecs
Authors	Article Title	Source Title	Volume	Issue	Start Page	End Page	DOI	Document Type	Publication Date	Publication Year	Abstract	Abstract - Foreign	Abstract - English Transliteration	Abstract - Foreign	Abstract - Korean	Conference Title	Conference Date	Conference Sponsor	Conference Location	Times Cited, WoS Core	Times Cited, CSCD	Times Cited, RSCI	Times Cited, ARCI	Times Cited, BCI	Times Cited, SCIELO	Times Cited, All Databases	180 Day Usage Count	Since 2013 Usage Count	ISSN	eISSN	ISBN	UT (Unique ID)	Pubmed Id
Swailes, Alexa; Gupta, Megha; Chauhan, Suneet P.; Kesterson, Joshua; Kunselman, Allen; Wagner, Stephen	Factors associated with the successful completion of randomized controlled trials in gynecological oncology	GYNECOLOGIC ONCOLOGY	155	2	283	286	10.1016/j.ygyno.2019.09.007	Article	NOV 2019	2019	Purpose: The aim of our review was to ascertain factors associated with the successful completion of a randomized controlled trial in gynecological oncology.Materials and methods: This retrospective cohort study utilized data collected from the National Institutes of Health's US National Library of Medicine database on ClinicalTrials.gov . Data was collected over a five year period (2009-2013). U…									2	0	0	0	1	0	2			0090-8258	1095-6859		WOS:000497893600018	31519318
Pareek, Vibhay; Barthwal, Mansi; Giridhar, Prashanth; Patil, Pritee A.; Upadhyay, Ashish Dutt; Mallick, Supriya	A phase III randomised trial of trans-abdominal ultrasound in improving application quality and dosimetry of intra-cavitary brachytherapy in locally advanced cervical cancer	GYNECOLOGIC ONCOLOGY	160	2	375	378	10.1016/j.ygyno.2020.11.032	Article	FEB 2021	2021	Introduction. Intra-cavitary brachytherapy (ICB) remains an integral part of radiotherapy treatment in cervical cancer. Two-dimensional X ray point-based planning remains common and blind insertion leads to uterine perforations and higher toxicity. We conducted a randomised controlled trial of using trans-abdominal ultrasound in performing ICB to reduce perforation and organ at risk doses. Patien…									7	0	0	0	1	0	7			0090-8258	1095-6859		WOS:000613686900004	33293047
Deken, Marion M.; van Doorn, Helena C.; Verver, Danielle; Boogerd, Leonora S. F.; de Valk, Kim S.; Rietbergen, Daphne D. D.; van Poelgeest, Mariette I. E.; de Kroon, Cor D.; Beltman, Jogchum J.; van Leeuwen, Fijs W. B.; Putter, Hein; Braak, Jeffrey P. B. M.; de Geus-Oei, Lioe-Fee; van de Velde, Cock J. H.; Burggraaf, Jacobus; Vahrmeijer, Alexander L.; Gaarenstroom, Katja N.	Near-infrared fluorescence imaging compared to standard sentinel lymph node detection with blue dye in patients with vulvar cancer - a randomized controlled trial	GYNECOLOGIC ONCOLOGY	159	3	672	680	10.1016/j.ygyno.2020.09.044	Article	DEC 2020	2020	Objective. The aim of this study was to assess the superiority of ICG-Tc-99m-nanocolloid for the intraoperative visual detection of sentinel lymph nodes (SLNs) in vulvar squamous cell carcinoma (VSCC) patients compared to standard SLN detection using Tc-99m-nanocolloid with blue dye.Methods. In this multicenter, randomized controlled trial, VSCC patients underwent either the standard SLN procedur…									8	0	0	0	3	0	8			0090-8258	1095-6859		WOS:000596721200014	33041071
Zamorano, Abigail S.; Wilson, Elise M.; Liu, Jingxia; Leon, Andrea; Kuroki, Lindsay M.; Thaker, Premal H.; McCourt, Carolyn K.; Fuh, Katherine C.; Powell, Matthew A.; Mutch, David G.; Evanoff, Bradley A.; Colditz, Graham A.; Hagemann, Andrea R.	Text-message-based behavioral weight loss for endometrial cancer survivors with obesity: A randomized controlled trial	GYNECOLOGIC ONCOLOGY	162	3	770	777	10.1016/j.ygyno.2021.06.007	Article	SEP 2021	2021	Objective. To evaluate the ability of a personalized text-message-based intervention to increase weight loss among endometrial cancer survivors with obesity.Methods. In this randomized, controlled trial, endometrial cancer survivors with obesity (BMI >= 30 kg/m(2)) were randomized to a personalized SMS text-message-based weight loss intervention or enhanced usual care. Primary outcome was weight …									3	0	0	0	1	0	3			0090-8258	1095-6859		WOS:000690807800037	34140179
Frangou, E.; Bertelli, G.; Love, S.; Mackean, M. J.; Glasspool, R. M.; Fotopoulou, C.; Cook, A.; Nicum, S.; Lord, R.; Ferguson, M.; Roux, R. L.; Martinez, M.; Butcher, C.; Hulbert-Williams, N.; Howells, L.; Blagden, S. P.	OVPSYCH2: A randomized controlled trial of psychological support versus standard of care following chemotherapy for ovarian cancer	GYNECOLOGIC ONCOLOGY	162	2	431	439	10.1016/j.ygyno.2021.05.024	Article	AUG 2021	2021	Background. Fear of disease progression (FOP) is a rational concern for women with Ovarian Cancer (OC) and depression is also common. To date there have been no randomized trials assessing the impact of psychological intervention on depression and FOP in this patient group. Patients and methods. Patients with primary or recurrent OC who had recently completed chemotherapy were eligible if they sc…									0	0	0	0	0	0	0			0090-8258	1095-6859		WOS:000677728800028	34059348
Polterauer, Stephan; Reich, Olaf; Widschwendter, Andreas; Hadjari, Laudia; Bogner, Gerhard; Reinthaller, Alexander; Joura, Elmar; Trutnovsky, Gerda; Ciresa-Koenig, Alexandra; Ganhoer-Schimboeck, Julia; Boehm, Ina; Berger, Regina; Langthaler, Eva; Aberle, Stephan W.; Heinze, Georg; Gleiss, Andreas; Grimm, Christoph	Topical imiquimod compared with conization to treat cervical high-grade squamous intraepithelial lesions: Multicenter, randomized controlled trial	GYNECOLOGIC ONCOLOGY	165	1	23	29	10.1016/j.ygyno.2022.01.033	Article	APR 2022	2022	Objective. In a previous phase II trial, we showed that topical imiquimod (IMQ) therapy is an efficacious treatment for high-grade squamous intraepithelial lesion (HSIL). Aim of the present study was to investigate the non inferiority of a 16-week topical, self-applied IMQ therapy compared to large loop excision of the transformation zone (LLETZ) in patients diagnosed with HSIL.Methods. Phase III…									3	0	0	0	0	0	3			0090-8258	1095-6859		WOS:000820704700005	35177279
Janda, Monika; Robledo, Kristy P.; Gebski, Val; Armes, Jane E.; Alizart, Michelle; Cummings, Margaret; Chen, Chen; Leung, Yee; Sykes, Peter; McNally, Orla; Oehler, Martin K.; Walker, Graeme; Garrett, Andrea; Tang, Amy; Land, Russell; Nicklin, James L.; Chetty, Naven; Perrin, Lewis C.; Hoet, Greet; Sowden, Katherine; Eva, Lois; Tristram, Amanda; Obermair, Andreas	Complete pathological response following levonorgestrel intrauterine device in clinically stage 1 endometrial adenocarcinoma: Results of a randomized clinical trial	GYNECOLOGIC ONCOLOGY	161	1	143	151	10.1016/j.ygyno.2021.01.029	Article	APR 2021	2021	Purpose. Intrauterine levonorgestrel (LNG-IUD) is used to treat patients with endometrial adenocarcinoma (EAC) and endometrial hyperplasia with atypia (EHA) but limited evidence is available on its effectiveness. The study de term fined the extent to which LNG-IUD with or without metformin (M) or weight loss (WL) achieves a pathological complete response (pCR) in patients with EAC or EHA.Patients…									16	1	0	0	6	0	17			0090-8258	1095-6859		WOS:000632713900020	33762086
Gaillard, Stephanie; Oaknin, Ana; Ray-Coquard, Isabelle; Vergote, Ignace; Scambia, Giovanni; Colombo, Nicoletta; Fernandez, Cristian; Alfaro, Vicente; Kahatt, Carmen; Nieto, Antonio; Zeaiter, Ali; Aracil, Miguel; Vidal, Laura; Pardo-Burdalo, Beatriz; Papai, Zsuzsanna; Kristeleit, Rebecca; O'Malley, David M.; Benjamin, Ivor; Pautier, Patricia; Lorusso, Domenica	Lurbinectedin versus pegylated liposomal doxorubicin or topotecan in patients with platinum-resistant ovarian cancer: A multicenter, randomized, controlled, open-label phase 3 study (CORAIL)	GYNECOLOGIC ONCOLOGY	163	2	237	245	10.1016/j.ygyno.2021.08.032	Article	NOV 2021	2021	Objective. The randomized phase 3 CORAIL trial evaluated whether lurbinectedin improved progression-free survival (PFS) compared to pegylated liposomal doxorubirin (PLD) or topotecan in patients with platinumresistant ovarian cancer.Methods. Patients were randomly assigned (1:1) to lurbinectedin 32 mg/m(2) 1-h i.v. infusion q3wk (experimental arm), versus PLD 50 mg/m(2) 1-h i.v. infusion q4wk or …									11	0	0	0	6	0	11			0090-8258	1095-6859		WOS:000714728500004	34521554
Graul, A.; Haggerty, A.; Stickley, C.; Kumar, P.; Morales, K.; Bogner, H.; Burger, R. A.; Morgan, M.; Ko, E.	Effect of of patient education on palliative care knowledge and acceptability of outpatient palliative care services among gynecologic oncology patients: A randomized controlled trial	GYNECOLOGIC ONCOLOGY	156	2	482	487	10.1016/j.ygyno.2019.11.023	Article	FEB 2020	2020	Objectives. A randomized control trial (RCT) to estimate the effect of an interventional video on improving palliative care knowledge, acceptability and attendance to outpatient services in gynecologic oncology patients.Methods. Women receiving treatment for gynecologic malignancy recruited at an academic tertiary care center were randomized to: palliative care educational video or non-directive …									7	0	0	0	1	0	7			0090-8258	1095-6859		WOS:000515193200031	31831167
Colombo, Nicoletta; Tomao, Federica; Panici, Pierluigi Benedetti; Nicoletto, Maria Ornella; Tognon, Germana; Bologna, Alessandra; Lissoni, Andrea Alberto; DeCensi, Andrea; Lapresa, Mariateresa; Mancari, Rosanna; Palaia, Innocenza; Tasca, Giulia; Tettamanzi, Francesca; Alvisi, Maria Francesca; Rulli, Eliana; Poli, Davide; Carlucci, Luciano; Torri, Valter; Fossati, Roldano; Biagioli, Elena	Randomized phase II trial of weekly paclitaxel vs. cediranib-olaparib (continuous or intermittent schedule) in platinum-resistant high-grade epithelial ovarian cancer	GYNECOLOGIC ONCOLOGY	164	3	505	513	10.1016/j.ygyno.2022.01.015	Article	MAR 2022	2022	Background. Previous findings showed that cediranib-olaparib increased PFS in women with recurrent platinum-sensitive ovarian cancer compared to olaparib alone.Methods. BAROCCO trial randomized 123 patients: 80mg/m(2) paclitaxel weekly up to 24 weeks (control), olaparib 300 mg tablets twice daily together with 20 mg cediranib daily (continuous schedule) or with 20 mg cediranib 5 days/week (interm…									6	0	0	0	2	0	6			0090-8258	1095-6859		WOS:000809757900007	35063281
Vogel, Rachel I.; Niendorf, Kristin; Petzel, Sue; Lee, Heewon; Teoh, Deanna; Blaes, Anne H.; Argenta, Peter; Rivard, Colleen; Winterhoff, Boris; Lee, Hee Yun; Geller, Melissa A.	A patient-centered mobile health application to motivate use of genetic counseling among women with ovarian cancer: A pilot randomized controlled trial	GYNECOLOGIC ONCOLOGY	153	1	100	107	10.1016/j.ygyno.2019.01.019	Article	APR 2019	2019	Objective. Despite current guidelines recommending women with ovarian cancer receive genetic risk evaluation by a genetic counselor, utilization has historically been low. We sought to assess the feasibility and effectiveness of a week-long mobile Application for Genetic Information on Cancer (mAGIC) intervention aimed to persuade women with ovarian cancer to pursue genetic counseling.Methods. Th…									8	0	0	0	3	0	8			0090-8258	1095-6859		WOS:000463692600016	30718125
Pitiyarachchi, Omali; Friedlander, Michael; Java, James J.; Chan, John K.; Armstrong, Deborah K.; Markman, Maurie; Herzog, Thomas J.; Monk, Bradley J.; Backes, Floor; Secord, Angeles Alvarez; Bonebrake, Albert; Rose, Peter G.; Tewari, Krishnansu S.; Lentz, Samuel S.; Geller, Melissa A.; Copeland, Larry J.; Mannel, Robert S.	What proportion of patients with stage 3 ovarian cancer are potentially cured following intraperitoneal chemotherapy? Analysis of the long term (>= 10 years) survivors in NRG/GOG randomized clinical trials of intraperitoneal and intravenous chemotherapy in stage III ovarian cancer	GYNECOLOGIC ONCOLOGY	166	3	410	416	10.1016/j.ygyno.2022.07.004	Article	SEP 2022	2022	Objective. Patients with advanced epithelial ovarian cancer (EOC) alive without progression at a landmark time-point of 10 years from diagnosis are likely cured. We report the proportion of patients with Stage III EOC who were long-term disease-free survivors (LTDFS >= 10 years) following either intraperitoneal (IP) or intravenous (IV) chemotherapy as well as the predictors of LTDFS.Methods. Data…									0	0	0	0	0	0	0			0090-8258	1095-6859		WOS:000861379900008	35835612
Lorusso, D.; Ferrandina, G.; Colombo, N.; Pignata, S.; Pietragalla, A.; Sonetto, C.; Pisano, C.; Lapresa, M. T.; Savarese, A.; Tagliaferri, P.; Lombardi, D.; Cinieri, S.; Breda, E.; Sabatucci, I.; Sabbatini, R.; Conte, C.; Cecere, S. C.; Maltese, G.; Scambia, G.	Carboplatin-paclitaxel compared to Carboplatin-Paclitaxel-Bevacizumab in advanced or recurrent endometrial cancer: MITO END-2-A randomized phase II trial	GYNECOLOGIC ONCOLOGY	155	3	406	412	10.1016/j.ygyno.2019.10.013	Article	DEC 2019	2019	Objective: Increased Vascular Endothelial Growth Factor Receptor (VEGF) expression in endometrial cancer (EC) is associated with a poor prognosis. Preliminary clinical data reported Bevacizumab effectiveness in EC both as single agent and in combination with chemotherapy.Methods: In a phase II trial, patients with advanced (FIGO stage III-IV) or recurrent EC were randomized to receive Carboplatin…									32	2	0	0	15	0	33			0090-8258	1095-6859		WOS:000504803500004	31677820
Patel, Shweta N.; Staples, Jeanine N.; Garcia, Christine; Chatfield, Lindsay; Ferriss, J. Stuart; Duska, Linda	Are ethnic and racial minority women less likely to participate in clinical trials?	GYNECOLOGIC ONCOLOGY	157	2	323	328	10.1016/j.ygyno.2020.01.040	Article	MAY 2020	2020	Objectives. Given the disparity that exists in enrollment of minorities to oncology clinical trials, the objective of our study was to assess whether race is associated with willingness to participate in gynecologic oncology clinical trials in a rural Southern academic medicine setting. Our secondary aim was to determine whether willingness to participate is impacted by an educational interventio…									12	0	0	0	3	0	12			0090-8258	1095-6859		WOS:000531100600005	32253046
Schofield, P.; Gough, K.; Pascoe, M.; Bergin, R.; White, K.; Mileshkin, L.; Bernshaw, D.; Kinnane, N.; Jackson, M.; Do, V.; Brand, A.; Aranda, S.; Cheuk, R.; Drosdowsky, A.; Penberthy, S.; Juraskova, I.	A nurse- and peer-led psycho-educational intervention to support women with gynaecological cancers receiving curative radiotherapy: The PeNTAGOn randomised controlled trial - ANZGOG 1102	GYNECOLOGIC ONCOLOGY	159	3	785	793	10.1016/j.ygyno.2020.09.016	Article	DEC 2020	2020	Objective. Radiotherapy for gynaecological cancer is associated with multiple adverse effects. This randomised controlled trial evaluated the impact of a combined nurse- and peer-led psycho-educational intervention on psychological distress, preparation for treatment, quality of life, psychosexual function, unmet needs and vaginal stenosis.Methods. Eligible women had a confirmed diagnosis of gyna…									5	0	0	0	1	2	7			0090-8258	1095-6859		WOS:000596721200030	32962898
Harper, Diane M.; Nieminen, Pekka; Donders, Gilbert; Einstein, Mark H.; Garcia, Francisco; Huh, Warner K.; Stoler, Mark H.; Glavini, Katerina; Attley, Gemma; Limacher, Jean-Marc; Bastien, Berangere; Calleja, Elizabeth	The efficacy and safety of Tipapkinogen Sovacivec therapeutic HPV vaccine in cervical intraepithelial neoplasia grades 2 and 3: Randomized controlled phase II trial with 2.5 years of follow-up	GYNECOLOGIC ONCOLOGY	153	3	521	529	10.1016/j.ygyno.2019.03.250	Article	JUN 2019	2019	Background. While prophylactic human papillomavirus (HPV) vaccination exists, women are still developing cervical intraepithelial neoplasia (CIN) grade 2 or 3 for which an immunotherapeutic, non-surgical, approach may be effective. The primary aim was to assess the efficacy of tipapkinogen sovacivec (TS) vaccine in achieving histologic resolution of CIN2/3 associated with high risk (HR) HPV types…									26	3	0	0	19	0	29			0090-8258	1095-6859		WOS:000471737100011	30955915
Madariaga, Ainhoa; Mitchell, Sandra A; Pittman, Tyler; Wang, Lisa; Bowering, Valerie; Kavak, Nisan; Quintos, Judy; Chang, Karen; Ramsahai, Janelle; Karakasis, Katherine; Welch, Stephen A; Dhani, Neesha C; Lheureux, Stephanie; Oza, Amit M	Patient self-reporting of tolerability using PRO-CTCAE in a randomized double-blind, placebo-controlled phase II trial comparing gemcitabine in combination with adavosertib or placebo in patients with platinum resistant or refractory epithelial ovarian carcinoma.	Gynecologic oncology					10.1016/j.ygyno.2022.08.006	Journal Article	2022-Aug-30	2022	BACKGROUND: A double-blind, randomized, placebo-controlled, phase 2 trial assessed gemcitabine in combination with the wee1 inhibitor adavosertib or placebo in platinum resistant or refractory high grade serous ovarian cancer (HGSOC), demonstrating improved progression free and overall survival favouring the adavosertib/gemcitabine arm. An exploratory objective of the study included the PRO-CTCAE…									0	0	0	0	0	0	0				1095-6859		MEDLINE:36055813	36055813
Rozenholc, Alexandre; Samouelian, Vanessa; Warkus, Thomas; Gauthier, Philippe; Provencher, Diane; Sauthier, Philippe; Gauthier, France; Drakopoulos, Panagiotis; Cormier, Beatrice	Green versus blue: Randomized controlled trial comparing indocyanine green with methylene blue for sentinel lymph node detection in endometrial cancer	GYNECOLOGIC ONCOLOGY	153	3	500	504	10.1016/j.ygyno.2019.03.103	Article	JUN 2019	2019	Objective. To ascertain the increase in detection rate of sentinel lymph node (SLN) associated with the use of indocyanine green (ICG) in comparison with methylene blue dye in women with endometrial cancer.Methods. For this randomized controlled trial, all patients underwent SLN mapping after injection of blue dye on one side of the cervix and ICG on the other side. Randomization was for the side…									51	2	0	0	12	0	52			0090-8258	1095-6859		WOS:000471737100007	30902369
Swisher, Elizabeth M.; Aghajanian, Carol; O'Malley, David M.; Fleming, Gini F.; Kaufmann, Scott H.; Levine, Douglas A.; Birrer, Michael J.; Moore, Kathleen N.; Spirtos, Nick M.; Shahin, Mark S.; Reid, Thomas J.; Friedlander, Michael; Steffensen, Karina Dahl; Okamoto, Aikou; Sehgal, Vasudha; Ansell, Peter J.; Dinh, Minh H.; Bookman, Michael A.; Coleman, Robert L.	Impact of homologous recombination status and responses with veliparib combined with first-line chemotherapy in ovarian cancer in the Phase 3 VELIA/GOG-3005 study	GYNECOLOGIC ONCOLOGY	164	2	245	253	10.1016/j.ygyno.2021.12.003	Article	FEB 2022	2022	Objective. In the Phase 3 VELIA trial (NCT02470585), PARP inhibitor (PARPi) veliparib was combined with first-line chemotherapy and continued as maintenance for patients with ovarian carcinoma enrolled regardless of chemotherapy response or biomarker status. Here, we report exploratory analyses of the impact of homologous recombination deficient (HRD) or proficient (HRP) status on progression-fre…									2	0	0	0	1	0	2			0090-8258	1095-6859		WOS:000789325700002	34906376
Cartmel, Brenda; Hughes, Meghan; Ercolano, Elizabeth A.; Gottlieb, Linda; Li, Fangyong; Zhou, Yang; Harrigan, Maura; Ligibel, Jennifer A.; von Gruenigen, Vivian E.; Gogoi, Radhika; Schwartz, Peter E.; Risch, Harvey A.; Lu, Lingeng; Irwin, Melinda L.	Randomized trial of exercise on depressive symptomatology and brain derived neurotrophic factor (BDNF) in ovarian cancer survivors: The Women's Activity and Lifestyle Study in Connecticut (WALC)	GYNECOLOGIC ONCOLOGY	161	2	587	594	10.1016/j.ygyno.2021.02.036	Article	MAY 2021	2021	Objectives. Depression is one of the most prevalent mental disorders, and rates are higher among cancer survivors than the general population, and higher in ovarian cancer patients compared to cohorts of other cancer survivors. Physical activity has been associated with lower depressive symptoms in cancer survivors, yet no trial has examined this association in women with ovarian cancer. We exami…									1	0	0	0	1	0	1			0090-8258	1095-6859		WOS:000644070000043	33773809
Knauss, Tara; Hansen, Bo T; Pedersen, Kine; Aasbo, Gunvor; Kunst, Natalia; Burger, Emily A	The cost-effectiveness of opt-in and send-to-all HPV self-sampling among long-term non-attenders to cervical cancer screening in Norway: The Equalscreen randomized controlled trial.	Gynecologic oncology	168		39	47	10.1016/j.ygyno.2022.10.027	Randomized Controlled Trial; Journal Article	2023-Jan	2023	OBJECTIVE: We assessed the cost-effectiveness of mailing a human papillomavirus self-sampling (HPV-ss) kit, directly or via invitation to order, compared with mailing reminder letters among long-term non-attenders in Norway.METHODS: We conducted a secondary analysis using the Equalscreen study data with 6000 women aged 35-69 years who had not screened in 10+ years. Participants were equally rando…									0	0	0	0	0	0	0				1095-6859		MEDLINE:36371904	36371904
Giuliano, Anna R.; Joura, Elmar A.; Garland, Suzanne M.; Huh, Warner K.; Iversen, Ole-Erik; Kjaer, Susanne K.; Ferenczy, Alex; Kurman, Robert J.; Ronnett, Brigitte M.; Stoler, Mark H.; Bautista, Oliver M.; Moeller, Erin; Ritter, Michael; Shields, Christine; Luxembourg, Alain	Nine-valent HPV vaccine efficacy against related diseases and definitive therapy: comparison with historic placebo population	GYNECOLOGIC ONCOLOGY	154	1	110	117	10.1016/j.ygyno.2019.03.253	Article	JUL 2019	2019	Objective. Nine-valent human papillomavirus (9vHPV) vaccine efficacy against disease and cervical surgeries related to all nine vaccine components was assessed compared with a historic placebo population. This was not assessed in the 9vHPV vaccine efficacy trial since the trial was quadrivalent HPV (qHPV) vaccine-controlled, efficacy was measured for the five HPV types covered only by 9vHPV vacci…									37	7	0	0	15	0	44			0090-8258	1095-6859		WOS:000473555400018	30982556
Kurtz, Jean-Emmanuel; Gebski, Val; Sukhin, Vladyslav; Carey, Mark; Kong, Iwa; Glasspool, Rosalind M.; Berek, Jonathan S.; Batista, Mariana de Paiva; Hall, Marcia; Kim, Jae-Weon; Yeoshoua, Effi; Fujiwara, Noriko; Nam, Byung-Ho; Polleis, Sandra; Lee, Jung-Yun; Strojna, Aleksandra; Farrelly, Laura; Schwameis, Richard; Fossati, Roldano; Darlington, Anne-Sophie; Lai, Chyong-Huey; Wright, Alexi A.; Ros…	Incorporating patient centered benefits as endpoints in randomized trials of maintenance therapies in advanced ovarian cancer: A position paper from the GCIG symptom benefit committee	GYNECOLOGIC ONCOLOGY	161	2	502	507	10.1016/j.ygyno.2021.02.018	Article	MAY 2021	2021	Background. Quality of life and patient reported outcome measures (PROMs) are important secondary end-points and incorporated in most contemporary clinical trials. There have been deficiencies in their assessment and reporting in ovarian cancer clinical trials, particularly in trials of maintenance treatment where they are of particular importance. The Gynecologic Cancer InterGroup (GCIG) symptom…									2	0	0	0	0	0	2			0090-8258	1095-6859		WOS:000644070000030	33612336
Fuh, Katherine C.; Java, James J.; Chan, John K.; Kapp, Daniel S.; Monk, Bradley J.; Burger, Robert A.; Young, Robert C.; Alberts, David S.; McGuire, William P.; Markman, Maurie; Bell, Jeffrey; Ozols, Robert F.; Armstrong, Deborah K.; Aghajanian, Carol; Bookman, Michael A.; Mannel, Robert S.	Differences in presentation and survival of Asians compared to Caucasians with ovarian cancer: An NRG Oncology/GOG Ancillary study of 7914 patients	GYNECOLOGIC ONCOLOGY	154	2	420	425	10.1016/j.ygyno.2019.05.013	Article	AUG 2019	2019	Purpose. To compare patient/tumor characteristics and outcomes of Asians to Caucasian patients with epithelial ovarian cancer.Methods. Ancillary data were pooled and analyzed from ten prospective randomized front-line Gynecologic Oncology Group clinical trials from 1996 to 2011. Demographic, clinicopathologic features, disease-specific and all-cause survival were analyzed.Results. Of 7914 patient…									11	0	0	0	3	0	11			0090-8258	1095-6859		WOS:000478859300029	31229298
Vergote, I; Bergfeldt, K.; Franquet, A.; Lisyanskaya, A. S.; Bjermo, H.; Heldring, N.; Buyse, M.; Brize, A.	A randomized phase III trial in patients with recurrent platinum sensitive ovarian cancer comparing efficacy and safety of paclitaxel micellar and Cremophor EL-paclitaxel	GYNECOLOGIC ONCOLOGY	156	2	293	300	10.1016/j.ygyno.2019.11.034	Article	FEB 2020	2020	Objective. Paclitaxel micellar was developed to avoid Cremophor-EL (Cr-EL) associated dose limiting toxicity and to allow a shorter infusion time. The efficacy and safety of paclitaxel micellar (+carboplatin) was compared to Cr-EL paclitaxel (+carboplatin) in recurrent platinum-sensitive ovarian, fallopian tube or peritoneal carcinoma.Methods. This was a multicentre, open-label, randomized phase …									15	0	0	0	6	0	15			0090-8258	1095-6859		WOS:000515193200006	31826802
Vergote, Ignace; Heitz, Florian; Buderath, Paul; Powell, Matthew; Sehouli, Jalid; Lee, Christine M.; Hamilton, Anne; Fiorica, James; Moore, Kathleen N.; Teneriello, Michael; Golden, Lisa; Zhang, Wei; Pitou, Celine; Bell, Robert; Campbell, Robert; Farrington, Daphne L.; Bell-McGuinn, Katherine; Wenham, Robert M.	A randomized, double-blind, placebo-controlled phase 1b/2 study of ralimetinib, a p38 MAPK inhibitor, plus gemcitabine and carboplatin versus gemcitabine and carboplatin for women with recurrent platinum-sensitive ovarian cancer	GYNECOLOGIC ONCOLOGY	156	1	23	31	10.1016/j.ygyno.2019.11.006	Article	JAN 2020	2020	Objective: This phase 1b/2 clinical trial (NCT01663857) evaluated the efficacy of ralimetinib in combination with gemcitabine (G) and carboplatin (C), followed by maintenance ralimetinib, for patients with recurrent platinum-sensitive epithelial ovarian cancer.Methods: Phase 1b was to determine the recommended phase 2 dose (RP2D) of ralimetinib administered Q12H on Days 1-10 (q21d) in combination…									26	0	0	0	12	0	26			0090-8258	1095-6859		WOS:000511495700005	31791552
Tewari, Krishnansu S.; Sill, Michael W.; Coleman, Robert L.; Aghajanian, Carol; Mannel, Robert; DiSilvestro, Paul A.; Powell, Matthew; Randall, Leslie M.; Farley, John; Rubin, Stephen C.; Monk, Bradley J.	Bevacizumab plus fosbretabulin in recurrent ovarian cancer: Overall survival and exploratory analyses of a randomized phase II NRG oncology/gynecologic oncology group study	GYNECOLOGIC ONCOLOGY	159	1	79	87	10.1016/j.ygyno.2020.07.015	Article	OCT 2020	2020	Objective. To explore the relationship between tumor size and response to combined anti-vascular targeted therapy using the anti-angiogenesis inhibitor, bevacizumab, and the tubulin-binding vascular disrupting agent, fosbretabulin.Methods. An exploratory, post-hoc analysis of the randomized phase II trial, Gynecologic Oncology Group01861, was performed. One hundred and seven patients with recurre…									4	0	0	0	2	0	4			0090-8258	1095-6859		WOS:000576604900015	32723679
Arend, Rebecca C.; Davis, Allison M.; Chimiczewski, Przemyslaw; O'Malley, David M.; Provencher, Diane; Vergote, Ignace; Ghamande, Sharad; Birrer, Michael J.	EMR 20006-012: A phase II randomized double-blind placebo controlled trial comparing the combination of pimasertib (MEK inhibitor) with SAR245409 (PI3K inhibitor) to pimasertib alone in patients with previously treated unresectable borderline or low grade ovarian cancer	GYNECOLOGIC ONCOLOGY	156	2	301	307	10.1016/j.ygyno.2019.12.002	Article	FEB 2020	2020	Objective. To compare the combination of a MEK inhibitor (pimasertib) and a PI3K inhibitor (SAR245409) to pimasertib alone in recurrent unresectable borderline/low malignant potential (LMP) or low-grade serous ovarian carcinoma (LGSOC), determining whether combination is superior.Methods. Patients with previously treated, recurrent LMP or LGSOC with measurable disease received either combination …									21	1	0	0	17	0	22			0090-8258	1095-6859		WOS:000515193200007	31870556
Ubachs, Jorne; Koole, Simone N.; Lahaye, Max; Fabris, Cristina; Bruijs, Leigh; van Leeuwen, Jules Schagen; Schreuder, Henk W. R.; Hermans, R. H.; de Hingh, I. H.; van der Velden, J.; Arts, H. J.; van Ham, M.; van Dam, P.; Vuylsteke, P.; Bastings, Jacco; Kruitwagen, Roy F. P. M.; Lambrechts, Sandrina; Damink, Steven W. M. Olde; Rensen, Sander S.; Van Gorp, Toon; Sonke, Gabe S.; van Driel, Willemie…	No influence of sarcopenia on survival of ovarian cancer patients in a prospective validation study	GYNECOLOGIC ONCOLOGY	159	3	706	711	10.1016/j.ygyno.2020.09.042	Article	DEC 2020	2020	Objective. Decrease in skeletal muscle index (SMI) during neoadjuvant chemotherapy (NACT) has been associated with worse outcome in patients with advanced ovarian cancer. To validate these findings, we tested if a decrease in SMI was a prognostic factor for a homogenous cohort of patients who received NACT in the randomized phase 3 OVHIPEC-trial.Methods. CT-scans were performed at baseline and af…									7	0	0	0	1	0	7			0090-8258	1095-6859		WOS:000596721200019	33019981
Hall, M. R.; Dehbi, H. -M.; Banerjee, S.; Lord, R.; Clamp, A.; Ledermann, J. A.; Nicum, S.; Lilleywhite, R.; Bowen, R.; Michael, A.; Feeney, A.; Glasspool, R.; Hackshaw, A.; Rustin, G.	A phase II randomised, placebo-controlled trial of low dose (metronomic) cyclophosphamide and nintedanib (BIBF1120) in advanced ovarian, fallopian tube or primary peritoneal cancer	GYNECOLOGIC ONCOLOGY	159	3	692	698	10.1016/j.ygyno.2020.09.048	Article	DEC 2020	2020	Background. We investigated the safety and efficacy of a combination of the oral tyrosine kinase inhibitor, nintedanib (BIBF 1120) with oral cyclophosphamide in patients with relapsed ovarian cancer.Patients and methods. Patients with relapsed ovarian, fallopian tube or primary peritoneal cancer received oral cyclophosphamide (100 mg o.d.) and were randomised (1,1) to also have either oral ninted…									10	0	0	0	4	0	10			0090-8258	1095-6859		WOS:000596721200017	33077258
Miller, David Scott; Randall, Marcus E.; Filiaci, Virginia	Progress in endometrial cancer: Contributions of the former Gynecologic Oncology Group	GYNECOLOGIC ONCOLOGY	157	2	312	322	10.1016/j.ygyno.2020.01.012	Article	MAY 2020	2020	For over forty years, the Gynecologic Oncology Group drove progress in treating endometrial cancer. The first decades of investigation began with a meticulous prospective. surgicopathologic staging study that was the platform for development of all subsequent trials. The resultant statistical model of low risk, intermediate risk, and high-risk groups of patients led to trials where therapeutic mo…									4	0	0	0	1	0	4			0090-8258	1095-6859		WOS:000531100600004	32014330
Cohen, Paul A.; Leung, Yee; Anderson, Lyndal; van der Griend, Rachael; Chivers, Paola; Bilic, Sanela; Bittinger, Sophie; Brand, Alison; Bulsara, Max K.; Codde, Jim; Eva, Lois; Farrell, Louise; Harker, Dianne; Herbst, Unine; Jeffares, Stephanie; Loh, Diane; McNally, Orla; Mohan, Ganendra Raj; Nicholson, Tarryn; Powell, Aime; Salfinger, Stuart G.; Simcock, Bryony; Stewart, Colin; Silvers, Julie; St…	Excisional treatment comparison for in situ endocervical adenocarcinoma (EXCISE): A phase 2 pilot randomized controlled trial to compare histopathological margin status, specimen size and fragmentation after loop electrosurgical excision procedure and cold knife cone biopsy	GYNECOLOGIC ONCOLOGY	159	3	623	629	10.1016/j.ygyno.2020.09.053	Article	DEC 2020	2020	Objective. Adenocarcinoma in situ (AIS) of the cervix is a precursor to cervical adenocarcinoma. When AIS is detected by cervical screening an excision biopsy is mandatory to exclude invasion. We aimed to compare margins status, specimen size and fragmentation after loop electrosurgical excision procedure (LEEP) and 'cold knife cone biopsy' (CKC).Methods. The EXCISE Trial was an investigator-init…									1	1	0	0	0	0	2			0090-8258	1095-6859		WOS:000596721200007	33032824
Foote, Jonathan R.; Secord, Angeles Alvarez; Liang, Margaret, I; Ehrisman, Jessie A.; Cohn, David E.; Jewell, Elizabeth; Havrilesky, Laura J.	Targeted composite value-based endpoints in platinum-sensitive recurrent ovarian cancer	GYNECOLOGIC ONCOLOGY	152	3	445	451	10.1016/j.ygyno.2018.11.028	Article	MAR 2019	2019	Objectives. FDA-approved treatments for platinum-sensitive recurrent ovarian cancer (PSROC) include bevacizumab and PARP inhibitors (PARPi); clinical decisions regarding therapy must be made prior to initiating chemotherapy. Using the American Society of Clinical Oncology (ASCO) and European Society of Medical Oncology (ESMO) value frameworks, we assessed relative values of concurrent/maintenance…									3	0	0	0	2	0	3			0090-8258	1095-6859		WOS:000461726100003	30876487
Arend, Rebecca C.; Monk, Bradley J.; Herzog, Thomas J.; Moore, Kathleen N.; Shapira-Frommer, Ronnie; Ledermann, Jonathan A.; Tewari, Krishnansu S.; Secord, Angeles Alvarez; Minei, Tamar Rachmilewitz; Freedman, Laurence S.; Miller, Austin; Shmueli, Shifra Fain; Lavi, Michal; Penson, Richard T.	Utilizing an interim futility analysis of the OVAL study (VB-111-701/GOG 3018) for potential reduction of risk: A phase III, double blind, randomized controlled trial of ofranergene obadenovec (VB-111) and weekly paclitaxel in patients with platinum resistant ovarian cancer	GYNECOLOGIC ONCOLOGY	161	2	496	501	10.1016/j.ygyno.2021.02.014	Article	MAY 2021	2021	Objective. Report the results from a preplanned interim analysis of a phase III, double blind, randomized controlled study of ofranergene obadenovec (VB-111), a targeted anti-cancer gene therapy, in combination with paclitaxel in patients with platinum resistant ovarian cancer (PROC).Methods. The OVAL (NCT03398655) study is anon-going study where patients are randomly assigned in a 1:1 ratio to w…									1	0	0	0	1	0	1			0090-8258	1095-6859		WOS:000644070000029	33637348
Rakowski, Joseph A.; Holloway, Robert W.; Ahmad, Sarfraz; Jeppson, Corinne N.; James, Jeffrey A.; Ghurani, Giselle B.; Bigsby, Glenn E.; Kendrick, James E.	A prospective randomized trial of intravenous ketorolac vs. acetaminophen administered with opioid patient-controlled analgesia in gynecologic surgery	GYNECOLOGIC ONCOLOGY	155	3	468	472	10.1016/j.ygyno.2019.09.019	Article	DEC 2019	2019	Objective: To determine which non-narcotic analgesic, acetaminophen (Ofirmev (R)) or ketorolac (Toradol), provides better post-operative pain control when combined with an opioid patient-controlled analgesia (PCA) pump. Secondary objectives include comparisons of the rates of ileus, post-operative bleeding, transfusions, and length-of-hospitalization (LOH).Methods: A prospective, randomized trial…									6	0	0	0	1	0	6			0090-8258	1095-6859		WOS:000504803500012	31601494
Chelariu-Raicu, Anca; Nick, Alpa; Urban, Renata; Gordinier, Mary; Leuschner, Carola; Bavisotto, Linda; Dal Molin, Graziela Zibetti; Whisnant, John K.; Coleman, Robert L.	A multicenter open-label randomized phase II trial of paclitaxel plus EP-100, a novel LHRH receptor-targeted, membrane-disrupting peptide, versus paclitaxel alone for refractory or recurrent ovarian cancer	GYNECOLOGIC ONCOLOGY	160	2	418	426	10.1016/j.ygyno.2020.11.013	Article	FEB 2021	2021	Objective. This randomized open-label phase II study evaluated the safety and clinical activity of EP-100 plus weekly paclitaxel in patients with recurrent ovarian cancer expressing positive LHRH receptor.Methods. In a limited run-in dose escalation phase for EP-1 00, six patients were treated with ascending dose levels (13 mg/m2, 20 mg/m2, 30 mg/m2). In the randomized phase, patients received we…									2	0	0	0	2	0	2			0090-8258	1095-6859		WOS:000613686900011	33243443
Dias Fachini, Ana Maria; Zuliani, Antonio Carlos; Sarian, Luis Otavio; Teixeira, Julio Cesar; Barros Esteves, Sergio Carlos; Machado, Helymar da Costa; Zeferino, Luiz Carlos	Long-term outcomes of concomitant cisplatin plus radiotherapy versus radiotherapy alone in patients with stage IIIB squamous cervical cancer: A randomized controlled trial	GYNECOLOGIC ONCOLOGY	160	2	379	383	10.1016/j.ygyno.2020.11.029	Article	FEB 2021	2021	Objective. The present analysis determined the disease free survival (DFS) and overall survival (OS) at up to 14 years of follow-up in women who participated in our previous phase 3 randomized controlled clinical trial, in which women with stage IIIB squamous cervical cancer received either cisplatin plus RT or RT alone for treatment. The first study showed that the addition of cisplatin to RT of…									4	0	0	0	1	0	4			0090-8258	1095-6859		WOS:000613686900005	33341239
Mirza, Mansoor R.; Benigno, B.; Dorum, A.; Mahner, S.; Bessette, P.; Barcel, I. Bover; Berton-Rigaud, D.; Ledermann, J. A.; Rimel, B. J.; Herrstedt, J.; Lau, S.; du Bois, A.; Casado Herraez, A.; Kalbacher, E.; Buscema, J.; Lorusso, D.; Vergote, I; Levy, T.; Wang, P.; de Jong, F. A.; Gupta, D.; Matulonis, U. A.	Long-term safety in patients with recurrent ovarian cancer treated with niraparib versus placebo: Results from the phase III ENGOT-OV16/NOVA trial	GYNECOLOGIC ONCOLOGY	159	2	442	448	10.1016/j.ygyno.2020.09.006	Article; Proceedings Paper	NOV 2020	2020	Objective. Niraparib is a poly(ADP-ribose) polymerase (PARP) inhibitor approved for use in heavily pretreated patients and as maintenance treatment in patients with newly-diagnosed or recurrent ovarian cancer following are sponse to platinum-based chemotherapy. We present long-term safety data for niraparib from the ENGOT-OV16/NOVA trial.Methods. This multicenter, double-blind, randomized, contro…					Annual Conference of the Oncology-Nursing-SocietyAnnual Conference of the Oncology-Nursing-Society	APR 11-14, 2019APR 11-14, 2019	Oncol Nursing SocOncol Nursing Soc	Anaheim, CAAnaheim, CA	13	3	0	0	9	0	15			0090-8258	1095-6859		WOS:000580586500085	32981695
Schrier, Elizabeth; Xiong, Niya; Thompson, Embree; Poort, Hanneke; Schumer, Susan; Liu, Joyce F.; Krasner, Carolyn; Campos, Susana M.; Horowitz, Neil S.; Feltmate, Colleen; Konstantinopoulos, Panagiotis A.; Dinardo, Margaret M.; Tayob, Nabihah; Matulonis, Ursula A.; Patel, Mitesh; Wright, Alexi A.	Stepping into survivorship pilot study: Harnessing mobile health and principles of behavioral economics to increase physical activity in ovarian cancer survivors	GYNECOLOGIC ONCOLOGY	161	2	581	586	10.1016/j.ygyno.2021.02.023	Article	MAY 2021	2021	Objective. Physical activity improves physical function, quality of life, and mental health, yet fewer than 80% of ovarian cancer survivors meet activity guidelines. This pilot intervention study aimed to increase physical activity in ovarian cancer survivors by leveraging principles of behavioral economics, gamification, and social support.Methods. This 24-week study (12-week intervention; 12-we…									0	0	0	0	0	0	0			0090-8258	1095-6859		WOS:000644070000042	33637350
Lim, Stephanie L.; Havrilesky, Laura J.; Habib, Ashraf S.; Secord, Angeles Alvarez	Cost-effectiveness of hyperthermic intraperitoneal chemotherapy HIPEC) at interval debulking of epithelial ovarian cancer following neoadjuvant chemotherapy	GYNECOLOGIC ONCOLOGY	153	2	376	380	10.1016/j.ygyno.2019.01.025	Article	MAY 2019	2019	Objectives. A recent randomized controlled trial demonstrated an overall survival benefit to the addition of hyperthermic intraperitoneal chemotherapy (HIPEC) to neoadjuvant chemotherapy (NACT) for stage III epithelial ovarian cancer (EOC). The objective of the current study was to quantify the cost-effectiveness of HIPEC in this setting.Methods. A decision analytic cost-effectiveness model was d…									13	0	0	0	4	0	13			0090-8258	1095-6859		WOS:000467349600026	30718126
Heilmann, Thorsten; Pfisterer, Jacobus; Hempel, Antje Marie; Sass, Sandra; Hedderich, Juergen; Pujade-Lauraine, Eric; Harter, Philipp; du Bois, Andreas; Hilpert, Felix	Early treatment modifications improve chemotherapy adherence in ovarian cancer patients >= 70 years	GYNECOLOGIC ONCOLOGY	153	3	616	624	10.1016/j.ygyno.2019.02.015	Article	JUN 2019	2019	Objective. Elderly ovarian cancer patients are underrepresented in clinical trials and disadvantaged with regard to therapeutic standards compared to other age groups. We explored the specific performance of a subset of patients aged >= 70 years in a large meta-data set of 3 phase III trials.Methods. 3333 patients with advanced ovarian cancer recruited into 3 clinical phase III trials of the AGO …									4	0	0	0	0	0	4			0090-8258	1095-6859		WOS:000471737100025	30905433
Pothuri, Bhavana; Secord, Angeles Alvarez; Armstrong, Deborah K.; Chan, John; Fader, Amanda N.; Huh, Warner; Kesterson, Joshua; Liu, Joyce F.; Moore, Kathleen; Westin, Shannon N.; Naumann, R. Wendel	Anti-cancer therapy and clinical trial considerations for gynecologic oncology patients during the COVID-19 pandemic crisis	GYNECOLOGIC ONCOLOGY	158	1	16	24	10.1016/j.ygyno.2020.04.694	Article	JUL 2020	2020	Objectives. The COVID-19 pandemic has consumed considerable resources and has impacted the delivery of cancer care. Patientswith cancermay have factorswhich place themat high risk for COVID 19morbidity or mortality. Highly immunosuppressive chemotherapy regimens and possible exposure to COVID-19 during treatment may put patients at additional risk. The Society of Gynecologic Oncology convened an …									24	0	0	0	3	1	25			0090-8258	1095-6859		WOS:000542994200044	32386911
O'Cearbhaill, Roisin E.; Deng, Wei; Chen, Lee-may; Lucci, Joseph A., III; Behbakht, Kian; Spirtos, Nick M.; Muller, Carolyn Y.; Benigno, Benedict B.; Powell, Matthew A.; Berry, Emily; Tewari, Krishnansu S.; Hanjani, Parviz; Lankes, Heather A.; Aghajanian, Carol; Sabbatini, Paul J.	A phase II randomized, double-blind trial of a polyvalent Vaccine-KLH conjugate (NSC 748933 IND# 14384) + OPT-821 versus OPT-821 in patients with epithelial ovarian, fallopian tube, or peritoneal cancer who are in second or third complete remission: An NRG Oncology/GOG study	GYNECOLOGIC ONCOLOGY	155	3	393	399	10.1016/j.ygyno.2019.09.015	Article	DEC 2019	2019	Objective: Early-phase data have demonstrated induction of antibody responses to a polyvalent vaccine conjugate (Globo-H, GM2, MUC1-TN, TF) with adjuvant OPT-821. We sought to determine if this combination decreases the hazard of progression or death compared to OPT-821 alone in patients with ovarian cancer in second/third clinical complete remission following chemotherapy. Secondary and translat…									12	0	0	0	5	0	12			0090-8258	1095-6859		WOS:000504803500002	31653510
O'Malley, David M; Oza, Amit M; Lorusso, Domenica; Aghajanian, Carol; Oaknin, Ana; Dean, Andrew; Colombo, Nicoletta; Weberpals, Johanne I; Clamp, Andrew R; Scambia, Giovanni; Leary, Alexandra; Holloway, Robert W; Gancedo, Margarita Amenedo; Fong, Peter C; Goh, Jeffrey C; Swisher, Elizabeth M; Maloney, Lara; Goble, Sandra; Lin, Kevin K; Kwan, Tanya; Ledermann, Jonathan A; Coleman, Robert L	Clinical and molecular characteristics of ARIEL3 patients who derived exceptional benefit from rucaparib maintenance treatment for high-grade ovarian carcinoma.	Gynecologic oncology	167	3	404	413	10.1016/j.ygyno.2022.08.021	Randomized Controlled Trial; Journal Article	2022-Dec	2022	OBJECTIVE: ARIEL3 (NCT01968213) is a placebo-controlled randomized trial of the poly(ADP-ribose) polymerase inhibitor rucaparib as maintenance treatment in patients with recurrent high-grade ovarian carcinoma who responded to their latest line of platinum therapy. Rucaparib improved progression-free survival across all predefined subgroups. Here, we present an exploratory analysis of clinical and…									0	0	0	0	0	0	0				1095-6859		MEDLINE:36273926	36273926
Cianci, S.; Fedele, C.; Vizzielli, G.; Pasciuto, T.; Alletti, S. Gueli; Cosentino, F.; Chiantera, V; Fagotti, A.; Scambia, G.	Surgical outcomes of diaphragmatic resection during cytoreductive surgery for advanced gynecological ovarian neoplasia: A randomized single center clinical trial-DRAGON	GYNECOLOGIC ONCOLOGY	164	2	271	277	10.1016/j.ygyno.2021.11.012	Article	FEB 2022	2022	Introduction. Ovarian cancer (OC) represent nearly 4% of gynecologic malignancies and it is often diagnosed at advanced stage. Diaphragmatic surgery, a fundamental step of advanced stage ovarian cancer (ASOC) debulking surgery, is associated with a high post-operative complication incidence, which is supposedly reduced with thoracostomy tube placement. We assessed the role of intra-operative thor…									2	0	0	0	0	0	2			0090-8258	1095-6859		WOS:000789325700005	34844774
Canaz, E.; Grabowski, J. P.; Richter, R.; Braicu, E., I; Chekerov, R.; Sehouli, J.	Survival and prognostic factors in patients with recurrent low-grade epithelial ovarian cancer: An analysis of five prospective phase II/III trials of NOGGO metadata base	GYNECOLOGIC ONCOLOGY	154	3	539	546	10.1016/j.ygyno.2019.06.014	Article	SEP 2019	2019	Objective. Low-grade epithelial ovarian cancers (EOC), constitute the minority among all epithelial cancers. Our study objective was to focus on low-grade recurrent EOC and compare the survival with high-grade disease, as well as in regard to platinum-sensitive and -resistant recurrences according to platinum-free interval.Methods. This is an exploratory analysis within the North-Eastern German S…									13	0	0	0	7	0	13			0090-8258	1095-6859		WOS:000485859000013	31230821
Reijntjes, Bianca; van Suijlichem, Mieke; Woolderink, Jorien M.; Bongers, Marlies Y.; Reesink-Peters, Nathalie; Paulsen, Lasse; van der Hurk, Pieter J.; Kraayenbrink, Arjan A.; Apperloo, Mirjam J. A.; Slangen, Brigitte; Schukken, Tineke; Tummers, Fokkedien H. M. P.; van Kesteren, Paul J. M.; Huirne, Judith A. F.; Boskamp, Dieuwke; Lunter, Gerton; de Bock, Geertruida H.; Mourits, Marian J. E.	Recurrence and survival after laparoscopy versus laparotomy without lymphadenectomy in early-stage endometrial cancer: Long-term outcomes of a randomised trial	GYNECOLOGIC ONCOLOGY	164	2	265	270	10.1016/j.ygyno.2021.12.019	Article	FEB 2022	2022	Background. Laparoscopic hysterectomy is accepted worldwide as the standard treatment option for early stage endometrial cancer. However, there are limited data on long-term survival, particularly when no lymphadenectomy is performed. We compared the survival outcomes of total laparoscopic hysterectomy (TLH) and total abdominal hysterectomy (TAH), both without lymphadenectomy, for early-stage end…									1	0	0	0	0	0	1			0090-8258	1095-6859		WOS:000789325700004	34955237
Moukarzel, Lea A.; Nguyen, Nguyen; Zhou, Qin; Iasonos, Alexia; Schiavone, Maria B.; Ramesh, Bhavani; Chi, Dennis S.; Sonoda, Yukio; Abu-Rustum, Nadeem R.; Mueller, Jennifer J.; Roche, Kara Long; Jewell, Elizabeth L.; Broach, Vance; Zivanovic, Oliver; Leitao, Mario M.	Association of bowel preparation with surgical-site infection in gynecologic oncology surgery: Post-hoc analysis of a randomized controlled trial	GYNECOLOGIC ONCOLOGY	168		100	106	10.1016/j.ygyno.2022.11.003	Article	JAN 2023	2023	Objective. To determine the relationship between bowel preparation and surgical-site infection (SSI) inci-dence following colorectal resection during gynecologic oncology surgery.Methods. This post-hoc analysis used data from a randomized controlled trial of patients enrolled from 03/01/ 2016-08/20/2019 with presumed gynecologic malignancy investigating negative-pressure wound therapy among those…									0	0	0	0	0	0	0			0090-8258	1095-6859		WOS:000891635900003	36423444
McDonald, Victoria; Wang, Yuping; Patel, Alpesh; Betcher, Raymond; Fontenot, Anna Claire; Scoggin, Stewart; Black, Destin	Laparoscopic guided liposomal bupivacaine injection compared to transversus abdominus plane block for postoperative pain after robotic gynecologic oncology surgery	GYNECOLOGIC ONCOLOGY	166	3	432	437	10.1016/j.ygyno.2022.06.006	Article	SEP 2022	2022	Objective. The purpose of this study was to determine if laparoscopically guided transversus abdominis plane block (Lap-Tap) with liposomal bupivacaine provides superior postoperative pain control when compared to ultrasound-guided block (US-Tap) with liposomal bupivacaine at the time of robotic surgery for gynecology on-cology patients.Methods. This was a prospective randomized controlled trial …									0	0	0	0	0	0	0			0090-8258	1095-6859		WOS:000861379900011	35817618
Cyr, Marie-Pierre; Dumoulin, Chantale; Bessette, Paul; Pina, Annick; Gotlieb, Walter Henry; Lapointe-Milot, Korine; Mayrand, Marie-Helene; Morin, Melanie	Feasibility, acceptability and effects of multimodal pelvic floor physical therapy for gynecological cancer survivors suffering from painful sexual intercourse: A multicenter prospective interventional study	GYNECOLOGIC ONCOLOGY	159	3	778	784	10.1016/j.ygyno.2020.09.001	Article	DEC 2020	2020	Objectives. Painful sexual intercourse (dyspareunia) is a distressing condition affecting a large proportion of gynecological cancer survivors, yet treatments remain limited and poorly studied. This multicenter prospective interventional study examined the feasibility, acceptability and effects of multimodal pelvic floor physical therapy in gynecological cancer survivors with dyspareunia.Methods.…									12	0	0	0	3	0	12			0090-8258	1095-6859		WOS:000596721200029	33010968
Charo, Lindsey M.; Vaida, Florin; Eskander, Ramez N.; Binder, Pratibha; Saenz, Cheryl; McHale, Michael; Plaxe, Steven	Rapid dissemination of practice-changing information: A longitudinal analysis of real-world rates of minimally invasive radical hysterectomy before and after presentation of the LACC trial	GYNECOLOGIC ONCOLOGY	157	2	494	499	10.1016/j.ygyno.2020.02.018	Article	MAY 2020	2020	Objective. Characterize change in rates of minimally invasive (MIS) radical hysterectomy after presentation of the LACC trial.Methods. Longitudinal analysis of data from Vizient (R) database for surgically treated patients with invasive cervical cancer from April 2017-March 2019. Covariates studied included patient demographic and obesity categories, dates of LACC trial presentation and publicati…									20	0	0	0	6	0	20			0090-8258	1095-6859		WOS:000531100600031	32081462
Aghajanian, Carol; Swisher, Elizabeth M.; Okamoto, Aikou; Steffensen, Karina Dahl; Bookman, Michael A.; Fleming, Gini F.; Friedlander, Michael; Moore, Kathleen N.; Tewari, Krishnansu S.; O'Malley, David M.; Chan, John K.; Ratajczak, Christine; Hashiba, Hideyuki; Wu, Meijing; Dinh, Minh H.; Coleman, Robert L.	Impact of veliparib, paclitaxel dosing regimen, and germline BRCA status on the primary treatment of serous ovarian cancer-an ancillary data analysis of the VELIA trial	GYNECOLOGIC ONCOLOGY	164	2	278	287	10.1016/j.ygyno.2021.12.012	Article	FEB 2022	2022	Objective. In the Phase 3 VELIA trial (NCT02470585), veliparib added to carboplatin plus paclitaxel concomitantly and as maintenance for women with newly-diagnosed advanced ovarian cancer significantly improved progression-free survival (PFS) versus chemotherapy alone. Here we present exploratory analyses by paclitaxel dosing schedule and germline BRCA (gBRCA) status. Methods. Women with untreate…									1	0	0	0	1	0	1			0090-8258	1095-6859		WOS:000789325700006	34930617
Riedinger, Courtney J.; Kimball, Kristopher J.; Kilgore, Larry C.; Bell, Clayton W.; Heidel, Robert E.; Boone, Jonathan D.	Water only fasting and its effect on chemotherapy administration in gynecologic malignancies	GYNECOLOGIC ONCOLOGY	159	3	799	803	10.1016/j.ygyno.2020.09.008	Article	DEC 2020	2020	Objective. As a protective response, during starvation organisms withdraw energy from growth and reproduction to focus on cellular maintenance. Cancer cells cannot undergo this differential response which has been theorized as an adjunct to improve both the effect of chemotherapy treatment and reduce treatment side effects. We sought to investigate the feasibility and effect of short-term fasting…									4	0	1	0	2	0	5			0090-8258	1095-6859		WOS:000596721200032	32958269
Eakin, Cortney M.; Ewongwo, Agnes; Pendleton, Lee; Monk, Bradley J.; Chase, Dana M.	Real world experience of poly (ADP-ribose) polymerase inhibitor use in a community oncology practice	GYNECOLOGIC ONCOLOGY	159	1	112	117	10.1016/j.ygyno.2020.07.020	Article	OCT 2020	2020	Objective. This study aims to describe the real-world experience, including the clinical and financial burden, associated with PARP inhibitors in a large community oncology practice.Methods. Retrospective chart review identified patients prescribed olaparib, niraparib or rucaparib for maintenance therapy or treatment of recurrent ovarian, primary peritoneal or fallopian tube cancer across twelve …									2	0	0	0	1	0	2			0090-8258	1095-6859		WOS:000576604900019	32811682
Wong, Charlene H. L.; Sundberg, Tobias; Chung, Vincent C. H.; Voiss, Petra; Cramer, Holger	Prevalence and predictors of mind-body medicine use among women diagnosed with gynecological cancer: Findings from the 2017 US National Health Interview Survey	GYNECOLOGIC ONCOLOGY	157	3	740	744	10.1016/j.ygyno.2020.03.011	Article	JUN 2020	2020	Background. Gynecological cancer is a major health burden globally. In the US, it is common for cancer patients to utilize different types of complementary medicine. This study aims to investigate the prevalence of mind-body medicine use among US women diagnosed with gynecological cancer.Methods. We used data from the 2017 National Health Interview Survey (NHIS) to investigate prevalence and pred…									2	0	0	0	0	0	2			0090-8258	1095-6859		WOS:000540461100030	32197714
Sun, Zhuoyu; Huang, Bixuan; Liu, Caiyan; Yang, Yumeng; Rao, Yang; Du, Yue; Ma, Yaomei	Comparison of neoadjuvant treatments followed by radical surgery or chemoradiation on quality of life in patients with stage IB2-IIA cervical cancer	GYNECOLOGIC ONCOLOGY	157	2	536	541	10.1016/j.ygyno.2020.01.039	Article	MAY 2020	2020	Objective. To compare quality of life (Qol) of patients with stage IB2-IIA cervical cancer treated by neoadjuvant treatments followed by radical surgery (WS) or standard chemoradiation (CRT).Methods. Patients with stage IB2-IIA cervical cancer during 2006-2012 were treated with NTS or CRT and were invited to participate. The Functional Assessment of Cancer Therapy-Cervix (FACE-Cx) Questionnaire w…									1	1	0	0	1	0	2			0090-8258	1095-6859		WOS:000531100600037	32173046
Zakem, Sara J.; Robin, Tyler P.; Smith, Derek E.; Amini, Arya; Stokes, William A.; Lefkowits, Carolyn; Fisher, Christine M.	Evolving trends in the management of high-intermediate risk endometrial cancer in the United States	GYNECOLOGIC ONCOLOGY	152	3	522	527	10.1016/j.ygyno.2018.12.010	Article	MAR 2019	2019	Objective. Gynecologic oncology group protocol 249 (GOG 249) is the contemporary US study that aimed to define the standard of care adjuvant therapy for patients with high-intermediate risk (HIR) endometrial cancer; patients were randomized to pelvic radiation therapy (RT) or vaginal brachytherapy (VBT) with chemotherapy (VBT-C). The preliminary results of GOG 249 were recently presented, yet the…									7	1	0	0	2	0	8			0090-8258	1095-6859		WOS:000461726100014	30876498
Stelten, S.; van Lonkhuijzen, L. R. C. W.; Hartman, Y. A. W.; van Driel, W. J.; Winkels, R. M.; Kenter, G. G.; Buffart, L. M.; Hoedjes, M.	Experiences, adherence and satisfaction with a combined exercise and dietary intervention for patients with ovarian cancer undergoing chemotherapy: A mixed-methods study	GYNECOLOGIC ONCOLOGY	165	3	619	628	10.1016/j.ygyno.2022.03.011	Article	JUN 2022	2022	Objective. This study examined experiences, adherence and satisfaction with a combined exercise and dietary intervention in patients with ovarian cancer and their healthcare professionals (HCPs) as part of the randomized PADOVA trial.Methods. A mixed-methods approach was used in 24 patients with ovarian cancer receiving first-line chemotherapy who were randomly allocated to a combined exercise an…									0	0	0	0	0	0	0			0090-8258	1095-6859		WOS:000892471900031	35337672
Sanjida, Saira; Janda, Monika; McPhail, Steven M.; Kissane, David; Couper, Jeremy; Scott, James; Obermair, Andreas	How many patients enter endometrial cancer surgery with psychotropic medication prescriptions, and how many receive a new prescription perioperatively?	GYNECOLOGIC ONCOLOGY	152	2	339	345	10.1016/j.ygyno.2018.11.018	Article	FEB 2019	2019	Objective. Psychotropic medications including antidepressants and anxiolytics are used to treat anxiety and depression in cancer patients; however, little is known about the prescription practices in endometrial cancer. This study aimed to determine the prevalence, type, dose, frequency and timing of psychotropic medications prescribed to endometrial cancer patients. A secondary aim was to study …									2	0	0	0	1	0	2			0090-8258	1095-6859		WOS:000459089600020	30466808
Hodgson, Darren R.; Brown, Jessica S.; Dearden, Simon P.; Lai, Zhongwu; Elks, Cathy E.; Milenkova, Tsveta; Dougherty, Brian A.; Lanchbury, Jerry S.; Perry, Michael; Timms, Kirsten M.; Harrington, Elizabeth A.; Barrett, J. Carl; Leary, Alexandra; Pujade-Lauraine, Eric	Concordance of BRCA mutation detection in tumor versus blood, and frequency of bi-allelic loss of BRCA in tumors from patients in the phase III SOLO2 trial	GYNECOLOGIC ONCOLOGY	163	3	563	568	10.1016/j.ygyno.2021.10.002	Article	DEC 2021	2021	Objective. Maintenance olaparib provided a progression-free survival benefit in the phase III SOLO2 trial (NCT01874353) in patients with platinum-sensitive relapsed ovarian cancer and a BRCA mutation (BRCAm). However, questions remain regarding tumor versus germline BRCA testing and the impact of heterozygous versus bi-allelic loss of BRCA1 or BRCA2 in the tumor. Methods. Blood and tumor samples …									3	0	0	0	2	0	3			0090-8258	1095-6859		WOS:000722954000020	34742578
Rahimy, Elham; Usoz, Melissa; von Eyben, Rie; Fujimoto, Dylann; Watanabe, Darla; Karam, Amer; Jairam-Thodla, Arati; Mills, Margaret; Dorigo, Oliver; Diver, Elisabeth Jenefer; Teng, Nelson; English, Diana; Kidd, Elizabeth	Phase II trial evaluating efficacy of a Fitbit program for improving the health of endometrial cancer survivors	GYNECOLOGIC ONCOLOGY	161	1	275	281	10.1016/j.ygyno.2021.01.033	Article	APR 2021	2021	Background. Despite the favorable prognosis of early stage endometrial cancer, mortality from cardiovascular disease is high. We aimed to evaluate the efficacy of a Fitbit program to improve physical activity in endometrial cancer survivors.Methods. Eligible patients were diagnosed with stage IA-IIIA endometrial adenocarcinoma, >= 3 months out from treatment. Participants received a Fitbit Alta a…									2	0	0	0	1	0	2			0090-8258	1095-6859		WOS:000632713900036	33551199
Feng, Jia-Li; Dixon-Suen, Suzanne C.; Jordan, Susan J.; Webb, Penelope M.	Is there sufficient evidence to recommend women diagnosed with endometrial cancer take a statin: Results from an Australian record-linkage study	GYNECOLOGIC ONCOLOGY	161	3	858	863	10.1016/j.ygyno.2021.04.001	Article	JUN 2021	2021	Objective. A recent paper suggested all women with endometrial cancer should take statins but it is unclear whether there is sufficient evidence to justify this recommendation. Methods. We identified all women diagnosed with uterine cancer in Australia between July 2003 and December 2013 (2012 in New South Wales) through the Australian Cancer Database (N = 16,501) and linked these to the national…									2	0	0	0	1	0	2			0090-8258	1095-6859		WOS:000654681200033	33846016
Walter, Adam; Rocconi, Rodney P.; Monk, Bradley J.; Herzog, Thomas J.; Manning, Luisa; Bognar, Ernest; Wallraven, Gladice; Aaron, Phylicia; Horvath, Staci; Tang, Min; Stanbery, Laura; Coleman, Robert L.; Nemunaitis, John	Gemogenovatucel-T (Vigil) maintenance immunotherapy: 3-year survival benefit in homologous recombination proficient (HRP) ovarian cancer	GYNECOLOGIC ONCOLOGY	163	3	459	464	10.1016/j.ygyno.2021.10.004	Article	DEC 2021	2021	Objective. Previously, Vigil demonstrated clinical benefit to prolong relapse free and overall survival in the BRCA wild-type (BRCA-wt), homologous recombination proficient (HRP) patient population. Here we provide long term follow up of 3 years in the HRP patient population enrolled in the Phase 2b VITAL study. Methods. HRP patients treated with Vigil (n = 25) or placebo (n = 20) who were enroll…									3	0	0	0	2	0	3			0090-8258	1095-6859		WOS:000722954000005	34702567
Bogani, Giorgio; Ray-Coquard, Isabelle; Concin, Nicole; Ngoi, Natalie Y. L.; Morice, Philippe; Enomoto, Takayuki; Takehara, Kazuhiro; Denys, Hannelore; Nout, Remi A.; Lorusso, Domenica; Vaughan, Michelle M.; Bini, Marta; Takano, Masashi; Provencher, Diane; Indini, Alice; Sagae, Satoru; Wimberger, Pauline; Poka, Robert; Segev, Yakir; Kim, Se Ik; dos Reis, Francisco J. Candido; Lopez, Salvatore; Ma…	Uterine serous carcinoma	GYNECOLOGIC ONCOLOGY	162	1	226	234	10.1016/j.ygyno.2021.04.029	Article	JUL 2021	2021	Serous endometrial cancer represents a relative rare entity accounting for about 10% of all diagnosed endometrial cancer, but it is responsible for 40% of endometrial cancer-related deaths. Patients with serous endometrial cancer are often diagnosed at earlier disease stage, but remain at higher risk of recurrence and poorer prognosis when compared stage-for-stage with endometrioid subtype endome…									25	2	0	0	7	0	27			0090-8258	1095-6859		WOS:000664094500032	33934848
Moukarzel, Lea A.; Byrne, Maureen E.; Leiva, Stephanie; Wu, Michelle; Zhou, Qin C.; Iasonos, Alexia; Abu-Rustum, Nadeem R.; Sonoda, Yukio; Gardner, Ginger; Leitao, Mario M.; Broach, Vance A.; Chi, Dennis S.; Roche, Kara Long; Zivanovic, Oliver	The impact of near-infrared angiography and proctoscopy after rectosigmoid resection and anastomosis performed during surgeries for gynecologic malignancies	GYNECOLOGIC ONCOLOGY	158	2	397	401	10.1016/j.ygyno.2020.05.022	Article	AUG 2020	2020	Objectives: Reducing anastomotic leak rates after rectosigmoid resection and anastomosis is a priority in patients undergoing gynecologic oncology surgery. Therefore, we investigated the implications of performing near-infrared angiography (NIR) via proctoscopy to assess anastomotic perfusion at the time of rectosigmoid resection and anastomosis.Methods: We identified all patients who underwent r…									3	0	0	0	1	0	3			0090-8258	1095-6859		WOS:000558793000026	32460995
Dilley, James; Burnell, Matthew; Gentry-Maharaj, Aleksandra; Ryan, Andy; Neophytou, Christina; Apostolidou, Sophia; Karpinskyj, Chloe; Kalsi, Jatinderpal; Mould, Tim; Woolas, Robert; Singh, Naveena; Widschwendter, Martin; Fallowfield, Lesley; Campbell, Stuart; Skates, Steven J.; McGuire, Alistair; Parmar, Mahesh; Jacobs, Ian; Menon, Usha	Ovarian cancer symptoms, routes to diagnosis and survival - Population cohort study in the 'no screen' arm of the UK Collaborative Trial of Ovarian Cancer Screening (UKCTOCS)	GYNECOLOGIC ONCOLOGY	158	2	316	322	10.1016/j.ygyno.2020.05.002	Article	AUG 2020	2020	Objective. There are widespread efforts to increase symptom awareness of 'pelvic/abdominal pain, increased abdominal size/bloating, difficulty eating/feeling full and urinary frequency/urgency' in an attempt to diagnose ovarian cancer earlier. Long-term survival of women with these symptoms adjusted for known prognostic factors is yet to be determined. This study explored the association of sympt…									10	0	0	0	2	0	10			0090-8258	1095-6859		WOS:000558793000015	32561125
Lee, Jung-Yun; Park, Jeong-Yeol; Park, Sang Yoon; Lee, Jeong-Won; Kim, Jae Weon; Kim, Yong Beom; Jeong, Dae Hoon; Lee, Kwang-Beom; Kim, Tae-Hun; Lee, In Ho; Choi, Min Chul; Kim, Ki Hyung; Kim, Yong-Man; Lee, Yong Jae; Kang, Sokbom; Pujade-Lauraine, Eric; Shin, So-Jin; Hong, Dae Gy; Shim, Seung-Hyuk; Kim, Yun Hwan; Song, Taejong; Bae, Jaeman; Lee, Jong-Min; Lee, San Hui; Lee, Eun-Ju; Park, Sang-Il…	Real-world effectiveness of bevacizumab based on AURELIA in platinum-resistant recurrent ovarian cancer (REBECA): A Korean Gynecologic Oncology Group study (KGOG 3041)	GYNECOLOGIC ONCOLOGY	152	1	61	67	10.1016/j.ygyno.2018.10.031	Article; Proceedings Paper	JAN 2019	2019	Purpose. To evaluate the effectiveness of bevacizumab with single-agent chemotherapy for platinum resistant ovarian cancer in a real-world setting.Patients and methods. We enrolled recurrent platinum-resistant ovarian cancer patients from 27 institutions. All had received bevacizumab with single-agent chemotherapy (weekly paclitaxel, pegylated liposomal doxorubicin (PLD), topotecan) between 2015 …					33rd Annual Meeting of the Korean-Society-of-Gynecologic-Oncology (KSGO)33rd Annual Meeting of the Korean-Society-of-Gynecologic-Oncology (KSGO)	APR 27, 2018APR 27, 2018	Korean Soc Gynecol OncolKorean Soc Gynecol Oncol	Cheju, SOUTH KOREACheju, SOUTH KOREA	19	1	0	0	6	0	20			0090-8258	1095-6859		WOS:000456637000011	30409490
Levinson, Kimberly; Beavis, Anna L.; Purdy, Christopher; Rositch, Anne F.; Viswanathan, Akila; Wolfson, Aaron H.; Kelly, Michael G.; Tewari, Krishnansu S.; McNally, Leah; Guntupalli, Saketh R.; Ragab, Omar; Lee, Yi-Chun; Miller, David S.; Huh, Warner K.; Wilkinson, Kelly J.; Spirtos, Nicola M.; Van Le, Linda; Casablanca, Yovanni; Holman, Laura L.; Waggoner, Steven E.; Fader, Amanda N.	Beyond Sedlis-A novel histology-specific nomogram for predicting cervical cancer recurrence risk: An NRG/GOG ancillary analysis	GYNECOLOGIC ONCOLOGY	162	3	532	538	10.1016/j.ygyno.2021.06.017	Article	SEP 2021	2021	Purpose. The Sedlis criteria define risk factors for recurrence warranting post-hysterectomy radiation for early-stage cervical cancer; however, these factors were defined for squamous cell carcinoma (SCC) at an estimated recurrence risk of >= 30%. Our study evaluates and compares risk factors for recurrence for cervical SCC compared with adenocarcinoma (AC) and develops histology-specific nomogr…									11	0	0	0	4	0	11			0090-8258	1095-6859		WOS:000690807800003	34217544
Sharma, Aparna; Singh, Mayank; Chauhan, Ravi; Malik, Prabhat Singh; Khurana, Sachin; Mathur, Sandeep; Kumar, Sunesh; Sreenivas, Vishnubhatla; Kumar, Lalit	Pazopanib based oral metronomic therapy for platinum resistant/refractory epithelial ovarian cancer: A phase II, open label, randomized, controlled trial	GYNECOLOGIC ONCOLOGY	162	2	382	388	10.1016/j.ygyno.2021.05.025	Article	AUG 2021	2021	Background. Treatment of patients with platinum resistant/refractory epithelial ovarian cancer (EOC) is an unmet need. We evaluated the role of oral metronomic therapy in this setting. Patients and methods. Between October 2017 and September 2019 seventy five patients with platinum resistant/refractory EOC were enrolled. Patients received oral etoposide (50 mg, day 1 to 14, cyclophosphamide 50 mg…									4	0	0	0	1	0	4			0090-8258	1095-6859		WOS:000677728800021	34088513
Zhang, Lihong; Gu, Wei; Zhang, Lu; Miao, Runna; Jing, Xiaoyu; Zhi, Shihan; Li, Hongmei; Ramachandran, Hadassah Joann; Wang, Wenru	The effects of a nurse-led couples intervention on marital quality of couples with gynecological cancer: A clinical randomized controlled trial	GYNECOLOGIC ONCOLOGY	165	3	629	636	10.1016/j.ygyno.2022.03.010	Article	JUN 2022	2022	Objective. To evaluate the effectiveness of a nurse-led couples intervention on the marital quality of couples coping with gynecological cancer.Methods. Couples coping with gynecological cancer were randomly allocated to the intervention (n = 51) and the control (n = 53) group. The intervention group received the nurse-led couples intervention developed based on the Preliminary Live with Love Con…									0	0	0	0	0	0	0			0090-8258	1095-6859		WOS:000892471900032	35339294
Leslie, Kimberly K.; Filiaci, Virginia L.; Mallen, Adrianne R.; Thiel, Kristina W.; Devor, Eric J.; Moxley, Katherine; Richardson, Debra; Mutch, David; Secord, Angeles Alvarez; Tewari, Krishnansu S.; McDonald, Megan E.; Mathews, Cara; Cosgrove, Casey; Dewdney, Summer; Casablanca, Yovanni; Jackson, Amanda; Rose, Peter G.; Zhou, XunClare; McHale, Michael; Lankes, Heather; Levine, Douglas A.; Aghaja…	Mutated p53 portends improvement in outcomes when bevacizumab is combined with chemotherapy in advanced/recurrent endometrial cancer: An NRG Oncology study	GYNECOLOGIC ONCOLOGY	161	1	113	121	10.1016/j.ygyno.2021.01.025	Article	APR 2021	2021	Background. Successfully combining targeted agents with chemotherapy is an important future goal for cancer therapy. However, an improvement in patient outcomes requires an enhanced understanding of the tumor biomarkers that predict for drug sensitivity. NRG Oncology/Gynecologic Oncology Group (GOG) Study GOG 86P was one of the first attempts to combine targeted agents (bevacizumab or temsirolimu…									21	0	0	0	9	0	21			0090-8258	1095-6859		WOS:000632713900016	33541735
Balaya, V; Bresset, A.; Guani, B.; Magaud, L.; Macias, R. Montero; Delomenie, M.; Bonsang-Kitzis, H.; Ngo, C.; Bats, A. S.; Mathevet, P.; Lecuru, F.	Risk factors for failure of bilateral sentinel lymph node mapping in early-stage cervical cancer	GYNECOLOGIC ONCOLOGY	156	1	93	99	10.1016/j.ygyno.2019.10.027	Article	JAN 2020	2020	Background: The objective of this study was to determine clinical, tumoral and surgical factors associated with successful bilateral sentinel lymph node mapping (SBM) in early-stage cervical cancer.Methods: We performed an ancillary work on the data of two prospective trials on SLN biopsy for FIGO IA-IIA cervical cancer (SENTICOL I & II). Patients having Sentinel lymph node (SLN) mapping for earl…									17	0	0	0	6	0	17			0090-8258	1095-6859		WOS:000511495700014	31839343
van Baal, J. O. A. M.; Van de Vijver, K. K.; Algera, M. D.; van Der Aa, M. A.; Sonke, G. S.; van Driel, W. J.; Kenter, G. G.; Amant, F. C.; Lok, C. A. R.	The effect of adjuvant chemotherapy on survival in patients with FIGO stage I high-grade serous ovarian cancer	GYNECOLOGIC ONCOLOGY	153	3	562	567	10.1016/j.ygyno.2019.03.257	Article	JUN 2019	2019	Objective. The benefit of adjuvant chemotherapy for FIGO stage I, high-grade serous ovarian cancer (HGSOC) after optimal staging is a matter of debate. We investigated the effect of adjuvant chemotherapy on recurrence-free survival (RFS) and overall survival (OS) in a population-based cohort study.Methods. All patients diagnosed in the Netherlands between 2002 and 2014 with FIGO stage I HGSOC who…									3	0	0	0	1	0	3			0090-8258	1095-6859		WOS:000471737100017	30948193
Steenbeek, Miranda P.; van Bommel, Majke H. D.; Harmsen, Marline G.; Hoogerbrugge, Nicoline; van Doorn, Helena C.; Keurentjes, Jose H. M.; van Beurden, Marc; Zweemer, Ronald P.; Gaarenstroom, Katja N.; Penders, Charlotte G. J.; Brood-van Zanten, Monique M. A.; Vos, M. Caroline; Piek, Jurgen M.; van Lonkhuijzen, Luc R. C. W.; Apperloo, Mirjam J. A.; Coppus, Sjors F. P. J.; IntHout, Joanna; de Hull…	Evaluation of a patient decision aid for BRCA1/2 pathogenic variant carriers choosing an ovarian cancer prevention strategy	GYNECOLOGIC ONCOLOGY	163	2	371	377	10.1016/j.ygyno.2021.08.019	Article	NOV 2021	2021	Objective. Risk-reducing surgery is advised to BRCA1/2 pathogenic variant (PV) carriers around the age of 40 years to reduce ovarian cancer risk. In the TUBA-study, a multicenter preference study (NCT02321228), BRCA1/2-PV carriers are offered a choice: the standard strategy of risk-reducing salpingo-oophorectomy or the novel strategy of risk-reducing salpingectomy with delayed oophorectomy. We ev…									1	0	0	0	0	0	1			0090-8258	1095-6859		WOS:000714728500023	34456057
Moya-Alarcon, Carlota; Gonzalez-Dominguez, Almudena; Ivanova-Markova, Yoana; Gimeno-Ballester, Vicente; Barretina-Ginesta, Maria-Pilar; Alejandro Perez-Fidalgo, Jose; Redondo, Andres	Olaparib as first line in BRCA-mutated advanced ovarian carcinoma: Is it cost-effective in Spain	GYNECOLOGIC ONCOLOGY	164	2	406	414	10.1016/j.ygyno.2021.11.011	Article	FEB 2022	2022	Objective. To estimate the cost-effectiveness of olaparib after being funded by the Spanish National Health Service (SNHS) as first-line monotherapy maintenance treatment in patients with advanced high-grade serous ovarian carcinoma (HGSOC) and BRCA mutations in Spain. Methods. A semi-Markov model with one-month cycles was adapted to the Spanish healthcare setting, using the perspective of the SN…									1	0	0	0	0	0	1			0090-8258	1095-6859		WOS:000789325700023	34844775
Konecny, G. E.; Hendrickson, A. E. Wahner; Davidson, T. M.; Winterhoff, B. J.; Ma, S.; Mahner, S.; Sehouli, J.; Fasching, P. A.; Feisel-Schwickardi, G.; Poelcher, M.; Roman, L. D.; Rody, A.; Karlan, B. Y.; Mullany, S. A.; Chen, H.; Ray-Coquard, I. L.; Provencher, D. M.; Yachnin, A.; Cottu, P. H.; Glaspy, J. A.; Haluska, P.; Slamon, D. J.	Results of TRIO-14, a phase II, multicenter, randomized, placebo-controlled trial of carboplatin-paclitaxel versus carboplatin-paclitaxel-ganitumab in newly diagnosed epithelial ovarian cancer	GYNECOLOGIC ONCOLOGY	163	3	465	472	10.1016/j.ygyno.2021.09.025	Article	DEC 2021	2021	Purpose. Insulin-like growth factor (IGF) signaling is implicated in pathogenesis and chemotherapy resistance of epithelial ovarian cancer (EOC). We explored efficacy and safety of adding ganitumab, a monoclonal antibody targeting IGF-1R, to carboplatin/paclitaxel (CP) chemotherapy in patients with primary EOC. Design. Patients were randomly assigned to receive CP/ganitumab (18 mg/kg q3w) or CP/p…									2	0	0	0	2	0	2			0090-8258	1095-6859		WOS:000722954000006	34642026
Cagetti, Leonel Varela; Gonzague-Casabianca, Laurence; Zemmour, Christophe; Lambaudie, Eric; Houvenaeghel, Gilles; Provansal, Magalie; Sabatier, Renaud; Sabiani, Laura; Blache, Guillaume; Jauffret, Camille; Ferre, Marjorie; Mailleux, Hugues; Paciencia, Maria; Tallet, Agnes	The impact of modern preoperative high-dose-rate brachytherapy in early-stage cervical cancer	GYNECOLOGIC ONCOLOGY	161	1	166	172	10.1016/j.ygyno.2021.01.034	Article	APR 2021	2021	Purpose. To analyze the clinical outcomes and the safety of preoperative high-dose-rate (HDR) image-guided adaptive brachytherapy (IGABT) followed by minimally invasive surgery (MIS) in the multidisciplinary manage-ment of early-stage cervical cancer.Methods and materials. Medical records of all consecutive patients with early-stage cervical cancer treated at our institution between 2012 and 2018…									4	0	0	0	1	0	4			0090-8258	1095-6859		WOS:000632713900023	33563488
