# Supplementary material for: Clinical trial registration and CONSORT adherence in obstetrics and gynecology journals: a cross-sectional analysis of Chinese- and English-language publications
Source: PeerJ. 2026 Apr 21;14:e21140. doi: 10.7717/peerj.21140 (PMC13108464; doi:10.7717/peerj.21140)
Supplement: Supplemental Information 1 [file peerj-14-21140-s001.zip › Raw data-updated/RCT-English journals/Original data/1.xls]

## Sheet: savedrecs
Publication Type	Authors	Book Authors	Group Authors	Book Group Authors	Researcher Ids	ORCIDs	Book Editors	Author - Arabic	Article Title	Article Title - SciELO	Article Title - SciELO	Article Title - Chinese	Article Title - Russian	Patent Number	Patent Assignee	Source Title - Arabic	Source Title	Source Title - Korean	Book Series Title	Book Series Subtitle	Volume	Issue	Special Issue	Meeting Abstract	Start Page	End Page	Article Number	Version	Version History	DOI	Book DOI	License Name	License URI	License Description	Early Access Date	Supplement	Document Type	Publication Date	Publication Year	Abstract	Abstract - Foreign	Abstract - English Transliteration	Abstract - Foreign	Abstract - Korean	Conference Title	Conference Date	Conference Sponsor	Conference Location	Times Cited, WoS Core
J	Ditter, Kelly C.; Crowe, Ellen H.; Mendez-Figueroa, Hector; Wagner, Stephen; Gupta, Megha; Chauhan, Suneet P.; Blackwell, Sean C.								Accuracy of baseline prevalence estimates for sample size calculations in obstetrical randomized controlled trials								AMERICAN JOURNAL OF OBSTETRICS AND GYNECOLOGY				226	6			855	856				10.1016/j.ajog.2022.01.032					JUN 2022		Editorial Material	JUN 2022	2022										0
J	Di Mascio, Daniele; Saccone, Gabriele; Berghella, Vincenzo					Berghella, Vincenzo/0000-0003-2854-0239			Reply to Delayed versus immediate pushing in the second stage of labor in women with neuraxial analgesia: a systematic review and meta-analysis of randomized controlled trials								AMERICAN JOURNAL OF OBSTETRICS AND GYNECOLOGY				225	4			470	471				10.1016/j.ajog.2021.06.073					OCT 2021		Letter	OCT 2021	2021										0
J	Di Mascio, Daniele; Saccone, Gabriele; Bellussi, Federica; Al-Kouatly, Huda B.; Brunelli, Roberto; Panici, Pierluigi Benedetti; Liberati, Marco; D'Antonio, Francesco; Berghella, Vincenzo				DAntonio, Francesco/AAC-6653-2022; Saccone, Gabriele/K-2792-2018	Di Mascio, Daniele/0000-0002-6560-3393; Berghella, Vincenzo/0000-0003-2854-0239; Saccone, Gabriele/0000-0003-0078-2113			Delayed versus immediate pushing in the second stage of labor in women with neuraxial analgesia: a systematic review and meta-analysis of randomized controlled trials								AMERICAN JOURNAL OF OBSTETRICS AND GYNECOLOGY				223	2			189	203				10.1016/j.ajog.2020.02.002							Review	AUG 2020	2020	OBJECTIVE: The aim of this systematic review and meta-analysis of randomized controlled trials was to evaluate the effect of delayed versus immediate pushing in the second stage of labor on mode of delivery and other outcomes in women with neuraxial analgesia.DATA SOURCES: The research was conducted using MEDLINE, EMBASE, Web of Sciences, Scopus, ClinicalTrial.gov, OVID, and the Cochrane Library …									13
J	Simpson, Ben; Waring, Gareth J.					Simpson, Benjamin/0000-0002-2215-302X			Regarding Delayed vs immediate pushing in the second stage of labor in women with neuraxial analgesia: a systematic review and meta-analysis of randomized controlled trials								AMERICAN JOURNAL OF OBSTETRICS AND GYNECOLOGY				225	4			468	469				10.1016/j.ajog2021.06.072							Letter	OCT 2021	2021										0
J	Nezhat, Farr R.; Ananth, Cande V.; Vintzileos, Anthony M.								The two Achilles heels of surgical randomized controlled trials: differences in surgical skills and reporting of average performance								AMERICAN JOURNAL OF OBSTETRICS AND GYNECOLOGY				221	3			230	232				10.1016/j.ajog.2019.05.017							Article	SEP 2019	2019	Randomized controlled trials of surgery are fundamentally different from randomized controlled trials of medications because it is difficult to blind or mask a surgical procedure or perform sham operations. An additional challenge is the variation in skills and surgical proficiency of participating centers and surgeons. Addressing heterogeneity in surgical proficiency remains of paramount importa…									17
J	Amer-Wahlin, Isis; Ugwumadu, Austin; Yli, Branka M.; Kwee, Anneke; Timonen, Susanna; Cole, Vanessa; Ayres-de-Campos, Diogo; Roth, Georges-Emmanuel; Schwarz, Christiane; Ramenghi, Luca A.; Todros, Tullia; Ehlinger, Virginie; Vayssiere, Christophe		European Assoc Perinatal Med		Schwarz, Christiane/AAJ-1381-2020; VAYSSIERE, Christophe/AAE-3709-2019	Schwarz, Christiane/0000-0002-5496-6332; VAYSSIERE, Christophe/0000-0001-7057-768X; Timonen, Susanna/0000-0002-8074-395X; ROTH, Georges Emmanuel/0000-0003-3153-2440; Ramenghi, Luca A./0000-0003-0065-762X			Fetal electrocardiography ST-segment analysis for intrapartum monitoring: a critical appraisal of conflicting evidence and a way forward								AMERICAN JOURNAL OF OBSTETRICS AND GYNECOLOGY				221	6			577	+				10.1016/j.ajog.2019.04.003							Article	DEC 2019	2019	BACKGROUND: In the past century, some areas of obstetric including intrapartum care have been slow to benefit from the dramatic advances in technology and medical care. Although fetal heart rate monitoring (cardiotocography) became available a half century ago, its interpretation often differs between institutions and countries, its diagnostic accuracy needs improvement, and a technology to help …									10
J	Gomez, Helen B.; Hoffman, Matthew; Caplan, Richard; Young, Matthew H.; Ruhstaller, Kelly; Sciscione, Anthony								Buccal Versus Vaginal Misoprostol Combined with a Foley Catheter (BEGIN Trial): A Randomized Controlled Trial								AMERICAN JOURNAL OF OBSTETRICS AND GYNECOLOGY				224	2		48	S34	S34										S	Meeting Abstract	FEB 2021	2021										0
J	Saccone, Gabriele; De Vivo, Valentino; Berghella, Vincenzo				; Saccone, Gabriele/K-2792-2018	De Vivo, Valentino/0000-0002-7330-3059; Berghella, Vincenzo/0000-0003-2854-0239; Saccone, Gabriele/0000-0003-0078-2113			Early amniotomy for induction of labor: a trial sequential analysis REPLY								AMERICAN JOURNAL OF OBSTETRICS AND GYNECOLOGY				222	1			100	100				10.1016/j.ajog.2019.09.027							Letter	JAN 2020	2020										0
J	Feng, Li-Ping; Chen, Hong-Lin								Early amniotomy for induction of labor: a trial sequential analysis								AMERICAN JOURNAL OF OBSTETRICS AND GYNECOLOGY				222	1			99	100				10.1016/j.ajog.2019.09.028							Letter	JAN 2020	2020										0
J	Li, L.; Wright, T.; Estes, S. J.								Randomized controlled trial of ultrasound-guided intrauterine device insertion								AMERICAN JOURNAL OF OBSTETRICS AND GYNECOLOGY				222	3		31	S793	S794										S	Meeting Abstract	MAR 2020	2020						46th Annual Scientific Meeting of the Society-of-Gynecologic-Surgeons (SGS)46th Annual Scientific Meeting of the Society-of-Gynecologic-Surgeons (SGS)	MAR 29-APR 01, 2020MAR 29-APR 01, 2020	Soc Gynecol SurgSoc Gynecol Surg	Jacksonville, FLJacksonville, FL	0
J	Wong, Melissa S.; Spiegel, Brennan M.; Gregory, Kimberly D.								Virtual Reality reduces pain in laboring women: a randomized controlled trial								AMERICAN JOURNAL OF OBSTETRICS AND GYNECOLOGY				222	1		39	S34	S34				10.1016/j.ajog.2019.11.055						S	Meeting Abstract	JAN 2020	2020						40th Annual Pregnancy Meeting of the Society-for-Maternal-Fetal-Medicine (SMFM)40th Annual Pregnancy Meeting of the Society-for-Maternal-Fetal-Medicine (SMFM)	FEB 03-08, 2020FEB 03-08, 2020	Soc Maternal Fetal MedSoc Maternal Fetal Med	Grapevine, TXGrapevine, TX	0
J	Spencer, Nicholas; Saade, George R.; Saad, Antonio F.				Saad, Antonio/L-5374-2019	Saad, Antonio/0000-0003-0034-3567			Electronic confirmed versus conventional consenting process (ECCCO): a randomized controlled trial								AMERICAN JOURNAL OF OBSTETRICS AND GYNECOLOGY				224	2		204	S137	S137										S	Meeting Abstract	FEB 2021	2021										0
J	Yefet, Enav; Perlitz, Yuri; Yaakov, Lilach Shavit; Magril, Galit; Vitner, Dana; Zipori, Yaniv; Weiner, Eran; Alon, Ayala Shevach; Paz, Yael Ganor; Nezer, Meirav; Soltsman, Sofia; Nachum, Zohar								The effect of probiotics on glycemic control of women with gestational diabetes mellitus-multicenter, randomized, double blind, placebo controlled-trial								AMERICAN JOURNAL OF OBSTETRICS AND GYNECOLOGY				226	1		388	S258	S259										S	Meeting Abstract	JAN 2022	2022										0
J	Feroz, R.; Long, J. B.; Gupta, M.; Kunselman, A.; Wagner, S.				Long, Jaime/AAO-4237-2020	Long, Jaime/0000-0003-4578-7989			Characteristics of randomized controlled trials in gynecological surgery registered on clinicaltrials.gov								AMERICAN JOURNAL OF OBSTETRICS AND GYNECOLOGY				222	3		68	S815	S816										S	Meeting Abstract	MAR 2020	2020						46th Annual Scientific Meeting of the Society-of-Gynecologic-Surgeons (SGS)46th Annual Scientific Meeting of the Society-of-Gynecologic-Surgeons (SGS)	MAR 29-APR 01, 2020MAR 29-APR 01, 2020	Soc Gynecol SurgSoc Gynecol Surg	Jacksonville, FLJacksonville, FL	1
J	Giugale, L.; Baranski, L.; Schott, N.; Emerick, T.; Moalli, P.								Preoperative levator ani muscle and pudendal nerve injections for pain control after vaginal reconstructive surgery: A three-arm randomized controlled trial								AMERICAN JOURNAL OF OBSTETRICS AND GYNECOLOGY				222	3		10	S766	S767										S	Meeting Abstract	MAR 2020	2020						46th Annual Scientific Meeting of the Society-of-Gynecologic-Surgeons (SGS)46th Annual Scientific Meeting of the Society-of-Gynecologic-Surgeons (SGS)	MAR 29-APR 01, 2020MAR 29-APR 01, 2020	Soc Gynecol SurgSoc Gynecol Surg	Jacksonville, FLJacksonville, FL	0
J	Pluym, Ilina D.; Tandel, Megha; Kwan, Lorna; Mok, Thalia; Holliman, Kerry; Afshar, Yalda; Rao, Rashmi								Randomized Control Trial of Postpartum Visits at 2 weeks and 6 weeks								AMERICAN JOURNAL OF OBSTETRICS AND GYNECOLOGY				224	2		57	S40	S40										S	Meeting Abstract	FEB 2021	2021										1
J	Doulaveris, Georgios; Vani, Kavita; Saccone, Gabriele; Chauhan, Suneet P.; Berghella, Vincenzo				Doulaveris, Georgios/AAN-1258-2020	Doulaveris, Georgios/0000-0001-5574-235X			Digital and social media impact of positive versus negative obstetrical randomized controlled trials								AMERICAN JOURNAL OF OBSTETRICS AND GYNECOLOGY				226	1		429	S283	S283										S	Meeting Abstract	JAN 2022	2022										0
J	Dessie, S. G.; Von Bargen, E. C.; Haviland, M.; Hacker, M. R.; Elkadry, E. A.				Von Bargen, Emily/ABC-2627-2020; Hacker, Michele/ABC-5031-2021				Randomized placebo-controlled trial of onabotulinamtoxina trigger point injections for myofascial pelvic pain								AMERICAN JOURNAL OF OBSTETRICS AND GYNECOLOGY				220	3		18	S701	S701				10.1016/j.ajog.2019.01.028						S	Meeting Abstract	MAR 2019	2019						45th Annual Scientific Meeting of the Society-of-Gynecologic-Surgeons (SGS)45th Annual Scientific Meeting of the Society-of-Gynecologic-Surgeons (SGS)	MAR 31-APR 03, 2019MAR 31-APR 03, 2019	Soc Gynecol SurgSoc Gynecol Surg	Tuccson, AZTuccson, AZ	0
J	Bigelow, Catherine A.; Pan, Stephanie; Overbey, Jessica; Stone, Joanne								Propranolol for induction of labor in nulliparas: a double-blinded, randomized, placebo-controlled trial								AMERICAN JOURNAL OF OBSTETRICS AND GYNECOLOGY				222	1		30	S26	S27				10.1016/j.ajog.2019.11.046						S	Meeting Abstract	JAN 2020	2020						40th Annual Pregnancy Meeting of the Society-for-Maternal-Fetal-Medicine (SMFM)40th Annual Pregnancy Meeting of the Society-for-Maternal-Fetal-Medicine (SMFM)	FEB 03-08, 2020FEB 03-08, 2020	Soc Maternal Fetal MedSoc Maternal Fetal Med	Grapevine, TXGrapevine, TX	0
J	Pierce-Williams, Rebecca; Lesser, Henry; Cohen, Isabelle; Bauer, Monica; Berghella, Vincenzo; D'Adamo, Chris; Ehsanipoor, Robert								Inpatient versus outpatient transcervical Foley catheter use for cervical ripening: a randomized controlled trial								AMERICAN JOURNAL OF OBSTETRICS AND GYNECOLOGY				226	1		1218	S772	S773										S	Meeting Abstract	JAN 2022	2022										0
J	Lassey, Sarah C.; Haber, Hilary; Kanbergs, Alexa N.; Robinson, Julian N.; Little, Sarah E.								Six vs. Twelve Hours of Foley Catheter Placement for Induction: A Randomized Controlled Trial								AMERICAN JOURNAL OF OBSTETRICS AND GYNECOLOGY				224	2		44	S32	S32										S	Meeting Abstract	FEB 2021	2021										0
J	Suharwardy, Sanaa; Ramachandran, Maya; Leonard, Stephanie A.; Gunaseelan, Anita; Robinson, Athena; Darcy, Alison; Lyell, Deirdre J.; Judy, Amy					suharwardy, sanaa/0000-0002-1341-4283; Leonard, Stephanie/0000-0001-8213-1319			Effect of an automated conversational agent on postpartum mental health: A randomized, controlled trial								AMERICAN JOURNAL OF OBSTETRICS AND GYNECOLOGY				222	1		116	S91	S91				10.1016/j.ajog.2019.11.132						S	Meeting Abstract	JAN 2020	2020						40th Annual Pregnancy Meeting of the Society-for-Maternal-Fetal-Medicine (SMFM)40th Annual Pregnancy Meeting of the Society-for-Maternal-Fetal-Medicine (SMFM)	FEB 03-08, 2020FEB 03-08, 2020	Soc Maternal Fetal MedSoc Maternal Fetal Med	Grapevine, TXGrapevine, TX	1
J	Conturie, Charlotte L.; Thorson, Charlotte; Su, Catherine; Perry, Kelsey; Humphrey, Gregory; Hansen, Shalisa; Knight, Rob; Song, Se Jin; Swafford, Austin; Laurent, Louise C.				Swafford, Austin/AAH-6092-2020	Swafford, Austin/0000-0001-5655-8300; Knight, Rob/0000-0002-0975-9019			Oral probiotic versus placebo and the maternal microbiome during pregnancy: A randomized controlled trial								AMERICAN JOURNAL OF OBSTETRICS AND GYNECOLOGY				222	1		48	S41	S42				10.1016/j.ajog.2019.11.064						S	Meeting Abstract	JAN 2020	2020						40th Annual Pregnancy Meeting of the Society-for-Maternal-Fetal-Medicine (SMFM)40th Annual Pregnancy Meeting of the Society-for-Maternal-Fetal-Medicine (SMFM)	FEB 03-08, 2020FEB 03-08, 2020	Soc Maternal Fetal MedSoc Maternal Fetal Med	Grapevine, TXGrapevine, TX	0
J	Doulaveris, Georgios; Vani, Kavita; Saccone, Gabriele; Chauhan, Suneet P.; Berghella, Vincenzo				Doulaveris, Georgios/AAN-1258-2020	Doulaveris, Georgios/0000-0001-5574-235X			Social media impact of obstetrical randomized controlled trials published in high impact factor journals								AMERICAN JOURNAL OF OBSTETRICS AND GYNECOLOGY				226	1		995	S634	S635										S	Meeting Abstract	JAN 2022	2022										0
J	Maheshwari, D.; Sierra, T.; Hall, C.; Leung, K.; Flynn, M. K.								Effect of pudendal blockade on bladder emptying after midurethral sling: A randomized controlled trial								AMERICAN JOURNAL OF OBSTETRICS AND GYNECOLOGY				222	3		71	S817	S817										S	Meeting Abstract	MAR 2020	2020						46th Annual Scientific Meeting of the Society-of-Gynecologic-Surgeons (SGS)46th Annual Scientific Meeting of the Society-of-Gynecologic-Surgeons (SGS)	MAR 29-APR 01, 2020MAR 29-APR 01, 2020	Soc Gynecol SurgSoc Gynecol Surg	Jacksonville, FLJacksonville, FL	0
J	Kuhlmann-Capek, Maggie J.; Spencer, Nicholas; Garcia-Jasso, Carlos; Singh, Prapti; Abdelwahab, Mahmoud; Vaughn, Micah; Marshall, Karis; Prasad, Nikita; Soulsby-Monroy, Ruth; Saade, George R.; Saad, Antonio F.				Saad, Antonio/L-5374-2019	Saad, Antonio/0000-0003-0034-3567			Foley balloon insertion by blind placement versus direct visualization: A randomized controlled trial (FRIENDLY)								AMERICAN JOURNAL OF OBSTETRICS AND GYNECOLOGY				222	1		309	S207	S208				10.1016/j.ajog.2019.11.324						S	Meeting Abstract	JAN 2020	2020						40th Annual Pregnancy Meeting of the Society-for-Maternal-Fetal-Medicine (SMFM)40th Annual Pregnancy Meeting of the Society-for-Maternal-Fetal-Medicine (SMFM)	FEB 03-08, 2020FEB 03-08, 2020	Soc Maternal Fetal MedSoc Maternal Fetal Med	Grapevine, TXGrapevine, TX	0
J			Soc Maternal-Fetal SMFM Publicatio						SMFM Statement on Elective Induction of Labor in Low-Risk Nulliparous Women at Term: the ARRIVE Trial								AMERICAN JOURNAL OF OBSTETRICS AND GYNECOLOGY				221	1			B2	B4				10.1016/j.ajog.2018.08.009							Article	JUL 2019	2019	A Randomized Trial of Induction Versus Expectant Management (ARRIVE) was conducted by the Eunice Kennedy Shriver National Institute of Child Health and Human Development Maternal-Fetal Medicine Units Network from March 2014 to August 2017. This large multicenter, unmasked, randomized controlled trial was performed to test the hypothesis that elective IOL at 39 weeks of gestation, compared with ex…									58
J	Pacheco, Luis D.								Tranexamic Acid for the Prevention of Obstetrical Hemorrhage After Cesarean Delivery: A Randomized Controlled Trial.								AMERICAN JOURNAL OF OBSTETRICS AND GYNECOLOGY				226	1		LB 3	S779	S780										S	Meeting Abstract	JAN 2022	2022										0
J	Boelig, Rupsa C.; Schoen, Corina N.; Frey, Heather A.; Gimovsky, Alexis C.; Springel, Edward; Berghella, Vincenzo								Vaginal versus Intramuscular Progesterone for Prevention of Recurrent Preterm Birth (VIP): a randomized controlled trial								AMERICAN JOURNAL OF OBSTETRICS AND GYNECOLOGY				226	1		30	S26	S26										S	Meeting Abstract	JAN 2022	2022										0
J	Gregory, Tom; Cahill, Alison G.; Woolfolk, Candice; Arya, Lily A.; Lowder, Jerry L.; Caughey, Aaron B.; Srinivas, Sindhu K.; Tita, Alan T.; Tuuli, Methodius G.; Richter, Holly E.								Impact of Pushing Timing on Occult Injury of Levator Ani: a Multicenter Randomized Controlled Trial								AMERICAN JOURNAL OF OBSTETRICS AND GYNECOLOGY				226	1		100	S81	S82										S	Meeting Abstract	JAN 2022	2022										0
J	Bartal, Michal Fishel; Ward, Clara; Blackwell, Sean C.; Cornthwaite, Joycelyn A.; Zhang, Caroline C.; Refuerzo, Jerrie; Pedroza, Claudia; Lee, Kyung Hyun; Chauhan, Suneet P.; Sibai, Baha M.				Fishel Bartal, Michal/AAE-1548-2022; bartal, michal/AFQ-7262-2022	Fishel Bartal, Michal/0000-0003-4715-566X; bartal, michal/0000-0003-4715-566X			Detemir versus Insulin Neutral Protamine Hagedorn for Diabetes Mellitus: A Comparative-Effectiveness, Randomized Controlled Trial								AMERICAN JOURNAL OF OBSTETRICS AND GYNECOLOGY				224	2		29	S21	S22										S	Meeting Abstract	FEB 2021	2021										0
J	Yoselevsky, Elizabeth; Seely, Ellen W.; Celi, Ann C.; Robinson, Julian N.; McElrath, Thomas F.								A randomized controlled trial comparing the efficacy of nifedipine and enalapril in the postpartum period								AMERICAN JOURNAL OF OBSTETRICS AND GYNECOLOGY				226	1		667	S432	S433										S	Meeting Abstract	JAN 2022	2022										0
J	Lam, Melissa T. Chu; Khandakar, Binny; Heon, Isaak; Hussain, Farrah N.; Feldman, Kristina M.; Kaplowitz, Elianna; Overbey, Jessica; Brustman, Lois; Rosenn, Barak								Daily vs alternate day iron for pregnant women with iron deficiency anemia: randomized controlled trial								AMERICAN JOURNAL OF OBSTETRICS AND GYNECOLOGY				224	2		157	S107	S107										S	Meeting Abstract	FEB 2021	2021										0
J	Herman, Hadas Ganer; Kleiner, Ilia; Tairy, Daniel; Gonen, Noa; Ben Zvi, Masha; Kovo, Michal; Bar, Jacob; Weiner, Eran				Kovo, Michal/AAW-9252-2021				Improving post-Cesarean mobility with personalized feedback using digital step counters - a randomized controlled trial								AMERICAN JOURNAL OF OBSTETRICS AND GYNECOLOGY				222	1		623	S397	S398				10.1016/j.ajog.2019.11.639						S	Meeting Abstract	JAN 2020	2020						40th Annual Pregnancy Meeting of the Society-for-Maternal-Fetal-Medicine (SMFM)40th Annual Pregnancy Meeting of the Society-for-Maternal-Fetal-Medicine (SMFM)	FEB 03-08, 2020FEB 03-08, 2020	Soc Maternal Fetal MedSoc Maternal Fetal Med	Grapevine, TXGrapevine, TX	2
J	Doty, Morgen S.; Chen, Han-Yang; Ajishegiri, Oluwadare; Sibai, Baha M.; Blackwell, Sean C.; Chauhan, Suneet P.								Mindful meditation for anxiety in individuals admitted to the antepartum unit: a randomized controlled trial								AMERICAN JOURNAL OF OBSTETRICS AND GYNECOLOGY				224	2		251	S166	S166										S	Meeting Abstract	FEB 2021	2021										0
J	Cluver, Catherine Anne; Hiscock, Richard; Decloedt, Eric H.; Hall, David R.; Schell, Sonja; Mol, Ben; Brownfoot, Fiona; u-Lino, Tu'uhevaha Kaitu'; Walker, Susan; Tong, Stephen								Metformin to treat Preterm Pre-eclampsia (PI-2): A randomised, double blind, placebo-controlled trial								AMERICAN JOURNAL OF OBSTETRICS AND GYNECOLOGY				224	2		27	S20	S20										S	Meeting Abstract	FEB 2021	2021										1
J	Tuuli, Methodius G.; Gregory, Tom; Arya, Lily A.; Lowder, Jerry L.; Woolfolk, Candice; Caughey, Aaron B.; Srinivas, Sindhu K.; Tita, Alan T.; Cahill, Alison G.; Richter, Holly E.								Impact of second stage pushing timing on maternal pelvic floor morbidity: Multicenter randomized controlled trial								AMERICAN JOURNAL OF OBSTETRICS AND GYNECOLOGY				222	1		7	S6	S6				10.1016/j.ajog.2019.11.023						S	Meeting Abstract	JAN 2020	2020						40th Annual Pregnancy Meeting of the Society-for-Maternal-Fetal-Medicine (SMFM)40th Annual Pregnancy Meeting of the Society-for-Maternal-Fetal-Medicine (SMFM)	FEB 03-08, 2020FEB 03-08, 2020	Soc Maternal Fetal MedSoc Maternal Fetal Med	Grapevine, TXGrapevine, TX	1
J	Landman, Anadeijda; de Boer, Marjon; Visser, Laura; Hemels, Marieke; Naaktgeboren, Christiana; Jansen-van der Weide, Martine; Mol, Ben; van Laar, Judith; Papatsonis, Dimitri; Bekker, Mireille; van Drongelen, Joris; van Pampus, Maria; Sueters, Marieke; van der Ham, David; Sikkema, Marko; Zwart, Joost; Huisjes, Anjoke; van Huizen, Marloes; Kleiverda, Gunilla; Boon, Janine; Franssen, Maureen; Hermes…								Low dose aspirin for the prevention of recurrent preterm labor (APRIL): a randomized controlled trial								AMERICAN JOURNAL OF OBSTETRICS AND GYNECOLOGY				224	2		9	S6	S6										S	Meeting Abstract	FEB 2021	2021										0
J	Steck-Bayat, K. P.; Henderson, S.; Aguirre, A.; Mahnert, N.; Smith, R. B.; Mourad, J.								A randomized control trial: comparing two positioning pads to prevent cephalad movement during robotic gynecologic surgery								AMERICAN JOURNAL OF OBSTETRICS AND GYNECOLOGY				220	3		11	S712	S712				10.1016/j.ajog.2019.01.040						S	Meeting Abstract	MAR 2019	2019						45th Annual Scientific Meeting of the Society-of-Gynecologic-Surgeons (SGS)45th Annual Scientific Meeting of the Society-of-Gynecologic-Surgeons (SGS)	MAR 31-APR 03, 2019MAR 31-APR 03, 2019	Soc Gynecol SurgSoc Gynecol Surg	Tuccson, AZTuccson, AZ	0
J	Markwei, Metabel T.; Babatunde, Ifeoluwa; Rathi, Nityam; Fan, Cong; Prah, Marie-Ann; Joo, Julia; Hackett, Loren; Soper, David E.; Goje, Oluwatosin				Markwei, Metabel Tori/AGZ-8417-2022	Markwei, Metabel Tori/0000-0002-8876-9345; Hackett, Loren/0000-0001-6144-1406			Preincision adjunctive prophylaxis for cesarean deliveries a systematic review and meta-analysis								AMERICAN JOURNAL OF OBSTETRICS AND GYNECOLOGY				225	4			382	+				10.1016/j.ajog.2021.04.259					OCT 2021		Review	OCT 2021	2021	OBJECTIVE: This study aimed to systematically review the relative effectiveness of preincision cefazolin with or without adjunctive prophylaxis (macrolides or metronidazole) vs cefazolin alone in decreasing the incidence of postcesarean delivery surgical site infections.DATA SOURCES: We performed a systematic search on PubMed, Ovid EMBASE, Google Scholar, ClinicalTrials.gov, and the Cochrane Cent…									0
J	Pierce, Stephanie L.; Peck, Jennifer; Zornes, Christy; Standerfer, Elizabeth; Edwards, Rodney								Antibiotic Prophylaxis to Prevent Obesity-Related Induction Complications in Nulliparae at Term: Pilot Randomized Controlled Trial								AMERICAN JOURNAL OF OBSTETRICS AND GYNECOLOGY				226	1		791	S510	S511										S	Meeting Abstract	JAN 2022	2022										0
J	Buono, K.; Whitcomb, E.; Guaderrama, N.; Lee, E.; Ihara, J.; Sudol, N. T.; Lane, F. L.; Lee, J.; Dave, B.; Brueseke, T.				Lane, Felicia/AAW-4503-2020				Randomized controlled trial assessing the effect of patient education on postoperative opioid consumption after prolapse surgery								AMERICAN JOURNAL OF OBSTETRICS AND GYNECOLOGY				222	3		1	S773	S773										S	Meeting Abstract	MAR 2020	2020						46th Annual Scientific Meeting of the Society-of-Gynecologic-Surgeons (SGS)46th Annual Scientific Meeting of the Society-of-Gynecologic-Surgeons (SGS)	MAR 29-APR 01, 2020MAR 29-APR 01, 2020	Soc Gynecol SurgSoc Gynecol Surg	Jacksonville, FLJacksonville, FL	0
J	Wei, Ruth; Bounthavong, Mark; Hill, Meg								High versus low dose oxytocin in lean and obese women: a double-blinded randomized controlled trial								AMERICAN JOURNAL OF OBSTETRICS AND GYNECOLOGY				222	1		641	S409	S409				10.1016/j.ajog.2019.11.656						S	Meeting Abstract	JAN 2020	2020						40th Annual Pregnancy Meeting of the Society-for-Maternal-Fetal-Medicine (SMFM)40th Annual Pregnancy Meeting of the Society-for-Maternal-Fetal-Medicine (SMFM)	FEB 03-08, 2020FEB 03-08, 2020	Soc Maternal Fetal MedSoc Maternal Fetal Med	Grapevine, TXGrapevine, TX	0
J	Miremberg, Hadas; Yirmiya, Karen; Rona, Shiran; Gonen, Noa; Marom, Or; Pohol, Alona; Kovo, Michal; Bar, Jacob; Weiner, Eran				Kovo, Michal/AAW-9252-2021				Smartphone-based counseling and support platform and the effect on postpartum lactation-a randomized controlled trial								AMERICAN JOURNAL OF OBSTETRICS AND GYNECOLOGY				224	2		98	S69	S69										S	Meeting Abstract	FEB 2021	2021										0
J	Duffy, Jennifer; Wu, Erica; Fong, Alex; Garite, Thomas J.; Shrivastava, Vineet								A Double-Blinded Randomized Controlled Trial on Increased Intravenous Hydration in Nulliparous Women Undergoing Labor Induction								AMERICAN JOURNAL OF OBSTETRICS AND GYNECOLOGY				224	2		47	S33	S34										S	Meeting Abstract	FEB 2021	2021										0
J	Hamm, Rebecca F.; Perelman, Sarah; Wang, Eileen Y.; Levine, Lisa D.; Srinivas, Sindhu K.								SMaRTBlood: randomized, controlled trial of Single- versus Multiple-unit Red cell Transfusion for non-acute postpartum anemia								AMERICAN JOURNAL OF OBSTETRICS AND GYNECOLOGY				222	1		261	S179	S179				10.1016/j.ajog.2019.11.277						S	Meeting Abstract	JAN 2020	2020						40th Annual Pregnancy Meeting of the Society-for-Maternal-Fetal-Medicine (SMFM)40th Annual Pregnancy Meeting of the Society-for-Maternal-Fetal-Medicine (SMFM)	FEB 03-08, 2020FEB 03-08, 2020	Soc Maternal Fetal MedSoc Maternal Fetal Med	Grapevine, TXGrapevine, TX	0
J	Miremberg, Hadas; Yirmiya, Karen; Vinter, Dana; Lauterbach, Roy; Yefet, Enav; Nassra, Rima; Paz, Yael Ganor; Hagege, Rina; Kovo, Michal; Weiner, Eran								Exposure to an informative video before planned Cesarean-delivery and maternal anxiety-a multicenter randomized controlled trial								AMERICAN JOURNAL OF OBSTETRICS AND GYNECOLOGY				226	1		110	S87	S88										S	Meeting Abstract	JAN 2022	2022										0
J	Lewkowitz, Adam K.; Lopez, Julia D.; Carter, Ebony B.; Duckham, Hillary; Strickland, Tianta'; Macones, George A.; Cahill, Alison G.				López, Julia D./AAL-2554-2020	López, Julia D./0000-0002-8197-002X			Impact of a novel smartphone application on low-income women's breastfeeding rates: a randomized controlled trial								AMERICAN JOURNAL OF OBSTETRICS AND GYNECOLOGY				222	1		45	S38	S39				10.1016/j.ajog.2019.11.061						S	Meeting Abstract	JAN 2020	2020						40th Annual Pregnancy Meeting of the Society-for-Maternal-Fetal-Medicine (SMFM)40th Annual Pregnancy Meeting of the Society-for-Maternal-Fetal-Medicine (SMFM)	FEB 03-08, 2020FEB 03-08, 2020	Soc Maternal Fetal MedSoc Maternal Fetal Med	Grapevine, TXGrapevine, TX	3
J	Patton, S.; Tanner, J. P.; Prieto, I. C.; Jackson, E.; Greene, K. A.; Bassaly, R.; Wyman, A. M.								The effect of furosemide on time to confirmation of ureteral patency in routine cystoscopy: a randomized control trial								AMERICAN JOURNAL OF OBSTETRICS AND GYNECOLOGY				220	3		10	S711	S712				10.1016/j.ajog.2019.01.039						S	Meeting Abstract	MAR 2019	2019						45th Annual Scientific Meeting of the Society-of-Gynecologic-Surgeons (SGS)45th Annual Scientific Meeting of the Society-of-Gynecologic-Surgeons (SGS)	MAR 31-APR 03, 2019MAR 31-APR 03, 2019	Soc Gynecol SurgSoc Gynecol Surg	Tuccson, AZTuccson, AZ	0
J	Hill, A. M.; Crisp, C. C.; Shatkin-Margolis, A.; Tam, T.; Yook, E.; Kleeman, S. D.; Yeung, J.; Pauls, R. N.								The influence of postoperative environment on patient pain and satisfaction following pelvic reconstructive surgery: A randomized controlled trial								AMERICAN JOURNAL OF OBSTETRICS AND GYNECOLOGY				222	3		2	S761	S762										S	Meeting Abstract	MAR 2020	2020						46th Annual Scientific Meeting of the Society-of-Gynecologic-Surgeons (SGS)46th Annual Scientific Meeting of the Society-of-Gynecologic-Surgeons (SGS)	MAR 29-APR 01, 2020MAR 29-APR 01, 2020	Soc Gynecol SurgSoc Gynecol Surg	Jacksonville, FLJacksonville, FL	0
J	Roman, Amanda								Physical examination-indicated cerclage in twin pregnancy: a randomized controlled trial REPLY								AMERICAN JOURNAL OF OBSTETRICS AND GYNECOLOGY				224	1			132	132				10.1016/j.ajog.2020.09.020							Letter	JAN 2021	2021										0
J	Burkett, L.; Siddique, M.; Zeymo, A.; Gutman, R. E.; Park, A. J.; Iglesia, C.								A randomized controlled trial of clobetasol propionate versus fractionated CO2 laser for the treatment of lichen sclerosus (CURLS)								AMERICAN JOURNAL OF OBSTETRICS AND GYNECOLOGY				222	3		9	S766	S766										S	Meeting Abstract	MAR 2020	2020						46th Annual Scientific Meeting of the Society-of-Gynecologic-Surgeons (SGS)46th Annual Scientific Meeting of the Society-of-Gynecologic-Surgeons (SGS)	MAR 29-APR 01, 2020MAR 29-APR 01, 2020	Soc Gynecol SurgSoc Gynecol Surg	Jacksonville, FLJacksonville, FL	1
J	Chen, Y. B.; Barnes, H.; Westbay, L.; Birte, W.; Shannon, M.; Alvarez, M. Acevedo; Mueller, E. R.; Pham, T. T.				Westbay, Lauren/ABB-5049-2021	Westbay, Lauren/0000-0002-9114-0302			The effect of music listening on preoperative anxiety in female pelvic medicine and reconstructive surgery: A randomized controlled trial								AMERICAN JOURNAL OF OBSTETRICS AND GYNECOLOGY				222	3		2	S773	S774										S	Meeting Abstract	MAR 2020	2020						46th Annual Scientific Meeting of the Society-of-Gynecologic-Surgeons (SGS)46th Annual Scientific Meeting of the Society-of-Gynecologic-Surgeons (SGS)	MAR 29-APR 01, 2020MAR 29-APR 01, 2020	Soc Gynecol SurgSoc Gynecol Surg	Jacksonville, FLJacksonville, FL	0
J	Cusimano, Maria C.; Fazelzad, Rouhi; Meffe, Filomena				Fazelzad, Rouhi/M-6827-2019	Fazelzad, Rouhi/0000-0002-8316-7759			Improving systematic reviews in obstetrics and gynecology								AMERICAN JOURNAL OF OBSTETRICS AND GYNECOLOGY				224	1			128	128				10.1016/j.ajog.2020.09.015							Letter	JAN 2021	2021										1
J	Dengler, K. L.; Craig, E. R.; Dicarlo-Meacham, A. M.; Welch, E. K.; Brooks, D. I.; Vaccaro, C. M.; Gruber, D. D.				Welch, Eva/GPW-9908-2022				Postoperative pain reduction following regional pudendal block with liposomal and plain bupivacaine after posterior colporrhaphy: A double-blinded, randomized controlled trial								AMERICAN JOURNAL OF OBSTETRICS AND GYNECOLOGY				224	6		12	S733	S734										S	Meeting Abstract	JUN 2021	2021										0
J	Petrikovets, A.; Sheyn, D.; Chapman, G.; Sun, H.; Mahajan, S. T.; Pollard, R. R.; El-Nashar, S. A.; Hijaz, A.; Mangel, J.				El-Nashar, Sherif/H-3656-2019; Petrikovets, Andrey/AAM-1138-2020	El-Nashar, Sherif/0000-0002-8905-1458;			ICE-T postoperative multimodal pain regimen compared to the standard regimen in vaginal pelvic reconstructive surgery: a multicenter randomized controlled trial								AMERICAN JOURNAL OF OBSTETRICS AND GYNECOLOGY				220	3			S691	S692				10.1016/j.ajog.2019.01.017						S	Meeting Abstract	MAR 2019	2019										1
J	Burger, Nicole B.; Einarsson, Jon I.; De Leeuw, Robert A.; Huirne, Judith A.				Einarsson, Jon/AAO-2614-2020; de Leeuw, Robert/GNH-1513-2022	de Leeuw, Robert/0000-0002-9344-7754; Burger, Nicole/0000-0002-6142-6684			MAVRIC: a multicentre randomized controlled trial of transabdominal vs transvaginal cervical cerclage								AMERICAN JOURNAL OF OBSTETRICS AND GYNECOLOGY				222	5			516	516				10.1016/j.ajog.2020.01.006							Letter	MAY 2020	2020										0
J	Kaur, Japleen; Sarkar, Avir; Rohilla, Minakshi				Sarkar, Avir/GPF-7245-2022; Rohilla, Minakshi/AAA-5729-2022				Physical examination-indicated cerclage in twin pregnancy: a randomized controlled trial								AMERICAN JOURNAL OF OBSTETRICS AND GYNECOLOGY				224	1			131	132				10.1016/j.ajog.2020.09.019							Letter	JAN 2021	2021										0
J	Saad, Antonio; Villareal, Josephine; Eid, Joe; Spencer, Nicholas; Ellis, Viviana; Hankins, Gary D.; Saade, George				Eid, Joe/AAD-4157-2022; Spencer, Nicholas/S-5907-2019; Saad, Antonio/L-5374-2019	Eid, Joe/0000-0001-9366-7100; Saad, Antonio/0000-0003-0034-3567			A randomized controlled trial of pre-induction cervical ripening comparing dilapan-s versus foley balloon (DILAFOL trial)								AMERICAN JOURNAL OF OBSTETRICS AND GYNECOLOGY				220	1		21	S18	S19				10.1016/j.ajog.2018.11.024						S	Meeting Abstract	JAN 2019	2019						39th Annual Pregnancy Meeting of the Society-for-Maternal-Fetal-Medicine (SMFM)39th Annual Pregnancy Meeting of the Society-for-Maternal-Fetal-Medicine (SMFM)	FEB 11-16, 2019FEB 11-16, 2019	Soc Maternal Fetal MedSoc Maternal Fetal Med	Las Vegas, NVLas Vegas, NV	1
J	Di Mascio, Daniele; Saccone, Gabriele; Berghella, Vincenzo				; Saccone, Gabriele/K-2792-2018	Berghella, Vincenzo/0000-0003-2854-0239; Saccone, Gabriele/0000-0003-0078-2113			Improving systematic reviews in obstetrics and gynecology REPLY								AMERICAN JOURNAL OF OBSTETRICS AND GYNECOLOGY				224	1			128	129				10.1016/j.ajog.2020.09.018							Letter	JAN 2021	2021										1
J	Popiel, P.; Harmanli, O.; Getaneh, F.; Xu, X.; Yeh, J.; Rickey, L.								Voiding assessment based on minimum spontaneous void of 150 mL compared to retrograde fill method after female pelvic floor procedures: A randomized controlled trial								AMERICAN JOURNAL OF OBSTETRICS AND GYNECOLOGY				222	3		14	S782	S782										S	Meeting Abstract	MAR 2020	2020						46th Annual Scientific Meeting of the Society-of-Gynecologic-Surgeons (SGS)46th Annual Scientific Meeting of the Society-of-Gynecologic-Surgeons (SGS)	MAR 29-APR 01, 2020MAR 29-APR 01, 2020	Soc Gynecol SurgSoc Gynecol Surg	Jacksonville, FLJacksonville, FL	0
J	Shennan, Andrew					Shennan, Andrew/0000-0001-5273-3132			MAVRIC: a multicentre randomized controlled trial of transabdominal vs transvaginal cervical cerclage REPLY								AMERICAN JOURNAL OF OBSTETRICS AND GYNECOLOGY				222	5			516	517				10.1016/j.ajog.2020.01.005							Letter	MAY 2020	2020										1
J	Duffy, James M. N.; Ziebland, Sue; von Dadelszen, Peter; McManus, Richard J.				von Dadelszen, Peter/AAP-7480-2021; Duffy, James M N/N-7580-2013	Duffy, James M N/0000-0001-6127-9859; von Dadelszen, Peter/0000-0003-4136-3070; Ziebland, Sue/0000-0002-6496-4859			Tackling poorly selected, collected, and reported outcomes in obstetrics and gynecology research								AMERICAN JOURNAL OF OBSTETRICS AND GYNECOLOGY				220	1			71	+	71.e1-e4			10.1016/j.ajog.2018.09.023							Article	JAN 2019	2019	Clinical research should ultimately improve patient care. To enable this, randomized controlled trials must select, collect, and report outcomes that are both relevant to clinical practice and genuinely reflect the perspectives of key stakeholders including health care professionals, researchers, and patients. Unfortunately, many randomized controlled trials fall short of this requirement. Comple…									37
J	Barnhart, Kurt T.; Senapati, Suneeta; Sammel, Mary D.					Sammel, Mary/0000-0003-1248-4199			Declaring a gestation nonviable: when 99% certainty is not enough								AMERICAN JOURNAL OF OBSTETRICS AND GYNECOLOGY				224	2			232	233				10.1016/j.ajog.2020.10.016					JAN 2021		Editorial Material	FEB 2021	2021										1
J	Orejuela, Francisco J.; Aschkenazi, Sarit O.; Howard, David L.; Jeppson, Peter C.; Balgobin, Sunil; Walter, Andrew J.; White, Amanda; Olivera, Cedric K.; Sanses, Tatiana, V; Thompson, Jennifer; Gala, Rajiv B.; Matteson, Kristen; Balk, Ethan M.; Meriwether, Kate, V; Rahn, David D.		Soc Gynecologic Surg Systemat Revi			Sanses, Tatiana/0000-0002-7044-9917; jeppson, peter/0000-0001-7535-5795			Gynecologic surgical skill acquisition through simulation with outcomes at the time of surgery: a systematic review and meta-analysis								AMERICAN JOURNAL OF OBSTETRICS AND GYNECOLOGY				227	1			29	+				10.1016/j.ajog.2022.01.031					JUN 2022		Article; Proceedings Paper	JUL 2022	2022	OBJECTIVE: To evaluate the effect of simulation training vs traditional hands-on surgical instruction on learner operative skills and patient outcomes in gynecologic surgeries.DATA SOURCES: PubMed, Embase, ClinicalTrials.gov, and the Cochrane Central Register of Controlled Trials from inception to January 12, 2021.STUDY ELIGIBILITY CRITERIA: Randomized controlled trials, prospective comparative s…					45th Annual Scientific Research Meeting of the Society-of-Gynecologic-Surgeons (SGS)45th Annual Scientific Research Meeting of the Society-of-Gynecologic-Surgeons (SGS)	MAR 31-APR 03, 2019MAR 31-APR 03, 2019	Soc Gynecol SurgSoc Gynecol Surg	Tucson, AZTucson, AZ	0
J	Scifres, Christina; Mead-Harvey, Carolyn; Nadeau, Hugh; Reid, Sean; Pierce, Stephanie; Feghali, Maisa; Myers, Dean; Fields, David; Stoner, Julie				Feghali, Maisa/ABG-2333-2020				Intensive glycemic control in gestational diabetes mellitus: a randomized controlled clinical trial								AMERICAN JOURNAL OF OBSTETRICS AND GYNECOLOGY				220	1		88	S71	S71				10.1016/j.ajog.2018.11.097						S	Meeting Abstract	JAN 2019	2019						39th Annual Pregnancy Meeting of the Society-for-Maternal-Fetal-Medicine (SMFM)39th Annual Pregnancy Meeting of the Society-for-Maternal-Fetal-Medicine (SMFM)	FEB 11-16, 2019FEB 11-16, 2019	Soc Maternal Fetal MedSoc Maternal Fetal Med	Las Vegas, NVLas Vegas, NV	0
J	Lenger, Stacy M.; Bradley, Megan S.; Thomas, Debbie A.; Bertolet, Marnie H.; Lowder, Jerry L.; Sutcliffe, Siobhan				Bradley, Megan/ABE-8131-2021; Bertolet, Marnie/AAT-4912-2021	Bertolet, Marnie/0000-0002-5799-9033; Lenger, Stacy/0000-0002-1447-6646			D-mannose vs other agents for recurrent urinary tract infection prevention in adult women: a systematic review and meta-analysis								AMERICAN JOURNAL OF OBSTETRICS AND GYNECOLOGY				223	2					265.e1-e13			10.1016/j.ajog.2020.05.048							Article	AUG 2020	2020	OBJECTIVE: We performed a systematic review and meta-analysis to determine whether D-mannose reduces urinary tract infection recurrence (ie, cumulative incidence) in adult women with recurrent urinary tract infection compared with other prevention agents. Secondary outcomes included side effects and compliance with D-mannose use.DATA SOURCES: Ovid Medline 1946-, Embase 1947-, Scopus 1823-, Cochra…									29
J	Facchinetti, Fabio; Zoccoli, Sofia Gambigliani; Petrella, Elisabetta; Bertarini, Valentina; Di Cerbo, Lidia; Neri, Isabella								Counseling lifestyle changes in overweight/obese pregnant women: a randomized controlled trial								AMERICAN JOURNAL OF OBSTETRICS AND GYNECOLOGY				220	1		160	S120	S121				10.1016/j.ajog.2018.11.181						S	Meeting Abstract	JAN 2019	2019						39th Annual Pregnancy Meeting of the Society-for-Maternal-Fetal-Medicine (SMFM)39th Annual Pregnancy Meeting of the Society-for-Maternal-Fetal-Medicine (SMFM)	FEB 11-16, 2019FEB 11-16, 2019	Soc Maternal Fetal MedSoc Maternal Fetal Med	Las Vegas, NVLas Vegas, NV	0
J	Lane, Andrew; Mlynarczyk, Malgorzata; de Veciana, Margarita; Abuhamad, Alfred								Real-time continuous glucose monitoring in gestational diabetic pregnancies: a randomized controlled trial								AMERICAN JOURNAL OF OBSTETRICS AND GYNECOLOGY				220	1		85	S68	S69				10.1016/j.ajog.2018.11.094						S	Meeting Abstract	JAN 2019	2019						39th Annual Pregnancy Meeting of the Society-for-Maternal-Fetal-Medicine (SMFM)39th Annual Pregnancy Meeting of the Society-for-Maternal-Fetal-Medicine (SMFM)	FEB 11-16, 2019FEB 11-16, 2019	Soc Maternal Fetal MedSoc Maternal Fetal Med	Las Vegas, NVLas Vegas, NV	2
J	van Dijk, Charlotte E; Breuking, Sofie H; Jansen, Sophie; Limpens, Jacqueline C E J M; Kazemier, Brenda M; Pajkrt, Eva								Perioperative complications of a transvaginal cervical cerclage in singleton pregnancies: a systematic review and meta-analysis.								American journal of obstetrics and gynecology													10.1016/j.ajog.2022.10.026							Journal Article; Review	2022-Oct-28	2022	OBJECTIVE: Given that many studies report on a limited spectrum of adverse events of transvaginal cervical cerclage for preventing preterm birth, but are not powered to draw conclusions about its safety, the objective of this study was to conduct a systematic review with pooled risk analyses of perioperative complications and compare characteristics on the basis of indication for cerclage in sing…									0
J	Aldrich, E. R.; Tam, T.; Saylor, L.; Crisp, C. C.; Yeung, J.; Yook, E.; Pauls, R. N.								Impact of intrarectal diazepam on early postoperative pain following pelvic reconstructive surgery: a double-blind, randomized placebo-controlled trial								AMERICAN JOURNAL OF OBSTETRICS AND GYNECOLOGY				226	3		19	S1277	S1278										S	Meeting Abstract	MAR 2022	2022										0
J	Shan, Dan; Zou, Li; Liu, Xijiao; Shen, Yongchun; Cai, Yitong; Zhang, Jing								Efficacy and safety of gabapentin and pregabalin in patients with vasomotor symptoms: a systematic review and meta-analysis								AMERICAN JOURNAL OF OBSTETRICS AND GYNECOLOGY				222	6			564	+				10.1016/j.ajog.2019.12.011							Review	JUN 2020	2020	OBJECTIVE: Vasomotor symptoms are common among postmenopausal women and patients receiving hormone deprivation therapies, and emerging studies are exploring gabapentin's and pregabalin's effects as nonhormonal treatment options. We aimed to assess the efficacy and safety of these 2 drugs.DATA SOURCES: Based on a preregistered protocol (Prospective Register of Systematic Reviews-CRD42019133650), w…									16
J	Bruno, Ann M.; Shea, Ashley E.; Allshouse, Amanda A.; Einerson, Brett D.; Metz, Torri D.; Scott, James R.; Blue, Nathan R.								Does lowering the p-value threshold render RCTs insignificant in leading OBGYN journals?								AMERICAN JOURNAL OF OBSTETRICS AND GYNECOLOGY				222	1		1027	S638	S638				10.1016/j.ajog.2019.11.1042						S	Meeting Abstract	JAN 2020	2020						40th Annual Pregnancy Meeting of the Society-for-Maternal-Fetal-Medicine (SMFM)40th Annual Pregnancy Meeting of the Society-for-Maternal-Fetal-Medicine (SMFM)	FEB 03-08, 2020FEB 03-08, 2020	Soc Maternal Fetal MedSoc Maternal Fetal Med	Grapevine, TXGrapevine, TX	0
J	Schmidt-Hansen, Mia; Cameron, Sharon; Lohr, Patricia A.; Hasler, Elise					Lohr, Patricia/0000-0003-1862-5730			Follow-up strategies to confirm the success of medical abortion of pregnancies up to 10 weeks' gestation: a systematic review with meta-analyses								AMERICAN JOURNAL OF OBSTETRICS AND GYNECOLOGY				222	6			551	+				10.1016/j.ajog.2019.11.1244							Review	JUN 2020	2020	OBJECTIVE: To compare the effectiveness, safety, and acceptability of in-clinic and remote/self-assessment, as well as different remote/self-assessments, for confirming the success of medical abortion at <= 10(+0) weeks' gestation.DATA SOURCES: Ovid Embase Classic and Embase; Ovid MEDLINE(R) and Epub Aheadof-Print, In-Process & Other Non-Indexed Citations and Daily; and the Cochrane Library. We a…									16
J	Buhimschi, Catalin S.; Bahtiyar, Mert-Ozan; Abdelghany, Osama; Schneider, Lydia; Abdel-Raqez, Sonya; Dulay, Antonette T.; Lipkind, Heather; Lopez, Elizabeth; Zhao, Guomao; Rogers, Lynette; Bhandari, Vineet; Buhimschi, Irina A.				Bhandari, Vineet/AAS-3365-2020; Buhimschi, Irina/AAY-6619-2021; Rogers, Lynette/V-6802-2019; Bahtiyar, Mert O/M-8265-2015	Bahtiyar, Mert O/0000-0002-5813-8067			Randomized controlled trial of n-acetylcysteine to prevent adverse neonatal outcome in pregnancies with intra-amniotic infection/inflammation								AMERICAN JOURNAL OF OBSTETRICS AND GYNECOLOGY				220	1		9	S9	S9				10.1016/j.ajog.2018.11.011						S	Meeting Abstract	JAN 2019	2019						39th Annual Pregnancy Meeting of the Society-for-Maternal-Fetal-Medicine (SMFM)39th Annual Pregnancy Meeting of the Society-for-Maternal-Fetal-Medicine (SMFM)	FEB 11-16, 2019FEB 11-16, 2019	Soc Maternal Fetal MedSoc Maternal Fetal Med	Las Vegas, NVLas Vegas, NV	1
J	De Vivo, Valentino; Carbone, Luigi; Saccone, Gabriele; Magoga, Giulia; De Vivo, Generoso; Locci, Mariavittoria; Zullo, Fulvio; Berghella, Vincenzo				Carbone, Luigi/AAV-8998-2021; Saccone, Gabriele/K-2792-2018	Carbone, Luigi/0000-0002-2127-1876; Saccone, Gabriele/0000-0003-0078-2113; Berghella, Vincenzo/0000-0003-2854-0239; De Vivo, Valentino/0000-0002-7330-3059			Early amniotomy after cervical ripening for induction of labor: a systematic review and meta-analysis of randomized controlled trials								AMERICAN JOURNAL OF OBSTETRICS AND GYNECOLOGY				222	4			320	329				10.1016/j.ajog.2019.07.049							Review	APR 2020	2020	OBJECTIVE DATA: Timing of artificial rupture of membranes (ie, amniotomy) in induction of labor is controversial, because it has been associated not only with shorter labors, but also with fetal nonreassuring testing, at times necessitating cesarean delivery. The aim of this systematic review and metaanalysis of randomized trials was to evaluate the effectiveness of early amniotomy vs late amniot…									19
J	Laughlin-Tommaso, Shannon; Barnard, Emily P.; AbdElmagied, Ahmed M.; Vaughan, Lisa E.; Weaver, Amy L.; Hesley, Gina K.; Woodrum, David A.; Jacoby, Vanessa L.; Kohi, Maureen P.; Price, Thomas M.; Nieves, Angel; Miller, Michael J.; Borah, Bijan J.; Moriarty, James P.; Gorny, Krzysztof R.; Leppert, Phyllis C.; Severson, Amanda L.; Lemens, Maureen A.; Stewart, Elizabeth A.					Kohi, Maureen/0000-0002-8557-5190; Price, Thomas/0000-0003-1888-306X; Moriarty, James/0000-0002-5139-1932			FIRSTT study: randomized controlled trial of uterine artery embolization vs focused ultrasound surgery								AMERICAN JOURNAL OF OBSTETRICS AND GYNECOLOGY				220	2					174.e1-e13			10.1016/j.ajog.2018.10.032							Article	FEB 2019	2019	BACKGROUND: Uterine leiomyomas (fibroid tumors) cause considerable symptoms in 30e50% of women and are the leading cause of hysterectomy in the United States. Women with uterine fibroid tumors often seek uterine-preserving treatments, but comparative effectiveness trials are lacking.OBJECTIVE: The purpose of this study was to report treatment effectiveness and ovarian function after uterine arter…									41
J	Easton, Sivan; Garmi, Gali; Zafran, Noah; Dagilayske, Dorit; Romano, Shabtai; Salim, Raed								Pethidine versus nitrous oxide for pain relief during labor among multiparous. A randomized controlled trial								AMERICAN JOURNAL OF OBSTETRICS AND GYNECOLOGY				222	1		1122	S691	S691				10.1016/j.ajog.2019.11.1134						S	Meeting Abstract	JAN 2020	2020						40th Annual Pregnancy Meeting of the Society-for-Maternal-Fetal-Medicine (SMFM)40th Annual Pregnancy Meeting of the Society-for-Maternal-Fetal-Medicine (SMFM)	FEB 03-08, 2020FEB 03-08, 2020	Soc Maternal Fetal MedSoc Maternal Fetal Med	Grapevine, TXGrapevine, TX	0
J	Moawad, Gaby; Tyan, Paul; Marfori, Cherie; Khalil, Elias Abi; Park, Daniel				Tyan, Paul/X-2290-2018; Park, Daniel/R-5604-2016	Park, Daniel/0000-0001-5139-5397; MOAWAD, GABY/0000-0002-3240-1496; Marfori, Cherie/0000-0002-2158-723X			Effect of postoperative partial bladder filling after minimally invasive hysterectomy on postanesthesia care unit discharge and cost: a single-blinded, randomized controlled trial								AMERICAN JOURNAL OF OBSTETRICS AND GYNECOLOGY				220	4					367.e1-e7			10.1016/j.ajog.2018.12.034							Article	APR 2019	2019	BACKGROUND: Hysterectomy is one of the most common surgical procedures performed each year with substantial related health care costs. This trial studied the effect of postoperative bladder backfilling to submicturition level in the operating room and its effect on early postoperative patient care and related cost.OBJECTIVE: The objective of the study was to compare the effect of bladder backfill…									9
J	Robbins, Lindsay S.; Ye Yuanfan; Becker, David; Xue, Yumo; Bushman, Elisa T.; Battarbee, Ashley N.; Szychowski, Jeff M.; Tita, Alan; Harper, Lorie M.								Late vs. early amniotomy for preterm induction of labor: a randomized-controlled trial								AMERICAN JOURNAL OF OBSTETRICS AND GYNECOLOGY				224	2		960	S595	S596										S	Meeting Abstract	FEB 2021	2021										0
J	Sherrell, Helen C.; Clifton, Vicki L.; Kumar, Sailesh				Clifton, Vicki/AAV-2749-2021	Clifton, Vicki/0000-0002-4892-6748			Prelabor screening at term using the cerebroplacental ratio and placental growth factor: a pragmatic randomized open-label phase 2 trial								AMERICAN JOURNAL OF OBSTETRICS AND GYNECOLOGY				223	3					429.e1-e9			10.1016/j.ajog.2020.02.034							Article	SEP 2020	2020	BACKGROUND AND OBJECTIVE: In some women placental function may not be adequate to meet fetal growth requirements in late pregnancy or the additional demands during labor, thus predisposing these infants to intrapartum fetal compromise and subsequent serious morbidity and mortality. The objective of this study was to determine if the introduction of a prelabor screening test at term combining the …									3
J	Richards, Eleanor M F; Giorgione, Veronica; Stevens, Oliver; Thilaganathan, Basky				Richards, Eleanor M F/C-7180-2016	Richards, Eleanor M F/0000-0003-4131-4535			Low-dose aspirin for theprevention of superimposed preeclampsia in women with chronic hypertension: a systematic review and meta-analysis.								American journal of obstetrics and gynecology													10.1016/j.ajog.2022.09.046							Journal Article; Review	2022-Oct-07	2022	OBJECTIVE: This systematic review and meta-analysis investigated whether the use of low-dose aspirin during pregnancy by women with chronic hypertension reduces the odds of superimposed preeclampsia and poor perinatal outcomes.DATA SOURCES: In September 2021, the following sources were searched: Embase, MEDLINE, Cochrane Central Register of Controlled Trials, ClinicalTrials.gov, the World Health …									0
J	Jaffer, Danish; Singh, Preet Mohinder; Aslam, Adam; Cahill, Alison G.; Palanisamy, Arvind; Monks, David Thomas					Jaffer, Danish/0000-0002-1228-9425; Monks, David/0000-0002-1677-5244			Preventing postpartum hemorrhage after cesarean delivery: a network meta-analysis of available pharmacologic agents								AMERICAN JOURNAL OF OBSTETRICS AND GYNECOLOGY				226	3			347	365				10.1016/j.ajog.2021.08.060					MAR 2022		Review	MAR 2022	2022	BACKGROUND: Postpartum hemorrhage causes a quarter of global maternal deaths. The World Health Organization recommends oxytocin as the first line agent to prevent hemorrhage during cesarean delivery. However, some randomized controlled trials suggest that other uterotonics are superior.OBJECTIVE: We conducted a network meta-analysis comparing the ability of pharmacologic agents to reduce blood lo…									3
J	de Wit, Anouk E.; de Vries, Ymkje Anna; de Boer, Marrit K.; Scheper, Celeste; Fokkema, Ante; Janssen, Catharina A. H.; Giltay, Erik J.; Schoevers, Robert A.								Efficacy of combined oral contraceptives for depressive symptoms and overall symptomatology in premenstrual syndrome: pairwise and network meta-analysis of randomized trials								AMERICAN JOURNAL OF OBSTETRICS AND GYNECOLOGY				225	6			624	633				10.1016/j.ajog.2021.06.090					NOV 2021		Review	DEC 2021	2021	OBJECTIVE: Combined oral contraceptives are often considered a treatment option for women with premenstrual syndrome or premenstrual dysphoric disorder also seeking contraception, but evidence for this treatment is scarce. We aimed to determine (1) the level of evidence for the efficacy of combined oral contraceptives in managing premenstrual depressive symptoms and overall premenstrual symptomat…									2
J	Snowden, Jonathan M.; Klebanoff, Mark A.					, Mark/0000-0003-0513-4975			Accurate identification of cohort study designs in perinatal research: a practical guide								AMERICAN JOURNAL OF OBSTETRICS AND GYNECOLOGY				227	2			231	+				10.1016/j.ajog.2022.03.014					JUL 2022		Article	AUG 2022	2022	Study designs are often mischaracterized in the obstetrics literature; in particular, the designation of studies as retrospective (historical) cohorts is frequently in error to describe studies that are prospective cohorts. This is especially true for studies based on electronic health records, which often should be properly considered as prospective cohorts. Epidemiologic study designs were deve…									0
J	Chapman, Graham C.; Sheyn, David; Slopnick, Emily A.; Roberts, Kasey; El-Nashar, Sherif A.; Henderson, Joseph W.; Mangel, Jeffrey; Hijaz, Adonis K.; Pollard, Robert R.; Mahajan, Sangeeta T.				El-Nashar, Sherif/H-3656-2019	El-Nashar, Sherif/0000-0002-8905-1458; Chapman, Graham/0000-0002-0658-2107			Tamsulosin vs placebo to prevent postoperative urinary retention following female pelvic reconstructive surgery: a multicenter randomized controlled trial								AMERICAN JOURNAL OF OBSTETRICS AND GYNECOLOGY				225	3					274.e1-e11			10.1016/j.ajog.2021.04.236					SEP 2021		Article	SEP 2021	2021	BACKGROUND: Postoperative urinary retention is common after female pelvic reconstructive surgery. Alpha receptor antagonists can improve dysfunctional voiding by relaxing the bladder outlet and may be effective in reducing the risk of postoperative urinary retention.OBJECTIVE: This study aimed to determine whether tamsulosin is effective in preventing postoperative urinary retention in women unde…									4
J	Porat, Natalie; Rosenn, Barak; Brustman, Lois; Al-Ibraheemi, Zainab; Taylor, Dyese; Lam, Melissa Chu; Morenco, Julio; Saloum, Migdalia								Success of external cephalic version with immediate vs. delayed spinal anesthesia: A randomized controlled trial								AMERICAN JOURNAL OF OBSTETRICS AND GYNECOLOGY				220	1		348	S242	S242				10.1016/j.ajog.2018.11.369						S	Meeting Abstract	JAN 2019	2019						39th Annual Pregnancy Meeting of the Society-for-Maternal-Fetal-Medicine (SMFM)39th Annual Pregnancy Meeting of the Society-for-Maternal-Fetal-Medicine (SMFM)	FEB 11-16, 2019FEB 11-16, 2019	Soc Maternal Fetal MedSoc Maternal Fetal Med	Las Vegas, NVLas Vegas, NV	0
J	Phung, Laura C.; Farrington, Elise K.; Connolly, Mairead; Wilson, Alyce N.; Carvalho, Brendan; Homer, Caroline S. E.; Vogel, Joshua P.				Vogel, Joshua/K-7649-2019	Vogel, Joshua/0000-0002-3214-7096; Carvalho, Brendan/0000-0002-4919-4542			Intravenous oxytocin dosing regimens for postpartum hemorrhage prevention following cesarean delivery: a systematic review and meta-analysis								AMERICAN JOURNAL OF OBSTETRICS AND GYNECOLOGY				225	3			250	+				10.1016/j.ajog.2021.04.258					SEP 2021		Review	SEP 2021	2021	OBJECTIVE: To compare the available evidence on intravenous oxytocin dosing regimens for the prevention of postpartum hemorrhage following cesarean delivery.DATA SOURCES: We searched Ovid MEDLINE, Embase, Global Index Medicus, Cumulative Index of Nursing and Allied Health Literature, Cochrane Controlled Register of Trials, ClinicalTrials.gov, and the International Clinical Trials Registry Platfor…									8
J	Lam, LeAnn; Richardson, Michael G.; Thampy, Mallika; Zhao, Zhiguo; Ha, Laura C.; Osmundson, Sarah S.				Osmundson, Sarah/AGX-8036-2022	Osmundson, Sarah/0000-0002-7626-9992			Education to reduce outpatient opioid use after cesarean: a randomized controlled trial								AMERICAN JOURNAL OF OBSTETRICS AND GYNECOLOGY				222	1		1034	S642	S643				10.1016/j.ajog.2019.11.1049						S	Meeting Abstract	JAN 2020	2020						40th Annual Pregnancy Meeting of the Society-for-Maternal-Fetal-Medicine (SMFM)40th Annual Pregnancy Meeting of the Society-for-Maternal-Fetal-Medicine (SMFM)	FEB 03-08, 2020FEB 03-08, 2020	Soc Maternal Fetal MedSoc Maternal Fetal Med	Grapevine, TXGrapevine, TX	0
J	Bellos, Ioannis; Pergialiotis, Vasilios; Papapanagiotou, Angeliki; Loutradis, Dimitrios; Daskalakis, Georgios				Pergialiotis, Vasilios/H-3772-2019; Bellos, I./AAD-7344-2020	Pergialiotis, Vasilios/0000-0003-4510-1633; Bellos, I./0000-0001-5088-5458			Comparative efficacy and safety of oral antihypertensive agents in pregnant women with chronic hypertension: a network metaanalysis								AMERICAN JOURNAL OF OBSTETRICS AND GYNECOLOGY				223	4			525	537				10.1016/j.ajog.2020.03.016							Review	OCT 2020	2020	OBJECTIVE DATA: Chronic hypertension is associated with adverse perinatal outcomes, although the optimal treatment is unclear. The aim of this network metaanalysis was to simultaneously compare the efficacy and safety of antihypertensive agents in pregnant women with chronic hypertension.STUDY: Medline, Scopus, CENTRAL, Web of Science, Clinicaltrials.gov, and Google Scholar databases were searche…									21
J	Paidas, Michael J.; Tita, Allan T. N.; Macones, George A.; Saade, George A.; Ehrenkranz, Richard A.; Triche, Elizabeth W.; Streisand, James B.; Lam, Garrett K.; Magann, Everett F.; Lewis, David F.; Dombrowski, Mitchell P.; Werner, Erika F.; Branch, David W.; Habli, Mounira A.; Grotegut, Chad A.; Silver, Robert M.; Longo, Sherri A.; Amon, Erol; Cleary, Kirsten L.; How, Helen Y.; Novotny, Sarah R.;…								Prospective, randomized, double-blind, placebo-controlled evaluation of the Pharmacokinetics, Safety and Efficacy of Recombinant Antithrombin Versus Placebo in Preterm Preeclampsia								AMERICAN JOURNAL OF OBSTETRICS AND GYNECOLOGY				223	5					739.e1-.e13			10.1016/j.ajog.2020.08.004							Article	NOV 2020	2020	BACKGROUND: Despite expectant management, preeclampsia remote from term usually results in preterm delivery. Antithrombin, which displays antiinflammatory and anticoagulant properties, may have a therapeutic role in treating preterm preeclampsia, a disorder characterized by endothelial dysfunction, inflammation, and activation of the coagulation system.OBJECTIVE: This randomized, placebo-controll…									7
J	Berghella, Vincenzo; Caissutti, Claudia; Saccone, Gabriele; Khalifeh, Adeeb				Caissutti, Claudia/AAC-8831-2020; Saccone, Gabriele/K-2792-2018	Saccone, Gabriele/0000-0003-0078-2113; Berghella, Vincenzo/0000-0003-2854-0239			The One Step approach for diagnosing gestational diabetes is associated with better perinatal outcomes than the Two Step approach: evidence of randomized clinical trials								AMERICAN JOURNAL OF OBSTETRICS AND GYNECOLOGY				220	6			562	564				10.1016/j.ajog.2019.01.231							Article	JUN 2019	2019										4
J	Conde-Agudelo, Agustin; Romero, Roberto; Nicolaides, Kypros H.				Romero, Roberto/A-5268-2019	Romero, Roberto/0000-0002-4448-5121			Cervical pessary to prevent preterm birth in asymptomatic high-risk women: a systematic review and meta-analysis								AMERICAN JOURNAL OF OBSTETRICS AND GYNECOLOGY				223	1			42	+				10.1016/j.ajog.2019.12.266							Review	JUL 2020	2020	BACKGROUND: Randomized controlled trials that have assessed the efficacy of cervical pessary to prevent preterm birth in asymptomatic high-risk women have reported conflicting results. OBJECTIVE: To evaluate the efficacy and safety of cervical pessary to prevent preterm birth and adverse perinatal outcomes in asymptomatic high-risk women. DATA SOURCES: MEDLINE, EMBASE, POPLINE, CINAHL, and LILACS…									26
J	Obermair, A.; Asher, R.; Pareja, R.								Incidence of adverse events in minimally invasive vs open radical hysterectomy in early cervical cancer: results of a randomized controlled trial (vol 222,pg 249.e1, 2020)								AMERICAN JOURNAL OF OBSTETRICS AND GYNECOLOGY				223	5			757	757											Correction	NOV 2020	2020										0
J	Mitra, Anjali N.; Ananth, Cande V.; Brandt, Justin S.				Brandt, Justin/AAS-3137-2020	Brandt, Justin/0000-0002-3194-1087			A bibliometric analysis of obstetrics and gynecology articles with the highest relative citation ratios, 1980-2019								AMERICAN JOURNAL OF OBSTETRICS AND GYNECOLOGY				224	2		833	S518	S519										S	Meeting Abstract	FEB 2021	2021										0
J	Gulati, Jasmine; Lee, Seoho; Benedetto, Maria Teresa; Cheon, Teresa; McClelland, Spencer; Anzai, Lavinia; Anzai, Yuzuru				McClelland, W. Spencer/AAU-7024-2020	McClelland, W. Spencer/0000-0002-4685-834X			Evaluating the racial and ethnic distribution of study participants in published Ob/Gyn randomized controlled trials								AMERICAN JOURNAL OF OBSTETRICS AND GYNECOLOGY				222	1		796	S503	S504				10.1016/j.ajog.2019.11.812						S	Meeting Abstract	JAN 2020	2020						40th Annual Pregnancy Meeting of the Society-for-Maternal-Fetal-Medicine (SMFM)40th Annual Pregnancy Meeting of the Society-for-Maternal-Fetal-Medicine (SMFM)	FEB 03-08, 2020FEB 03-08, 2020	Soc Maternal Fetal MedSoc Maternal Fetal Med	Grapevine, TXGrapevine, TX	0
J	Davidson, E. R. W.; Paraiso, M. F. R.; Walters, M. D.								A randomized controlled noninferiority trial of reduced vs routine opioid prescription after prolapse repair (vol 223, pg 547.e1, 2020)								AMERICAN JOURNAL OF OBSTETRICS AND GYNECOLOGY				224	6			619	619											Correction	JUN 2021	2021										0
J	Pergialiotis, Vasilios; Bellos, Ioannis; Hatziagelaki, Erifili; Antsaklis, Aris; Loutradis, Dimitrios; Daskalakis, George				Pergialiotis, Vasilios/H-3772-2019; Bellos, I./AAD-7344-2020	Pergialiotis, Vasilios/0000-0003-4510-1633; Bellos, I./0000-0001-5088-5458; DASKALAKIS, GEORGE/0000-0001-7108-211X			Progestogens for the prevention of preterm birth and risk of developing gestational diabetes mellitus: a meta-analysis								AMERICAN JOURNAL OF OBSTETRICS AND GYNECOLOGY				221	5			429	+				10.1016/j.ajog.2019.05.033							Review	NOV 2019	2019	BACKGROUND: Several articles have implied that progestogen supplementation during pregnancy to reduce the risk of preterm birth may increase the risk for developing gestational diabetes mellitus.OBJECTIVE: The purpose of the present meta-analysis was to accumulate existing evidence concerning this correlation.DATA SOURCES: We searched Medline (1966-2019), Scopus (2004-2019), Clinicaltrials.gov (2…									13
J	Sentilhes, Loic; Madar, Hugo; Le Lous, Maela; Senat, Marie Victoire; Winer, Norbert; Rozenberg, Patrick; Kayem, Gilles; Verspyck, Eric; Fuchs, Florent; Azria, Elie; Gallot, Denis; Korb, Diane; Desbriere, Raoul; Le Ray, Camille; Chauleur, Celine; de Marcillac, Fanny; Perrotin, Franck; Parant, Olivier; Salomon, Laurent J; Gauchotte, Emilie; Bretelle, Florence; Sananes, Nicolas; Bohec, Caroline; Mot…		Groupe de Recherche en Obstetrique et Gynecologie			Sentilhes, Loic/0000-0003-0009-3625			Tranexamic acid for the prevention of blood loss after cesarean among women with twins: a secondary analysis of the TRAnexamic Acid for Preventing Postpartum Hemorrhage Following a Cesarean Delivery randomized clinical trial.								American journal of obstetrics and gynecology				227	6			889.e1	889.e17				10.1016/j.ajog.2022.06.019							Journal Article	2022-Dec	2022	BACKGROUND: Although prophylactic tranexamic acid administration after cesarean delivery resulted in a lower incidence of calculated estimated blood loss of >1000 mL or red cell transfusion by day 2, its failure to reduce the incidence of hemorrhage-related secondary clinical outcomes (TRAnexamic Acid for Preventing Postpartum Hemorrhage Following a Cesarean Delivery trial) makes its use question…									0
J	Hawkins, Josiah S.; Wells, Chet E.; Casey, Brian M.; McIntire, Donald D.; Leveno, Kenneth J.								A randomized double-blinded placebo-controlled trial of nifedipine for acute tocolysis of preterm labor								AMERICAN JOURNAL OF OBSTETRICS AND GYNECOLOGY				220	1		73	S59	S59				10.1016/j.ajog.2018.11.081						S	Meeting Abstract	JAN 2019	2019						39th Annual Pregnancy Meeting of the Society-for-Maternal-Fetal-Medicine (SMFM)39th Annual Pregnancy Meeting of the Society-for-Maternal-Fetal-Medicine (SMFM)	FEB 11-16, 2019FEB 11-16, 2019	Soc Maternal Fetal MedSoc Maternal Fetal Med	Las Vegas, NVLas Vegas, NV	0
J	Merced, C.; Goya, M.; Pratcorona, L.								Cervical pessary for preventing preterm birth in twin pregnancies with maternal short cervix after an episode of threatened preterm labor: randomised controlled trial (vol 221, 55.e1, 2019)								AMERICAN JOURNAL OF OBSTETRICS AND GYNECOLOGY				224	5			532	532											Correction	MAY 2021	2021										0
J	Sagi-Dain, Lena; Kreinin, Inna; Bahous, Rabia; Arye, Noga Gur; Shema, Tamar; Eshel, Aya; Caspin, Orna; Sagi, Shlomi								The effect of decreased episiotomy use on obstetric outcomes - a randomized controlled trial (EPITRIAL)								AMERICAN JOURNAL OF OBSTETRICS AND GYNECOLOGY				220	1		329	S229	S230				10.1016/j.ajog.2018.11.350						S	Meeting Abstract	JAN 2019	2019						39th Annual Pregnancy Meeting of the Society-for-Maternal-Fetal-Medicine (SMFM)39th Annual Pregnancy Meeting of the Society-for-Maternal-Fetal-Medicine (SMFM)	FEB 11-16, 2019FEB 11-16, 2019	Soc Maternal Fetal MedSoc Maternal Fetal Med	Las Vegas, NVLas Vegas, NV	0
J	Turner, Jessica; Dunn, Liam; Tarnow-Mordi, William; Flatley, Christopher; Flenady, Vicki; Kumar, Sailesh				Turner, Jessica M/X-7920-2018; Flatley, Christopher/D-9331-2016	Turner, Jessica M/0000-0003-1224-7046; Flatley, Christopher/0000-0002-2225-0188			Safety and efficacy of sildenafil citrate to reduce operative birth for intrapartum fetal compromise at term: a phase 2 randomized controlled trial								AMERICAN JOURNAL OF OBSTETRICS AND GYNECOLOGY				222	5			401	414				10.1016/j.ajog.2020.01.025							Article; Proceedings Paper	MAY 2020	2020	BACKGROUND AND OBJECTIVE: Sildenafil citrate is a vasodilator used in erectile dysfunction and pulmonary hypertension. We tested whether it reduces emergency operative births for fetal compromise and improves fetal or uteroplacental perfusion in labor in a phase 2 double-blind randomized controlled trial.STUDY DESIGN: Women at term in early labor or undergoing scheduled induction of labor at Mate…					World Congress of the International-Society-of-Ultrasound-in-Obstetrics-and-Gynecology (ISUOG)World Congress of the International-Society-of-Ultrasound-in-Obstetrics-and-Gynecology (ISUOG)	OCT 13, 2019OCT 13, 2019	Int Soc Ultrasound Obstet & GynecolInt Soc Ultrasound Obstet & Gynecol	Berlin, GERMANYBerlin, GERMANY	15
J	Bertholdt, Charline; Morel, Olivier; Zuily, Stephane; Ambroise-Grandjean, Gaelle				Ambroise, Gaëlle/ABH-1756-2021	Zuily, Stephane/0000-0002-9326-6881; Bertholdt, Charline/0000-0001-9297-5363			Manual rotation of occiput posterior or transverse positions: a systematic review and meta-analysis of randomized controlled trials								AMERICAN JOURNAL OF OBSTETRICS AND GYNECOLOGY				226	6			781	793				10.1016/j.ajog.2021.11.033					JUN 2022		Review	JUN 2022	2022	OBJECTIVE: The primary objective of this systematic review was to assess the association between spontaneous vaginal delivery and manual rotation during labor for occiput posterior or transverse positions. Our secondary objective was to assess maternal and neonatal outcomes.DATA SOURCES: An electronic search of PubMed, EMBASE, ClinicalTrials.gov, and the Cochrane Register of Controlled Trials cov…									0
J	Suarez, Sebastian; Conde-Agudelo, Agustin; Borovac-Pinheiro, Anderson; Suarez-Rebling, Daniela; Eckardt, Melody; Theron, Gerhard; Burke, Thomas F.				Suárez, Sebastián/GWC-8885-2022; Borovac-Pinheiro, Anderson/G-3913-2018	Suarez, Sebastian/0000-0001-6339-8675; Borovac-Pinheiro, Anderson/0000-0002-2659-6012; Eckardt, Melody/0000-0001-9066-9856			Uterine balloon tamponade for the treatment of postpartum hemorrhage: a systematic review and meta-analysis								AMERICAN JOURNAL OF OBSTETRICS AND GYNECOLOGY				222	4					293.e1-e52			10.1016/j.ajog.2019.11.1287							Review	APR 2020	2020	OBJECTIVE: To assess the efficacy, effectiveness, and safety of uterine balloon tamponade for treating postpartum hemorrhage.STUDY DESIGN: We searched electronic databases (from their inception to August 2019) and bibliographies. We included randomized controlled trials, nonrandomized studies, and case series that reported on the efficacy, effectiveness, and/or safety of uterine balloon tamponade…									49
J	Costantine, Maged M.; West, Holly; Wisner, Katherine L.; Caritis, Steve; Clark, Shannon; Venkataramanan, Raman; Stika, Catherine S.; Rytting, Erik; Wang, Xiaoming; Ahmed, Mahmoud S.		Eunice Kennedy Shriver Natl; Human Development Obstetric-F		wang, xiaoming/AAP-8635-2021	O'Shea, Kelly/0000-0002-1049-4281; Costantine, Maged/0000-0003-4076-469X			A randomized pilot clinical trial of pravastatin versus placebo in pregnant patients at high risk of preeclampsia								AMERICAN JOURNAL OF OBSTETRICS AND GYNECOLOGY				225	6					666.e1-e15			10.1016/j.ajog.2021.05.018					NOV 2021		Article	DEC 2021	2021	BACKGROUND: Preeclampsia remains a major cause of maternal and neonatal morbidity and mortality. Biologic plausibility, compelling preliminary data, and a pilot clinical trial support the safety and utility of pravastatin for the prevention of preeclampsia.OBJECTIVE: We previously reported the results of a phase I clinical trial using a low dose (10 mg) of pravastatin in high-risk pregnant women.…									12
J	Yurteri-Kaplan, L. A.; Winkelman, W. D.; Carter-Brooks, C. M.; Donnellan, N. M.; Mazloomdoost, D.; Lozo, S.; Rogers, R.; Grimes, C. L.				Grimes, Cara/T-1365-2019	Grimes, Cara/0000-0001-5927-1663			Has the quality of sgs research improved over the years?								AMERICAN JOURNAL OF OBSTETRICS AND GYNECOLOGY				226	3		57	S1314	S1315										S	Meeting Abstract	MAR 2022	2022										0
J	Smith, R. B.; Biller, E. A.; Hu, C.; Mahnert, N.; Stone, A.; Galhotra, S.; Mourad, J.								Impact of pneumoperitoneum pressure during laparoscopic hysterectomy: a randomized controlled trial								AMERICAN JOURNAL OF OBSTETRICS AND GYNECOLOGY				226	3		12	S1273	S1273										S	Meeting Abstract	MAR 2022	2022										0
J	Monson, Martha; Heuser, Cara; Snow, Greg; Varner, Michael; Esplin, Sean								Evaluation of an external fetal ECG monitoring system: a randomized controlled trial								AMERICAN JOURNAL OF OBSTETRICS AND GYNECOLOGY				220	1		52	S42	S43				10.1016/j.ajog.2018.11.058						S	Meeting Abstract	JAN 2019	2019						39th Annual Pregnancy Meeting of the Society-for-Maternal-Fetal-Medicine (SMFM)39th Annual Pregnancy Meeting of the Society-for-Maternal-Fetal-Medicine (SMFM)	FEB 11-16, 2019FEB 11-16, 2019	Soc Maternal Fetal MedSoc Maternal Fetal Med	Las Vegas, NVLas Vegas, NV	0
J	Wernimont, Sarah; Fleener, Diedre; Summers, Karen; Deonovic, Benjamin; Syrop, Craig; Andrews, Janet								Can incentives improve self-glucose monitoring adherence in pregnancies complicated by diabetes? A randomized controlled trial								AMERICAN JOURNAL OF OBSTETRICS AND GYNECOLOGY				224	2		640	S402	S402										S	Meeting Abstract	FEB 2021	2021										0
J	Katheria, Anup C.; Reister, Frank; Hummler, Helmut; Essers, Jochen; Mendler, Marc; Truong, Giang; Davis-Nelson, Shareece; Subramaniam, Akila; Carlo, Wally; Yankowitz, Toby Debra; Simhan, Hyagriv; Beck, Stacy; Kaempf, Joseph; Tomlinson, Mark; Schmolzer, Georg; Chari, Radha; Dempsey, Eugene; O'Donoghue, Keelin; Bhat, Shazia; Hoffman, Matthew; Faksh, Arji; Vaucher, Yvonne; Szychowski, Jeff; Cutter, …				Hummler, Helmut/AAN-7297-2021; Katheria, Anup/K-2355-2013; Schmölzer, Georg M/E-7883-2010; Katheria, Anup/AAA-6834-2022; Dempsey, Eugene/AAG-3037-2021; Cutter, Gary/AAY-5392-2021	Katheria, Anup/0000-0001-9352-0934; Schmölzer, Georg M/0000-0001-9798-2415; Cutter, Gary/0000-0002-8455-980X			Premature Infants Receiving Cord Milking or Delayed Cord Clamping: A Randomized Controlled Non-inferiority Trial								AMERICAN JOURNAL OF OBSTETRICS AND GYNECOLOGY				220	1		LB 1	S682	S682				10.1016/j.ajog.2018.12.004						S	Meeting Abstract	JAN 2019	2019						39th Annual Pregnancy Meeting of the Society-for-Maternal-Fetal-Medicine (SMFM)39th Annual Pregnancy Meeting of the Society-for-Maternal-Fetal-Medicine (SMFM)	FEB 11-16, 2019FEB 11-16, 2019	Soc Maternal Fetal MedSoc Maternal Fetal Med	Las Vegas, NVLas Vegas, NV	4
J	Vitale, Salvatore Giovanni; Riemma, Gaetano; Carugno, Jose; Perez-Medina, Tirso; Pacheco, Luis Alonso; Haimovich, Sergio; Parry, John Preston; Sardo, Attilio Di Spiezio; De Franciscis, Pasquale				Haimovich, Sergio/AFP-1582-2022; Haimovich, Sagi/AFO-5757-2022; Riemma, Gaetano/HHC-3481-2022	Haimovich, Sagi/0000-0002-9476-628X; Carugno, Jose/0000-0002-5716-4933; Riemma, Gaetano/0000-0003-3676-7716; Alonso Pacheco, Luis/0000-0002-8521-3675; Di Spiezio Sardo, Attilio/0000-0001-6485-5735; Perez Medina, Tirso/0000-0003-4560-453X			Postsurgical barrier strategies to avoid the recurrence of intrauterine adhesion formation after hysteroscopic adhesiolysis: a network meta-analysis of randomized controlled trials								AMERICAN JOURNAL OF OBSTETRICS AND GYNECOLOGY				226	4			487	+				10.1016/j.ajog.2021.09.015					MAR 2022		Review	APR 2022	2022	OBJECTIVE: To assess the efficacy of mechanical strategies to avoid the recurrence of intrauterine adhesions, to evaluate the impact on subsequent fertility after hysteroscopic adhesiolysis and to rank the available antiadhesive options.DATA SOURCES: MEDLINE, Scopus, ClinicalTrials.gov, CINAHL, Scielo, EMBASE, PROSPERO, Cochrane Library, conference proceedings, and international controlled trials…									14
J	LeBlanc, Erin S.; Smith, Ning X.; Vesco, Kimberly K.; Paul, Ian M.; Stevens, Victor J.								Weight loss prior to pregnancy and subsequent ck tor updates gestational weight gain: Prepare, a randomized clinical trial								AMERICAN JOURNAL OF OBSTETRICS AND GYNECOLOGY				224	1					99.e1-e14			10.1016/j.ajog.2020.07.027							Article	JAN 2021	2021	BACKGROUND: Women with elevated body mass index are encouraged to lose weight before pregnancy, but no trials have tested the effects of prepregnancy weight loss on health outcomes.OBJECTIVE: This study aimed to determine whether prepregnancy weight loss reduces gestational weight gain and improves pregnancy outcomes.STUDY DESIGN: Pragmatic randomized clinical trial was conducted between May 2015…									14
J	Patrick, Haylea S.; Mitra, Anjali; Rosen, Todd; Ananth, Cande, V; Schuster, Meike					Patrick, Haylea/0000-0003-3390-8763			Pharmacologic intervention for the management of retained placenta: a systematic review and meta-analysis of randomized trials								AMERICAN JOURNAL OF OBSTETRICS AND GYNECOLOGY				223	3					447.e1-e19			10.1016/j.ajog.2020.06.044							Article	SEP 2020	2020	BACKGROUND: Retained placenta affects 2% to 3.3% of all vaginal deliveries and is one of the leading causes of postpartum hemorrhage worldwide. Despite the prevalence of this condition, there is limited guidance on its management.OBJECTIVE: A systematic review and meta-analysis were performed to evaluate the efficacy of pharmacologic interventions for the management of retained placenta.STUDY DES…									6
J	Anonymous								46th Annual Scientific Meeting of the Society-of-Gynecologic-Surgeons (SGS), Jacksonville, FL, USA, March 29 -April 01, 2020								American Journal of Obstetrics and Gynecology				222	3, Suppl. S			S761	S860											Meeting	MAR 2020	2020	This meeting, which focuses on obstetrics and gynecology, contains approximately 100 abstracts, and 106 posters, all written in English. Topics include permanent versus delayed-absorbable monofilament suture for vaginal graft attachment during minimally-invasive total hysterectomy and sacrocolpopexy-a multicenter randomized clinical trial, the influence of postoperative environment on patient pai…					46th Annual Scientific Meeting of the Society-of-Gynecologic-Surgeons (SGS)46th Annual Scientific Meeting of the Society-of-Gynecologic-Surgeons (SGS)	March 29 -April 01, 2020March 29 -April 01, 2020	Soc Gynecol SurgSoc Gynecol Surg	Jacksonville, FL, USAJacksonville, FL, USA	0
J	Neves, Ana Raquel; Montoya-Botero, Pedro; Polyzos, Nikolaos P.								Androgens and diminished ovarian reserve: the long road from basic science to clinical implementation. A comprehensive and systematic review with meta-analysis								AMERICAN JOURNAL OF OBSTETRICS AND GYNECOLOGY				227	3			401	+				10.1016/j.ajog.2022.03.051					AUG 2022		Review	SEP 2022	2022	OBJECTIVE: This study aimed to present a narrative review regarding androgen production, androgens' role in folliculogenesis, and the available therapeutic approaches for androgen supplementation, and to perform a systematic review and meta-analysis regarding the impact of androgens (dehydroepiandrosterone/testosterone) compared with placebo or no treatment on ovarian response and pregnancy outco…									0
J	Teigen, Nickolas C.; Sahasrabudhe, Nicole; Doulaveris, Georgios; Negassa, Abdissa; Xie, Xianhong; Bernstein, Jeffrey; Bernstein, Peter				Bernstein, Peter/GPT-0124-2022; Bernstein, Peter/AAD-3482-2021; Doulaveris, Georgios/AAN-1258-2020	Doulaveris, Georgios/0000-0001-5574-235X			Enhanced recovery after surgery at cesarean to reduce postoperative length of stay: A randomized controlled trial								AMERICAN JOURNAL OF OBSTETRICS AND GYNECOLOGY				220	1		977	S629	S629				10.1016/j.ajog.2018.11.1001						S	Meeting Abstract	JAN 2019	2019						39th Annual Pregnancy Meeting of the Society-for-Maternal-Fetal-Medicine (SMFM)39th Annual Pregnancy Meeting of the Society-for-Maternal-Fetal-Medicine (SMFM)	FEB 11-16, 2019FEB 11-16, 2019	Soc Maternal Fetal MedSoc Maternal Fetal Med	Las Vegas, NVLas Vegas, NV	1
J	Dafna, Lotem; Ganer-Herman, Hadas; Ben-Zvi, Masha; Bustan, Mor; Sasson, Limor; Bar, Jacob; Kovo, Michal				Kovo, Michal/AAW-9252-2021				Comparison of three protocols for analgesia control after cesarean delivery: a randomized controlled trial								AMERICAN JOURNAL OF OBSTETRICS AND GYNECOLOGY				220	1		96	S77	S77				10.1016/j.ajog.2018.11.106						S	Meeting Abstract	JAN 2019	2019						39th Annual Pregnancy Meeting of the Society-for-Maternal-Fetal-Medicine (SMFM)39th Annual Pregnancy Meeting of the Society-for-Maternal-Fetal-Medicine (SMFM)	FEB 11-16, 2019FEB 11-16, 2019	Soc Maternal Fetal MedSoc Maternal Fetal Med	Las Vegas, NVLas Vegas, NV	1
J	Lauterbach, Roy; Gruenwald, Oren; Avrahami, Roni; Ganem, Nadir; Zipori, Yaniv; Lowenstein, Lior								Out with the old, in with the new-salpingectomy method matters-a randomized controlled trial								AMERICAN JOURNAL OF OBSTETRICS AND GYNECOLOGY				224	2		471	S300	S301										S	Meeting Abstract	FEB 2021	2021										0
J	Harper, Lorie M.; Jauk, Victoria; Longo, Sherri; Biggio, Joseph R.; Szychowski, Jeff M.; Tita, Alan T.					Szychowski, Jeff/0000-0002-1727-1662; Harper, Lorie/0000-0003-0132-2194			Early gestational diabetes screening in obese women: a randomized controlled trial								AMERICAN JOURNAL OF OBSTETRICS AND GYNECOLOGY				222	5					495.e1-e8			10.1016/j.ajog.2019.12.021							Article; Proceedings Paper	MAY 2020	2020	BACKGROUND: Although in 2013 the American College of Obstetricians and Gynecologists recommended early screening for gestational diabetes in obese women, no studies demonstrate an improvement in perinatal outcomes with this strategy.OBJECTIVE: We sought to determine whether early screening for gestational diabetes improves perinatal outcomes in obese women.MATERIALS AND METHODS: Randomized contro…					39th Annual Pregnancy Scientific Meeting of the Society-for-Maternal-Fetal-Medicine (SMFM)39th Annual Pregnancy Scientific Meeting of the Society-for-Maternal-Fetal-Medicine (SMFM)	FEB 11-19, 2019FEB 11-19, 2019	Soc Maternal Fetal MedSoc Maternal Fetal Med	Las Vegas, NVLas Vegas, NV	45
J	Perdigao, Joana Lopes; Lewey, Jennifer; Hirshberg, Adi; Koepler, Nathanael C.; Srinivas, Sindhu K.; Elovitz, Michal A.; Levine, Lisa D.								Furosemide for Accelerated Recovery of Blood Pressure Postpartum: a randomized placebo controlled trial (FoR BP)								AMERICAN JOURNAL OF OBSTETRICS AND GYNECOLOGY				222	1		LB 4	S759	S760				10.1016/j.ajog.2019.11.1278						S	Meeting Abstract	JAN 2020	2020						40th Annual Pregnancy Meeting of the Society-for-Maternal-Fetal-Medicine (SMFM)40th Annual Pregnancy Meeting of the Society-for-Maternal-Fetal-Medicine (SMFM)	FEB 03-08, 2020FEB 03-08, 2020	Soc Maternal Fetal MedSoc Maternal Fetal Med	Grapevine, TXGrapevine, TX	3
J	Sagi, Shlomi; Sagi-Dain, Lena; Navot, Sivan; Samour, Rami; Caspin, Orna; Simon, Benedicte; Velemir, Luka; Hendler, Israel								A randomized double blind controlled trial- Modified French Ambulatory Cesarean Section vs. standard cesarean section								AMERICAN JOURNAL OF OBSTETRICS AND GYNECOLOGY				222	1		903	S561	S561				10.1016/j.ajog.2019.11.914						S	Meeting Abstract	JAN 2020	2020						40th Annual Pregnancy Meeting of the Society-for-Maternal-Fetal-Medicine (SMFM)40th Annual Pregnancy Meeting of the Society-for-Maternal-Fetal-Medicine (SMFM)	FEB 03-08, 2020FEB 03-08, 2020	Soc Maternal Fetal MedSoc Maternal Fetal Med	Grapevine, TXGrapevine, TX	0
J	Bellussi, Federica; Di Mascio, Daniele; Salsi, Ginevra; Ghi, Tullio; Dall'Asta, Andrea; Zullo, Fabrizio; Pilu, Gianluigi; Barros, Joana G.; Ayres-de-Campos, Diogo; Berghella, Vincenzo				Dall'Asta, Andrea/K-4774-2018; Ayres-de-Campos, Diogo/H-9131-2013	Dall'Asta, Andrea/0000-0001-7201-0206; Ayres-de-Campos, Diogo/0000-0002-7136-6240; Bellussi, Federica/0000-0003-1080-366X; Barros, Joana/0000-0002-3468-4231; Di Mascio, Daniele/0000-0002-6560-3393; Pilu, Gianluigi/0000-0002-3496-8066			Sonographic knowledge of occiput position to decrease failed operative vaginal delivery: a systematic review and meta-analysis of randomized controlled trials								AMERICAN JOURNAL OF OBSTETRICS AND GYNECOLOGY				226	4			499	509				10.1016/j.ajog.2021.08.057					MAR 2022		Review	APR 2022	2022	OBJECTIVE: This study aimed to assess the efficacy of sonographic assessment of fetal occiput position before operative vaginal delivery to decrease the number of failed operative vaginal deliveries.DATA SOURCES: The search was conducted in MEDLINE, Embase, Web of Science, Scopus, ClinicalTrial.gov, Ovid, and Cochrane Library as electronic databases from the inception of each database to April 20…									2
J	Van Calster, Ben; Benachi, Alexandra; Nicolaides, Kypros H.; Gratacos, Eduard; Berg, Christoph; Persico, Nicola; Gardener, Glenn J.; Belfort, Michael; Ville, Yves; Ryan, Greg; Johnson, Anthony; Sago, Haruhiko; Kosinski, Przemyslaw; Bagolan, Pietro; Van Mieghem, Tim; DeKoninck, Philip L. J.; Russo, Francesca M.; Hooper, Stuart B.; Deprest, Jan A.				Bagolan, Pietro/AAH-9433-2019; Van Calster, Ben/F-9150-2010	Bagolan, Pietro/0000-0003-3391-1209; benachi, alexandra/0000-0001-6045-0765; Gratacos, Eduard/0000-0002-7405-7224; Ryan, Greg/0000-0002-5456-7622; Van Calster, Ben/0000-0003-1613-7450; Hooper, Stuart/0000-0003-1676-4825			The randomized Tracheal Occlusion To Accelerate Lung growth (TOTAL)-trials on fetal surgery for congenital diaphragmatic hernia: reanalysis using pooled data								AMERICAN JOURNAL OF OBSTETRICS AND GYNECOLOGY				226	4								10.1016/j.ajog.2021.11.1351					MAR 2022		Article	APR 2022	2022	BACKGROUND: Two randomized controlled trials compared the neonatal and infant outcomes after fetoscopic endoluminal tracheal occlusion with expectant prenatal management in fetuses with severe and moderate isolated congenital diaphragmatic hernia, respectively. Fetoscopic endoluminal tracheal occlusion was carried out at 27(+0) to 29(+6) weeks' gestation (referred to as early) for severe and at 3…									4
J	Banos, Nuria; Ponce, Julia; Ferrero, Silvia; Murillo, Clara; Cobo, Teresa; Palacio, Montse				Baños, Núria/GRS-4137-2022				Comparison of physical examination and ultrasound indicated cerclages between singleton and twin pregnancies								AMERICAN JOURNAL OF OBSTETRICS AND GYNECOLOGY				220	1		470	S314	S314				10.1016/j.ajog.2018.11.491						S	Meeting Abstract	JAN 2019	2019						39th Annual Pregnancy Meeting of the Society-for-Maternal-Fetal-Medicine (SMFM)39th Annual Pregnancy Meeting of the Society-for-Maternal-Fetal-Medicine (SMFM)	FEB 11-16, 2019FEB 11-16, 2019	Soc Maternal Fetal MedSoc Maternal Fetal Med	Las Vegas, NVLas Vegas, NV	0
J	Alexander, James W.; Karjalainen, Paivi; Ow, Lin Li; Kulkarni, Mugdha; Lee, Joseph K.; Karjalainen, Teemu; Leitch, Alison; Ryan, Germana; Rosamilia, Anna					Alexander, James/0000-0003-1280-958X			CO2 surgical laser for treatment of stress urinary incontinence in women: a randomized controlled trial								AMERICAN JOURNAL OF OBSTETRICS AND GYNECOLOGY				227	3					473.e1-12			10.1016/j.ajog.2022.05.054					AUG 2022		Article; Proceedings Paper	SEP 2022	2022	BACKGROUND: Stress urinary incontinence is a common condition that can be treated conservatively and/or surgically. Given the risks of surgery, developing effective nonsurgical treatment options would be beneficial. Some studies have suggested that laser therapy may improve or cure stress urinary incontinence. However, there is a lack of sham-controlled randomized controlled trials to judge treat…					46th Annual Meeting of the International-Urogynecological-Association46th Annual Meeting of the International-Urogynecological-Association	DEC 09-12, 2021DEC 09-12, 2021	Int Urogynecol AssocInt Urogynecol Assoc	ELECTR NETWORKELECTR NETWORK	0
J	Harper, Lorie M.; Jauk, Victoria C.; Longo, Sherri; Biggio, Joseph R.; Szychowski, Jeff M.; Tita, Alan T.								Early gestational diabetes screening in obese women: a randomized controlled trial								AMERICAN JOURNAL OF OBSTETRICS AND GYNECOLOGY				220	1		6	S5	S6				10.1016/j.ajog.2018.11.007						S	Meeting Abstract	JAN 2019	2019						39th Annual Pregnancy Meeting of the Society-for-Maternal-Fetal-Medicine (SMFM)39th Annual Pregnancy Meeting of the Society-for-Maternal-Fetal-Medicine (SMFM)	FEB 11-16, 2019FEB 11-16, 2019	Soc Maternal Fetal MedSoc Maternal Fetal Med	Las Vegas, NVLas Vegas, NV	1
J	Rozenberg, Patrick; Senat, Marie-Victoire; Deruelle, Philippe; Winer, Norbert; Simon, Emmanuel; Ville, Yves; Kayem, Gilles; Porcher, Raphael; Perrodeau, Elodie; Desbriere, Raoul; Boutron, Isabelle		Grp Rech Obstet Gynecologie			Porcher, Raphael/0000-0002-5277-4679; Rozenberg, Patrick/0000-0002-8566-015X			Evaluation of the usefulness of ultrasound measurement of the lower uterine segment before delivery of women with a prior cesarean delivery: a randomized trial								AMERICAN JOURNAL OF OBSTETRICS AND GYNECOLOGY				226	2								10.1016/j.ajog.2021.08.005							Article	FEB 2022	2022	BACKGROUND: The main reason to avoid trial of labor after cesarean delivery is the possibility of uterine rupture. Identifying women at risk is thus an important aim, for it would enable women at low risk to proceed with a secure planned vaginal birth.OBJECTIVE: To evaluate the impact of proposing mode of delivery based on the ultrasound measurement of the lower uterine segment thickness on a com…									3
J	DeVilbiss, Elizabeth A.; Mumford, Sunni L.; Sjaarda, Lindsey A.; Connell, Matthew T.; Kim, Keewan; Mills, James L.; Silver, Robert M.; Schisterman, Enrique F.					Schisterman, Enrique/0000-0003-3757-641X; Mumford, Sunni/0000-0003-0133-3176; Sjaarda, Lindsey/0000-0003-0539-8110; Mills, James/0000-0003-4496-332X; Connell, Matthew/0000-0003-3407-5548			Preconception folate status and reproductive outcomes among a prospective cohort of folate-replete women								AMERICAN JOURNAL OF OBSTETRICS AND GYNECOLOGY				221	1					51.e1-e10			10.1016/j.ajog.2019.02.039							Article; Proceedings Paper	JUL 2019	2019	BACKGROUND: Most studies of folate metabolism and reproduction have been conducted after pregnancy and in folate-deficient populations. However, measurement of maternal folate status preconceptionally may be most relevant to certain folate-linked early processes preceding a successful pregnancy, and there has been a major increase in folate concentrations in women of childbearing age in high reso…					51st Annual Meeting of the Society-for-Epidemiologic-Research51st Annual Meeting of the Society-for-Epidemiologic-Research	JUN 19-22, 2018JUN 19-22, 2018	Soc Epidemiol ResSoc Epidemiol Res	Baltimore, MDBaltimore, MD	0
J	Conti, Jennifer A.; Lerma, Klaira; Schneyer, Rebecca J.; Hastings, Charlotte V.; Blumenthal, Paul D.; Shaw, Kate A.					Schneyer, Rebecca/0000-0002-8595-6364; Lerma, Klaira/0000-0002-3075-9814; Shaw, Kate/0000-0001-6983-4490; Hastings, Charlotte/0000-0002-9685-2798			Self-administered vaginal lidocaine gel for pain management with intrauterine device insertion: a blinded, randomized controlled trial								AMERICAN JOURNAL OF OBSTETRICS AND GYNECOLOGY				220	2					177.e1-e7			10.1016/j.ajog.2018.11.1085							Article; Proceedings Paper	FEB 2019	2019	BACKGROUND: A major barrier to intrauterine device use is fear of pain during insertion. Trials exploring analgesic interventions for intrauterine device insertion have yielded mixed results, and no standardized pain management guidelines currently exist for this procedure. In an abortion-related study, self-administered lidocaine gel over a prolonged time interval showed promise as a method of p…					7th Annual North American Forum on Family Planning of the Society-of-Family-Planning7th Annual North American Forum on Family Planning of the Society-of-Family-Planning	OCT 14-16, 2017OCT 14-16, 2017	Soc Family PlanningSoc Family Planning	Atlanta, GAAtlanta, GA	10
J	Coomarasamy, Arri; Devall, Adam J.; Brosens, Jan J.; Quenby, Siobhan; Stephenson, Mary D.; Sierra, Sony; Christiansen, Ole B.; Small, Rachel; Brewin, Jane; Roberts, Tracy E.; Dhillon-Smith, Rima; Harb, Hoda; Noordali, Hannah; Papadopoulou, Argyro; Eapen, Abey; Prior, Matt; Di Renzo, Gian Carlo; Hinshaw, Kim; Mol, Ben W.; Lumsden, Mary Ann; Khalaf, Yacoub; Shennan, Andrew; Goddijn, Mariette; van W…				Devall, Adam/AAC-9646-2022; Roberts, Tracy/AAO-4610-2021; Bourne, Tom/I-6478-2012; Papadopoulou, Argyro/AAR-1380-2020; van Wely, Madelon/GXV-1757-2022	Roberts, Tracy/0000-0002-0624-0537; Bourne, Tom/0000-0003-1421-6059; Papadopoulou, Argyro/0000-0001-9409-8608; Coomarasamy, Arri/0000-0002-3261-9807; Hinshaw, Kim/0000-0003-0468-4326; Goddijn, Mariette/0000-0001-9928-9673; van Wely, Madelon/0000-0001-8263-213X; Mol, Ben Willem/0000-0001-8337-550X; Shennan, Andrew/0000-0001-5273-3132; Bennett, Phillip/0000-0002-6253-4919; Quenby, Siobhan/0000-0003…			Micronized vaginal progesterone to prevent miscarriage: a critical evaluation of randomized evidence								AMERICAN JOURNAL OF OBSTETRICS AND GYNECOLOGY				223	2			167	176				10.1016/j.ajog.2019.12.006							Review	AUG 2020	2020	Progesterone is essential for the maintenance of pregnancy. Several small trials have suggested that progesterone supplementation may reduce the risk of miscarriage in women with recurrent or threatened miscarriage. Cochrane Reviews summarized the evidence and found that the trials were small with substantial methodologic weaknesses. Since then, the effects of first-trimester use of vaginal micro…									36
J	Hung Song Nguyen; Nguyen-Phong Vo; Chen, Shih-Yen; Tam, Ka-Wai				Vo, Nguyen-Phong/AAW-1317-2020	Vo, Nguyen-Phong/0000-0003-1051-5107; Nguyen Song, Hung/0000-0002-2963-6702			The optimal strategy for pertussis vaccination: a systematic review and meta-analysis of randomized control trials and real-world data								AMERICAN JOURNAL OF OBSTETRICS AND GYNECOLOGY				226	1			52	+				10.1016/j.ajog.2021.06.096							Review	JAN 2022	2022	OBJECTIVE: Severe pertussis infection has been reported in infants before receiving routine immunization series. This problem could be solved by vaccinating mothers during pregnancy or children at birth. This study aimed to conduct a systematic review and meta-analysis of randomized controlled trials (RCTs) and real-world evidence to evaluate the optimal strategy for pertussis vaccination.DATA SO…									1
J	Stone, J.; Bianco, A.; Monro, J.								Study To Reduce Infection Prior to Elective Cesarean Deliveries (STRIPES): a randomized clinical trial of chlorhexidine (vol 223, pg 113.e1, 2020)								AMERICAN JOURNAL OF OBSTETRICS AND GYNECOLOGY				223	5			757	757											Correction	NOV 2020	2020										0
J	Alfred, Osoti; Kristina, Sule; Onesmus, Gachuno								Labor outcomes of immediate versus delayed oxytocin administration after amniotomy, a randomized controlled trial								AMERICAN JOURNAL OF OBSTETRICS AND GYNECOLOGY				220	1		24	S21	S21				10.1016/j.ajog.2018.11.027						S	Meeting Abstract	JAN 2019	2019						39th Annual Pregnancy Meeting of the Society-for-Maternal-Fetal-Medicine (SMFM)39th Annual Pregnancy Meeting of the Society-for-Maternal-Fetal-Medicine (SMFM)	FEB 11-16, 2019FEB 11-16, 2019	Soc Maternal Fetal MedSoc Maternal Fetal Med	Las Vegas, NVLas Vegas, NV	0
J	Chaemsaithong, Piya; Cuenca-Gomez, Diana; Plana, Maria N.; Gil, Maria M.; Poon, Liona C.				Poon, Liona C./P-9311-2017; del Mar Gil, María/E-7211-2017; Plana, Maria Nieves/AAQ-8897-2020	Poon, Liona C./0000-0002-3944-4130; del Mar Gil, María/0000-0002-9993-5249; CUENCA, DIANA/0000-0003-3165-1300; chaemsaithong, piya/0000-0003-1750-9834; Plana, Maria Nieves/0000-0003-0921-7954			Does low-dose aspirin initiated before 11 weeks' gestation reduce the rate of preeclampsia?								AMERICAN JOURNAL OF OBSTETRICS AND GYNECOLOGY				222	5			437	450				10.1016/j.ajog.2019.08.047							Article; Proceedings Paper	MAY 2020	2020	OBJECTIVE DATA: Preconception or early administration of low-dose aspirin might improve endometrial growth, placental vascularization, and organogenesis. Most studies have evaluated the potential benefit of preconception or early administration of low-dose aspirin in women with a history of recurrent pregnancy loss, women who have undergone in vitro fertilization, or women with thrombophilia or a…					18th World Congress in Fetal Medicine of the Fetal-Medicine-Foundation18th World Congress in Fetal Medicine of the Fetal-Medicine-Foundation	JUN 25-29, 2019JUN 25-29, 2019	Fetal Med FdnFetal Med Fdn	Alicante, SPAINAlicante, SPAIN	25
J	Burger, Huibert; Verbeek, Tjitte; Meijer, Judith; Beijers, Chantal; Mol, Ben; Ormel, Johan; van Pampus, Marielle; Bockting, Claudi				ormel, johan/AAC-5584-2019; Aris, Judith/ABC-3400-2021	ormel, johan/0000-0002-5463-037X;			Effects of cognitive behavioural therapy for antenatal anxiety and depression on mother and offspring								AMERICAN JOURNAL OF OBSTETRICS AND GYNECOLOGY				220	1		80	S65	S65				10.1016/j.ajog.2018.11.089						S	Meeting Abstract	JAN 2019	2019						39th Annual Pregnancy Meeting of the Society-for-Maternal-Fetal-Medicine (SMFM)39th Annual Pregnancy Meeting of the Society-for-Maternal-Fetal-Medicine (SMFM)	FEB 11-16, 2019FEB 11-16, 2019	Soc Maternal Fetal MedSoc Maternal Fetal Med	Las Vegas, NVLas Vegas, NV	1
J	Liu, Yuan-Hui; Zhang, Ye-Shen; Chen, Jia-Yi; Wang, Zhi-Jian; Liu, Yao-Xin; Li, Jia-Qi; Xu, Xiao-Ji; Xie, Nian-Jin; Lye, Stephen; Tan, Ning; Duan, Chong-Yang; Wei, Yan-Xing; He, Peng-Cheng								Comparative effectiveness of prophylactic strategies for preeclampsia: a network meta-analysis of randomized controlled trials.								American journal of obstetrics and gynecology													10.1016/j.ajog.2022.10.014							Journal Article; Review	2022-Oct-23	2022	OBJECTIVE: Preeclampsia is a common disease during pregnancy that leads to fetal and maternal adverse events. Few head-to-head clinical trials are currently comparing the effectiveness of prophylactic strategies for preeclampsia. In this network meta-analysis, we aimed to compare the efficacy of prophylactic strategies for preventing preeclampsia in pregnant women at risk.DATA SOURCES: Articles p…									0
J	Shields, J.; Kenyon, L.; Porter, A.; Chen, J.; Chao, L.; Chang, S.; Kho, K. A.								Ice-pop: ice packs for postoperative pain, a randomized controlled trial								AMERICAN JOURNAL OF OBSTETRICS AND GYNECOLOGY				226	3		18	S1289	S1290										S	Meeting Abstract	MAR 2022	2022										0
J	Sroussi, Jeremy; Bourret, Antoine; Pourcelot, Anne-Gaelle; Thubert, Thibault; Lesavre, Magali; Legendre, Guillaume; Tuffet, Sophie; Rousseau, Alexandra; Benifla, Jean-Louis		Hyfaco Grp						Does hyaluronic acid gel reduce intrauterine adhesions after dilation and curettage in women with miscarriage? A Multicentric randomized controlled trial (HYFACO Study)								AMERICAN JOURNAL OF OBSTETRICS AND GYNECOLOGY				227	4								10.1016/j.ajog.2022.05.064							Article	OCT 2022	2022	BACKGROUND: Miscarriage is a frequent problem that requires dilation and curettage in 30% of cases. This routine surgery may lead to intrauterine adhesions and severe infertility. Hyaluronic acid gel is known to reduce intrauterine adhesions after hysteroscopic surgery.OBJECTIVE: This study aimed to evaluate the rate of intrauterine adhesions after dilation and curettage for miscarriage with and …									0
J	Lin, Li; Huai, Jing; Li, Boya; Zhu, Yuchun; Juan, Juan; Zhang, Meihua; Cui, Shihong; Zhao, Xianlan; Ma, Yuyan; Zhao, Yangyu; Mi, Yang; Ding, Hongjuan; Chen, Dunjin; Zhang, Weishe; Qi, Hongbo; Li, Xiaotian; Li, Guanlin; Chen, Jiahui; Zhang, Huijing; Yu, Mengting; Sun, Xiaotong; Yang, Huixia				Li, Xiaotian/ABI-3309-2020; Qi, Hongbo/AAJ-5536-2020	Li, Xiaotian/0000-0002-2051-4581; Zhao, Yang-yu/0000-0002-2558-7122			A randomized controlled trial of low-dose aspirin for the prevention of preeclampsia in women at high risk in China								AMERICAN JOURNAL OF OBSTETRICS AND GYNECOLOGY				226	2								10.1016/j.ajog.2021.08.004							Article	FEB 2022	2022	BACKGROUND: Low-dose aspirin has been the most widely studied preventive drug for preeclampsia. However, guidelines differ considerably from country to country regarding the prophylactic use of aspirin for preeclampsia. There is limited evidence from large trials to determine the effect of 100 mg of aspirin for preeclampsia screening in women with high-risk pregnancies, based on maternal risk fac…									7
J	Bartal, Michal Fishel; Ward, Clara; Blackwell, Sean C.; Cornthwaite, Joycelyn A. Ashby; Zhang, Caroline; Refuerzo, Jerrie S.; Pedroza, Claudia; Lee, Kyung Hyun; Chauhan, Suneet P.; Sibai, Baha M.				Fishel Bartal, Michal/AAE-1548-2022; bartal, michal/AFQ-7262-2022	Fishel Bartal, Michal/0000-0003-4715-566X; bartal, michal/0000-0003-4715-566X; Ashby Cornthwaite, Joycelyn/0000-0001-6472-2596; LEE, KYUNG HYUN/0000-0003-2475-5814			Detemir vs neutral protamine Hagedorn insulin for diabetes mellitus in pregnancy: a comparative effectiveness, randomized controlled trial								AMERICAN JOURNAL OF OBSTETRICS AND GYNECOLOGY				225	1					87.e1-e10			10.1016/j.ajog.2021.04.223					JUN 2021		Article	JUL 2021	2021	BACKGROUND: Insulin detemir, being used increasingly during pregnancy, may have pharmacologic benefits compared with neutral protamine Hagedorn.OBJECTIVE: We evaluated the probability that compared with treatment with neutral protamine Hagedorn, treatment with insulin detemir reduces the risk for adverse neonatal outcome among individuals with type 2 or overt type 2 diabetes mellitus (gestational…									3
J	Rodel, Rachel L.; Quiner, Trevor; Gray, Kendra M.; Braescu, Ana Bodea; Gerkin, Richard; Perlow, Jordan H.				Gerkin, Richard/AAM-5406-2020	Gerkin, Richard/0000-0002-6389-8888			Suture vs. staples for cesarean skin closure in class III obesity: A randomized controlled trial								AMERICAN JOURNAL OF OBSTETRICS AND GYNECOLOGY				222	1		1190	S732	S733				10.1016/j.ajog.2019.11.1202						S	Meeting Abstract	JAN 2020	2020						40th Annual Pregnancy Meeting of the Society-for-Maternal-Fetal-Medicine (SMFM)40th Annual Pregnancy Meeting of the Society-for-Maternal-Fetal-Medicine (SMFM)	FEB 03-08, 2020FEB 03-08, 2020	Soc Maternal Fetal MedSoc Maternal Fetal Med	Grapevine, TXGrapevine, TX	0
J	Humphreys, Anna B C; Linsell, Louise; Knight, Marian				Knight, Marian/B-6225-2009	Knight, Marian/0000-0002-1984-4575			Factors associated with infection after operative vaginal birth-a secondary analysis of a randomized controlled trial of prophylactic antibiotics for the prevention of infection following operative vaginal birth.								American journal of obstetrics and gynecology													10.1016/j.ajog.2022.08.037							Journal Article	2022-Aug-24	2022	BACKGROUND: A recent randomized controlled trial of prophylactic antibiotics for the prevention of infection following operative vaginal birth showed that women allocated prophylactic intravenous amoxicillin and clavulanic acid had a significantly lower risk of developing confirmed or suspected infection within 6 weeks after operative vaginal birth (risk ratio [RR], 0.58; 95% confidence interval …									0
J	Haumonte, Jean-Baptiste; Blanc, Julie; Castel, Pierre; Mace, Pierre; Auquier, Pascal; d'Ercole, Claude; Bretelle, Florence					Castel, Pierre/0000-0001-6068-457X			Uncertain fetal head engagement: a prospective randomized controlled trial comparing digital exam with angle of progression								AMERICAN JOURNAL OF OBSTETRICS AND GYNECOLOGY				227	4								10.1016/j.ajog.2022.04.018							Article	OCT 2022	2022	BACKGROUND: Uncertain fetal head engagement represents 4% of obstetrical situations associated with an increased risk of postpartum hemorrhage, notably in cases of cesarean delivery and increased neonatal impairment owing to failed vaginal instrumental delivery. In this obstetrical condition, cesarean delivery is recommended, but vaginal delivery is possible in two-thirds of the cases. During the…									0
J	Groten, Tanja; Lehmann, Thomas; Stadtler, Mariann; Komar, Matej; Winkler, Jennifer Lucia; Condic, Mateja; Strizek, Brigitte; Seeger, Sven; Jager, Yvonne; Pecks, Ulrich; Eckmann-Scholz, Christel; Kagan, Karl Oliver; Hoopmann, Markus; von Kaisenberg, Constantin S; Brodowski, Lars; Tauscher, Anne; Schrey-Petersen, Susanne; Friebe-Hoffmann, Ulrike; Lato, Krisztian; Hubener, Christoph; Delius, Maria; …		PETN Study Group			Pecks, Ulrich/0000-0002-0784-1262; Groten, Tanja/0000-0003-3553-4056			Effect of pentaerythritol tetranitrate (PETN) on the development of fetal growth restriction in pregnancies with impaired uteroplacental perfusion at midgestation-a randomized trial.								American journal of obstetrics and gynecology				228	1			84.e1	84.e12				10.1016/j.ajog.2022.07.028							Randomized Controlled Trial; Multicenter Study; Journal Article	2023-Jan	2023	BACKGROUND: Fetal growth restriction is strongly associated with impaired placentation and abnormal uteroplacental blood flow. Nitric oxide donors such as pentaerythritol tetranitrate are strong vasodilators and protect the endothelium. Recently, we demonstrated in a randomized controlled pilot study a 38% relative risk reduction for the development of fetal growth restriction or perinatal death …									0
J	Sultan, Pervez; Bampoe, Sohail; Shah, Raj; Guo, Nan; Estes, Jaclyn; Stave, Christopher; Goodnough, Lawrence Tim; Halpern, Stephen; Butwick, Alex James				Sultan, Pervez/AAP-7437-2020; Halpern, Stephen H/K-8304-2012; Butwick, Alexander/F-4292-2015; Stave, Christopher/P-1919-2018	Sultan, Pervez/0000-0002-7770-0289; Halpern, Stephen H/0000-0002-7480-5122; Butwick, Alexander/0000-0002-2048-0879; Bampoe, Sohail/0000-0001-8697-4321; Stave, Christopher/0000-0001-8232-3994			Oral vs intravenous iron therapy for postpartum anemia: a systematic review and meta-analysis								AMERICAN JOURNAL OF OBSTETRICS AND GYNECOLOGY				221	1			19	+				10.1016/j.ajog.2018.12.016							Review	JUL 2019	2019	OBJECTIVE: To perform a systematic review of randomized trials comparing oral vs intravenous (IV) iron therapy to treat postpartum anemia.DATA SOURCES: Data sources were as follows: PubMed (1972-2017); Cochrane Central Register of Controlled Trials, CENTRAL (1972-2017); CINAHL (1972-2017); Web of Science; Excerpta Medica Database, and EMBASE (1972-2017).STUDY ELIGIBILITY CRITERIA: We included ran…									29
J	Shennan, Andrew; Chandiramani, Manju; Bennett, Phillip; David, Anna L.; Girling, Joanna; Ridout, Alexandra; Seed, Paul T.; Simpson, Nigel; Thornton, Steven; Tydeman, Graham; Quenby, Siobhan; Carter, Jenny				; Seed, Paul T/C-4435-2008	David, Anna/0000-0002-0199-6140; Seed, Paul T/0000-0001-7904-7933; Bennett, Phillip/0000-0002-6253-4919; Carter, Jenny/0000-0003-2550-6465; Shennan, Andrew/0000-0001-5273-3132; Quenby, Siobhan/0000-0003-3221-5471; Chandiramani, Manju/0000-0002-8024-6339			MAVRIC: a multicenter randomized controlled trial of transabdominal vs transvaginal cervical cerclage								AMERICAN JOURNAL OF OBSTETRICS AND GYNECOLOGY				222	3					261.e1-e9			10.1016/j.ajog.2019.09.040							Article	MAR 2020	2020	BACKGROUND: Vaginal cerclage (a suture around the cervix) commonly is placed in women with recurrent pregnancy loss. These women may experience late miscarriage or extreme preterm delivery, despite being treated with cerclage. Transabdominal cerclage has been advocated after failed cerclage, although its efficacy is unproved by randomized controlled trial.OBJECTIVE: The objective of this study wa…									29
J	Mills, Kerry; Marchand, Greg; Sainz, Katelyn; Azadi, Ali; Ware, Kelly; Vallejo, Janelle; Anderson, Sienna; King, Alexa; Osborn, Asya; Ruther, Stacy; Brazil, Giovanna; Cieminski, Kaitlynne; Hopewell, Sophia; Rials, Lisa; Klipp, Angela				Mills, Kerry E/I-5439-2019; Marchand, Greg/AAG-7878-2021	Mills, Kerry E/0000-0002-4745-1226; Marchand, Greg/0000-0003-4724-9148; Hopewell, Sally/0000-0002-6881-6984			Salpingectomy vs tubal ligation for sterilization: a systematic review and meta-analysis								AMERICAN JOURNAL OF OBSTETRICS AND GYNECOLOGY				224	3			258	+				10.1016/j.ajog.2020.09.011					FEB 2021		Review	MAR 2021	2021	OBJECTIVE: After strong evidence and major organizations recommending salpingectomy over tubal ligation, we sought to perform a systematic review and meta-analysis comparing the intraoperative attributes and complication rates associated with these 2 procedures.DATA SOURCES: We searched PubMed, the Cochrane Library, Embase, and clinical trials registries without time or language restrictions. The…									9
J	Quist-Nelson, Johanna; de Ruigh, Annemijn A.; Medley, Nancy; Schuit, Ewoud; Pajkrt, Eva; Berghella, Vincenzo; Saccone, Gabriele; Mol, Ben W.; Alfirevic, Zarko				Schuit, Ewoud/N-1869-2014	Schuit, Ewoud/0000-0002-9548-3214			Cervical pessary for preventing preterm birth in singletons: A dynamic systematic review and meta-analysis								AMERICAN JOURNAL OF OBSTETRICS AND GYNECOLOGY				220	1		555	S371	S371				10.1016/j.ajog.2018.11.577						S	Meeting Abstract	JAN 2019	2019						39th Annual Pregnancy Meeting of the Society-for-Maternal-Fetal-Medicine (SMFM)39th Annual Pregnancy Meeting of the Society-for-Maternal-Fetal-Medicine (SMFM)	FEB 11-16, 2019FEB 11-16, 2019	Soc Maternal Fetal MedSoc Maternal Fetal Med	Las Vegas, NVLas Vegas, NV	1
J	Forbes, Lauren A.; Jones, Rebecca; Strickland, Diana; Isler, Chrsity; Haven, Kelly; Steed, Dennis; Hartman, Robert; Applegate, Stacey; Kelley, George; Chasan-Taber, Lisa								Influence of maternal aerobic exercise on fetal right-sided heart function: a randomized controlled trial								AMERICAN JOURNAL OF OBSTETRICS AND GYNECOLOGY				220	1		118	S94	S94				10.1016/j.ajog.2018.11.139						S	Meeting Abstract	JAN 2019	2019						39th Annual Pregnancy Meeting of the Society-for-Maternal-Fetal-Medicine (SMFM)39th Annual Pregnancy Meeting of the Society-for-Maternal-Fetal-Medicine (SMFM)	FEB 11-16, 2019FEB 11-16, 2019	Soc Maternal Fetal MedSoc Maternal Fetal Med	Las Vegas, NVLas Vegas, NV	0
J	Picon-Cesar, Maria J.; Molina-Vega, Maria; Suarez-Arana, Maria; Gonzalez-Mesa, Ernesto; Sola-Moyano, Ana P.; Roldan-Lopez, Reyes; Romero-Narbona, Francisca; Olveira, Gabriel; Tinahones, Francisco J.; Gonzalez-Romero, Stella				González-Mesa, Ernesto/H-2912-2019; Molina-Vega, María/GQA-5234-2022	González-Mesa, Ernesto/0000-0002-7106-092X; Tinahones, Francisco J/0000-0001-6871-4403; Molina-Vega, Maria/0000-0002-0147-4369; OLVEIRA, GABRIEL/0000-0002-7646-2899			Metformin for gestational diabetes study: metformin vs insulin in gestational diabetes: glycemic control and obstetrical and perinatal outcomes: randomized prospective trial								AMERICAN JOURNAL OF OBSTETRICS AND GYNECOLOGY				225	5					517.e1-e17			10.1016/j.ajog.2021.04.229					OCT 2021		Article	NOV 2021	2021	BACKGROUND: Gestational diabetes that is not properly controlled with diet has been commonly treated with insulin. In recent years, several studies have published that metformin can lead to, at least, similar obstetrical and perinatal outcomes as insulin. Nevertheless, not all clinical guidelines endorse its use, and clinical practice is heterogeneous.OBJECTIVE: This study aimed to test whether m…									5
J	Edwards, Rodney K.; Norris, Michelle L.; West, Mitchell D.; Zornes, Christina; Loeffler, Katherine A.; Peck, Jennifer D.								Controlled release dinoprostone insert and Foley catheter compared to Foley alone: a randomized controlled trial								AMERICAN JOURNAL OF OBSTETRICS AND GYNECOLOGY				220	1		795	S519	S520				10.1016/j.ajog.2018.11.818						S	Meeting Abstract	JAN 2019	2019						39th Annual Pregnancy Meeting of the Society-for-Maternal-Fetal-Medicine (SMFM)39th Annual Pregnancy Meeting of the Society-for-Maternal-Fetal-Medicine (SMFM)	FEB 11-16, 2019FEB 11-16, 2019	Soc Maternal Fetal MedSoc Maternal Fetal Med	Las Vegas, NVLas Vegas, NV	0
J	Long, Jaime B.; Morgan, Brianne M.; Boyd, Sarah S.; Davies, Matthew F.; Kunselman, Allen R.; Stetter, Christy M.; Andreae, Michael H.					Long, Jaime/0000-0003-4578-7989; Morgan, Brianne/0000-0001-7513-4378; Andreae, Michael/0000-0002-9052-0936			A randomized trial of standard vs restricted opioid prescribing following midurethral sling								AMERICAN JOURNAL OF OBSTETRICS AND GYNECOLOGY				227	2								10.1016/j.ajog.2022.05.010					JUL 2022		Article	AUG 2022	2022	BACKGROUND: Postoperative opioid prescribing has historically lacked information crucial to balancing the pain control needs of the individual patient with our professional responsibility to judiciously prescribe these high-risk medications.OBJECTIVE: This study aimed to evaluate pain control, satisfaction with pain control, and opioid use among patients undergoing isolated midurethral sling rand…									0
J	Yu, Simon Chun Ho; Cheng, Yvonne Kwun Yue; Tse, Wing Ting; Sahota, Daljit Singh; Chung, Man Yan; Wong, Simon Sin Man; Chan, Oi Ka; Leung, Tak Yeung				Yu, Simon Chun Ho/D-1046-2011	Yu, Simon Chun Ho/0000-0002-8715-5026			Perioperative prophylactic internal iliac artery balloon occlusion in the prevention of postpartum hemorrhage in placenta previa: a randomized controlled trial								AMERICAN JOURNAL OF OBSTETRICS AND GYNECOLOGY				223	1					117.e1-e13			10.1016/j.ajog.2020.01.024							Article	JUL 2020	2020	BACKGROUND: Placenta previa remains one of the major causes of massive postpartum hemorrhage and maternal mortality worldwide.OBJECTIVE: To determine whether internal iliac artery balloon occlusion during cesarean delivery for placenta previa could reduce postpartum hemorrhage and other maternal complications.STUDY DESIGN: This was a prospective randomized controlled trial conducted at a tertiary…									19
J	Blanc, Julie; Castel, Pierre; Mauviel, Franck; Baumstarck, Karine; Bretelle, Florence; D'Ercole, Claude; Haumonte, Jean-Baptiste				Castel, Pierre/HDM-1106-2022				Prophylactic manual rotation of occiput posterior and transverse positions to decrease operative delivery: the PROPOP randomized clinical trial								AMERICAN JOURNAL OF OBSTETRICS AND GYNECOLOGY				225	4					444.e1-e8			10.1016/j.ajog.2021.05.020					OCT 2021		Article	OCT 2021	2021	BACKGROUND: Persistent occiput posterior and occiput transverse positions are the most common malpositions of the fetal head during labor and are associated with prolonged second stage of labor, cesarean deliveries, instrumental deliveries, severe perineal tears, postpartum hemorrhage, and chorioamnionitis. Manual rotation is one of several strategies described to deal with these malpositions.OBJ…									5
J	Hamel, Maureen S.; Kanno, Lindsey; Has, Phinnara; Beninati, Michael; Rouse, Dwight J.; Werner, Erika F.								Randomized controlled trial of intrapartum glucose management in women with gestational diabetes: NCT02596932								AMERICAN JOURNAL OF OBSTETRICS AND GYNECOLOGY				220	1		44	S36	S36				10.1016/j.ajog.2018.11.049						S	Meeting Abstract	JAN 2019	2019						39th Annual Pregnancy Meeting of the Society-for-Maternal-Fetal-Medicine (SMFM)39th Annual Pregnancy Meeting of the Society-for-Maternal-Fetal-Medicine (SMFM)	FEB 11-16, 2019FEB 11-16, 2019	Soc Maternal Fetal MedSoc Maternal Fetal Med	Las Vegas, NVLas Vegas, NV	0
J	Haas, David M.; Daggy, Joanne; Flannery, Kathleen M.; Dorr, Meredith L.; Bonsack, Carrie; Bhamidipalli, Surya S.; Pierson, Rebecca C.; Lathrop, Anthony; Towns, Rachel; Ngo, Nicole; Head, Annette; Morgan, Sarah; Quinney, Sara K.				Quinney, Sara/J-5130-2014	Quinney, Sara/0000-0002-6554-0695; Haas, David/0000-0002-8379-0743; Daggy, Joanne/0000-0003-0815-1746			A comparison of vaginal versus buccal misoprostol for cervical ripening in women for labor induction at term (the IMPROVE trial): a triple-masked randomized controlled trial								AMERICAN JOURNAL OF OBSTETRICS AND GYNECOLOGY				221	3					259.e1-e16			10.1016/j.ajog.2019.04.037							Article	SEP 2019	2019	BACKGROUND: Cervical ripening is commonly needed for labor induction. Finding an optimal route of misoprostol dosing for efficacy, safety, and patient satisfaction is important and not well studied for the buccal route.OBJECTIVE: To compare the efficacy and safety of vaginal and buccal misoprostol for women undergoing labor induction at term.STUDY DESIGN: The IMPROVE trial was an institutional re…									13
J	Anonymous								Society of Gynecologic Surgeons 48th Annual Scientific Meeting Oral Presentations Abstracts								American Journal of Obstetrics and Gynecology				226	3, Suppl. S			S1265	S1265											Meeting	MAR 2022	2022						48th Annual Scientific Meeting of the Society-of-Gynecologic-Surgeons (SGS)48th Annual Scientific Meeting of the Society-of-Gynecologic-Surgeons (SGS)	March 27 -30, 2022March 27 -30, 2022	Soc Gynecol SurgSoc Gynecol Surg	San Antonio, TX, USASan Antonio, TX, USA	0
J	Tzur, Yossi; Berkovitz-Shperling, Roza; Inbar, Tamar Goitein; Bar-On, Shikma; Gil, Yaron; Levin, Ishai; Cohen, Aviad					Tzur, Yossi/0000-0001-6965-6321			Expectant vs medical management for retained products of conception after medical termination of pregnancy: a randomized controlled study								AMERICAN JOURNAL OF OBSTETRICS AND GYNECOLOGY				227	4								10.1016/j.ajog.2022.06.025							Article	OCT 2022	2022	BACKGROUND: Despite the rise of medical treatments for the termination of pregnancy, to date, no prospective trial has evaluated the efficacy of misoprostol in treating retained products of conception after induced termination of pregnancy.OBJECTIVE: This study aimed to compare medical management with misoprostol with expectant management for retained products of conception after first-trimester …									0
J	Huang, Ming Yi; Suthoff, Ellison; Deligiannidis, Kristina; Lasser, Robert; Gunduz-Bruce, Handan; Silber, Christopher; Sankoh, Abdul; Li, Sigui; Jonas, Jeffrey; Doherty, James; Bonthapally, Vijayveer; Hodgkins, Paul; Kanes, Stephen				Kanes, Stephen/AAX-5531-2021; Kanes, Steve/AAX-6132-2021; Deligiannidis, Kristina M./C-3654-2014	Deligiannidis, Kristina M./0000-0001-7439-2236			Phase 3, randomized, placebo-controlled trial of SAGE-217 in postpartum depression: Association between HAM-D and PHQ-9								AMERICAN JOURNAL OF OBSTETRICS AND GYNECOLOGY				222	1		934	S578	S578				10.1016/j.ajog.2019.11.945						S	Meeting Abstract	JAN 2020	2020						40th Annual Pregnancy Meeting of the Society-for-Maternal-Fetal-Medicine (SMFM)40th Annual Pregnancy Meeting of the Society-for-Maternal-Fetal-Medicine (SMFM)	FEB 03-08, 2020FEB 03-08, 2020	Soc Maternal Fetal MedSoc Maternal Fetal Med	Grapevine, TXGrapevine, TX	1
J	Leruez-Ville, Marianne; Foulon, Ina; Pass, Robert; Ville, Yves					Pass, Robert/0000-0003-2029-0247			Cytomegalovirus infection during pregnancy: state of the science								AMERICAN JOURNAL OF OBSTETRICS AND GYNECOLOGY				223	3			330	349				10.1016/j.ajog.2020.02.018							Review	SEP 2020	2020	Cytomegalovirus is the most common congenital infection, affecting 0.5-2% of all live births and the main nongenetic cause of congenital sensorineural hearing loss and neurological damage. Congenital cytomegalovirus can follow maternal primary infection or nonprimary infection. Sensorineurological morbidity is confined to the first trimester with up to 40-50% of infected neonates developing seque…									66
J	Pergialiotis, Vasilios; Mitsopoulou, Dimitra; Biliou, Eirini; Bellos, Ioannis; Karagiannis, Vasilios; Papapanagiotou, Angeliki; Rodolakis, Alexandros; Daskalakis, George				Pergialiotis, Vasilios/H-3772-2019	Pergialiotis, Vasilios/0000-0003-4510-1633; Mitsopoulou, Dimitra/0000-0002-5002-1788			Cephalad-caudad versus transverse blunt expansion of the low transverse hysterotomy during cesarean delivery decreases maternal morbidity: a meta-analysis								AMERICAN JOURNAL OF OBSTETRICS AND GYNECOLOGY				225	2			128	+				10.1016/j.ajog.2021.04.231					JUL 2021		Review	AUG 2021	2021	OBJECTIVE: Cesarean delivery is the most prevalent surgical procedure worldwide, reaching approximately 29.7 million cases in 2015. It is directly associated with an increased risk of maternal and neonatal morbidity rates in the absence of malpresentation. Several techniques have been investigated, and there is evidence that cephalad-caudad expansion of the uterine incision might be associated wi…									1
J	Lees, Christoph C.; Romero, Roberto; Stampalija, Tamara; Dall'Asta, Andrea; DeVore, Greggory R.; Prefumo, Federico; Frusca, Tiziana; Visser, Gerard H. A.; Hobbins, John C.; Baschat, Ahmet A.; Bilardo, Caterina M.; Galan, Henry L.; Campbell, Stuart; Maulik, Dev; Figueras, Francesc; Lee, Wesley; Unterscheider, Julia; Valensise, Herbert; Costa, Fabricio Da Silva; Salomon, Laurent J.; Poon, Liona C.;…				Rizzo, Giuseppe/G-8234-2018; Dall'Asta, Andrea/K-4774-2018; Prefumo, Federico/F-3837-2015; Romero, Roberto/A-5268-2019	Rizzo, Giuseppe/0000-0002-5525-4353; Dall'Asta, Andrea/0000-0001-7201-0206; Prefumo, Federico/0000-0001-7793-714X; Romero, Roberto/0000-0002-4448-5121; da Silva Costa, Fabricio/0000-0002-0765-7780; Unterscheider, Julia/0000-0003-1799-9191			The diagnosis and management of suspected fetal growth restriction: an evidence-based approach								AMERICAN JOURNAL OF OBSTETRICS AND GYNECOLOGY				226	3			366	378				10.1016/j.ajog.2021.11.1357					MAR 2022		Article	MAR 2022	2022	This Clinical Opinion reviews the literature about the diagnosis, antepartum surveillance, and time of delivery of fetuses suspected to be small for gestational age or growth restricted. Several guidelines have been issued by major professional organizations, including the International Society of Ultrasound in Obstetrics and Gynecology and the Society for Maternal-Fetal Medicine. The differences…									12
J	Penfield, Christina A.; Oakes, Megan C.; McNulty, Jennifer A.; Nageotte, Michael P.								A randomized controlled trial of ibuprofen on postpartum blood pressure in hypertensive disorders of pregnancy								AMERICAN JOURNAL OF OBSTETRICS AND GYNECOLOGY				220	1		90	S74	S74				10.1016/j.ajog.2018.11.100						S	Meeting Abstract	JAN 2019	2019						39th Annual Pregnancy Meeting of the Society-for-Maternal-Fetal-Medicine (SMFM)39th Annual Pregnancy Meeting of the Society-for-Maternal-Fetal-Medicine (SMFM)	FEB 11-16, 2019FEB 11-16, 2019	Soc Maternal Fetal MedSoc Maternal Fetal Med	Las Vegas, NVLas Vegas, NV	1
J	Lauterbach, Roy; Dabaja, Hanin; Ganem, Nadir; Beloosesky, Ron; Ginsberg, Yuval; Weiner, Zeev; Khatib, Nizar								Comparison between medical and mechanical cervical ripening in obese nulliparous women-A randomized controlled trial								AMERICAN JOURNAL OF OBSTETRICS AND GYNECOLOGY				224	2		475	S302	S303										S	Meeting Abstract	FEB 2021	2021										0
J	Rolnik, Daniel L.; Nicolaides, Kypros H.; Poon, Liona C.				Rolnik, Daniel/R-3706-2018	Rolnik, Daniel/0000-0002-2263-3592			Prevention of preeclampsia with aspirin								AMERICAN JOURNAL OF OBSTETRICS AND GYNECOLOGY				226	2			S1108	S1119				10.1016/j.ajog.2020.08.045					FEB 2022	S	Review	FEB 2022	2022	Preeclampsia is defined as hypertension arising after 20 weeks of gestational age with proteinuria or other signs of end-organ damage and is an important cause of maternal and perinatal morbidity and mortality, particularly when of early onset. Although a significant amount of research has been dedicated in identifying preventive measures for preeclampsia, the incidence of the condition has been …									54
J	Petrikovets, Andrey; Sheyn, David; Sun, Helen H.; Chapman, Graham C.; Mahajan, Sangeeta T.; Pollard, Robert R.; El-Nashar, Sherif A.; Hijaz, Adonis K.; Mangel, Jeffrey				Petrikovets, Andrey/AAM-1138-2020; El-Nashar, Sherif/H-3656-2019	El-Nashar, Sherif/0000-0002-8905-1458; Sheyn, David/0000-0003-1030-3067; Petrikovets, Andrey/0000-0001-5783-4231			Multimodal opioid-sparing postoperative pain regimen compared with the standard postoperative pain regimen in vaginal pelvic reconstructive surgery: a multicenter randomized controlled trial								AMERICAN JOURNAL OF OBSTETRICS AND GYNECOLOGY				221	5					511.e1-e10			10.1016/j.ajog.2019.06.002							Article; Proceedings Paper	NOV 2019	2019	BACKGROUND: Postoperative pain control after urogynecological surgery has traditionally been opioid centered with frequent narcotic administration. Few studies have addressed optimal pain control strategies for vaginal pelvic reconstructive surgery that limit opioid use.OBJECTIVE: The objective of the study was to determine whether, ice packs, Tylenol, and Toradol, a novel opioid-sparing multimod…					45th Annual Scientific Meeting of the Society-of-Gynecologic-Surgeons (SGS)45th Annual Scientific Meeting of the Society-of-Gynecologic-Surgeons (SGS)	MAR 31-APR 03, 2019MAR 31-APR 03, 2019	Soc Gynecol SurgSoc Gynecol Surg	Tucson, AZTucson, AZ	21
J	Huang, Alison J.; Chesney, Margaret; Lisha, Nadra; Vittinghoff, Eric; Schembri, Michael; Pawlowsky, Sarah; Hsu, Amy; Subak, Leslee								A group-based yoga program for urinary incontinence in ambulatory women: feasibility, tolerability, and change in incontinence frequency over 3 months in a single-center randomized trial								AMERICAN JOURNAL OF OBSTETRICS AND GYNECOLOGY				220	1					87.e1-e13			10.1016/j.ajog.2018.10.031							Article; Proceedings Paper	JAN 2019	2019	BACKGROUND: Because of the limitations of existing clinical treatments for urinary incontinence, many women with incontinence are interested in complementary strategies for managing their symptoms. Yoga has been recommended as a behavioral self-management strategy for incontinence, but evidence of its feasibility, tolerability, and efficacy is lacking.OBJECTIVE: To evaluate the feasibility and to…					113th Annual Scientific Meeting of the American-Urological-Association (AUA)113th Annual Scientific Meeting of the American-Urological-Association (AUA)	MAY 18-21, 2018MAY 18-21, 2018	Amer Urol AssocAmer Urol Assoc	San Francisco, CASan Francisco, CA	8
J	Gentry-Maharaj, Aleksandra; Burnell, Matthew; Dilley, James; Ryan, Andy; Karpinskyj, Chloe; Gunu, Richard; Mallett, Susan; Deeks, Jon; Campbell, Stuart; Jacobs, Ian; Sundar, Sudha; Menon, Usha				Mallett, Sue/GPS-9933-2022; Deeks, Jon/AAV-5745-2020	Deeks, Jon/0000-0002-8850-1971; Sundar, Sudha/0000-0002-5843-3015; Mallett, Sue/0000-0002-0596-8200; Menon, Usha/0000-0003-3708-1732; Jacobs, Ian/0000-0002-5005-2672			Serum HE4 and diagnosis of ovarian cancer in postmenopausal women with adnexal masses								AMERICAN JOURNAL OF OBSTETRICS AND GYNECOLOGY				222	1					56.e1-e17			10.1016/j.ajog.2019.07.031							Article	JAN 2020	2020	BACKGROUND: Transvaginal ultrasound and serum CA125 are routinely used for differential diagnosis of pelvic adnexal mass. Use of human epididymis 4 was approved in the United States in 2011. However, there is scarcity of studies evaluating the additional value of human epididymis 4.OBJECTIVE: The objective of the study was to evaluate the performance characteristics of transvaginal ultrasound, CA…									13
J	Dengler, Katherine L.; Craig, Eric R.; DiCarlo-Meacham, Angela M.; Welch, Eva K.; Brooks, Daniel, I; Vaccaro, Christine M.; Gruber, Daniel D.				Welch, Eva/GPW-9908-2022	Welch, Eva/0000-0002-5338-3733			Preoperative pudendal block with liposomal and plain bupivacaine reduces pain associated with posterior colporrhaphy: a double-blinded, randomized controlled trial								AMERICAN JOURNAL OF OBSTETRICS AND GYNECOLOGY				225	5					556.e1-e10			10.1016/j.ajog.2021.08.034					OCT 2021		Article	NOV 2021	2021	BACKGROUND: Pelvic reconstructive surgery may cause significant postoperative pain, especially with posterior colporrhaphy, contributing to a longer hospital stay and increased pain medication utilization. Regional blocks are being increasingly utilized in gynecologic surgery to improve postoperative pain and decrease opioid usage, yet preoperative pudendal blocks have not been used routinely dur…									4
J	Grantz, Katherine L.; Kawakita, Tetsuya; Lu, Ya-Ling; Newman, Roger; Berghella, Vincenzo; Caughey, Aaron		SMFM Res Comm		Kawakita, Tetsuya/H-7559-2019; Kawakita, Tetsuya/AAF-6365-2021	Grantz, Katherine/0000-0003-0276-8534			SMFM Special Statement: State of the science on multifetal gestations: unique considerations and importance								AMERICAN JOURNAL OF OBSTETRICS AND GYNECOLOGY				221	2			B2	B12				10.1016/j.ajog.2019.04.013							Article	AUG 2019	2019	We sought to review the state of the science for research on multiple gestations. A literature search was performed with the use of PubMed for studies to quantify the representation of multiple gestations for a sample period (2012-2016) that were limited to phase III and IV randomized controlled trials, that were written in English, and that addressed at least 1 of 4 major pregnancy complications…									27
J	Okesene-Gafa, Karaponi A. M.; Li, Minglan; McKinlay, Christopher J. D.; Taylor, Rennae S.; Rush, Elaine C.; Wall, Clare R.; Wilson, Jess; Murphy, Rinki; Taylor, Rachael; Thompson, John M. D.; Crowther, Caroline A.; McCowan, Lesley M. E.				Rush, Elaine/AAQ-9992-2021; McKinlay, Christopher JD/E-6263-2018	Rush, Elaine/0000-0001-7713-6203; McKinlay, Christopher JD/0000-0003-1088-9467; Taylor, Rennae/0000-0003-1718-9332			Effect of antenatal dietary interventions in maternal obesity on pregnancy weight-gain and birthweight: Healthy Mums and Babies (HUMBA) randomized trial								AMERICAN JOURNAL OF OBSTETRICS AND GYNECOLOGY				221	2					152.e1-e13			10.1016/j.ajog.2019.03.003							Article	AUG 2019	2019	BACKGROUND: Pregnancy interventions that improve maternal and infant outcomes are urgently needed in populations with high rates of obesity. We undertook the Healthy Mums and Babies (HUMBA) randomized controlled trial to assess the effect of dietary interventions and or probiotics in a multiethnic population of pregnant women with obesity, living in an area of high deprivation.OBJECTIVES: To dete…									43
J	Aldrich, Emily R.; Tam, Tiffanie Y.; Saylor, Leah M.; Crisp, Catrina C.; Yeung, Jennifer; Pauls, Rachel N.					Aldrich, Emily/0000-0002-9330-5449			Intrarectal diazepam following pelvic reconstructive surgery: a double-blind, randomized placebo-controlled trial								AMERICAN JOURNAL OF OBSTETRICS AND GYNECOLOGY				227	2								10.1016/j.ajog.2022.05.009					JUL 2022		Article	AUG 2022	2022	BACKGROUND: Patients undergoing vaginal hysterectomy with native tissue pelvic reconstruction typically have low pain levels overall in the postoperative period. Notwithstanding, pain control immediately after surgery may be more challenging and a barrier to same-day discharge. Intrarectal diazepam has been used for acute and chronic pelvic pain and has a pharmacokinetic profile ideal for intermi…									0
J	Parobek, Christian M.; Thorsen, Margaret M.; Has, Phinnara; Lorenzi, Paula; Clark, Melissa A.; Russo, Melissa L.; Lewkowitz, Adam K.				Parobek, Christian/GWR-2669-2022	Parobek, Christian/0000-0002-4511-3493			Video education about genetic privacy and patient perspectives about sharing prenatal genetic data: a randomized trial								AMERICAN JOURNAL OF OBSTETRICS AND GYNECOLOGY				227	1					87.e1-14			10.1016/j.ajog.2022.03.047					JUN 2022		Article	JUL 2022	2022	BACKGROUND: Laboratories offering cell-free DNA often reserve the right to share prenatal genetic data for research or even commercial purposes, and obtain this permission on the patient consent form. Although it is known that nonpregnant patients are often reluctant to share their genetic data for research, pregnant patients' knowledge of, and opinions about, genetic data privacy are unknown.OBJ…									0
J	Somigliana, Edgardo; Sarais, Veronica; Reschini, Marco; Ferrari, Stefania; Makieva, Sofia; Cermisoni, Greta Chiara; Paffoni, Alessio; Papaleo, Enrico; Vigano, Paola				Paffoni, Alessio/I-7404-2015; Ferrari, Stefania/AET-1002-2022	Paffoni, Alessio/0000-0003-3112-3161; Ferrari, Stefania/0000-0001-8542-4598; Reschini, Marco/0000-0002-9868-3043; somigliana, edgardo/0000-0002-0223-0032			Single oral dose of vitamin D3 supplementation prior to in vitro fertilization and embryo transfer in normal weight women: the SUNDRO randomized controlled trial								AMERICAN JOURNAL OF OBSTETRICS AND GYNECOLOGY				225	3					283.e1-e10			10.1016/j.ajog.2021.04.234					SEP 2021		Article	SEP 2021	2021	BACKGROUND: Improving in vitro fertilization success is an unmet need. Observational studies have suggested that women with deficient or insufficient vitamin D have lower chances of in vitro fertilization success, but whether supplementation improves clinical pregnancy rate remains unclear.OBJECTIVE: This study aimed to determine whether oral vitamin D-3 supplementation improves clinical pregnanc…									7
J	Lassey, Sarah C.; Haber, Hilary R.; Kanbergs, Alexa; Robinson, Julian N.; Little, Sarah E.					Haber, Hilary/0000-0003-3895-5980; Kanbergs, Alexa/0000-0001-9040-441X			Six versus twelve hours of single-balloon catheter placement with oxytocin administration for labor induction: a randomized controlled trial								AMERICAN JOURNAL OF OBSTETRICS AND GYNECOLOGY				224	6					611.e1-e8			10.1016/j.ajog.2021.03.021					JUN 2021		Article	JUN 2021	2021	BACKGROUND: Induction of labor is common in the United States. Multiple previous studies have tried to outline a faster time to delivery to improve maternal and fetal outcomes.OBJECTIVE: This study aimed to evaluate whether women who un-dergo induction of labor with a single-balloon catheter and oxytocin have a shorter time to delivery with planned removal of the catheter at 6 vs 12 hours.STUDY D…									4
J	Gomez, Helen B.; Hoffman, Matthew K.; Caplan, Richard; Ruhstaller, Kelly; Young, Matthew H. H.; Sciscione, Anthony C.					Caplan, Richard/0000-0002-4117-597X; Gomez Slagle, Helen/0000-0002-5354-3442			Buccal vs vaginal misoprostol combined with Foley catheter for cervical ripening at term (the BEGIN trial): a randomized controlled trial								AMERICAN JOURNAL OF OBSTETRICS AND GYNECOLOGY				224	5					524.e1			10.1016/j.ajog.2021.02.016					APR 2021		Article	MAY 2021	2021	BACKGROUND: Combining pharmacologic agents with mechanical ripening achieves the shortest time to labor; however, there is no clear evidence on route of drug administration. Buccal administration of misoprostol has shown greater patient acceptance but remains understudied.OBJECTIVE: This study aimed to evaluate the difference in time to delivery between buccal and vaginal administration of misopr…									2
J	Nelson, David B.; McIntire, Donald D.; Leveno, Kenneth J.								A chronicle of the 17-alpha hydroxyprogesterone caproate story to prevent recurrent preterm birth								AMERICAN JOURNAL OF OBSTETRICS AND GYNECOLOGY				224	2			175	186				10.1016/j.ajog.2020.09.045					JAN 2021		Article	FEB 2021	2021	Preterm birth is a substantial public health concern. In 2019, the US preterm birth rate was 10.23%, which is the fifth straight year of increase in this rate. Moreover, preterm birth accounts for approximately 1 in 6 infant deaths, and surviving children often suffer developmental delay or long-term neurologic impairment. Although the burden of preterm birth is clear, identifying strategies to r…									12
J	Kaiser, Jennifer E; Turok, David K; Gero, Alexandra; Gawron, Lori M; Simmons, Rebecca G; Sanders, Jessica N					Turok, David/0000-0002-6289-0542; KAISER, JENNIFER/0000-0001-9375-7288			One-year pregnancy and continuation rates after placement of levonorgestrel or copper intrauterine devices for emergency contraception: a randomized controlled trial.								American journal of obstetrics and gynecology													10.1016/j.ajog.2022.11.1296							Journal Article	2022-Nov-23	2022	BACKGROUND: Recent evidence demonstrates the effectiveness of the levonorgestrel 52-mg intrauterine device for emergency contraception vs the copper T380A intrauterine device. Of note, 1-year pregnancy and continuation rates after intrauterine device placement for emergency contraception remain understudied.OBJECTIVE: This study compared 1-year pregnancy and intrauterine device continuation rates…									0
J	Wu, Jenny; Logue, Teresa; Kaplan, Samantha J.; Melamed, Alexander; Tergas, Ana I.; Khoury-Collado, Fady; Hou, June Y.; St Clair, Caryn M.; Hershman, Dawn L.; Wright, Jason D.					Wright, Jason/0000-0001-6390-825X; Kaplan, Samantha/0000-0001-5340-1754; Logue, Teresa/0000-0002-4028-4007			Less radical surgery for early-stage cervical cancer: a systematic review								AMERICAN JOURNAL OF OBSTETRICS AND GYNECOLOGY				224	4			348	358				10.1016/j.ajog.2020.11.041					MAR 2021		Review	APR 2021	2021	cancer (defined as stage IA2 to IB1 disease) who were treated with simple hysterectomy. METHODS: Data regarding study characteristics, tumor characteristics, other treatment modalities, adjuvant therapy, recurrence, and survival outcomes were analyzed. Studies that reported both simple hysterectomy and radical hysterectomy outcomes were compared in a subgroup analysis. Summary statistics were rep…									10
J	Triebwasser, Jourdan E.; Tsodikov, Alexander; Langen, Elizabeth S.				Triebwasser, Jourdan/AAH-9442-2019	Triebwasser, Jourdan/0000-0002-1309-7935			Randomized-controlled trial of ibuprofen on post-partum blood pressure in women with hypertensive disorders of pregnancy								AMERICAN JOURNAL OF OBSTETRICS AND GYNECOLOGY				220	1		449	S302	S302										S	Meeting Abstract	JAN 2019	2019						39th Annual Pregnancy Meeting of the Society-for-Maternal-Fetal-Medicine (SMFM)39th Annual Pregnancy Meeting of the Society-for-Maternal-Fetal-Medicine (SMFM)	FEB 11-16, 2019FEB 11-16, 2019	Soc Maternal Fetal MedSoc Maternal Fetal Med	Las Vegas, NVLas Vegas, NV	0
J	Honart, Anne W.; Talati, Asha; Johnson, Jasmine D.; Vladutiu, Catherine J.; Goodnight, William; Manuck, Tracy A.								Spontaneous preterm birth phenotype and initial neonatal and early childhood outcomes								AMERICAN JOURNAL OF OBSTETRICS AND GYNECOLOGY				220	1		525	S352	S353				10.1016/j.ajog.2018.11.547						S	Meeting Abstract	JAN 2019	2019						39th Annual Pregnancy Meeting of the Society-for-Maternal-Fetal-Medicine (SMFM)39th Annual Pregnancy Meeting of the Society-for-Maternal-Fetal-Medicine (SMFM)	FEB 11-16, 2019FEB 11-16, 2019	Soc Maternal Fetal MedSoc Maternal Fetal Med	Las Vegas, NVLas Vegas, NV	0
J	Faden, Majed S.; Chang, Rachel; Ong, Chin Siang; Miller, Jena; Baschat, Ahmet A.				Miller, Jena L/AFJ-9757-2022	Ong, Chin Siang/0000-0002-4521-0971			Outcomes after Solomon fetoscopic laser as the primary treatment for twin-twin-transfusion syndrome								AMERICAN JOURNAL OF OBSTETRICS AND GYNECOLOGY				220	1		223	S161	S162										S	Meeting Abstract	JAN 2019	2019						39th Annual Pregnancy Meeting of the Society-for-Maternal-Fetal-Medicine (SMFM)39th Annual Pregnancy Meeting of the Society-for-Maternal-Fetal-Medicine (SMFM)	FEB 11-16, 2019FEB 11-16, 2019	Soc Maternal Fetal MedSoc Maternal Fetal Med	Las Vegas, NVLas Vegas, NV	0
J	Pippen, Jessica L.; Stetson, Bethany								Metabolic assessments of the offspring of women with mild gestational diabetes mellitus (GDM)								AMERICAN JOURNAL OF OBSTETRICS AND GYNECOLOGY				220	1		503	S337	S338				10.1016/j.ajog.2018.11.525						S	Meeting Abstract	JAN 2019	2019						39th Annual Pregnancy Meeting of the Society-for-Maternal-Fetal-Medicine (SMFM)39th Annual Pregnancy Meeting of the Society-for-Maternal-Fetal-Medicine (SMFM)	FEB 11-16, 2019FEB 11-16, 2019	Soc Maternal Fetal MedSoc Maternal Fetal Med	Las Vegas, NVLas Vegas, NV	0
J	Zafran, Noah; Abd Elgani, Suzan; Garmi, Galit; Zuarez-Easton, Sivan; Carmeli, Julia; Inbar, Shiri; Romano, Shabtai; Salim, Raed								The impact of Natural cesarean delivery on peripartum maternal blood loss. A randomized controlled trial								AMERICAN JOURNAL OF OBSTETRICS AND GYNECOLOGY				220	1		978	S630	S630				10.1016/j.ajog.2018.11.1002						S	Meeting Abstract	JAN 2019	2019						39th Annual Pregnancy Meeting of the Society-for-Maternal-Fetal-Medicine (SMFM)39th Annual Pregnancy Meeting of the Society-for-Maternal-Fetal-Medicine (SMFM)	FEB 11-16, 2019FEB 11-16, 2019	Soc Maternal Fetal MedSoc Maternal Fetal Med	Las Vegas, NVLas Vegas, NV	0
J	Kabiri, Doron; Masarwy, Razan; Schachter-Safrai, Natali; Masarwa, Reem; Raccah, Bruria Hirsh; Ezra, Yossef; Matok, Ilan				Matok, Ilan/H-1562-2016	Matok, Ilan/0000-0003-1559-9258			Trial of labor after cesarean delivery in twin gestations: systematic review and meta-analysis								AMERICAN JOURNAL OF OBSTETRICS AND GYNECOLOGY				220	4			336	347				10.1016/j.ajog.2018.11.125							Review	APR 2019	2019	BACKGROUND: Trial of labor after cesarean is offered as a routine option for singleton gestations with previous cesarean delivery. However, adequate data are not available to determine whether the approach is equally valid in women with twin gestation.OBJECTIVE: This systematic review and meta-analysis aimed to assess maternal morbidities associated with trial of labor after cesarean delivery in …									8
J	Yadava, Stacy M.; Patrick, Haylea S.; Ananth, Cande V.; Rosen, Todd; Brandt, Justin S.				Brandt, Justin/AAS-3137-2020	Brandt, Justin/0000-0002-3194-1087			Top-cited articles in the Journal: a bibliometric analysis								AMERICAN JOURNAL OF OBSTETRICS AND GYNECOLOGY				220	1			12	25				10.1016/j.ajog.2018.11.1091							Article	JAN 2019	2019	BACKGROUND: The Journal has had a profound influence in nearly 150 years of publishing. A bibliometric analysis, which uses citation analyses to evaluate the impact of articles, can be used to identify the most impactful papers in the Journal's history.OBJECTIVE: The objective was to identify and characterize the top-cited articles published in the Journal since 1920.STUDY DESIGN: We used the Web…									18
J	Markland, Alayne D.; Vaughan, Camille; Huang, Alison; Kim, Eunjung; Bubes, Vadim Y.; Tangpricha, Vin; Buring, Julie; Lee, I-Min; Cook, Nancy; Manson, JoAnn E.; Grodstein, Francine				Tangpricha, Vin/A-8645-2009	Tangpricha, Vin/0000-0002-4021-5853; Cook, Nancy/0000-0002-9705-0842; Vaughan, Camille/0000-0001-6713-794X; Markland, Alayne/0000-0002-6567-6744			Effect of vitamin D supplementation on urinary incontinence in older women: ancillary findings from a randomized trial								AMERICAN JOURNAL OF OBSTETRICS AND GYNECOLOGY				226	4					535.e1-12			10.1016/j.ajog.2021.10.017					MAR 2022		Article	APR 2022	2022	BACKGROUND: Observational studies among older women have associated vitamin D insufficiency with a greater prevalence and incidence of urinary incontinence. However, little is known about the effect of vitamin D supplementation in reducing urinary incontinence.OBJECTIVE: This study aimed to evaluate the effects of vitamin D supplementation in reducing the frequency of urinary incontinence in olde…									1
J	Ketai, Loren H.; Komesu, Yuko M.; Schrader, Ronald M.; Rogers, Rebecca G.; Sapien, Robert E.; Dodd, Andrew B.; Mayer, Andrew R.								Mind-body (hypnotherapy) treatment of women with urgency urinary incontinence: changes in brain attentional networks								AMERICAN JOURNAL OF OBSTETRICS AND GYNECOLOGY				224	5					498.e1-e10			10.1016/j.ajog.2020.10.041							Article	MAY 2021	2021	BACKGROUND: Prior study of patients with urgency urinary incontinence by functional magnetic resonance imaging showed altered function in areas of the brain associated with interoception and salience and with attention. Our randomized controlled trial of hypnotherapy for urgency urinary incontinence demonstrated marked improvement in urgency urinary incontinence symptoms at 2 months. A subsample …									4
J	Dempsey, Amanda F.; Pyrzanowski, Jennifer; Campbell, Jonathan; Brewer, Sarah; Sevick, Carter; O'Leary, Sean T.					Brewer, Sarah E./0000-0003-0063-6626; O'Leary, Sean/0000-0003-2365-582X			Cost and reimbursement of providing routine vaccines in outpatient obstetrician/gynecologist settings								AMERICAN JOURNAL OF OBSTETRICS AND GYNECOLOGY				223	4					562.e1-e8			10.1016/j.ajog.2020.02.051							Article	OCT 2020	2020	OBJECTIVE: To determine the costs and reimbursement associated with running a vaccine program in 5 obstetrics/gynecology practices in Colorado that had participated in a 3-year randomized, controlled trial focused on increasing vaccination in this setting.MATERIALS AND METHODS: This was a secondary analysis on costs from 5 clinics participating in a cluster-randomized controlled trial that assess…									2
J	Roman, Amanda; Zork, Noelia; Haeri, Sina; Schoen, Corina N.; Saccone, Gabriele; Colihan, Sarah; Zelig, Craig; Gimovsky, Alexis C.; Seligman, Neil S.; Zullo, Fulvio; Berghella, Vincenzo				Saccone, Gabriele/K-2792-2018	Saccone, Gabriele/0000-0003-0078-2113; Schoen, Corina/0000-0002-2692-6085			Physical examination-indicated cerclage in twin pregnancy: a randomized controlled trial								AMERICAN JOURNAL OF OBSTETRICS AND GYNECOLOGY				223	6					902.e1-e11			10.1016/j.ajog.2020.06.047							Article	DEC 2020	2020	BACKGROUND: Women with twin pregnancies and a dilated cervix in the second trimester are at increased risk of pregnancy loss and early preterm birth; there is currently no proven therapy to prevent preterm birth in this group of women.OBJECTIVE: This study aimed to determine whether physical examination-indicated cerclage reduces the incidence of preterm birth in women with a diagnosis of twin pr…									31
J	Stewart, Elizabeth A; Lukes, Andrea S; Venturella, Roberta; Li, Yulan; Hunsche, Elke; Wagman, Rachel B; Al-Hendy, Ayman								Quality of life with relugolix combination therapy for uterine fibroids: LIBERTY randomized trials.								American journal of obstetrics and gynecology													10.1016/j.ajog.2022.11.1278							Journal Article	2022-Nov-09	2022	BACKGROUND: Symptomatic uterine fibroids are burdensome to live with; they are associated with symptom-related distress, affect daily activities, and reduce health-related quality of life. The LIBERTY randomized clinical trials showed that oral relugolix combination therapy (40 mg relugolix, 1 mg estradiol, and 0.5 mg norethindrone acetate once daily) markedly improved fibroid-associated symptoms…									0
J	Boelig, Rupsa C.; Schoen, Corina N.; Frey, Heather; Gimovsky, Alexis C.; Springel, Edward; Backley, Sami; Berghella, Vincenzo					Gimovsky, Alexis/0000-0002-9358-8995; Boelig, Rupsa/0000-0002-3705-6943; Frey, Heather/0000-0002-9244-0745			Vaginal progesterone vs intramuscular 17-hydroxyprogesterone caproate for prevention of recurrent preterm birth: a randomized controlled trial								AMERICAN JOURNAL OF OBSTETRICS AND GYNECOLOGY				226	5					722.e1			10.1016/j.ajog.2022.02.012					MAY 2022		Article	MAY 2022	2022	BACKGROUND: Preterm birth is the leading cause of neonatal morbidity and mortality, and previous preterm birth is one of the strongest risk factors for preterm birth. National and international obstetrical societies have different recommendations regarding progesterone formulation for the prevention of recurrent preterm birth.OBJECTIVE: This study aimed to determine whether vaginal progesterone i…									1
J	Ausbeck, Elizabeth B.; Jauk, Victoria C.; Xue, Yumo; Files, Pamela; Kuper, Spencer; Subramaniam, Akila; Casey, Brian M.; Szychowski, Jeff M.; Harper, Lorie M.; Tita, Alan T.								Outpatient Foley catheter for induction of labor in nulliparous women: a randomized-controlled trial								AMERICAN JOURNAL OF OBSTETRICS AND GYNECOLOGY				222	1		LB 3	S759	S759				10.1016/j.ajog.2019.11.1277						S	Meeting Abstract	JAN 2020	2020						40th Annual Pregnancy Meeting of the Society-for-Maternal-Fetal-Medicine (SMFM)40th Annual Pregnancy Meeting of the Society-for-Maternal-Fetal-Medicine (SMFM)	FEB 03-08, 2020FEB 03-08, 2020	Soc Maternal Fetal MedSoc Maternal Fetal Med	Grapevine, TXGrapevine, TX	1
J	Braginsky, Lena; Javellana, Melissa; Cleveland, Emily; Elue, Rita; Wang, Chi; Boyle, Deborah; Plunkett, Beth A.								A randomized controlled trial of tissue adhesive compared to sterile strips for cesarean delivery								AMERICAN JOURNAL OF OBSTETRICS AND GYNECOLOGY				220	1		97	S78	S78				10.1016/j.ajog.2018.11.107						S	Meeting Abstract	JAN 2019	2019						39th Annual Pregnancy Meeting of the Society-for-Maternal-Fetal-Medicine (SMFM)39th Annual Pregnancy Meeting of the Society-for-Maternal-Fetal-Medicine (SMFM)	FEB 11-16, 2019FEB 11-16, 2019	Soc Maternal Fetal MedSoc Maternal Fetal Med	Las Vegas, NVLas Vegas, NV	0
J	Rockefeller, Nicholas F.; Petersen, Timothy R.; Komesu, Yuko M.; Meriwether, Kate; Dunivan, Gena; Ninivaggio, Cara; Jeppson, Peter C.					Petersen, Timothy/0000-0002-2483-5614; jeppson, peter/0000-0001-7535-5795			Chlorhexidine gluconate vs povidone-iodine vaginal antisepsis for urogynecologic surgery: a randomized controlled noninferiority trial								AMERICAN JOURNAL OF OBSTETRICS AND GYNECOLOGY				227	1					66.e1-e9			10.1016/j.ajog.2021.12.260					JUN 2022		Article	JUL 2022	2022	BACKGROUND: Although povidone-iodine (iodine) is the only Food and Drug Administratione approved vaginal antiseptic solution, there is a lack of comparative data evaluating alternatives. Chlorhexidine gluconate is readily accessible, recommended by multiple societies as an alternative for patients with iodine allergy, and preliminary data indicate that it may provide superior antisepsis.OBJECTIVE…									0
J	Shirk, Samantha K.; Manolis, Stephanie; Lambers, Donna; Smith, Kathleen				Lambers MD, Donna/AFT-4326-2022	Lambers MD, Donna/0000-0001-7328-9712			Delayed clamping versus milking of umbilical cord in preterm infants, a randomized controlled trial								AMERICAN JOURNAL OF OBSTETRICS AND GYNECOLOGY				220	1		93	S75	S76				10.1016/j.ajog.2018.11.103						S	Meeting Abstract	JAN 2019	2019						39th Annual Pregnancy Meeting of the Society-for-Maternal-Fetal-Medicine (SMFM)39th Annual Pregnancy Meeting of the Society-for-Maternal-Fetal-Medicine (SMFM)	FEB 11-16, 2019FEB 11-16, 2019	Soc Maternal Fetal MedSoc Maternal Fetal Med	Las Vegas, NVLas Vegas, NV	1
J	Hailstorks, Tiffany P.; Cordes, Sarah M. D.; Cwiak, Carrie A.; Gray, Beverly A.; Ge, Lin; Moore, Renee H.; Haddad, Lisa B.					Gray, Beverly/0000-0002-2254-4127; Haddad, Lisa/0000-0002-7631-6760; Moore, Renee' H/0000-0003-4699-2714			Gabapentin as an adjunct to paracervical block for perioperative pain management for first-trimester uterine aspiration: a randomized controlled trial								AMERICAN JOURNAL OF OBSTETRICS AND GYNECOLOGY				223	6					884.e1-e10			10.1016/j.ajog.2020.06.011							Article	DEC 2020	2020	BACKGROUND: Pain management approaches during uterine aspiration vary, which include local anesthetic, oral analgesics, moderate sedation, deep sedation, or a combination of approaches. For local anesthetic approaches specifically, we continue to have suboptimal pain control. Gabapentin as an adjunct to pain management has proven to be beneficial in gynecologic surgery. We sought to evaluate the …									3
J	Norman, Jane E.; Norrie, John; MacLennan, Graeme; Cooper, David; Whyte, Sonia; Chowdhry, Sue; Cunningham-Burley, Sarah; Mei, Xue; Smith, Joel; Shennan, Andrew; Robson, Stephen; Thornton, Steven; Kilby, Mark; Marlow, Neil; Stock, Sarah J.; Bennett, Phillip; Denton, Jane				FRCPI, Mark D Kilby MB BS DSc MD FRCOG/AAW-9704-2020; Whyte, Sonia/ABC-9345-2021; Whyte, Sonia/ABB-3075-2021; Marlow, Neil/D-2918-2009	FRCPI, Mark D Kilby MB BS DSc MD FRCOG/0000-0001-9987-4223; Whyte, Sonia/0000-0003-0878-4244; Marlow, Neil/0000-0001-5890-2953; Bennett, Phillip/0000-0002-6253-4919			Randomized controlled trial: Arabin pessary to prevent preterm birth in twin pregnancies with short cervix								AMERICAN JOURNAL OF OBSTETRICS AND GYNECOLOGY				222	1		LB 1	S756	S756				10.1016/j.ajog.2019.11.1275						S	Meeting Abstract	JAN 2020	2020						40th Annual Pregnancy Meeting of the Society-for-Maternal-Fetal-Medicine (SMFM)40th Annual Pregnancy Meeting of the Society-for-Maternal-Fetal-Medicine (SMFM)	FEB 03-08, 2020FEB 03-08, 2020	Soc Maternal Fetal MedSoc Maternal Fetal Med	Grapevine, TXGrapevine, TX	1
J	Ausbeck, Elizabeth B.; Jauk, Victoria C.; Casey, Brian M.; Biggio, Joseph R.; Szychowski, Jeff M.; Tita, Alan T.; Harper, Lorie M.								Hemoglobin A1c for early gestational diabetes screening in obese women								AMERICAN JOURNAL OF OBSTETRICS AND GYNECOLOGY				220	1		501	S336	S337				10.1016/j.ajog.2018.11.523						S	Meeting Abstract	JAN 2019	2019						39th Annual Pregnancy Meeting of the Society-for-Maternal-Fetal-Medicine (SMFM)39th Annual Pregnancy Meeting of the Society-for-Maternal-Fetal-Medicine (SMFM)	FEB 11-16, 2019FEB 11-16, 2019	Soc Maternal Fetal MedSoc Maternal Fetal Med	Las Vegas, NVLas Vegas, NV	0
J	Hill, Austin M.; Crisp, Catrina C.; Shatkin-Margolis, Abigail; Tam, Tiffanie; Yook, Eunsun; Kleeman, Steven; Pauls, Rachel N.								The influence of postoperative environment on patient pain and satisfaction: a randomized trial								AMERICAN JOURNAL OF OBSTETRICS AND GYNECOLOGY				223	2					271.e1-e8			10.1016/j.ajog.2020.05.006							Article; Proceedings Paper	AUG 2020	2020	BACKGROUND: Improving the patient experience, controlling pain with nonopiate therapies, and preparing for value-based reimbursement are increasingly important foci for both physicians and hospitals.OBJECTIVE: We aimed to determine whether the addition of music and a natural landscape image to postoperative hospital rooms would result in improved pain and satisfaction scores among inpatients unde…					Annual Scientific Meeting of the Society-of-Gynecologic-Surgeons (SGS)Annual Scientific Meeting of the Society-of-Gynecologic-Surgeons (SGS)	JUL 09-12, 2020JUL 09-12, 2020		ELECTR NETWORKELECTR NETWORK	3
J	Gaudineau, Adrien; Senat, Marie-Victoire; Ehlinger, Virginie; Gallini, Adeline; Morin, Mathieu; Olivier, Pascale; Roth, Emmanuel; Orusco, Emma; Javoise, Sophie; Fort, Julie; Lavergne, Cedric; Arnaud, Catherine; Rozenberg, Patrick; Vayssiere, Christophe		Grp Rech Obstet Rt Gynecologie		ARNAUD, Catherine/AAC-5646-2019	ARNAUD, Catherine/0000-0002-4002-802X; Gaudineau, Adrien/0000-0002-0010-856X			Induction of labor at term with vaginal misoprostol or a prostaglandin E2 pessary: a noninferiority randomized controlled trial								AMERICAN JOURNAL OF OBSTETRICS AND GYNECOLOGY				225	5					542.e1-e8			10.1016/j.ajog.2021.04.226					OCT 2021		Article	NOV 2021	2021	BACKGROUND: Induction of labor is among the most common procedures for pregnant women. Only a few randomized clinical trials with relatively small samples have compared misoprostol with dinoprostone. Although their efficacy seems similar, their safety profiles have not been adequately evaluated, and economic data are sparse.OBJECTIVE: This study aimed to test the noninferiority of vaginal misopro…									0
J	Bachmann, Gloria A.; Brown, Candace S.; Phillips, Nancy A.; Rawlinson, Leslie A.; Yu, Xinhua; Wood, Ronald; Foster, David C.; Dawicki, Diane; Bonham, Adrienne; Dworkin, Robert; Balabathula, Pavan; Bachour, Candi; Brooks, Ian; Dulin, Turid; Horton, Frank; Sakauye, Mark; Thoma, Laura; Villa, Emanuel; Wang, Jiajing; Ling, Frank		Gabapentin Study Grp		Taylor, Deanne M/Q-4777-2017	Taylor, Deanne M/0000-0002-3302-4610; Nyirjesy, Paul/0000-0001-5309-2971			Effect of gabapentin on sexual function in vulvodynia: a randomized, placebo-controlled trial								AMERICAN JOURNAL OF OBSTETRICS AND GYNECOLOGY				220	1					89.e1-e8			10.1016/j.ajog.2018.10.021							Article	JAN 2019	2019	BACKGROUND: Sexual dysfunction is common in women with vulvodynia.OBJECTIVE: The purpose of this study was (1) to evaluate whether extended-release gabapentin is more effective than placebo in improving sexual function in women with provoked vulvodynia and whether there is a relationship between treatment outcome and pelvic pain muscle severity that is evaluated by palpation with standardized app…									8
J	Cruz-Lemini, Monica; Carlos Vazquez, Juan; Ullmo, Johana; Llurba, Elisa					Llurba Olive, Elisa/0000-0003-4048-6407			Low-molecular-weight heparin for prevention of preeclampsia and other placenta-mediated complications: a systematic review and meta-analysis								AMERICAN JOURNAL OF OBSTETRICS AND GYNECOLOGY				226	2			S1126	+				10.1016/j.ajog.2020.11.006					FEB 2022	S	Review	FEB 2022	2022	BACKGROUND: Evidence on the impact of low-molecular-weight heparin, alone or in combination with low-dose aspirin, for the prevention for preeclampsia in high-risk patients is conflicting.OBJECTIVE: We conducted a meta-analysis of studies published to assess the effectiveness of low-molecular-weight heparin for the prevention of preeclampsia and other placenta-related complications in high-risk w…									6
J	Mitchell, Caroline M.; Ma, Nanxun; Mitchell, Alissa J.; Wu, Michael C.; Valint, D. J.; Proll, Sean; Reed, Susan D.; Guthrie, Katherine A.; Lacroix, Andrea Z.; Larson, Joseph C.; Pepin, Robert; Raftery, Daniel; Fredricks, David N.; Srinivasan, Sujatha					Mitchell, Caroline M/0000-0001-9924-2349			Association between postmenopausal vulvovaginal discomfort, vaginal microbiota, and mucosal inflammation								AMERICAN JOURNAL OF OBSTETRICS AND GYNECOLOGY				225	2					159.e1-e15			10.1016/j.ajog.2021.02.034					JUL 2021		Article	AUG 2021	2021	BACKGROUND: Half of all postmenopausal women report symptoms of vulvar, vaginal, or urinary discomfort with substantial impact on sexual function and quality of life; underlying mechanisms leading to symptoms are poorly understood.OBJECTIVE: To examine the possibility that the vaginal microbiota and/or mucosal immune response contributes to the severity of bothersome vaginal symptoms, we conducte…									2
J	Meyer, Larissa A.; Corzo, Camila; Iniesta, Maria D.; Munsell, Mark; Shi, Qiuling; Pitcher, Brandelyn; Lasala, Javier; Cain, Katherine E.; Wang, Xin Shelly; Mena, Gabriel; Ramirez, Pedro T.				Cain, Katherine/AAK-6720-2021; Shi, Qiuling/AAK-4090-2021	Cain, Katherine/0000-0002-7398-2944; Shi, Qiuling/0000-0003-0660-3809; Meyer, Larissa/0000-0002-2687-7463; Iniesta, Maria/0000-0001-7306-5081			A prospective randomized trial comparing liposomal bupivacaine vs standard bupivacaine wound infiltration in open gynecologic surgery on an enhanced recovery pathway								AMERICAN JOURNAL OF OBSTETRICS AND GYNECOLOGY				224	1					70.e1-e11			10.1016/j.ajog.2020.07.017							Article	JAN 2021	2021	BACKGROUND: Value in healthcare is reflected by patient-centered outcomes of care per health dollar expended. Although liposomal bupivacaine is more expensive, it has been shown to provide prolonged analgesia (up to 72 hours).OBJECTIVE: This study aimed to evaluate whether the addition of liposomal bupivacaine to standard bupivacaine could decrease opioid intake and improve pain control after lap…									7
J	Kerdtawee, Pakapong; Salang, Lingling; Sothornwit, Jen					salang, lingling/0000-0001-6101-5589; Sothornwit, Jen/0000-0002-5985-7389			Effect of semen collection location on semen parameters and fertility outcomes and implications for practice in the COVID-19 era: a systematic review and metaanalysis of randomized and observational studies.								American journal of obstetrics and gynecology													10.1016/j.ajog.2022.09.009							Journal Article; Review	2022-Sep-13	2022	OBJECTIVE: During the COVID-19 era, semen collection at infertility centers might increase the risk of spreading SARS-CoV-2. Seminal fluid collection at home is an alternative method for preventing this spread. However, there is no conclusion about the effect of home vs clinic semen collection on semen parameters and assisted reproductive technology outcomes. This systematic review and metaanalys…									0
J	Temming, Lorene A; Frolova, Antonina I; Raghuraman, Nandini; Tuuli, Methodius G; Cahill, Alison G								Vaginal Cleansing Before Unscheduled Cesarean Delivery to Reduce Infection: A Randomized Clinical Trial.								American journal of obstetrics and gynecology													10.1016/j.ajog.2022.11.1300							Journal Article	2022-Nov-30	2022	BACKGROUND: Cesarean delivery (CD) is the most performed major surgery in women and surgical site infections following CD are a significant source of postoperative morbidity. It is unclear whether vaginal cleansing prior to cesarean delivery decreases post-cesarean infectious morbidity.OBJECTIVE: To evaluate whether preoperative vaginal cleansing with povidone-iodine among women undergoing CD aft…									0
J	Hogmark, Sara; Liljeblad, Karin Lichtenstein; Envall, Niklas; Gemzell-Danielsson, Kristina; Kallner, Helena Kopp					Hogmark, Sara/0000-0001-6061-3982; Kopp Kallner, Helena/0000-0001-7184-9165			Placement of an intrauterine device within 48 hours after early medical abortion-a randomized controlled trial.								American journal of obstetrics and gynecology				228	1			53.e1	53.e9				10.1016/j.ajog.2022.07.063							Randomized Controlled Trial; Multicenter Study; Clinical Trial, Phase III; Journal Article	2023-Jan	2023	BACKGROUND: Intrauterine devices are safe, well-tolerated, and known to reduce the risk of unwanted pregnancies. At medical abortion, intrauterine devices are placed at a follow-up visit. Patients who miss this visit risk being left without contraception.OBJECTIVE: This study aimed to investigate if placement of an intrauterine device within 48 hours of completed medical abortion at up to 63 days…									0
J	Orr, Lauren; Reisinger-Kindle, Keith; Roy, Amrita; Levine, Lisa; Connolly, Katherine; Visintainer, Paul; Schoen, Corina N.				Reisinger-Kindle, Keith/AAX-1128-2021	Reisinger-Kindle, Keith/0000-0003-2922-2582; Schoen, Corina/0000-0002-2692-6085; Visintainer, Paul/0000-0002-2491-1242			Combination of Foley and prostaglandins versus Foley and oxytocin for cervical ripening: a network meta-analysis								AMERICAN JOURNAL OF OBSTETRICS AND GYNECOLOGY				223	5					743.e1-e17			10.1016/j.ajog.2020.05.007							Article	NOV 2020	2020	BACKGROUND: Trial and meta-analysis data revealed a reduction in time to delivery for Foley and prostaglandins or Foley and oxytocin vs Foley alone. However, there are limited data for the comparison of the 2 combination methods against each other.OBJECTIVE: This study aimed to determine whether Foley and prostaglandins or Foley and oxytocin decrease the time to vaginal delivery using a network m…									12
J	Merced, Carme; Goya, Maria; Pratcorona, Laia; Rodo, Carlota; Llurba, Elisa; Higueras, Teresa; Cabero, Luis; Carreras, Elena; Arevalo, Silvia; Aviles, Mayte; Calero, Ines; Casellas, Manel; Folch, Marina; Gascon, Andrea; Mendoza, Manel; Sanchez, Angeles; Suy, Anna		PECEP-RETARD Trial Grp		RODO, CARLOTA/K-9179-2017; Goya, Maria M/L-5125-2018; Carreras, Elena/N-7698-2016	RODO, CARLOTA/0000-0001-8801-5677; Goya, Maria M/0000-0003-4001-2017; Pratcorona, Laia/0000-0002-3805-1589; Carreras, Elena/0000-0003-3471-7248; Llurba Olive, Elisa/0000-0003-4048-6407			Cervical pessary for preventing preterm birth in twin pregnancies with maternal short cervix after an episode of threatened preterm labor: randomised controlled trial								AMERICAN JOURNAL OF OBSTETRICS AND GYNECOLOGY				221	1					55.e1-e14			10.1016/j.ajog.2019.02.035							Article	JUL 2019	2019	BACKGROUND: No intervention has proved effective to date in reducing the spontaneous preterm birth rate in twin pregnancies following an episode of threatened preterm labor and with a short cervix remaining. This study was designed to ascertain whether cervical pessaries are useful in preventing spontaneous preterm birth in women with twin pregnancies and a short cervix remaining after a threaten…									12
J	Andy, Uduak U.; Jelovsek, J. Eric; Carper, Benjamin; Meyer, Isuzu; Dyer, Keisha Y.; Rogers, Rebecca G.; Mazloomdoost, Donna; Korbly, Nicole B.; Sassani, Jessica C.; Gantz, Marie G.		Pelvic Floor Disorders Network		; Carper, Benjamin/L-3433-2017	Gantz, Marie/0000-0001-8528-0184; Meyer, Isuzu/0000-0003-1425-9614; Carper, Benjamin/0000-0001-5882-2232			Impact of treatment for fecal incontinence on constipation symptoms								AMERICAN JOURNAL OF OBSTETRICS AND GYNECOLOGY				222	6					590.e1-e8			10.1016/j.ajog.2019.11.1256							Article; Proceedings Paper	JUN 2020	2020	OBJECTIVE: Defecatory symptoms, such as a sense of incomplete emptying and straining with bowel movements, are paradoxically present in women with fecal incontinence. Treatments for fecal incontinence, such as loperamide and biofeedback, can worsen or improve defecatory symptoms, respectively. The primary aim of this study was to compare changes in constipation symptoms in women undergoing treatm…					39th Annual Scientific Meeting of the American-Urogynecologic-Society (AUGS) / Pelvic Floor Disorders (PFD) Week39th Annual Scientific Meeting of the American-Urogynecologic-Society (AUGS) / Pelvic Floor Disorders (PFD) Week	OCT 09-13, 2018OCT 09-13, 2018	Amer Urogynecol SocAmer Urogynecol Soc	Chicago, ILChicago, IL	1
J	Stone, Joanne; Bianco, Angela; Monro, Johanna; Overybey, Jessica R.; Cadet, Julie; Choi, Katie Hyewon; Pena, Juan; Robles, Brittany N.; Mella, Maria T.; Matthews, Kathy C.; Factor, Stephanie H.				Factor, Stephanie H/C-7182-2009	Factor, Stephanie H/0000-0003-0125-8639; Matthews, Kathy/0000-0002-1048-418X; Overbey, Jessica/0000-0001-7283-1661			Study To Reduce Infection Prior to Elective Cesarean Deliveries (STRIPES): a randomized clinical trial of chlorhexidine								AMERICAN JOURNAL OF OBSTETRICS AND GYNECOLOGY				223	1					113.e1-e11			10.1016/j.ajog.2020.05.021							Article	JUL 2020	2020	BACKGROUND: Surgical site infections after cesarean delivery are a cause of maternal morbidity and are typically caused by skin microbial flora. Preadmission application of chlorhexidine gluconate using impregnated cloths may decrease surgical site infections by decreasing the abundance of microbial flora.OBJECTIVE: To determine whether the application of chlorhexidine gluconate cloths the night …									6
J	Opoku-Anane, Jessica; Vargas, Maria V.; Marfori, Cherie Q.; Moawad, Gaby; Maasen, Marloes S.; Robinson, James K.					Marfori, Cherie/0000-0002-2158-723X			Intraoperative tranexamic acid to decrease blood loss during myomectomy: a randomized, double-blind, placebo-controlled trial								AMERICAN JOURNAL OF OBSTETRICS AND GYNECOLOGY				223	3					413.e1-e7			10.1016/j.ajog.2020.02.019							Article	SEP 2020	2020	BACKGROUND: Myomectomy is associated with a significant risk of hemorrhage. Tranexamic acid is a synthetic lysine derivative with antifibrinolytic activity used in other surgical disciplines to reduce blood loss during surgery. However, its utility in gynecologic surgery is not well understood.OBJECTIVE: This study aimed to determine the effect of early administration of intravenous tranexamic ac…									5
J	Garmendia, Maria L.; Casanello, Paola; Flores, Marcela; Kusanovic, Juan P.; Uauy, Ricardo				Casanello, Paola/X-7443-2019; Garmendia, Maria Luisa MLG/H-7417-2013; Kusanovic, Juan Pedro/AAM-5782-2020	Casanello, Paola/0000-0002-2355-1476; Garmendia, Maria Luisa MLG/0000-0002-0589-6091; Kusanovic, Juan Pedro/0000-0003-0640-2070			The effects of a combined intervention (docosahexaenoic acid supplementation and home-based dietary counseling) on metabolic control in obese and overweight pregnant women: the MIGHT study								AMERICAN JOURNAL OF OBSTETRICS AND GYNECOLOGY				224	5					526.e1			10.1016/j.ajog.2020.10.048					APR 2021		Article	MAY 2021	2021	BACKGROUND: Lifestyle interventions have shown limited effectiveness in the prevention of gestational diabetes mellitus. The combination of lifestyle interventions with omega-3 polyunsaturated fatty acid supplementation could have a synergetic effect on maternal and offspring outcomes.OBJECTIVE: We evaluated the effects of docosahexaenoic acid supplementation among obese and overweight pregnant w…									1
J	Katheria, Anup C; Clark, Erin; Yoder, Bradley; Schmolzer, Georg M; Yan Law, Brenda Hiu; El-Naggar, Walid; Rittenberg, David; Sheth, Sheetal; Mohamed, Mohamed A; Martin, Courtney; Vora, Farha; Lakshminrusimha, Satyan; Underwood, Mark; Mazela, Jan; Kaempf, Joseph; Tomlinson, Mark; Gollin, Yvonne; Fulford, Kevin; Goff, Yvonne; Wozniak, Paul; Baker, Katherine; Rich, Wade; Morales, Ana; Varner, Michae…		of the Milking In Nonvigorous Infants group						Umbilical cord milking in nonvigorous infants: a cluster-randomized crossover trial.								American journal of obstetrics and gynecology													10.1016/j.ajog.2022.08.015							Journal Article	2022-Aug-13	2022	BACKGROUND: Delayed cord clamping and umbilical cord milking provide placental transfusion to vigorous newborns. Delayed cord clamping in nonvigorous newborns may not be provided owing to a perceived need for immediate resuscitation. Umbilical cord milking is an alternative, as it can be performed more quickly than delayed cord clamping and may confer similar benefits.OBJECTIVE: We hypothesized t…									1
J	Landman, Anadeijda J. E. M. C.; Immink-Duijker, Saskia T.; Mulder, Eduard J. H.; Koster, Maria P. H.; Xodo, Serena; Visser, Gerard H. A.; Groenendaal, Floris; Kwee, Anneke				Xodo, Serena/HHZ-0767-2022; Xodo, Serena/AAJ-2089-2020	Xodo, Serena/0000-0001-9756-0511; Landman, Anadeijda/0000-0002-6354-3489			Significant reduction in umbilical artery metabolic acidosis after implementation of intrapartum ST waveform analysis of the fetal electrocardiogram								AMERICAN JOURNAL OF OBSTETRICS AND GYNECOLOGY				221	1					63.e1-e13			10.1016/j.ajog.2019.02.049							Article; Proceedings Paper	JUL 2019	2019	BACKGROUND: Although the evidence regarding the benefit of using ST waveform analysis of the fetal electrocardiogram is conflicting, ST waveform analysis is considered as adjunct to identify fetuses at risk for asphyxia in our center. Most randomized controlled trials and metaanalyses have not shown a significant decrease in umbilical metabolic acidosis, while some observational studies have show…					25th European Congress on Perinatal Medicine (ECPM)25th European Congress on Perinatal Medicine (ECPM)	20162016		Maastricht, NETHERLANDSMaastricht, NETHERLANDS	7
J	Groussolles, Marion; Winer, Norbert; Sentilhes, Loic; Biquart, Florence; Massoud, Mona; Vivanti, Alexandre J.; Bouchghoul, Hanane; Rozenberg, Patrick; Olivier, Pascale; Desbriere, Raoul; Chauleur, Celine; Perrotin, Franck; Coatleven, Frederic; Fuchs, Florent; Bretelle, Florence; Tsatsaris, Vassilis; Salomon, Laurent J.; Sananes, Nicolas; Kayem, Gilles; Houflin-Debarge, Veronique; Schmitz, Thomas;…		Grp Rech Gynecologie Obstet		ARNAUD, Catherine/AAC-5646-2019; Vivanti, Alexandre/AAN-1693-2020	ARNAUD, Catherine/0000-0002-4002-802X; Vivanti, Alexandre/0000-0002-4921-0047; Rozenberg, Patrick/0000-0002-8566-015X; Sentilhes, Loic/0000-0003-0009-3625			Arabin pessary to prevent adverse perinatal outcomes in twin pregnancies with a short cervix: a multicenter randomized controlled trial (PESSARONE)								AMERICAN JOURNAL OF OBSTETRICS AND GYNECOLOGY				227	2								10.1016/j.ajog.2022.01.038					JUL 2022		Article	AUG 2022	2022	BACKGROUND: The number of twin pregnancies continues to increase worldwide as both the number of pregnancies obtained by medically assisted reproduction and age at first pregnancy keep rising. Preterm delivery is the major complication associated with twin pregnancies. The effectiveness of preventive treatments such as progesterone or cervical cerclage for women with a short cervix is doubtful in…									1
J	Savoie, Marissa B.; Lee, Kathryn A.; Subak, Leslee L.; Hernandez, Cesar; Schembri, Michael; Fung, Constance H.; Grady, Deborah; Huang, Alison J.					Savoie, Marissa/0000-0002-5261-8609			Beyond the bladder: poor sleep in women with overactive bladder syndrome								AMERICAN JOURNAL OF OBSTETRICS AND GYNECOLOGY				222	6					600.e1-e13			10.1016/j.ajog.2019.12.005							Article; Proceedings Paper	JUN 2020	2020	BACKGROUND: Nocturnal bladder symptoms and sleep disruption commonly coexist in middle-aged and older women. Although sleep disruption is often attributed to nocturnal bladder symptoms in women with overactive bladder syndrome, nonbladder factors also may influence sleep in this population. Many women with overactive bladder are eager to identify nonpharmacologic strategies for both bladder sympt…					Annual Scientific Meeting of the American-Geriatrics-Society (AGS)Annual Scientific Meeting of the American-Geriatrics-Society (AGS)	MAY 02-04, 2019MAY 02-04, 2019	Amer Geriatr SocAmer Geriatr Soc	Portland, ORPortland, OR	3
J	Dehlendorf, Christine; Fitzpatrick, Judith; Fox, Edith; Holt, Kelsey; Vittinghoff, Eric; Reed, Reiley; Campora, Maria Paula; Sokoloff, Abby; Kuppermann, Miriam								Cluster randomized trial of a patient-centered contraceptive decision support tool, My Birth Control								AMERICAN JOURNAL OF OBSTETRICS AND GYNECOLOGY				220	6					565.e1-e12			10.1016/j.ajog.2019.02.015							Article; Proceedings Paper	JUN 2019	2019	BACKGROUND: Research suggests the need for improvement in the patient-centeredness and comprehensiveness of contraceptive counseling. My Birth Control is a tablet-based decision support tool designed to improve women's experience of contraceptive counseling and to help them select contraceptive methods that are consistent with their values and preferences.OBJECTIVE: The objective of this study wa…					7th Annual North American Forum on Family Planning of the Society-of-Family-Planning7th Annual North American Forum on Family Planning of the Society-of-Family-Planning	OCT 14-16, 2017OCT 14-16, 2017	Soc Family PlanningSoc Family Planning	Atlanta, GAAtlanta, GA	32
J	Obermair, Andreas; Asher, Rebecca; Pareja, Rene; Frumovitz, Michael; Lopez, Aldo; Moretti-Marques, Renato; Rendon, Gabriel; Ribeiro, Reitan; Tsunoda, Audrey; Behan, Vanessa; Buda, Alessandro; Bernadini, Marcus Q.; Zhao, Hongqin; Vieira, Marcelo; Walker, Joan; Spirtos, Nick M.; Yao, Shuzhong; Chetty, Naven; Zhu, Tao; Isla, David; Tamura, Mariano; Nicklin, James; Robledo, Kristy P.; Gebski, Val; Co…				Ribeiro, Reitan/GLR-5977-2022; Rendon, Gabriel/I-4100-2019; Ribeiro, Reitan/GRJ-5411-2022; Buda, Alessandro/AGH-1805-2022	Rendon, Gabriel/0000-0002-7536-0567; Ribeiro, Reitan/0000-0002-4323-3854; Buda, Alessandro/0000-0002-7093-6862; Moretti-Marques, Renato/0000-0001-9997-6668; Obermair, Andreas/0000-0003-2199-1117; Robledo, Kristy/0000-0003-0213-7652; Gebski, Val/0000-0001-8748-1844; Salvo, Gloria/0000-0002-1753-1778			Incidence of adverse events in minimally invasive vs open radical hysterectomy in early cervical cancer: results of a randomized controlled trial								AMERICAN JOURNAL OF OBSTETRICS AND GYNECOLOGY				222	3					249.e1-e10			10.1016/j.ajog.2019.09.036							Article	MAR 2020	2020	BACKGROUND: Standard treatment of early cervical cancer involves a radical hysterectomy and retroperitoneal lymph node dissection. The existing evidence on the incidence of adverse events after minimally invasive vs open radical hysterectomy for early cervical cancer is either nonrandomized or retrospective.OBJECTIVE: The purpose of this study was to compare the incidence of adverse events after …									51
J	Altman, Alon D.; Robert, Magali; Armbrust, Robert; Fawcett, William J.; Nihira, Mikio; Jones, Chris N.; Tamussino, Karl; Sehouli, Jalid; Dowdy, Sean C.; Nelson, Gregg					Nelson, Gregg/0000-0002-8177-1098; Altman, Alon/0000-0002-6345-4910			Guidelines for vulvar and vaginal surgery: Enhanced Recovery After Surgery Society recommendations								AMERICAN JOURNAL OF OBSTETRICS AND GYNECOLOGY				223	4			475	485				10.1016/j.ajog.2020.07.039							Article	OCT 2020	2020	This is the first collaborative Enhanced Recovery After Surgery Society guideline for optimal perioperative care for vulvar and vaginal surgeries. An Embase and PubMed database search of publications was performed. Studies on each topic within the Enhanced Recovery After Surgery vulvar and vaginal outline were selected, with emphasis on meta-analyses, randomized controlled trials, and prospective…									17
J	Strang, Talia H. R.; Gottschlich, Anna; Cook, Darrel A.; Smith, Laurie W.; Gondara, Lovedeep; Franco, Eduardo L.; van Niekerk, Dirk J.; Ogilvie, Gina S.; Krajden, Mel					Smith, Laurie/0000-0002-9463-1713; Krajden, Mel/0000-0002-3477-8748; Ogilvie, Gina/0000-0001-5783-4493			Long-term cervical precancer outcomes after a negative DNA- or RNA-based human papillomavirus test result								AMERICAN JOURNAL OF OBSTETRICS AND GYNECOLOGY				225	5					511.e1-e7			10.1016/j.ajog.2021.05.038					OCT 2021		Article	NOV 2021	2021	BACKGROUND: Cervical cancer, a preventable disease associated with the human papillomavirus, is responsible for significant morbidity and mortality globally. Primary human papillomavirus testing is more sensitive in detecting precancerous cervical lesions than cytologic screening and can be conducted using either DNA- or RNA-based assays. Screening programs must select the most appropriate assay …									3
J	Bellos, Ioannis; Pergialiotis, Vasilios				Pergialiotis, Vasilios/H-3772-2019	Pergialiotis, Vasilios/0000-0003-4510-1633; Bellos, Ioannis/0000-0001-5088-5458			Tranexamic acid for the prevention of postpartum hemorrhage in women undergoing cesarean delivery: an updated meta-analysis								AMERICAN JOURNAL OF OBSTETRICS AND GYNECOLOGY				226	4			510	+				10.1016/j.ajog.2021.09.025					MAR 2022		Review	APR 2022	2022	OBJECTIVE: This study aimed to assess the efficacy and safety of prophylactic tranexamic acid administration vs standard uterotonic agents alone among women undergoing cesarean delivery.DATA SOURCES: MEDLINE, Scopus, Web of Science, Cochrane Central Register of Controlled Trials, ClinicalTrials.gov, and Google Scholar were systematically searched from inception to June 30, 2021.STUDY ELIGIBILITY …									2
J	Mazza, Danielle; Watson, Cathy J.; Taft, Angela; Lucke, Jayne; McGeechan, Kevin; Haas, Marion; McNamee, Kathleen; Peipert, Jeffrey F.; Black, Kirsten I.				Mazza, Danielle/H-4577-2014; Peipert, Jeffrey F./ABC-1981-2020	Mazza, Danielle/0000-0001-6158-7376; Watson, Cathy/0000-0002-2816-6956; Black, Kirsten/0000-0003-0030-2431			Increasing long-acting reversible contraceptives: the Australian Contraceptive ChOice pRoject (ACCORd) cluster randomized trial								AMERICAN JOURNAL OF OBSTETRICS AND GYNECOLOGY				222	4					S921.e1-e13			10.1016/j.ajog.2019.11.1267						S	Article	APR 2020	2020	BACKGROUND: Long-active reversible contraceptives reduce unintended pregnancy and abortions, but uptake is low. Interventions to increase uptake in family medicine settings are untested.OBJECTIVE: The Australian Contraceptive ChOice pRoject, which was adapted from the successful US Contraceptive CHOICE study, aimed to evaluate whether a complex intervention in family medicine practices resulted i…									24
J	Shirk, Samantha K.; Manolis, Stephanie A.; Lambers, Donna S.; Smith, Kathleen L.				Lambers MD, Donna/AFT-4326-2022	Lambers MD, Donna/0000-0001-7328-9712			Delayed clamping vs milking of umbilical cord in preterm infants: a randomized controlled trial								AMERICAN JOURNAL OF OBSTETRICS AND GYNECOLOGY				220	5					482.e1-e8			10.1016/j.ajog.2019.01.234							Article; Proceedings Paper	MAY 2019	2019	BACKGROUND: It has been established that delayed umbilical cord clamping in preterm infants results in improvement in neonatal anemia, need for transfusion, incidence of necrotizing enterocolitis, and intraventricular hemorrhage by increasing neonatal circulating blood volume. However, the effects of umbilical cord milking as an alternative to delayed clamping in preterm infants are unclear.OBJEC…					39th Annual Pregnancy Scientific Meeting of the Society-for-Maternal-Fetal-Medicine (SMFM)39th Annual Pregnancy Scientific Meeting of the Society-for-Maternal-Fetal-Medicine (SMFM)	FEB 11-19, 2019FEB 11-19, 2019	Soc Maternal Fetal MedSoc Maternal Fetal Med	Las Vegas, NVLas Vegas, NV	26
J	Connery, Sheila A.; Yankowitz, Jerome; Odibo, Linda; Raitano, Olivia; Nikolic-Dorschel, Dusan; Louis, Judette Marie				; Louis, Judette/E-5130-2013	Connery, Sheila/0000-0002-7618-8084; Louis, Judette/0000-0002-1336-7886			Effect of using silver nylon dressings to prevent superficial surgical site infection after cesarean delivery: a randomized clinical trial								AMERICAN JOURNAL OF OBSTETRICS AND GYNECOLOGY				221	1					57.e1-e7			10.1016/j.ajog.2019.02.053							Article	JUL 2019	2019	BACKGROUND: Surgical site infections are associated with significant healthcare cost and burden. Silver-impregnated dressings have been associated with a decrease in surgical site infections in select populations, but it is unknown whether the benefit can be observed after cesarean deliveries.OBJECTIVE: We sought to evaluate the impact of silver nylon dressings in reducing superficial surgical si…									8
J	Rehal, Anoop; Benko, Zsofia; De Paco Matallana, Catalina; Syngelaki, Argyro; Janga, Deepa; Cicero, Simona; Akolekar, Ranjit; Singh, Mandeep; Chaveeva, Petya; Burgos, Jorge; Molina, Francisca S.; Savvidou, Makrina; De la Calle, Maria; Persico, Nicola; Quezada Rojas, Maria Soledad; Sau, Ashis; Greco, Elena; O'Gorman, Neil; Plasencia, Walter; Pereira, Susana; Jani, Jacques C.; Valino, Nuria; del Mar…				Burgos, Jorge/E-7469-2014; del Mar Gil, María/E-7211-2017; De Paco, Katy/AAQ-6372-2020; de+la+Calle, Maria/AAE-4900-2020	Burgos, Jorge/0000-0002-9923-9403; del Mar Gil, María/0000-0002-9993-5249; De Paco, Katy/0000-0002-0117-6388; Molina, Francisca/0000-0001-9190-5654; Chaveeva, Petya/0000-0002-8041-2181; SAVVIDOU, MAKRINA/0000-0002-0125-2299; Maclagan, Kate/0000-0003-0686-3053			Early vaginal progesterone versus placebo in twin pregnancies for the prevention of spontaneous preterm birth: a randomized, double-blind trial								AMERICAN JOURNAL OF OBSTETRICS AND GYNECOLOGY				224	1					86.e1-e19			10.1016/j.ajog.2020.06.050							Article	JAN 2021	2021	BACKGROUND: In women with a singleton pregnancy and sonographic short cervix in midgestation, vaginal administration of progesterone reduces the risk of early preterm birth and improves neonatal outcomes without any demonstrable deleterious effects on childhood neurodevelopment. In women with twin pregnancies, the rate of spontaneous early preterm birth is 10 times higher than that in singletons,…									30
J	Rush, Margaret; Srinivas, Sindhu K.; Hamm, Rebecca F.								Hemoglobin change after blood transfusion for postpartum anemia: secondary analysis of a randomized, controlled trial								AMERICAN JOURNAL OF OBSTETRICS AND GYNECOLOGY				224	2		600	S377	S377										S	Meeting Abstract	FEB 2021	2021										0
J	Peguero, Anna; Herraiz, Ignacio; Perales, Alfredo; Melchor, Juan Carlos; Melchor, Inigo; Marcos, Beatriz; Villalain, Cecilia; Martinez-Portilla, Raigam; Mazarico, Edurne; Meler, Eva; Hernandez, Sandra; Matas, Isabel; Del Rio, Maria; Galindo, Alberto; Figueras, Francesc				Martinez-Portilla, Raigam Jafet/S-7980-2016; Villalain, Cecilia/AAW-9826-2021	Martinez-Portilla, Raigam Jafet/0000-0003-4711-3857; GALINDO IZQUIERDO, ALBERTO/0000-0002-1308-1474; Villalain, Cecilia/0000-0002-9456-4100; Peguero, Anna/0000-0002-1313-4054; Melchor Corcostegui, Inigo/0000-0002-4190-3180; Melchor, Juan Carlos/0000-0001-5805-419X			Placental growth factor testing in the management of late preterm preeclampsia without severe features: a multicenter, randomized, controlled trial								AMERICAN JOURNAL OF OBSTETRICS AND GYNECOLOGY				225	3					308.e1-e14			10.1016/j.ajog.2021.03.044					SEP 2021		Article	SEP 2021	2021	BACKGROUND: In women with late preterm preeclampsia, the optimal time for delivery remains a controversial topic, because of the fine balance between the maternal benefits from early delivery and the risks for prematurity. It remains challenging to define prognostic markers to identify women at highest risk for complications, in which case a selective, planned delivery may reduce the adverse mate…									3
J	Maldonado, Lauren Y.; Sergison, Jill E.; Gao, Xiaoming; Hubacher, David					Gao, Xiaoming/0000-0002-6058-8120			Menstrual bleeding and spotting with the Levonorgestrel Intrauterine System (52 mg) during the first-year after insertion: a systematic review and meta-analysis								AMERICAN JOURNAL OF OBSTETRICS AND GYNECOLOGY				222	5			451	+				10.1016/j.ajog.2019.09.044							Review	MAY 2020	2020	BACKGROUND: Changes in menstrual bleeding concern many users of the 52 mg Levonorgestrel Intrauterine System. Prescribing information for Levonorgestrel Intrauterine System devices describe an overall decrease in bleeding and spotting days over time; however, estimates derived from a variety of existing clinical data are currently unavailable.OBJECTIVE: The objective of the study was to systemati…									5
J	Tarney, Christopher M.; Wang, Guisong; Bateman, Nicholas W.; Conrads, Kelly A.; Zhou, Ming; Hood, Brian L.; Loffredo, Jeremy; Tian, Chunqiao; Darcy, Kathleen M.; Hamilton, Chad A.; Casablanca, Yovanni; Lokshin, Anna; Conrads, Thomas P.; Maxwell, G. Larry								Biomarker panel for early detection of endometrial cancer in the Prostate, Lung, Colorectal, and Ovarian cancer screening trial								AMERICAN JOURNAL OF OBSTETRICS AND GYNECOLOGY				221	5					472.e1-e10			10.1016/j.ajog.2019.06.005							Article	NOV 2019	2019	BACKGROUND: Endometrial cancer is the most common gynecological cancer in the United States. However, no early detection test exists for asymptomatic women at average risk for endometrial cancer.OBJECTIVE: We sought to identify early detection biomarkers for endometrial cancer using prediagnostic serum.STUDY DESIGN: We performed a nested case-control study of postmenopausal women in the Prostate,…									7
J	Monson, Martha; Heuser, Cara; Einerson, Brett D.; Esplin, Isaac; Snow, Greg; Varner, Michael; Esplin, M. Sean					Monson, Martha/0000-0003-1750-2157; Snow, Gregory/0000-0001-8530-1037; Einerson, Brett/0000-0003-1928-4333			Evaluation of an external fetal electrocardiogram monitoring system: a randomized controlled trial								AMERICAN JOURNAL OF OBSTETRICS AND GYNECOLOGY				223	2					244.e1-e12			10.1016/j.ajog.2020.02.012							Article	AUG 2020	2020	OBJECTIVE: The objective of the study was to compare interpretability of 2 intrapartum abdominal fetal heart rate-monitoring strategies. We hypothesized that an external fetal electrocardiography monitoring system, a newer technology using wireless abdominal pads, would generate more interpretable fetal heart rate data compared with standard external Doppler fetal heart rate monitoring (standard …									7
J	Macones, George A.; Caughey, Aaron B.; Wood, Stephen L.; Wrench, Ian J.; Huang, Jeffrey; Norman, Mikael; Pettersson, Karin; Fawcett, William J.; Shalabi, Medhat M.; Metcalfe, Amy; Gramlich, Leah; Nelson, Gregg; Wilson, R. Douglas					Wood, Stephen/0000-0001-9789-0086; Nelson, Gregg/0000-0002-8177-1098			Guidelines for postoperative care in cesarean delivery: Enhanced Recovery After Surgery (ERAS) Society recommendations (part 3)								AMERICAN JOURNAL OF OBSTETRICS AND GYNECOLOGY				221	3					247.e1-e9			10.1016/j.ajog.2019.04.012							Article	SEP 2019	2019	BACKGROUND: This Enhanced Recovery After Surgery Guideline for postoperative care in cesarean delivery will provide best practice, evidenced-based recommendations for postoperative care with primarily a maternal focus.OBJECTIVE: The pathway process for scheduled and unscheduled cesarean delivery for this Enhanced Recovery After Surgery cesarean delivery guideline will consider time from completio…									120
J	Slagle, Helen B. Gomez; Fonge, Yaneve N.; Caplan, Richard; Pfeuti, Courtney K.; Sciscione, Anthony C.; Hoffman, Matthew K.					Gomez Slagle, Helen/0000-0002-5354-3442; Fonge, yaneve/0000-0002-7803-4134			Early vs expectant artificial rupture of membranes following Foley catheter ripening: a randomized controlled trial								AMERICAN JOURNAL OF OBSTETRICS AND GYNECOLOGY				226	5					724.e1-9			10.1016/j.ajog.2021.11.1368					MAY 2022		Article	MAY 2022	2022	BACKGROUND: Early amniotomy shortens the duration of spontaneous labor, yet there is no clear evidence on the optimal timing of amniotomy following cervical ripening. There are limited high-quality studies on the use of early amniotomy intervention following labor induction.OBJECTIVE: This study aimed to evaluate whether amniotomy within 1 hour of Foley catheter expulsion reduces the duration of …									1
J	Fels, Lueder M; Costescu, Dustin; Vieira, Carolina S; Peipert, Jeffrey F; Lukkari-Lax, Eeva; Hofmann, Birte M; Reinecke, Isabel; Klein, Stefan; Wiesinger, Katrin; Lindenthal, Bernhard; Speer, Runa								The effect of a combined indomethacin and levonorgestrel-releasing intrauterine system on short-term postplacement bleeding profile: a randomized proof-of-concept trial.								American journal of obstetrics and gynecology													10.1016/j.ajog.2022.10.025							Journal Article	2022-Oct-29	2022	BACKGROUND: Long-acting reversible contraceptives, including hormonal levonorgestrel-releasing intrauterine systems, are the most effective methods of reversible contraception. However, unfavorable bleeding, particularly during the first months of use, is one of the most important reasons for discontinuation or avoidance. Minimizing this as early as possible would be highly beneficial. Nonsteroid…									0
J	Wright, David; Nicolaides, Kypros H.					Nicolaides, Kypros/0000-0003-1266-0711			Aspirin delays the development of preeclampsia								AMERICAN JOURNAL OF OBSTETRICS AND GYNECOLOGY				220	6					580.e1-e6			10.1016/j.ajog.2019.02.034							Article	JUN 2019	2019	BACKGROUND: In the Combined Multimarker Screening and Randomized Patient Treatment with Aspirin for Evidence-Based Preeclampsia Prevention trial, risks of preterm preeclampsia were obtained from the competing risk model. Consenting women with risks of greater than 1 in 100 were randomized to treatment with aspirin or placebo. The trial showed strong evidence of an effect (odds ratio, 0.38, 95% co…									40
J	Smith, Devin D.; Costantine, Maged M.					Costantine, Maged/0000-0003-4076-469X			The role of statins in the prevention of preeclampsia								AMERICAN JOURNAL OF OBSTETRICS AND GYNECOLOGY				226	2			S1171	S1181				10.1016/j.ajog.2020.08.040					FEB 2022	S	Review	FEB 2022	2022	Preeclampsia is a common hypertensive disorder of pregnancy associated with considerable neonatal and maternal morbidities and mortalities. However, the exact cause of preeclampsia remains unknown; it is generally accepted that abnormal placentation resulting in the release of soluble antiangiogenic factors, coupled with increased oxidative stress and inflammation, leads to systemic endothelial d…									15
J	De Nadai, Mariane N.; Poli-Neto, Omero B.; Franceschini, Silvio A.; Yamaguti, Erciliene M. M.; Monteiro, Ilza M. U.; Troncon, Julia K.; Juliato, Cassia R. T.; Santana, Laura F.; Bahamondes, Luis; Vieira, Carolina Sales				Nunes de Nadai, Mariane/I-6829-2019; Poli-Neto, Omero Benedicto/E-1392-2012; Vieira, Carolina Sales/N-6855-2015; monteiro, ilza m u/F-4871-2014; Poli-Neto, Omero/AAS-3924-2021; Juliato, Cassia R T/D-4447-2012	Nunes de Nadai, Mariane/0000-0002-6706-7117; Poli-Neto, Omero Benedicto/0000-0003-0270-5496; Vieira, Carolina Sales/0000-0003-2933-5755; monteiro, ilza m u/0000-0002-9536-0564; Poli-Neto, Omero/0000-0003-0270-5496; Juliato, Cassia R T/0000-0003-3197-1195			Intracervical block for levonorgestrel-releasing intrauterine system placement among nulligravid women: a randomized double-blind controlled trial								AMERICAN JOURNAL OF OBSTETRICS AND GYNECOLOGY				222	3					245.e1-e10			10.1016/j.ajog.2019.09.013							Article	MAR 2020	2020	BACKGROUND: Fear of pain during the insertion of intrauterine contraceptives is a barrier to using these methods, especially for nulligravidas. An intracervical block may be easier and more reproducible than a paracervical block; however, this intervention has not been evaluated in nulligravid women to reduce pain with intrauterine contraceptive insertion.OBJECTIVE: To evaluate whether a 3.6-mL 2…									4
J	DiCarlo-Meacham, A.; Dengler, K. L.; Welch, E.; Brooks, D.; Gruber, D. D.; Osborn, D.; Scarlotta, L.; Vaccaro, C. M.				Welch, Eva/GPW-9908-2022				Reduced versus standard intradetrusor onabotulinumtoxina injections for treatment of overactive bladder								AMERICAN JOURNAL OF OBSTETRICS AND GYNECOLOGY				226	3		4	S1267	S1267										S	Meeting Abstract	MAR 2022	2022						48th Annual Scientific Meeting of the Society-of-Gynecologic-Surgeons (SGS)48th Annual Scientific Meeting of the Society-of-Gynecologic-Surgeons (SGS)	MAR 27-30, 2022MAR 27-30, 2022	Soc Gynecol SurgSoc Gynecol Surg	San Antonio, TXSan Antonio, TX	0
J	Sergison, Jill E.; Maldonado, Lauren Y.; Gao, Xiaoming; Hubacher, David					Gao, Xiaoming/0000-0002-6058-8120			Levonorgestrel intrauterine system associated amenorrhea: a systematic review and metaanalysis								AMERICAN JOURNAL OF OBSTETRICS AND GYNECOLOGY				220	5			440	+				10.1016/j.ajog.2018.12.008							Review	MAY 2019	2019	OBJECTIVE DATA: Amenorrhea is a polarizing noncontraceptive effect of the levonorgestrel intrauterine system. Composite amenorrhea prevalence estimates that summarize all clinical data for the first-year after insertion currently are not available. The purpose of this study was to investigate the validity of existing prevalence estimates by the systematic calculation of amenorrhea measures for a …									16
J	Davidson, Emily R. W.; Paraiso, Marie Fidela R.; Walters, Mark D.; Propst, Katie; Ridgeway, Beri; Yao, Meng; Ferrando, Cecile A.				Davidson, Emily R.W./K-5931-2019	Davidson, Emily R.W./0000-0003-2842-748X; Yao, Meng/0000-0003-3341-6830			A randomized controlled noninferiority trial of reduced vs routine opioid prescription after prolapse repair								AMERICAN JOURNAL OF OBSTETRICS AND GYNECOLOGY				223	4					547.e1-e12			10.1016/j.ajog.2020.03.017							Article; Proceedings Paper	OCT 2020	2020	BACKGROUND: Given the accelerating opioid crisis in the United States and evidence that patients use fewer opioid tablets than prescribed, surgeons may choose to decrease prescribed quantities. The effect this may have on patient satisfaction with pain control after hospital discharge is unknown.OBJECTIVE: The primary objective of this study was to compare patient satisfaction with postoperative …					48th Global Congress of the American-Association-of-Gynecologic-Laparoscopists (AAGL) on Minimally Invasive Gynecologic Surgery48th Global Congress of the American-Association-of-Gynecologic-Laparoscopists (AAGL) on Minimally Invasive Gynecologic Surgery	NOV 09-13, 2019NOV 09-13, 2019	Amer Assoc Gynecol LaparoscopistsAmer Assoc Gynecol Laparoscopists	Vancouver, CANADAVancouver, CANADA	12
J	van Beukering, Monique D M; van Melick, Marjo J G J; Duijnhoven, Ruben G; Schuit, Ewoud; Liem, Sophie L; Frings-Dresen, Monique H W; van de Wetering, Alouisa J P; Spaanderman, Marc E A; Kok, Marjolein; Mol, Ben W					Duijnhoven, Ruben/0000-0002-4784-4396; van Beukering, Monique/0000-0002-4080-5589			Working conditions in women with multiple pregnancy-the impact on preterm birth and adherence to guidelines: a prospective cohort study.								American journal of obstetrics and gynecology													10.1016/j.ajog.2022.11.1281							Journal Article	2022-Nov-13	2022	BACKGROUND: Women with multiple pregnancies are at risk for maternal complications such as preterm birth. Hazardous working conditions, such as physically demanding work and long and irregular working hours, might increase the risk of preterm birth.OBJECTIVE: This study primarily aimed to determine whether certain working conditions up to 20 weeks of pregnancy increase the risk of preterm birth i…									0
J	Yefet, Enav; Rabah, Sobhiya Mruat; Sela, Nitzan Dana; Mhamed, Sally Hosary; Yossef, Avishag; Nachum, Zohar								Addition of oral iron bisglycinate to intravenous iron sucrose for the treatment of postpartum anemia-randomized controlled trial								AMERICAN JOURNAL OF OBSTETRICS AND GYNECOLOGY				225	6					668.e1-e9			10.1016/j.ajog.2021.06.069					NOV 2021		Article	DEC 2021	2021	BACKGROUND: Studies that have compared the effectiveness of oral with intravenous iron supplements to treat postpartum anemia have shown mixed results. The superiority of one mode of treatment vs the other has yet to be demonstrated. Therefore, despite guidelines and standards of care, treatment approaches vary across practices. A single 500 mg dose of iron sucrose, which is higher than what is u…									0
J	Chuai, Yunhai; Jiang, Wen; Zhang, Lanmei; Chuai, Fang; Sun, Xiuyan; Peng, Kefei; Gao, Jinfang; Dong, Tong; Chen, Lei; Yao, Yuanqing					YAO, YUANQING/0000-0001-5942-4121			Effect of long-duration oxygen vs room air during labor on umbilical cord venous partial pressure of oxygen: a randomized controlled trial								AMERICAN JOURNAL OF OBSTETRICS AND GYNECOLOGY				227	4								10.1016/j.ajog.2022.05.028							Article	OCT 2022	2022	BACKGROUND: There are limited data to guide the duration and dose of oxygen supplementation for pregnant women undergoing labor.OBJECTIVE: To assess the effect of maternal long-duration high-concentration oxygen administration during labor on umbilical cord venous partial pressure of oxygen.STUDY DESIGN: This randomized clinical trial was conducted between January and October of 2021 in the obste…									0
J	Aviram, Amir; Lipworth, Hayley; Asztalos, Elizabeth V.; Mei-Dan, Elad; Cao, Xingshan; Melamed, Nir; Zaltz, Arthur; Anastasio, Hannah B.; Berghella, Vincenzo; Barrett, Jon F. R.					Berghella, Vincenzo/0000-0003-2854-0239; Aviram, Amir/0000-0002-2741-3679; Melamed, Nir/0000-0002-2704-1385			The worst of both worlds-combined deliveries in twin gestations: a subanalysis of the Twin Birth Study, a randomized, controlled, prospective study								AMERICAN JOURNAL OF OBSTETRICS AND GYNECOLOGY				221	4					353.e1-7			10.1016/j.ajog.2019.06.047							Article; Proceedings Paper	OCT 2019	2019	OBJECTIVE: The reported incidence of combined twin delivery (vaginal delivery of twin A followed by cesarean delivery for twin B) ranges between 5% and 10%. These estimates are based mostly on small studies or retrospective data. We aimed to evaluate to incidence and risk factors for and outcomes of combined twin deliveries, using a subanalysis of the Twin Birth Study, a randomized, controlled, p…					39th Annual Pregnancy Meeting of the Society-for-Maternal-Fetal-Medicine (SMFM)39th Annual Pregnancy Meeting of the Society-for-Maternal-Fetal-Medicine (SMFM)	FEB 11-16, 2019FEB 11-16, 2019	Soc Maternal Fetal MedSoc Maternal Fetal Med	Las Vegas, NVLas Vegas, NV	10
J	Crockett, Amy H; Chen, Liwei; Heberlein, Emily C; Britt, Jessica L; Covington-Kolb, Sarah; Witrick, Brian; Doherty, Emily; Zhang, Lu; Borders, Ann; Keenan-Devlin, Lauren; Smart, Britney; Heo, Moonseong				Crockett, Amy H./R-9022-2019	Crockett, Amy H./0000-0001-9630-3716; Heo, Moonseong/0000-0001-7711-1209			Group vs traditional prenatal care for improving racial equity in preterm birth and low birthweight: the Centering and Racial Disparities randomized clinical trial study.								American journal of obstetrics and gynecology				227	6			893.e1	893.e15				10.1016/j.ajog.2022.06.066							Randomized Controlled Trial; Journal Article	2022-Dec	2022	BACKGROUND: The United States has persistently high rates of preterm birth and low birthweight and is characterized by significant racial disparities in these rates. Innovative group prenatal care models, such as CenteringPregnancy, have been proposed as a potential approach to improve the rates of preterm birth and low birthweight and to reduce disparities in these pregnancy outcomes.OBJECTIVE: …									0
J	Dieter, Alexis A.; Wu, Jennifer M.; Gage, Jessica L.; Feliciano, Katherine M.; Willis-Gray, Marcella G.				Dieter, Alexis/AAE-2127-2019; Wu, Jennifer/GRX-1831-2022	Wu, Jennifer/0000-0002-4477-3932; Dieter, Alexis/0000-0003-0850-3289			Catheter burden following urogynecologic surgery								AMERICAN JOURNAL OF OBSTETRICS AND GYNECOLOGY				221	5					507.e1-e7			10.1016/j.ajog.2019.05.014							Article; Proceedings Paper	NOV 2019	2019	BACKGROUND: Data on the experience that women who undergo urogynecologic surgery have with postoperative catheterization are severely limited. As the importance of our patients' perioperative experience becomes more valued, assessment of the burden of postoperative catheterization, which has not yet been performed, is increasingly needed.OBJECTIVE: The aim of this study was to compare catheter bu…					45th Annual Scientific Meeting of the Society-of-Gynecologic-Surgeons (SGS)45th Annual Scientific Meeting of the Society-of-Gynecologic-Surgeons (SGS)	MAR 31-APR 03, 2019MAR 31-APR 03, 2019	Soc Gynecol SurgSoc Gynecol Surg	Tuccson, AZTuccson, AZ	10
J	Alur-Gupta, Snigdha; Cooney, Laura G.; Senapati, Suneeta; Sammel, Mary D.; Barnhart, Kurt T.					Sammel, Mary/0000-0003-1248-4199			Two-dose versus single-dose methotrexate for treatment of ectopic pregnancy: a meta-analysis								AMERICAN JOURNAL OF OBSTETRICS AND GYNECOLOGY				221	2			95	+				10.1016/j.ajog.2019.01.002							Review	AUG 2019	2019	OBJECTIVE: To compare the treatment success and failure rates, as well as side effects and surgery rates, between methotrexate protocols.DATA SOURCES: PubMed, Embase, and the Cochrane library searched up to July 2018.STUDY ELIGIBILITY CRITERIA: Randomized controlled trials that compared women with ectopic pregnancies receiving the single-dose, two-dose, or multi-dose methotrexate protocols.STUDY …									22
J	Sappenfield, Elisabeth C.; Tulikangas, Paul K.; Wang, Rui					Sappenfield, Elisabeth/0000-0001-8563-6056			The impact of preoperative pelvic pain on outcomes after vaginal reconstructive surgery								AMERICAN JOURNAL OF OBSTETRICS AND GYNECOLOGY				225	5					564.e1-e9			10.1016/j.ajog.2021.08.040					OCT 2021		Article	NOV 2021	2021	BACKGROUND: Pelvic pain is a debilitating condition that is common among women with pelvic floor disorders. Limited information is known about the impact of preoperative pelvic pain on outcomes after vaginal reconstructive surgery.OBJECTIVE: This study aimed to compare the outcomes after vaginal reconstructive surgery between women with and without preoperative pelvic pain.STUDY DESIGN: Baseline …									0
J	Anonymous								40th Annual Pregnancy Meeting of the Society-for-Maternal-Fetal-Medicine (SMFM), Grapevine, TX, USA, February 03 -08, 2020								American Journal of Obstetrics and Gynecology				222	1, Suppl. S			S2	S427											Meeting	JAN 2020	2020	This meeting, which focuses on maternal-fetal medicine, contains approximately 100 oral abstracts and lists 572 poster presentations in English. Topics include the effect of treatment of maternal CMV infection on the development of placental syndrome, melatonin for prevention of fetal lung injury associated with intrauterine inflammation and for lung maturation, association between health literac…					40th Annual Pregnancy Meeting of the Society-for-Maternal-Fetal-Medicine (SMFM)40th Annual Pregnancy Meeting of the Society-for-Maternal-Fetal-Medicine (SMFM)	February 03 -08, 2020February 03 -08, 2020	Soc Maternal Fetal MedSoc Maternal Fetal Med	Grapevine, TX, USAGrapevine, TX, USA	0
J	Dessie, Sybil G.; Von Bargen, Emily; Hacker, Michele R.; Haviland, Miriam J.; Elkadry, Eman				Von Bargen, Emily/ABC-2627-2020; Hacker, Michele/ABC-5031-2021	Hacker, Michele/0000-0003-0217-9991; Haviland, Miriam/0000-0003-3553-6561			A randomized, double-blind, placebo-controlled trial of onabotulinumtoxin A trigger point injections for myofascial pelvic pain								AMERICAN JOURNAL OF OBSTETRICS AND GYNECOLOGY				221	5					517.e1-e9			10.1016/j.ajog.2019.06.044							Article; Proceedings Paper	NOV 2019	2019	BACKGROUND: Pelvic pain is estimated to effect 15% of women, and onabotulinumtoxin A is used to treat a variety of pain disorders. However, the data on the use of onabotulinumtoxin A for the treatment of women with myofascial pelvic pain are limited.OBJECTIVE: The objective of the study was to compare the effect of onabotulinumtoxin A vs placebo injections to the pelvic floor muscles in women wit…					45th Annual Scientific Meeting of the Society-of-Gynecologic-Surgeons (SGS)45th Annual Scientific Meeting of the Society-of-Gynecologic-Surgeons (SGS)	MAR 31-APR 03, 2019MAR 31-APR 03, 2019	Soc Gynecol SurgSoc Gynecol Surg	Tuccson, AZTuccson, AZ	18
J	Hamm, Rebecca F.; Perelman, Sarah; Wang, Eileen Y.; Levine, Lisa D.; Srinivas, Sindhu K.					Hamm, Rebecca/0000-0002-2587-2054			Single-unit vs multiple-unit transfusion in hemodynamically stable postpartum anemia: a pragmatic randomized controlled trial								AMERICAN JOURNAL OF OBSTETRICS AND GYNECOLOGY				224	1					84.e1-e7			10.1016/j.ajog.2020.07.007							Article	JAN 2021	2021	BACKGROUND: The American Academy of Blood Banks recommends single-unit red cell transfusion protocols across medicine to reduce transfusion complications and the use of a scarce resource. There are minimal data regarding single-unit protocols in obstetrics.OBJECTIVE: We aimed to compare single-unit vs multiple-unit transfusion protocols for treatment of hemodynamically stable postpartum anemia.ST…									2
J	Kuroki, Lindsay M.; Massad, L. Stewart; Woolfolk, Candice; Thompson, Tess; McQueen, Amy; Kreuter, Matthew W.								Cervical cancer risk and screening among women seeking assistance with basic needs								AMERICAN JOURNAL OF OBSTETRICS AND GYNECOLOGY				224	4					368.e1-e8			10.1016/j.ajog.2020.12.018					MAR 2021		Article	APR 2021	2021	BACKGROUND: In the United States, more than half of cervical cancers occur in women who are inadequately screened. Interventions to improve access to cervical cancer preventive care is critical to reduce health inequities.OBJECTIVE: This study aimed to evaluate the need for cervical cancer screening among women seeking assistance with basic needs and to assess best approaches to facilitate Papani…									3
J	Gibson, Carolyn J.; Huang, Alison J.; Larson, Joseph C.; Mitchell, Caroline; Diem, Susan; LaCroix, Andrea; Newton, Katherine M.; Reed, Susan D.; Guthrie, Katherine A.					Reed, Susan/0000-0001-7532-3785			Patient-centered change in the day-to-day impact of postmenopausal vaginal symptoms: results from a multicenter randomized trial								AMERICAN JOURNAL OF OBSTETRICS AND GYNECOLOGY				223	1					99.e1-e9			10.1016/j.ajog.2019.12.270							Article	JUL 2020	2020	BACKGROUND: Vulvovaginal symptoms, which include dryness, irritation, and pain with intercourse, are common among postmenopausal women and are associated with impaired sexual functioning and quality of life. Previous assessment of treatment strategies for these symptoms has been limited by a lack of sensitive patient-centered outcome measures that assess symptom impact on functional and quality-o…									4
J	Henkel, Andrea; Lerma, Klaira; Reyes, Griselda; Gutow, Hanna; Shaw, Jonathan G; Shaw, Kate A					Shaw, Kate/0000-0001-6983-4490; Henkel, Andrea/0000-0001-9029-2737			Lactogenesis and breastfeeding after immediate vs delayed birth-hospitalization insertion of etonogestrel contraceptive implant: a noninferiority trial.								American journal of obstetrics and gynecology				228	1			55.e1	55.e9				10.1016/j.ajog.2022.08.012							Randomized Controlled Trial; Journal Article	2023-Jan	2023	BACKGROUND: Initiating a progestin-based contraceptive before the drop in progesterone required to start lactogenesis stage II could theoretically affect lactation. Previous studies have shown that initiating progestin-based contraception in the postnatal period before birth-hospitalization discharge has no detrimental effects on breastfeeding initiation or continuation compared with outpatient i…									0
J	Wright, David; Wright, Alan; Tan, Min Yi; Nicolaides, Kypros H.				Tan, Min/GQQ-2702-2022				When to give aspirin to prevent preeclampsia: application of Bayesian decision theory								AMERICAN JOURNAL OF OBSTETRICS AND GYNECOLOGY				226	2			S1120	S1125				10.1016/j.ajog.2021.10.038					FEB 2022	S	Article	FEB 2022	2022	BACKGROUND: There is good evidence that first-trimester assessment of the risk for preterm preeclampsia and treatment of the high-risk group with aspirin reduces the incidence of preterm preeclampsia. Furthermore, there is evidence that aspirin is associated with an increased risk of maternal and neonatal hemorrhagic complications. Against this background, there are ongoing debates whether aspiri…									0
J	Modi, Neena; Ayres-de-Campos, Diogo; Bancalari, Eduardo; Benders, Manon; Briana, Despina; Di Renzo, Gian Carlo; Fonseca, Eduardo Borges; Hod, Moshe; Poon, Liona; Cortes, Magda Sanz; Simeoni, Umberto; Tscherning, Charlotte; Vento, Maximo; Visser, Gerald H. A.; Voto, Liliana				Vento, Maximo/F-3596-2015	Vento, Maximo/0000-0003-0061-4742			Equity in coronavirus disease 2019 vaccine development and deployment								AMERICAN JOURNAL OF OBSTETRICS AND GYNECOLOGY				224	5			423	427				10.1016/j.ajog.2021.01.006					APR 2021		Article	MAY 2021	2021	The coronavirus disease 2019 pandemic exposed weaknesses in multiple domains and widened gender-based inequalities across the world. It also stimulated extraordinary scientific achievement by bringing vaccines to the public in less than a year. In this article, we discuss the implications of current vaccination guidance for pregnant and lactating women, if their exclusion from the first wave of v…									22
J	Le Ray, Camille; Rozenberg, Patrick; Kayem, Gilles; Harvey, Thierry; Sibiude, Jeanne; Doret, Muriel; Parant, Olivier; Fuchs, Florent; Vardon, Delphine; Azria, Elie; Senat, Marie-Victoire; Ceccaldi, Pierre-Francois; Seco, Aurelien; Garabedian, Charles; Chantry, Anne Alice					Le Ray, Camille/0000-0003-0891-1063			Alternative to intensive management of the active phase of the second stage of labor: a multicenter randomized trial (Phase Active du Second STade trial) among nulliparous women with an epidural								AMERICAN JOURNAL OF OBSTETRICS AND GYNECOLOGY				227	4								10.1016/j.ajog.2022.07.025							Article; Proceedings Paper	OCT 2022	2022	BACKGROUND: There is no consensus on an optimal strategy for managing the active phase of the second stage of labor. Intensive pushing could not only reduce pushing duration, but also increase abnormal fetal heart rate because of cord compression and reduced placental perfusion and oxygenation resulting from the combination of uterine contractions and maternal expulsive forces. Therefore, it may …					42nd Annual Pregnancy Meeting of the Society-for-Maternal-Fetal-Medicine (SMFM)42nd Annual Pregnancy Meeting of the Society-for-Maternal-Fetal-Medicine (SMFM)	JAN 31-FEB 05, 2022JAN 31-FEB 05, 2022	Soc Maternal Fetal MedSoc Maternal Fetal Med	ELECTR NETWORKELECTR NETWORK	0
J	Stentz, Natalie C.; Koelper, Nathanael; Barnhart, Kurt T.; Sammel, Mary D.; Senapati, Suneeta					Sammel, Mary/0000-0003-1248-4199			Infertility and mortality								AMERICAN JOURNAL OF OBSTETRICS AND GYNECOLOGY				222	3					251.e1-e10			10.1016/j.ajog.2019.09.007							Article; Proceedings Paper	MAR 2020	2020	BACKGROUND: Infertility affects 1 in 10 American reproductive-age women. The impact of this disease beyond the reproductive years is largely unknown.OBJECTIVE: The objective of the study was to determine the association of infertility history with all-cause and cause-specific mortality.STUDY DESIGN: This secondary analysis of a multicenter randomized clinical trial included 75,784 women (aged 55-…					73rd Annual Scientific Congress and Expo of the American-Society-for-Reproductive-Medicine (ASRM)73rd Annual Scientific Congress and Expo of the American-Society-for-Reproductive-Medicine (ASRM)	OCT 28-NOV 02, 2017OCT 28-NOV 02, 2017	Amer Soc Reprod MedAmer Soc Reprod Med	San Antonio, TXSan Antonio, TX	12
J	Matanes, Emad; Boulus, Sari; Lauterbach, Roy; Amit, Amnon; Weiner, Zeev; Lowenstein, Lior								Robotic laparoendoscopic single-site compared with robotic multi-port sacrocolpopexy for apical compartment prolapse								AMERICAN JOURNAL OF OBSTETRICS AND GYNECOLOGY				222	4					358.e1-e11			10.1016/j.ajog.2019.09.048							Article	APR 2020	2020	BACKGROUND: Sacrocolpopexy is a commonly performed procedure for repair of apical compartment prolapse. AY-shaped mesh is attached to the prolapsed cervix or vagina and suspended to the anterior longitudinal ligament of the sacrum. In addition to conventional laparoscopic and multi-port robotic routes, the robotic laparoendoscopic single-site approach has emerged as a viable, feasible, and widely…									10
J	Costantine, Maged M.; Ugwu, Lynda; Grobman, William A.; Mercer, Brian M.; Tita, Alan T. N.; Rouse, Dwight J.; Sorokin, Yoram; Wapner, Ronald J.; Blackwell, Sean C.; Tolosa, Jorge E.; Thorp, John M.; Caritis, Steve N.		Eunice Kennedy Shriver Natl Inst C			Costantine, Maged/0000-0003-4076-469X			Cervical length distribution and other sonographic ancillary findings of singleton nulliparous patients at midgestation								AMERICAN JOURNAL OF OBSTETRICS AND GYNECOLOGY				225	2					181.e1-e11			10.1016/j.ajog.2021.02.017					JUL 2021		Article	AUG 2021	2021	BACKGROUND: Short cervix at midgestation, the presence of intra-amniotic debris, and cervical funneling are risk factors for preterm birth; however, cervical length measurements and cutoffs are not well documented among pregnant patients of different gestational ages and self-reported races and ethnicities.OBJECTIVE: This study aimed to describe the distribution of cervical length and frequency o…									1
J	Conrad, Kirk P.; von Versen-Hoynck, Frauke; Baker, Valerie L.				von Versen-Höynck, Frauke/H-3719-2019	von Versen-Höynck, Frauke/0000-0002-1924-5695			Potential role of the corpus luteum in maternal cardiovascular adaptation to pregnancy and preeclampsia risk								AMERICAN JOURNAL OF OBSTETRICS AND GYNECOLOGY				226	5			683	699				10.1016/j.ajog.2021.08.018					MAY 2022		Article	MAY 2022	2022	Studies in the gravid rat model revealed a key role for the corpus luteal hormone, relaxin, in the maternal circulatory changes of early pregnancy epitomized by profound systemic vasodilation and increased arterial compliance. To determine whether the corpus luteum may play a similar role in human pregnancy, women who conceived by in vitro fertilization were studied. Implementation of artificial …									0
J	Beelen, Pleun; van den Brink, Marian J.; Herman, Malou C.; Geomini, Peggy M. A. J.; Dekker, Janny H.; Duijnhoven, Ruben G.; Mak, Nienke; van Meurs, Hannah S.; Coppus, Sjors F.; van der Steeg, Jan Willem; Eising, Heleen P.; Massop-Helmink, Diana S.; Klinkert, Ellen R.; Nieboer, Theodoor E.; Timmermans, Anne; van der Voet, Lucet F.; Veersema, Sebastiaan; Smeets, Nicol A. C.; Schutte, Joke M.; van B…				Geomini, Peggy/AAE-4651-2022; Bossuyt, Patrick M/AAR-1183-2021	Geomini, Peggy/0000-0002-1951-1076; Bossuyt, Patrick M/0000-0003-4427-0128; Dekker, Janny/0000-0001-5005-9324; Mol, Ben Willem/0000-0001-8337-550X; , Pleun/0000-0002-4196-6835; van den Brink, Marian/0000-0001-9805-5015; Duijnhoven, Ruben/0000-0002-4784-4396			Levonorgestrel-releasing intrauterine system versus endometrial ablation for heavy menstrual bleeding								AMERICAN JOURNAL OF OBSTETRICS AND GYNECOLOGY				224	2					187.e1-e10			10.1016/j.ajog.2020.08.016					JAN 2021		Article	FEB 2021	2021	BACKGROUND: Heavy menstrual bleeding affects the physical functioning and social well-being of many women. The levonorgestrel-releasing intrauterine system and endometrial ablation are 2 frequently applied treatments in women with heavy menstrual bleeding.OBJECTIVE: This study aimed to compare the effectiveness of the levonorgestrel-releasing intrauterine system with endometrial ablation in women…									9
J	Go, Virginia Arlene A.; Thomas, Martha C.; Singh, Bhuchitra; Prenatt, Sarah; Sims, Holly; Blanck, Jaime F.; Segars, James H.				Blanck, Jaime Friel/O-4355-2016	Blanck, Jaime Friel/0000-0002-7235-0857			A systematic review of the psychosocial impact of fibroids before and after treatment								AMERICAN JOURNAL OF OBSTETRICS AND GYNECOLOGY				223	5			674	+				10.1016/j.ajog.2020.05.044							Review	NOV 2020	2020	OBJECTIVE: Despite the high prevalence of uterine fibroids, the psychosocial impact of fibroids has not been evaluated across different quality of life indicators and compared with other chronic conditions. Here, we rigorously analyzed available evidence pertaining to the psychosocial burden of uterine fibroids in premenopausal women and compared validated quality of life and symptom scores befor…									8
J	Wang, Rui; Sappenfield, Elisabeth C.					Sappenfield, Elisabeth/0000-0001-8563-6056			Return to work following pelvic reconstructive surgery: secondary analysis of Operations and Pelvic Muscle Training in the Management of Apical Support Loss trial								AMERICAN JOURNAL OF OBSTETRICS AND GYNECOLOGY				227	2								10.1016/j.ajog.2022.05.037					JUL 2022		Article	AUG 2022	2022	BACKGROUND: Patients' return to work is an important part of surgical counseling and quality of life.OBJECTIVE: This study aimed to evaluate the pattern of patients' return to work and loss of productivity after pelvic reconstructive surgery.STUDY DESIGN: This was a secondary analysis of the randomized controlled trial Operations and Pelvic Muscle Training in the Management of Apical Support Loss…									0
J	Duffy, Jennifer Y.; Wu, Erica; Fong, Alex; Garite, Thomas J.; Shrivastava, Vineet K.								A double-blinded randomized controlled trial on the effects of increased intravenous hydration in nulliparas undergoing induction of labor								AMERICAN JOURNAL OF OBSTETRICS AND GYNECOLOGY				227	2								10.1016/j.ajog.2022.01.024					JUL 2022		Article	AUG 2022	2022	BACKGROUND: Rates of labor induction are increasing, raising concerns related to increased healthcare utilization costs. High-dose intravenous fluid (250 cc/h) has been previously demonstrated to shorten the time to delivery in nulliparous individuals in spontaneous labor. Whether or not this relationship exists among individuals undergoing induction of labor is unknown.OBJECTIVE: Our study aimed…									0
J	Pergialiotis, Vasilios; Bellos, Ioannis; Biliou, Eirini-Chrysovalantou; Varnava, Panagiota; Mitsopoulou, Dimitra; Doumouchtsis, Stergios K.		CHORUS		Bellos, I./AAD-7344-2020; Doumouchtsis, Stergios/I-5984-2014; Pergialiotis, Vasilios/H-3772-2019	Bellos, I./0000-0001-5088-5458; Doumouchtsis, Stergios/0000-0002-0404-6335; Pergialiotis, Vasilios/0000-0003-4510-1633; Mitsopoulou, Dimitra/0000-0002-5002-1788			An arm-based network meta-analysis on treatments for vulvar lichen sclerosus and a call for development of core outcome sets								AMERICAN JOURNAL OF OBSTETRICS AND GYNECOLOGY				222	6			542	+				10.1016/j.ajog.2019.10.095							Review	JUN 2020	2020	OBJECTIVE: The purpose of the present systematic review is to evaluate the available medical treatments for vulvar lichen sclerosus, using an arm-based network metaanalysis protocol.DATA SOURCES: We searched Medline (1966-2019), Scopus (2004-2019), Cochrane Central Register of Controlled Trials CENTRAL (1999-2019), Clinicaltrials.gov (2008-2019) databases, and Google Scholar (2004-2019) database …									9
J	Jelovsek, J. Eric; Gantz, Marie G.; Lukacz, Emily; Sridhar, Amaanti; Zyczynski, Halina; Harvie, Heidi S.; Dunivan, Gena; Schaffer, Joseph; Sung, Vivian; Varner, R. Edward; Mazloomdoost, Donna; Barber, Matthew D.		Eunice Kennedy Shriver Natl Inst C; Human Dev Pelvic Floor Disorders N			Gantz, Marie/0000-0001-8528-0184; Sridhar, Amaanti/0000-0001-7216-7713; Harvie, Heidi/0000-0002-6675-9808			Success and failure are dynamic, recurrent event states after surgical treatment for pelvic organ prolapse								AMERICAN JOURNAL OF OBSTETRICS AND GYNECOLOGY				224	4					362.e1-e11			10.1016/j.ajog.2020.10.009					MAR 2021		Article; Proceedings Paper	APR 2021	2021	BACKGROUND: The ideal measure of success after surgery for pelvic organ prolapse has long been debated. Historically, strict definitions based on anatomic perfection have dominated the literature. However, the importance of patient-centered perception of outcomes is equally or more important when comparing the success of various prolapse surgeries. Understanding the limitations of existing outcom…					41st Annual Scientific Meeting of the American-Urogynecologic-Society (AUGS) / Pelvic Floor Disorders (PFD) Week41st Annual Scientific Meeting of the American-Urogynecologic-Society (AUGS) / Pelvic Floor Disorders (PFD) Week	OCT 06-10, 2020OCT 06-10, 2020	Amer Urogynecol SocAmer Urogynecol Soc	ELECTR NETWORKELECTR NETWORK	2
J	Nguyen, Ha T.; Thavorncharoensap, Montarat; Phung, Toi L.; Anothaisintawee, Thunyarat; Chaikledkaew, Usa; Sobhonslidsuk, Abhasnee; Talungchit, Pattarawalai; Chaiyakunapruk, Nathorn; Attia, John; McKay, Gareth J.; Thakkinstian, Ammarin					Thi Nguyen, Ha/0000-0002-0792-0913; Chaiyakunapruk, Nathorn/0000-0003-4572-8794			Comparative efficacy and safety of pharmacologic interventions to prevent mother-to-child transmission of hepatitis B virus: a systematic review and network meta-analysis								AMERICAN JOURNAL OF OBSTETRICS AND GYNECOLOGY				227	2			163	172				10.1016/j.ajog.2022.02.042					JUL 2022		Review	AUG 2022	2022	OBJECTIVE: This study investigated the efficacy and safety of pharmacologic interventions to prevent vertical transmission of the hepatitis B virus.DATA SOURCES: Medline, Cochrane, and Scopus databases were searched up to October 28, 2020.STUDY ELIGIBILITY CRITERIA: All randomized controlled trials reporting vertical hepatitis B virus transmission with pharmacologic intervention were included.MET…									0
J	Pokrzywinski, Robin M.; Soliman, Ahmed M.; Chen, Jun; Snabes, Michael C.; Coyne, Karin S.; Surrey, Eric S.; Taylor, Hugh S.								Achieving clinically meaningful response in endometriosis pain symptoms is associated with improvements in health-related quality of life and work productivity: analysis of 2 phase III clinical trials								AMERICAN JOURNAL OF OBSTETRICS AND GYNECOLOGY				222	6					592.e1-e10			10.1016/j.ajog.2019.11.1255							Article	JUN 2020	2020	BACKGROUND: Endometriosis-related pain symptoms have a negative impact on health-related quality of life and productivity. In fact, as endometriosis-related symptom severity and the number of symptoms experienced increases, health-related quality of life decreases. Dysmenorrhea and nonmenstrual pelvic pain are prominent symptoms experienced by women with endometriosis and were shown to have impro…									16
J	Tobah, Yvonne S. Butler; LeBlanc, Annie; Branda, Megan E.; Inselman, Jonathan W.; Morris, Megan A.; Ridgeway, Jennifer L.; Finnie, Dawn M.; Theiler, Regan; Torbenson, Vanessa E.; Brodrick, Ellen M.; de Mooij, Marnie Meylor; Gostout, Bobbie; Famuyide, Abimbola				LeBlanc, Annie/AAZ-1381-2020; Tobah, Yvonne Butler/ABE-7496-2020	Torbenson, Vanessa/0000-0003-4575-3308; Famuyide, Abimbola/0000-0003-3667-2717			Randomized comparison of a reduced-visit prenatal care model enhanced with remote monitoring								AMERICAN JOURNAL OF OBSTETRICS AND GYNECOLOGY				221	6					638.e1-e8			10.1016/j.ajog.2019.06.034							Article	DEC 2019	2019	BACKGROUND: Standard prenatal care, consisting of 12-14 visits per pregnancy, is expensive and resource intensive, with limited evidence supporting the structure, rhythm, or components of care. Some studies suggest a reduced-frequency prenatal care model is as safe as the standard model of care for low-risk pregnant women, but evidence is limited. We developed and evaluated an innovative, technol…									72
J	Schulten, Sascha F. M.; Claas-Quax, Marieke J.; Weemhoff, Mirjam; van Eijndhoven, Hugo W.; van Leijsen, Sanne A.; Vergeldt, Tineke F.; IntHout, Joanna; Kluivers, Kirsten B.				Schulten, Sascha/A-7701-2018	Schulten, Sascha/0000-0003-0958-1422			Risk factors for primary pelvic organ prolapse and prolapse recurrence: an updated systematic review and meta-analysis								AMERICAN JOURNAL OF OBSTETRICS AND GYNECOLOGY				227	2			192	208				10.1016/j.ajog.2022.04.046					JUL 2022		Review	AUG 2022	2022	OBJECTIVE: To update a previously published systematic review and perform a meta-analysis on the risk factors for primary pelvic organ prolapse and prolapse recurrence.DATA SOURCES: PubMed and Embase were systematically searched. We searched from July 1, 2014 until July 5, 2021. The previous search was from inception until August 4, 2014.STUDY ELIGIBILITY CRITERIA: Randomized controlled trials an…									1
J	Stewart, Lauren E.; Siddique, Moiuri; Jacobs, Kristin M.; Raker, Christina A.; Sung, Vivian W.				Stewart, Lauren/HHC-2911-2022	Raker, Christina/0000-0002-8715-3207; Stewart, Lauren/0000-0003-1493-910X			Oral phenazopyridine vs intravesical lidocaine for bladder onabotulinumtoxinA analgesia: a randomized controlled trial								AMERICAN JOURNAL OF OBSTETRICS AND GYNECOLOGY				227	2								10.1016/j.ajog.2022.05.025					JUL 2022		Article	AUG 2022	2022	BACKGROUND: The efficacy of intradetrusor onabotulinumtoxinA injections for the management of idiopathic overactive bladder has been well-established. The injections are typically performed in the office setting using local analgesia, most commonly a 20 to 30-minute intravesical instillation of lidocaine. There are limited data evaluating alternative bladder analgesics.OBJECTIVE: To compare pain …									0
J	Erez, Offer; Gotsch, Francesca; Jung, Eunjung; Chaiworapongsa, Tinnakorn; Gudicha, Dereje W; Suksai, Manaphat; Gallo, Dahiana M; Chaemsaithong, Piya; Bosco, Mariachiara; Al Qasem, Malek; Meyyazhagan, Arun; Than, Nandor Gabor; Romero, Roberto								Perturbations in kinetics of the thrombin generation assay identify women at risk of preeclampsia in the first trimester and provide the rationale for a preventive approach.								American journal of obstetrics and gynecology													10.1016/j.ajog.2022.11.1276							Journal Article	2022-Nov-08	2022	BACKGROUND: Activation of the coagulation system and increased thrombin generation have been implicated in the pathophysiology of preeclampsia, and this rationale supports the administration of low-molecular-weight heparin to prevent this syndrome in patients at risk. Yet, randomized trials of this prophylactic measure have yielded contradictory results. A possible explanation is that only a subs…									0
J	Conde-Agudelo, Agustin; Romero, Roberto; Jung, Eun Jung; Garcia Sanchez, Angel Jose				Romero, Roberto/A-5268-2019	Romero, Roberto/0000-0002-4448-5121; Jung, Eun Jung/0000-0003-0897-0039			Management of clinical chorioamnionitis: an evidence-based approach								AMERICAN JOURNAL OF OBSTETRICS AND GYNECOLOGY				223	6			848	869				10.1016/j.ajog.2020.09.044							Review	DEC 2020	2020	Y This review aimed to examine the existing evidence about interventions proposed for the treatment of clinical chorioamnionitis, with the goal of developing an evidence-based contemporary approach for the management of this condition. Most trials that assessed the use of antibiotics in clinical chorioamnionitis included patients with a gestational age of >= 34 weeks and in labor. The first-line …									12
J	Win, Sandar Tin; Tan, Peng Chiong; Balchin, Imelda; Khong, Su Yen; Lay, Khaing Si; Omar, Siti Zawiah				Tan, Peng Chiong/AAM-8408-2021; TAN, PENG CHIONG/B-9917-2010; Tan, Peng/HGD-6812-2022	Tan, Peng Chiong/0000-0001-8713-6581; TAN, PENG CHIONG/0000-0001-8713-6581;			Vaginal assessment and expedited amniotomy in oral misoprostol labor induction in nulliparas: a randomized trial								AMERICAN JOURNAL OF OBSTETRICS AND GYNECOLOGY				220	4					387.e1-e12			10.1016/j.ajog.2019.01.004							Article	APR 2019	2019	BACKGROUND: Labor is induced in 20-30% of maternities, with an increasing trend of use. Labor induction with oral misoprostol is associated with reduced risk of cesarean deliveries and has a safety and effectiveness profile comparable to those of mechanical methods such as Foley catheter use. Labor induction in nulliparous women continues to be challenging, with the process often quite protracted…									5
J	He, Yaqiong; Lu, Yao; Zhu, Qinling; Wang, Yuan; Lindheim, Steven R.; Qi, Jia; Li, Xiaoxue; Ding, Ying; Shi, Yuhua; Wei, Daimin; Chen, Zi-jiang; Sun, Yun				Chen, Zi-Jiang/GOE-6119-2022; Li, Yuan/GXV-1310-2022; Zhu, Qinling/AAG-1700-2021; Yan, Junhao/AAH-8310-2019	Li, Xiaoxue/0000-0002-8992-8002; Chen, Zi-Jiang/0000-0001-6637-6631			Influence of metabolic syndrome on female fertility and in vitro fertilization outcomes in PCOS women								AMERICAN JOURNAL OF OBSTETRICS AND GYNECOLOGY				221	2					138.e1-e12			10.1016/j.ajog.2019.03.011							Article	AUG 2019	2019	OBJECTIVE: With a high incidence of insulin resistance, central obesity and dyslipidemia, women with polycystic ovary syndrome are susceptible to metabolic syndrome (MetS). Our objective was to explore whether metabolic syndrome had an effect on overall female fertility and in vitro fertilization outcomes in infertile women with polycystic ovary syndrome.STUDY DESIGN: This was a secondary analysi…									34
J	Teigen, Nickolas C.; Sahasrabudhe, Nicole; Doulaveris, Georgios; Xie, Xianhong; Negassa, Abdissa; Bernstein, Jeffrey; Bernstein, Peter S.				Bernstein, Peter/GPT-0124-2022; Doulaveris, Georgios/AAN-1258-2020; Bernstein, Peter/AAD-3482-2021	Doulaveris, Georgios/0000-0001-5574-235X;			Enhanced recovery after surgery at cesarean delivery to reduce postoperative length of stay: a randomized controlled trial								AMERICAN JOURNAL OF OBSTETRICS AND GYNECOLOGY				222	4					372.e1-e10			10.1016/j.ajog.2019.10.009							Article	APR 2020	2020	OBJECTIVE: Our objective was to determine whether an enhanced recovery after surgery pathway at the time of cesarean birth would permit a reduction in postoperative length of stay and improve postoperative patient satisfaction compared to standard perioperative care.MATERIALS AND METHODS: Patients undergoing nonemergent cesarean delivery at >= 37 weeks of gestation were randomized to enhanced rec…									34
J	Kalafat, Erkan; Heath, Paul; Prasad, Smriti; O'Brien, Pat; Khalil, Asma					Khalil, Asma/0000-0003-2802-7670			COVID-19 vaccination in pregnancy								AMERICAN JOURNAL OF OBSTETRICS AND GYNECOLOGY				227	2			136	147				10.1016/j.ajog.2022.05.020					JUL 2022		Review	AUG 2022	2022	Despite a recent endorsement from official and professional bodies unequivocally recommending COVID-19 vaccination, vaccine hesitancy among pregnant people remains high. The accumulated evidence demonstrates that pregnant people are a special risk group for COVID-19, with an increased risk of intensive care unit admission, extracor-poreal membranous oxygenation requirement, preterm birth, and per…									2
J	Saad, Antonio F.; Villarreal, Josephine; Eid, Joe; Spencer, Nicholas; Ellis, Viviana; Hankins, Gary D.; Saade, George R.				Eid, Joe/AAD-4157-2022; Saad, Antonio/L-5374-2019	Eid, Joe/0000-0001-9366-7100; Saad, Antonio/0000-0003-0034-3567; Spencer, Nicholas/0000-0001-5141-6223			A randomized controlled trial of Dilapan-S vs Foley balloon for preinduction cervical ripening (DILAFOL trial)								AMERICAN JOURNAL OF OBSTETRICS AND GYNECOLOGY				220	3					275.e1-e9			10.1016/j.ajog.2019.01.008							Article	MAR 2019	2019	OBJECTIVE: The objective of the study was to test the hypothesis that Dilapan-S is not inferior to the Foley balloon for preinduction cervical ripening at term.STUDY DESIGN: Pregnant women >= 37 weeks scheduled for induction with unfavorable cervix (<= 3 cm dilated and <= 60% effaced) were randomly assigned to 12 hours of either Foley balloon inflated with 60 mL saline or Dilapan-S for cervical r…									17
J	Coustan, Donald R.; Dyer, Alan R.; Metzger, Boyd E.					Coustan, Donald/0000-0001-7217-522X			One-step or 2-step testing for gestational diabetes: which is better?								AMERICAN JOURNAL OF OBSTETRICS AND GYNECOLOGY				225	6			634	644				10.1016/j.ajog.2021.05.009					NOV 2021		Article	DEC 2021	2021	In the United States, the common approach to detecting gestational diabetes mellitus is the 2-step protocol recommended by the American College of Obstetricians and Gynecologists. A 50 g, 1-hour glucose challenge at 24 to 28 weeks' gestation is followed by a 100 g, 3-hour oral glucose tolerance test when a screening test threshold is exceeded. Notably, 2 or more elevated values diagnose gestation…									8
J	Magee, Laura A.; Khalil, Asma; Kametas, Nikos; von Dadelszen, Peter					Kametas, Nicholas/0000-0002-7992-6038; Magee, Laura/0000-0002-1355-610X			Toward personalized management of chronic hypertension in pregnancy								AMERICAN JOURNAL OF OBSTETRICS AND GYNECOLOGY				226	2			S1196	S1210				10.1016/j.ajog.2020.07.026					FEB 2022	S	Review	FEB 2022	2022	Chronic hypertension complicates 1% to 2% of pregnancies, and it is increasingly common. Women with chronic hypertension are an easily recognized group who are in touch with a wide variety of healthcare providers before, during, and after pregnancy, mandating that chronic hypertension in pregnancy be within the scope of many practitioners. We reviewed recent data on management to inform current c…									7
J	Bukowski, Radek; Schulz, Karl; Gaither, Kelly; Stephens, Keri K.; Semeraro, Dave; Drake, Justin; Smith, Gordon; Cordola, Craig; Zariphopoulou, Thaleia; Hughes, Thomas J. R.; Zarins, Christopher; Kusnezov, Dimitri; Howard, Donna; Oden, Tinsley				Hughes, Thomas J. R./AAL-8013-2020; Smith, Gordon/A-8070-2008	Hughes, Thomas J. R./0000-0001-7024-8368; Drake, Justin/0000-0001-8966-3027; Smith, Gordon/0000-0003-2124-0997			Computational medicine, present and the future: obstetrics and gynecology perspective								AMERICAN JOURNAL OF OBSTETRICS AND GYNECOLOGY				224	1			16	34				10.1016/j.ajog.2020.08.057							Review	JAN 2021	2021	Medicine is, in its essence, decision making under uncertainty; the decisions are made about tests to be performed and treatments to be administered. Traditionally, the uncertainty in decision making was handled using expertise collected by individual providers and, more recently, systematic appraisal of research in the form of evidence-based medicine. The traditional approach has been used succe…									3
J	Li, Chunbo; Shen, Jie; Hua, Keqin				Xiao, Xiaoqiu/K-7672-2019	Xiao, Xiaoqiu/0000-0002-4568-8772; Li, Chunbo/0000-0003-4566-4305			Cerclage for women with twin pregnancies: a systematic review and metaanalysis								AMERICAN JOURNAL OF OBSTETRICS AND GYNECOLOGY				220	6			543	+				10.1016/j.ajog.2018.11.1105							Review	JUN 2019	2019	OBJECTIVE DATA: This study was conducted to estimate whether cerclage could extend the prolongation of pregnancy, reduce the risk of preterm birth, and improve perinatal outcomes in women with twin pregnancies.STUDY ELIGIBILITY CRITERIA: We included randomized controlled trials and cohort studies comparing the efficacy of cerclage with no cerclage for women with twin pregnancies.STUDY APPRAISAL A…									32
J	Baschat, Ahmet A.; Galan, Henry L.; Lee, Wesley; DeVore, Greggory R.; Mari, Giancarlo; Hobbins, John; Vintzileos, Anthony; Platt, Lawrence D.; Manning, Frank A.					Lee, Wesley/0000-0002-3516-6129			The role of the fetal biophysical profile in the management of fetal growth restriction								AMERICAN JOURNAL OF OBSTETRICS AND GYNECOLOGY				226	4			475	486				10.1016/j.ajog.2022.01.020					MAR 2022		Review	APR 2022	2022	Growth-restricted fetuses are at risk of hypoxemia, acidemia, and stillbirth because of progressive placental dysfunction. Current fetal well-being, neonatal risks following delivery, and the anticipated rate of fetal deterioration are the major management considerations in fetal growth restriction. Surveillance has to quantify the fetal risks accurately to determine the delivery threshold and id…									1
J	Bach, Fiona; Hill, Simon; Toozs-Hobson, Philip								The effect of body mass index on retropubic midurethral slings								AMERICAN JOURNAL OF OBSTETRICS AND GYNECOLOGY				220	4					371.e1-e9			10.1016/j.ajog.2018.12.018							Article	APR 2019	2019	BACKGROUND: Analyzing surgical databases uses real-life outcomes rather than highly selected cases from randomized controlled trials. Retropubic midurethral slings are a highly effective surgical treatment for stress urinary incontinence; however, if modifiable patient characteristics alter outcomes, thereby rendering treatments less effective, patients should be informed and given the opportunit…									8
J	Pierce, Stephanie L.; Bisson, Courtney M.; Dubois, Molly E.; Grimes, Sarah B.; Katz, Mikaela S.; Weed, Mary M.; Wyatt, Sabrina N.; Eckart, Erin K.; Peck, Jennifer D.; Edwards, Rodney K.					Katz, Mikaela/0000-0002-3978-9235			Clinical effectiveness of adding azithromycin to antimicrobial prophylaxis for cesarean delivery								AMERICAN JOURNAL OF OBSTETRICS AND GYNECOLOGY				225	3					335.e1-e7			10.1016/j.ajog.2021.05.023					SEP 2021		Article	SEP 2021	2021	BACKGROUND: A recent large clinical trial demonstrated an approximately 50% decrease in the rate of postoperative infection in women who were laboring and/or had rupture of membranes for >4 hours and who received azithromycin in addition to standard preoperative antibiotic prophylaxis at the time of cesarean delivery. Given these results, our institution made a policy change in May 2017 to add az…									0
J	Ahmadzia, Homa K.; Luban, Naomi L. C.; Li, Shuhui; Guo, Dong; Miszta, Adam; Gobburu, Jogarao V. S.; Berger, Jeffrey S.; James, Andra H.; Wolberg, Alisa S.; van den Anker, John					James, Andra/0000-0003-4570-6595			Optimal use of intravenous tranexamic acid for hemorrhage prevention in pregnant women								AMERICAN JOURNAL OF OBSTETRICS AND GYNECOLOGY				225	1					85.e1-e11			10.1016/j.ajog.2020.11.035					JUN 2021		Article	JUL 2021	2021	BACKGROUND: Every 2 minutes, there is a pregnancy-related death worldwide, with one-third caused by severe postpartum hemorrhage. Although international trials demonstrated the efficacy of 1000 mg tranexamic acid in treating postpartum hemorrhage, to the best of our knowledge, there are no dose-finding studies of tranexamic acid on pregnant women for postpartum hemorrhage prevention.OBJECTIVE: Th…									6
J	McLaughlin, Kelsey; Hobson, Sebastian R.; Chandran, Anjana Ravi; Agrawal, Swati; Windrim, Rory C.; Parks, W. Tony; Bowman, Adrian W.; Sovio, Ulla; Smith, Gordon C.; Kingdom, John C.				Sovio, Ulla/H-8532-2019	Sovio, Ulla/0000-0002-0799-1105; Hobson, Sebastian/0000-0002-0576-8794; Ravi Chandran, Anjana/0000-0003-4803-3023; Parks, W. Tony/0000-0001-7341-3277			Circulating maternal placental growth factor responses to low-molecular-weight heparin in pregnant patients at risk of placental dysfunction								AMERICAN JOURNAL OF OBSTETRICS AND GYNECOLOGY				226	2			S1145	+				10.1016/j.ajog.2021.08.027					FEB 2022	S	Article	FEB 2022	2022	BACKGROUND: Patients at high risk of severe preeclampsia and fetal growth restriction have low circulating levels of placental growth factor and features of maternal vascular malperfusion placental pathology at delivery. Multimodal screening and commencement of aspirin prophylaxis at 11 to 13 weeks' gestation markedly reduces the risk of preterm delivery with preeclampsia. However, the additional…									4
J	Conde-Agudelo, Agustin; Romero, Roberto				Romero, Roberto/A-5268-2019	Romero, Roberto/0000-0002-4448-5121			Does vaginal progesterone prevent recurrent preterm birth in women with a singleton gestation and a history of spontaneous preterm birth? Evidence from a systematic review and meta-analysis								AMERICAN JOURNAL OF OBSTETRICS AND GYNECOLOGY				227	3			440	+				10.1016/j.ajog.2022.04.023					AUG 2022		Review	SEP 2022	2022	OBJECTIVE: To assess the efficacy and safety of vaginal progesterone to prevent recurrent preterm birth and adverse perinatal outcomes in singleton gestations with a history of spontaneous preterm birth.DATA SOURCES: MEDLINE, Embase, LILACS, and CINAHL (from their inception to February 28, 2022), Cochrane databases, Google Scholar, bibliographies, and conference proceedings.STUDY ELIGIBILITY CRIT…									0
J	Roeckner, Jared T.; Sanchez-Ramos, Luis; Mitta, Melanie; Kovacs, Andrew; Kaunitz, Andrew M.				Kaunitz, Andrew/AAL-8448-2020; Roeckner, Jared T/ABB-1459-2020	Roeckner, Jared T/0000-0002-0770-7477			Povidone-iodine 1% is the most effective vaginal antiseptic for preventing post-cesarean endometritis: a systematic review and network meta-analysis								AMERICAN JOURNAL OF OBSTETRICS AND GYNECOLOGY				221	3					261.e1-e20			10.1016/j.ajog.2019.04.002							Review	SEP 2019	2019	BACKGROUND: Direct comparison metaanalyses have reported benefits with presurgical vaginal preparation before cesarean delivery for the reduction of endometritis. These reports did not perform a multi-treatment comparison of the various antiseptic solutions assessed in previous studies.OBJECTIVE: The purpose of this study was to review the literature systematically and quantitate and summarize in…									15
J	Peahl, Alex F.; Powell, Allison; Berlin, Hanna; Smith, Roger D.; Krans, Elizabeth; Waljee, Jennifer; Dalton, Vanessa K.; Heisler, Michele; Moniz, Michelle H.				; Heisler, Michele/B-5774-2015	Berlin, Hanna/0000-0002-9801-3517; Heisler, Michele/0000-0002-6889-2063; Peahl, Alex/0000-0002-1186-9866			Patient and provider perspectives of a new prenatal care model introduced in response to the coronavirus disease 2019 pandemic								AMERICAN JOURNAL OF OBSTETRICS AND GYNECOLOGY				224	4					384.e1-e11			10.1016/j.ajog.2020.10.008					MAR 2021		Article	APR 2021	2021	BACKGROUND: Randomized controlled trials document the safety and efficacy of reduced frequency prenatal visit schedules and virtual visits, but real-world data are lacking. Our institution created a prenatal care delivery model incorporating these alternative approaches to continue safely providing prenatal care during the coronavirus disease 2019 pandemic.OBJECTIVE: To evaluate institutional-lev…									33
J	Chappell, B. Todd; Mena, Leandro A.; Maximos, Basem; Mollan, Scott; Culwell, Kelly; Howard, Brandon								EVO100 prevents chlamydia and gonorrhea in women at high risk of infection								AMERICAN JOURNAL OF OBSTETRICS AND GYNECOLOGY				225	2					162.e1-e14			10.1016/j.ajog.2021.03.005					JUL 2021		Article	AUG 2021	2021	BACKGROUND: According to the Centers for Disease Control and Prevention, rates of infection for Chlamydia trachomatis and Neisseria gonorrhoeae are increasing in the United States. EVO100 is an investigational antimicrobial, pH-modulating, vaginal gel with active ingredients L-lactic acid, citric acid, and potassium bitartrate that is being evaluated for the prevention of sexually transmitted inf…									9
J	Critchley, Hilary O. D.; Babayev, Elnur; Bulun, Serdar E.; Clark, Sandy; Garcia-Grau, Iolanda; Gregersen, Peter K.; Kilcoyne, Aoife; Kim, Ji-Yong Julie; Lavender, Missy; Marsh, Erica E.; Matteson, Kristen A.; Maybin, Jacqueline A.; Metz, Christine N.; Moreno, Inmaculada; Silk, Kami; Sommer, Marni; Simon, Carlos; Tariyal, Ridhi; Taylor, Hugh S.; Wagner, Gunter P.; Griffith, Linda G.				Maybin, Jacqueline/E-4577-2010; Moreno, Inmaculada/D-3955-2018; CRITCHLEY, HILARY OD/C-7575-2013; Simon, Carlos/G-2186-2014	Moreno, Inmaculada/0000-0001-6910-7509; Simon, Carlos/0000-0003-0902-9531; Christine, Metz/0000-0002-1013-1691; Kim, J Julie/0000-0001-9834-8213			Menstruation: science and society								AMERICAN JOURNAL OF OBSTETRICS AND GYNECOLOGY				223	5			624	664				10.1016/j.ajog.2020.06.004							Review	NOV 2020	2020	Women's health concerns are generally underrepresented in basic and translational research, but reproductive health in particular has been hampered by a lack of understanding of basic uterine and menstrual physiology. Menstrual health is an integral part of overall health because between menarche and menopause, most women menstruate. Yet for tens of millions of women around the world, menstruatio…									53
J	Cortes, Magdalena Sanz; Chmait, Ramen H.; Lapa, Denise A.; Belfort, Michael A.; Carreras, Elena; Miller, Jena L.; Samaha, Robert Brawura Biskupski; Gonzalez, Gerardo Sepulveda; Gielchinsky, Yuval; Yamamoto, Masami; Persico, Nicola; Santorum, Marta; Otano, Lucas; Nicolaou, Ermos; Yinon, Yoav; Faig-Leite, Fernanda; Brandt, Reynaldo; Whitehead, William; Maiz, Nerea; Baschat, Ahmet; Kosinski, Przemys…				Miller, Jena L/AFJ-9757-2022				Experience of 300 cases of prenatal fetoscopic open spina bifida repair: report of the International Fetoscopic Neural Tube Defect Repair Consortium								AMERICAN JOURNAL OF OBSTETRICS AND GYNECOLOGY				225	6					678.e1-e11			10.1016/j.ajog.2021.05.044					NOV 2021		Article	DEC 2021	2021	BACKGROUND: The multicenter randomized controlled trial Management of Myelomeningocele Study demonstrated that prenatal repair of open spina bifida by hysterotomy, compared with postnatal repair, decreases the need for ventriculoperitoneal shunting and increases the chances of independent ambulation. However, the hysterotomy approach is associated with risks that are inherent to the uterine incis…									16
J	Souter, Vivienne; Painter, Ian; Sitcov, Kristin; Caughey, Aaron B.								Maternal and newborn outcomes with elective induction of labor at term								AMERICAN JOURNAL OF OBSTETRICS AND GYNECOLOGY				220	3					273.e1-e11			10.1016/j.ajog.2019.01.223							Article	MAR 2019	2019	BACKGROUND: A growing body of evidence supports improved or not worsened birth outcomes with nonmedically indicated induction of labor at 39 weeks gestation compared with expectant management. This evidence includes 2 recent randomized control trials. However, concern has been raised as to whether these studies are applicable to a broader US pregnant population.OBJECTIVE: Our goal was to compare …									34
J	Sutkin, Gary; Zyczynski, Halina M.; Sridhar, Amaanti; Jelovsek, J. Eric; Rardin, Charles R.; Mazloomdoost, Donna; Rahn, David D.; Nguyen, John N.; Andy, Uduak U.; Meyer, Isuzu; Gantz, Marie G.		NICHD Pelvic Floor Disorders			Sutkin, Gary/0000-0002-6336-5109; Gantz, Marie/0000-0001-8528-0184; Sridhar, Amaanti/0000-0001-7216-7713			Association between adjuvant posterior repair and success of native tissue apical suspension								AMERICAN JOURNAL OF OBSTETRICS AND GYNECOLOGY				222	2					161.e1-e8			10.1016/j.ajog.2019.08.024							Article	FEB 2020	2020	BACKGROUND: Posterior repairs and perineorrhaphies are often performed in prolapse surgery to reduce the size of the genital hiatus. The benefit of an adjuvant posterior repair at the time of sacrospinous ligament fixation or uterosacral ligament suspension is unknown.OBJECTIVE: We aimed to determine whether an adjuvant posterior repair at transvaginal apical suspension is associated with improve…									15
J	Antosh, Danielle D.; Dieter, Alexis A.; Balk, Ethan M.; Kanter, Gregory; Kim-Fine, Shunaha; Meriwether, Kate V.; Mamik, Mamta M.; Good, Meadow M.; Singh, Ruchira; Alas, Alexandriah; Foda, Mohamed A.; Rahn, David D.; Rogers, Rebecca G.								Sexual function after pelvic organ prolapse surgery: a systematic review comparing different approaches to pelvic floor repair								AMERICAN JOURNAL OF OBSTETRICS AND GYNECOLOGY				225	5			475	+				10.1016/j.ajog.2021.05.042					OCT 2021		Review	NOV 2021	2021	OBJECTIVE: Women consider preservation of sexual activity and improvement of sexual function as important goals after pelvic organ prolapse surgery. This systematic review aimed to compare sexual activity and function before and after prolapse surgery among specific approaches to pelvic organ prolapse surgery including native tissue repairs, transvaginal synthetic mesh, biologic grafts, and sacro…									1
J	Kamel, Rasha; Montaguti, Elisa; Nicolaides, Kypros H.; Soliman, Mahmoud; Dodaro, Maria Gaia; Negm, Sherif; Pilu, Gianluigi; Momtaz, Mohamed; Youssef, Aly				Pilu, Gianluigi/ABF-7039-2020; pilu, gianluigi/ABE-4653-2020; Momtaz, Mohamed/ABC-2384-2020	Negm, sherif/0000-0002-1458-5965; Momtaz, Mohamed M./0000-0001-5351-3174; Nicolaides, Kypros/0000-0003-1266-0711; Soliman, Mahmoud/0000-0002-3268-7412; Youssef, Aly/0000-0002-9322-2184; Kamel, Rasha/0000-0002-0178-1086; Pilu, Gianluigi/0000-0002-3496-8066			Contraction of the levator ani muscle during Valsalva maneuver (coactivation) is associated with a longer active second stage of labor in nulliparous women undergoing induction of labor								AMERICAN JOURNAL OF OBSTETRICS AND GYNECOLOGY				220	2					189.e1-e8			10.1016/j.ajog.2018.10.013							Article	FEB 2019	2019	BACKGROUND: The Valsalva maneuver is normally accompanied by relaxation of the levator ani muscle, which stretches around the presenting part, but in some women the maneuver is accompanied by levator ani muscle contraction, which is referred to as levator ani muscle coactivation. The effect of such coactivation on labor outcome in women undergoing induction of labor has not been previously assess…									14
J	Hurrell, Alice; Webster, Louise; Chappell, Lucy C.; Shennan, Andrew H.					Shennan, Andrew/0000-0001-5273-3132			The assessment of blood pressure in pregnant women: pitfalls and novel approaches								AMERICAN JOURNAL OF OBSTETRICS AND GYNECOLOGY				226	2			S804	S818				10.1016/j.ajog.2020.10.026					FEB 2022	S	Review	FEB 2022	2022	Accurate assessment of blood pressure is fundamental to the provision of safe obstetrical care. It is simple, cost effective, and life-saving. Treatments for preeclampsia, including antihypertensive drugs, magnesium sulfate, and delivery, are available in many settings. However, the instigation of appropriate treatment relies on prompt and accurate recognition of hypertension. There are a number …									5
J	White, Amanda B.; Kahn, Bruce S.; Gonzalez, Ricardo R.; Rosamilia, Anna; Anger, Jennifer T.; Eilber, Karyn S.; Schaffer, Joseph, I				Kahn, Bruce/AAW-9886-2021				Prospective study of a single-incision sling versus a transobturator sling in women with stress urinary incontinence: 3-year results								AMERICAN JOURNAL OF OBSTETRICS AND GYNECOLOGY				223	4					545.e1-e11			10.1016/j.ajog.2020.03.008							Article; Proceedings Paper	OCT 2020	2020	BACKGROUND: Long-term safety and efficacy data on use of single-incision slings in stress urinary incontinence are limited.OBJECTIVE: To determine whether the single-incision sling Solyx (Boston Scientific, Marlborough, MA) is noninferior to the transobturator sling Obtryx II (Boston Scientific) in efficacy and safety for treatment of stress urinary incontinence. This 522 post-market surveillance…					39th Annual Scientific Meeting of the American-Urogynecologic-Society (AUGS) / Pelvic Floor Disorders (PFD) Week39th Annual Scientific Meeting of the American-Urogynecologic-Society (AUGS) / Pelvic Floor Disorders (PFD) Week	OCT 09-13, 2018OCT 09-13, 2018	Amer Urogynecol SocAmer Urogynecol Soc	Chicago, ILChicago, IL	11
J	Payne, Matthew S.; Newnham, John P.; Doherty, Dorota A.; Furfaro, Lucy L.; Pendal, Narisha L.; Loh, Diane E.; Keelan, Jeffrey A.				Furfaro, Lucy/H-5569-2018; Keelan, Jeffrey/G-2170-2011	Furfaro, Lucy/0000-0001-7652-0713; Keelan, Jeffrey/0000-0002-5403-6266; Doherty, Dorota/0000-0002-5507-9065			A specific bacterial DNA signature in the vagina of Australian women in midpregnancy predicts high risk of spontaneous preterm birth (the Predict1000 study)								AMERICAN JOURNAL OF OBSTETRICS AND GYNECOLOGY				224	2					206.e1-e23			10.1016/j.ajog.2020.08.034					JAN 2021		Article	FEB 2021	2021	BACKGROUND: Intrauterine infection accounts for a quarter of the cases of spontaneous preterm birth; however, at present, it is not possible to efficiently identify pregnant women at risk to deliver preventative treatments.OBJECTIVE: This study aimed to establish a vaginal microbial DNA test for Australian women in midpregnancy that will identify those at increased risk of spontaneous preterm bir…									20
J	Wright, David; Tan, Min Yi; O'Gorman, Neil; Poon, Liona C.; Syngelaki, Argyro; Wright, Alan; Nicolaides, Kypros H.				Poon, Liona C./P-9311-2017; Tan, Min/GQQ-2702-2022	Poon, Liona C./0000-0002-3944-4130; Nicolaides, Kypros/0000-0003-1266-0711; Syngelaki, Argyro/0000-0001-5856-6072			Predictive performance of the competing risk model in screening for preeclampsia								AMERICAN JOURNAL OF OBSTETRICS AND GYNECOLOGY				220	2					199.e1-e13			10.1016/j.ajog.2018.11.1087							Article	FEB 2019	2019	BACKGROUND: The established method of screening for pre-eclampsia is to identify risk factors from maternal demographic characteristics and medical history; in the presence of such factors the patient is classified as high risk and in their absence as low risk. However, the performance of such an approach is poor. We developed a competing risks model, which allows combination of maternal factors …									94
J	Mukamuyango, Jeannine; Ingabire, Rosine; Parker, Rachel; Nyombayire, Julien; Easter, Sarah Rae; Wall, Kristin M.; Tichacek, Amanda; Nyirazinyoye, Laetitia; Kaslow, Nadine; Allen, Susan; Karita, Etienne					Allen, Susan/0000-0002-9150-3898			Motivational interviewing to promote long-acting reversible contraception among Rwandan couples wishing to prevent or delay pregnancy								AMERICAN JOURNAL OF OBSTETRICS AND GYNECOLOGY				222	4					S919.e1-e12			10.1016/j.ajog.2019.11.1980						S	Article	APR 2020	2020	BACKGROUND: Few family-planning programs in Africa base demand creation and service delivery on theoretical models. Motivational interviewing is a counseling modality that facilitates reflection on the benefits and disadvantages of a health outcome to encourage behavior change.OBJECTIVES: We evaluate a couples-focused joint family-planning and HIV counseling intervention using motivational interv…									4
J	Albright, Benjamin B.; Nasioudis, Dimitrios; Craig, Stuart; Moss, Haley A.; Latif, Nawar A.; Ko, Emily M.; Haggerty, Ashley F.								Impact of Medicaid expansion on women with gynecologic cancer: a difference-in-difference analysis								AMERICAN JOURNAL OF OBSTETRICS AND GYNECOLOGY				224	2								10.1016/j.ajog.2020.08.007					JAN 2021		Article	FEB 2021	2021	BACKGROUND: Women with gynecologic cancer face socioeconomic disparities in care that affect survival outcomes. The Affordable Care Act offered states the option to expand Medicaid enrollment eligibility criteria as a means of improving timely and affordable access to care for the most vulnerable. The variable uptake of expansion by states created a natural experiment, allowing for quasi-experime…									12
J	Hod, Moshe; Kapur, Anil; McIntyre, H. David		FIGO Working Grp Hyperglycemia; FIGO Pregnanacy Prevention Early		McIntyre, Harold D/F-1888-2010	McIntyre, Harold D/0000-0001-8819-5794			Evidence in support of the International Association of Diabetes in Pregnancy study groups' criteria for diagnosing gestational diabetes mellitus worldwide in 2019								AMERICAN JOURNAL OF OBSTETRICS AND GYNECOLOGY				221	2			109	116				10.1016/j.ajog.2019.01.206							Article	AUG 2019	2019	Gestational diabetes mellitus, the most frequent medical complication of pregnancy, affects 5-6% of women in the United States with the use of the currently predominant Carpenter-Coustan criteria, which still represent the preferred approach of the American College of Obstetricians and Gynecologists. Alternative criteria proposed by the International Association of Diabetes in Pregnancy Study Gro…									40
[truncated: 13 more columns]
