# Supplementary material for: Clinical trial registration and CONSORT adherence in obstetrics and gynecology journals: a cross-sectional analysis of Chinese- and English-language publications
Source: PeerJ. 2026 Apr 21;14:e21140. doi: 10.7717/peerj.21140 (PMC13108464; doi:10.7717/peerj.21140)
Supplement: Supplemental Information 1 [file peerj-14-21140-s001.zip › Raw data-updated/RCT-English journals/Original data/10.xls]

## Sheet: savedrecs
Publication Type	Authors	Book Authors	Group Authors	Book Group Authors	Researcher Ids	ORCIDs	Book Editors	Author - Arabic	Article Title	Article Title - SciELO	Article Title - SciELO	Article Title - Chinese	Article Title - Russian	Patent Number	Patent Assignee	Source Title - Arabic	Source Title	Source Title - Korean	Book Series Title	Book Series Subtitle	Volume	Issue	Special Issue	Meeting Abstract	Start Page	End Page	Article Number	Version	Version History	DOI	Book DOI	License Name	License URI	License Description	Early Access Date	Supplement	Document Type	Publication Date	Publication Year	Abstract	Abstract - Foreign	Abstract - English Transliteration	Abstract - Foreign	Abstract - Korean	Conference Title	Conference Date	Conference Sponsor	Conference Location	Times Cited, WoS Core
J	Armeni, Eleni; Cano, Antonio; Rees, Margaret; Lambrinoudaki, Irene					Lambrinoudaki, Irene/0000-0003-1488-2668			Menopausal Hormone Therapy and breast cancer risk: Individualization is the key to safety								MATURITAS				141				85	86				10.1016/j.maturitas.2020.08.001							Editorial Material	NOV 2020	2020										3
J	Atee, Mustafa; Morris, Thomas; Macfarlane, Stephen; Cunningham, Colm				Atee, Mustafa/AAO-2757-2021; Macfarlane, Steve/AGN-5212-2022; Atee, Mustafa/L-3636-2018	Atee, Mustafa/0000-0002-0837-3245; Atee, Mustafa/0000-0002-0837-3245; Morris, Thomas/0000-0003-3627-6095; Cunningham, Colm/0000-0003-3258-6256			Comments on Pu et al. (2021), The effect of a social robot intervention on sleep and motor activity of people living with dementia and chronic pain: A pilot randomized controlled trial								MATURITAS				145				86	86				10.1016/j.maturitas.2020.12.008					FEB 2021		Letter	MAR 2021	2021										0
J	Di Donato, Violante; Schiavi, Michele Carlo; Iacobelli, Valentina; D'oria, Ottavia; Kontopantelis, Evangelos; Simoncini, Tommaso; Muzii, Ludovico; Panici, Pierluigi Benedetti				Di Donato, Violante/O-1742-2019; Kontopantelis, Evangelos/H-2966-2019; Simoncini, Tommaso/AAC-1879-2019	Di Donato, Violante/0000-0002-9254-5790; Kontopantelis, Evangelos/0000-0001-6450-5815; Simoncini, Tommaso/0000-0002-2971-0079; Muzii, Ludovico/0000-0001-7195-9583; D'Oria, Ottavia/0000-0002-3482-1523			Ospemifene for the treatment of vulvar and vaginal atrophy: A meta-analysis of randomized trials. Part I: Evaluation of efficacy								MATURITAS				121				86	92				10.1016/j.maturitas.2018.11.016							Review	MAR 2019	2019	Objective: To evaluate the efficacy of ospemifene in treating dyspareunia associated with postmenopausal vulvovaginal atrophy (VVA).Methods: A structured search was carried out in PubMed-Medlin, Embase, Cochrane Controlled Trials Register databases through to 31 July 2018. The search included the following terms: Ospemifene, vulvovaginal atrophy, dyspareunia, SERM and randomized controlled trial …									19
J	Pu, Lihui; Moyle, Wendy; Jones, Cindy; Todorovic, Michael				Pu, Lihui/ABB-3562-2021	Pu, Lihui/0000-0003-0136-0940			Comments on Pu et al. (2021), The effect of a social robot intervention on sleep and motor activity of people living with dementia and chronic pain: A pilot randomized controlled trial Response								MATURITAS				145				87	88				10.1016/j.maturitas.2020.12.007					FEB 2021		Letter	MAR 2021	2021										0
J	Di Lorito, Claudio; Pollock, Kristian; Harwood, Rowan; das Nair, Roshan; Logan, Pip; Goldberg, Sarah; Booth, Vicky; Godfrey, Maureen; Dunlop, Marianne; Van der Wardt, Veronika				Pollock, Kristian/B-9734-2008; van der Wardt, Veronika/ABF-3836-2021	Pollock, Kristian/0000-0002-6836-8595; van der Wardt, Veronika/0000-0003-3995-7056; das Nair, Roshan/0000-0001-8143-7893; Booth, Vicky/0000-0002-5338-0196; Goldberg, Sarah/0000-0001-5109-798X; Harwood, Rowan/0000-0002-4920-6718; Di Lorito, Claudio/0000-0002-8953-0117; Logan, Philippa/0000-0002-6657-2381			Protocol for the process evaluation of the promoting activity, independence and stability in early dementia and mild cognitive impairment (PrAISED 2) randomised controlled trial								MATURITAS				122				8	21				10.1016/j.maturitas.2019.01.001							Article	APR 2019	2019	Introduction: We are conducting a randomised controlled trial (Promoting Activity, Independence and Stability in Early Dementia and Mild Cognitive Impairment - PrAISED 2) to test the effectiveness of an intervention to promote activity and independence amongst people with mild cognitive impairment and early dementia. A process evaluation is needed to determine how the intervention works. This pro…									7
J	Alve, Aline Teixeira; Garcia, Patricia Azevedo; Jacomo, Raquel Henriques; de Sousa, Joao Batista; Gullo Ramos Pereira, Lara Borges; Gomide Mateus, Liana Barbaresco; de Oliveira Karnikoskwi, Margo Gomes				DE SOUSA, JOÃO BATISTA/N-3298-2013; Matheus, Liana B Gomide/N-6738-2016; Teixeira Alves, Aline/I-5761-2016	DE SOUSA, JOÃO BATISTA/0000-0001-6314-9505; Matheus, Liana B Gomide/0000-0002-2574-9697; Karnikowski, Margo/0000-0002-5662-2058; Garcia, Patricia/0000-0002-9043-1386; Teixeira Alves, Aline/0000-0003-0262-7475			Effectiveness of transcutaneous tibial nerve stimulation at two different thresholds for overactive bladder symptoms in older women: a randomized controlled clinical trial								MATURITAS				135				40	46				10.1016/j.maturitas.2020.02.008							Article	MAY 2020	2020	Objectives:To compare the effectiveness of transcutaneous tibial nerve stimulation (TTNS) at two different current amplitude thresholds (sensory and motor) in terms of urinary habit, symptoms and the degree of discomfort of overactive bladder (OAB) in older women.Study design This is a randomized, controlled, 3-arm blinded trial. One hundred and one patients attending secondary care with OAB were…									3
J	De Seta, Francesco; Caruso, Salvatore; Di Lorenzo, Giovanni; Romano, Federico; Mirandola, Mariateresa; Nappi, Rossella E.				Nappi, Rossella Elena/AAC-1793-2022; De Seta, Francesco/AAC-1857-2022; Caruso, Salvatore/H-5492-2011	Nappi, Rossella Elena/0000-0003-1713-6396; De Seta, Francesco/0000-0003-1611-0813; Caruso, Salvatore/0000-0002-1387-0932; Di Lorenzo, Giovanni/0000-0002-8845-1206			Efficacy and safety of a new vaginal gel for the treatment of symptoms associated with vulvovaginal atrophy in postmenopausal women: A double-blind randomized placebo-controlled study								MATURITAS				147				34	40				10.1016/j.maturitas.2021.03.002					MAR 2021		Article	MAY 2021	2021	Objective: The aim of the present randomized placebo-controlled single-center study was to assess the efficacy and safety of a new vaginal gel (Meclon Idra - Alfasigma) in the treatment of vulvovaginal atrophy (VVA). The gel is composed of sea buckthorn (Hippophae? rhamnoides) oil, aloe vera, 18?-glycyrrhetic acid, hyaluronic acid and glycogen. The study assessed whether the gel can reduce VVA sy…									4
J	Wang, Jiani; Barth, Juergen; Goettgens, Irene; Emchi, Karma; Pach, Daniel; Oertelt-Prigione, Sabine				Oertelt-Prigione, Sabine/R-2830-2017; Göttgens, Irene L.E./G-7381-2016	Oertelt-Prigione, Sabine/0000-0003-3856-3864; Göttgens, Irene L.E./0000-0003-1861-3094; Wang, Jiani/0000-0002-0618-8337; Pach, Daniel/0000-0002-2459-6596			An opportunity for patient-centered care: Results from a secondary analysis of sex- and gender-based data in mobile health trials for chronic medical conditions								MATURITAS				138				1	7				10.1016/j.maturitas.2020.05.003							Article	AUG 2020	2020	Traditional medical practice has suffered from male bias, which can lead to sub-optimal treatment options for female patients and increase the incidence of severe side-effects in this population. Mobile health applications, mHealth apps, represent one essential component of the shift towards consumer-centered self-administered individualized health. To prevent sex-specific bias it is important th…									3
J	Schreuder, M. M.; Boersma, E.; Kavousi, M.; Visser, L. E.; Roos-Hesselink, J. W.; Versmissen, J.; van Lennep, J. E. Roeters				Visser, Loes Ellen/GLS-7819-2022; Kavousi, Maryam/F-1174-2018	Visser, Loes Ellen/0000-0002-1421-6246; Kavousi, Maryam/0000-0001-5976-6519; Roos-Hesselink, Jolien W/0000-0002-6770-3830			Reporting of sex-specific outcomes in trials of interventions for cardiovascular disease: Has there been progress?								MATURITAS				144				1	3				10.1016/maturitas.2020.09.007							Article	FEB 2021	2021	In the past decade, the leading international cardiology societies have released statements that emphasize the importance of sex-specific reporting of the findings of clinical trials in cardiovascular research. To find out whether this has led to improvement, we compared sex-specific reporting of efficacy and safety outcomes for trials of cardiovascular drug interventions presented at the major c…									5
J	Atema, Vera; van Leeuwen, Marieke; Kieffer, Jacobien M.; Oldenburg, Hester S. A.; van Beurden, Marc; Hunter, Myra S.; Aaronson, Neil K.				Aaronson, Neil K/AAV-8194-2021; van Leeuwen, Marieke/D-1470-2009	van Leeuwen, Marieke/0000-0003-1976-5831			Internet-based cognitive behavioral therapy aimed at alleviating treatment-induced menopausal symptoms in breast cancer survivors: Moderators and mediators of treatment effects								MATURITAS				131				8	13				10.1016/j.maturitas.2019.09.007							Article	JAN 2020	2020	Objectives: Results from our recently conducted randomized controlled trial (RCT) indicated that Internet-based cognitive behavioral therapy (iCBT), with or without therapist support, is effective in reducing the perceived impact of hot flushes and night sweats (HF/NS) and overall levels of menopausal symptoms in breast cancer survivors with treatment-induced menopausal symptoms.Study design: We …									4
J	Giudici, K., V; Barreto, P. de Souto; Beard, J.; Cantet, C.; de Carvalho, I. Araujo; Rolland, Y.; Vellas, B.		MAPT DSA Grp		de Souto Barreto, Philipe/A-8426-2018; Beard, John/K-9621-2014	de Souto Barreto, Philipe/0000-0002-8860-425X; Beard, John/0000-0002-8557-0242			Effect of long-term omega-3 supplementation and a lifestyle multidomain intervention on intrinsic capacity among community-dwelling older adults: Secondary analysis of a randomized, placebo-controlled trial (MAPT study)								MATURITAS				141				39	45				10.1016/j.maturitas.2020.06.012							Article	NOV 2020	2020	Objectives: To investigate the effect of omega-3 (co-3) polyunsaturated fatty acid supplementation and a multi -domain intervention (MI) (physical activity counselling, cognitive training and nutritional advice) among community-dwelling older adults on levels of intrinsic capacity (IC), a construct recently proposed by the World Health Organization.Study design: Secondary analysis from the factor…									12
J	Zyriax, Birgit-Christiane; Windler, Eberhard								Lifestyle changes to prevent cardio- and cerebrovascular disease at midlife: A systematic review.								Maturitas				167				60	65				10.1016/j.maturitas.2022.09.003							Systematic Review; Journal Article; Review	2023-01	2023	Cardio- and cerebrovascular diseases are leading causes of death and morbidity in ageing populations. While numerous cohort studies show inverse associations of presumably healthy lifestyles and cardiovascular risk factors, the causal link to many modifiable behaviors is still insufficiently evidence-based. Because of bias of studies and heterogeneity of results, we performed a systematic review …									0
J	Sriprasert, Intira; Mert, Melissa; Mack, Wendy J.; Hodis, Howard N.; Shoupe, Donna								Use of oral estradiol plus vaginal progesterone in healthy postmenopausal women								MATURITAS				154				13	19				10.1016/j.maturitas.2021.09.002					SEP 2021		Article	DEC 2021	2021	Objectives: To compare the effect of oral estradiol (E2) plus vaginal progesterone (P4) against placebo on endometrial thickness, endometrial biopsy pathology, cervical cytology and total cancer incidence among healthy postmenopausal women. Study design: This study is a sub-analysis of the Early versus Late Intervention Trial with Estradiol (ELITE), a randomized, double-blinded, placebo-controlle…									0
J	Beauchet, Olivier; Cooper-Brown, Liam A.; Hayashi, Yoko; Deveault, Melanie; Ho, Andy Hau Yan; Launay, Cyrille P.								Health benefits of Thursdays at the Montreal Museum of Fine Arts: Results of a randomized clinical trial								MATURITAS				153				26	32				10.1016/j.maturitas.2021.07.013					AUG 2021		Article	NOV 2021	2021	Objective: . This study aims to examine and compare changes in frailty status, well-being and quality of life in community-dwelling older adults living in Montreal (Quebec, Canada) participating in a 3-month session of weekly Thursdays at the Museum and in their control counterparts who did not participate in art-based activities. Methods: . 165 older community dwellers were recruited to a random…									1
J	Berin, Emilia; Hammar, Mats; Lindblom, Hanna; Lindh-Astrand, Lotta; Ruber, Marie; Holm, Anna-Clara Spetz					Lindblom, Hanna/0000-0002-1533-6872; Berin, Emilia/0000-0002-3805-8705; Ruber, Marie/0000-0002-3582-4988; Hammar, Mats/0000-0002-4593-7273			Resistance training for hot flushes in postmenopausal women: A randomised controlled trial								MATURITAS				126				55	60				10.1016/j.maturitas.2019.05.005							Article	AUG 2019	2019	Objectives: To investigate the effect of 15 weeks of resistance training on the frequency of moderate to severe hot flushes in postmenopausal women.Study design: Postmenopausal women with at least 4 moderate or severe hot flushes or night sweats per day day were randomized to a 15-week resistance training intervention or unchanged physical activity. Participants did not exercise regularly at base…									12
J	Luz Sanchez-Sanchez, Maria; Garcia-Vigara, Alicia; Jose Hidalgo-Mora, Juan; Garcia-Perez, Miguel-Angel; Tarin, Juan; Cano, Antonio				Garcia Perez, Miguel Angel/S-8090-2018; Tarin, Juan J/ABF-5681-2020	Garcia Perez, Miguel Angel/0000-0002-0626-7502; Sanchez, Luz/0000-0001-5630-8002; Tarin, Juan/0000-0002-4436-5162			Mediterranean diet and health: A systematic review of epidemiological studies and intervention trials								MATURITAS				136				25	37				10.1016/j.maturitas.2020.03.008							Review	JUN 2020	2020	Diet is a crucial variable for a healthy life. A rapidly growing number of studies in recent years support the hypothesis that the Mediterranean diet (MedDiet) has a beneficial effect on certain body systems, but the highly varied objectives and quality of these publications warrants an updated assessment.In the present review we performed a comprehensive evaluation of current evidence on the imp…									48
J	Loaiza-Betancur, Andres F.; Chulvi-Medrano, Ivan; Diaz-Lopez, Victor A.; Gomez-Tomas, Cinta				Chulvi-Medrano, Iván/ABD-3222-2020	Chulvi-Medrano, Iván/0000-0002-6612-1759; Loaiza-Betancur, Andres Felipe/0000-0001-8258-8175			The effect of exercise training on blood pressure in menopause and postmenopausal women: A systematic review of randomized controlled trials								MATURITAS				149				40	55				10.1016/j.maturitas.2021.05.005					JUN 2021		Review	JUL 2021	2021	The prevalence of hypertension is higher in postmenopausal than in premenopausal women. Regular exercise training has been shown to be effective in addressing hypertension. The aim of this systematic review was to synthesize the effect of exercise training on systolic blood pressure (SBP), diastolic blood pressure (DBP) and mean arterial pressure (MAP) in menopausal and postmenopausal women. This…									4
J	Di Donato, Violante; Schiavi, Michele Carlo; Iacobelli, Valentina; D'oria, Ottavia; Kontopantelis, Evangelos; Simoncini, Tommaso; Muzii, Ludovico; Panici, Pierluigi Benedetti				Di Donato, Violante/O-1742-2019; Simoncini, Tommaso/AAC-1879-2019; Kontopantelis, Evangelos/H-2966-2019	Di Donato, Violante/0000-0002-9254-5790; Simoncini, Tommaso/0000-0002-2971-0079; Kontopantelis, Evangelos/0000-0001-6450-5815; Muzii, Ludovico/0000-0001-7195-9583; D'Oria, Ottavia/0000-0002-3482-1523			Ospemifene for the treatment of vulvar and vaginal atrophy: A meta-analysis of randomized trials. Part II: Evaluation of tolerability and safety								MATURITAS				121				93	100				10.1016/j.maturitas.2018.11.017							Review	MAR 2019	2019	Objective: To evaluate the tolerability and safety of ospemifene in treating dyspareunia associated with post-menopausal vulvo- vaginal atrophy (VVA).Methods: The literature was searched through to 31 July 2018 to identify randomized controlled trials comparing ospemifene 60 mg against placebo for the treatment of VVA. Two groups of outcomes were selected: 1) side-effects, including hot flushes, …									24
J	Pu, Lihui; Moyle, Wendy; Jones, Cindy; Todorovic, Michael				Pu, Lihui/ABB-3562-2021	Pu, Lihui/0000-0003-0136-0940			The effect of a social robot intervention on sleep and motor activity of people living with dementia and chronic pain: A pilot randomized controlled trial								MATURITAS				144				16	22				10.1016/maturitas.2020.09.003							Article	FEB 2021	2021	Objective: To investigate the effect of a social robot intervention on sleep and motor activity in nursing home residents living with dementia and chronic pain.Method: A pilot randomized controlled trial was conducted with 41 residents from three Australian nursing homes. People living with dementia and chronic pain were randomized into either a 30-minute daily social robot (PARO) condition or a …									8
J	Jose Ariza-Mateos, Ma; Cabrera-Martos, Irene; Lopez-Lopez, Laura; Rodriguez-Torres, Janet; Torres-Sanchez, Irene; Carmen Valenza, Marie				Rodríguez, Janet/AAQ-1109-2021; Valenza, Marie Carmen/AAT-9461-2020; Torres-Sánchez, Irene/C-3281-2019	Valenza, Marie Carmen/0000-0003-2368-1307; Torres-Sánchez, Irene/0000-0002-5459-230X; Lopez Lopez, Laura/0000-0002-3029-2003; Cabrera-Martos, Irene/0000-0003-4711-0701			Effects of a patient-centered program including the cumulative-complexity model in women with chronic pelvic pain: a randomized controlled trial								MATURITAS				137				18	23				10.1016/j.maturitas.2020.04.005							Article	JUL 2020	2020	Objectives: To evaluate the effects of a patient-centered intervention including the cumulative-complexity model on quality of life related to health, coping behaviors, pain, self-perceived occupational performance and activity levels.Study design: Randomized controlled trial. Forty-four women with a clinical diagnosis of chronic pelvic pain were randomized into two groups. Patients in the experi…									2
J	Arrieta, Haritz; Rezola-Pardo, Chloe; Kortajarena, Maider; Hervas, Gotzone; Gil, Javier; Yanguas, Jose J.; Iturburu, Miren; Gil, Susana M.; Irazusta, Jon; Rodriguez-Larrad, Ana				Irazusta, Jon/ABB-1237-2020; GIL OROZKO, SUSANA MARIA/F-9429-2018	Rezola Pardo, Chloe/0000-0001-9715-4564; Rodriguez Larrad, Ana/0000-0003-0923-0788; KORTAJARENA RUBIO, MAIDER/0000-0002-2997-3370; Irazusta, Jon/0000-0002-6763-8602; GIL OROZKO, SUSANA MARIA/0000-0003-0596-7627			The impact of physical exercise on cognitive and affective functions and serum levels of brain-derived neurotrophic factor in nursing home residents: A randomized controlled trial								MATURITAS				131				72	77				10.1016/j.maturitas.2019.10.014							Article	JAN 2020	2020	Objectives: To determine the effects of a multicomponent physical exercise program on cognitive and affective functioning among nursing home residents and to clarify whether there are any changes in serum levels of brain-derived neurotrophic factor (BDNF) among participants.Study design: This was a single-blind randomized controlled trial in ten nursing homes in Gipuzkoa, Spain. The study include…									13
J	Li, Geng; Liu, Aolin; Lin, Mingjun; Liao, Shaojun; Wen, Zehuai					Li, Geng/0000-0003-2839-5641			Chinese herbal formula siwutang for treating primary dysmenorrhea: A systematic review and meta-analysis of randomized controlled trials								MATURITAS				138				26	35				10.1016/j.maturitas.2020.03.009							Review	AUG 2020	2020	Introduction: Primary dysmenorrhea (PD) is a common gynecological disorder that usually begins in adolescence, and affects patients' daily activities and quality of life. Non-steroidal anti-inflammatory drugs (NSAIDS) are considered the first-line treatment, and hormonal contraceptives are also recommended for PD, but both are prone to side-effects. The Chinese herbal formula Siwutang (SWT) and i…									2
J	Neves, Felix Jesus; Tomita, Luciana Yuki; Liu, Angela Sun Li Wu; Andreoni, Solange; Ramos, Luiz Roberto				Andreoni, Solange/GNW-4057-2022; Ramos, Luiz R/E-5343-2012; TOMITA, LUCIANA/O-4713-2016	Andreoni, Solange/0000-0003-4589-9876; TOMITA, LUCIANA/0000-0002-9652-038X			Educational interventions on nutrition among older adults: A systematic review and meta-analysis of randomized clinical trials								MATURITAS				136				13	21				10.1016/j.maturitas.2020.03.003							Review	JUN 2020	2020	Poor nutrition is a major risk factor for non-communicable diseases and nutritional deficiencies. Dietary interventions have been proposed to improve eating habits. The aim of this systematic review is to evaluate the efficacy of randomized clinical trials of nutritional interventions in food habits among older people. A systematic literature review using the MEDLINE, LILACS, Scopus, Cochrane Lib…									2
J	Wu, Pei-Yu; Huang, Kun-Siang; Chen, Kuei-Min; Chou, Chia-Pei; Tu, Yu-Kang					Tu, Yu-Kang/0000-0002-2461-474X; Chen, Kuei-Min/0000-0002-4075-9607; Huang, Kun-Siang/0000-0001-6215-4724; Wu, Pei-Yu/0000-0002-5553-1496			Exercise, Nutrition, and Combined Exercise and Nutrition in Older Adults with Sarcopenia: A Systematic Review and Network Meta-analysis								MATURITAS				145				38	48				10.1016/j.maturitas.2020.12.009					JAN 2021		Review	MAR 2021	2021	It is unclear whether the combined effects of exercise and nutrition are better than those of exercise alone or nutrition alone in older adults with sarcopenia. This paper assesses the comparative effects of exercise, nutrition, and the combination of exercise and nutrition on muscle mass, muscle strength, and physical performance in older adults with sarcopenia. In this systematic review and net…									26
J	Flor-Rufino, Cristina; Barrachina-Igual, Joaquin; Perez-Ros, Pilar; Pablos-Monzo, Ana; Sanz-Requena, Roberto; Martinez-Arnau, Francisco M								Fat infiltration and muscle hydration improve after high-intensity resistance training in women with sarcopenia. A randomized clinical trial.								Maturitas				168				29	36				10.1016/j.maturitas.2022.09.001							Journal Article	2022-Nov-04	2022	BACKGROUND: Resistance training is recommended for preventing sarcopenia, but the benefits for the quality and quantity of muscle mass are uncertain.OBJECTIVE: To assess the effects of high-intensity resistance training (HIRT) on clinical and magnetic resonance imaging (MRI) parameters in women with sarcopenia.METHODS: A researcher-blinded randomized clinical trial was conducted. Community-dwelli…									0
J	Palacios, Santiago; Ramirez, Marieta; Lilue, Mariella; Vega, Barbara				PALACIOS, SANTIAGO DR/H-1818-2012	Palacios, Santiago/0000-0003-2229-1200			Evaluation of Femaxeen (R) for control of urinary incontinence in women: A randomized, double-blind, placebo-controlled study								MATURITAS				133				1	6				10.1016/j.maturitas.2019.12.008							Article	MAR 2020	2020	Background and aims: Urinary incontinence (UI) is common in women, with up to 50 % experiencing involuntary loss of urine at some point. Femaxeen (R), a formulation containing purified and specific cytoplasmic extracts of pollen, pumpkin seed extract and vitamin E (referred to hereafter as Femaxeen), is indicated for control of UI in women. This study investigated the efficacy and safety of Femax…									0
J	Mieiro, Luis; Beuscart, Jean-Baptiste; Knol, Wilma; Van Riet-Nales, Diana; Orlu, Mine				Beuscart, Jean-Baptiste/A-7265-2017	Beuscart, Jean-Baptiste/0000-0002-0734-8371; Mieiro, Luis/0000-0003-2269-099X			Achieving appropriate medication for older adults: A multidimensional perspective								MATURITAS				124				43	47				10.1016/j.maturitas.2019.03.007							Review	JUN 2019	2019	Achieving appropriate medication is a multidimensional process. Current research on polypharmacy mainly focuses on drug appropriateness, but little is devoted to what determines the ongoing challenge. The authors, with their diverse clinical, pharmaceutical and regulatory backgrounds, offer a narrative review on the causes of inappropriate polypharmacy and how to avoid it. Inappropriate polypharm…									5
J	Stute, Petra; Lozza-Fiacco, Serena								Strategies to cope with stress and anxiety during the menopausal transition								MATURITAS				166				1	13				10.1016/j.maturitas.2022.07.015					AUG 2022		Review	DEC 2022	2022	The menopausal transition is often accompanied by psycho-vegetative symptoms, including stress and anxiety symptoms. Identifying stress and anxiety and intervening early can have an enormous public health impact. Health care practitioners like obstetrician-gynecologists or family doctors play a critical role in the diagnosis, prevention and treatment of stress and anxiety symptoms or disorders, a…									0
J	Levy, Ilana; Attias, Samuel; Gavrieli, Sagi; Oliven, Ron; Neerland, Bjorn E.; Devlin, John W.; Ben-Arye, Eran; Greenberg, Dan; Schiff, Elad				Levy, Ilana/K-3643-2019	Neerland, Bjorn Erik/0000-0001-5335-9146			The study protocol for a randomized, controlled trial of acupuncture versus a sham procedure versus standard care alone for the treatment of delirium in acutely hospitalized older adults with a medical illness								MATURITAS				124				72	80				10.1016/j.maturitas.2019.03.001							Article	JUN 2019	2019	Background: Many hospitalized older adults experience delirium, but treatment options are limited. Acupuncture has been shown to improve cognitive function and reduce agitation in dementia. We hypothesize that acupuncture, when compared with a sham intervention, will reduce the duration and severity of delirium, normalize delirium biomarkers, and improve clinical outcomes related to delirium in a…									4
J	Zhang, Jinjin; Ma, Xiangyi; Li, Ya; Liu, Ronghua; Li, Yan; Zhang, Panshi; Ren, Wu; Cui, Pengfei; Wang, Bo; Zhang, Minli; Jin, Yan; Li, Xingrui; Wang, Shixuan				zhang, jin/GXV-9154-2022				Metformin intervention against ovarian toxicity during chemotherapy for early breast cancer: Study protocol for a randomized double-blind placebo-controlled trial								MATURITAS				137				1	6				10.1016/j.maturitas.2020.04.010							Article	JUL 2020	2020	Background: With the significant improvement of the cure rate and survival rate of cancer patients, the survivors face quality-of-life problems, such as a significant decline in reproductive system development, ovarian reserves and function, and even fertility loss and early menopause. These problems are often highly associated with chemotherapy-induced ovarian damage in cancer treatment. However…									5
J	Grammatikopoulou, Maria G.; Tousinas, Georgios; Balodimou, Chrysanthi; Anastasilakis, Dimitrios A.; Gkiouras, Konstantinos; Dardiotis, Efthimios; Evangeliou, Athanasios E.; Bogdanos, Dimitrios P.; Goulis, Dimitrios G.				Tousinas, Georgios/AAD-1042-2022	Tousinas, Georgios/0000-0003-2272-6403; Evangeliou, Athanasios/0000-0002-3878-8097; Anastasilakis, Dimitrios/0000-0001-8621-7478			Ketogenic therapy for Parkinson's disease: A systematic review and synthesis without meta-analysis of animal and human trials								MATURITAS				163				46	61				10.1016/j.maturitas.2022.06.001					JUN 2022		Review	SEP 2022	2022	Objective: The aim of the present systematic review was to assess the efficacy of ketogenic therapy in Parkinson's disease (PD), using all available data from randomized controlled trials (RCTs) on humans and animal studies with PD models. Design: Systematic review of in vivo studies. Methods: Studies related to the research question were identified through searches in PubMed, Cochrane Central Re…									2
J	Annweiler, Cedric; Cao, Zhijian; Sabatier, Jean-Marc					SABATIER, Jean-Marc/0000-0002-9040-5647; Annweiler, Cedric/0000-0002-7199-8109			Point of view: Should COVID-19 patients be supplemented with vitamin D?								MATURITAS				140				24	26				10.1016/j.maturitas.2020.06.003							Review	OCT 2020	2020	Using Hill's methodology for exploring causality, we aimed to determine in early May 2020 whether evidence supports vitamin D as a biological determinant of COVID-19 outcomes. Vitamin D is a secosteroid hormone theoretically able to reduce COVID-19 risk through regulation of (i) the renin-angiotensin system, (ii) cellular innate and adaptive immunity, and (iii) physical barriers. Inverse associat…									16
J	Aibar-Almazan, Agustin; Hita-Contreras, Fidel; Cruz-Diaz, David; de la Torre-Cruz, Manuel; Jimenez-Garcia, Jose D.; Martinez-Amat, Antonio				GARCÍA, JOSÉ DANIEL JIMÉNEZ/AAB-4059-2020; Martínez-Amat, Antonio/M-6062-2015; Martínez-Amat, Antonio/S-2156-2019; ALMAZAN, AGUSTIN AIBAR/AAM-9109-2020; Hita Contreras, Fidel/H-8170-2015; De la Torre Cruz, Manuel Jesús/G-6130-2011; Cruz-Diaz, David/AAI-5893-2020	GARCÍA, JOSÉ DANIEL JIMÉNEZ/0000-0002-4219-3993; Martínez-Amat, Antonio/0000-0002-9652-791X; Martínez-Amat, Antonio/0000-0002-9652-791X; Hita Contreras, Fidel/0000-0001-7215-5456; De la Torre Cruz, Manuel Jesús/0000-0002-8355-7239; Cruz-Diaz, David/0000-0001-5070-0679; Aibar Almazan, Agustin/0000-0002-9386-9199			Effects of Pilates training on sleep quality, anxiety, depression and fatigue in postmenopausal women: A randomized controlled trial								MATURITAS				124				62	67				10.1016/j.maturitas.2019.03.019							Article	JUN 2019	2019	Objectives: To analyze the effects that a Pilates-based exercise program has on sleep quality, anxiety, depression and fatigue in community-dwelling Spanish postmenopausal women aged 60 and over.Study design: A total of 110 women (69.15 +/- 8.94 years) participated in this randomized controlled trial. They were randomly allocated to either a control (n = 55) or a Pilates (n = 55) group.Main outco…									28
J	Silva, Felipe de Oliveira; Ferreira, Jose Vinicius; Placido, Jessica; Sant'Anna, Paula; Araujo, Juliana; Marinho, Valeska; Laks, Jerson; Deslandes, Andrea Camaz				de Oliveira Silva, Felipe/A-9716-2019; de Oliveira Silva, Felipe/AAD-5252-2022; Deslandes, Andrea C/F-3545-2010; Marinho, Valeska/I-3224-2012; Deslandes, Andrea/AAF-4525-2021; Ferreira, José Vinícius Alves/Y-8814-2019	de Oliveira Silva, Felipe/0000-0002-1457-0480; de Oliveira Silva, Felipe/0000-0002-1457-0480; Deslandes, Andrea C/0000-0001-5941-9111; Marinho, Valeska/0000-0003-4665-9655; Deslandes, Andrea/0000-0001-5941-9111; Ferreira, José Vinícius Alves/0000-0002-5025-7483; Placido, Jessica/0000-0003-1921-6672; Araujo, Juliana Lima/0000-0002-7780-6569			Three months of multimodal training contributes to mobility and executive function in elderly individuals with mild cognitive impairment, but not in those with Alzheimer's disease: A randomized controlled trial								MATURITAS				126				28	33				10.1016/j.maturitas.2019.04.217							Article	AUG 2019	2019	Objective: To investigate the effects of a 12-week multimodal physical exercise program on global cognition, executive function and mobility in elderly people with mild cognitive impairment (MCI) or Alzheimer's disease (AD).Design: Randomized controlled trial (RCT) of two groups in parallel; single-blind.Method: Patients were allocated to a control group (CG; n = 28 comprising MCI = 14 and AD = 1…									35
J	Boing, Leonessa; Souza Vieira, Melissa de Carvalho; Moratelli, Jessica; Bergmann, Anke; de Azevedo Guimaraes, Adriana Coutinho								Effects of exercise on physical outcomes of breast cancer survivors receiving hormone therapy - A systematic review and meta-analysis								MATURITAS				141				71	81				10.1016/j.maturitas.2020.06.022							Review	NOV 2020	2020	Background: Side-effects of hormone therapy can impair the physical health of breast cancer survivors. Exercise has been clearly shown to improve the quality of life of breast cancer survivors. Less is known about the effects of exercise on physical outcomes for breast cancer survivors receiving hormone therapy.Objective: To investigate the effects of exercise on physical outcomes of breast cance…									24
J	Li, Dan; Kong, Jing; Yang, Ying; Wang, Suli; Wu, Jiangping; Chao, Jianqian								Group cognitive behavioural therapy of physical and psychological menopausal symptoms of Chinese women, delivered via Internet and mobile phone versus face to face: A protocol for a randomized non-inferiority trial								MATURITAS				129				23	29				10.1016/j.maturitas.2019.08.005							Article	NOV 2019	2019	Background: Menopause syndrome generally includes psychological problems. Group treatment delivered via the Internet and mobile phone (imGT) may improve women's physiological and psychological conditions.Objective: To investigate the efficacy of group cognitive behavioural therapy of menopause-related mood swings and quality of life, delivered face to face or via the Internet and mobile phone.Met…									0
J	Hernandez, Adrian, V; Perez-Lopez, Faustino R.; Piscoya, Alejandro; Pasupuleti, Vinay; Roman, Yuani M.; Thota, Priyaleela; Herrera, Antonio				Piscoya, Alejandro/C-6380-2012; Hernandez, Adrian V./ABD-4616-2021	Piscoya, Alejandro/0000-0002-4420-2419; Hernandez, Adrian V./0000-0002-9999-4003; Thota, Priyaleela/0000-0001-9371-9409; Perez-Lopez, Faustino R./0000-0002-2801-416X			Comparative efficacy of bone anabolic therapies in women with postmenopausal osteoporosis: A systematic review and network meta-analysis of randomized controlled trials								MATURITAS				129				12	22				10.1016/j.maturitas.2019.08.003							Review	NOV 2019	2019	Objective: To systematically evaluate the effects of bone anabolic therapies (BATs) - specifically, drug therapy with teriparatide, abaloparatide or romosozumab - on fractures, bone mineral density (BMD), and bone metabolites in postmenopausal osteoporosis.Methods: Six computerized engines were searched through to November 2018. We selected randomized controlled trials (RCTs) evaluating the effec…									14
J	Mareti, Evangelia; Abatzi, Christina; Vavilis, Dimitrios; Lambrinoudaki, Irene; Goulis, Dimitrios G.				Goulis, Dimitrios/AAG-4589-2020	Goulis, Dimitrios/0000-0002-5005-1995; Lambrinoudaki, Irene/0000-0003-1488-2668			Effect of oral phytoestrogens on endometrial thickness and breast density of perimenopausal and postmenopausal women: A systematic review and meta-analysis								MATURITAS				124				81	88				10.1016/j.maturitas.2019.03.023							Review	JUN 2019	2019	Background: Phytoestrogens constitute an alternative, non-pharmacologic approach for the management of menopausal symptoms. However, few studies have focused on their safety, specifically in relation to endometrial thickness and breast density.Aim: To systematically search for and quantitatively synthesize the evidence regarding the effect of phytoestrogens on endometrial thickness and breast den…									6
J	Amiri, Mojgan; Karabegovic, Irma; van Westing, Anniek C.; Verkaar, Auke J. C. F.; Beigrezaei, Sara; Lara, Macarena; Bramer, Wichor M.; Voortman, Trudy					Karabegovic, Irma/0000-0002-3512-9571			Whole-diet interventions and cardiovascular risk factors in postmenopausal women: A systematic review of controlled clinical trials								MATURITAS				155				40	53				10.1016/j.maturitas.2021.10.001					OCT 2021		Review	JAN 2022	2022	Objectives: Menopause is accompanied by many metabolic changes, increasing the risk of cardiometabolic diseases. The impact of diet, as a modifiable lifestyle factor, on cardiovascular health in general populations has been well established. The purpose of this systematic review is to summarize the evidence on the effects of whole diet on lipid profile, glycemic indices, and blood pressure in pos…									2
J	Tam, Man-Sum; Lee, Vicky Y. T.; Yu, Ellen L. M.; Wan, Rebecca S. F.; Tang, Janet S. M.; He, Jessica M. Y.; Lui, Linda K. Y.; Chiu, Ka-Po; Cheung, Rachel Y. K.; Lee, Kai-Wan					Yu, Ellen Lok Man/0000-0001-5768-2100			The effect of time interval of vaginal ring pessary replacement for pelvic organ prolapse on complications and patient satisfaction: A randomised controlled trial								MATURITAS				128				29	35				10.1016/j.maturitas.2019.07.002							Article	OCT 2019	2019	Objectives: Limited data are available on the effect of the time interval of vaginal ring pessary replacement for pelvic organ prolapse (POP). This study investigated the effect of different replacement intervals on complications and patient satisfaction.Study design: A double-blinded, randomized controlled trial was conducted in a tertiary urogynecology center. Women with a vaginal ring pessary …									10
J	Leitao, Alice Erwig; Vieira, Melissa Carvalho de Souza; Pelegrini, Andreia; da Silva, Edson Luiz; Guimaraes, Adriana Coutinho de Azevedo								A 6-month, double-blind, placebo-controlled, randomized trial to evaluate the effect of Eurycoma longifolia (Tongkat Ali) and concurrent training on erectile function and testosterone levels in androgen deficiency of aging males (ADAM)								MATURITAS				145				78	85				10.1016/j.maturitas.2020.12.002					JAN 2021		Article	MAR 2021	2021	Background: Androgen deficiency of aging males (ADAM) largely manifests as sexual symptoms. Erectile dysfunction is one of the most common symptoms of ADAM.Aim: To ascertain the effect of concurrent training and supplementation with Eurycoma longifolia on erectile function and testosterone levels in men with ADAM, and the association of erectile function with levels of total testosterone.Methods:…									4
J	Gold, Daniela; Nicolay, Laura; Avian, Alexander; Greimel, Elfriede; Balic, Marija; Pristauz-Telsnigg, Gunda; Tamussino, Karl; Trutnovsky, Gerda					Avian, Alexander/0000-0003-1084-5763			Vaginal laser therapy versus hyaluronic acid suppositories for women with symptoms of urogenital atrophy after treatment for breast cancer: A randomized controlled trial.								Maturitas				167				1	7				10.1016/j.maturitas.2022.08.013							Randomized Controlled Trial; Journal Article	2023-01	2023	BACKGROUND: Urogenital atrophy affects >50 % of women after breast cancer (BC) and there is reluctance to use local estrogen for this group. Hormone-free therapies like intravaginal laser therapy and hyaluronic acid suppositories have been shown to produce symptom relief in women with BC and urogenital atrophy, but have not been tested against each other. The aim of this study was to compare thes…									0
J	Pudkasam, Supa; Feehan, Jack; Talevski, Jason; Vingrys, Kristina; Polman, Remco; Chinlumprasert, Nanthaphan; Stojanovska, Lily; Apostolopoulos, Vasso					Vingrys, Kristina/0000-0002-2118-4254; Feehan, Jack/0000-0002-9627-1299; Talevski, Jason/0000-0001-9180-8758			Motivational strategies to improve adherence to physical activity in breast cancer survivors: A systematic review and meta-analysis								MATURITAS				152				32	47				10.1016/j.maturitas.2021.06.008					JUL 2021		Review	OCT 2021	2021	Two behavioral change-based strategies for promoting adherence to physical activity (PA) suggested to have the greatest potential are the pedometer and Motivational Interviewing (MI). However, there are no comparisons between these two strategies identifying which one is more effective for improving PA adherence. This systematic review and meta-analysis aimed to determine which PA motivation stra…									7
J	Karim, Roksana; Xu, Wenrui; Kono, Naoko; Sriprasert, Intira; Li, Yanjie; Yan, Mingzhu; Stanczyk, Frank Z.; Shoupe, Donna; Mack, Wendy J.; Hodis, Howard N.				Karim, Roksana/GLT-1537-2022				Effect of menopausal hormone therapy on arterial wall echomorphology: Results from the Early versus Late Intervention Trial with Estradiol (ELITE)								MATURITAS				162				15	22				10.1016/j.maturitas.2022.02.007					APR 2022		Article	AUG 2022	2022	Objective: To evaluate the effect of hormone therapy (HT) on arterial wall composition by ultrasound.Background: The effect of HT on the progression of subclinical atherosclerosis has been well-described using measurements of common carotid artery (CCA) wall thickness. However, it is unknown whether the change in arterial wall anatomic structure is accompanied by an effect of HT on arterial wall …									0
J	Isabel Corregidor-Sanchez, Ana; Segura-Fragoso, Antonio; Rodriguez-Hernandez, Marta; Jose Criado-Alvarez, Juan; Gonzalez-Gonzalez, Jaime; Polonio-Lopez, Begona				Criado-Alvarez, Juan Jose/AAB-5480-2020; Fragoso, Antonio Segura/AAM-7995-2020; SANCHEZ, ANA CORREGIDOR/ABF-1183-2020; Polonio-López, Begoña/D-3878-2009; Rodríguez-Hernández, Marta/ABB-1088-2020; Criado-Alvarez, Juan Jose/F-2234-2016	SANCHEZ, ANA CORREGIDOR/0000-0001-8768-1942; Polonio-López, Begoña/0000-0003-2922-7519; Rodríguez-Hernández, Marta/0000-0003-2182-8870; Criado-Alvarez, Juan Jose/0000-0002-7733-9788			Can exergames contribute to improving walking capacity in older adults? A systematic review and meta-analysis								MATURITAS				132				40	48				10.1016/j.maturitas.2019.12.006							Review	FEB 2020	2020	Background: The accessibility, low cost and motivation generated by exergames has fostered its rapid expansion as a rehabilitation technique.Objective: To estimate the effectiveness of rehabilitation programs using IVGT in improving walking capacity of people aged 60 years and over.Materials and methods: The electronic data research following the PRISMA Statement (Scopus, Cochrane, Web of Science…									21
J	Cano, Antonio; Marshall, Skye; Zolfaroli, Irene; Bitzer, Johannes; Ceausu, Iuliana; Chedraui, Peter; Durmusoglu, Fatih; Erkkola, Risto; Goulis, Dimitrios G.; Hirschberg, Angelica Linden; Kiesel, Ludwig; Lopes, Patrice; Pines, Amos; van Trotsenburg, Mick; Lambrinoudaki, Irene; Rees, Margaret				Kiesel, Ludwig/ABC-5333-2020; Hirschberg, Angelica/AAE-6980-2022; Goulis, Dimitrios/AAG-4589-2020; Marshall, Skye/D-2435-2016	Kiesel, Ludwig/0000-0002-7247-9247; Goulis, Dimitrios/0000-0002-5005-1995; Marshall, Skye/0000-0001-8953-5068; Lambrinoudaki, Irene/0000-0003-1488-2668			The Mediterranean diet and menopausal health: An EMAS position statement								MATURITAS				139				90	97				10.1016/j.maturitas.2020.07.001							Article	SEP 2020	2020	Introduction: Globally, 985 million women are aged 50 and over, leading to increasing concerns about chronic conditions such as cardiovascular disease, osteoporosis, dementia, and cognitive decline, which can adversely affect quality of life and independent living.Aim: To evaluate the evidence from observational studies and randomized trials on the effects of the Mediterranean diet on short- and …									21
J	Cuevas-Lara, Cesar; Izquierdo, Mikel; Gutierrez-Valencia, Marta; Marin-Epelde, Itxaso; Zambom-Ferraresi, Fabricio; Contreras-Escamez, Beatriz; Martinez-Velilla, Nicolas				Ferraresi, Fabricio/M-1906-2018; Izquierdo, Mikel/O-8049-2019; Gutiérrez-Valencia, Marta/A-8575-2017; Cuevas-Lara, César/AAF-2245-2020; Martinez-Velilla, Nicolas/A-6942-2017; Izquierdo, Mikel/A-4894-2010; Zambom-Ferraresi, Fabrício/AAA-4515-2022	Ferraresi, Fabricio/0000-0002-8377-9827; Gutiérrez-Valencia, Marta/0000-0002-3229-6614; Cuevas-Lara, César/0000-0002-4282-8450; Martinez-Velilla, Nicolas/0000-0001-9576-9960; Izquierdo, Mikel/0000-0002-1506-4272; Zambom-Ferraresi, Fabrício/0000-0002-8377-9827			Effectiveness of occupational therapy interventions in acute geriatric wards: A systematic review								MATURITAS				127				43	50				10.1016/j.maturitas.2019.06.005							Review	SEP 2019	2019	Objective: To review the evidence on the effectiveness of specific occupational therapy programs in elderly people hospitalized for acute medical pathology.Materials and methods: Relevant randomized clinical trials were selected by searching the main bibliographic databases to evaluate the effectiveness of in-hospital occupational therapy interventions for people aged 65 years and over who were h…									6
J	Li, Yi-Ting; Tsai, Yi-Ju; Wang, Li-Ying; Kao, Yao-Lin; Lin, Kuan-Yin					Ou, Yin-Chien/0000-0001-7934-4882			The feasibility of a multimodal exercise program for sedentary postmenopausal women with urinary incontinence: A pilot randomized controlled trial								MATURITAS				167				90	98				10.1016/j.maturitas.2022.10.004							Article	JAN 2023	2023	Objectives: The aim was to investigate the feasibility and effects of an eight-week multimodal exercise program in sedentary postmenopausal women with urinary incontinence (UI) compared with pelvic floor muscle training (PFMT) only. Study design: This was a pilot randomized controlled trial. The participants were randomly allocated to either the intervention group (IG), who received a multimodal …									0
J	Guan, Vivienne X.; Mobasheri, Ali; Probst, Yasmine C.				Mobasheri, Ali/D-5770-2011; Guan, Vivienne/R-1292-2019; Probst, Yasmine/A-1342-2008	Mobasheri, Ali/0000-0001-6261-1286; Guan, Vivienne/0000-0002-3162-1788; Probst, Yasmine/0000-0002-1971-173X			A systematic review of osteoarthritis prevention and management with dietary phytochemicals from foods								MATURITAS				122				35	43				10.1016/j.maturitas.2019.01.005							Review	APR 2019	2019	Osteoarthritis is the most prevalent chronic inflammatory joint disease affecting mobility in humans, as well as in companion and captive animals. Understanding the effect of dietary phytochemical intake from foods on osteoarthritis and its long-term outcomes may inform public health strategies for osteoarthritis prevention and management, reducing healthcare costs globally. The aim of this syste…									20
J	Almeida, Osvaldo P.; Hankey, Graeme J.; Ford, Andrew; Etherton-Beer, Christopher; Flicker, Leon; Hackett, Maree		AFFINITY Trial Collaboration		Etherton-Beer, Christopher/B-2714-2014; Hackett, Maree/O-8752-2016; Almeida, Osvaldo/A-4925-2008; Hankey, Graeme/H-4968-2014	Etherton-Beer, Christopher/0000-0001-5148-0188; Hackett, Maree/0000-0003-1211-9087; Almeida, Osvaldo/0000-0002-8689-6199; Flicker, Leon/0000-0002-3650-0475; Hankey, Graeme/0000-0002-6044-7328			Wishing to die or self-harm after stroke: A planned secondary analysis of the AFFINITY Randomised Controlled Trial								MATURITAS				166				86	88				10.1016/j.maturitas.2022.08.011							Article	DEC 2022	2022	We investigated the cumulative prevalence of self-harm ideation among stroke survivors of the AFFINITY trial. We assessed these thoughts with the last item of the PHQ-9, and functional impairment with the modified Rankin Scale (mRS). Of 1221 participants (age 63.9 +/- 12.3 years, 775 men), 11 reported wishing to die or self-harm at baseline. By week 52, 36 of 1159 surviving participants had repor…									0
J	Davis, Jennifer C.; Khan, Karim; Mansournia, Mohammad Ali; Khosravi, Ahmad; Rhodes, Ryan E.; Chan, Patrick; Zhao, Mary; Jehu, Deborah A.; Parmar, Naaz; Liu-Ambrose, Teresa				Rhodes, Ryan/ABB-4896-2020; Khosravi, Ahmad/P-6086-2018	Rhodes, Ryan/0000-0003-0940-9040; Khosravi, Ahmad/0000-0002-1106-3782; Jehu, Deborah/0000-0002-9084-7445; Parmar, Naaz/0000-0001-9227-2254; Zhao, Mary/0000-0002-3510-039X			A 'case-mix' approach to understand adherence trajectories for a falls prevention exercise intervention: A longitudinal cohort study								MATURITAS				147				1	6				10.1016/j.maturitas.2021.02.004					MAR 2021		Article	MAY 2021	2021	Objective: We identified adherence-based case-mixes from participants' longitudinal adherence to falls prevention exercise interventions over 12 months. Second, we identified modifiable baseline predictors (cognition, mobility and functional status) based on participants' case-mix adherence trajectories.Study design and outcome measures: This study was a 12-month longitudinal secondary analysis o…									1
J	Piau, Antoine; Krams, Thomas; Voisin, Thierry; Lepage, Benoit; Nourhashemi, Fati				Lepage, Benoit/AAD-6193-2021; LEPAGE, Benoit/R-4715-2019; LEPAGE, Benoit/C-1228-2011	LEPAGE, Benoit/0000-0002-1586-2055			Use of a robotic walking aid in rehabilitation to reduce fear of falling is feasible and acceptable from the end user's perspective: A randomised comparative study								MATURITAS				120				40	46				10.1016/j.maturitas.2018.11.008							Article	FEB 2019	2019	Objectives To determine the acceptability and feasibility of the use of a robotic walking aid to support the work of physiotherapists in reducing fear of falling in the rehabilitation of elderly patients with 'psychomotor disadaptation' (the most severe form of post-fall syndrome).Study design 20 participants with psychomotor disadaptation admitted to an academic rehabilitation ward were randomis…									1
J	O'Caoimh, Ronan; Mannion, Helen; Sezgin, Duygu; O'Donovan, Mark R.; Liew, Aaron; Molloy, D. William				Sezgin, Duygu/AAK-2066-2020; O'Donovan, Mark/R-7657-2017	Sezgin, Duygu/0000-0001-8378-6835; O'Donovan, Mark/0000-0001-8498-7567; O'Caoimh, Ronan/0000-0002-1499-673X			Non-pharmacological treatments for sleep disturbance in mild cognitive impairment and dementia: A systematic review and meta-analysis								MATURITAS				127				82	94				10.1016/j.maturitas.2019.06.007							Review	SEP 2019	2019	No disease-modifying treatments for dementia are available. Sleep disturbance is strongly associated with cognitive impairment. Non-pharmacological treatments targeting sleep may offer an alternative therapeutic approach. We searched PubMed, CINAHL, EMBASE and the Cochrane library for non-pharmacological treatments for sleep disturbance in mild cognitive impairment (MCI) and dementia, published i…									18
J	Quick, Allison M.; Dockter, Travis; Le-Rademacher, Jennifer; Salani, Ritu; Hudson, Catherine; Hundley, Andrew; Terstriep, Shelby; Streicher, Lauren; Faubion, Stephanie; Loprinzi, Charles L.; Coleman, Jenell S.; Wang, Karen C.; Lustberg, Maryam				Coleman, Jenell/AAN-8792-2021				Pilot study of fractional CO2 laser therapy for genitourinary syndrome of menopause in gynecologic cancer survivors								MATURITAS				144				37	44				10.1016/maturitas.2020.10.018							Article	FEB 2021	2021	Purpose: The objectives of this study were to evaluate the feasibility and efficacy of fractional CO2 laser therapy in gynecologic cancer survivors.Methods: This was a pilot, multi-institutional randomized sham-controlled trial of women with gynecologic cancers with dyspareunia and/or vaginal dryness. Participants were randomized to fractional CO2 laser treatment or sham laser treatment. The prim…									12
J	Mittal, Monica; McEniery, Carmel; Supramaniam, Prasanna Raj; Cardozo, Linda; Savvas, Mike; Panay, Nick; Hamoda, Haitham								Impact of micronised progesterone and medroxyprogesterone acetate in combination with transdermal oestradiol on cardiovascular markers in women diagnosed with premature ovarian insufficiency or an early menopause: a randomised pilot trial								MATURITAS				161				18	26				10.1016/j.maturitas.2022.01.012					FEB 2022		Article	JUL 2022	2022	Objective: To compare the difference between micronised progesterone (MP) and medroxyprogesterone acetate (MPA) in combination with transdermal oestradiol (t-E-2) on cardiovascular disease (CVD) risk markers in women diagnosed with an early menopause and premature ovarian insufficiency (EMPOI).Background: The European Society for Cardiology has identified carotid femoral pulse wave velocity (cfPW…									1
J	Facal, David; Maseda, Ana; Pereiro, Arturo X.; Gandoy-Crego, Manuel; Lorenzo-Lopez, Laura; Yanguas, Javier; Milian-Calenti, Jose C.				Maseda, Ana/A-8525-2011; Gandoy-Crego, Manuel/ABE-1008-2021; Rozas, Arturo X. Pereiro/D-8510-2011; Millán-Calenti, José Carlos/N-1237-2014; Facal, David/G-8587-2011; Gandoy-Crego, Manuel/ABE-1612-2020; Lorenzo-López, Laura/G-3817-2011	Maseda, Ana/0000-0002-6693-539X; Gandoy-Crego, Manuel/0000-0003-0193-8175; Rozas, Arturo X. Pereiro/0000-0002-7842-5565; Millán-Calenti, José Carlos/0000-0001-7971-8960; Facal, David/0000-0001-6230-0090; Lorenzo-López, Laura/0000-0003-4870-6515			Cognitive frailty: A conceptual systematic review and an operational proposal for future research								MATURITAS				121				48	56				10.1016/j.maturitas.2018.12.006							Review	MAR 2019	2019	Objective: To analyze the definition of cognitive frailty and to study the conceptual and operational definitions used and their implications for empirical research. The relationships between this concept and cognitive reserve, the role of neuropathology and brain reserve, motor signs of aging and the reversibility of cognitive frailty are also discussed.Study design: Systematic review of empiric…									27
J	Rezola-Pardo, Chloe; Irazusta, Jon; Mugica-Errazquin, Itxaso; Gamio, Ines; Sarquis-Adamson, Yanina; Gil, Susana Maria; Ugartemendia, Maider; Montero-Odasso, Manuel; Rodriguez-Larrad, Ana					Rodriguez Larrad, Ana/0000-0003-0923-0788			Effects of multicomponent and dual-task exercise on falls in nursing homes: The AgeingOn Dual-Task study								MATURITAS				164				15	22				10.1016/j.maturitas.2022.06.006							Article	OCT 2022	2022	Objective: To compare the effects of a multicomponent exercise program and a dual-task exercise program on the number of falls (fall rate) and number of fallers (fall incidence) and on parameters associated with fall risk in older adults living in long-term nursing homes (LTNH).Study design: This is a secondary analysis of a single-blind randomized controlled trial involving 85 older adults in ni…									0
J	Warinsiriruk, Patsira; Tantitham, Chananya; Cherdshewasart, Wichai; Shobeir, S. Abbas; Manonai, Jittima								Effects of Pueraria mirifica on vaginal artery vascularization in postmenopausal women with genitourinary syndrome of menopause								MATURITAS				160				4	10				10.1016/j.maturitas.2022.01.005							Article	JUN 2022	2022	Objective: To compare the effects of 6% Pueraria mirifica vaginal gel with those of placebo gel on vaginal blood flow, vaginal maturation index (VMI), vaginal health index (VHI), endometrial thickness and genitourinary symptoms in postmenopausal women.Study design: In a randomized, double-blinded, placebo-controlled study (TCTR20200624007), 72 postmenopausal women were randomized into the P. miri…									0
J	Gkekas, Nifon K.; Anagnostis, Panagiotis; Paraschou, Vasileios; Stamiris, Dimitrios; Dellis, Spilios; Kenanidis, Eustathios; Potoupnis, Michael; Tsiridis, Eleftherios; Goulis, Dimitrios G.				Kenanidis, Eustathios/AAS-3030-2021; GKEKAS, NIFON K./O-1899-2018	Kenanidis, Eustathios/0000-0001-9517-1600; GKEKAS, NIFON K./0000-0002-0368-0465			The effect of vitamin D plus protein supplementation on sarcopenia: A systematic review and meta-analysis of randomized controlled trials								MATURITAS				145				56	63				10.1016/j.maturitas.2021.01.002					JAN 2021		Review	MAR 2021	2021	Purpose: The exact effect of vitamin D supplementation, either as monotherapy or in combination with protein, on musculoskeletal health in patients with sarcopenia is currently unknown. This study aimed to determine the effect of vitamin D alone or with protein supplementation on muscle strength, mass, and performance in this population.Methods: A comprehensive search was conducted in Medline, Co…									16
J	Mercier, Joanie; Morin, Melanie; Zaki, Dina; Reichetzer, Barbara; Lemieux, Marie-Claude; Khalife, Samir; Dumoulin, Chantale					Morin, Melanie/0000-0002-7171-1411			Pelvic floor muscle training as a treatment for genitourinary syndrome of menopause: A single-arm feasibility study								MATURITAS				125				57	62				10.1016/j.maturitas.2019.03.002							Article	JUL 2019	2019	Objectives: Treatments for genitourinary syndrome of menopause (GSM) may not be suitable for all women, may not be completely effective, and may cause adverse effects. Therefore, there is a need to explore new treatment approaches. The objectives were to evaluate the feasibility of using a pelvic floor muscle training (PFMT) program in postmenopausal women with GSM, and to investigate its effect …									18
J	Depypere, H.; Dierickx, A.; Vandevelde, F.; Stanczyk, F.; Ottoy, L.; Delanghe, J.; Lapauw, B.				Lapauw, Bruno/AAB-4463-2021	Lapauw, Bruno/0000-0002-1584-4965; Stanczyk, Frank/0000-0002-3607-121X			A randomized trial on the effect of oral combined estradiol and drospirenone on glucose and insulin metabolism in healthy menopausal women with a normal oral glucose tolerance test								MATURITAS				138				36	41				10.1016/j.maturitas.2020.04.009							Article; Proceedings Paper	AUG 2020	2020	Background: Menopause is often associated with a central accumulation of body fat. This provokes insulin resistance. The resulting hyperinsulinemia may increase the risk of diabetes, cardiovascular disease and breast cancer. Long-term studies indicate that menopausal hormone therapy (MHT) reduces insulin resistance. To broaden knowledge of the mechanisms behind the influence of MHT on glucose hom…					EMAS MeetingEMAS Meeting	MAY, 2017MAY, 2017	EMASEMAS	Amsterdam, NETHERLANDSAmsterdam, NETHERLANDS	3
J	Micallef, Jess; Pandya, Jay; Low, Adrian K.								Management of rotator cuff tears in the elderly population								MATURITAS				123				9	14				10.1016/j.maturitas.2019.01.016							Review	MAY 2019	2019	Rotator cuff tears (RCTs) are a common cause of shoulder pain and weakness in the elderly (age > 65yrs) and result in reduced quality of life, loss of income and a burden on health care. With the elderly population living longer there is a growing interest in the effective and efficient management of RCTs. In a majority of cases, the initial treatment is conservative, with physical therapy, analg…									6
J	Kanadys, Wieslaw; Baranska, Agnieszka; Jedrych, Marian; Religioni, Urszula; Janiszewska, Mariola				Religioni, Urszula/AAJ-2360-2020; Janiszewska, Mariola/ABI-5905-2020; Jedrych, Marian/U-6011-2018	Janiszewska, Mariola/0000-0002-7116-6783; Jedrych, Marian/0000-0002-1661-9583; Baranska, Agnieszka/0000-0002-4864-0184			Effects of red clover (Trifolium pratense) isoflavones on the lipid profile of perimenopausal and postmenopausal women-A systematic review and meta-analysis								MATURITAS				132				7	16				10.1016/j.maturitas.2019.11.001							Review	FEB 2020	2020	Aim: The aim of this systematic review and meta-analysis was to clarify the effect of a specific standardised extract of red clover (Trifolium pratense) on the lipid profile of perimenopausal and postmenopausal women.Methods: Medline (PubMed), EMBASE, and Cochrane Library electronic databases were searched for papers in English reporting randomized controlled trials published up to 2017. Referenc…									11
J	Capobianco, Giampiero; Sechi, Illari; Muresu, Narcisa; Saderi, Laura; Piana, Andrea; Farina, Mario; Dessole, Francesco; Virdis, Giuseppe; De Vita, Davide; Madonia, Massimo; Petrillo, Marco; Sotgiu, Giovanni				Saderi, Laura/GZL-0420-2022	Saderi, Laura/0000-0002-5131-9367			Native tissue repair (NTR) versus transvaginal mesh interventions for the treatment of anterior vaginal prolapse: Systematic review and meta-analysis								MATURITAS				165				104	112				10.1016/j.maturitas.2022.07.013					AUG 2022		Review	NOV 2022	2022	The aim of the present systematic review and meta-analysis was to compare native tissue repair (NTR) against transvaginal mesh augmentation for the repair of anterior vaginal prolapse. A total of 2289 articles were found but only 27 (24.8 %) were included in the review. Guidelines of the Preferred Reporting Items for Systematic Reviews and Meta-Analysis (PRISMA) were followed to guide the process…									0
J	Capobianco, Giampiero; Saderi, Laura; Dessole, Francesco; Petrillo, Marco; Dessole, Margherita; Piana, Andrea; Cherchi, Pier Luigi; Dessole, Salvatore; Sotgiu, Giovanni				Saderi, Laura/GZL-0420-2022	Saderi, Laura/0000-0002-5131-9367; Dessole, Francesco/0000-0003-3581-2503; CAPOBIANCO, GIAMPIERO/0000-0002-5523-8943			Efficacy and effectiveness of bulking agents in the treatment of stress and mixed urinary incontinence: A systematic review and meta-analysis								MATURITAS				133				13	31				10.1016/j.maturitas.2019.12.007							Review	MAR 2020	2020	The objective of this systematic review and meta-analysis was to evaluate the efficacy and the effectiveness, as well as the safety and tolerability, of urethral bulking agents (UBAs) in women with mixed or stress urinary incontinence. PubMed, Scopus, and the Cochrane Central Register of Controlled Trials were used to identify relevant articles. In total, 3510 records were found. A total of 42 fu…									6
J	Gonzalez-Bautista, Emmanuel; Barreto, Philipe de Souto; Andrieu, Sandrine; Rolland, Yves; Vellas, Bruno		MAPT DSA Grp		de Souto Barreto, Philipe/A-8426-2018; ANDRIEU, Sandrine/G-1343-2018	de Souto Barreto, Philipe/0000-0002-8860-425X; ANDRIEU, Sandrine/0000-0002-1142-770X			Screening for intrinsic capacity impairments as markers of increased risk of frailty and disability in the context of integrated care for older people: Secondary analysis of MAPT								MATURITAS				150				1	6				10.1016/j.maturitas.2021.05.011					JUN 2021		Article	AUG 2021	2021	Aim: This longitudinal secondary analysis of the Multidomain Alzheimer Preventive Trial (MAPT) aimed to test whether the Integrated Care for Older People (ICOPE) Step 1 screening tool is able to identify people at risk of developing frailty and disability in basic (ADL) and instrumental (IADL) activities of daily living among community-dwelling older adults. Participants and setting: Seven hundre…									14
J	Anagnostis, Panagiotis; Livadas, Sarantis; Goulis, Dimitrios G; Bretz, Silvia; Ceausu, Iuliana; Durmusoglu, Fatih; Erkkola, Risto; Fistonic, Ivan; Gambacciani, Marco; Geukes, Marije; Hamoda, Haitham; Hartley, Caoimhe; Hirschberg, Angelica Linden; Meczekalski, Blazej; Mendoza, Nicolas; Mueck, Alfred; Smetnik, Antonina; Stute, Petra; van Trotsenburg, Mick; Rees, Margaret; Lambrinoudaki, Irene								EMAS position statement: Vitamin D and menopausal health.								Maturitas				169				2	9				10.1016/j.maturitas.2022.12.006							Journal Article	2022-Dec-21	2022	INTRODUCTION: There is increasing evidence that vitamin D has widespread tissue effects. In addition to osteoporosis, vitamin D deficiency has been associated with cardiovascular disease, diabetes, cancer, infections and neurodegenerative disease. However, the effect of vitamin D supplementation on non-skeletal outcomes requires clarification, especially in postmenopausal women.AIM: This position…									0
J	Costa, Giulia Paiva Oliveira; Ferreira-Filho, Edson Santos; Simoes, Ricardo dos Santos; Soares-Junior, Jose Maria; Baracat, Edmund Chada; Maciel, Gustavo Arantes Rosa								Impact of hormone therapy on the bone density of women with premature ovarian insufficiency: A systematic review								MATURITAS				167				105	112				10.1016/j.maturitas.2022.09.011							Review	JAN 2023	2023	Introduction: Women with premature ovarian insufficiency (POI) are exposed to a long period of estrogenic deficiency, which potentially brings higher health risks, especially regarding bone health. We performed a systematic review of the literature to evaluate the effect of hormone therapy (HT) on bone mineral density (BMD) in women with POI.Materials and methods: A systematic search was performe…									0
J	Mension, Eduard; Alonso, Inmaculada; Castelo-Branco, Camil				Castelo-Branco, Camil/O-5245-2016	Castelo-Branco, Camil/0000-0002-9860-8318; , Alonso/0000-0001-6551-0210; MENSION, EDUARD/0000-0002-1227-1137			Genitourinary Syndrome of Menopause: Current Treatment Options in Breast Cancer Survivors - Systematic Review								MATURITAS				143				47	58				10.1016/j.maturitas.2020.08.010							Review	JAN 2021	2021	Breast cancer survivors (BCS) usually receive treatments which lead to persistent oestrogen suppression, which may cause atrophic vaginitis in a large proportion of these women. The most effective treatments for vulvovaginal atrophy (VVA) are based on local oestrogen therapy. However, these treatments are restricted in BCS due to the controversy over their use in women who had hormone-dependent t…									14
J	Pal, Lubna; Morgan, Kelly; Santoro, Nanette F.; Manson, JoAnn E.; Taylor, Hugh S.; Miller, Virginia M.; Brinton, Eliot A.; Lobo, Rogerio; Neal-Perry, Genevieve; Cedars, Marcelle I.; Harman, S. Mitchell; James, Taryn T.; Gleason, Carey E.								Cardiometabolic measures and cognition in early menopause- Analysis of baseline data from a randomized controlled trial								MATURITAS				162									10.1016/j.maturitas.2022.04.004					MAY 2022		Article	AUG 2022	2022	Objective: The relationships between cardiometabolic indices and cognition were examined in recently menopausal women. Methods: Cross-sectional analysis of baseline data from the KEEPS (Kronos Early Estrogen Prevention Study) Cognitive ancillary study (n = 621). Cognitive performance was assessed by the Modified Mini Mental Status (3MS) score (primary outcome). Physical cardiometabolic indices in…									0
J	Kiriakova, Velislava; Cooray, Shamil D.; Yeganeh, Ladan; Somarajah, Gowri; Milat, Frances; Vincent, Amanda J.				Cooray, Shamil/M-2666-2019	Cooray, Shamil/0000-0002-6825-4440; Vincent, Amanda/0000-0002-3760-7266			Management of bone health in women with premature ovarian insufficiency: Systematic appraisal of clinical practice guidelines and algorithm development								MATURITAS				128				70	80				10.1016/j.maturitas.2019.07.021							Article	OCT 2019	2019	Background: Osteoporosis is a key concern of women with premature ovarian insufficiency (POI) but there are gaps in clinicians' knowledge of bone health.Objectives: 1) To systematically evaluate the quality of clinical practice guidelines (CPGs) related to POI and bone health; 2) to formulate a management algorithm.Methods: Systematic search for English-language clinical practice guidelines (CPGs…									9
[truncated: 13 more columns]
