# Supplementary material for: Clinical trial registration and CONSORT adherence in obstetrics and gynecology journals: a cross-sectional analysis of Chinese- and English-language publications
Source: PeerJ. 2026 Apr 21;14:e21140. doi: 10.7717/peerj.21140 (PMC13108464; doi:10.7717/peerj.21140)
Supplement: Supplemental Information 1 [file peerj-14-21140-s001.zip › Raw data-updated/RCT-English journals/Original data/11.xls]

## Sheet: savedrecs
Publication Type	Authors	Book Authors	Group Authors	Book Group Authors	Researcher Ids	ORCIDs	Book Editors	Author - Arabic	Article Title	Article Title - SciELO	Article Title - SciELO	Article Title - Chinese	Article Title - Russian	Patent Number	Patent Assignee	Source Title - Arabic	Source Title	Source Title - Korean	Book Series Title	Book Series Subtitle	Volume	Issue	Special Issue	Meeting Abstract	Start Page	End Page	Article Number	Version	Version History	DOI	Book DOI	License Name	License URI	License Description	Early Access Date	Supplement	Document Type	Publication Date	Publication Year	Abstract	Abstract - Foreign	Abstract - English Transliteration	Abstract - Foreign	Abstract - Korean	Conference Title	Conference Date	Conference Sponsor	Conference Location	Times Cited, WoS Core
J	Li, Fiona; Picard-Fortin, Vanessa; Maheux-Lacroix, Sarah; Deans, Rebecca; Nesbitt-Hawes, Erin; McCormack, Lalla; Abbott, Jason					Abbott, Jason/0000-0002-4406-3121; Li, Fiona/0000-0003-4029-6806			The Efficacy of Vaginal Laser and Other Energy-based Treatments on Genital Symptoms in Postmenopausal Women: A Systematic Review and Meta-analysis								JOURNAL OF MINIMALLY INVASIVE GYNECOLOGY				28	3			668	683				10.1016/j.jmig.2020.08.001					MAR 2021		Review	MAR 2021	2021	Objective: This systematic review examined energy-based treatments of the vagina for postmenopausal vaginal symptoms.Data Sources: We performed a systematic review from April 2017 (the end date of our previous review) to April 2020, searching Medline, Embase, and Scopus.Methods of Study Selection: The inclusion criteria were all randomized studies, prospective studies with > 10 cases, and retrosp…									9
J	Radtke, Steven								Regarding Paracervical Block as a Strategy to Reduce Postoperative Pain After Laparoscopic Hysterectomy: A Randomized Controlled Trial Reply								JOURNAL OF MINIMALLY INVASIVE GYNECOLOGY				26	6			1203	1204				10.1016/j.jmig.2019.03.003							Letter	SEP-OCT 2019	2019										0
J	Lovett-Carter, Danielle								Regarding Paracervical Block as a Strategy to Reduce Postoperative Pain After Laparoscopic Hysterectomy: A Randomized Controlled Trial								JOURNAL OF MINIMALLY INVASIVE GYNECOLOGY				26	6			1203	1203				10.1016/j.jmig.2019.02.018							Letter	SEP-OCT 2019	2019										0
J	Evans, Devon					Evans, Devon/0000-0002-2326-5090			Regarding Optimal Dose of Pituitrin in Laparoscopic Uterine Myomectomy: A Prospective, Double-Blinded, Randomized Controlled Trial.								Journal of minimally invasive gynecology				28	11			1956	1956				10.1016/j.jmig.2021.08.013							Letter; Comment	2021-11	2021										0
J	Lim, Claire Yinn; Alonso, Anais; Koh, Yi Ying; Roydhouse, Stephanie; McCormack, Lalla; Deans, Rebecca; Nesbitt-Hawes, Erin; Rao, Archana; Causer, Louise; Abbott, Jason A.					Abbott, Jason/0000-0002-4406-3121; Causer, Louise/0000-0002-8814-0678; Lim, Claire Yinn/0000-0002-3694-9301			A Double-blinded, Randomized, Placebo-controlled Trial of Antibiotic Prophylaxis in Elective Non-hysterectomy Laparoscopic Surgery for Benign Gynecologic Conditions: A Pilot Study								JOURNAL OF MINIMALLY INVASIVE GYNECOLOGY				29	8			992	997				10.1016/j.jmig.2022.04.018					AUG 2022		Article	AUG 2022	2022	Study Objective: To determine the feasibility of a double-blinded randomized, placebo-controlled study in determining the efficacy of antibiotic prophylaxis in preventing postoperative infections (POIs) in elective nonhysterectomy laparoscopic procedures for benign gynecologic conditions. Design: Double-blinded, randomized, placebo-controlled trial. Setting: University-affiliated tertiary referra…									0
J	Muzii, Ludovico; Di Donato, Violante; Di Tucci, Chiara; Di Pinto, Anna; Cascialli, Gianluca; Monti, Marco; Patacchiola, Felice; Panici, Pierluigi Benedetti				Di Donato, Violante/O-1742-2019; Di Tucci, Chiara/AAE-4843-2021	Di Donato, Violante/0000-0002-9254-5790; Di Tucci, Chiara/0000-0002-1292-9672			Efficacy of Antibiotic Prophylaxis for Hysteroscopy: A Meta-Analysis of Randomized Trials								JOURNAL OF MINIMALLY INVASIVE GYNECOLOGY				27	1			29	37				10.1016/j.jmig.2019.07.006							Review	JAN 2020	2020	Objective: To assess the efficacy and side effects of antibiotic prophylaxis compared with placebo or no treatment in women undergoing hysteroscopy.Data Sources: A structured search was carried out in PubMed-Medline, Embase, and Cochrane Controlled Trials Register databases through December 31, 2018.Methods of Study Selection: The search included a combination of the following terms: hysteroscopy…									3
J	Zakhari, Andrew; Edwards, Darl; Ryu, Michelle; Matelski, John J.; Bougie, Olga; Murji, Ally					Ryu, Michelle/0000-0003-0499-6856; Murji, Ally/0000-0002-4216-4172			Dienogest and the Risk of Endometriosis Recurrence Following Surgery: A Systematic Review and Meta-analysis								JOURNAL OF MINIMALLY INVASIVE GYNECOLOGY				27	7			1503	1510				10.1016/j.jmig.2020.05.007							Article; Proceedings Paper	NOV-DEC 2020	2020	Study Objective: To determine whether dienogest therapy after endometriosis surgery reduces the risk of endometriosis recurrence compared with expectant management.Data Sources: Ovid MEDLINE, Ovid EMBASE, PubMed, Cochrane Central Register of Controlled Trials, Web of Science, LILACS, clinicaltrials.gov, and International Standard Randomized Controlled Trial Number Registry were searched from ince…					48th Global Congress of the American-Association-of-Gynecologic-Laparoscopists (AAGL) on Minimally Invasive Gynecology48th Global Congress of the American-Association-of-Gynecologic-Laparoscopists (AAGL) on Minimally Invasive Gynecology	NOV 09-13, 2019NOV 09-13, 2019	Amer Assoc Gynecol LaparoscopistsAmer Assoc Gynecol Laparoscopists	Vancouver, CANADAVancouver, CANADA	14
J	Hirsch, Martin; Tariq, Laiba; Duffy, James M. N.					Hirsch, Martin/0000-0002-0192-2803			Effect of Local Anesthetics on Postoperative Pain in Patients Undergoing Gynecologic Laparoscopy: A Systematic Review and Meta-analysis of Randomized Trials								JOURNAL OF MINIMALLY INVASIVE GYNECOLOGY				28	10			1689	1698				10.1016/j.jmig.2021.04.024					OCT 2021		Review	OCT 2021	2021	Objective: Pain remains a common complication after gynecologic laparoscopy. Use of local anesthesia may be beneficial in reducing postoperative pain. We performed a systematic review and meta-analysis to assess whether local anesthetic decreases postoperative pain after laparoscopic gynecologic procedures.Data Sources: We searched Cumulative Index to Nursing and Allied Health Literature, Embase,…									1
J	Huynh, Terri Q.; Patel, Nima R.; Goldstein, Neal D.; Makai, Gretchen E.								Preoperative Gabapentin for Minimally Invasive Hysterectomy: A Randomized Controlled Trial								JOURNAL OF MINIMALLY INVASIVE GYNECOLOGY				28	2			237	+				10.1016/j.jmig.2020.04.040					FEB 2021		Article	FEB 2021	2021	Study Objective: To evaluate whether a single dose of gabapentin given preoperatively reduces narcotic use 24 hours after minimally invasive hysterectomy (MIH).Design: Randomized controlled trial.Setting: Single academic-affiliated community hospital.Patients: Women undergoing MIH for benign indications between June 2016 and June 2017.Interventions: Subjects were randomized to receive a preoperat…									3
J	Farag, Sara; Padilla, Pamela Frazzini; Smith, Katherine A.; Zimberg, Stephen E.; Sprague, Michael L.								Postoperative Urinary Retention Rates after Autofill versus Backfill Void Trial following Total Laparoscopic Hysterectomy: A Randomized Controlled Trial								JOURNAL OF MINIMALLY INVASIVE GYNECOLOGY				28	4			829	837				10.1016/j.jmig.2020.07.013					APR 2021		Article	APR 2021	2021	Study Objective: To compare the rate of postoperative urinary retention (POUR) after total laparoscopic hysterectomy (TLH) using the autofill vs the backfill void trial. Secondary objectives were to compare the time to discharge from the recovery room, rate of postoperative urinary tract infection (UTI), perceived bladder condition, the effect of bladder func-tion on life, and patient satisfactio…									3
J	Hafidh, Bandr; Latifah, Hassan M.; Gari, Abdulrahim; Alshahrani, Majed Saeed; AlSghan, Rayan; Alkhamis, Waleed H.; Allam, Hassan Saleh; AlRasheed, May A.; Bakhsh, Hanadi; Abu-Zaid, Ahmed; Baradwan, Saeed				; Alkhamis, Waleed H./F-8792-2018	Abu-Zaid, Ahmed/0000-0003-2286-2181; Alkhamis, Waleed H./0000-0003-1774-2388			Vasopressin to Control Blood Loss during Hysterectomy: A Systematic Review and Meta-Analysis of Randomized Controlled Trials								JOURNAL OF MINIMALLY INVASIVE GYNECOLOGY				29	3			355	+				10.1016/j.jmig.2021.10.003					MAR 2022		Review	MAR 2022	2022	Objective: Minimizing intraoperative blood loss during hysterectomy is crucial to lessen associated perioperative morbidity. The aim of this investigation is to conduct a systematic review and meta-analysis of all randomized controlled trials (RCTs) that compared vasopressin versus normal saline in controlling intraoperative blood loss during hysterectomy.Data Sources: We screened 5 major databas…									0
J	Galhotra, Sheena; Zeng, Katie; Hu, Chengcheng; Norton, Taylor; Mahnert, Nichole; Smith, Rachael; Mourad, Jamal					Galhotra, Sheena/0000-0002-3893-1041			The Effect of Patient Positioning on Ureteral Efflux During Intraoperative Cystoscopy: a Randomized Controlled Trial.								Journal of minimally invasive gynecology													10.1016/j.jmig.2022.09.003							Journal Article	2022-Sep-11	2022	STUDY OBJECTIVE: To identify the relationship between patient position during surgery and time to confirmation of ureteral patency on cystoscopy.DESIGN: Randomized controlled trial.SETTING: Academic tertiary care medical center.PATIENTS OR PARTICIPANTS: A total of 91 adult women undergoing laparoscopic (either conventional or robotic) hysterectomy between February 2021 and February 2022 were rand…									0
J	Das, Deepanjana; Propst, Katie; Wechter, Mary Ellen; Kho, Rosanne M.								Evaluation of Positioning Devices for Optimization of Outcomes in Laparoscopic and Robotic-Assisted Gynecologic Surgery								JOURNAL OF MINIMALLY INVASIVE GYNECOLOGY				26	2			244	+				10.1016/j.jmig.2018.08.027							Review	FEB 2019	2019	In this review, we evaluate techniques, devices, and equipment for patient positioning and their effect on patient outcomes, such as cephalad slide and neuropathy, in laparoscopic and robotic-assisted gynecologic surgery. We conducted a systematic review by searching MEDLINE, Embase, and Cochrane Library for relevant articles published over a 15-year period. Study selection, data extraction, and …									8
J	Zhou, Qiaoyun; Shi, Xiaoyu; Saravelos, Sotirios; Huang, Xiaowu; Zhao, Yuting; Huang, Rui; Xia, Enlan; Li, Tin Chiu								Auto-Cross-Linked Hyaluronic Acid Gel for Prevention of Intrauterine Adhesions after Hysteroscopic Adhesiolysis: A Randomized Controlled Trial								JOURNAL OF MINIMALLY INVASIVE GYNECOLOGY				28	2			307	313				10.1016/j.jmig.2020.06.030					FEB 2021		Article	FEB 2021	2021	Study Objective: To investigate auto-cross-linked hyaluronic acid gel for the prevention of intrauterine adhesion (IUA) recurrence after hysteroscopic adhesiolysis.Design: A single-center, double-blinded randomized controlled trial.Setting: A tertiary university hospital.Patients: Two hundred seventy-two patients with moderate-to-severe (American Fertility Society [AFS] score >= 5) IUAs underwent…									15
J	Yang, Haeree; Song, Taejong								Effect of Abdominal Binder after Laparoscopic Treatment on Postoperative Recovery (BELT): A Randomized Controlled Trial								JOURNAL OF MINIMALLY INVASIVE GYNECOLOGY				27	4			854	859				10.1016/j.jmig.2019.06.021							Article	MAY-JUN 2020	2020	Study Objective: To determine the effect of an abdominal binder on recovery after laparoscopic surgery in patients with gynecologic disease.Design: A randomized controlled trial.Setting: A university hospital.Patients: Patients scheduled for gynecologic laparoscopy were randomly assigned to the abdominal binder (n = 33) and control groups (n = 33).Interventions: Use of an abdominal binder after l…									3
J	Zakhari, Andrew; Paek, Wusun; Chan, Wilson; Edwards, Darl; Matelski, John; Solnik, M. Jonathon; Murji, Ally					Murji, Ally/0000-0002-4216-4172			Retrograde Bladder Filling after Laparoscopic Gynecologic Surgery: A Double-blind Randomized Controlled Trial								JOURNAL OF MINIMALLY INVASIVE GYNECOLOGY				28	5			1006	+				10.1016/j.jmig.2020.09.019					MAY 2021		Article	MAY 2021	2021	Study Objective: To evaluate whether retrofilling the bladder on completion of elective laparoscopic gynecologic surgery for benign indications has an effect on the timing of the first postoperative void and the timing of discharge from the hospital.Design: Double-blind randomized controlled trial.Setting: Single academic surgical day hospital.Patients: Patients undergoing outpatient laparoscopic…									2
J	De Silva, Prathiba M.; Stevenson, Helen; Smith, Paul P.; Clark, T. Justin					De Silva, Prathiba/0000-0002-3234-1155			Pain and Operative Technologies Used in Office Hysteroscopy: A Systematic Review of Randomized Controlled Trials								JOURNAL OF MINIMALLY INVASIVE GYNECOLOGY				28	10			1699	1711				10.1016/j.jmig.2021.05.018					OCT 2021		Review	OCT 2021	2021	Objective: To identify technologies associated with the least operative pain in women undergoing operative office hysteroscopic procedures.Data Sources: MEDLINE, Embase, Cumulative Index to Nursing and Allied Health Literature, and Cochrane Central Register of Controlled Trials were searched until January 2021 using a combination of keywords hysteroscop*,endometrial ablation, outpatient, ambulato…									2
J	Jaunarena, Ibon; Ruiz, Ruben; Gorostidi, Mikel; Cobas, Paloma; Avila, Marisa; Del Valle, David; Cespedes, Juan; Lekuona, Arantza				Ruiz-Sautua, Rubén/AGP-5576-2022; JAUNARENA, IBON/H-8203-2017; Gorostidi, Mikel/D-8134-2016	Ruiz-Sautua, Rubén/0000-0002-3948-8387; JAUNARENA, IBON/0000-0003-2081-7862; Gorostidi, Mikel/0000-0001-5150-2797			Efficacy of a Fibrin Sealant (Tissucol Duo) for the Prevention of Lymphocele after Laparoscopic Pelvic Lymphadenectomy: A Randomized Controlled Trial								JOURNAL OF MINIMALLY INVASIVE GYNECOLOGY				26	5			954	959				10.1016/j.jmig.2018.10.002							Article	JUL-AUG 2019	2019	Study Objective: To assess the efficacy of Tissucol Duo (Baxter AG, Vienna, Austria) fibrin sealant in decreasing the incidence of lymphocele (LC) after pelvic laparoscopic lymph node dissection using harmonic shears.Design: Randomized controlled trial (Canadian Task Force classification level I).Setting: Tertiary referral and educational center.Patients: Seventy-four patients randomized to the u…									2
J	Long, Jaime B.; Bevil, Kristin; Giles, Dobie L.				Long, Jaime/AAO-4237-2020; Giles, Dobie/Q-3164-2019	Long, Jaime/0000-0003-4578-7989; Giles, Dobie/0000-0003-3813-1703			Preemptive Analgesia in Minimally Invasive Gynecologic Surgery								JOURNAL OF MINIMALLY INVASIVE GYNECOLOGY				26	2			198	218				10.1016/j.jmig.2018.07.018							Review	FEB 2019	2019	Preemptive analgesia is an intervention provided before initiating painful stimuli that may reduce or prevent subsequent pain. This systematic review examines the evidence supporting the practice of preemptive analgesia in minimally invasive gynecologic surgery (MIGS). We searched PubMed, Cochrane Register for Controlled Trials, and Embase from inception through February 26, 2018. The search was …									23
J	De Silva, Praveen; Daniels, Sam; Bukhari, Mujahid Emad; Choi, Sarah; Liew, Andy; Rosen, David Michael Beck; Conrad, Dean; Cario, Gregory Miles; Chou, Danny								Superior Hypogastric Plexus Nerve Block in Minimally Invasive Gynecology: A Randomized Controlled Trial								JOURNAL OF MINIMALLY INVASIVE GYNECOLOGY				29	1			94	102				10.1016/j.jmig.2021.06.017							Article	JAN 2022	2022	Study Objective: To assess the efficacy of a superior hypogastric plexus nerve block in reducing opioid requirements in the first 24 hours after minimally invasive gynecologic surgery.Design: Patient-blinded randomized controlled trial.Setting: Single-center academic institution (Sydney Women's Endosurgery Centre). Two surgeons administering the blocks in their own surgeries.Patients: Patients un…									3
J	Wu, Clara Q.; Albert, Arianne; Alfaraj, Sukainah; Taskin, Omur; Alkusayer, Ghadeer M.; Havelock, Jon; Yong, Paul; Allaire, Catherine; Bedaiwy, Mohamed A.				Albert, Arianne/AAG-7518-2019; taskin, omur/C-6864-2016	Albert, Arianne/0000-0002-3050-0888; taskin, omur/0000-0002-6656-0305; Alkusayer, Ghadeer/0000-0003-4361-3811; Yong, Paul/0000-0001-5521-3052; Bedaiwy, Mohamed/0000-0002-3454-8555			Live Birth Rate after Surgical and Expectant Management of Endometriomas after In Vitro Fertilization: A Systematic Review, Meta-Analysis, and Critical Appraisal of Current Guidelines and Previous Meta-Analyses								JOURNAL OF MINIMALLY INVASIVE GYNECOLOGY				26	2			299	+				10.1016/j.jmig.2018.08.029							Review	FEB 2019	2019	Controversy exists regarding surgical management of endometriomas in infertile women before in vitro fertilization (IVF) because growing evidence indicates that surgery may impair the ovarian response. The objective of the present systematic review and meta-analysis was to compare surgical and expectant management of endometriomas regarding IVF outcomes. Prospective and retrospective controlled s…									18
J	Budden, Aaron; Ravendran, Kavita; Abbott, Jason A.					Abbott, Jason/0000-0002-4406-3121			Identifying the Problems of Randomized Controlled Trials for the Surgical Management of Endometriosis-associated Pelvic Pain								JOURNAL OF MINIMALLY INVASIVE GYNECOLOGY				27	2			419	432				10.1016/j.jmig.2019.11.002							Review	FEB 2020	2020	Objective: To report on randomized controlled trials (RCTs) that examine the surgical treatment of endometriosis-associated pelvic pain and to highlight their strengths and weaknesses.Data Sources: We performed a systematic review of English-language, full-text articles addressing the surgical management of pain symptoms associated with endometriosis. The terms endometriosis, pain, surgery, lapar…									3
J	Takmaz, Ozguc; Bastu, Ercan; Ozbasli, Esra; Gundogan, Savas; Karabuk, Emine; Kocyigit, Muharrem; Dede, Suat; Naki, Murat; Kose, Faruk; Gungor, Mete				Takmaz, Ozguc/A-9611-2015; kose, fatih/G-4827-2016; Karabuk, Emine/AAC-7379-2022; Kocyigit, Muharrem/Q-7336-2017; Ozbasli, Esra/F-1695-2018	Takmaz, Ozguc/0000-0002-3397-7980; kose, fatih/0000-0002-0156-5973; Karabuk, Emine/0000-0003-2055-3000; Kocyigit, Muharrem/0000-0003-0615-6025; Ozbasli, Esra/0000-0003-0558-7296; GUNGOR, Mete/0000-0001-8010-4181			Perioperative Duloxetine for Pain Management After Laparoscopic Hysterectomy: A Randomized Placebo-Controlled Trial								JOURNAL OF MINIMALLY INVASIVE GYNECOLOGY				27	3			665	672				10.1016/j.jmig.2019.04.028							Article	MAR-APR 2020	2020	Study Objective: To evaluate the effect of perioperative duloxetine on pain management in patients recovering from laparoscopic hysterectomy.Design: A randomized placebo-controlled trial.Setting: A university hospital.Patients: Of 100 patients enrolled, 80 were randomized 1:1 to receive perioperative duloxetine (n = 40) or placebo (n = 40).Interventions: Patients undergoing laparoscopic hysterect…									6
J	Raina, Jason; Costello, Chris; Suarthana, Eva; Tulandi, Togas								Postoperative Discharge Opioid Consumption, Leftover, and Disposal after Obstetric and Gynecologic Procedures: A Systematic Review								JOURNAL OF MINIMALLY INVASIVE GYNECOLOGY				29	7			823	+				10.1016/j.jmig.2022.04.017					JUL 2022		Review	JUL 2022	2022	Objective: To perform a systematic review on consumption, leftover, and disposal of prescribed opioids after surgery in obstetrics and gynecology (The International Prospective Register of Systematic Reviews ID 249856).Data Sources: Electronic database searches on PubMed, Embase, Cochrane Library, and MEDLINE and other search methods including all studies published between the years 2000 and 2021…									0
J	Zhang, Jing; Zhou, Kunyan; Luo, Xiaoyan; Yang, Meina; Shen, Xiaoyang; Xu, Liangzhi								Variation of Laparoscopic Ovarian Drilling for Clomiphene Citrate-resistant Patients with Polycystic Ovary Syndrome and Infertility: A Meta-analysis								JOURNAL OF MINIMALLY INVASIVE GYNECOLOGY				27	5			1048	1058				10.1016/j.jmig.2019.06.022							Review	JUL-AUG 2020	2020	Objective: To evaluate novel surgical variations of laparoscopic ovarian drilling (LOD) and compare with standard bilateral LOD.Data Sources: Electronic databases were searched, including Cochrane database, CENTRAL, Ovid MEDLINE, Embase, PsycINFO, PubMed, Virtual Health Library, OpenSIGLE, ClinicalTrials.gov , ISRCTN, and The Chinese Clinical Trial Register in February 2019.Methods of Study Selec…									3
J	Lee, Jiyoung; Park, Chunghyun; Kim, Jihee; Ki, Yumin; Cha, Sun Hee; Kim, Jong Yeop					Lee, Jiyoung/0000-0002-5866-4657			Effect of Low-pressure Pulmonary Recruitment Maneuver on Postlaparoscopic Shoulder Pain: Randomized Controlled Trial								JOURNAL OF MINIMALLY INVASIVE GYNECOLOGY				27	1			173	177				10.1016/j.jmig.2019.03.020							Article	JAN 2020	2020	Study Objective: Postlaparoscopic shoulder pain (PLSP) is effectively reduced by a pulmonary recruitment maneuver (PRM). The goal of this study is to assess the efficacy of a PRM using maximal inspiratory pressure of 30 cm H2O, which is lower than previously studied pressure for reducing PLSP.Design: Randomized controlled trial.Setting: University hospital.Patients: Eighty-four patients who were …									10
J	Smith, Rachael B; Mahnert, Nichole D; Hu, Chengcheng; Steck-Bayat, Kayvahn; Womack, Ashley S; Mourad, Jamal					Smith, Rachael/0000-0003-0045-972X; Hu, Chengcheng/0000-0001-8525-0356			Impact of Retained Cystoscopy Fluid after Laparoscopic Hysterectomy: A Randomized Controlled Trial.								Journal of minimally invasive gynecology				28	2			288	296				10.1016/j.jmig.2020.05.024							Journal Article; Randomized Controlled Trial	2021-02	2021	STUDY OBJECTIVE: To investigate the impact of retained cystoscopy fluid after laparoscopic hysterectomy on time to spontaneous void, time to discharge, urinary retention, bladder discomfort, and patient satisfaction.DESIGN: Single-blind randomized controlled trial.SETTING: An academic medical center.PATIENTS: One hundred and twenty patients who underwent laparoscopic hysterectomy with universal c…									3
J	Harjee, Rahana; Khinda, Jaskaran; Bedaiwy, Mohamed A.					Bedaiwy, Mohamed/0000-0002-3454-8555; Harjee, Rahana/0000-0002-7130-8091			Reproductive Outcomes Following Surgical Management for Isthmoceles: A Systematic Review								JOURNAL OF MINIMALLY INVASIVE GYNECOLOGY				28	7			1291	+				10.1016/j.jmig.2021.03.012					JUL 2021		Review	JUL 2021	2021	Objective: To evaluate the efficacy of surgical management for isthmoceles in patients presenting with secondary infertility.Data Sources: A systematic search was performed in MEDLINE, EMBASE, and Cochrane Library databases from inception to May 2020. The search was limited to studies published in English.Methods of Study Selection: After the removal of duplicates, 3380 articles were screened for…									4
J	Cope, Adela G.; Wetzstein, Marnie M.; Mara, Kristin C.; Laughlin-Tommaso, Shannon K.; Warner, Nafisseh S.; Burnett, Tatnai L.					Cope, Adela/0000-0002-4126-2440			Abdominal Ice after Laparoscopic Hysterectomy: A Randomized Controlled Trial								JOURNAL OF MINIMALLY INVASIVE GYNECOLOGY				28	2			342	+				10.1016/j.jmig.2020.06.027					FEB 2021		Article	FEB 2021	2021	Study Objective: To assess the impact of abdominal ice packs on opioid use and pain control after laparoscopic hysterectomyDesign: Randomized controlled trial.Setting: Academic tertiary care medical center.Patients: Total of 142 adult women undergoing laparoscopic (either conventional or robotic) hysterectomy were randomized to control (n = 69) or intervention (n = 73). Exclusion criteria include…									0
J	He, Yunan; Zhong, Jiaojiao; Zhou, Wei; Zeng, Sen; Li, Hui; Yang, Hui; Shan, Nianchun				He, Yunan/V-8505-2018	He, Yunan/0000-0002-5726-4539			Four Surgical Strategies for the Treatment of Cesarean Scar Defect: A Systematic Review and Network Meta-analysis								JOURNAL OF MINIMALLY INVASIVE GYNECOLOGY				27	3			593	602				10.1016/j.jmig.2019.03.027							Review	MAR-APR 2020	2020	Objective: This network meta-analysis compared treatment via laparoscopy, hysteroscopy (HP), combined laparoscopy with HP (LH), and vaginal repair (VR) for reducing intermittent abnormal uterine bleeding and cesarean scar defect (CSD) diverticulum depth in patients with CSD.Data Sources: Electronic databases (PubMed, EMBASE, The Cochrane Central Register of Controlled Trials, MEDLINE, ClinicalTri…									8
J	Samy, Ahmed; Abbas, Ahmed M.; Rashwan, Ahmed S. S. A.; Talaat, Bassem; Eissa, Ahmed Ibrahim; Metwally, Ahmed A.; Hammad, Bahaa Eldin M.; Ibrahim, Ahmed M.; Elzahaby, Iman M.; Zaki, Sherif Sameh; El Sharkawy, Mohamed				Abbas, Ahmed/H-5235-2019; SAMY, AHMED/T-6214-2018	Abbas, Ahmed/0000-0002-2359-2729; Rashwan, Ahmed/0000-0001-7250-8688; Ibrahim, Ahmed/0000-0002-5896-4342; SAMY, AHMED/0000-0003-0150-828X			Vaginal Dinoprostone in Reducing Pain Perception During Diagnostic Office Hysteroscopy in Postmenopausal Women: A Randomized, Double-Blind, Placebo-Controlled Trial								JOURNAL OF MINIMALLY INVASIVE GYNECOLOGY				27	4			847	853				10.1016/j.jmig.2019.07.026							Article	MAY-JUN 2020	2020	Study Objective: To evaluate the efficacy of vaginal dinoprostone in reducing pain perception during diagnostic office hysteroscopy (OH) in postmenopausal women.Design: Randomized, double-blind controlled trial.Setting: Tertiary university hospital.Participants: Postmenopausal patients scheduled for OH.Interventions: Eligible participants were randomized in a 1:1 ratio to the dinoprostone and pla…									6
J	Yang, Lingling; Ma, Ning; Song, Dongmei; Huang, Xiaowu; Zhou, Qiaoyun; Guo, Yan; Xia, Enlan; Shi, Xiaoyu; Li, Tin Chiu								The Effect of Estrogen in the Prevention of Adhesion Reformation after Hysteroscopic Adhesiolysis: A Prospective Randomized Control Trial								JOURNAL OF MINIMALLY INVASIVE GYNECOLOGY				29	7			871	878				10.1016/j.jmig.2022.04.004					JUL 2022		Article	JUL 2022	2022	Study Objective: To evaluate whether estrogen therapy can reduce adhesion reformation after hysteroscopic adhesiolysis.Design: A single-center, single blinded, randomized controlled trial.Setting: A tertiary University Hospital.Patients: A total of 207 patients with mild (American Fertility Society [AFS] score 1-6) and severe (AFS score 7-12) intrauterine adhesion who underwent hysteroscopic adhe…									1
J	Knisely, Anne; Gamble, Charlotte R.; St Clair, Caryn M.; Hou, June Y.; Khoury-Collado, Fady; Gockley, Allison A.; Wright, Jason D.; Melamed, Alexander					Melamed, Alexander/0000-0002-0654-0863; Gamble, Charlotte/0000-0001-7655-1130			The Role of Minimally Invasive Surgery in the Care of Women with Ovarian Cancer: A Systematic Review and Meta-analysis								JOURNAL OF MINIMALLY INVASIVE GYNECOLOGY				28	3			537	543				10.1016/j.jmig.2020.11.007					MAR 2021		Review	MAR 2021	2021	Objective: To synthesize evidence from studies investigating survival outcomes for patients with ovarian cancer undergoing minimally invasive surgery (traditional or robotic laparoscopy) compared with those for patients with ovarian cancer undergoing laparotomy.Data Sources: We searched Ovid MEDLINE and Embase (from inception to December 2019).Methods of Study Selection: Observational cohort stud…									7
J	Di Lorenzo, Giovanni; Mirenda, Giuseppe; Springer, Serena; Mirandola, Maria Teresa; Mangino, Francesco Paolo; Romano, Federico; Ricci, Giuseppe					Di Lorenzo, Giovanni/0000-0002-8845-1206			Hysteroscopic Treatment of Cervical Pregnancy: A Scoping Review of the Literature								JOURNAL OF MINIMALLY INVASIVE GYNECOLOGY				29	3			345	+				10.1016/j.jmig.2021.09.712					MAR 2022		Review	MAR 2022	2022	Objective: Many therapies have been proposed for cervical pregnancy (CP) treatment; however, there is no consensus on the best practice to adopt, mainly owing to the rarity of this condition and the lack of randomized controlled trials. Therefore, there are no clinical practice guidelines for the management of this patient set. We presented an English literature review about the hysteroscopic man…									0
J	Mikhail, Emad; Tamhane, Nupur; Sarkar, Papri; Sappenfield, Elisabeth; Tanner, Jean Paul; Imudia, Anthony N.				Mikhail, Emad/A-6080-2015; Mikhail, Emad/ABI-7572-2020; Tamhane, Nupur/M-9757-2019; Sappenfield, Elisabeth/AAD-7418-2019	Mikhail, Emad/0000-0003-1502-3654; Tamhane, Nupur/0000-0003-0458-2418; Sappenfield, Elisabeth/0000-0001-8563-6056			Laparoscopic Entry Technique Using a Veress Needle Insertion with and without Concomitant CO2 Insufflation: A Randomized Controlled Trial								JOURNAL OF MINIMALLY INVASIVE GYNECOLOGY				26	7			1383	1388				10.1016/j.jmig.2019.02.011							Article	NOV-DEC 2019	2019	Study Objective: To compare the time and number of attempts needed for successful Veress needle entry during laparoscopic surgery using concomitant versus subsequent CO2 insufflation approaches.Design: Randomized controlled trial.Setting: University teaching hospital.Patients: One hundred consecutive patients scheduled for laparoscopic surgery by 2 high-volume laparoscopic surgeons were screened …									2
J	Dieter, Alexis A.; Conklin, Jamie L.; Willis-Gray, Marcella G.; Desai, Shivani; Grant, Megan; Bradley, Megan S.				Bradley, Megan/ABE-8131-2021	Dieter, Alexis/0000-0003-0850-3289; Conklin, Jamie/0000-0002-3527-9975			A Systematic Review of Randomized Trials Investigating Methods of Postoperative Void Trials Following Benign Gynecologic and Urogynecologic Surgeries								JOURNAL OF MINIMALLY INVASIVE GYNECOLOGY				28	6			1160	+				10.1016/j.jmig.2021.01.016					JUN 2021		Review	JUN 2021	2021	Objective: To perform a systematic review of randomized controlled trials (RCTs) studying postoperative void trials (VTs) following gynecologic and urogynecologic surgery to investigate (1) the optimal postoperative VT methodology and (2) the optimal time after surgery to perform a VT.Data Sources: PubMed, Embase, the Cochrane Central Register of Controlled Trials, and ClinicalTrials.gov.Method o…									3
J	Carrera, Maria; Perez Milan, Federico; Alcazar, Juan Luis; Alonso, Luis; Caballero, Miguel; Carugno, Jose; Dominguez, Jose Antonio; Moratalla, Enrique					Carugno, Jose/0000-0002-5716-4933			Effect of Hysteroscopic Metroplasty on Reproductive Outcomes in Women with Septate Uterus: Systematic Review and Meta-Analysis								JOURNAL OF MINIMALLY INVASIVE GYNECOLOGY				29	4			465	475				10.1016/j.jmig.2021.10.001					APR 2022		Review	APR 2022	2022	Objective: The aim of this systematic review with meta-analysis is to evaluate the impact of hysteroscopic metroplasty on adverse reproductive outcomes such as miscarriage, preterm birth, and fetal malpresentation in patients with history of infertility or previous poor obstetrical outcomes. Data Sources: A systematic electronic search from inception each database up to April 2021 including the f…									5
J	De Silva, Prathiba M.; Stevenson, Helen; Smith, Paul P.; Clark, T. Justin					De Silva, Prathiba/0000-0002-3234-1155			A Systematic Review of the Effect of Type, Pressure, and Temperature of the Distension Medium on Pain During Office Hysteroscopy								JOURNAL OF MINIMALLY INVASIVE GYNECOLOGY				28	6			1148	+				10.1016/j.jmig.2021.01.003					JUN 2021		Review	JUN 2021	2021	Objective: To identify the optimal distension medium type, pressure, and temperature to minimize pain during office hysteroscopy.Data Sources: MEDLINE, EMBASE, CINAHL, and CENTRAL were searched from inception to January 29, 2020.Methods of Study Selection: We included randomized controlled trials in which women undergoing office hysteroscopy were randomized to either a distension medium type, pre…									3
J	Luko, Liel; Parush, Avi; Matanes, Emad; Lauterbach, Roy; Taitler, Ayal; Lowenstein, Lior								An Efficient Single-session Spatial Skill Trainer for Robot-assisted Surgery: A Randomized Trial								JOURNAL OF MINIMALLY INVASIVE GYNECOLOGY				27	3			728	+				10.1016/j.jmig.2019.05.014							Article	MAR-APR 2020	2020	Study Objective: To introduce and examine a single session of spatial skill training as an efficient means of improving surgical suturing performance in robot-assisted surgery.Design: A randomized, controlled trial.Setting: A tertiary university medical center in Israel.Participants: A purposive sample composed of 41 residents with no robotic suturing skills.Interventions: A computer-based simula…									1
J	Li, Xueying; Wu, Ling; Zhou, Yanfei; Fan, Xing; Huang, Jufang; Wu, Juhua; Yu, Renxiu; Lou, Jianying; Yang, Mengjie; Yao, Zhihong; Xue, Min				Jufang, Huang/AAW-1847-2020	Jufang, Huang/0000-0002-9161-1055			New Crosslinked Hyaluronan Gel for the Prevention of Intrauterine Adhesions after Dilation and Curettage in Patients with Delayed Miscarriage: A Prospective, Multicenter, Randomized, Controlled Trial								JOURNAL OF MINIMALLY INVASIVE GYNECOLOGY				26	1			94	99				10.1016/j.jmig.2018.03.032							Article	JAN 2019	2019	Study Objectives: To evaluate the efficacy of a new crosslinked hyaluronan (NCH) gel in reducing the formation of intrauterine adhesions (IUAs) after dilation and curettage (D&C).Design: Randomized controlled trial (Canadian Task Force classification I).Settings: Six hospitals for maternal and child healthcare in China.Patients: A total of 300 patients were randomized to undergo D&C for delayed m…									25
J	Garcia-Garcia, Irene; Luis Alcazar, Juan; Rodriguez, Ignacio; Angela Pascual, Maria; Garcia-Tejedor, Amparo; Guerriero, Stefano				Rodriguez, Ignacio/AAP-3447-2021; Rodriguez, Ignacio/GMW-6737-2022	Rodriguez, Ignacio/0000-0002-6586-0111; Rodriguez, Ignacio/0000-0002-6586-0111; Pascual, M.Angela/0000-0001-5095-6981; Alcazar, Juan Luis/0000-0002-9700-0853; Garcia-Tejedor, Amparo/0000-0003-3398-0570; Guerriero, Stefano/0000-0002-1359-7155			Recurrence Rate and Morbidity after Ultrasound-guided Transvaginal Aspiration of Ultrasound Benign-appearing Adnexal Cystic Masses with and without Sclerotherapy: A Systematic Review and Meta-analysis								JOURNAL OF MINIMALLY INVASIVE GYNECOLOGY				29	2			204	212				10.1016/j.jmig.2021.09.708							Review	FEB 2022	2022	Objective: To determine the pooled recurrence rate of benign adnexal masses/cysts (namely simple cyst, endometrioma, hydrosalpinx, peritoneal cyst) after transvaginal ultrasound-guided aspiration, with or without sclerotherapy.Data Sources: Search of studies published in PubMed and Web of Science databases between January 1990 and December 2020.Methods of Study Selection: A systematic search stra…									0
J	Ren, Yuan; Sun, Dawei; Pei, Lijian; Liu, Xia; Liu, Ying; Liu, Haiyuan								A Full Enhanced Recovery after Surgery Program in Gynecologic Laparoscopic Procedures: A Randomized Controlled Trial								JOURNAL OF MINIMALLY INVASIVE GYNECOLOGY				28	12			1610	+				10.1016/j.jmig.2021.01.024					SEP 2021		Article	DEC 2021	2021	Study Objective: To assess whether a full enhanced recovery after surgery (ERAS) program can further improve perioperative outcomes among patients undergoing gynecologic laparoscopic procedures relative to those receiving limited ERAS management.Design: Randomized controlled trial.Setting: Tertiary hospital, China: December 2018 to October 2019.Patients: Total of 144 women scheduled for simple el…									3
J	Vignarajan, Chithira Pulimoottil; Malhotra, Neena; Singh, Neeta					Pulimoottil Vignarajan, Chithira/0000-0001-7403-7840			Ovarian Reserve and Assisted Reproductive Technique Outcomes After Laparoscopic Proximal Tubal Occlusion or Salpingectomy in Women with Hydrosalpinx Undergoing in Vitro Fertilization: A Randomized Controlled Trial								JOURNAL OF MINIMALLY INVASIVE GYNECOLOGY				26	6			1070	1075				10.1016/j.jmig.2018.10.013							Article; Proceedings Paper	SEP-OCT 2019	2019	Study Objective: To evaluate the outcomes of assisted reproductive technology (ART) after proximal tubal occlusion (PTO) or salpingectomy in patients with hydrosalpinx undergoing in vitro fertilization-embryo transfer (IVF-ET).Design: Randomized controlled trial (Canadian Task Force classification I).Setting: All India Institute of Medical Sciences, New Delhi, India.Patients: A total of 165 patie…					44th Global Congress on Minimally Invasive Gynecology of the American-Association-of-Gynecologic-Laparoscopists (AAGL)44th Global Congress on Minimally Invasive Gynecology of the American-Association-of-Gynecologic-Laparoscopists (AAGL)	NOV 15-19, 2015NOV 15-19, 2015	Amer Assoc Gynecol LaparoscopistsAmer Assoc Gynecol Laparoscopists	Las Vegas, NVLas Vegas, NV	12
J	Iwanoff, Christopher; Salamon, Charbel					Iwanoff, Christopher/0000-0002-9964-8768			Liposomal Bupivacaine Versus Bupivacaine Hydrochloride with Lidocaine during Midurethral Sling Placement: A Randomized Controlled Trial								JOURNAL OF MINIMALLY INVASIVE GYNECOLOGY				26	6			1133	1138				10.1016/j.jmig.2018.11.005							Article	SEP-OCT 2019	2019	Study Objective: To study the effects of liposomal bupivacaine (LB) compared with bupivacaine hydrochloride with lidocaine on postoperative day 1 pain scores.Design: A randomized controlled trial (Canadian Task Force classification 1).Setting: An academic medical center within the department of female pelvic medicine and reconstructive surgery.Patients: Fifty-seven patients undergoing midurethral…									12
J	De Silva, Prathiba M.; Mahmud, Ayesha; Smith, Paul P.; Clark, T. Justin					De Silva, Prathiba/0000-0002-3234-1155; Mahmud, Ayesha/0000-0001-7864-7865			Analgesia for Office Hysteroscopy: A Systematic Review and Meta-analysis								JOURNAL OF MINIMALLY INVASIVE GYNECOLOGY				27	5			1034	1047				10.1016/j.jmig.2020.01.008							Review	JUL-AUG 2020	2020	Objective: To identify the most effective analgesia for women undergoing office hysteroscopy.Data Sources: We searched Medline, Embase, the Cumulative Index to Nursing and Allied Health Literature, and the Cochrane Library from inception until August 2019 for studies that investigated the effect of different analgesics on pain control in office hysteroscopy.Methods of Study Selection: We included…									13
J	Guo, Feihe; Jiao, Cuicui; Xu, Kaihong; Yang, Chunbo; Huang, Xiadi; Lu, Yongchao; Xu, Lili; Chen, Xinzhong				xu, li/GNH-3667-2022				Optimal Dose of Pituitrin in Laparoscopic Uterine Myomectomy: A Double-Blinded, Randomized Controlled Trial								JOURNAL OF MINIMALLY INVASIVE GYNECOLOGY				28	12			2073	2079				10.1016/j.jmig.2021.06.008					DEC 2021		Article	DEC 2021	2021	Study Objective: To determine the optimal effective dose of pituitrin in laparoscopic myomectomy for uterine leiomyoma.Design: Double-blinded, randomized controlled trial.Setting: Tertiary women's hospital in China.Patients: Total of 118 patients who underwent laparoscopic myomectomy.Interventions: Patients randomly received 0, 2, 4, or 6 units of pituitrin injected into the myometrium surroundin…									1
J	Radtke, Steven; Boren, Todd; Depasquale, Stephen								Paracervical Block as a Strategy to Reduce Postoperative Pain after Laparoscopic Hysterectomy: A Randomized Controlled Trial								JOURNAL OF MINIMALLY INVASIVE GYNECOLOGY				26	6			1164	1168				10.1016/j.jmig.2018.12.001							Article	SEP-OCT 2019	2019	Study Objective: To determine if performing a paracervical block with .5% bupivacaine before laparoscopic hysterectomy reduces postoperative pain.Design: Double-blind randomized controlled trial (Canadian Task Force classification I).Setting: University-affiliated hospital.Patients: Women aged between 18 and 65 years scheduled to undergo total laparoscopic hysterectomy for benign indications.Inte…									10
J	Burks, Channing; Lee, Mabel; DeSarno, Michael; Findley, Joseph; Flyckt, Rebecca								Excision versus Ablation for Management of Minimal to Mild Endometriosis: A Systematic Review and Meta-analysis								JOURNAL OF MINIMALLY INVASIVE GYNECOLOGY				28	3			587	597				10.1016/j.jmig.2020.11.028					MAR 2021		Review	MAR 2021	2021	Objective: The aim of this systematic review and meta-analysis was to perform an updated analysis of the literature in regard to the surgical management of minimal to mild endometriosis. This study evaluated women of reproductive age with superficial endometriosis to determine if the results of surgical excision compared with those of ablation in improved pain scores postoperatively.Data Sources:…									3
J	Ellington, David Rich; Shum, Phillip Corey; Dennis, Adiki; Willis, Heather Lynn; Szychowski, Jeff Michael; Richter, Holly Elizabeth					Richter, Holly E/0000-0001-7741-5771; Szychowski, Jeff/0000-0002-1727-1662			Female Pelvic Floor Immersive Simulation: A Randomized Trial to Test the Effectiveness of a Virtual Reality Anatomic Model on Resident Knowledge of Female Pelvic Anatomy								JOURNAL OF MINIMALLY INVASIVE GYNECOLOGY				26	5			897	901				10.1016/j.jmig.2018.09.003							Article; Proceedings Paper	JUL-AUG 2019	2019	Study Objective: To estimate the effect of a virtual reality (VR) anatomic model (VisCubeSX; VisBox, Inc., Saint Joseph, IL) on obstetrics and gynecology residents' knowledge of female pelvic floor anatomy compared with a traditional curriculum.Design: Randomized controlled trial (Canadian Task Force classification I).Setting: Academic obstetrics and gynecology resident training program.Intervent…					40th Annual Scientific Meeting of the Society-of-Gynecologic-Surgeons40th Annual Scientific Meeting of the Society-of-Gynecologic-Surgeons	MAR 23-28, 2014MAR 23-28, 2014	Soc Gynecol SurgSoc Gynecol Surg	Scottsdale, AZScottsdale, AZ	7
J	Beguinot, Marie; Botchorishvili, Revaz; Comptour, Aurelie; Curinier, Sandra; Campagne-Loiseau, Sandrine; Chauvet, Pauline; Pereira, Bruno; Pouly, Jean-Luc; Rabischong, Benoit; Canis, Michel; Bourdel, Nicolas					Botchorishvili, Revaz/0000-0003-2722-7232; canis, michel/0000-0003-0852-7811			Minilaparoscopic Total Hysterectomy in Current Practice Feasibility and Benefits: A Unicentric, Randomized Controlled Trial								JOURNAL OF MINIMALLY INVASIVE GYNECOLOGY				27	3			673	680				10.1016/j.jmig.2019.05.016							Article	MAR-APR 2020	2020	Study Objective: To investigate whether mini-instrumentation may be used for hysterectomy (HT) by all surgeons (assistants and seniors) without increasing the operative time or altering surgeon working conditions.Design: A unicenter, randomized controlled, single blind, parallel, noninferiority trial comparing 2 surgical techniques.Setting: A tertiary referral center.Patients: Thirty-two patients…									10
J	Prodromidou, Anastasia; Pavlakis, Kitty; Pergialiotis, Vasileios; Frountzas, Maximos; Machairas, Nikolaos; Kostakis, Ioannis D.; Korou, Laskarina M.; Stergios, Konstantinos; Dimitroulis, Dimitrios; Vaos, George; Perrea, Despoina N.				Prodromidou, Anastasia/M-7931-2019; Machairas, Nikolaos/AAA-2982-2020; Pergialiotis, Vasilios/H-3772-2019; Frountzas, Maximos/HGA-7986-2022; Kostakis, Ioannis/X-9814-2019; Frountzas, Maximos/AAV-4137-2020	Machairas, Nikolaos/0000-0003-3239-3905; Pergialiotis, Vasilios/0000-0003-4510-1633; Kostakis, Ioannis/0000-0002-9901-5223; Frountzas, Maximos/0000-0001-9157-9860; Prodromidou, Anastasia/0000-0002-4250-1853			Healing after Resection of Colonic Endometriosis and Growth Factor-enriched Agents: An Experimental Rat Model								JOURNAL OF MINIMALLY INVASIVE GYNECOLOGY				26	3			463	470				10.1016/j.jmig.2018.04.025							Article	MAR-APR 2019	2019	Study Objective: To examine the potential beneficial effect of platelet-rich plasma (PRP) and fibrin sealant (TISSEEL; Baxter Healthcare Corporation, Deerfield, IL) on bowel wound healing after shaving of an experimentally induced endometriotic lesion.Design: A single-blind, randomized study (Canadian Task Force classification I).Setting: A certified animal research facility.Animals: Thirty femal…									3
J	Lopez, Claudia C.; De Los Rios, Jose F.; Gonzalez, Yenyffer; Maria Vasquez-Trespalacios, Elsa; Serna, Daniel; Arango, Adriana; Cifuentes, Carolina; Vasquez, Ricardo; Castaneda, Juan D.; Almanza, Luis A.; Jimenez, Luis A.					Vasquez-Trespalacios, Elsa Maria/0000-0002-0665-5310			Barbed Suture versus Conventional Suture for Vaginal Cuff Closure in Total Laparoscopic Hysterectomy: Randomized Controlled Clinical Trial								JOURNAL OF MINIMALLY INVASIVE GYNECOLOGY				26	6			1104	1109				10.1016/j.jmig.2018.08.030							Article	SEP-OCT 2019	2019	Study Objective: To determine the surgical time, suture time, presence of postoperative dyspareunia, and complications that occur after closing the vaginal cuff with a barbed suture compared with conventional suture.Design: A randomized, controlled clinical trial (Canadian Task Force classification I).Setting: Private gynecologic clinic in Medellin, Colombia.Patients: One hundred fifty women who …									16
J	Behbehani, Sadikah; Suarez-Salvador, Elena; Buras, Matthew; Magtibay, Paul; Magrina, Javier					Buras, Matthew/0000-0001-6503-0989			Mortality Rates in Benign Laparoscopic and Robotic Gynecologic Surgery: A Systematic Review and Meta-analysis								JOURNAL OF MINIMALLY INVASIVE GYNECOLOGY				27	3			603	+				10.1016/j.jmig.2019.10.005							Review	MAR-APR 2020	2020	Objective: To review mortality rates in benign gynecologic minimally invasive laparoscopic and robotic surgery (MIS) and the rates associated with commonly performed MIS procedures.Data Sources: An electronic-based search was performed on PubMed, Embase, Scopus, Web of Science, and Cochrane Database for articles published in the last 10 years in English, French, German, Spanish, and Italian.Metho…									4
J	Norris, Sarah; Papillon-Smith, Jessica; Gagnon, Louise-Helene; Jacobson, Michelle; Sobel, Mara; Shore, Eliane M.				Shore, Eliane/AAG-7663-2021	Shore, Eliane/0000-0001-9714-7858			Effect of a Surgical Teaching Video on Resident Performance of a Laparoscopic Salpingo-oophorectomy: A Randomized Controlled Trial								JOURNAL OF MINIMALLY INVASIVE GYNECOLOGY				27	7			1545	1551				10.1016/j.jmig.2020.01.010							Article; Proceedings Paper	NOV-DEC 2020	2020	Study Objective: To assess the effect of a surgical teaching video on junior resident knowledge and performance of a laparoscopic salpingo-oophorectomy (LSO).Design: Randomized controlled trial.Setting: Urban tertiary care academic obstetrics and gynecology department.Patients: First- and second-year gynecology residents.Interventions: Access to an education video on LSO for 1 week before perform…					48th Global Congress of the American-Association-of-Gynecologic-Laparoscopists (AAGL) on Minimally Invasive Gynecology48th Global Congress of the American-Association-of-Gynecologic-Laparoscopists (AAGL) on Minimally Invasive Gynecology	NOV 09-13, 2019NOV 09-13, 2019	Amer Assoc Gynecol LaparoscopistsAmer Assoc Gynecol Laparoscopists	Vancouver, CANADAVancouver, CANADA	4
J	Kilpio, Olga; Harkki, Paivi S. M.; Mentula, Maarit J.; Pakarinen, Paivi, I								Health-related Quality of Life after Laparoscopic Hysterectomy following Enhanced Recovery after Surgery Protocol or a Conventional Recovery Protocol								JOURNAL OF MINIMALLY INVASIVE GYNECOLOGY				28	9			1650	1655				10.1016/j.jmig.2021.02.008					SEP 2021		Article	SEP 2021	2021	Study Objective: To compare the health-related quality of life (HRQoL) and psychologic distress after laparoscopic hysterectomy (LH) following enhanced recovery after surgery (ERAS) and conventional recovery protocols.Design: A secondary analysis of a single-center randomized controlled trial.Setting: University hospital.Patients: Women assigned to LH were randomly divided into 2 groups: interven…									4
J	Capmas, Perrine; Suarthana, Eva; Tulandi, Togas					CAPMAS, Perrine/0000-0002-4232-5140			Management of Hydrosalpinx in the Era of Assisted Reproductive Technology: A Systematic Review and Meta-analysis								JOURNAL OF MINIMALLY INVASIVE GYNECOLOGY				28	3			418	441				10.1016/j.jmig.2020.08.017					MAR 2021		Review	MAR 2021	2021	Objective: To conduct a systematic review and meta-analysis evaluating the effect of hydrosalpinx on pregnancy outcomes, to compare different types of management of hydrosalpinx and their impact on pregnancy rates as well as on the ovarian reserve.Data Sources: Electronic search using Pubmed, EMBASE, Ovid MEDLINE, Google Scholar, ClinicalTrials.gov, and Cochrane Central Register of Controlled Tri…									2
J	Tranoulis, Anastasios; Georgiou, Dimitra; Alazzam, Mo'iad; Borley, Jane					Alazzam, Moiad/0000-0001-8202-0969			Combined Laparoscopic Uterine Artery Occlusion and Myomectomy versus Laparoscopic Myomectomy: A Direct-Comparison Meta-Analysis of Short- and Long-Term Outcomes in Women with Symptomatic Leiomyomas								JOURNAL OF MINIMALLY INVASIVE GYNECOLOGY				26	5			826	837				10.1016/j.jmig.2019.02.004							Review	JUL-AUG 2019	2019	Objective: To ascertain the efficacy and safety of laparoscopic uterine artery occlusion (LUAO) during laparoscopic myomectomy (LM) on intra-and postoperative morbidity and to assess its impact on leiomyoma recurrence rates.Data Sources: MEDLINE, Scopus, Web of Science, and Cochrane Database were searched for relevant references from inception until December 2018, in line with PRISMA guidelines.M…									6
J	Jitchanwichai, Akarawit; Soonthornpun, Karanrat								Effect of Premedication Hyoscine-N-Butylbromide before Hysterosalpingography for Diagnosis of Proximal Tubal Obstruction in Infertile Women: A Randomized Double-Blind Controlled Trial								JOURNAL OF MINIMALLY INVASIVE GYNECOLOGY				26	1			110	116				10.1016/j.jmig.2018.03.034							Article	JAN 2019	2019	Study Objective: To assess the effect of hyoscine-N-butylbromide (HBB) as premedication on the rate of proximal tubal obstruction during hysterosalpingography (HSG).Design: A randomized, double-blind controlled trial (Canadian Task Force classification I).Setting: The Infertility Clinic of Songkianagarind Hospital.Patients: One hundred and forty-six infertile women indicated for HSG investigation…									5
J	Boerner, Thomas; Roche, Kara Long					Boerner, Thomas/0000-0001-7030-1325			Salpingectomy for the Risk Reduction of Ovarian Cancer: Is It Time for a Salpingectomy-alone Approach?								JOURNAL OF MINIMALLY INVASIVE GYNECOLOGY				28	3			403	408				10.1016/j.jmig.2020.09.020					MAR 2021		Article	MAR 2021	2021	Objective: To summarize published evidence supporting current strategies for the prevention of epithelial ovarian cancer in women with a genetic, elevated risk for the development of this disease, as well as the emerging data on the novel salpingectomy with delayed oophorectomy (SDO) strategy. Furthermore, we will explore whether salpingectomy alone is a viable risk-reducing strategy for these wo…									4
J	Delecourt, Camille; Tourette, Claire; Crochet, Patrice; Pivano, Audrey; Hamouda, Ilyes; Agostini, Aubert					Hamouda, Ilyes/0000-0003-0496-458X; Delecourt, Camille/0000-0002-2628-8925			Benefits of AirSeal System in Laparoscopic Hysterectomy for Benign Condition: A Randomized Controlled Trial								JOURNAL OF MINIMALLY INVASIVE GYNECOLOGY				29	8			1003	1010				10.1016/j.jmig.2022.05.005					AUG 2022		Article	AUG 2022	2022	Study Objective: To compare the AirSeal insufflation system with the standard insufflation system for postoperative abdominal pain after laparoscopic hysterectomy for benign pathology.Design: Randomized controlled trial.Setting: Teaching Hospital La Conception, Marseille, France, February 2018 to July 2020.Patients: A total of 80 patients scheduled for a laparoscopic hysterectomy for benign patho…									0
J	Warehime, Jenna M; Lenger, Stacy M; Feng, Xiang Yu; Cope, Zebulun; Feroz, Rehan; Gaskins, Jeremy; Gupta, Ankita; Francis, Sean; Hamm, Jennifer								Video Playback as an Educational Tool for Improving Resident Laparoscopic Performance: A Randomized Controlled Trial.								Journal of minimally invasive gynecology													10.1016/j.jmig.2022.10.002							Journal Article	2022-Oct-09	2022	STUDY OBJECTIVE: In this single masked, randomized controlled study, we evaluate if watching video recordings of oneself performing Fundamentals of Laparoscopic Skills (FLS) exercises results in an improvement on the 30-point Global Operative Assessment of Laparoscopic Skills (GOALS) assessment among Obstetrics & Gynecology (Ob/Gyn) residents.DESIGN: Twenty-three Ob/Gyn residents in the 2020-2021…									0
J	Dong, Xue; Pan, Changqing; Wang, Dan; Shi, Mengdan; Li, Yonghong; Tan, Xin; Guo, Tao					Guo, Tao/0000-0002-6898-9797			Bladder Backfilling versus Standard Catheter Removal for Trial of Void after Outpatient Laparoscopic Gynecologic Surgery: A Systematic Review and Meta-Analysis								JOURNAL OF MINIMALLY INVASIVE GYNECOLOGY				29	2			196	+				10.1016/j.jmig.2021.08.027							Review	FEB 2022	2022	Objective: To compare the rate of postoperative urinary retention and time to discharge between bladder backfilling and standard catheter removal for trial of void (TOV) after outpatient laparoscopic gynecologic surgery. Our secondary objectives were to compare the time to void, postoperative complications, and patient satisfaction.Data Sources: We searched the PubMed, Ovid MEDLINE, Embase, Cochr…									0
J	Telek, Savci Bekir; Gurbuz, Zeynep; Kalafat, Erkan; Ata, Baris					telek, savci/0000-0003-3833-9109; Ata, Baris/0000-0003-1106-3747			Oral Gonadotropin-Releasing Hormone Antagonists in the Treatment of Uterine Myomas: A Systematic Review and Network Meta-analysis of Efficacy Parameters and Adverse Effects								JOURNAL OF MINIMALLY INVASIVE GYNECOLOGY				29	5			613	625				10.1016/j.jmig.2021.12.011					APR 2022		Review	MAY 2022	2022	Objective: The aim of this systematic review is to gather and synthesize evidence regarding the use of oral gonadotrophin-releasing hormone (GnRH) antagonist for the treatment of bleeding associated with uterine myomas.Data Sources: Web of Science, and MEDLINE databases were searched electronically on March 5, 2021, using combinations of the relevant Medical Subject Headings terms and keywords. T…									0
J	Smith, Anna Jo Bodurtha; Jones, Tiffany Nicole; Miao, Diana; Fader, Amanda Nickles				Smith, Anna Jo/ABF-4403-2021	Smith, Anna Jo/0000-0002-7692-773X			Minimally Invasive Radical Hysterectomy for Cervical Cancer: A Systematic Review and Meta-analysis								JOURNAL OF MINIMALLY INVASIVE GYNECOLOGY				28	3			544	U60				10.1016/j.jmig.2020.12.023					MAR 2021		Review	MAR 2021	2021	Objective: To compare recurrence rate, progression-free survival (PFS), and overall survival for early-stage cervical cancer after minimally invasive (MIS) vs abdominal radical hysterectomy.Data Sources: MEDLINE, Embase, Cochrane Central Register of Controlled Trials, and Cochrane Library databases.Methods of Study Selection: We identified studies from 1990 to 2020 that included women with stage …									13
J	Madueke-Laveaux, Obianuju S.; Advincula, Arnold; Grimes, Cara L.; Walters, Ryan; Kim, Jin Hee; Simpson, Khara; Truong, Mireille; Young, Constance; Landau, Ruth; Ryntz, Timothy				Grimes, Cara/T-1365-2019	Grimes, Cara/0000-0001-5927-1663			Comparison of Carbon Dioxide Absorption Rates in Gynecologic Laparoscopy with a Valveless versus Standard Insufflation System: Randomized Controlled Trial								JOURNAL OF MINIMALLY INVASIVE GYNECOLOGY				27	1			225	234				10.1016/j.jmig.2019.05.005							Article	JAN 2020	2020	Study Objective: The primary objective was to compare carbon dioxide (CO2) absorption rates in patients undergoing gynecologic laparoscopy with a standard versus valveless insufflation system (AirSeal; ConMed, Utica, NY) at intraabdominal pressures (IAPs) of 10 and 15 mm Hg. Secondary objectives were assessment of surgeons' visualization of the operative field, anesthesiologists' ability to maint…									8
J	Barel, Oshri; Preuss, Elad; Stolovitch, Natan; Weinberg, Shiri; Barzilay, Eran; Pansky, Moty				Barzilay, Eran/AAH-4433-2021				Addition of Lidocaine to the Distension Medium in Hysteroscopy Decreases Pain during the Procedure-A Randomized Double-blind, Placebo-controlled Trial								JOURNAL OF MINIMALLY INVASIVE GYNECOLOGY				28	4			865	871				10.1016/j.jmig.2020.08.003					APR 2021		Article	APR 2021	2021	Study Objective: To evaluate the effect of adding a local anesthetic to the distension medium in office diagnostic hysteroscopy using the vaginoscopic approach on pain during the procedure. Secondary aims included documenting side effects, patient satisfaction, and the time needed to complete the procedure.Design: Randomized double-blind placebo-controlled study.Setting: University-affiliated hos…									0
J	Rund, Nansy Mohamed Ali; El Shenoufy, Hossam; Islam, Bassem Aly; El Husseiny, Tarek; Nassar, Salma Ashraf; Mohsen, Reham A.; Alaa, Doaa; Allah, Sherine H. Gad; Bakry, Ahmed; Refaat, Rania; Gehad, Mahmoud Ahmed; Kotb, Mohamed Mahmoud Mohamed; Osman, Omneya M.; Ashour, Ahmed S. A.; Ali, Ahmed Said; Taher, Ayman; Kholaif, Khaled; Hashem, Ahmed T.; Elsallamy, Ayman Aly Hamed; Nour, Dalia Adel; Dahab,…					Said Ali, Ahmed/0000-0001-9616-3709			Determining the Optimal Time Interval between Vaginal Dinoprostone Administration and Diagnostic Office Hysteroscopy in Nulliparous Women: A Randomized, Double-blind Trial								JOURNAL OF MINIMALLY INVASIVE GYNECOLOGY				29	1			85	93				10.1016/j.jmig.2021.06.021							Article	JAN 2022	2022	Study Objective: To determine the optimal timing of vaginal dinoprostone administration before office hysteroscopy (OH) in nulliparous women.Design: Randomized, double-blind trial.Setting: Tertiary referral hospital.Patients: A total of 180 nulliparous women undergoing diagnostic OH.Interventions: We randomly allocated the women to long-interval or short-interval dinoprostone groups: three mg din…									2
J	Cho, Eun-Ah; Lee, Nae Hyun; Ahn, Jin-Hee; Choi, Won-Jun; Byun, Jae-Hoon; Song, Taejong								Preoperative Oral Carbohydrate Loading in Laparoscopic Gynecologic Surgery: A Randomized Controlled Trial								JOURNAL OF MINIMALLY INVASIVE GYNECOLOGY				28	5			1086	+				10.1016/j.jmig.2020.12.002					MAY 2021		Article	MAY 2021	2021	Study Objective: To determine whether carbohydrate loading improves the postoperative quality of recovery (QoR) better than the midnight fasting policy in laparoscopic gynecologic surgeries.Design: Randomized, parallel-group trial. Setting: Tertiary university hospital.Patients: Female patients scheduled for laparoscopic gynecologic surgery for nonmalignant gynecologic diseases.Interventions: Eig…									2
J	Melcer, Yaakov; Nimrodi, Maya; Levinsohn-Tavor, Orna; Gal-Kochav, Maayan; Pekar-Zlotin, Marina; Maymon, Ron								Analgesic Efficacy of Intrauterine Lidocaine Flushing in Hysterosalpingo-foam Sonography: A Double-blind Randomized Controlled Trial								JOURNAL OF MINIMALLY INVASIVE GYNECOLOGY				28	8			1484	1489				10.1016/j.jmig.2020.11.019					AUG 2021		Article	AUG 2021	2021	Study Objective: To evaluate the efficacy of flushing the uterine cavity with lidocaine before hysterosalpingo-foam sonography (HyFoSy) to reduce procedure-related pain.Design: A double-blind randomized controlled trial was conducted at the Department of Obstetrics and Gynecology, Shamir Medical Center, Israel between June 2020 and September 2020 involving 80 women undergoing a HyFoSy procedure.S…									5
J	Chowdary, Prathima; Maher, Peter; Ma, Tony; Newman, Marsali; Ellett, Lenore; Readman, Emma					Ellett, Lenore/0000-0001-7939-3043			The Role of the Mirena Intrauterine Device in the Management of Endometrial Polyps: A Pilot Study								JOURNAL OF MINIMALLY INVASIVE GYNECOLOGY				26	7			1297	1302				10.1016/j.jmig.2018.12.013							Article	NOV-DEC 2019	2019	Study Objective: To study the hypothesis that the levonorgestrel intrauterine device (LNG-IUD) can have a role in the treatment of endometrial polyps confirmed at outpatient hysteroscopy in premenopausal women.Design: Canadian Task Force classification level II1 (a controlled trial that is not randomised).Setting: Outpatient hysteroscopy.Patients: Premenopausal women who had a polyp diagnosed at …									6
J	Casarin, Jvan; Cromi, Antonella; Sgobbi, Barbara; Di Siena, Anna; Serati, Maurizio; Bolis, Maria Elena; Ghezzi, Fabio				Casarin, Jvan/AAC-7933-2022	Casarin, Jvan/0000-0001-9519-1097; SERATI, MAURIZIO/0000-0002-8534-646X			Music Therapy for Preoperative Anxiety Reduction in Women Undergoing Total Laparoscopic Hysterectomy: A Randomized Controlled Trial								JOURNAL OF MINIMALLY INVASIVE GYNECOLOGY				28	9			1618	+				10.1016/j.jmig.2021.02.002					SEP 2021		Article	SEP 2021	2021	Study Objective: To assess the superiority of a music therapy intervention (Music) vs usual care (Control) in reducing the preoperative anxiety of patients undergoing total laparoscopic hysterectomy (TLH) with nononcologic indications.Design: This was a 1:2 (Music vs Control) randomized controlled study.Setting: A teaching hospital.Patients: One hundred patients were available for the analysis: 3…									1
J	Berman, Jay M.; Shashoua, Abraham; Olson, Christopher; Brucker, Sara; Thiel, John A.; Bhagavath, Bala								Case Series of Reproductive Outcomes after Laparoscopic Radiofrequency Ablation of Symptomatic Myomas								JOURNAL OF MINIMALLY INVASIVE GYNECOLOGY				27	3			639	645				10.1016/j.jmig.2019.06.009							Article	MAR-APR 2020	2020	Study Objective: To analyze pregnancy delivery and safety outcomes after patient receipt of percutaneous, laparoscopic intra-abdominal ultrasound-guided radiofrequency ablation (Lap-RFA) for symptomatic uterine myomas.Design: Case series (2010- 2017); evidence was obtained from 2 randomized, controlled trials (level I), 6 cohort studies (level II-2), and in commercial settings (level II-3).Settin…									7
J	Vahdat, Mansoureh; Mansouri, Ghazal; Kashanian, Maryam; Mirzaei, Hossein; Mostafavi, Seyed Reza Saadat; Shahesmaeili, Armita				Shahesmaeili, Armit/ABC-9435-2020; Mansouri, Ghazal/AAC-2026-2019; Mirzaei, Hossein/AAD-4096-2022	Shahesmaeili, Armit/0000-0001-9270-319X; Mansouri, Ghazal/0000-0003-3434-9350; Mirzaei, Hossein/0000-0002-8033-9762			One-Step Resection via Hysteroscopic Myomectomy and Prostaglandin F2 alpha for Large Submucosal Myoma								JOURNAL OF MINIMALLY INVASIVE GYNECOLOGY				27	4			826	831				10.1016/j.jmig.2019.05.026							Article	MAY-JUN 2020	2020	Study Objective: To assess the efficacy of prostaglandin F2 alpha (PGF(2 alpha)) in hysteroscopic myomectomy of submucous myomas.Design: Single-blind, randomized clinical trial study.Setting: Teaching hospital, affiliate of Iran University of Medical Sciences, Tehran, Iran.Patients: Forty-four patients with symptomatic submucous myomas were randomly assigned to the intervention group (n= 21; 1 ex…									0
J	Abbas, Ahmed M.; Elzargha, Ahmed M.; Ahmed, Abdel Ghaffar M.; Mohamed, Ibrahim I.; Altraigey, Ahmed; Abdelbadee, Ahmed Y.				altraigey, ahmed/P-4215-2018; Abbas, Ahmed/H-5235-2019; Hefnawy, Ahmed Abdelbadee/AAM-5469-2020	altraigey, ahmed/0000-0003-3766-6060; Abbas, Ahmed/0000-0002-2359-2729; Abdelbadee Hefnawy, Ahmed/0000-0003-4414-5247			Oral Diclofenac Potassium Versus Hyoscine-N-Butyl Bromide in Reducing Pain Perception during Office Hysteroscopy: A Randomized Double-blind Placebo-controlled Trial								JOURNAL OF MINIMALLY INVASIVE GYNECOLOGY				26	4			709	716				10.1016/j.jmig.2018.08.001							Article	MAY-JUN 2019	2019	Study Objective: To compare the efficacy of oral diclofenac potassium versus hyoscine-N-butyl bromide (HBB) in reducing pain perception in patients undergoing diagnostic office hysteroscopy (OH).Design: A randomized double-blind placebo-controlled trial (Canadian Task Force classification I).Setting: A university hospital.Interventions: One-hundred twenty-nine patients were divided randomly into …									15
J	Johnson, Christina M.; Makai, Gretchen E. H.								A Systematic Review of Perioperative Opioid Management for Minimally Invasive Hysterectomy								JOURNAL OF MINIMALLY INVASIVE GYNECOLOGY				26	2			233	243				10.1016/j.jmig.2018.08.024							Review	FEB 2019	2019	Excessive opioid use and misuse is a pervasive and growing societal problem, and decreasing the surgical contribution to this epidemic represents an opportunity to improve outcomes. Here we describe patterns of opioid prescription, consumption, and persistent use among women undergoing minimally invasive hysterectomy (MIH) for benign indications. We performed a systematic review of English full-t…									15
J	Dou, Yuya; Yu, Tingting; Li, Zhen; Wang, Jingjing; Jiang, Yuting; Liu, Yu				yu, tingting/HGA-4783-2022	liu, yu/0000-0002-3108-9947			Short- and Long-term Outcomes of Postoperative Intrauterine Application of Hyaluronic Acid Gel: A Meta-analysis of Randomized Controlled Trials								JOURNAL OF MINIMALLY INVASIVE GYNECOLOGY				29	8			934	942				10.1016/j.jmig.2022.05.006					AUG 2022		Review	AUG 2022	2022	Objective: To systematically evaluate the role of hyaluronic acid (HA) gel and its derivatives in the postoperative prevention of intrauterine adhesions (IUA) and to assess whether HA gel could improve the pregnancy rate.Data Sources: A structured search was performed in PubMed, Cochrane, Scopus, Web of Science, and Embase on February 2, 2022.Methods of Study Selection: We chose medical subject h…									0
J	Vitale, Salvatore Giovanni; Parry, John Preston; Carugno, Jose; Cholkeri-Singh, Aarathi; Della Corte, Luigi; Cianci, Stefano; Schiattarella, Antonio; Riemma, Gaetano; De Franciscis, Pasquale				Della Corte, Luigi/AAB-3965-2021; Schiattarella, Antonio/W-9985-2019; Riemma, Gaetano/HHC-3481-2022	Della Corte, Luigi/0000-0002-0584-2181; Schiattarella, Antonio/0000-0003-2994-1093;			Surgical and Reproductive Outcomes after Hysteroscopic Removal of Retained Products of Conception: A Systematic Review and Meta-analysis								JOURNAL OF MINIMALLY INVASIVE GYNECOLOGY				28	2			204	217				10.1016/j.jmig.2020.10.028					FEB 2021		Review	FEB 2021	2021	Objective: To evaluate the impact of hysteroscopy for retained products of conception (RPOC) removal on surgical and reproductive outcomes.Data Sources: Electronic databases (MEDLINE, Scopus, ClinicalTrials.gov, SciELO, EMBASE, and the Cochrane Central Register of Controlled Trials at the Cochrane Library) were searched from inception to March 2020.Methods of Study Selection: Preferred Reporting …									12
J	Zhang, Huixia; He, Xueqing; Tian, Wenyan; Song, Xueru; Zhang, Huiying					zhang, huixia/0000-0002-8215-0031			Hysteroscopic Resection of Endometrial Polyps and Assisted Reproductive Technology Pregnancy Outcomes Compared with No Treatment: A Systematic Review								JOURNAL OF MINIMALLY INVASIVE GYNECOLOGY				26	4			618	627				10.1016/j.jmig.2018.10.024							Review	MAY-JUN 2019	2019	Endometrial polyps are frequently encountered in the uterine cavity of infertile women. There is much debate regarding the treatment of endometrial polyps in patients who are undergoing assisted reproductive technology (ART). A systematic review was performed by searching PubMed, Embase, and the Cochrane Library for retrospective or prospective studies that compared the effect of hysteroscopic re…									12
J	Goje, Oluwatosin; Markwei, Metabel; Kollikonda, Swapna; Chavan, Monica; Soper, David E.				Kollikonda, Swapna/AAY-3218-2021; Markwei, Metabel Tori/AGZ-8417-2022	Markwei, Metabel Tori/0000-0002-8876-9345; Goje, Oluwatosin/0000-0001-7057-6580			Outcomes of Minimally Invasive Management of Tubo-ovarian Abscess: A Systematic Review								JOURNAL OF MINIMALLY INVASIVE GYNECOLOGY				28	3			556	564				10.1016/j.jmig.2020.09.014					MAR 2021		Review	MAR 2021	2021	Objective: To compare the success rate, complications, and hospital length-of-stay of 3 modalities of minimally invasive management of tubo-ovarian abscesses (TOAs): laparoscopy, ultrasound-guided drainage, and computed tomography - guided drainage.Data Sources: Electronic-based search in PubMed, EMBASE, Ovid MEDLINE, Google Scholar, and Cochrane Central Register of Controlled Trials, using the f…									5
J	Rasheedy, Radwa; Makled, Ahmed; Abou-Gamrah, Amgad; Giuma, Hajer				Rasheedy, Radwa/Q-8219-2019	Rasheedy, Radwa/0000-0003-0230-0966			Intrauterine Instillation of Tranexamic Acid in Hysteroscopic Myomectomy: A Double-Blind, Placebo-Controlled, Parallel-Group Randomized Clinical Trial								JOURNAL OF MINIMALLY INVASIVE GYNECOLOGY				27	6			1264	+				10.1016/j.jmig.2019.09.773							Article	SEP-OCT 2020	2020	Study Objective: To evaluate the hemostatic effect of intrauterine instillation of tranexamic acid (TXA) with the distention medium during hysteroscopic myomectomy.Design: Prospective, parallel-group, double-blind, placebo-controlled randomized clinical trial.Setting: Early Cancer Detection Unit in Ain Shams University Maternity Hospital, Cairo, Egypt.Patients: Eighty women with type 0 or I submu…									3
J	Giampaolino, Pierluigi; Della Corte, Luigi; Saccone, Gabriele; Vitagliano, Amerigo; Bifulco, Giuseppe; Calagna, Gloria; Carugno, Jose; Sardo, Attilio Di Spiezio				Bifulco, Giuseppe/AAN-9775-2021; Saccone, Gabriele/K-2792-2018; DI SPIEZIO SARDO, ATTILIO/AAC-1153-2022; Calagna, Gloria/AAB-4714-2021; Della Corte, Luigi/AAB-3965-2021	Saccone, Gabriele/0000-0003-0078-2113; Calagna, Gloria/0000-0002-5301-986X; Della Corte, Luigi/0000-0002-0584-2181; Di Spiezio Sardo, Attilio/0000-0001-6485-5735; BIFULCO, Giuseppe/0000-0001-7772-8591; Carugno, Jose/0000-0002-5716-4933			Role of Ovarian Suspension in Preventing Postsurgical Ovarian Adhesions in Patients with Stage III-IV Pelvic Endometriosis: A Systematic Review								JOURNAL OF MINIMALLY INVASIVE GYNECOLOGY				26	1			53	62				10.1016/j.jmig.2018.07.021							Review	JAN 2019	2019	Endometriosis is a benign complex gynecologic condition with high morbidity that affects women of reproductive age. Pelvic adhesion formation represents a serious clinical challenge in the management of patients with endometriosis. Several interventions aimed at reducing postoperative ovarian adhesion formation have been proposed in recent years. Here we summarize the published evidence on the ef…									14
J	Riley, Kristin A.; Benton, Andrea S.; Deimling, Timothy A.; Kunselman, Allen R.; Harkins, Gerald J.					Deimling, Timothy/0000-0002-4757-7646			Surgical Excision Versus Ablation for Superficial Endometriosis-Associated Pain: A Randomized Controlled Trial								JOURNAL OF MINIMALLY INVASIVE GYNECOLOGY				26	1			71	77				10.1016/j.jmig.2018.03.023							Article	JAN 2019	2019	Study Objective: To compare surgical excision and ablation of endomettiosis for treatment of chronic pelvic pain.Design: Randomized clinical trial with 12-month follow-up (Canadian Task Force classification I).Setting: Single academic tertiary care hospital.Patients: Women with minimal to mild endometriosis undergoing laparoscopy.Interventions: Excision or ablation of superficial endometriosis at…									22
J	Ozcan, Meghan C. H.; Wilson, Jeffrey R.; Frishman, Gary N.					Ozcan, Meghan/0000-0002-6959-2804			A Systematic Review and Meta-analysis of Surgical Treatment of Ectopic Pregnancy with Salpingectomy versus Salpingostomy								JOURNAL OF MINIMALLY INVASIVE GYNECOLOGY				28	3			656	667				10.1016/j.jmig.2020.10.014					MAR 2021		Review	MAR 2021	2021	Objective: To evaluate the fertility outcomes of salpingectomy compared with those of salpingostomy among patients treated for tubal ectopic pregnancies, including a separate analysis of women with risk factors along with a review of the surgical technique.Data Sources: Systematic review and meta-analysis from 1990 to the present through PubMed, Embase, CINAHL, and Ovid MEDLINE. The search string…									8
J	Plewniak, Kari M.; Kintzer, Emily; Eisenberg, Ruth; Fazzari, Melissa; Shin, Ja Hyun					Plewniak, Kari/0000-0002-0393-1885			Examining Reduced Opioid Prescriptions after Gynecologic Laparoscopy: A Randomized Controlled Trial								JOURNAL OF MINIMALLY INVASIVE GYNECOLOGY				28	2			366	373				10.1016/j.jmig.2020.07.001					FEB 2021		Article	FEB 2021	2021	Study Objective: To examine whether prescribing 5 tablets, as opposed to 10 tablets, of 5-mg oxycodone adequately treats pain after gynecologic laparoscopy.Design: Single-blinded randomized trial.Setting: Academically affiliated ambulatory surgery center.Patients: One hundred twenty women scheduled to undergo minor gynecologic laparoscopy.Interventions: Patients scheduled for ambulatory gynecolog…									2
J	Santos Marques, Ana Luiza; Andres, Marina Paula; Kho, Rosanne M.; Abrao, Mauricio Simoes				Abrão, Mauricio S/L-3387-2017; Andres, Marina Paula/AAS-1268-2020	Abrão, Mauricio S/0000-0003-1320-3010; MARQUES, ANA LUIZA/0000-0002-8072-0432; Andres, Marina Paula/0000-0002-6552-6359			Is High-intensity Focused Ultrasound Effective for the Treatment of Adenomyosis? A Systematic Review and Meta-analysis								JOURNAL OF MINIMALLY INVASIVE GYNECOLOGY				27	2			332	343				10.1016/j.jmig.2019.07.029							Review	FEB 2020	2020	Study Objective: To systematically review the literature regarding the efficacy of high-intensity focused ultrasound (HIFU) in reducing adenomyotic lesions, patients' pain and bleeding symptoms, and the impact on patients' quality of life.Data Source: A search was performed through PubMed/MEDLINE and Cochrane databases.Methods of Study Selection: All available studies published in the English lan…									14
J	Zhang, Lirui; Wang, Lei; Zhao, Lanbo; Wang, Yiran; Zhang, Kailu; Feng, Xue; Yan, Xiaopeng; Lv, Yi; Li, Qiling				Yan, Xiaopeng/GWV-6620-2022	Li, Qiling/0000-0003-3763-4456			Internal Grasper and Magnetic Anchoring Guidance System in Gynecologic Laparoendoscopic Single-site Surgery: A Case Series								JOURNAL OF MINIMALLY INVASIVE GYNECOLOGY				28	5			1066	1071				10.1016/j.jmig.2020.09.022					MAY 2021		Article	MAY 2021	2021	Study Objective: To evaluate and report preliminary data after the use of an internal grasper and magnetic anchoring guidance system (MAGS) to allow free movement and optimal triangulation in the abdominal cavity during gynecologic laparoendoscopic single-site surgery (LESS).Design: A prospective, single-center case series.Setting: The First Affiliated Hospital of Xi'an Jiaotong University.Patien…									2
J	Chiu, Chui-Ching; Hsu, Teh-Fu; Jiang, Ling-Yu; Chan, I-San; Shih, Ying-Chu; Chang, Yen-Hou; Wang, Peng-Hui; Chen, Yi-Jen				Hsu, Teh-Fu/GNW-6175-2022				Maintenance Therapy for Preventing Endometrioma Recurrence after Endometriosis Resection Surgery - A Systematic Review and Network Meta-analysis								JOURNAL OF MINIMALLY INVASIVE GYNECOLOGY				29	5			602	612				10.1016/j.jmig.2021.11.024					APR 2022		Review	MAY 2022	2022	Objective: To evaluate the efficacy of different hormone therapies in preventing postoperative endometrioma recurrence.Data Sources: The MEDLINE, COCHRANE, and Embase electronic databases were searched from inception to 30 April 2021.Methods of Study Selection: Randomized controlled trials (RCTs) or cohort studies including reproductive age women with endometriosis undergoing ovarian cystectomy o…									0
J	Uccella, Stefano; Capozzi, Vito Andrea; Ricco, Matteo; Perrone, Emanuele; Zanello, Margherita; Ferrari, Stefania; Zorzato, Pier Carlo; Seracchioli, Renato; Cromi, Antonella; Serati, Maurizio; Ergasti, Raffaella; Fanfani, Francesco; Berretta, Roberto; Malzoni, Mario; Cianci, Stefano; Vizza, Enrico; Guido, Maurizio; Legge, Francesco; Ciravolo, Giuseppe; Alletti, Salvatore Gueli; Ghezzi, Fabio; Cand…				Vizza, Enrico/AAC-3635-2022; guido, maurizio/AAC-4924-2022; Perrone, Emanuele/AAC-7398-2022; capozzi, vito andrea/AAA-3296-2022; Riccò, Matteo/T-8078-2019; Candiani, Massimo/ABG-9811-2020; Alletti, Salvatore Gueli/K-5682-2018; Seracchioli, Renato/Q-6101-2016; Uccella, Stefano/K-4116-2018; Legge, Francesco/C-5462-2015; Cianci, Stefano/C-6696-2018	Vizza, Enrico/0000-0001-5915-4555; Perrone, Emanuele/0000-0002-0938-2493; capozzi, vito andrea/0000-0003-4720-5663; Riccò, Matteo/0000-0002-6525-2159; Alletti, Salvatore Gueli/0000-0003-3886-3007; Seracchioli, Renato/0000-0001-7487-1333; Uccella, Stefano/0000-0002-4456-0822; Legge, Francesco/0000-0002-4733-0774; berretta, roberto/0000-0003-2324-5409; Zorzato, Pier Carlo/0000-0002-0108-4942; Zanel…			Sexual Function following Laparoscopic versus Transvaginal Closure of the Vaginal Vault after Laparoscopic Hysterectomy: Secondary Analysis of a Randomized Trial by the Italian Society of Gynecological Endoscopy Using a Validated Questionnaire								JOURNAL OF MINIMALLY INVASIVE GYNECOLOGY				27	1			186	194				10.1016/j.jmig.2019.03.018							Article	JAN 2020	2020	Study Objective: The effect of the different types of vaginal cuff closures on posthysterectomy sexual function has not been investigated in depth. We evaluated if there is a difference between transvaginal versus a laparoscopic closure after total laparoscopic hysterectomy (TLH) on female sexual function, using a validated questionnaire.Design: Secondary analysis of a prospective randomized cont…									13
J	Bacal, Vanessa; Rana, Urvi; McIsaac, Daniel I.; Chen, Innie					Bacal, Vanessa/0000-0002-6816-5616			Transversus Abdominis Plane Block for Post Hysterectomy Pain: A Systematic Review and Meta-Analysis								JOURNAL OF MINIMALLY INVASIVE GYNECOLOGY				26	1			40	52				10.1016/j.jmig.2018.04.020							Review	JAN 2019	2019	The objective of this study was to address the efficacy of transversus abdominis plane (TAP) blocks in pain management among women who undergo elective hysterectomy for benign pathology in both open and minimally invasive surgeries. We performed a systematic review by searching for bibliographic citations from Medline, Embase, and Cochrane Library. MeSH headings for TAP blocks and hysterectomy we…									23
J	Recknagel, Johnathon D.; Goodman, Linnea R.					Goodman, Linnea/0000-0003-0466-1554			Clinical Perspective Concerning Abdominal Entry Techniques								JOURNAL OF MINIMALLY INVASIVE GYNECOLOGY				28	3			467	474				10.1016/j.jmig.2020.07.010					MAR 2021		Article	MAR 2021	2021	Objective: Entry into the abdomen during operative laparoscopy is a source of some controversy regarding the safest and most useful method. The objective of this review is to describe, compare, and contrast the most popular entry techniques.Data Sources: Data were collected from the historical starting point until present day from English language journal articles and book chapters.Methods of Stu…									3
J	van Wessel, Steffi; Coryn, Nele; van Vliet, Hubertus; Schoot, Benedictus; Weyers, Steven; Hamerlynck, Tjalina					van Wessel, Steffi/0000-0002-2725-7696; Hamerlynck, Tjalina/0000-0002-8290-3101			Reproductive and Obstetric Outcomes After Hysteroscopic Removal of Retained Products of Conception								JOURNAL OF MINIMALLY INVASIVE GYNECOLOGY				27	4			840	846				10.1016/j.jmig.2019.07.016							Article; Proceedings Paper	MAY-JUN 2020	2020	Study Objective: To evaluate the reproductive outcomes in women treated for retained products of conception (RPOC) by hysteroscopy (morcellation vs loop resection).Design: Cohort study.Setting: A teaching and university hospital.Patients: Patients included in a previous randomized controlled trial on hysteroscopic removal of RPOC comparing morcellation (n = 46) with loop resection (n = 40).Interv…					27th Annual Congress of European-Society-for-Gynaecological-Endoscopy27th Annual Congress of European-Society-for-Gynaecological-Endoscopy	OCT 07-10, 2018OCT 07-10, 2018	European Soc Gynaecol EndoscopyEuropean Soc Gynaecol Endoscopy	Vienna, AUSTRIAVienna, AUSTRIA	6
J	Tsai, Ming-Chieh; Chang, Lu-Te; Tam, Ka-Wai								Comparison of High-Intensity Focused Ultrasound and Conventional Surgery for Patients with Uterine Myomas: A Systematic Review and Meta-Analysis								JOURNAL OF MINIMALLY INVASIVE GYNECOLOGY				28	10			1712	1724				10.1016/j.jmig.2021.06.002					OCT 2021		Review	OCT 2021	2021	Objective: Uterine myomas are one of the most common gynecologic tumors in premenopausal women. The conventional surgical treatments are myomectomy and hysterectomy, but high-intensity focused ultrasound (HIFU) is a new noninvasive treatment creating no surgical wound. The aim of this study was to evaluate the effectiveness and safety of HIFU treatment compared with conventional surgery for patie…									2
J	Eisenberg, Neta; Volodarsky-Perel, Alexander; Brochu, Ian; Tremblay, Catherine; Gorak, Emilie; Hudon, Emilie; Fortin, Suzanne; Kogan, Liron; Rivard, Chantal								Short- and Long-Term Complications of Intraoperative Benign Ovarian Cyst Spillage: A Systematic Review and Meta-analysis								JOURNAL OF MINIMALLY INVASIVE GYNECOLOGY				28	5			957	970				10.1016/j.jmig.2020.11.025					MAY 2021		Review	MAY 2021	2021	Objective: To review short- and long-term complications associated with intraoperative rupture of benign ovarian cysts.Data Sources: The Cochrane Central Register of Controlled Trials, BIOSIS, Medline (Ovid), Web of Science, ClinicalTrials.gov, and Google Scholar were searched using the following terms and their combinations: spillage, rupture, leakage, ovarian cyst, teratoma, dermoid, operative,…									5
J	Matanes, Emad; Volodarsky-Perel, Alexander; Eisenberg, Neta; Rottenstreich, Misgav; Yasmeen, Amber; Mitric, Cristina; Lau, Susie; Salvador, Shannon; Gotlieb, Walter H.; Kogan, Liron					Rottenstreich, Misgav/0000-0003-4875-1455			Endometrial Cancer in Germline BRCA Mutation Carriers: A Systematic Review and Meta-analysis								JOURNAL OF MINIMALLY INVASIVE GYNECOLOGY				28	5			947	956				10.1016/j.jmig.2020.11.023					MAY 2021		Review	MAY 2021	2021	Objective: Risk-reducing salpingo-oophorectomy (RRSO) is standard treatment among women with BRCA mutations. The aim of this meta-analysis is to evaluate the risk of endometrial cancer (EC) in BRCA1 or BRCA2 germline mutation carriers and to examine the justifiability of prophylactic hysterectomy at the time of RRSO.Data Sources: PubMed, Cochrane Central Register of Controlled Trials, BIOSIS, Med…									11
J	Michener, Chad M.; Lampert, Erika; Yao, Meng; Harnegie, Mary Pat; Chalif, Julia; Chambers, Laura M.				Harnegie, Mary Pat/AAD-2379-2020	Harnegie, Mary Pat/0000-0003-2096-2357; Yao, Meng/0000-0003-3341-6830; Michener, Chad/0000-0001-5170-6626			Meta-analysis of Laparoendoscopic Single-site and Vaginal Natural Orifice Transluminal Endoscopic Hysterectomy Compared with Multiport Hysterectomy: Real Benefits or Diminishing Returns?								JOURNAL OF MINIMALLY INVASIVE GYNECOLOGY				28	3			698	U105				10.1016/j.jmig.2020.11.029					MAR 2021		Review	MAR 2021	2021	Objective: Because minimally invasive hysterectomy has become increasingly performed by gynecologic surgeons, strategies to further improve outcomes have emerged, including innovations in surgical approach. We sought to evaluate the intraoperative and perioperative outcomes and success rates of laparoendoscopic single-site surgery (LESS) and vaginal natural orifice transluminal endoscopic surgery…									9
J	Marchand, Greg J.; Masoud, Ahmed Taher; Galitsky, Anthony; Sainz, Katelyn; Azadi, Ali; Ware, Kelly; Vallejo, Janelle; Anderson, Sienna; King, Alexa; Ruther, Stacy; Brazil, Giovanna; Cieminski, Kaitlynne; Hopewell, Sophia; Syed, Mariha				Taher, Ahmad/T-6212-2018; Marchand, Greg/AAG-7878-2021	Taher, Ahmad/0000-0003-4304-6781; Marchand, Greg/0000-0003-4724-9148; Hopewell, Sally/0000-0002-6881-6984			Complications of Laparoscopic and Transabdominal Cerclage in Patients with Cervical Insufficiency: A Systematic Review and Meta-analysis								JOURNAL OF MINIMALLY INVASIVE GYNECOLOGY				28	4								10.1016/j.jmig.2020.11.014					APR 2021		Review	APR 2021	2021	Objective: Cervical insufficiency is a defect of the cervix that leads to failure to preserve a full-term intrauterine pregnancy. Laparoscopic cerclage and open transabdominal cerclage (TAC) are effective ways to manage patients with cervical insufficiency. We performed this systematic review and meta-analysis to investigate the complications of laparoscopic cerclage and open TAC in the managemen…									4
J	Mikos, Themistoklis; Lantzanaki, Maria; Anthoulakis, Christos; Grimbizis, Grigoris F.					MIKOS, THEMISTOKLIS/0000-0003-3454-8528			Functional and Reproductive Outcomes Following Surgical Management of Congenital Anomalies of the Cervix: A Systematic Review								JOURNAL OF MINIMALLY INVASIVE GYNECOLOGY				28	8			1452	+				10.1016/j.jmig.2020.10.030					AUG 2021		Review	AUG 2021	2021	Objective: The purpose of this systematic review was to evaluate surgical treatment for malformations of the cervix in terms of short- and long-term postoperative function and relevant reproductive outcomes.Data Sources: International Prospective Register of Systematic Reviews (ID No CRD42019128899). Electronic databases were searched for eligible studies up to October 2019 on Medline/PubMed (196…									5
J	Nulens, Katrien; Bosteels, Jan; De Rop, Carine; Baekelandt, Jan				Bosteels, Jan/D-2105-2011	Nulens, Katrien/0000-0002-6718-1454			vNOTES Hysterectomy for Large Uteri: A Retrospective Cohort Study of 114 Patients								JOURNAL OF MINIMALLY INVASIVE GYNECOLOGY				28	7			1351	1356				10.1016/j.jmig.2020.10.003					JUL 2021		Article	JUL 2021	2021	Study Objective: To evaluate the outcome of hysterectomy through vaginal natural orifice transluminal endoscopic surgery (vNOTES) in cases with a large uterus.Design: A retrospective cohort study.Setting: Belgian teaching hospital.Patients: Women who underwent a vNOTES hysterectomy from March 2015 to March 2020 for benign gynecologic disease with a uterine weight of 280 g or more on pathologic ex…									6
J	Berges, Alexandra J.; Vedula, S. Swaroop; Malpani, Anand; Chen, Chi Chiung Grace					Berges, Alexandra/0000-0002-0890-6291; chen, chi chiung grace/0000-0003-3402-7714			Virtual Reality Simulation Has Weak Correlation with Overall Trainee Robot-Assisted Laparoscopic Hysterectomy Performance								JOURNAL OF MINIMALLY INVASIVE GYNECOLOGY				29	4			507	518				10.1016/j.jmig.2021.12.002					APR 2022		Article	APR 2022	2022	Study Objective: Both simulator practice and intraoperative performance serve to inform surgical trainee training, but the skill transfer from simulation to the intraoperative setting remains unclear. This study evaluates the correlation between trainee performance on virtual reality simulation and (1) overall intraoperative performance during robotic-assisted laparoscopic hysterectomy (RALH) pro…									0
J	Erdemoglu, Evrim; Ozturk, Volkan; Turan, Ilyas; Erdemoglu, Ebru					Erdemoglu, Evrim/0000-0002-5993-6968			Vaginally Assisted Laparoscopic Urethrolysis and Mesh Excision after Tension-free Vaginal Tape								JOURNAL OF MINIMALLY INVASIVE GYNECOLOGY				28	12			1975	1977				10.1016/j.jmig.2021.06.024					DEC 2021		Editorial Material	DEC 2021	2021	Study Objective: To present technique of vaginally assisted laparoscopic urethrolysis and mesh excision after tension-free vaginal tape.Design: Demonstration video.Setting: Despite the Food and Drug Administration's warning to limit the use of mesh, midurethral sling surgery (MUS) has not significantly decreased, but operations for complications have increased 3 times [1]. Urethral obstruction af…									0
J	Maheux-Lacroix, Sarah; Belanger, Mathieu; Pinard, Lorence; Lemyre, Madeleine; Laberge, Philippe; Boutin, Amelie				; Maheux-Lacroix, Sarah/K-1957-2015	Laberge, Philippe/0000-0001-7731-9579; Maheux-Lacroix, Sarah/0000-0003-4187-3708; Boutin, Amelie/0000-0003-1907-2920			Diagnostic Accuracy of Intraoperative Tools for Detecting Endometriosis: A Systematic Review and Meta-analysis								JOURNAL OF MINIMALLY INVASIVE GYNECOLOGY				27	2			433	+				10.1016/j.jmig.2019.11.010							Review	FEB 2020	2020	Objective: To evaluate the diagnostic accuracy of intraoperative laparoscopic imaging tools in reference to that of histopathology for detecting endometriotic lesions and to compare them with conventional white-light inspection by performing a systematic review with meta-analysis.Data Sources: We searched the MEDLINE, EMBASE, and CENTRAL databases in addition to citations and reference lists unti…									3
J	Leonardi, Mathew; Gibbons, Tatjana; Armour, Mike; Wang, Rui; Glanville, Elizabeth; Hodgson, Ruth; Cave, Adele E.; Ong, Jozarino; Tong, Yui Yee Felice; Jacobson, Tal Z.; Mol, Ben W.; Johnson, Neil P.; Condous, George				Wang, Rui/ABB-5615-2020; Janssens, Luna/ABC-3274-2021; Leonardi, Mathew/CAA-2695-2022; Wang, Rui/AAC-8543-2019; Armour, Mike/I-4853-2016	Wang, Rui/0000-0002-6622-8134; Leonardi, Mathew/0000-0001-5538-6906; Mol, Ben Willem/0000-0001-8337-550X; Glanville, Elizabeth/0000-0001-9973-9064; Armour, Mike/0000-0001-7539-9851; Cave, Adele/0000-0001-8645-5126; Gibbons, Tatjana/0000-0002-4590-5271; Jacobson, Tal/0000-0002-0295-3847			When to Do Surgery and When Not to Do Surgery for Endometriosis: A Systematic Review and Meta-analysis								JOURNAL OF MINIMALLY INVASIVE GYNECOLOGY				27	2			390	+				10.1016/j.jmig.2019.10.014							Review	FEB 2020	2020	Objective: We performed a systematic review and meta-analysis with the aim to answer whether operative laparoscopy is an effective treatment in a woman with demonstrated endometriosis compared with alternative treatments. Moreover, we aimed to assess the risks of operative laparoscopy compared with those of alternatives. In addition, we aimed to systematically review the literature on the impact …									15
J	Mistry, Megha; Simpson, Paul; Morris, Edward; Fritz, Ann-Katrin; Karavadra, Babu; Lennox, Carole; Prosser-Snelling, Ed					Simpson, Paul/0000-0003-0321-8999			Cannabidiol for the Management of Endometriosis and Chronic Pelvic Pain								JOURNAL OF MINIMALLY INVASIVE GYNECOLOGY				29	2			169	176				10.1016/j.jmig.2021.11.017							Article	FEB 2022	2022	Objective: To review the available literature on the effect of cannabis-based products on the female reproductive system and establish whether there is any evidence that they benefit or harm patients with endometriosis and, therefore, whether there is sufficient evidence to recommend them.Data Sources: An electronic-based search was performed in PubMed, Embase, and the Cochrane Database. Referenc…									3
J	Roman, Horace; Bridoux, Valerie; Merlot, Benjamin; Noailles, Myriam; Magne, Eric; Resch, Benoit; Forestier, Damien; Tuech, Jean-Jacques					Roman, Horace/0000-0002-9237-0628			Risk of Rectovaginal Fistula in Women with Excision of Deep Endometriosis Requiring Concomitant Vaginal and Rectal Sutures, with or without Preventive Stoma: A Before-and-after Comparative Study								JOURNAL OF MINIMALLY INVASIVE GYNECOLOGY				29	1			56	+				10.1016/j.jmig.2021.06.013							Article	JAN 2022	2022	Study Objective: To assess whether a liberal policy of preventive stoma (LPS) reduces the rate of rectovaginal fistulas in women with excision of deep endometriosis requiring concomitant vaginal and rectal sutures in comparison with a more restrictive policy of preventive stoma (RPS) and to assess the risk factors for rectovaginal fistula.Design: Retrospective before-and-after comparative study.S…									3
J	Casals, Gemma; Carrera, Maria; Dominguez, Jose Antonio; Abrao, Mauricio Simoes; Carmona, Francisco								Impact of Surgery for Deep Infiltrative Endometriosis before In Vitro Fertilization: A Systematic Review and Meta-analysis								JOURNAL OF MINIMALLY INVASIVE GYNECOLOGY				28	7			1303	+				10.1016/j.jmig.2021.02.007					JUL 2021		Review	JUL 2021	2021	Objective: The aims of this systematic review and meta-analysis were to compare reproductive outcomes in patients who underwent surgery for deep infiltrative endometriosis (DIE) before in vitro fertilization (IVF) with those in patients who underwent IVF without a previous surgery for DIE, to analyze data according to different types of surgery (complete or incomplete) or subgroups of patients (D…									14
J	Gingold, Julian A.; Chichura, Anna; Harnegie, Mary Pat; Kho, Rosanne M.				Harnegie, Mary Pat/B-9042-2015; Gingold, Julian/AAD-7321-2020	Harnegie, Mary Pat/0000-0003-2096-2357; Gingold, Julian/0000-0002-0354-5933			Perioperative Interventions to Minimize Blood Loss at the Time of Hysterectomy for Uterine Leiomyomas: A Systematic Review and Meta-analysis								JOURNAL OF MINIMALLY INVASIVE GYNECOLOGY				26	7			1234	+				10.1016/j.jmig.2019.04.021							Review	NOV-DEC 2019	2019	Study Objective: Hysterectomy for uterine leiomyoma(s) is associated with significant morbidity including blood loss. A systematic review and meta-analysis was conducted to identify nonhormonal interventions, perioperative surgical interventions, and devices to minimize blood loss at the time of hysterectomy for leiomyoma.Data Sources: Librarian-led search of Embase, MEDLINE, Web of Science, Scop…									5
[truncated: 13 more columns]
