# Supplementary material for: Clinical trial registration and CONSORT adherence in obstetrics and gynecology journals: a cross-sectional analysis of Chinese- and English-language publications
Source: PeerJ. 2026 Apr 21;14:e21140. doi: 10.7717/peerj.21140 (PMC13108464; doi:10.7717/peerj.21140)
Supplement: Supplemental Information 1 [file peerj-14-21140-s001.zip › Raw data-updated/RCT-English journals/Original data/13.xls]

## Sheet: savedrecs
Publication Type	Authors	Book Authors	Group Authors	Book Group Authors	Researcher Ids	ORCIDs	Book Editors	Author - Arabic	Article Title	Article Title - SciELO	Article Title - SciELO	Article Title - Chinese	Article Title - Russian	Patent Number	Patent Assignee	Source Title - Arabic	Source Title	Source Title - Korean	Book Series Title	Book Series Subtitle	Volume	Issue	Special Issue	Meeting Abstract	Start Page	End Page	Article Number	Version	Version History	DOI	Book DOI	License Name	License URI	License Description	Early Access Date	Supplement	Document Type	Publication Date	Publication Year	Abstract	Abstract - Foreign	Abstract - English Transliteration	Abstract - Foreign	Abstract - Korean	Conference Title	Conference Date	Conference Sponsor	Conference Location	Times Cited, WoS Core
J	Fawzy, Mohamed; Emad, Mai; Gad, Mostafa A.; Sabry, Mohamed; Kasem, Hesham; Mahmoud, Manar; Bedaiwy, Mohamed A.					Bedaiwy, Mohamed/0000-0002-3454-8555			Comparing 36.5 degrees C with 37 degrees C for human embryoculture: a prospective randomized controlled trial (vol 36, pg 620, 2018)								REPRODUCTIVE BIOMEDICINE ONLINE				42	5			1049	1049				10.1016/j.rbmo.2021.03.001					APR 2021		Correction	MAY 2021	2021										0
J	Alborzi, Saeed; Poordast, Tahereh; Askary, Elham; Chamanara, Kefayat; Sorouri, Ziba Zahiri; Kellaii, Elnaz Hosseini Najar; Nahooji, Siavash Pirzadeh								The effect of vasopressin injection on ovarian reserve in patients with ovarian endometrioma: a randomized controlled trial (vol 44, pg 651, 2022)								REPRODUCTIVE BIOMEDICINE ONLINE				45	2			419	419				10.1016/j.rbmo.2022.05.002					JUL 2022		Correction	AUG 2022	2022										0
J	Odendaal, Joshua; Ryan, Elizabeth G.; Quenby, Siobhan; Gates, Simon					Quenby, Siobhan/0000-0003-3221-5471; Odendaal, Joshua/0000-0001-7829-3729; Ryan, Elizabeth/0000-0001-9367-4204			The challenges of trials in reproductive medicine: can a Bayesian approach help?								REPRODUCTIVE BIOMEDICINE ONLINE				42	3			475	479				10.1016/j.rbmo.2020.12.009					MAR 2021		Editorial Material	MAR 2021	2021	Reproductive medicine is imbued with debates over the results of key trials. This has resulted in heterogeneity in clinical practice and a disconnect between researchers and the patient group they aim to treat. The criticisms of trials originate from the nature of reproductive health conditions and limitations imposed in designing trials to assess effect in a patient group with heterogenous patho…									1
J	Macklon, N. S.; Ahuja, K. K.; Fauser, B. C. J. M.								Building an evidence base for IVF 'add-ons'								REPRODUCTIVE BIOMEDICINE ONLINE				38	6			853	856				10.1016/j.rbmo.2019.04.005							Editorial Material	JUN 2019	2019										40
J	Xie, Jian; Li, Lang								Comments on: Smartphone-based lifestyle coaching modifies behaviours in women with subfertility or recurrent miscarriage: a randomized controlled trial								REPRODUCTIVE BIOMEDICINE ONLINE				43	5			971	971				10.1016/j.rbmo.2021.08.028					NOV 2021		Letter	NOV 2021	2021										0
J	Pagliardini, Luca; Vigano, Paola; Alteri, Alessandra; Corti, Laura; Somigliana, Edgardo; Papaleo, Enrico				Papaleo, Enrico/AAN-9591-2021	Papaleo, Enrico/0000-0003-0281-9143; CORTI, LAURA/0000-0002-8914-8065			Shooting STAR: reinterpreting the data from the 'Single Embryo TrAnsfeR of Euploid Embryo' randomized clinical trial								REPRODUCTIVE BIOMEDICINE ONLINE				40	4			475	478				10.1016/j.rbmo.2020.01.015							Editorial Material	APR 2020	2020	Preimplantation genetic testing for aneuploidy (PGT-A) still remains controversial in clinical practice. Recently, the randomized controlled trial, 'Single Embryo TrAnsfeR of Euploid Embryo' (STAR) by Munne and coworkers showed a similar live birth rate per intention to treat in the two study groups (PGT-A and controls). A wrong diagnosis and/or biopsy-related damage to the embryo might underlie …									13
J	Bailey, Sarah; Boivin, Jacky; Cheong, Ying; Bailey, Christopher; Kitson-Reynolds, Ellen; Macklon, Nick					Cheong, Ying/0000-0001-7687-4597			Effective support following recurrent pregnancy loss: a randomized controlled feasibility and acceptability study								REPRODUCTIVE BIOMEDICINE ONLINE				40	5			729	742				10.1016/j.rbmo.2020.01.022							Article	MAY 2020	2020	Research question: Is it feasible to perform a future definitive trial to determine the effectiveness of the positive reappraisal coping intervention (PRCI) in improving the psychological well-being of women with recurrent pregnancy loss (RPL) during the early stages of a new pregnancy?Design: This mixed method study aimed to establish the feasibility of conducting a multicentre randomized contro…									2
J	Reilly, Shelley J.; Glanville, Elizabeth J.; Dhorepatil, Bharati; Prentice, Lucy R.; Mol, Ben W.; Johnson, Neil P.					Mol, Ben Willem/0000-0001-8337-550X			The IVF-LUBE trial - a randomized trial to assess Lipiodol (R) uterine bathing effect in women with endometriosis or repeat implantation failure undergoing IVF								REPRODUCTIVE BIOMEDICINE ONLINE				38	3			380	386				10.1016/j.rbmo.2018.11.015							Article	MAR 2019	2019	Research question: Does pre-IVF Lipiodol (R) increase the success of IVF treatment in women with endometriosis or repeat implantation failure (RIF) compared with IVF alone?Design: Lipiodol is known to enhance natural fertility, especially amongst women with endometriosis. The effect of Lipiodol may accrue through an impact on the endometrium that enhances receptivity to implantation. A randomized…									8
J	Fauser, Bart C. J. M.; Macklon, N. S.								May the colleague who truly has no conflict of interest now please stand up!								REPRODUCTIVE BIOMEDICINE ONLINE				39	4			541	544				10.1016/j.rbmo.2019.09.001							Editorial Material	OCT 2019	2019										4
J	Jensen, Karen Henriette Kirchheiner; Krog, Maria Christine; Koert, Emily; Hedegaard, Signe; Chonovitsch, Marie; Schmidt, Lone; Kolte, Astrid Marie; Nielsen, Henriette Svarre				Krog, Maria Christine/AAB-2098-2021	Krog, Maria Christine/0000-0002-2110-0479; Kirchheiner Jensen, Karen Henriette/0000-0002-9222-0451; Schmidt, Lone/0000-0002-9518-1734			Meditation and mindfulness reduce perceived stress in women with recurrent pregnancy loss: a randomized controlled trial								REPRODUCTIVE BIOMEDICINE ONLINE				43	2			246	256				10.1016/j.rbmo.2021.04.018					JUL 2021		Article	AUG 2021	2021	Research question: Can participating in a tailored 7-week meditation and mindfulness programme with additional standard supportive care versus standard supportive care only reduce perceived stress for women with recurrent pregnancy loss (RPL)? Design: A two-armed randomized controlled trial (RCT) with 12-month follow-up. In total 76 patients were enrolled and randomly assigned to either standard …									1
J	Shen, Minghong; Duan, Hua; Lv, Ruju; Lv, Chengxiao								Efficacy of autologous platelet-rich plasma in preventing adhesion reformation following hysteroscopic adhesiolysis: a randomized controlled trial.								Reproductive biomedicine online				45	6			1189	1196				10.1016/j.rbmo.2022.07.003							Randomized Controlled Trial; Journal Article	2022-12	2022	RESEARCH QUESTION: What is the efficacy of platelet-rich plasma (PRP) in reducing adhesion reformation in women with moderate to severe intrauterine adhesions (IUA)?DESIGN: In this randomized controlled trial, women with moderate-to-severe IUA were recruited between November 2019 and June 2021 from a university hospital and randomized into the PRP or control group. The PRP group was treated using…									0
J	Metwally, Mostafa; Chatters, Robin; White, David; Hall, Jamie; Walters, Stephen				Metwally, Mostafa/J-1012-2017	Metwally, Mostafa/0000-0003-4022-1740			Endometrial scratch in women undergoing first-time IVF treatment: a systematic review and meta-analysis of randomized controlled trials								REPRODUCTIVE BIOMEDICINE ONLINE				44	4			617	629				10.1016/j.rbmo.2021.11.021					APR 2022		Review	APR 2022	2022	The endometrial scratch procedure is an IVF 'add-on' sometimes provided prior to the first IVF cycle. A 2019 systematic review concluded that there was insufficient evidence to show whether endometrial scratch has a significant effect on pregnancy outcomes (including live birth rate, LBR) when undertaken prior to the first IVF cycle. Further evidence was published following this review, including…									3
J	Ng, Ka Ying Bonnie; Steegers-Theunissen, Regine; Willemsen, Sten; Wellstead, Susan; Cheong, Ying; Macklon, Nick					Ng, Ka Ying Bonnie/0000-0002-2770-6148			Smartphone- based lifestyle coaching modifies behaviours in women with subfertility or recurrent miscarriage: a randomized controlled trial								REPRODUCTIVE BIOMEDICINE ONLINE				43	1			111	119				10.1016/j.rbmo.2021.04.003					JUN 2021		Article	JUL 2021	2021	Research question: Is an online lifestyle coaching platform more effective at modifying periconceptional behaviours than standard advice offered by the UK National Health Service (NHS)?Design: Women with subfertility or recurrent miscarriage were recruited to a two-centre randomized controlled trial. They were randomized to either the online lifestyle coaching platform Smarter Pregnancy (interven…									4
J	Cerrillo, M; Cecchino, G N; Toribio, M; Garcia-Rubio, M J; Garcia-Velasco, J A								A randomized, non-inferiority trial on the DuoStim strategy in PGT-A cycles.								Reproductive biomedicine online													10.1016/j.rbmo.2022.11.012							Journal Article	2022-Nov-25	2022	RESEARCH QUESTION: Is the DuoStim strategy an effective alternative to two conventional ovarian stimulation cycles in poor-prognosis patients undergoing preimplantation genetic testing for aneuploidies (PGT-A) to improve euploidy rates and obtain the first euploid embryo in less time?DESIGN: This randomized controlled trial was performed at IVI Madrid between June 2017 and December 2020 and inclu…									0
J	Norman, Robert J.; Alvino, Helen; Hull, Louise M.; Mol, Ben W.; Hart, Roger J.; Kelly, Thu-Lan; Rombauts, Luk; Henshaw, Richard; Bowman, Mark; Smith, Howard; Illingworth, Peter; Ledger, William; Hales, Lyndon; Birdsall, Mary; Yovich, John		LIGHT Investigators		Kelly, Lan/J-2144-2018; Norman, Robert J/A-1155-2007	Kelly, Lan/0000-0002-7691-9289; Norman, Robert J/0000-0002-3118-3896; Mol, Ben Willem/0000-0001-8337-550X; Rombauts, Luk/0000-0003-2656-2792			Human growth hormone for poor responders: a randomized placebo-controlled trial provides no evidence for improved live birth rate								REPRODUCTIVE BIOMEDICINE ONLINE				38	6			908	915				10.1016/j.rbmo.2019.02.003							Article	JUN 2019	2019	Research question: Does the addition of human growth hormone (HGH) to an IVF cycle improve the live birth rate in previously documented poor responders to FSH?Design: Double-blind, placebo-controlled, randomized clinical trial comparing HGH to placebo in maximal stimulation in an IVF cycle. The study was stopped after 4 years. Women receiving ovarian stimulation in one IVF cycle, having failed to…									34
J	Bosch, Ernesto; Havelock, Jon; Sanchez Martina, Fernando; Rasmussen, Birgitte Buur; Klein, Bjarke Mirner; Mannaerts, Bernadette; Arce, Joan-Cartes; Lindberg, Sofia Rondin		ESTHER-2 Study Grp						Follitropin delta in repeated ovarian stimulation for IVF: a controlled, assessor-blind Phase 3 safety trial								REPRODUCTIVE BIOMEDICINE ONLINE				38	2			195	205				10.1016/j.rbmo.2018.10.012							Article	FEB 2019	2019	Research question: To evaluate the immunogenicity of follitropin delta in repeated ovarian stimulation.Design: Controlled, assessor-blind trial in IVF/intracytoplasmic sperm injection patients undergoing repeated cycles of ovarian stimulation (cycles 2 and 3), following initial stimulation with follitropin delta or follitropin alfa (cycle 1) in a preceding randomized trial. In cycles 2 and 3, 513…									18
J	Griffin, Darren K					Griffin, Darren/0000-0001-7595-3226			Why PGT-A, most likely, improves IVF success.								Reproductive biomedicine online				45	4			633	637				10.1016/j.rbmo.2022.03.022							Journal Article	2022-10	2022	Preimplantation genetic testing for aneuploidies (PGT-A), with its vocal advocates and opponents, is at the epicentre of a perpetual, often heated, debate. The main issues include the following. First, how do we interpret the existing evidence-base? Around 100 retrospective and single-centre studies, two non-selection trials and at least two meta-analyses point to its efficacy in improving live b…									1
J	Yang, Xue; Liu, Yuhuan; Li, Tin-Chiu; Xia, Enlan; Xiao, Yu; Zhou, Fengqiong; Song, Dongmei; Zhou, Qiaoyun								Durations of intrauterine balloon therapy and adhesion reformation after hysteroscopic adhesiolysis: a randomized controlled trial								REPRODUCTIVE BIOMEDICINE ONLINE				40	4			539	546				10.1016/j.rbmo.2019.11.017							Article	APR 2020	2020	Research question: Does placing an intrauterine balloon for different durations (7, 14 or 28 days) affect the recurrence of intrauterine adhesions after hysteroscopic adhesiolysis?Design: Prospective randomized control trial involving 138 patients recruited over a 12-month period and followed up post-operatively for 15 months. The primary outcome measure was the rate of adhesion reformation at th…									10
J	Buhling, Kai; Schumacher, Annika; zu Eulenburg, Christine; Laakmann, Elena								Influence of oral vitamin and mineral supplementation on male infertility: a meta-analysis and systematic review								REPRODUCTIVE BIOMEDICINE ONLINE				39	2			269	279				10.1016/j.rbmo.2019.03.099							Review	AUG 2019	2019	This meta-analysis and systematic review investigated evidence of the effect of oral micronutrient supplementation on male fertility. Following searches of PubMed, Ovid/Ovid Medline(r) and Embase, 18 randomized, double-blind, placebo-controlled trials were included in the meta-analysis (seven studies) and/or the systematic review (12 studies). The meta-analysis showed significant improvement in s…									26
J	Abdallah, Karim S.; Makhlouf, Ahmad; Badran, Esraa; El-Nashar, Ihab M.; Al-Hussaini, Tarek K.; Farghaly, Tarek; Mohamed, Hazem S.; Mol, Ben W.; Abdelmagied, Ahmed M.				Abdallah, Karim S./AAZ-2417-2020	Abdallah, Karim S./0000-0002-6833-6729			Intrauterine injection of HCG before embryo transfer: a parallel, double-blind randomized trial								REPRODUCTIVE BIOMEDICINE ONLINE				43	4			663	669				10.1016/j.rbmo.2021.06.011					OCT 2021		Article	OCT 2021	2021	Research question: Does intrauterine administration of HCG before embryo transfer improve live birth rate during IVF cycles?Design: A parallel, randomized controlled trial conducted between July 2018 and February 2020. Infertile women (n = 181) scheduled for fresh or vitrified-warmed embryo transfer after IVF carried out for any indication were randomized in a 1:1 ratio to receive either HCG (500…									3
J	Rijsdijk, Odette E.; Cantineau, Astrid E.; Bourdrez, Petra; Gijsen, Tanja P.; Gondrie, Ed T.; Sprengers, Odette; Vrouenraets, Francis P.; Donners, Judith J.; Evers, Johannes L.; Smits, Luc J.; den Hartog, Janneke E.				Cantineau, Astrid/ACT-8340-2022	Smits, Luc/0000-0003-0785-1345			Intrauterine insemination: simultaneous with or 36 h after HCG? A randomized clinical trial								REPRODUCTIVE BIOMEDICINE ONLINE				39	2			262	268				10.1016/j.rbmo.2019.03.208							Article	AUG 2019	2019	Research question: Does intrauterine insemination (IUI) carried out simultaneously with HCG triggering ('simultaneous IUI') increase the ongoing pregnancy rate compared with IUI 32-36 h after HCG triggering ('regular IUI')?Study design: An open-label randomized clinical trial was conducted in seven Dutch fertility clinics. One hundred and sixty-six couples were randomized to receive simultaneous …									2
J	Vuong, Lan N.; Pham, Toan D.; Dang, Vinh Q.; Ho, Tuong M.; Ho, Vu N. A.; Norman, Robert J.; Mol, Ben W.				Norman, Robert J/A-1155-2007; Vinh, Dang Quang/N-6816-2019; Ho, Vu N A/AAI-1911-2019; Vuong, Lan/N-9688-2017	Norman, Robert J/0000-0002-3118-3896; Vinh, Dang Quang/0000-0001-5205-8210; Ho, Vu N A/0000-0003-1768-8393; Ho, Tuong/0000-0003-3528-7358; Vuong, Lan/0000-0001-6529-6912; Mol, Ben Willem/0000-0001-8337-550X			Live birth rates with a freeze-only strategy versus fresh embryo transfer: secondary analysis of a randomized clinical trial								REPRODUCTIVE BIOMEDICINE ONLINE				38	3			387	396				10.1016/j.rbmo.2018.12.012							Article	MAR 2019	2019	Research question: What are the roles of serum progesterone and endometrial thickness as biomarkers in the decision between a freeze-only and fresh embryo transfer in IVF for women without polycystic ovary syndrome (PCOS)?Design: This was a secondary analysis of a randomized controlled trial including 782 couples who were followed up until the end of the first completed cycle. Couples scheduled f…									12
J	van Kessel, Mianne; Tros, Rachel; van Kuijk, Sander; Oosterhuis, Jur; Kuchenbecker, Walter; Bongers, Marlies; Mol, Ben Willem; Koks, Carolien				Tros, R./AAZ-6585-2021	Tros, R./0000-0003-4070-2018			Transvaginal hydrolaparoscopy versus hysterosalpingography in the work-up for subfertility: a randomized controlled trial								REPRODUCTIVE BIOMEDICINE ONLINE				43	2			239	245				10.1016/j.rbmo.2021.04.019					JUL 2021		Article	AUG 2021	2021	Research question: Is transvaginal hydrolaparoscopy (THL) non-inferior to hysterosalpingography (HSG) as a first-line tubal patency test in subfertile women in predicting the chance of conception leading to live birth?Design: A multicentre, randomized controlled trial in four teaching hospitals in the Netherlands, which randomized subfertile women scheduled for tubal patency testing to either THL…									2
J	Elgindy, Eman Amin; Abdelghany, Amany Ahmed; AbdAlsalam, Hoda Sibai; Mostafa, Magdy Ibrahim								The novel incorporation of aromatase inhibitor in hormonal replacement therapy cycles: a randomized controlled trial								REPRODUCTIVE BIOMEDICINE ONLINE				44	4			641	649											Article	APR 2022	2022	Research question: Does the incorporation of the aromatase inhibitor, letrozole, in hormone replacement therapy (HRT) improve the pregnancy outcome in vitrified-warmed blastocyst transfer cycles? Design: A randomized controlled trial; HRT was used in all cycles. Exogenous oestradiol, 6 mg daily started on day 2 or day 3 of the cycle. Tri-laminar endometrium 9 mm or thicker was the targeted cut-of…									0
J	Griesinger, Georg; Dietrich, Bruno; Stoeckl, Lars; Eckert, Kelvin; Goletz, Steffen; Tandler-Schneider, Andreas				Goletz, Steffen/AAR-2654-2021	Goletz, Steffen/0000-0003-1463-5448; Griesinger, Georg/0000-0002-0606-5804			Fully human glyco-optimized recombinant FSH (follitropin epsilon) - a randomized, comparator-controlled phase II clinical trial								REPRODUCTIVE BIOMEDICINE ONLINE				40	2			331	341				10.1016/j.rbmo.2019.09.003							Article	FEB 2020	2020	Research question: The study aimed to determine the standard treatment dose of follitropin epsilon for ovarian stimulation in the context of IVF treatment.Design: A total of 247 women aged 18-37 years were treated with either 52.5, 75, 112.5 or 150 IU follitropin epsilon daily, or 150 IU every other day, or 150 IU follitropin alfa daily in a long gonadotrophin-releasing hormone agonist protocol. …									5
J	Don, Emma E.; Mijatovic, Velja; van Eekelen, Rik; Huirne, Judith A. F.								The effect of myomectomy on reproductive outcomes in patients with uterine fibroids: A retrospective cohort study								REPRODUCTIVE BIOMEDICINE ONLINE				45	5			970	978				10.1016/j.rbmo.2022.05.025							Article	NOV 2022	2022	Research question: What is the effect of myomectomy in women with uterine fibroids on time to live birth and other reproductive outcomes?Design: This was a monocentric retrospective cohort study of 311 women with fibroids, of whom 165 eventually received myomectomy and 146 remained on expectant management. To assess the primary outcome time to live birth, a Cox proportional hazards model with a t…									0
J	Volodarsky-Perel, Alexander; Buckett, William; Tulandi, Togas					Volodarsky-Perel, Alexander/0000-0001-7901-3370; Buckett, William/0000-0001-8635-582X			Treatment of hydrosalpinx in relation to IVF outcome: a systematic review and meta-analysis								REPRODUCTIVE BIOMEDICINE ONLINE				39	3			413	432				10.1016/j.rbmo.2019.04.012							Review	SEP 2019	2019	Salpingectomy is the most widely used treatment for hydrosalpinx. The effect of salpingectomy on the stimulation response during subsequent IVF treatment, however, remains unclear. The aim of this systematic review was to evaluate the ovarian response and pregnancy outcome of IVF treatment carried out after salpingectomy compared with other pre-IVF treatment options for hydrosalpinx. We conducted…									9
J	Ishihara, Osamu; Arce, Joan-Cartes		Japanese Follitropin Delta Phase 3						Individualized follitropin delta dosing reduces OHSS risk in Japanese IVF/ICSI patients: a randomized controlled trial								REPRODUCTIVE BIOMEDICINE ONLINE				42	5			909	918				10.1016/j.rbmo.2021.01.023					APR 2021		Article	MAY 2021	2021	Research question: This study aimed to establish the efficacy and safety of ovarian stimulation with a follitropin delta individualized fixed-dose regimen based on serum anti-M & uuml;llerian hormone (AMH) concentration and body weight versus conventional follitropin beta dosing in Japanese women. Design: This randomized, controlled, assessor-blind, multicentre, non-inferiority trial was conducte…									9
J	Maeda, Eri; Miyata, Akane; Boivin, Jacky; Nomura, Kyoko; Kumazawa, Yukiyo; Shirasawa, Hiromitsu; Saito, Hidekazu; Terada, Yukihiro								Promoting fertility awareness and preconception health using a chatbot: a randomized controlled trial								REPRODUCTIVE BIOMEDICINE ONLINE				41	6			1133	1143				10.1016/j.rbmo.2020.09.006							Article	DEC 2020	2020	Research question: What are the effects of using a fertility education chatbot, i.e. automatic conversation programme, on knowledge, intentions to improve preconception behaviour and anxiety?Design: A three-armed, randomized controlled trial was conducted using an online social research panel. Participants included 927 women aged 20-34 years who were randomly allocated to one of three groups: a f…									9
J	Shah, Jaimin S.; Dodge, Laura E.; Vaughan, Denis A.; Rooney, Kristin L.; Penzias, Alan S.; Domar, Alice D.								Impact of empathic physician contact on patient anxiety and distress during the waiting period after embryo transfer: a randomized controlled trial								REPRODUCTIVE BIOMEDICINE ONLINE				45	3			425	431				10.1016/j.rbmo.2022.04.021					SEP 2022		Article	SEP 2022	2022	Research question: Can an empathic physician phone call in the interval between embryo transfer and first serum human chorionic gonadotrophin measurement decrease anxiety and distress amongst patients undergoing IVF?Design: This was a randomized controlled trial at a single academically-affiliated fertility centre including patients aged 18-43 undergoing their first embryo transfer with autologou…									0
J	Alborzi, Saeed; Poordast, Tahereh; Askary, Elham; Chamanara, Kefayat; Sorouri, Ziba Zahiri; Kellaii, Elnaz Hosseini Najar; Nahooji, Siavash Pirzadeh								The effect of vasopressin injection on ovarian reserve in patients with ovarian endometrioma: a randomized controlled trial								REPRODUCTIVE BIOMEDICINE ONLINE				44	4			651	658				10.1016/j.rbmo.2021.11.024					APR 2022		Article	APR 2022	2022	Research question: Does injecting vasopressin into the mesovarium during endometrioma cystectomy further preserve postoperative ovarian reserve by reducing intraoperative bleeding and electrocoagulation points?Design: Randomized controlled trial conducted between March 2016 and March 2020. One hundred and twenty patients with unilateral and unilobulated endometrioma were included and divided into…									1
J	Chan, Crystal; Ryu, Michelle; Zwingerman, Rhonda					Ryu, Michelle/0000-0003-0499-6856			Preimplantation genetic testing for aneuploidy: A Canadian Fertility and Andrology Society Guideline								REPRODUCTIVE BIOMEDICINE ONLINE				42	1			105	116				10.1016/j.rbmo.2020.10.020					JAN 2021		Review	JAN 2021	2021	The objective of this guideline from the Canadian Fertility and Andrology Society is to synthesize the evidence on preimplantation genetic testing for aneuploidies (PGT-A) using trophectoderm biopsy and 24-chromosome analysis and to provide clinical recommendations using the Grading of Recommendations Assessment, Development and Evaluation (GRADE) framework. To date, randomized controlled trials …									4
J	Dai, Xin; Li, Jingyi; Fu, Tian; Long, Xuefeng; Li, Xiaoou; Weng, Ruiwen; Liu, Yi; Zhang, Ling								Ovulation induction using sequential letrozole/gonadotrophin in infertile women with PCOS: a randomized controlled trial.								Reproductive biomedicine online													10.1016/j.rbmo.2022.08.002							Journal Article	2022-Aug-07	2022	RESEARCH QUESTION: Is sequential letrozole/human menopausal gonadotrophin (HMG) superior to letrozole alone in ovulation induction and pregnancy promotion among infertile women with polycystic ovary syndrome (PCOS)?DESIGN: This open-label randomized controlled trial comparing sequential letrozole/HMG and letrozole alone included 174 participants enrolled from August 2019 to January 2020 at the Un…									0
J	Chung, Jacqueline Pui Wah; Law, Tracy Sze Man; Mak, Jennifer Sze Man; Liu, Rebecca Chui Yiu; Sahota, Daljit Singh; Li, Tin Chiu					Chung, Jacqueline/0000-0002-9742-578X			Hyoscine butylbromide in pain reduction associated with ultrasound-guided manual vacuum aspiration: a randomized placebo-controlled trial								REPRODUCTIVE BIOMEDICINE ONLINE				44	2			295	303				10.1016/j.rbmo.2021.10.011					FEB 2022		Article	FEB 2022	2022	Research question: What is the effect of adding an anti-spasmodic drug to an existing ultrasound-guided manual vacuum aspiration (USG-MVA) protocol to alleviate immediate post-procedure abdominal cramping pain in women treated for early pregnancy loss?Design: Double-blind, placebo-controlled, randomized controlled trial conducted between February 2018 and January 2020. Participants were assigned …									0
J	Watters, Marianne; Noble, Matt; Child, Tim; Nelson, Scott					Noble, Matt/0000-0001-6671-0353			Short versus extended progesterone supplementation for luteal phase support in fresh IVF cycles: a systematic review and meta-analysis								REPRODUCTIVE BIOMEDICINE ONLINE				40	1			143	150				10.1016/j.rbmo.2019.10.009							Review	JAN 2020	2020	This review and meta-analysis aim to assess the effect of prolonged progesterone support on pregnancy outcomes in women undergoing fresh embryo transfer after IVF/intracytoplasmic sperm injection (ICSI). Two independent authors searched Embase, MEDLINE and grey literature from inception to January 2019 for randomized controlled trials (RCT) of prolonged progesterone support versus early cessation…									12
J	Esbert, Marga; Carmody, Andrew; Ballesteros, Agustin; Seli, Emre; Scott, Richard T.					Esbert, Marga/0000-0002-0002-2272			Calcium Ionophore A23187 treatment to rescue unfertilized oocytes: a prospective randomized analysis of sibling oocytes								REPRODUCTIVE BIOMEDICINE ONLINE				45	5			878	883				10.1016/j.rbmo.2022.06.021							Article	NOV 2022	2022	Research question: Can 1-day old human unfertilized oocytes activate and blastulate after exposure to calcium ionophore (Ca.I) A23187?Design: Prospective randomized trial analysis of sibling oocytes. Seventy unfertilized sibling oocytes from 24 couples were randomly split into two groups. In the treatment group, 35 oocytes were cultured with 5-mu M Ca.I A23187 for 10 min, washed and cultured unti…									0
J	Neumann, Kay; Griesinger, Georg								Does follicular flushing increase oocyte number in poor responders? An update of a systematic review.								Reproductive biomedicine online													10.1016/j.rbmo.2022.11.011							Journal Article	2022-Nov-22	2022	RESEARCH QUESTION: Does flushing of the follicles at ovum retrieval increase the number of retrieved oocytes in poor-response IVF patients?DESIGN: An update of an electronic literature search was performed to identify randomized controlled trials (RCT) investigating follicular flushing versus no flushing in women with a poor response to IVF treatment. No exclusion criteria for type of needle, sti…									0
J	Humaidan, Peter; Alsbjerg, Birgit; Elbaek, Helle Olesen; Povlsen, Betina Boel; Laursen, Rita Jakubcionyte; Jensen, Mette Brix; Mikkelsen, Alice Toft; Thomsen, Lise Haaber; Kol, Shahar; Haahr, Thor					Kol, Shahar/0000-0002-2899-5295; Humaidan, Peter/0000-0001-6884-5366; Haahr, Thor/0000-0001-9304-5299			The exogenous progesterone-free luteal phase: two pilot randomized controlled trials in IVF patients								REPRODUCTIVE BIOMEDICINE ONLINE				42	6			1108	1118				10.1016/j.rbmo.2021.03.011					MAY 2021		Article	JUN 2021	2021	Research question: Is the reproductive outcome similar after gonadotrophin-releasing hormone agonist (GnRHa) trigger followed by luteal human chorionic gonadotrophin (HCG) boluses compared with HCG trigger and a standard luteal phase support (LPS)?Design: Two open-label pilot randomized controlled trials (RCT) with 250 patients from 2014 to 2019, with a primary outcome of ongoing pregnancy per em…									2
J	Alsbjerg, Birgit; Kesmodel, Ulrik S.; Elbaek, Helle; Laursen, Rita; Laursen, Steen B.; Andreasen, Dorthe; Povlsen, Betina B.; Humaidan, Peter					Humaidan, Peter/0000-0001-6884-5366			GnRH agonist supplementation in hormone replacement therapy-frozen embryo transfer cycles: a randomized controlled trial								REPRODUCTIVE BIOMEDICINE ONLINE				44	2			261	270				10.1016/j.rbmo.2021.10.0191472-6483							Article	FEB 2022	2022	Research question: Will two boluses of gonadotrophin-releasing hormone agonist (GnRHa) during hormone replacement therapy-frozen embryo transfer (HRT-FET) cycles reduce the total pregnancy loss rate?Design: Randomized controlled trial including a total of 287 HRT-FET cycles performed between 2013 and 2019. After randomization participants allocated to the GnRHa group (n = 144) underwent a standar…									0
J	Gurgan, Timur; Kalem, Ziya; Kalem, Miiberra N.; Ruso, Halil; Benkhalifa, Moncef; Makrigiannakis, Antonis				Kalem, Ziya/AGY-3908-2022	Kalem, Ziya/0000-0002-5435-2074; Makrigiannakis, Antonis/0000-0002-8475-1500; Ruso, Halil/0000-0003-2780-161X			Systematic and standardized hysteroscopic endometrial injury for treatment of recurrent implantation failure								REPRODUCTIVE BIOMEDICINE ONLINE				39	3			477	483				10.1016/j.rbmo.2019.02.014							Article	SEP 2019	2019	Research question: To investigate the effect of hysteroscopic endometrial injury for treatment of recurrent implantation failure (RIF).Design: This prospective and randomized controlled trial included 239 patients who had failed to achieve a clinical pregnancy after the transfer of at least four good-quality embryos in a minimum of three fresh or frozen-thawed embryo transfer cycles and were unde…									9
J	Glanville, Elizabeth Joan; Wilkinson, Jack; Sadler, Lynn; Wong, Tze Yoong; Acharya, Santanu; Aziz, Nabil; Clarke, Fiona; Das, Sangeeta; Dawson, Jeanette; Hammond, Bev; Jayaprakasan, Kanna; Milner, Matthew; Shankaralingaiah, Nethra; Farquhar, Cynthia; Lensen, Sarah					Glanville, Elizabeth/0000-0001-9973-9064			A randomized trial of endometrial scratching in women with PCOS undergoing ovulation induction cycles								REPRODUCTIVE BIOMEDICINE ONLINE				44	2			316	323				10.1016/j.rbmo.2021.10.008					FEB 2022		Article	FEB 2022	2022	Research question: Does endometrial scratching improve the chance of a live birth in women with polycystic ovary syndrome (PCOS) undergoing ovulation induction and trying to conceive?Design: An international, multicentre, randomized, sham-controlled trial across six fertility clinics in three countries (New Zealand, UK and Brazil). Women with a diagnosis of PCOS who were planning to commence ovul…									2
J	Cohen, Jacques; Rieger, Don; Mastenbroek, Sebastiaan; Meintjes, Marius; Janssens, Ronny; Catt, James; Morbeck, Dean; Mortimer, David; Fawzy, Mohamed; Alikani, Mina; Mortimer, Sharon; Campbell, Alison; Racowsky, Catherine; Mansour, Ragaa; Swain, Jason		Consensus Grp						'There is only one thing that is truly important in an IVF laboratory: everything' Cairo Consensus Guidelines on IVF Culture Conditions								REPRODUCTIVE BIOMEDICINE ONLINE				40	1			33	60				10.1016/j.rbmo.2019.10.003							Review	JAN 2020	2020	This proceedings report presents the outcomes from an international expert meeting to establish consensus guidelines on IVF culture conditions. Topics reviewed and discussed were: embryo culture - basic principles and interactions; temperature in the IVF laboratory; humidity in culture; carbon dioxide control and medium pH; oxygen tension for embryo culture; workstations - design and engineering;…									20
J	Subira, Jessica; Algaba, Anna; Vazquez, Sheila; Taroncher Dasi, Roser; Molla Robles, Guillermo; Monzo Fabuel, Susana; Baydal, Virginia; Ruiz Herreros, Amparo; Garcia Camunas, Nuria; Rubio Rubio, Jose Maria					Subira, Jessica/0000-0002-4900-9036; Rubio Rubio, Jose Maria/0000-0002-1020-9153			Testosterone does not improve ovarian response in Bologna poor responders: a randomized controlled trial (TESTOPRIM)								REPRODUCTIVE BIOMEDICINE ONLINE				43	3			466	474				10.1016/j.rbmo.2021.05.021					SEP 2021		Article	SEP 2021	2021	Research question: Does testosterone, either in a long or short course, before IVF increase the number of mature oocytes retrieved in poor ovarian response?Design: Single-centre, single-blinded, randomized controlled trial. Poor ovarian response is defined according to Bologna criteria. Sixty-three participants were included and assigned to three arms: group 1 (long testosterone [n = 17]) 12.5 mg…									2
J	Arce, Joan-Carles; Larsson, Per; Antonio Garcia-Velasco, Juan								Establishing the follitropin delta dose that provides a comparable ovarian response to 150 IU/day follitropin alfa								REPRODUCTIVE BIOMEDICINE ONLINE				41	4			616	622				10.1016/j.rbmo.2020.07.006							Article	OCT 2020	2020	Research question: The objective of this investigation was to determine the daily follitropin delta dose (mu g) providing a similar ovarian response to 150 IU/day follitropin alfa.Design: The study was a post-hoc analysis of ovarian response in 1591 IVF/intracytoplasmic sperm injection (ICSI) patients undergoing ovarian stimulation in a gonadotrophin-releasing hormone antagonist protocol in two r…									7
J	Pabuccu, Emre; Kovanci, Ertug; Israfilova, Guler; Tulek, Firat; Demirel, Cem; Pabuccu, Recai								Oral, vaginal or intramuscular progesterone in programmed frozen embryo transfer cycles: a pilot randomized controlled trial.								Reproductive biomedicine online				45	6			1145	1151				10.1016/j.rbmo.2022.06.027							Randomized Controlled Trial; Clinical Trial, Phase IV; Journal Article	2022-12	2022	RESEARCH QUESTION: What should be the optimal route of luteal support in programmed frozen embryo transfer (FET) cycles?DESIGN: This was a randomized, parallel, phase IV pilot trial with three groups of women undergoing FET along with hormone replacement therapy for endometrial preparation at a tertiary private IVF centre (NCT03948022). Women with at least one autologous cryopreserved blastocyst …									1
J	Simon, Carlos; Gomez, Carlos; Cabanillas, Sergio; Vladimirov, Iavor; Castillon, Gemma; Giles, Juan; Boynukalin, Kubra; Findikli, Necati; Bahceci, Mustafa; Ortega, Israel; Vidal, Carmina; Funabiki, Miyako; Izquierdo, Alexandra; Lopez, Lourdes; Portela, Susana; Frantz, Nilo; Kulmann, Marcos; Taguchi, Sagiri; Labarta, Elena; Colucci, Francisco; Mackens, Shari; Santamaria, Xavier; Munoz, Elkin; Barre…		ERA-RCT Study Consortium Grp		Simon, Carlos/G-2186-2014; santamaria, xavier/D-7856-2018; Findikli, Necati/I-4924-2018; Valbuena, Diana M/I-1949-2015; Fernandez-Sanchez, Manuel/O-6336-2018	Simon, Carlos/0000-0003-0902-9531; Findikli, Necati/0000-0001-9362-5912; Valbuena, Diana M/0000-0002-0742-3669; Labarta, Elena/0000-0002-3048-9447; Vidal, Carmen/0000-0001-8533-4509; Fernandez-Sanchez, Manuel/0000-0002-1214-2984; Mol, Ben Willem/0000-0001-8337-550X			A 5-year multicentre randomized controlled trial comparing personalized, frozen and fresh blastocyst transfer in IVF								REPRODUCTIVE BIOMEDICINE ONLINE				41	3			402	415				10.1016/j.rbmo.2020.06.002							Article	SEP 2020	2020	Research question: Does clinical performance of personalized embryo transfer (PET) guided by endometrial receptivity analysis (ERA) differ from frozen embryo transfer (FET) or fresh embryo transfer in infertile patients undergoing IVF?Design: Multicentre, open-label randomized controlled trial; 458 patients aged 37 years or younger undergoing IVF with blastocyst transfer at first appointment were…									63
J	Datta, Adrija Kumar; Maheshwari, Abha; Felix, Nirmal; Campbell, Stuart; Nargund, Geeta					Datta, Adrija Kumar/0000-0002-3764-9298			Mild versus conventional ovarian stimulation for IVF in poor responders: a systematic review and meta-analysis								REPRODUCTIVE BIOMEDICINE ONLINE				41	2			225	238				10.1016/j.rbmo.2020.03.005							Review	AUG 2020	2020	Mild ovarian stimulation is a treatment option for poor responders in IVF treatment. Our updated review evaluated mild IVF solely from randomized controlled trials (RCTs) that used genuine low-dose gonadotrophin (<= 150 IU daily) alone or in combination with oral medications, comparing it with conventional-dose ( 150 IU/ daily) IVF for poor responders. Electronic searches on MEDLINE, Embase, The …									13
J	Tomas, Claudia; Toftager, Mette; Lossl, Kristine; Bogstad, Jeanette; Praetorius, Lisbeth; Zedeler, Anne; Bryndorf, Thue; Andersen, Anders Nyboe; Pinborg, Anja					Zedeler, Anne/0000-0003-1394-9138			Perinatal outcomes in 521 gestations after fresh and frozen cycles: a secondary outcome of a randomized controlled trial comparing GnRH antagonist versus GnRH agonist protocols								REPRODUCTIVE BIOMEDICINE ONLINE				39	4			659	664				10.1016/j.rbmo.2019.05.010							Article	OCT 2019	2019	Research question: Are perinatal outcomes different after treatment with the gonadotrophin-releasing hormone (GnRH) antagonist versus the long GnRH agonist protocol for IVF?Design: Perinatal outcomes were secondary outcomes in a large Phase IV, dual-centre, open-label, randomized controlled trial to compare GnRH antagonist and long GnRH agonist protocols in women <40 years undergoing their first …									5
J	van Welie, Nienke; Pham, Clarabelle T.; van Rijswijk, Joukje; Dreyer, Kim; Verhoeve, Harold R.; Hoek, Annemieke; de Bruin, Jan Peter; Nap, Annemiek W.; van Hooff, Machiel H. A.; Goddijn, Mariette; Hooker, Angelo B.; Gijsen, Anna P.; Traas, Maaike A. F.; Smeenk, Jesper M. J.; Sluijmer, Alexander, V; Lambers, Marieke J.; van Unnik, Gijsbertus A.; de Koning, Cornelia H.; Mozes, Alexander; Timmerman,…		H2Oil Study Grp		NAP, Annemiek/ABE-1897-2021	Mol, Ben Willem/0000-0001-8337-550X; Karnon, Jonathan/0000-0003-3220-2099; de Bruin, Jan-peter/0000-0002-6909-5912; Goddijn, Mariette/0000-0001-9928-9673; van Welie, Nienke/0000-0001-8369-2871; Lambalk, Cornelis/0000-0003-3947-5129			The long-term costs and effects of tubal flushing with oil-based versus water-based contrast during hysterosalpingography								REPRODUCTIVE BIOMEDICINE ONLINE				42	1			150	157				10.1016/j.rbmo.2020.09.015					JAN 2021		Article	JAN 2021	2021	Research question: What are the long-term costs and effects of oil- versus water-based contrast in infertile women undergoing hysterosalpingography (HSG)?Design: This economic evaluation of a long-term follow-up of a multicentre randomized controlled trial involved 1119 infertile women randomized to HSG with oil- (n = 557) or water-based contrast (n = 562) in the Netherlands.Results: In the oil-b…									4
J	Bosch, Ernesto								Patient-tailored infertility care is the way forward.								Reproductive biomedicine online				45	6			1057	1060				10.1016/j.rbmo.2022.06.014							Journal Article	2022-12	2022	As in any other healthcare discipline, the debate around standardization of practice versus individualized care is also present in the field of infertility. While the former looks for the efficiency of diagnostic and therapeutic processes in the average population supported by evidence-based medicine (EBM), the later looks for patient-centred care, integrating individual clinical expertise and pa…									0
J	Rose, Ryan D.; Barry, Michael F.; Dunstan, Emma, V; Yuen, Siu Man; Cameron, Lyndal P.; Knight, Emma J.; Norman, Robert J.; Hull, M. Louise				Hull, Louise/AAU-8217-2021	Hull, Louise/0000-0003-1813-3971; Rose, Ryan/0000-0001-9732-1713			The BlastGen study: a randomized controlled trial of blastocyst media supplemented with granulocyte-macrophage colony-stimulating factor								REPRODUCTIVE BIOMEDICINE ONLINE				40	5			645	652				10.1016/j.rbmo.2020.01.011							Article	MAY 2020	2020	Research question: Does Embryogen (R)/BlastGen (TM) culture medium improve live birth rates compared with standard culture medium for women undergoing IVF and intracytoplasmic sperm injection (ICSI) with poor prognosis.Design: Randomized clinical trial. A total of 100 couples undergoing IVF/ICSI were randomly allocated to having their inseminated oocytes incubated in either Embryogen (R)/BlastGen…									3
J	Fraison, Eloise; Crawford, Giselle; Casper, Gabrielle; Harris, Victoria; Ledger, William				Ledger, William/L-9089-2017	Ledger, William/0000-0001-6465-4343			Pregnancy following diagnosis of premature ovarian insufficiency: a systematic review								REPRODUCTIVE BIOMEDICINE ONLINE				39	3			467	476				10.1016/j.rbmo.2019.04.019							Review	SEP 2019	2019	The aim of this review is to report the occurrence of pregnancies in women with premature ovarian insufficiency (POI), naturally or with different treatments (hormonal replacement therapy, IVF, in-vitro maturation and stem cell therapy). This study involved an exhaustive search of the electronic databases MEDLINE, PubMed and Embase covering the period January 2000 to January 2018. A combination o…									30
J	Han, Yi; Li, Yingjie; He, Bing				He, Bing/AAW-4869-2020				GLP-1 receptor agonists versus metformin in PCOS: a systematic review and meta-analysis								REPRODUCTIVE BIOMEDICINE ONLINE				39	2			332	342				10.1016/j.rbmo.2019.04.017							Review	AUG 2019	2019	This meta-analysis aimed to evaluate the efficacy and safety of glucagon- like peptide 1 (GLP-1) receptor agonists for women with polycystic ovary syndrome (PCOS) by comparing their effect with that of metformin. Electronic databases (PubMed, EMBASE, Cochrane Library, WanFang Database, CNKI) dating from their establishment to June 2018 were searched to find all randomized controlled trials (RCTs)…									46
J	Swain, Jason E.								Controversies in ART: can the IVF laboratory influence preimplantation embryo aneuploidy?								REPRODUCTIVE BIOMEDICINE ONLINE				39	4			599	607				10.1016/j.rbmo.2019.06.009							Review	OCT 2019	2019	Published reports have indicated that rates of preimplantation embryo aneuploidy in a control donor population may vary between IVF centres. This suggests that location-specific conditions, in the clinic, IVF or genetics laboratory, may be influencing the chromosome dynamics or diagnosis. More recent reports suggest that rates of embryo mosaicism, representing mitotic errors, may vary between IVF…									28
J	Fernandez-Sanchez, Manuel; Visnova, Hana; Yuzpe, Albert; Klein, Bjarke Mirner; Mannaerts, Bernadette; Arce, Joan-Cartes; Iournaye, Herman; De Sutter, Petra; Decleer, Wim; Petracco, Alvaro; Borges, Edson; Barbosa, Caio Parente; Havelock, Jon; Claman, Paul; Yuzpe, Albert; Visnova, Hana; Ventruba, Pavel; Uher, Petr; Vary, Karlovy; Mrazek, Milan; Andersen, Anders Nyboe; Knudsen, Ulla Breth; Dewailly,…		ESTHER-1 ESTHER-2 Study Grp		Jr., Borges/AAJ-1232-2020; Papaleo, Enrico/AAN-9591-2021; La Marca, Antonio/A-5940-2015; Ventruba, Pavel/ABE-4273-2020; Zazerskaya, Irina/AAI-1309-2020; Barbosa, Caio Barbosa/C-7814-2012; Claman, Paul/AAW-8109-2020; Fernandez-Sanchez, Manuel/O-6336-2018	Papaleo, Enrico/0000-0003-0281-9143; La Marca, Antonio/0000-0001-7921-9547; Ventruba, Pavel/0000-0001-9264-0336; Barbosa, Caio Barbosa/0000-0002-2922-0264; Fernandez-Sanchez, Manuel/0000-0002-1214-2984			Individualization of the starting dose of follitropin delta reduces the overall OHSS risk and/or the need for additional preventive interventions: cumulative data over three stimulation cycles								REPRODUCTIVE BIOMEDICINE ONLINE				38	4			528	537				10.1016/j.rbmo.2018.12.032							Article	APR 2019	2019	Research question: Is individualization of dosing with follitropin delta in sequential ovarian stimulation cycles an effective preventive strategy for ovarian hyperstimulation syndrome risk? If so, for which patients does an individualized strategy provide the greatest OHSS risk reduction and/or the need for additional preventive interventions?Design: A secondary analysis of three ovarian stimula…									15
J	Huang, Xiao-Wan; Lin, Meng-Meng; Zhao, Hong-Qin; Powell, Martin; Wang, Yuan-Qiu; Zheng, Ru-Ru; Ellis, Laura Burney; Xia, Wei-Ting; Lin, Feng								A prospective randomized controlled trial comparing two different treatments of intrauterine adhesions								REPRODUCTIVE BIOMEDICINE ONLINE				40	6			835	841				10.1016/j.rbmo.2020.02.013							Article	JUN 2020	2020	Research question: Intrauterine adhesions (IUA) are primarily caused by trauma to the endometrium, and hysteroscopy is presently the main treatment for IUA. However, high rates of post-operative adhesion re-formation remain a problem. In this study, the combination of an intrauterine device (IUD) with a Foley catheter and the balloon uterine stent were investigated to evaluate their efficacy in p…									13
J	Liang, Zhou; Yin, Mingru; Ma, Meng; Wang, Yun; Kuang, Yanping								Effect of pretreatment with a levonorgestrel-releasing intrauterine system on IVF and vitrified-warmed embryo transfer outcomes in women with adenomyosis								REPRODUCTIVE BIOMEDICINE ONLINE				39	1			111	118				10.1016/j.rbmo.2019.03.101							Article	JUL 2019	2019	Research question: Does the use of a levonorgestrel-releasing intrauterine system (LNG-IUS) improve the ongoing pregnancy rate of vitrified-warmed embryo transfer in women with adenomyosis undergoing IVF?Design: This retrospective study included 358 women with adenomyosis undergoing IVF. Of these, 134 women were enrolled in the LNG-IUS group and another 224 women were in the control group. All wo…									6
J	Schenk, Michael; Grumet, Lukas; Sternat, Julia; Reinschissler, Nina; Weiss, Gregor								Effect of probiotics on vaginal Ureaplasma parvum in women suffering from unexplained infertility								REPRODUCTIVE BIOMEDICINE ONLINE				43	3			503	514				10.1016/j.rbmo.2021.06.004					SEP 2021		Article	SEP 2021	2021	Research question: Does oral probiotic supplementation influence the relative abundance of different vaginal microbiota in women experiencing infertility?Design: A prospective, monocentric randomized controlled trial. To study the influence of probiotics on infertility, 80 patients with primary or secondary infertility were included. Patients were assigned to either a probiotic treatment or a con…									2
J	Svenstrup, Louise; Moller, Soren; Fedder, Jens; Pedersen, Dorrit Elschner; Erb, Karin; Andersen, Claus Yding; Humaidan, Peter					Moller, Soren/0000-0003-0858-4269; Humaidan, Peter/0000-0001-6884-5366			Does the HCG trigger dose used for IVF impact luteal progesterone concentrations? a randomized controlled trial.								Reproductive biomedicine online				45	4			793	804				10.1016/j.rbmo.2022.04.019							Journal Article; Randomized Controlled Trial	2022-10	2022	RESEARCH QUESTION: Is there an association between the ovulation trigger dose of human chorionic gonadotrophin (HCG) and endogenous progesterone production during the luteal phase?DESIGN: This randomized controlled four-arm study, at the Fertility Clinic, Odense University Hospital, Denmark, included women undergoing gonadotrophin-releasing hormone (GnRH) antagonist IVF treatment with ≤11 follicl…									0
J	Clua, Elisabet; Rodriguez, Ignacio; Arroyo, Gemma; Racca, Annalisa; Martinez, Francisca; Polyzos, Nikolaos P.				Rodriguez, Ignacio/GMW-6737-2022	Rodriguez, Ignacio/0000-0002-6586-0111			Blastocyst versus cleavage embryo transfer improves cumulative live birth rates, time and cost in oocyte recipients: a randomized controlled trial								REPRODUCTIVE BIOMEDICINE ONLINE				44	6			995	1004				10.1016/j.rbmo.2022.01.001					MAY 2022		Article	JUN 2022	2022	Research question: Does embryo transfer day (day 5 versus day 3) affect cumulative live birth rates (CLBR), time to live birth (TLB) and cost per live birth (CPL) in recipients of donated oocytes? Study design: A single-centre RCT conducted between April 2017 and August 2018. Recipients of donated oocytes were randomized to cleavage-stage (day 3) or to blastocyst-stage (day 5) embryo transfer. El…									1
J	Guo, Yan; Shi, Xiaoyu; Song, Dongmei; Liu, Yuhuan; Huang, Xiaowu; Xiao, Yu; Yang, Lingling; Xia, Enlan; Li, Tin-Chiu								The efficacy of auto-cross-linked hyaluronic acid gel in addition to oestradiol and intrauterine balloon insertion in the prevention of adhesion reformation after hysteroscopic adhesiolysis								REPRODUCTIVE BIOMEDICINE ONLINE				45	3			501	507				10.1016/j.rbmo.2022.04.017					SEP 2022		Article	SEP 2022	2022	Research question: What is the efficacy of auto-cross-linked hyaluronic acid gel use in preventing adhesion reformation after intrauterine adhesiolysis?Design: This was a single-centre, double-blind randomized controlled trial.Results: In total 171 participants successfully completed the study (84 in the treatment group and 87 in the control group). There was no significant difference in pre-oper…									0
J	Ishihara, Osamu; Nelson, Scott M.; Arce, Joan-Carles								Comparison of ovarian response to follitropin delta in Japanese and White IVF/ICSI patients								REPRODUCTIVE BIOMEDICINE ONLINE				44	1			177	184				10.1016/j.rbmo.2021.09.0141472-6483							Article	JAN 2022	2022	Research question: Is ovarian response associated with individualized follitropin delta dosing regimen comparable across different ethnic populations? Design: Post-hoc analysis of ovarian response in 800 IVF/intracytoplasmic sperm injection (ICSI) patients (170 Japanese women and 630 White women) undergoing stimulation with individualized follitropin delta dosing based on serum antiMullerian horm…									0
J	Danhof, Noor A.; van Wely, Madelon; Repping, Sjoerd; van der Ham, David P.; Klijn, Nicole; Janssen, Ineke C. A. H.; Rijn-van Weert, Janne-Meije; Twisk, Moniek; Traas, Maaike A. F.; Pelinck, Marie-Louise J.; Perquin, Denise A. M.; Boks, Dominique E. S.; Sluijmer, Alexander; Mol, Ben W. J.; van der Veen, Fulco; Mochtar, Monique H.; Koks, Carolien; Gianotten, J.; de Bruin, Jan Peter; Cohlen, B. J.; …		Amsterdam SUPER Study Grp		Fleischer, Kathrin/ABG-2648-2020; van Wely, Madelon/GXV-1757-2022	Fleischer, Kathrin/0000-0002-2785-5573; van Wely, Madelon/0000-0001-8263-213X; Mol, Ben Willem/0000-0001-8337-550X			Gonadotrophins or clomiphene citrate in couples with unexplained infertility undergoing intrauterine insemination: a cost-effectiveness analysis								REPRODUCTIVE BIOMEDICINE ONLINE				40	1			99	104				10.1016/j.rbmo.2019.09.004							Article	JAN 2020	2020	Research question: What is the cost-effectiveness of gonadotrophins compared with clomiphene citrate in couples with unexplained subfertility undergoing intrauterine insemination (IUI) with ovarian stimulation under strict cancellation criteria?Design: A cost-effectiveness analysis alongside a randomized controlled trial (RCT). Between July 2013 and March 2016, 738 couples were randomized to gona…									7
J	Li, Yan; Zhao, Shigang; Yu, Yunhai; Ma, Chunling; Zheng, Ye; Niu, Yue; Wei, Daimin; Ma, Jinlong				Chen, Zi-Jiang/GOE-6119-2022; Zhao, Shigang/ADG-6247-2022				Risk factors associated with pre-eclampsia in pregnancies conceived by ART								REPRODUCTIVE BIOMEDICINE ONLINE				39	6			969	975				10.1016/j.rbmo.2019.09.006							Article	DEC 2019	2019	Research question: What are the factors associated with the increased incidence of pre-eclampsia in pregnancies conceived through IVF using autologous oocytes?Design: A nested case-control study from the combined cohort of three multicentre randomized trials comparing fresh to frozen embryo transfer, including women who achieved clinical pregnancy after the first embryo transfer. Multivariable lo…									4
J	Antonino, Deize de Cassia; Soares, Mayara Mafra; de Melo Junior, Jairo; de Alvarenga, Paula Batista; Ferreira Mohallem, Renata de Freitas; Rochal, Carina Diniz; Alberto Vieira, Luis; de Souza, Aline Gomes; Beletti, Marcelo Emilio; Alves, Benner Geraldo; Jacomini, Jose Octavio; Goulart, Luiz Ricardo; Alves, Kele Amaral				Souza, Aline/AAH-5892-2020; Souza, Aline/G-7116-2016; Goulart, Luiz R/G-7357-2012; Alves, Kele Amaral A/P-8422-2015; Beletti, Marcelo E/A-5424-2008; Alvarenga, Paula/AAT-2941-2020; Antonino, Deize/AAD-9121-2021; Vieira, Luis Alberto/S-7635-2017; Alves, Benner/D-3599-2014	Souza, Aline/0000-0001-7251-7285; Goulart, Luiz R/0000-0002-1803-4861; Alves, Kele Amaral A/0000-0001-7359-3570; Alvarenga, Paula/0000-0002-0020-0876; Vieira, Luis Alberto/0000-0002-2419-1329; Antonino, Deize/0000-0002-7849-2565; Beletti, Marcelo/0000-0001-9320-7278; Alves, Benner/0000-0001-9465-8054			Three-dimensional levitation culture improves in-vitro growth of secondary follicles in bovine model								REPRODUCTIVE BIOMEDICINE ONLINE				38	3			300	311				10.1016/j.rbmo.2018.11.013							Article	MAR 2019	2019	Research question: Does a three-dimensional culture system based on magnetic levitation with nanoparticles assembly maintain the follicular structure and viability with adequate growth rates leading to oocyte maturation after long-term culture?Design: Randomized-controlled trial of treatments in a bovine model. Secondary follicles (n = 213) isolated from bovine ovaries were cultured in a two-dime…									14
J	Danhof, N. A.; van Eekelen, R.; Repping, S.; Mol, B. W. J.; van der Veen, F.; van Wely, M.; Mochtar, M. H.; Koks, C.; Gianotten, J.; de Bruin, J. Peter; Cohlen, B. J.; van der Ham, D. P.; Klijn, N.; van Hooff, M. H. A.; Broekmans, F. J. M.; Fleischer, K.; Janssen, C. A. H.; Rijn-van Weert, J. M.; van Disseldorp, J.; Twisk, M.; Verberg, M. F. G.; Pelinck, M. J.; Visser, J.; Perquin, D. A. M.; Boks…		SUPER Study Grp		van Eekelen, Rik/K-1526-2019; van Wely, Madelon/GXV-1757-2022	van Eekelen, Rik/0000-0002-9045-3630; van Wely, Madelon/0000-0001-8263-213X; Mol, Ben Willem/0000-0001-8337-550X			Follicle stimulating hormone or clomiphene citrate in intrauterine insemination with ovarian stimulation for unexplained subfertility: a role for treatment selection markers?								REPRODUCTIVE BIOMEDICINE ONLINE				38	6			938	942				10.1016/j.rbmo.2019.01.014							Article	JUN 2019	2019	Research question: Can women be identified, on the basis of baseline patient characteristics, as having better chances of an ongoing pregnancy with FSH instead of clomiphene citrate as stimulation agent in intrauterine insemination for unexplained subfertility?Design: A secondary analysis of a multicentre randomized controlled superiority trial; the SUPER study. Between July 2013 and March 2016, …									1
J	Katalinic, Alexander; Shulman, Lee P.; Strauss, Jerome F.; Garcia-Velasco, Juan A.; van den Anker, John N.				Katalinic, Alexander/D-2512-2010	Katalinic, Alexander/0000-0003-0490-1554			A critical appraisal of safety data on dydrogesterone for the support of early pregnancy: a scoping review and meta-analysis								REPRODUCTIVE BIOMEDICINE ONLINE				45	2			365	373				10.1016/j.rbmo.2022.03.032					JUL 2022		Review	AUG 2022	2022	No data support the suggestion that first-trimester dydrogesterone use increases the risk of fetal abnormalities; however, two low-quality retrospective studies (one retracted by the journal) have suggested such a link. A scoping review and meta-analysis were carried out to address this discrepancy. The literature was reviewed but it was not possible to identify any evidence of a plausible mechan…									0
J	Li, Jian; Wu, Qi; Wang, Chi Chiu; Wang, Rui; Ng, Ernest H. Y.; Liu, Jian-Ping; Mol, Ben Willem J.; Wu, Xiao-Ke; Li, Wen-Tao; Kuang, Hong-Ying; Ma, Hong-Li; Gao, Jing-Shu; Xie, Liang-Zhen; Hou, Li-Hui; Hu, Zhen-Xing; Shao, Xiao-Guang; Ge, Jun; Zhang, Jin-Feng; Xue, Hui-Ying; Xu, Xiao-Feng; Liang, Rui-Ning; Ma, Hong-Xia; Yang, Hong-Wei; Huang, Dong-Mei; Sun, Yun; Hao, Cui-Fang; Du, Shao-Min; Ding, …		PCOSAct Study Grp		Li, Wentao/AAF-6647-2019; Wang, Rui/AAC-8543-2019; Wang, Rui/ABB-5615-2020; Li, Jian/AAV-1455-2021; Zhang, He/GXN-0028-2022; Stener-Victorin, Elisabet/W-6322-2018; wang, ronald/C-6541-2014	Li, Wentao/0000-0001-8980-0909; Wang, Rui/0000-0002-6622-8134; Li, Jian/0000-0002-1555-4327; Stener-Victorin, Elisabet/0000-0002-3424-1502; Mol, Ben Willem/0000-0001-8337-550X; wang, ronald/0000-0002-3928-7278			Endocrine characteristics, body mass index and metabolic syndrome in women with polycystic ovary syndrome								REPRODUCTIVE BIOMEDICINE ONLINE				39	5			868	876				10.1016/j.rbmo.2019.06.014							Article	NOV 2019	2019	Research question: The study aimed to evaluate the associations of endocrine and ultrasound characteristics with metabolic syndrome in women with polycystic ovary syndrome (PCOS), and whether these associations were modified by body mass index (BMI).Design: The study was a secondary analysis of baseline data from a randomized controlled trial of induction of ovulation in women with PCOS.Results: …									8
J	Roest, Inez; Rosielle, Kimmy; van Welie, Nienke; Dreyer, Kim; Bongers, Marlies; Mijatovic, Velja; Mol, Ben W.; Koks, Carolien					Roest, Inez/0000-0002-3631-260X			Safety of oil-based contrast medium for hysterosalpingography: a systematic review								REPRODUCTIVE BIOMEDICINE ONLINE				42	6			1119	1129				10.1016/j.rbmo.2021.03.014					MAY 2021		Review	JUN 2021	2021	Recent meta-analyses have shown that a hysterosalpingography (HSG) with oil-based contrast increases pregnancy rates in subfertile women. However, the frequency of complications during or after an HSG with oil-based contrast in subfertile women and/or their offspring is still unclear. This systematic review and meta-analysis, without restrictions on language, publication date or study design, was…									7
J	Chung, Jacqueline Pui Wah; Law, Tracy Sze Man; Mak, Jennifer Sze Man; Sahota, Daljit Singh; Li, Tin Chiu					Chung, Jacqueline/0000-0002-9742-578X			Ovarian reserve and recurrence 1 year post-operatively after using haemostatic sealant and bipolar diathermy for haemostasis during laparoscopic ovarian cystectomy								REPRODUCTIVE BIOMEDICINE ONLINE				43	2			310	318				10.1016/j.rbmo.2021.05.003					JUL 2021		Article	AUG 2021	2021	Research question: Is there a difference in the ovarian reserve 1 year post-operatively in those who used a haemostatic sealant or bipolar diathermy for haemostasis during laparoscopic ovarian cystectomy for ovarian endometriomas? Design: This was an extended follow-up observational study of a previous randomized controlled trial where women aged 18 to 40 years with 3-8 cm unilateral or bilateral…									2
J	Orvieto, Raoul								HMG versus recombinant FSH plus recombinant LH in ovarian stimulation for IVF: does the source of LH preparation matter?								REPRODUCTIVE BIOMEDICINE ONLINE				39	6			1001	1006				10.1016/j.rbmo.2019.08.010							Review	DEC 2019	2019	Studies on the role of LH supplementation in patients undergoing assisted reproductive technique use different sources of LH bioactivity-containing preparations, daily doses and modes of administration. This review aims to critically present the available evidence comparing the effect of the two commercially available LH preparations (human menopausal gonadotrophin [HMG] and recombinant FSH + rec…									11
J	de Loos, Alexandra L. P. Dietz; Jiskoot, Geranne; Timman, Reinier; Beerthuizen, Annemerle; Busschbach, Jan J., V; Laven, Joop S. E.								Improvements in PCOS characteristics and phenotype severity during a randomized controlled lifestyle intervention								REPRODUCTIVE BIOMEDICINE ONLINE				43	2			298	309				10.1016/j.rbmo.2021.05.008					JUL 2021		Article	AUG 2021	2021	Research question: What is the effect of weight loss through different interventions (three-component lifestyle intervention with short message service [SMS+] versus three-component lifestyle intervention without SMS [SMS-] versus care as usual [CAU]) on polycystic ovary syndrome (PCOS) characteristics (ovulatory dysfunction, hyperandrogenism, polycystic ovarian morphology [PCOM]) and phenotype d…									3
J	De Neubourg, Diane; Dancet, Eline A. F.; Pinborg, Anja								Single-embryo transfer implies quality of care in reproductive medicine								REPRODUCTIVE BIOMEDICINE ONLINE				45	5			899	905				10.1016/j.rbmo.2022.04.001							Review	NOV 2022	2022	This review appraises evidence on the difference between single-and double-embryo transfer (SET, DET) in assisted reproductive technology (ART) regarding the four healthcare quality dimensions most important to fertility patients and doctors. Regarding safety, not only does DET create the uncontested perinatal risks of twin pregnancies, but compelling evidence has added that singleton pregnancies…									0
J	Lankreijer, Kay; D'Hooghe, Thomas M.; Apers, Silke; Sermeus, Walter; Repping, Sjoerd; Dancet, Eline A. F.				Dancet, Eline/AAF-6895-2022; Dancet, Eline/ABK-8236-2022; Sermeus, Walter/J-4290-2017	Dancet, Eline/0000-0003-0356-930X; Dancet, Eline/0000-0003-0356-930X; Sermeus, Walter/0000-0002-5915-1845			Hormonal medication in medically assisted reproduction: a systematic review of assessments from patients								REPRODUCTIVE BIOMEDICINE ONLINE				38	3			341	363				10.1016/j.rbmo.2018.12.047							Review	MAR 2019	2019	Several hormonal fertility medications have comparable effectiveness. A literature review was conducted into patients' assessments regarding seven medication characteristics including 'side effects' and 'ease of use'. Medline, CINAHL and PsycINFO were searched for female fertility patients' written assessments of a hormonal medication. The tools used were appraised and common (i.e. >= 10%) unplea…									2
J	Rodriguez-Tarrega, Elisabet; Monzo, Ana M.; Quiroga, Ramiro; Polo-Sanchez, Patrocinio; Fernandez-Colom, Pedro; Monterde-Estrada, Mercedes; Novella-Maestre, Edurne; Pellicer, Antonio					Monzo, Ana/0000-0003-4509-0065			Effect of GnRH agonist before IVF on outcomes in infertile endometriosis patients: a randomized controlled trial								REPRODUCTIVE BIOMEDICINE ONLINE				41	4			653	662				10.1016/j.rbmo.2020.06.020							Article	OCT 2020	2020	Research question: Does 3-months of gonadotrophin releasing hormone agonist (GnRHa) treatment before IVF improve clinical pregnancy rate in infertile patients with endometriosis?Design: Single-blind, placebo-controlled clinical trial of 200 infertile women with endometriosis assigned to use GnRHa (study group) or placebo (control group) for 3 months before IVF. Clinical, embryological outcomes an…									8
J	Bulow, Nathalie Soderhamn; Holt, Marianne Dreyer; Skouby, Sven Olaf; Petersen, Kathrine Birch; Englund, Anne Lis Mikkelsen; Pinborg, Anja; Macklon, Nicholas Stephen					Bulow, Nathalie Soderhamn/0000-0003-2005-7277; Birch Petersen, Kathrine/0000-0003-2778-5306			Co-treatment with letrozole during ovarian stimulation for IVF/ICSI: a systematic review and meta-analysis								REPRODUCTIVE BIOMEDICINE ONLINE				44	4			717	736				10.1016/j.rbmo.2021.12.006					APR 2022		Review	APR 2022	2022	Letrozole reduces serum oestradiol by inhibiting the aromatase enzyme and has growing clinical indications in fertility. The available evidence of letrozole's role in ovarian stimulation for IVF and intracytoplasmic sperm injection (ICSI) and clinical outcomes was assessed. Medline, Cochrane, and ClinicalTrials.gov databases were systematically searched up until August 2021, including 31 studies …									6
J	Hou, Zhaojuan; He, Aihua; Zhang, Qiong; Liu, Nenghui; Liu, Donge; Li, Yumei; Xu, Bin; Wang, Yonggang; Li, Shuyi; Tian, Fen; Liao, Tingting; Zhang, Yeqing; Cao, Jianyun; Cao, Exiang; Li, Yanping				li, yan/GTI-4638-2022	Liu, Nenghui/0000-0002-4676-1628			Endometrial fluid aspiration immediately prior to embryo transfer does not affect IVF/vitrified-warmed embryo transfer outcomes - a prospective matched cohort study								REPRODUCTIVE BIOMEDICINE ONLINE				44	3			486	493				10.1016/j.rbmo.2021.11.004					MAR 2022		Article	MAR 2022	2022	Research question: Does the endometrial aspiration of ultrasound-invisible fluid immediately preceding embryo transfer affect IVF/vitrified-warmed embryo transfer outcomes?Design: A prospective matched cohort study was conducted in 96 women and 96 control participants to assess the effect on pregnancy outcomes of endometrial aspiration performed immediately before embryo transfer. This study was …									0
J	Neumann, Kay; Griesinger, Georg					Griesinger, Georg/0000-0002-0606-5804			Is oxytocin receptor antagonist administration around embryo transfer associated with IVF treatment success? A systematic review and meta-analysis								REPRODUCTIVE BIOMEDICINE ONLINE				43	6			983	994				10.1016/j.rbmo.2021.08.0201472-6483							Review	DEC 2021	2021	A systematic literature review and meta-analysis was conducted to evaluate whether the administration of an oxytocin receptor antagonist (OTR-a) around embryo transfer is associated with live birth and pregnancy achievement in IVF treatment. Multiple databases were searched for randomized controlled trials (RCT) comparing the outcome of IVF treatment with administration of an OTR-a before, during…									0
J	Labrosse, Julie; Lobersztajn, Annina; Pietin-Vialle, Claire; Villette, Claire; Lucie Dessapt, Anne; Jung, Camille; Brussieux, Maxime; Bry-Gauillard, Helene; Pasquier, Maud; Massin, Nathalie					Labrosse, Julie/0000-0002-9416-5601; PASQUIER, MAUD/0000-0003-1631-7283; Massin, Nathalie/0000-0003-0055-2377			Comparison of stimulated versus modified natural cycles for endometrial preparation prior to frozen embryo transfer: a randomized controlled trial								REPRODUCTIVE BIOMEDICINE ONLINE				40	4			518	524				10.1016/j.rbmo.2020.01.007							Article	APR 2020	2020	Research question: To compare stimulated cycle (STC) versus modified natural cycle (MNC) for endometrial preparation prior to frozen embryo transfer (FET) in terms of convenience and efficacy.Design: Prospective, open-label, randomized controlled study including 119 patients aged 20-38 years, undergoing intra-conjugal IVF/intracytoplasmic sperm injection, having regular cycles, at least two day 2…									4
J	Margueritte, Francois; Adam, Camille; Fauconnier, Arnaud; Gauthier, Tristan								Time to conceive after myomectomy: CrossMark should we advise a minimum time interval? A systematic review								REPRODUCTIVE BIOMEDICINE ONLINE				43	3			543	552				10.1016/j.rbmo.2021.05.016					SEP 2021		Review	SEP 2021	2021	The optimal time interval between myomectomy and pregnancy is unclear and no specific guidelines exist. The aim of this review was to study the time interval from myomectomy to pregnancy and the occurrence of uterine rupture after myomectomy. Randomized controlled trials, cohort studies and retrospective studies were used to assess the primary objective, and case reports, cases series or letters …									0
J	Turkgeldi, Engin; Hanege, Burcu Yilmaz; Yildiz, Sule; Keles, Ipek; Ata, Baris				Yildiz, Sule/AAG-3367-2020	Yildiz, Sule/0000-0002-4803-7043; Turkgeldi, Engin/0000-0002-5008-3292; Yilmaz Hanege, Burcu/0000-0003-2322-1255			Subcutaneous versus vaginal progesterone for vitrified-warmed blastocyst transfer in artificial cycles								REPRODUCTIVE BIOMEDICINE ONLINE				41	2			248	253				10.1016/j.rbmo.2020.04.007							Article	AUG 2020	2020	Research question: Does subcutaneous progesterone provide similar live birth or ongoing pregnancy rates as vaginal progesterone in frozen embryo transfer (FET) cycles?Design: Retrospective cohort study (n = 214 women), consisting of 107 women who received subcutaneous progesterone for FET in artificial cycles and 107 women receiving vaginal progesterone who were matched for age and treatment cycl…									7
J	Katsika, Evangelia T; Bosdou, Julia K; Goulis, Dimitrios G; Grimbizis, Grigoris F; Kolibianakis, Efstratios M				Kolibianakis, Efstratios/P-3441-2014	Kolibianakis, Efstratios/0000-0003-0031-9460; Katsika, Evangelia/0000-0001-7667-9169			Higher live birth rate following transdermal testosterone pretreatment in poor responders: a systematic review and meta-analysis.								Reproductive biomedicine online													10.1016/j.rbmo.2022.09.022							Journal Article; Review	2022-Oct-07	2022	A systematic review and meta-analysis was performed aiming to identify good-quality randomized controlled trials (RCT) evaluating testosterone pretreatment in poor responders. Eight RCTs were analysed, evaluating 797 women. Transdermal testosterone gel was used in all studies, with a dose ranging from 10 to 12.5mg/day for 10-56 days. The main outcome measure was achievement of pregnancy, expresse…									0
J	Zaat, Tjitske R.; Brinks, Anna J.; De Bruin, Jan-Peter; Goddijn, Mariette; Broekmans, Frank J. M.; Cohlen, Ben J.; Macklon, Nick S.; van Wely, Madelon; Groenewoud, Eva R.; Mol, Femke		ANTARCTICA Trial Study Grp		van Wely, Madelon/GXV-1757-2022	Mol, Femke/0000-0002-6892-5574; Goddijn, Mariette/0000-0001-9928-9673; Brink, Anna/0000-0002-0312-758X; van Wely, Madelon/0000-0001-8263-213X			Increased obstetric and neonatal risks in artificial cycles for frozen embryo transfers								REPRODUCTIVE BIOMEDICINE ONLINE				42	5			919	929				10.1016/j.rbmo.2021.01.0151472-6483							Article	MAY 2021	2021	Research question: What are the obstetric and neonatal risks for women conceiving via frozen-thawed embryo transfer (FET) during a modified natural cycle compared with an artificial cycle method.Design: A follow-up study to the ANTARCTICA randomized controlled trial (RCT) (NTR 1586) conducted in the Netherlands, which showed that modified natural cycle FET (NC-FET) was non-inferior to artificial …									18
J	Katalinic, Alexander; Shulman, Lee P.; Strauss, Jerome F.; Garcia-Velasco, Juan A.; van den Anker, John N.								A critical appraisal of safety data on dydrogesterone for the support of early pregnancy: a scoping review and meta-analysis								REPRODUCTIVE BIOMEDICINE ONLINE				45	2			365	373				10.1016/j.rbmo.2022.03.0321472-6483							Review	AUG 2022	2022	No data support the suggestion that first-trimester dydrogesterone use increases the risk of fetal abnormalities; however, two low-quality retrospective studies (one retracted by the journal) have suggested such a link. A scoping review and meta-analysis were carried out to address this discrepancy. The literature was reviewed but it was not possible to identify any evidence of a plausible mechan…									0
J	Wang, Wenqi; Tang, Xiaoqian; Jiang, Qi; Niu, Yue; Wang, Ze; Wei, Daimin								Risk factors for clinical pregnancy loss after IVF in women with PCOS.								Reproductive biomedicine online													10.1016/j.rbmo.2022.10.002							Journal Article	2022-Oct-12	2022	RESEARCH QUESTION: Which factors are associated with the risk of clinical pregnancy loss in women with polycystic ovary syndrome (PCOS) undergoing IVF?DESIGN: Case-control study nested in a multicentre randomized trial comparing live birth rates between fresh and frozen embryo transfer in women with PCOS. Women with the outcome of clinical pregnancy loss were selected as the case group, those wit…									0
J	Zhang, Ning; Law, Yin Jun; Venetis, Christos A.; Chambers, Georgina M.; Harris, Katie				Harris, Katie/HGB-2140-2022; Harris, Katie/HDO-1319-2022				Female age is associated with the optimal number of oocytes to maximize fresh live birth rates: an analysis of 256,643 fresh ART cycles								REPRODUCTIVE BIOMEDICINE ONLINE				42	3			669	678				10.1016/j.rbmo.2020.11.010					MAR 2021		Article	MAR 2021	2021	Research question: What is the optimal number of oocytes retrieved at which maximum live birth rate is observed after fresh autologous assisted reproductive technology (ART) cycles for women of different ages? Design: Retrospective cohort study of all fresh autologous ART aspiration cycles (n = 256,643) undertaken in Australia and New Zealand between 2009 and 2015. Primary outcome measure was liv…									4
J	Wiser, Amir; Klement, Anat Hershko; Shavit, Tal; Berkovitz, Arie; Koren, Roni Rahav; Gonen, Ofer; Amichay, Keren; Shulman, Adrian					Shavit, Tal/0000-0001-9482-6484; Shulman, Adrian/0000-0003-3335-6567			Repeated GnRH agonist doses for luteal support: a proof of concept								REPRODUCTIVE BIOMEDICINE ONLINE				39	5			770	776				10.1016/j.rbmo.2019.07.031							Article	NOV 2019	2019	Research question: What are the safety and feasibility of repeated subcutaneous doses of gonadotrophin-releasing hormone (GnRH) agonist for luteal support in IVF cycles triggered by a GnRH agonist?Design: In this prospective trial, patients exhibiting oestradiol concentrations of over 2500 pg/ml after use of a GnRH agonist for triggering ovulation were initially randomized to GnRH agonist luteal …									8
J	Wang, Zheng; Nagy, Ruxandra A.; Groen, Henk; Cantineau, Astrid E. P.; van Oers, Anne M.; van Dammen, Lotte; Wekker, Vincent; Roseboom, Tessa J.; Mo, Ben W. J.; Tietge, Uwe J. F.; Hoek, Annemieke		LIFEstyle Study Grp		Cantineau, Astrid/ACT-8340-2022	Groen, Henk/0000-0002-6629-318X; Wang, Zheng/0000-0003-1592-6765			Preconception insulin resistance and neonatal birth weight in women with obesity: role of bile acids								REPRODUCTIVE BIOMEDICINE ONLINE				43	5			931	939				10.1016/j.rbmo.2021.08.0051472-6483							Article	NOV 2021	2021	Research question: Does maternal preconception insulin resistance affect neonatal birth weight among women with obesity? Is insulin resistance associated with circulating bile acids? Do bile acids influence the association between maternal preconception insulin resistance and neonatal birth weight?Design: An exploratory post-hoc analysis of the LIFEstyle randomized controlled trial comparing life…									0
J	Goncalves, Caroline R.; Vasconcellos, Amanda S.; Rodrigues, Thaiana R.; Comin, Fabio V.; Reis, Fernando M.								Hormone therapy in women with premature ovarian insufficiency: a systematic review and meta-analysis								REPRODUCTIVE BIOMEDICINE ONLINE				44	6			1143	1157				10.1016/j.rbmo.2022.02.006					MAY 2022		Review	JUN 2022	2022	The aim of this systematic review and meta-analysis was to evaluate the effectiveness of different hormone therapies, including hormonal contraceptives, in women with premature ovarian insufficiency (POI). Thirty reports of 28 studies were included, with a total of 4004 participants with POI from diverse aetiologies, of whom 3785 received hormone therapies and 219 received calcium supplementation…									0
J	van Welie, Nienke; Rosielle, Kimmy; Dreyer, Kim; van Rijswijk, Joukje; Lambalk, Cornelis B.; van Geloven, Nan; Mijatovic, Velja; Mol, Ben Willem J.; van Eekelen, Rik		H2Oil Study Grp			van Welie, Nienke/0000-0001-8369-2871; Lambalk, Cornelis/0000-0003-3947-5129; Mol, Ben Willem/0000-0001-8337-550X			How long does the fertility-enhancing effect of hysterosalpingography with oil-based contrast last?								REPRODUCTIVE BIOMEDICINE ONLINE				41	6			1038	1044				10.1016/j.rbmo.2020.08.038							Article	DEC 2020	2020	Research question: Does the fertility-enhancing effect of tubal flushing during hysterosalpingography (HSG) with oil-based contrast change over time?Design: This was a secondary analysis of the H2Oil (long-term follow-up) study, a multicentre randomized controlled trial evaluating the effectiveness of oil-based and water-based contrast during HSG. The main outcome was ongoing pregnancy. Cox propo…									0
J	Khaw, Shen Chuen; Anderson, Richard A.; Lui, Man-wa				Khaw, Shen Chuen/ABA-6208-2020	Khaw, Shen Chuen/0000-0002-4070-5991			Systematic review of pregnancy outcomes after fertility-preserving treatment of uterine fibroids								REPRODUCTIVE BIOMEDICINE ONLINE				40	3			429	444				10.1016/j.rbmo.2020.01.003							Review	MAR 2020	2020	The aim of this study was to compare pregnancy outcomes after medical (ulipristal acetate [UPA]), surgical (myomectomy) and radiological (uterine artery embolization [UAE] or thermal ablation) therapy for fibroids in women. A systematic review was conducted and ScienceDirect, PubMed, Web of Science and Cochrane Library databases were thoroughly searched from 2000 to 2018. Only primary research wa…									21
J	Vexo, Laura Emilie; Stormlund, Sacha; Kloeve Landersoe, Selma; Lovendahl Jorgensen, Henrik; Humaidan, Peter; Bergh, Christina; Englund, Anne Lis Mikkelsen; Klajnbard, Anna; Bogstad, Jeanette Wulff; Freiesleben, Nina la Cour; Zedeler, Anne; Pratorius, Lisbeth; Andersen, Anders; Lossl, Nyboe Kristine; Pinborg, Anja; Svarre Nielsen, Henriette					Humaidan, Peter/0000-0001-6884-5366			Low-grade inflammation is negatively associated with live birth in women undergoing IVF.								Reproductive biomedicine online													10.1016/j.rbmo.2022.10.004							Journal Article	2022-Oct-17	2022	RESEARCH QUESTION: Is low-grade inflammation, detected by C-reactive protein (CRP), a marker of IVF outcome addressing both blastocyst quality and pregnancy outcome?DESIGN: This sub-study of a multicentre randomized controlled trial included 440 women undergoing IVF treatment with a gonadotrophin-releasing hormone (GnRH) antagonist protocol. Serum CRP was measured on cycle day 2-3 (baseline) and …									0
J	Lawrenz, Barbara; Melado, Laura; Digma, Shieryl; Sibal, Junard; Coughlan, Carol; Andersen, Claus Yding; Fatemi, Human M.					Lawrenz, Barbara/0000-0001-6209-4223			Reintroducing serum FSH measurement during ovarian stimulation for ART								REPRODUCTIVE BIOMEDICINE ONLINE				44	3			548	556				10.1016/j.rbmo.2021.10.020					MAR 2022		Article	MAR 2022	2022	Research question: What is the impact of systemic FSH concentrations during ovarian stimulation for IVF/intracytoplasmic sperm injection on systemic progesterone concentrations in the late follicular phase?Design: Post-hoc analysis of a previously performed randomized controlled trial (RCT) performed between November 2017 and February 2020 in a tertiary IVF centre. The RCT included patients with …									0
J	Kawamura, Kazuhiro; Ishizuka, Bunpei; Hsueh, Aaron J. W.								Drug-free in-vitro activation of follicles for infertility treatment in poor ovarian response patients with decreased ovarian reserve								REPRODUCTIVE BIOMEDICINE ONLINE				40	2			245	253				10.1016/j.rbmo.2019.09.007							Article	FEB 2020	2020	Research question: The recently developed in-vitro activation (IVA) approach provides a promising infertility treatment for patients with premature ovarian insufficiency. The IVA method promotes growth of residual ovarian follicles following ovarian tissue fragmentation leading to Hippo signalling disruption, together with in-vitro incubation with Akt stimulators. As poor ovarian response (POR) p…									47
J	Le Saint, Cecile; Crespo, Kimberley; Bourdiec, Amelie; Bissonnette, Francois; Buzaglo, Karen; Couturier, Bernard; Bisotto, Sandra; Phillips, Simon J.; Stutz, Melissa; Gouze, Jean-Noel; Sampalis, John S.; Hamamah, Samir; Kadoch, Isaac Jacques				HAMAMAH, Samir/AAC-4156-2019				Autologous endometrial cell co-culture improves human embryo development to high-quality blastocysts: a randomized controlled trial								REPRODUCTIVE BIOMEDICINE ONLINE				38	3			321	329				10.1016/j.rbmo.2018.12.039							Article	MAR 2019	2019	Research question: Does autologous endometrial cell co-culture (AECC) improve the number of good-quality blastocysts obtained by IVF/intracytoplasmic sperm injection (ICSI), compared with conventional embryo culture medium in a broad group of patients referred to assisted reproductive technology (ART)?Design: This interventional, randomized, double-blind study took place at Clinique Ovo from Marc…									7
J	Salemi, Shabnam; Yahyaei, Azar; Vesali, Samira; Ghaffari, Firouzeh								Endometrial preparation for vitrified-warmed embryo transfer with or without GnRH-agonist pre-treatment in patients with polycystic ovary syndrome: a randomized controlled trial								REPRODUCTIVE BIOMEDICINE ONLINE				43	3			446	452				10.1016/j.rbmo.2021.06.006					SEP 2021		Article	SEP 2021	2021	Research question: What are the effects on pregnancy outcome in patients with polycystic ovary syndrome (PCOS) in endometrial preparation cycles for vitrified-warmed embryo transfer with or without gonadotrophin releasing hormone (GnRH) agonist pre-treatment?Design: A total of 212 patients with PCOS referred to Royan Institute, Tehran, Iran, between 20 August 2017 to 20 June 2018 were included. T…									0
J	Buckett, William; Sierra, Sony					Buckett, William/0000-0001-8635-582X			The management of unexplained infertility: an evidence-based guideline from the Canadian Fertility and Andrology Society								REPRODUCTIVE BIOMEDICINE ONLINE				39	4			633	640				10.1016/j.rbmo.2019.05.023							Review	OCT 2019	2019	Unexplained infertility is a common diagnosis affecting as many as 50% of couples seeking infertility care. As a diagnosis of exclusion, its treatment remains largely empirical. Historically, a step-wise progression in treatment has been initiated with the least invasive, least expensive option followed by a gradual progression to therapies using assisted reproductive technology. In recent years …									29
J	Cai, Wang-Yu; Luo, Xi; Ma, Hong-Li; Shao, Xiao-Guang; Wu, Xiao-Ke					Luo, Xi/0000-0003-1528-1522			Association between preconception serum lipid concentrations and treatment outcomes in women with PCOS who underwent ovulation induction.								Reproductive biomedicine online				45	4			805	814				10.1016/j.rbmo.2022.04.013							Journal Article; Randomized Controlled Trial	2022-10	2022	RESEARCH QUESTION: What is the association between preconception serum lipid concentrations and reproductive outcomes after ovulation induction in women with polycystic ovary syndrome (PCOS)?DESIGN: A secondary analysis of a randomized controlled trial with 1000 PCOS women undergoing ovulation induction with clomiphene with or without acupuncture. Preconception serum total cholesterol, low-densit…									0
J	Moreno-Sepulveda, Jose; Jose Espinos, Juan; Angel Checa, Miguel				Moreno-Sepulveda, Jose/AAD-2534-2020	Moreno-Sepulveda, Jose/0000-0002-4921-1162; Checa, Miguel Angel/0000-0002-0226-3416			Lower risk of adverse perinatal outcomes in natural versus artificial frozen-thawed embryo transfer cycles: a systematic review and meta-analysis								REPRODUCTIVE BIOMEDICINE ONLINE				42	6			1131	1145				10.1016/j.rbmo.2021.03.002					MAY 2021		Review	JUN 2021	2021	This systematic review of literature and meta-analysis of observational studies reports on perinatal outcomes after frozen embryo transfer (FET). The aim was to determine whether natural cycle frozen embryo transfer (NC-FET) in singleton pregnancies conceived after IVF decreased the risk of adverse perinatal outcomes compared with artificial cycle frozen embryo transfer (AC-FET). Thirteen cohort …									8
J	Abbasi, Behzad; Molavi, Newsha; Tavalaee, Marziyeh; Abbasi, Homayoun; Nasr-Esfahani, Mohammad H.				, Nasr-Esfahani/AAR-2434-2021	Abbasi, Behzad/0000-0002-7175-9984; Nasr-Esfahani, Mohammad-Hossein/0000-0003-1983-3435			Alpha-lipoic acid improves sperm motility in infertile men after varicocelectomy: a triple-blind randomized controlled trial								REPRODUCTIVE BIOMEDICINE ONLINE				41	6			1084	1091				10.1016/j.rbmo.2020.08.013							Article	DEC 2020	2020	Research question: Does supplementation with alpha-lipoic acid (ALA) enhance sperm parameters and/or the status of sperm lipid peroxidation and DNA fragmentation in men who have undergone microsurgical repair of a varicocele?Design: Individuals with a varicocele who had undergone varicocelectomy were divided into two groups receiving either 600 mg of ALA or an identical placebo for 80 days. Semen…									15
J	Stankewicz, Tiffany; Ruiz-Alonso, Maria; Soler-Ibanez, Marc; Simon, Carlos; Valbuena, Diana				Simon, Carlos/G-2186-2014; Valbuena, Diana M/I-1949-2015	Simon, Carlos/0000-0003-0902-9531; Valbuena, Diana M/0000-0002-0742-3669; Stankewicz, Tiffany/0000-0002-5170-1750			Do clinical outcomes differ for day-5 versus day-6 single embryo transfers controlled for endometrial factor?								REPRODUCTIVE BIOMEDICINE ONLINE				44	3			478	485				10.1016/j.rbmo.2021.11.010					MAR 2022		Article	MAR 2022	2022	Research question: Is there is a difference in clinical outcomes between day-5 versus day-6 blastocysts when transferred in a personalized embryo transfer (PET) cycle guided by Endometrial Receptivity Analysis (ERA)?Design: Multicentre, retrospective study; 260 patients who underwent a single embryo transfer with either a day-5 or day-6 blastocyst in a PET cycle guided by ERA between January 2017…									1
J	Boersen, Zoe; de Kok, Laura; van der Zanden, Moniek; Braat, Didi; Oosterman, Joukje; Nap, Annemiek				NAP, Annemiek/ABE-1897-2021; Oosterman, Joukje/D-6125-2012	Oosterman, Joukje/0000-0003-0549-8832			Patients' perspective on cognitive behavioural therapy after surgical treatment of endometriosis: a qualitative study								REPRODUCTIVE BIOMEDICINE ONLINE				42	4			819	825				10.1016/j.rbmo.2021.01.010					APR 2021		Article	APR 2021	2021	Research question: Would adding cognitive behavioural therapy (CBT) to the treatment of endometriosis improve the quality of life of patients suffering from endometriosis-associated pain? The aim of this study was to identify if patients believed CBT should be added to endometriosis treatment and which form of CBT they would prefer: faceto-face individual or group, or web-based individual, sessio…									3
[truncated: 13 more columns]
