# Supplementary material for: Clinical trial registration and CONSORT adherence in obstetrics and gynecology journals: a cross-sectional analysis of Chinese- and English-language publications
Source: PeerJ. 2026 Apr 21;14:e21140. doi: 10.7717/peerj.21140 (PMC13108464; doi:10.7717/peerj.21140)
Supplement: Supplemental Information 1 [file peerj-14-21140-s001.zip › Raw data-updated/RCT-English journals/Original data/14.xls]

## Sheet: savedrecs
Publication Type	Authors	Book Authors	Group Authors	Book Group Authors	Researcher Ids	ORCIDs	Book Editors	Author - Arabic	Article Title	Article Title - SciELO	Article Title - SciELO	Article Title - Chinese	Article Title - Russian	Patent Number	Patent Assignee	Source Title - Arabic	Source Title	Source Title - Korean	Book Series Title	Book Series Subtitle	Volume	Issue	Special Issue	Meeting Abstract	Start Page	End Page	Article Number	Version	Version History	DOI	Book DOI	License Name	License URI	License Description	Early Access Date	Supplement	Document Type	Publication Date	Publication Year	Abstract	Abstract - Foreign	Abstract - English Transliteration	Abstract - Foreign	Abstract - Korean	Conference Title	Conference Date	Conference Sponsor	Conference Location	Times Cited, WoS Core
J	Hodgetts-Morton, Victoria; Hewitt, Catherine A.; Wilson, Arnie; Farmer, Nicola; Weckesser, Annalise; Dixon, Emily; Brocklehurst, Peter; Hardy, Pollyanna; Morris, Rachel K.				Dixon, Emily/AAB-7767-2020; MORTON, Victoria Hodgetts/M-5252-2017; Wilson, Amie/HHS-0117-2022	Dixon, Emily/0000-0003-3660-5354; Wilson, Amie/0000-0002-1015-3786; Weckesser, Annalise/0000-0002-1468-5464; Hodgetts Morton, Victoria/0000-0001-9817-4313; Morris, Katie/0000-0003-1247-429X; Farmer, Nicola/0000-0002-0321-7868			Vaginal preparation with chlorhexidine at cesarean section to reduce endometritis and prevent sepsis: A randomized pilot trial (PREPS)								ACTA OBSTETRICIA ET GYNECOLOGICA SCANDINAVICA				99	2			231	239				10.1111/aogs.13737					OCT 2019		Article	FEB 2020	2020	Introduction Cesarean sections are the most common major operation worldwide. One in 10 women develops a surgical-site infection after cesarean section. The PREPS pilot trial was developed to assess the feasibility of a randomized controlled trial of vaginal cleansing with chlorhexidine before cesarean section, to reduce infectious morbidity. Material and methods A multi-center, open-label, paral…									3
J	Thornton, Jim; Fadl, Helena E.; Walker, Kate F.; Torgerson, David				Backman, Helena/AAM-6452-2021; Thornton, Jim/B-8336-2008	Backman, Helena/0000-0002-2691-7525; Thornton, Jim/0000-0001-9764-6876; Torgerson, David/0000-0002-1667-4275; Walker, Kate F./0000-0001-5794-7324			Avoiding biased exclusions in cluster trials								ACTA OBSTETRICIA ET GYNECOLOGICA SCANDINAVICA				99	2			145	146				10.1111/aogs.13776							Editorial Material	FEB 2020	2020										0
J	Abu Hashim, H.; Ombar, O.; Abd Elaal, I								Editor's Note: Abu Hashim H, Ombar O and Abd Elaal I. Intrauterine insemination versus timed intercourse with clomiphene citrate in polycystic ovary syndrome: a randomized controlled trial. Acta Obstetricia et Gynecologica Scandinavica, 2011;90:344-350								ACTA OBSTETRICIA ET GYNECOLOGICA SCANDINAVICA													10.1111/aogs.14193					JUN 2021		Editorial Material; Early Access		2021										0
J	Duran-Retamal, Montserrat; Morris, Guy; Achilli, Chiara; Gaunt, Matthew; Theodorou, Efstathios; Saab, Wael; Serhal, Paul; Seshadri, Srividya					Seshadri, Srividya/0000-0003-1967-6089; Theodorou, Efstathios/0000-0001-6151-7132; Saab, Wael/0000-0001-7795-6121; Duran-Retamal, Montserrat/0000-0002-6005-0347			Live birth and miscarriage rate following intracytoplasmic morphologically selected sperm injection vs intracytoplasmic sperm injection: An updated systematic review and meta-analysis								ACTA OBSTETRICIA ET GYNECOLOGICA SCANDINAVICA				99	1			24	33				10.1111/aogs.13703					AUG 2019		Review	JAN 2020	2020	Introduction Intracytoplasmic morphologically selected sperm injection (IMSI) is one of the sperm selection techniques used for assisted reproduction which has been applied for a variety of indications including previously failed fertilization with intracytoplasmic sperm injection (ICSI). A Cochrane review(1) found no difference in outcomes between either modality of sperm selection. Since the Co…									6
J	Saccone, Gabriele; Della Corte, Luigi; Maruotti, Giuseppe M.; Quist-Nelson, Johanna; Raffone, Antonio; De Vivo, Valentino; Esposito, Gennaro; Zullo, Fulvio; Berghella, Vincenzo				Raffone, Antonio/AAA-4943-2019; Saccone, Gabriele/K-2792-2018; Della Corte, Luigi/AAB-3965-2021	Raffone, Antonio/0000-0001-5443-2333; Saccone, Gabriele/0000-0003-0078-2113; Della Corte, Luigi/0000-0002-0584-2181; De Vivo, Valentino/0000-0002-7330-3059			Induction of labor at full-term in pregnant women with uncomplicated singleton pregnancy: A systematic review and meta-analysis of randomized trials								ACTA OBSTETRICIA ET GYNECOLOGICA SCANDINAVICA				98	8			958	966				10.1111/aogs.13561							Review	AUG 2019	2019	Introduction The lowest incidence of perinatal morbidity and mortality occurs around 39-40 weeks. Therefore, some have advocated induction of uncomplicated singleton gestations once they reach full-term. The aim of the study was to evaluate the risk of cesarean delivery, and any maternal and perinatal effects of a policy of induction of labor in women with full-term uncomplicated singleton gestat…									31
J	Hoegh, Stinne; Thellesen, Line; Christensen, Karl Bang; Bergholt, Thomas; Hedegaard, Morten; Sorensen, Jette Led				Bergholt, Thomas/J-4130-2013; Sørensen, Jette Led/X-4556-2019	Bergholt, Thomas/0000-0002-7284-6094; Sørensen, Jette Led/0000-0002-7320-2784; Christensen, Karl Bang/0000-0003-4518-5187; Hoegh, Stinne/0000-0002-8712-1088			Incidences of obstetric outcomes and sample size calculations: A Danish national registry study based on all deliveries from 2008 to 2015								ACTA OBSTETRICIA ET GYNECOLOGICA SCANDINAVICA				99	1			34	41				10.1111/aogs.13700					AUG 2019		Article	JAN 2020	2020	Introduction In high-income countries the majority of pregnancies have a good outcome, and many adverse obstetric outcomes rarely occur. This makes demonstrating clinically relevant and statistically significant effects of new interventions a challenge. The objective of the study was to report incidences of important obstetric outcomes and to calculate sample sizes for tentative studies. Material…									2
J	Badawy, A. M.; Elnashar, A. M.; Mosbah, A. A.								Editor's Note: Badawy AM, Elnashar AM, and Mosbah AA. Aromatase inhibitors or gonadotropin-releasing hormone agonists for the management of uterine adenomyosis: a randomized controlled trial. Acta Obstetricia et Gynecologica Scandinavica, 2012;91:489-495								ACTA OBSTETRICIA ET GYNECOLOGICA SCANDINAVICA													10.1111/aogs.14192					JUN 2021		Editorial Material; Early Access		2021										0
J	Hansen, Sara; Sverrisdottir, Una A.; Rudnicki, Martin				Rudnicki, Martin/AAU-5023-2020	Rudnicki, Martin/0000-0002-5115-1445; Sverrisdottir, Una Aslaug/0000-0003-0262-6210; Hansen, Sara/0000-0003-1659-1805			Impact of exercise on pain perception in women with endometriosis: A systematic review								ACTA OBSTETRICIA ET GYNECOLOGICA SCANDINAVICA				100	9			1595	1601				10.1111/aogs.14169					JUN 2021		Review	SEP 2021	2021	Introduction Endometriosis is challenging to treat. It is a painful and chronic inflammatory disorder that impacts up to 10% of women of reproductive age. Despite available surgical and medical treatment options, recurrence of symptoms is common. Available studies suggest that exercise may have a therapeutic effect on chronic inflammation and thereby on pain perception. This review evaluates whet…									4
J	Selin, Lotta; Berg, Marie; Wennerholm, Ulla-Britt; Dencker, Anna								Dosage of oxytocin for augmentation of labor and women's childbirth experiences: A randomized controlled trial								ACTA OBSTETRICIA ET GYNECOLOGICA SCANDINAVICA				100	5			971	978				10.1111/aogs.14042					JAN 2021		Article	MAY 2021	2021	Introduction The aim of this study was to compare childbirth experiences and experience of labor pain in primiparous women who had received high- vs low-dose oxytocin for augmentation of delayed labor.Material and methods A multicenter, parallel, double-blind randomized controlled trial took place in six Swedish labor wards. Inclusion criteria were healthy primiparous women at term with uncomplic…									3
J	Vistad, Ingvild					Vistad, Ingvild/0000-0002-5262-6326			Electronic patient-reported outcomes to monitor symptoms after gynecological cancer treatment								ACTA OBSTETRICIA ET GYNECOLOGICA SCANDINAVICA				98	11			1365	1366				10.1111/aogs.13734							Editorial Material	NOV 2019	2019										1
J	Kristiansen, Marianne Bogen; Shayo, Benjamin C.; Philemon, Rune; Khan, Khalid Saeed; Rasch, Vibeke; Linde, Ditte Sondergaard				Linde, Ditte Søndergaard/I-7750-2018; Khan, Khalid S/AAT-8824-2020; Rasch, Vibeke/G-9393-2019	Linde, Ditte Søndergaard/0000-0002-0851-6760; Khan, Khalid S/0000-0001-5084-7312; Shayo, Benjamin C/0000-0001-8544-437X; Kristiansen, Marianne Bogen/0000-0003-0226-2883; Philemon, Rune/0000-0002-4054-0760; Rasch, Vibeke/0000-0001-6557-0985			Medical management of induced and incomplete first-trimester abortion by non-physicians in low- and middle-income countries: A systematic review and meta-analysis of randomized controlled trials								ACTA OBSTETRICIA ET GYNECOLOGICA SCANDINAVICA				100	4			718	726				10.1111/aogs.14134					MAR 2021		Review	APR 2021	2021	Introduction Unsafe abortion is the cause of a substantial number of maternal mortalities and morbidities globally, but specifically in low- and middle-income countries. Medical abortion methods provided by non-physicians may be a way to reduce the burden of unsafe abortions. Currently, only one systematic review comparing non-physicians with physicians for medical abortion exists. However, the r…									1
J	Smith, Caroline A.; de Lacey, Sheryl; Chapman, Michael; Ratcliffe, Julie; Norman, Robert J.; Johnson, Neil P.; Fahey, Paul				Fahey, Paul P/B-7985-2013; Norman, Robert J/A-1155-2007; Smith, Caroline/G-7639-2014; Ratcliffe, Julie/G-3169-2017	Fahey, Paul P/0000-0002-6351-9876; Norman, Robert J/0000-0002-3118-3896; de Lacey, Sheryl/0000-0002-5652-9451; Smith, Caroline/0000-0002-7828-0597; Ratcliffe, Julie/0000-0001-7365-1988			The effects of acupuncture on the secondary outcomes of anxiety and quality of life for women undergoing IVF: A randomized controlled trial								ACTA OBSTETRICIA ET GYNECOLOGICA SCANDINAVICA				98	4			460	469				10.1111/aogs.13528							Article	APR 2019	2019	Introduction Studies have shown in vitro fertilization (IVF) treatment to have a significant impact on women's quality of life. In addition, anxiety is experienced during IVF treatment and prior to knowing the outcome from a treatment cycle. Although support services are available at many IVF clinics, the uptake of these opportunities may not be high. Acupuncture is used by women undertaking IVF …									9
J	Narice, Brenda F.; Almeida, Joana R.; Farrell, Tom; Madhuvrata, Priya					Farrell, Thomas/0000-0001-7775-2866; Narice, Brenda F/0000-0003-0033-6375			Impact of changing gloves during cesarean section on postoperative infective complications: A systematic review and meta-analysis								ACTA OBSTETRICIA ET GYNECOLOGICA SCANDINAVICA				100	9			1581	1594				10.1111/aogs.14161					MAY 2021		Review	SEP 2021	2021	Introduction The cesarean section rate around the world, currently estimated at 21.1%, continues to increase. Women who undergo a cesarean section sustain a seven- to ten-fold greater risk of infective morbidity compared with those who deliver vaginally.Material and methods We aimed to assess the impact of changing gloves intraoperatively on post-cesarean section infective morbidity (PROSPERO CRD…									1
J	Barros, Joana G.; Afonso, Maria; Martins, Ana T.; Carita, Ana I.; Clode, Nuno; Ayres-de-Campos, Diogo; Graca, Luis M.				Carita, Ana Isabel/N-2525-2013	Carita, Ana Isabel/0000-0003-0472-7541; Barros, Joana/0000-0002-3468-4231			Transabdominal and transperineal ultrasound versus routine care before instrumental vaginal delivery - A randomized controlled trial								ACTA OBSTETRICIA ET GYNECOLOGICA SCANDINAVICA				100	6			1075	1081				10.1111/aogs.14065					JAN 2021		Article	JUN 2021	2021	Introduction: The role of intrapartum ultrasound as an ancillary method to instrumental vaginal delivery is yet to be determined. This study aimed to compare the use of transabdominal and transperineal ultrasound with routine clinical care before performing an instrumental vaginal delivery, regarding the incidence of adverse maternal and neonatal outcomes.Material and Methods: A randomized contro…									5
J	Luo, Fang Yuan; Nasr-Esfahani, Maryam; Jarrell, John; Robert, Magali								Botulinum toxin injection for chronic pelvic pain: A systematic review								ACTA OBSTETRICIA ET GYNECOLOGICA SCANDINAVICA				99	12			1595	1602				10.1111/aogs.13946					JUL 2020		Review	DEC 2020	2020	Introduction Botulinum toxin has proven therapeutic effects in alleviating pain in several myofascial disorders, with an expanding potential in chronic pelvic pain. The objective of this systematic review is to evaluate the efficacy and safety of botulinum toxin injection as an off-label treatment for female chronic pelvic pain. Material and methods Using PRISMA guidelines, MEDLINE, EBM Reviews, …									1
J	Uccella, Stefano; Garzon, Simone; Lanzo, Gabriele; Gallina, Davide; Bosco, Mariachiara; Porcari, Irene; Gueli-Alletti, Salvatore; Cianci, Stefano; Franchi, Massimo; Zorzato, Pier Carlo				Garzon, Simone/A-1991-2019; Bosco, Mariachiara/AAL-4909-2021	Garzon, Simone/0000-0002-5840-699X; Bosco, Mariachiara/0000-0002-2109-6182; Zorzato, Pier Carlo/0000-0002-0108-4942			Uterine artery closure at the origin versus at the uterus level in total laparoscopic hysterectomy: A randomized controlled trial								ACTA OBSTETRICIA ET GYNECOLOGICA SCANDINAVICA				100	10			1840	1848				10.1111/aogs.14238					AUG 2021		Article	OCT 2021	2021	Introduction The transfusion rate in hysterectomies for benign pathology is almost 3%. However, despite the strong interest in reducing intraoperative bleeding, limited evidence is available regarding the technical aspects concerning uterine vessel management during a total laparoscopic hysterectomy (TLH). Uterine artery (UA) closure in TLH can be performed at the origin from the internal iliac a…									0
J	Gemzell-Danielsson, Kristina; Jensen, Jeffrey T.; Monteiro, Ilza; Peers, Tina; Rodriguez, Maria; Sardo, Attilio Di Spiezio; Bahamondes, Luis				DI SPIEZIO SARDO, ATTILIO/AAC-1153-2022; monteiro, ilza m u/F-4871-2014; Saccone, Gabriele/K-2792-2018	monteiro, ilza m u/0000-0002-9536-0564; Di Spiezio Sardo, Attilio/0000-0001-6485-5735; Saccone, Gabriele/0000-0003-0078-2113			Interventions for the prevention of pain associated with the placement of intrauterine contraceptives: An updated review								ACTA OBSTETRICIA ET GYNECOLOGICA SCANDINAVICA				98	12			1500	1513				10.1111/aogs.13662							Review	DEC 2019	2019	A 2013 review found no evidence to support the routine use of pain relief for intrauterine contraceptive (IUC) placement; however, fear of pain with placement continues to be a barrier to use for some women. This narrative review set out to identify (1) new evidence that may support routine use of pain management strategies for IUC placement; (2) procedure-related approaches that may have a posit…									7
J	Tanvig, Mette H.; Jensen, Dorte M.; Andersen, Marianne S.; Ovesen, Per G.; Jorgensen, Jan S.; Vinter, Christina A.				Andersen, Marianne Skovsager/AAE-1751-2019	Andersen, Marianne Skovsager/0000-0002-4603-9504; Vinter, Christina/0000-0001-5084-6053; Jensen, Dorte Moller/0000-0002-3298-9824; jorgensen, jan stener/0000-0001-5222-2535			Vitamin D levels were significantly higher during and after lifestyle intervention in pregnancy: A randomized controlled trial								ACTA OBSTETRICIA ET GYNECOLOGICA SCANDINAVICA				99	3			350	356				10.1111/aogs.13722					SEP 2019		Article	MAR 2020	2020	Introduction Vitamin D deficiency is common in pregnancy, especially in obese women. Lifestyle intervention could potentially result in higher levels of vitamin D. We therefore aimed to study the effect of lifestyle intervention during pregnancy on serum levels of 25-hydroxyvitamin D (25(OH)D). Material and methods A total of 360 obese women were randomized before gestational age 14 weeks to life…									3
J	Katsogiannou, Maria; Donato, Xavier-Come; Loundou, Anderson; Glowaczower, Eric; Raffray, Marie; Planchet-Barraud, Brigitte; Quarello, Edwin; Brechard, Marie-Pierre; Desbriere, Raoul								Managing pain and anxiety during transabdominal chorionic villus sampling. A noninferiority randomized trial of nitrous oxide vs local anesthesia								ACTA OBSTETRICIA ET GYNECOLOGICA SCANDINAVICA				98	3			351	358				10.1111/aogs.13495							Article	MAR 2019	2019	Introduction Transabdominal chorionic villus sampling (CVS) is an invasive procedure for prenatal diagnosis reported to be associated with anxiety and pain. In this context, the need for analgesia during CVS has been considered useful. Even though several authors have been interested in pain management during amniocentesis, no study has been published on pain reduction during CVS. Our objective w…									1
J	Einarsson, Snorri; Bergh, Christina; Kluge, Linda; Thurin-Kjellberg, Ann								No effect of weight intervention on perinatal outcomes in obese women scheduled for in vitro fertilization treatment								ACTA OBSTETRICIA ET GYNECOLOGICA SCANDINAVICA				98	6			708	714				10.1111/aogs.13532							Article	JUN 2019	2019	Introduction Large observational studies have shown that obstetric and perinatal outcomes are negatively affected in obese women. In contrast, a recent Dutch randomized trial of infertile women and lifestyle weight intervention found no difference between the weight intervention group and the control group in obstetric or neonatal outcomes. We have recently published a large Nordic randomized tri…									6
J	Brogaard, Lise; Glerup Lauridsen, Kasper; Lofgren, Bo; Krogh, Kristian; Paltved, Charlotte; Boie, Sidsel; Hvidman, Lone				Boie, Sidsel/I-5773-2019	Boie, Sidsel/0000-0002-8725-2117; Brogaard, Lise/0000-0001-5136-9682; Lauridsen, Kasper Glerup/0000-0001-6686-1178			The effects of obstetric emergency team training on patient outcome: A systematic review and meta-analysis								ACTA OBSTETRICIA ET GYNECOLOGICA SCANDINAVICA				101	1			25	36				10.1111/aogs.14263					OCT 2021		Review	JAN 2022	2022	Introduction Little is known about the optimal simulation-based team training in obstetric emergencies. We aimed to review how simulation-based team training affects patient outcomes in obstetric emergencies. Material and methods Search Strategy: MEDLINE, Embase, Cochrane Library, and Cochrane Central Register of Controlled Trials were searched up to and including May 15, 2021. Selection criteria…									3
J	Chatzakis, Christos; Liberis, Anastasios; Zavlanos, Apostolos; Petousis, Stamatis; Tsakmaki, Evangelia; Dinas, Konstantinos; Sotiriadis, Alexandros				Christos, Chatzakis/AAD-1098-2019	Christos, Chatzakis/0000-0002-5895-6887			Early delivery or expectant management for late preterm preeclampsia: A meta-analysis of randomized controlled trials								ACTA OBSTETRICIA ET GYNECOLOGICA SCANDINAVICA				100	8			1392	1400				10.1111/aogs.14149					APR 2021		Review	AUG 2021	2021	Introduction Currently, there is no consensus regarding the timing of delivery in women with non-severe preeclampsia at the late preterm period. The aim of the present meta-analysis is to compare expectant management with immediate delivery in pregnant women with preeclampsia between 34+0 and 36+6 gestational weeks, in terms of maternal and neonatal outcomes.Material and methods A search was cond…									3
J	Reynolds-Wright, John J.; Belleuvre, Florence; Daberius, Anette; Faucher, Philippe; Gemzell-Danielsson, Kristina; Cameron, Sharon T.				Reynolds-Wright, John/I-7581-2019	Reynolds-Wright, John/0000-0001-6597-1666			Information on early medical abortion for women using an audiovisual animation versus face-to-face consultation: A consortium randomized and quasi-randomized trial								ACTA OBSTETRICIA ET GYNECOLOGICA SCANDINAVICA				99	12			1611	1617				10.1111/aogs.13944					JUL 2020		Article	DEC 2020	2020	Introduction There is some evidence that audiovisual formats can be an effective way of providing information about early medical abortion (EMA). A short animation (3 minutes) was developed about EMA in three languages that summarized the EMA process for use in the UK, France and Sweden. Material and methods We conducted a multicenter randomized controlled trial to compare information on EMA deli…									5
J	Huang, Ding; Chen, Sha; Cai, Yanqing; Shi, Liye; Shi, Yiru; Zeng, Min; Cheng, Weiwei; Zhang, Jian; Pan, Hongjie					Pan, Hongjie/0000-0003-1940-6871			Adjunctive azithromycin prophylaxis protects women from uterine cesarean scar defect: A randomized controlled trial								ACTA OBSTETRICIA ET GYNECOLOGICA SCANDINAVICA				101	8			889	900				10.1111/aogs.14387					MAY 2022		Article	AUG 2022	2022	Introduction Cesarean scar defect (CSD) is a long-term outcome of cesarean section (CS) and associated with numerous gynecological and obstetric problems. Previous studies indicate that infection may be a risk factor for CSD. Adjunctive azithromycin was shown to reduce the risk of postoperative infection in patients undergoing non-elective primary cesarean delivery in labor or after the rupture o…									0
J	Vas, Jorge; Cintado, Maria Carmen; Aranda-Regules, Jose Manuel; Aguilar, Inmaculada; Rivas Ruiz, Francisco				Rivas-Ruiz, Francisco/I-2814-2017	Rivas-Ruiz, Francisco/0000-0002-8894-0501			Effect of ear acupuncture on pregnancy-related pain in the lower back and posterior pelvic girdle: A multicenter randomized clinical trial								ACTA OBSTETRICIA ET GYNECOLOGICA SCANDINAVICA				98	10			1307	1317				10.1111/aogs.13635							Article	OCT 2019	2019	Introduction Ear acupuncture carried out in primary care by trained midwives, with no specialist training in acupuncture, may be effective in alleviating pregnancy-related lower back and/or posterior pelvic girdle pain (LBPGP). The objective of this study was to assess the effect of ear acupuncture associated with standard obstetric care, in the primary-care setting, on LBPGP experienced by pregn…									12
J	Johannessen, Hege H.; Froshaug, Betina E.; Lysaker, Pernille J. G.; Salvesen, Kjell A.; Lukasse, Mirjam; Morkved, Siv; Stafne, Signe N.								Regular antenatal exercise including pelvic floor muscle training reduces urinary incontinence 3 months postpartum-Follow up of a randomized controlled trial								ACTA OBSTETRICIA ET GYNECOLOGICA SCANDINAVICA				100	2			294	301				10.1111/aogs.14010					OCT 2020		Article	FEB 2021	2021	Introduction Urinary incontinence is a frequently reported condition among women with pregnancy and delivery as established risk factors. The aims of this study were to evaluate the effect of an antenatal exercise program including pelvic floor muscle training on postpartum urinary incontinence, and to explore factors associated with urinary incontinence three months postpartum.Material and metho…									3
J	Johansen, Nora; Linden Hirschberg, Angelica; Moen, Mette H.				Hirschberg, Angelica/AAK-6693-2020				The role of testosterone in menopausal hormone treatment. What is the evidence?								ACTA OBSTETRICIA ET GYNECOLOGICA SCANDINAVICA				99	8			966	969				10.1111/aogs.13819					MAR 2020		Editorial Material	AUG 2020	2020	About 40% of postmenopausal women have decreased sexual desire, causing distress. Estrogen therapy attenuates vaginal complaints but has no effect on sexual desire. Although sexual function has been linked to testosterone, there is no clear relation between sexual desire and circulating levels of testosterone. Nevertheless, treatment with transdermal (patch) testosterone improved sexual function …									3
J	Duvekot, Johannes J.; Duijnhoven, Ruben G.; van Horen, Eva; Bax, Caroline J.; Bloemenkamp, Kitty W.; Brusse, Ingrid A.; Dijk, Peter H.; Franssen, Maureen T.; Franx, Arie; Oudijk, Martijn A.; Porath, Martina M.; Scheepers, Hubertina C.; van Wassenaer-Leemhuis, Aleid G.; van Drongelen, Joris; Mol, Ben W.; Ganzevoort, Wessel		TOTEM Study Collaboration Grp		Franx, Arie/AAA-1739-2021	Mol, Ben Willem/0000-0001-8337-550X; Duvekot, Johannes/0000-0003-3191-9362; Ganzevoort, Wessel/0000-0002-7243-2115; Duijnhoven, Ruben/0000-0002-4784-4396; Bloemenkamp, Kitty/0000-0002-1377-4625			Temporizing management vs immediate delivery in early-onset severe preeclampsia between 28 and 34 weeks of gestation (TOTEM study): An open-label randomized controlled trial								ACTA OBSTETRICIA ET GYNECOLOGICA SCANDINAVICA				100	1			109	118				10.1111/aogs.13976					AUG 2020		Article	JAN 2021	2021	Introduction There is little evidence to guide the timing of delivery of women with early-onset severe preeclampsia. We hypothesize that immediate delivery is not inferior for neonatal outcome but reduces maternal complications compared with temporizing management. Material and methods This Dutch multicenter open-label randomized clinical trial investigated non-inferiority for neonatal outcome of…									1
J	Dochez, Vincent; Esbelin, Julie; Misbert, Emilie; Arthuis, Chloe; Drouard, Anne; Badon, Virginie; Fenet, Olivier; Thubert, Thibault; Winer, Norbert				Dochez, Vincent/AAF-8145-2021	Dochez, Vincent/0000-0002-8077-0288			Effectiveness of nitrous oxide in external cephalic version on success rate: A randomized controlled trial								ACTA OBSTETRICIA ET GYNECOLOGICA SCANDINAVICA				99	3			391	398				10.1111/aogs.13753					NOV 2019		Article	MAR 2020	2020	Introduction Approximately 4% of singleton pregnancies at term are in breech presentation. External cephalic version (ECV) can reduce the risks of noncephalic birth and cesarean delivery, but this maneuver can be painful. Our aim was to analyze the effect of administering inhaled nitrous oxide for analgesia on the ECV success rate. Material and methods This prospective, randomized, single-blind, …									8
J	Rozsa, Daniella Judit; Dalbye, Rebecka; Bernitz, Stine; Blix, Ellen; Dalen, Ingvild; Braut, Geir Sverre; Eggebo, Torbjorn M.; Oian, Pal; Sande, Ragnar Kvie				Braut, Geir Sverre/ABH-3334-2021	Braut, Geir Sverre/0000-0002-3337-4792; Bernitz, Stine/0000-0002-9522-2348; Dalbye, Rebecka/0000-0002-0522-0526			The effect of Zhang's guideline versus the WHO partograph on childbirth experience measured by the Childbirth Experience Questionnaire in the Labor Progression Study (LaPS): A cluster randomized trial								ACTA OBSTETRICIA ET GYNECOLOGICA SCANDINAVICA				101	2			193	199				10.1111/aogs.14298					DEC 2021		Article	FEB 2022	2022	Introduction Childbirth experience is an increasingly recognized and important measure of quality of obstetric care. Previous research has shown that it can be affected by intrapartum care and how labor is followed. A partograph is recommended to follow labor progression by recording cervical dilation over time. There are currently different guidelines in use worldwide to follow labor progression…									2
J	Rausgaard, Nete Lundager Klokker; Ibsen, Inge Olga; Jorgensen, Jan Stener; Lamont, Ronald Francis; Ravn, Pernille				Ibsen, Inge Olga/AAT-9695-2020; Ravn, Pernillle/AAT-9761-2020; Rausgaard, Nete Lundager Klokker/C-6202-2019	Ravn, Pernillle/0000-0001-8752-1121; jorgensen, jan stener/0000-0001-5222-2535; Lamont, Ronald/0000-0001-7906-2826; Rausgaard, Nete Lundager Klokker/0000-0003-1662-3547			Management and monitoring of opioid use in pregnancy								ACTA OBSTETRICIA ET GYNECOLOGICA SCANDINAVICA				99	1			7	15				10.1111/aogs.13677					JUL 2019		Review	JAN 2020	2020	Opioid use during pregnancy has serious consequences for mother and baby. The true extent of the problem is unknown and there is a need for better screening. Existing guidelines with respect to the management of pregnant women with opioid use are based on limited evidence. To improve recommendations for optimal identification, management, and treatment, publications on opioids in pregnancy were r…									2
J	Envall, Niklas; Iwarsson, Karin Emtell; Bizjak, Isabella; Danielsson, Kristina Gemzell; Kallner, Helena Kopp				Envall, Niklas/ABF-7650-2020	Envall, Niklas/0000-0003-2813-7642; Bizjak, Isabella/0000-0003-2893-2312; Emtell Iwarsson, Karin/0000-0003-3659-2637; Kopp Kallner, Helena/0000-0001-7184-9165			Evaluation of satisfaction with a model of structured contraceptive counseling: Results from the LOWE trial								ACTA OBSTETRICIA ET GYNECOLOGICA SCANDINAVICA				100	11			2044	2052				10.1111/aogs.14243					AUG 2021		Article	NOV 2021	2021	Introduction Intervention trials of structured contraceptive counseling have proved to increase use of long-acting reversible contraceptives (LARCs) and decrease numbers of unintended pregnancies. However, these interventions have not been evaluated from a user perspective. This study aimed to evaluate both healthcare providers' and participants' satisfaction with an intervention used in a large …									5
J	Alrowaily, Nouf; D'Souza, Rohan; Dong, Susan; Chowdhury, Soneya; Ryu, Michelle; Ronzoni, Stefania				D'Souza, Rohan/F-7997-2016	D'Souza, Rohan/0000-0002-4049-2017; Ryu, Michelle/0000-0003-0499-6856			Determining the optimal antibiotic regimen for chorioamnionitis: A systematic review and meta-analysis								ACTA OBSTETRICIA ET GYNECOLOGICA SCANDINAVICA				100	5			818	831				10.1111/aogs.14044					JAN 2021		Review	MAY 2021	2021	Introduction To evaluate the effect of antibiotic regimens for chorioamnionitis on maternal and neonatal outcomes.Material and methods We conducted a systematic review, wherein we searched six bibliographic databases until June 2020 and included randomized clinical trials describing antibiotic regimens for treating chorioamnionitis. Risk of bias was assessed using the Cochrane Risk of Bias tool V…									4
J	Pomeranz, Meir; Goren Gepstein, Nitzan; Ovadia, Michal; Klein, Zvi; Daykan, Yair; Schonman, Ron; Arbib, Nissim				Daykan, Yair/AAF-2867-2021	Daykan, Yair/0000-0002-0447-2414			A novel method for office aspiration curettage in cases of retained products of conception: A randomized controlled trial								ACTA OBSTETRICIA ET GYNECOLOGICA SCANDINAVICA				100	11			2076	2081				10.1111/aogs.14245					AUG 2021		Article	NOV 2021	2021	Introduction: Missed abortion can be treated with medication or aspiration curettage. A Karman aspiration cannula is another option. We evaluated its success in evacuating retained products of conception (RPOC) based on symptoms, endometrial thickness, endometrial irregularity, and blood flow seen on Doppler ultrasound (indicative of placenta).Material and methods: This prospective, randomized, n…									1
J	Ogah, Christian O.; Anikwe, Chidebe C.; Ajah, Leonard O.; Ikeotuonye, Arinze C.; Lawani, Osaheni L.; Okorochukwu, Bartholomew C.; Ikeoha, Cyril C.; Okoroafor, Francis C.				LUCKY, LAWANI OSAHENI/AAL-7502-2020	LUCKY, LAWANI OSAHENI/0000-0002-5350-7441			Preoperative vaginal cleansing with chlorhexidine solution in preventing post-cesarean section infections in a low resource setting: A randomized controlled trial								ACTA OBSTETRICIA ET GYNECOLOGICA SCANDINAVICA				100	4			694	703				10.1111/aogs.14060					JAN 2021		Article	APR 2021	2021	Introduction Infection is one of the most common causes of maternal morbidities and mortality and has been reported to be responsible for about 15% of maternal deaths. Any woman is at risk of infection during childbirth, but women undergoing cesarean section are at higher risk. Improvement in surgical procedures with asepsis and the use of antibiotics have helped reduce postoperative infectious m…									4
J	Eriksen, Dina Overgaard; Jensen, Pernille Tine; Schroll, Jeppe Bennekou; Hammer, Anne					Overgaard Eriksen, Dina/0000-0002-7155-6140; Schroll, Jeppe Bennekou/0000-0002-1776-0562; Hammer, Anne/0000-0002-4616-9827; Jensen, Pernille Tine/0000-0002-1637-6040			Human papillomavirus vaccination in women undergoing excisional treatment for cervical intraepithelial neoplasia and subsequent risk of recurrence: A systematic review and meta-analysis								ACTA OBSTETRICIA ET GYNECOLOGICA SCANDINAVICA				101	6			597	607				10.1111/aogs.14359					APR 2022		Review	JUN 2022	2022	Introduction In this review and meta-analysis we aimed to investigate whether human papilloma virus (HPV) vaccination administered after excisional treatment of cervical intraepithelial neoplasia (CIN) is associated with a reduced risk of recurrence of CIN grade 2 or worse (CIN2+). Material and methods We performed a systematic literature search in three online databases through June 2021. Observ…									1
J	de Milliano, Inge; Huirne, Judith A. F.; Thurkow, Andreas L.; Radder, Celine; Bongers, Marlies Y.; van Vliet, Huib; van de Lande, Jonas; van de Ven, Peter M.; Hehenkamp, Wouter J. K.					Hehenkamp, Wouter/0000-0003-3678-7899			Ulipristal acetate vs gonadotropin-releasing hormone agonists prior to laparoscopic myomectomy (MYOMEX trial): Short-term results of a double-blind randomized controlled trial								ACTA OBSTETRICIA ET GYNECOLOGICA SCANDINAVICA				99	1			89	98				10.1111/aogs.13713							Article	JAN 2020	2020	Introduction Laparoscopic myomectomy can be difficult when fibroids are large and numerous. This may result in extensive intraoperative bleeding and the need for a conversion to a laparotomy. Medical pretreatment prior to surgery might reduce these risks by decreasing fibroid size and vascularization of the fibroid. We compared pretreatment with ulipristal acetate (UPA) vs gonadotropin-releasing …									10
J	Wangberg Nordborg, Julia; Svanberg, Therese; Strandell, Annika; Carlsson, Ylva				Carlsson, Ylva/GLU-6786-2022	Strandell, Annika/0000-0003-1647-5388			Term breech presentation-Intended cesarean section versus intended vaginal delivery-A systematic review and meta-analysis								ACTA OBSTETRICIA ET GYNECOLOGICA SCANDINAVICA				101	6			564	576				10.1111/aogs.14333							Review	JUN 2022	2022	Introduction Three per cent of all infants are born in breech presentation, still the preferred way to deliver them remains controversial. The objective of this systematic review was to assess the safety for the mother and child depending on intended mode of delivery when the baby is in breech position at term. Material and Methods The population (P) was pregnant women with a child in breech pres…									0
J	Sakalidis, Vanessa S.; Ivarsson, Lennart; Haynes, Alan G.; Jager, Linda; Scharer-Hernandez, Nania G.; Mitoulas, Leon R.; Prime, Danielle K.					Haynes, Alan G/0000-0003-1374-081X; Sakalidis, Vanessa/0000-0002-2601-1934			Breast shield design impacts milk removal dynamics during pumping: A randomised controlled non-inferiority trial								ACTA OBSTETRICIA ET GYNECOLOGICA SCANDINAVICA				99	11			1561	1567				10.1111/aogs.13897					JUN 2020		Article	NOV 2020	2020	Introduction: While many studies have investigated the importance of optimising pumping patterns for milk removal, the influence of breast shield design on milk removal has not been the focus of extensive investigation. This study aimed to determine the effectiveness of breast shields with either a 105 degrees or a 90 degrees flange opening angle on breast drainage and milk volume expressed durin…									4
J	Bohlin, Katja S.; Lofgren, Mats; Lindkvist, Hakan; Milsom, Ian				Lindkvist, Håkan/AAN-6882-2021	Stenstrom Bohlin, Katja/0000-0002-9064-8454			Smoking cessation prior to gynecological surgery-A registry-based randomized trial								ACTA OBSTETRICIA ET GYNECOLOGICA SCANDINAVICA				99	9			1230	1237				10.1111/aogs.13843					APR 2020		Article	SEP 2020	2020	Introduction Smoking cessation, both pre- and postoperatively, is important to reduce complications associated with surgery. Identifying feasible and effective means of alerting the patient before surgery to the importance of perioperative smoking cessation is a challenge to healthcare systems.Material and methods A randomized registry-based trial using the web-version of the Swedish national qua…									2
J	Bhide, Priya; Pundir, Jyotsna; Gudi, Anil; Shah, Amit; Homburg, Roy; Acharya, Ganesh					Acharya, Ganesh/0000-0002-1997-3107			The effect of myo-inositol/di-chiro-inositol on markers of ovarian reserve in women with PCOS undergoing IVF/ICSI: A systematic review and meta-analysis								ACTA OBSTETRICIA ET GYNECOLOGICA SCANDINAVICA				98	10			1235	1244				10.1111/aogs.13625							Review	OCT 2019	2019	Introduction High levels of anti-Mullerian hormone and a high antral follicle count in women with polycystic ovary syndrome, reflecting increased ovarian antral follicles, predisposes them to have a high number of retrieved oocytes with in vitro fertilization (IVF)/intracytoplasmic sperm injection (ICSI) and an increased risk of ovarian hyperstimulation syndrome. Inositols, which act as insulin s…									7
J	Christiansen, Ulla J.; Kruse, Anne R.; Olesen, Peter G.; Lauszus, Finn F.; Kesmodel, Ulrik S.; Forman, Axel				Lauszus, Finn/AAQ-5796-2021; Lauszus, Finn/J-9823-2015	Forman, Axel/0000-0003-1369-1296; Kesmodel, Ulrik Schioler/0000-0003-3868-106X; Lauszus, Finn/0000-0003-3274-690X; Kruse, Anne/0000-0002-4965-6460			Outpatient vs inpatient total laparoscopic hysterectomy: A randomized controlled trial								ACTA OBSTETRICIA ET GYNECOLOGICA SCANDINAVICA				98	11			1420	1428				10.1111/aogs.13670					JUL 2019		Article	NOV 2019	2019	Introduction The objective of the study was to investigate whether outpatient total laparoscopic hysterectomy (TLH) could be performed as a routine without compromising patient satisfaction. The main outcomes were patient satisfaction with length of hospital stay, quality of life, complications and readmissions, and time to return to work. Material and methods A non-blinded prospective randomized…									13
J	Salim, Raed; Hakim, Marwan; Zafran, Noah; Nachum, Zohar; Romano, Shabtai; Garmi, Gali					Salim, Raed/0000-0002-3603-8452			Double-blind randomized trial of progesterone to prevent preterm birth in second-trimester bleeding								ACTA OBSTETRICIA ET GYNECOLOGICA SCANDINAVICA				98	10			1318	1325				10.1111/aogs.13641							Article	OCT 2019	2019	Introduction Second-trimester vaginal bleeding increases the risk of spontaneous preterm birth. We aimed to examine the efficacy of vaginal progesterone to reduce preterm birth rate in women with second-trimester vaginal bleeding. Material and methods Two-center, double-blind, placebo-controlled trial involving pregnant women with second-trimester vaginal bleeding. Women with documented uterine b…									2
J	Sarreau, Melie; Isly, Helene; Poulain, Patrice; Fontaine, Brigitte; Morel, Olivier; Villemonteix, Pascal; Mares, Pierre; Mousty, Eve; Godard, Alain; Ragot, Stephanie; Pierre, Fabrice					Mousty, Eve/0000-0002-3648-0304; SARREAU, MELIE/0000-0003-4852-1465			Balloon catheter vs oxytocin alone for induction of labor in women with a previous cesarean section: A randomized controlled trial								ACTA OBSTETRICIA ET GYNECOLOGICA SCANDINAVICA				99	2			259	266				10.1111/aogs.13712					SEP 2019		Article	FEB 2020	2020	Introduction To compare the efficacy and maternal-neonatal morbidity between balloon catheter and oxytocin for induction of labor in women with a previous cesarean section and an unfavorable cervix. Material and methods This open-label randomized controlled trial took place in seven French hospitals. Inclusion criteria were medical indication for labor induction in pregnant women, >= 37 weeks, wi…									10
J	Chatzakis, Christos; Efthymiou, Athina; Sotiriadis, Alexandros; Makrydimas, George				Christos, Chatzakis/AAD-1098-2019; SOTIRIADIS, ALEXANDROS/G-3977-2015	Christos, Chatzakis/0000-0002-5895-6887; SOTIRIADIS, ALEXANDROS/0000-0003-0876-5596			Emergency cerclage in singleton pregnancies with painless cervical dilatation: A meta-analysis								ACTA OBSTETRICIA ET GYNECOLOGICA SCANDINAVICA				99	11			1444	1457				10.1111/aogs.13968					SEP 2020		Review	NOV 2020	2020	Introduction Emergency cerclage is the most common active intervention in pregnant women with cervical insufficiency. This meta-analysis aimed to compare the effectiveness of emergency cerclage vs expectant management on maternal and perinatal outcomes, and to assess the current status of evidence. Material and methods A search was conducted from 1 June 2019 until 1 September 2019 and eligible st…									16
J	Hamel, Charlotte C.; van Wessel, Steffi; Carnegy, Alasdair; Coppus, Sjors F. P. J.; Snijders, Marc P. M. L.; Clark, Justin; Emanuel, Mark H.					van Wessel, Steffi/0000-0002-2725-7696			Diagnostic criteria for retained products of conception-A scoping review								ACTA OBSTETRICIA ET GYNECOLOGICA SCANDINAVICA				100	12			2135	2143				10.1111/aogs.14229					AUG 2021		Review	DEC 2021	2021	Introduction Numerous studies have been performed assessing optimal treatment regimens for evacuating (retained) products of conception from the uterus, but standardized criteria for diagnosing retained products of conception (RPOC) are still lacking. We aim to provide an overview of diagnostic criteria in current literature, used to diagnose RPOC after induced first-trimester abortion or early p…									0
J	Axling, Ulrika; Onning, Gunilla; Niskanen, Titti Martinsson; Larsson, Niklas; Hansson, Stefan R.; Hulthen, Lena								The effect of Lactiplantibacillus plantarum 299v together with a low dose of iron on iron status in healthy pregnant women: A randomized clinical trial								ACTA OBSTETRICIA ET GYNECOLOGICA SCANDINAVICA				100	9			1602	1610				10.1111/aogs.14153					APR 2021		Article	SEP 2021	2021	Introduction Iron deficiency during pregnancy is a global health problem and is associated with adverse pregnancy outcomes. The aim of this randomized, double-blind, placebo-controlled study was to evaluate the effect of Lactiplantibacillus plantarum 299v (Lp299v, 10(10) colony forming units), 4.2 mg iron, 12 mg ascorbic acid and 30 mu g folic acid (Lp) on iron status in healthy, non-anemic, preg…									6
J	Georgieva, Antoniya; Abry, Patrice; Chudacek, Vaclav; Djuric, Petar M.; Frasch, Martin G.; Kok, Rene; Lear, Christopher A.; Lemmens, Sebastiaan N.; Nunes, Ines; Papageorghiou, Aris T.; Quirk, Gerald J.; Redman, Christopher W. G.; Schifrin, Barry; Spilka, Jiri; Ugwumadu, Austin; Vullings, Rik				Frasch, Martin/AAN-8507-2020; Lear, Christopher A./I-2677-2019; Spilka, Jiri/F-6184-2011; Vullings, Rik/GQP-6225-2022	Frasch, Martin/0000-0003-3159-6321; Lear, Christopher A./0000-0002-8937-0846; Spilka, Jiri/0000-0002-4136-0083; Vullings, Rik/0000-0002-2392-6098; Papageorghiou, Aris T./0000-0001-8143-2232; Djuric, Petar M./0000-0001-7791-3199; Georgieva, Antoniya/0000-0002-5543-6683			Computer-based intrapartum fetal monitoring and beyond: A review of the 2nd Workshop on Signal Processing and Monitoring in Labor (October 2017, Oxford, UK)								ACTA OBSTETRICIA ET GYNECOLOGICA SCANDINAVICA				98	9			1207	1217				10.1111/aogs.13639							Review	SEP 2019	2019	The second Signal Processing and Monitoring in Labor workshop gathered researchers who utilize promising new research strategies and initiatives to tackle the challenges of intrapartum fetal monitoring. The workshop included a series of lectures and discussions focusing on: new algorithms and techniques for cardiotocogoraphy (CTG) and electrocardiogram acquisition and analyses; the results of a C…									20
J	Baekgaard, Rasmus Stokholm; Damhaugh, Eirik Gjaerevold; Mrema, Dorah; Rasch, Vibeke; Khan, Khalid; Linde, Ditte S.				Khan, Khalid S/AAT-8824-2020; Linde, Ditte Søndergaard/I-7750-2018; Rasch, Vibeke/G-9393-2019	Khan, Khalid S/0000-0001-5084-7312; Linde, Ditte Søndergaard/0000-0002-0851-6760; Rasch, Vibeke/0000-0001-6557-0985; Baekgaard, Rasmus/0000-0002-0091-5978			Training of healthcare providers and use of long-acting reversible contraception in low- and middle-income countries: A systematic review								ACTA OBSTETRICIA ET GYNECOLOGICA SCANDINAVICA				100	4			619	628				10.1111/aogs.14127					MAR 2021		Review	APR 2021	2021	Introduction Unintended pregnancy, a major global health issue resulting in unsafe terminations of pregnancy and maternal deaths in low- and middle-income countries, could be significantly reduced through increased use of modern contraception, including long-acting reversible contraceptives (LARC). Training of healthcare providers to administer such contraceptives may improve uptake. We conducted…									2
J	Christiansen, Cecilie Holm; Hogh, Stinne; Rode, Line; Schroll, Jeppe Bennekou; Hegaard, Hanne Kristine; Wolf, Hanne Trap				Rode, Line/P-7625-2018	Rode, Line/0000-0002-9080-3389; Schroll, Jeppe Bennekou/0000-0002-1776-0562; Wolf, Hanne Trap/0000-0002-4598-9938; Hoegh, Stinne/0000-0002-8712-1088; Christiansen, Cecilie Holm/0000-0002-1802-6554			Multivitamin use and risk of preeclampsia: A systematic review and meta-analysis								ACTA OBSTETRICIA ET GYNECOLOGICA SCANDINAVICA				101	10			1038	1047				10.1111/aogs.14356					APR 2022		Review	OCT 2022	2022	Introduction Preeclampsia is associated with adverse maternal and neonatal outcomes. It is unclear whether multivitamin use reduces the risk of preeclampsia. This systematic review and meta-analysis aimed to evaluate the association between multivitamin use and the risk of preeclampsia. Material and methods We searched PubMed, Embase and the Cochrane Library from database inception to July 2021. …									2
J	Huhtala, Mikael; Nikkinen, Hilkka; Paavilainen, Elisa; Niinikoski, Harri; Vaarasmaki, Marja; Loo, Britt-Marie; Ronnemaa, Tapani; Tertti, Kristiina				Huhtala, Mikael/AAY-2279-2021	Huhtala, Mikael/0000-0001-5564-9788; Vaarasmaki, Marja/0000-0002-8234-4434; Nikkinen, Hilkka/0000-0001-5578-0006; Paavilainen, Elisa/0000-0002-3277-5498			Comparison of glucose metabolism and anthropometry in women with previous gestational diabetes treated with metformin vs. insulin: 9-year follow-up of two randomized trials								ACTA OBSTETRICIA ET GYNECOLOGICA SCANDINAVICA				101	5			514	523				10.1111/aogs.14343					MAR 2022		Article	MAY 2022	2022	Introduction The main aim was to study whether the long-term incidences of type 2 diabetes, pre-diabetes and metabolic syndrome differed between women who were treated with metformin or insulin for gestational diabetes. Material and methods This 9-year follow-up study of two open-label randomized trials compares metformin and insulin treatments of gestational diabetes. In all, 165 women, 88 previ…									1
J	Boelig, Rupsa C.; Dugoff, Lorraine; Roman, Amanda; Berghella, Vincenzo; Ludmir, Jack					Boelig, Rupsa/0000-0002-3705-6943			Predicting asymptomatic cervical dilation in pregnant patients with short mid-trimester cervical length: A secondary analysis of a randomized controlled trial								ACTA OBSTETRICIA ET GYNECOLOGICA SCANDINAVICA				98	6			761	768				10.1111/aogs.13545							Article	JUN 2019	2019	Introduction Second trimester asymptomatic cervical dilation is a significant risk factor for early preterm birth. The objective of this study is to evaluate whether transvaginal ultrasound cervical length (CL) predicts asymptomatic cervical dilation on physical exam in women with short cervix (CL <= 25 mm) and no prior preterm birth. Material and methods Secondary analysis of a randomized trial …									10
J	Ehrbar, Verena; Germeyer, Ariane; Nawroth, Frank; Dangel, Astrid; Findeklee, Sebastian; Urech, Corinne; Rochlitz, Christoph; Stiller, Ruth; Tschudin, Sibil					Findeklee, Sebastian/0000-0002-2921-0664			Long-term effectiveness of an online decision aid for female cancer patients regarding fertility preservation: Knowledge, attitude, and decisional regret								ACTA OBSTETRICIA ET GYNECOLOGICA SCANDINAVICA				100	6			1132	1139				10.1111/aogs.14108					FEB 2021		Article	JUN 2021	2021	Introduction The decision, whether to undergo fertility preservation or not is highly demanding for cancer patients. Decision aids may act as an additional source of support. So far, only a limited number of decision aids regarding fertility preservation for female cancer patients exist and have been evaluated systematically. This paper presents the results of secondary analyses of the first rand…									4
J	Tagliaferri, Valeria; Ruggieri, Stefania; Taccaliti, Chiara; Gentile, Cosimo; Didonna, Teodora; D'asta, Marco; Legge, Francesco; Guida, Piero; Scambia, Giovanni; Guido, Maurizio				D'ASTA, MARCO/AAC-5053-2022; guido, maurizio/AAC-4924-2022; Legge, Francesco/C-5462-2015	D'ASTA, MARCO/0000-0001-8876-6024; Legge, Francesco/0000-0002-4733-0774; Tagliaferri, Valeria/0000-0002-0931-2276; ruggieri, stefania/0000-0003-0288-3866			Comparison of absorbable and permanent sutures for laparoscopic sacrocervicopexy: A randomized controlled trial								ACTA OBSTETRICIA ET GYNECOLOGICA SCANDINAVICA				100	2			347	352				10.1111/aogs.13997					OCT 2020		Article	FEB 2021	2021	Introduction Pelvic organ prolapse is a common cause of morbidity and decreased quality of life among women and is treatable by laparoscopic sacrocolpopexy. Recent data suggest that absorbable sutures are a feasible and appealing option for mesh attachment given a potential decreased risk of complications related to mesh erosion. The aim of the present study was to demonstrate the non-inferiority…									5
J	Dalbye, Rebecka; Bernitz, Stine; Olsen, Inge Christoffer; Zhang, Jun; Eggebo, Torbjorn Moe; Rozsa, Daniella; Froslie, Kathrine Frey; Oian, Pal; Blix, Ellen				Bernitz, Stine/AAY-9340-2020; Olsen, Inge Christoffer/R-9128-2019	Olsen, Inge Christoffer/0000-0001-6889-5873; Dalbye, Rebecka/0000-0002-0522-0526; Oian, Pal/0000-0002-7391-5311; Eggebo, Torbjorn Moe/0000-0002-3162-9595; Bernitz, Stine/0000-0002-9522-2348			The Labor Progression Study: The use of oxytocin augmentation during labor following Zhang's guideline and the WHO partograph in a cluster randomized trial								ACTA OBSTETRICIA ET GYNECOLOGICA SCANDINAVICA				98	9			1187	1194				10.1111/aogs.13629							Article	SEP 2019	2019	Introduction This study aims to investigate the use of oxytocin augmentation during labor in nulliparous women following Zhang's guideline or the WHO partograph. Material and methods This is a secondary analysis of a cluster randomized controlled trial in 14 birth-care units in Norway, randomly assigned to either the intervention group, which followed Zhang's guideline, or to the control group, w…									5
J	Agarwal, Sugandha; D'Souza, Rohan; Ryu, Michelle; Maxwell, Cynthia				D'Souza, Rohan/F-7997-2016	D'Souza, Rohan/0000-0002-4049-2017; Maxwell, Cynthia/0000-0003-4734-1251; Ryu, Michelle/0000-0003-0499-6856; Agarwal, Sugandha/0000-0002-8324-8575			Barbed versus conventional suture at cesarean delivery: A systematic review and meta-analysis								ACTA OBSTETRICIA ET GYNECOLOGICA SCANDINAVICA				100	6			1010	1018				10.1111/aogs.14080					FEB 2021		Review	JUN 2021	2021	Introduction Barbed sutures are used in cesarean delivery with the intended benefits of better tissue approximation, hemostasis, and strength, as well as reduced operative time. A systematic review and meta-analysis was undertaken to assess the safety and efficacy of the use of barbed suture compared with conventional sutures in cesarean delivery.Material and methods MEDLINE, EMBASE, PubMed, Scop…									5
J	Pergialiotis, Vasilios; Bellos, Ioannis; Antsaklis, Aris; Loutradis, Dimitrios; Daskalakis, George				Bellos, I./AAD-7344-2020; Pergialiotis, Vasilios/H-3772-2019	Bellos, I./0000-0001-5088-5458; Pergialiotis, Vasilios/0000-0003-4510-1633; DASKALAKIS, GEORGE/0000-0001-7108-211X			Presence of amniotic fluid sludge and pregnancy outcomes: A systematic review								ACTA OBSTETRICIA ET GYNECOLOGICA SCANDINAVICA				99	11			1434	1443				10.1111/aogs.13893					JUN 2020		Review	NOV 2020	2020	Introduction Several studies acknowledge that the presence of amniotic fluid sludge (AFS) is an independent predictive factor for preterm birth. In the present systematic review, we summarize research that focuses on the comparison of pregnancy outcomes among women with and without AFS.Material and methods Medline, Scopus, Clinicaltrials.gov, EMBASE, Cochrane Central Register of Controlled Trials…									3
J	Baqui, Abdullah H.; Lee, Anne C. C.; Koffi, Alain K.; Khanam, Rasheda; Mitra, Dipak K.; Dasgupta, Sushil K.; Uddin, Jamal; Ahmed, Parvez; Rafiqullah, Iftekhar; Rahman, Mahmoodur; Quaiyum, Abdul; Koumans, Emilia H.; Christian, Parul; Saha, Samir K.; Mullany, Luke C.; Labrique, Alain		MIST Study Team Projahnmo Study Gr		Rahman, Mahmoodur/U-5985-2017; Rafiqullah, Iftekhar/P-2723-2016; Khanam, Rasheda/P-8050-2018; Mitra, Dipak/W-9569-2018	Rahman, Mahmoodur/0000-0003-1586-1324; Rafiqullah, Iftekhar/0000-0002-6974-525X; Khanam, Rasheda/0000-0002-9365-8594; Mitra, Dipak/0000-0001-8680-4146; Ahmed, Parvez/0000-0003-4921-7625; Baqui, Abdullah/0000-0001-8350-1983; Labrique, Alain/0000-0003-2502-7819; Koffi, Alain/0000-0003-3499-0949			Prevalence of and risk factors for abnormal vaginal flora and its association with adverse pregnancy outcomes in a rural district in north-east Bangladesh								ACTA OBSTETRICIA ET GYNECOLOGICA SCANDINAVICA				98	3			309	319				10.1111/aogs.13492							Article	MAR 2019	2019	Introduction The role of screening and treatment for abnormal vaginal flora (AVF) on adverse pregnancy outcomes remains unclear. Using data from women who participated in a population-based cluster randomized trial who were screened and treated for AVF, we report risk factors for AVF and association of persistent AVF with adverse perinatal outcomes. Material and methods Pregnant women (n = 4221) …									6
J	Nielsen, Trine M.; Pedersen, Mette V.; Milidou, Ioanna; Glavind, Julie; Henriksen, Tine B.				Glavind, Julie/AAQ-2408-2020	Glavind, Julie/0000-0002-9856-6621; Muhs Nielsen, Trine/0000-0003-4383-3814; Pedersen, Mette Vestergard/0000-0003-1120-5370; Milidou, Ioanna/0000-0003-2640-7848; Henriksen, Tine Brink/0000-0001-6933-8294			Long-term cognition and behavior in children born at early term gestation: A systematic review								ACTA OBSTETRICIA ET GYNECOLOGICA SCANDINAVICA				98	10			1227	1234				10.1111/aogs.13644							Review	OCT 2019	2019	Introduction Recent recommendations characterize deliveries at 37(+0) weeks through 38(+6) weeks as early term. We aimed to review the literature systematically on long-term cognition, school performance and behavior in children born early term (37(+0) to 38(+6) weeks) compared with full term (39(+0) to 40(+6) weeks). Material and methods The review was performed according to the PRISMA Statement…									12
J	Mappa, Ilenia; Tartaglia, Silvio; Maqina, Pavjola; Makatsariya, Alexander; Ghi, Tullio; Rizzo, Giuseppe; D'Antonio, Francesco				DAntonio, Francesco/AAC-6653-2022; Ghi, Tullio/AAC-6832-2022; Makatsariya, Alexander D/M-5660-2016; Rizzo, Giuseppe/G-8234-2018; D'Antonio, Francesco/R-1806-2016	Makatsariya, Alexander D/0000-0001-7415-4633; Rizzo, Giuseppe/0000-0002-5525-4353; Tartaglia, Silvio/0000-0001-7013-5937; D'Antonio, Francesco/0000-0002-5178-3354; Mappa, Ilenia/0000-0002-9866-3050; Ghi, Tullio/0000-0003-1823-1096; Maqina, Pavjola/0000-0002-7286-4161			Ultrasound versus routine care before instrumental vaginal delivery: A systematic review and meta-analysis								ACTA OBSTETRICIA ET GYNECOLOGICA SCANDINAVICA				100	11			1941	1948				10.1111/aogs.14236					AUG 2021		Review	NOV 2021	2021	Introduction The objective was to report the role of intrapartum ultrasound examination in affecting maternal and perinatal outcome in women undergoing instrumental vaginal delivery. Material and methods MEDLINE, Embase, CINAHL, Google Scholar and ClinicalTrial.gov databases were searched. Inclusion criteria were randomized controlled trials comparing ultrasound assessment of fetal head position …									5
J	Johnsson, Vilma L.; Pedersen, Nina G.; Worda, Katharina; Krampl-Bettelheim, Elisabeth; Skibsted, Lillian; Hinterberger, Stefan; Strobl, Isolde; Bowman, Maria E.; Smith, Roger; Tabor, Ann; Rode, Line				Rode, Line/P-7625-2018	Rode, Line/0000-0002-9080-3389; Bowman, Maria/0000-0002-2333-7883; Smith, Roger/0000-0003-4720-0280			Plasma progesterone, estradiol, and unconjugated estriol concentrations in twin pregnancies: Relation with cervical length and preterm delivery								ACTA OBSTETRICIA ET GYNECOLOGICA SCANDINAVICA				98	1			86	94				10.1111/aogs.13464							Article	JAN 2019	2019	Introduction The aim of this study was to examine the association between plasma hormone concentrations, cervical length, and preterm delivery in twin pregnancies, including the effect of progesterone treatment. Material and methods This study included 191 women pregnant with twins from a randomized placebo-controlled trial. A baseline blood sample was collected at 18-24 weeks before treatment wi…									2
J	Broberg, Lotte; Tabor, Ann; Rosthoj, Susanne; Backhausen, Mette; Frokjaer, Vibe G.; Damm, Peter; Hegaard, Hanne K.					Broberg, Lotte/0000-0002-1778-7941; Hegaard, Hanne Kristine/0000-0002-7093-0719; Frokjaer, Vibe/0000-0002-9321-2365; Rosthoj, Susanne/0000-0002-3619-413X			Effect of supervised group exercise on psychological well-being among pregnant women with or at high risk of depression (the EWE Study): A randomized controlled trial								ACTA OBSTETRICIA ET GYNECOLOGICA SCANDINAVICA				100	1			129	138				10.1111/aogs.13982					SEP 2020		Article	JAN 2021	2021	Introduction Depression is expected to be the leading cause of disability worldwide by 2030. The prevalence is increasing and is two-fold higher in women than in men, women being at particularly high risk during hormonal transition phases such as pregnancy and the postpartum period. The objective for this trial was to assess the effect of supervised group exercise on psychological well-being and …									4
J	Tempest, Nicola; Lane, Steven; Hapangama, Dharani; Wattar, Bassel; Tamblyn, Jennifer; Parry-Smith, William; Prior, Matthew; Chandrasekaran, Dhivya; Bansali, Shailly Sahu; Boregowda, Geethanjali; Dave, Fulva; Guiver, Julie; Gupta, Mohita; Iyasere, Cecilia; Jones, Kate; Karanam, Vijaya; Player, Jessica; Bhatt, Daxina; Boyes, Zoe; Carpenter, Ciara; Clarke, Helen; Corr, Trent; Dauleh, Sarah; Egan, Je…		UK Audit Res Trainee Collaborative		Tempest, Nicola/AAJ-5818-2021; Parry-Smith, William/ABG-4761-2020; Parry-Smith, William/AAQ-3913-2020	Parry-Smith, William/0000-0002-0017-7266; Subba, Kamana/0000-0002-2744-8513; Zahid, Rabia/0000-0003-4580-5593; Tempest, Nicola/0000-0003-3633-1592; H. Al Wattar, Bassel/0000-0001-8287-9271			Babies in occiput posterior position are significantly more likely to require an emergency cesarean birth compared with babies in occiput transverse position in the second stage of labor: A prospective observational study								ACTA OBSTETRICIA ET GYNECOLOGICA SCANDINAVICA				99	4			537	545				10.1111/aogs.13765					DEC 2019		Article	APR 2020	2020	Introduction Malposition complicates 2-13% of births at delivery, leading to increased obstetric interventions (cesarean section and instrumental delivery) and higher rates of adverse fetal and maternal outcomes. Limited data are available regarding the likely rates of obstetric intervention and subsequent neonatal and maternal outcomes of births with babies in persistent occiput posterior positi…									5
J	Vroom, Albertine J.; Aerts, Luca; Bongers, Marlies Y.; Lim, Arianne C.; Pielkenrood, Bart J.; Geomini, Peggy M. A. J.; van Hanegem, Nehalennia				Geomini, Peggy/AAE-4651-2022	Geomini, Peggy/0000-0002-1951-1076; Pielkenrood, Bart/0000-0003-4701-3311			Endometrial sampling before or after saline contrast sonohysterography in women with postmenopausal bleeding (ESPRESSO trial): A multicenter randomized controlled trial								ACTA OBSTETRICIA ET GYNECOLOGICA SCANDINAVICA				100	7			1258	1264				10.1111/aogs.14086					FEB 2021		Article	JUL 2021	2021	Introduction The aim of this study is to evaluate the quality of the endometrial sample obtained by office endometrial aspiration when performed before or after saline contrast sonohysterography (SCSH) in women with postmenopausal bleeding and a thickened endometrium. To conduct a complete, minimally invasive and cost-effective diagnostic workup in women with postmenopausal bleeding and a thicken…									0
J	Nygaard, Ane Sigrid; Rydningen, Mona Birgitte; Stedenfeldt, Mona; Wojniusz, Slawomir; Larsen, Marthe; Lindsetmo, Rolv-Ole; Haugstad, Gro Killi; Oian, Pal					Nygaard, Ane Sigrid/0000-0002-9506-0545; Oian, Pal/0000-0002-7391-5311			Group-based multimodal physical therapy in women with chronic pelvic pain: A randomized controlled trial								ACTA OBSTETRICIA ET GYNECOLOGICA SCANDINAVICA				99	10			1320	1329				10.1111/aogs.13896					JUN 2020		Article	OCT 2020	2020	Introduction Chronic pelvic pain in women is a complex condition, and physical therapy is recommended as part of a broader treatment approach. The objective of this study was to compare structured group-based multimodal physical therapy in a hospital setting (intervention group) with primary-care physical therapy (comparator group) for women with chronic pelvic pain.Material and methods Women age…									0
J	Alkmark, Marten; Carlsson, Ylva; Wendel, Sophia Brismar; Elden, Helen; Fadl, Helena; Jonsson, Maria; Ladfors, Lars; Saltvedt, Sissel; Sengpiel, Verena; Wessberg, Anna; Wikstrom, Anna-Karin; Hagberg, Henrik; Wennerholm, Ulla-Britt				Backman, Helena/AAM-6452-2021; Carlsson, Ylva/GLU-6786-2022; Brismar Wendel, Sophia/AFS-4418-2022	Backman, Helena/0000-0002-2691-7525; Brismar Wendel, Sophia/0000-0002-9401-8062; Elden, Helen/0000-0003-0000-0476; Alkmark, Marten/0000-0001-5648-3505; Ladfors, Lars/0000-0002-7512-2059			Efficacy and safety of oral misoprostol versus transvaginal balloon catheter for labor induction: An observational study within the SWEdish Postterm Induction Study (SWEPIS)								ACTA OBSTETRICIA ET GYNECOLOGICA SCANDINAVICA				100	8			1463	1477				10.1111/aogs.14155					MAY 2021		Article	AUG 2021	2021	Introduction Induction of labor is increasing. A common indication for induction of labor is late term and postterm pregnancy at 41 weeks or more. We aimed to evaluate if there are any differences regarding efficacy, safety, and women's childbirth experience between oral misoprostol and transvaginal balloon catheter for cervical ripening in women with a low-risk singleton pregnancy and induction …									3
J	El Shamy, Tarek; Amer, Saad A. K.; Mohamed, Ahmed A.; James, Cathryn; Jayaprakasan, Kannamannadiar				Shamy, Tarek El/AAO-9623-2021; Mohamed, Ahmed Aboelfadle/V-7603-2019	Shamy, Tarek El/0000-0002-4724-442X; Amer, Saad/0000-0001-8321-1302			The impact of uterine artery embolization on ovarian reserve: A systematic review and meta-analysis								ACTA OBSTETRICIA ET GYNECOLOGICA SCANDINAVICA				99	1			16	23				10.1111/aogs.13698							Review	JAN 2020	2020	Introduction Uterine artery embolization (UAE) has been gaining increasing popularity as an effective and minimally invasive treatment for uterine fibroids. However, there has been growing concern over the risk of unintended embolization of the utero-ovarian circulation, leading to reduction of ovarian blood supply with subsequent impairment of ovarian reserve. The purpose of this study was to in…									22
J	Mortensen, Olivia Engholt; Christensen, Sarah Emilie; Lokkegaard, Ellen					Lokkegaard, Ellen/0000-0003-4149-5663; Christensen, Sarah/0000-0003-1133-2142; Mortensen, Olivia/0000-0003-2511-2837			The evidence behind the use of LASER for genitourinary syndrome of menopause, vulvovaginal atrophy, urinary incontinence and lichen sclerosus: A state-of-the-art review								ACTA OBSTETRICIA ET GYNECOLOGICA SCANDINAVICA				101	6			657	692				10.1111/aogs.14353					APR 2022		Review	JUN 2022	2022	In recent years, LASER has been introduced as a minimally invasive treatment for a broad range of vaginal and vulvar symptoms and diseases. However, the efficacy and safety of vaginal and vulvar LASER has continuously been questioned. The aim of this study is to create an overview of the current literature and discuss the controversies within the use of LASER for genitourinary syndrome of menopau…									0
J	Dalbye, Rebecka; Gunnes, Nina; Blix, Ellen; Zhang, Jun; Eggebo, Torbjorn; Nistov Tokheim, Linn; Oian, Pal; Bernitz, Stine					Eggebo, Torbjorn Moe/0000-0002-3162-9595; Oian, Pal/0000-0002-7391-5311; Bernitz, Stine/0000-0002-9522-2348; Dalbye, Rebecka/0000-0002-0522-0526			Maternal body mass index and risk of obstetric, maternal and neonatal outcomes: A cohort study of nulliparous women with spontaneous onset of labor								ACTA OBSTETRICIA ET GYNECOLOGICA SCANDINAVICA				100	3			521	530				10.1111/aogs.14017					NOV 2020		Article	MAR 2021	2021	Introduction This study investigates associations between maternal body mass index (BMI) early in pregnancy and obstetric interventions, maternal and neonatal outcomes.Material and methods This is a cohort study of nulliparous women originally included in a cluster randomized controlled trial carried out at 14 Norwegian obstetric units between 2014 and 2017. The sample included 7189 nulliparous w…									10
J	Sanaee, May S.; Hutcheon, Jennifer A.; Larouche, Maryse; Brown, Helen L.; Lee, Terry; Geoffrion, Roxana				Larouche, Maryse/J-5810-2014	Larouche, Maryse/0000-0001-9942-5540; Hutcheon, Jennifer/0000-0002-6618-6018			Urinary tract infection prevention after midurethral slings in pelvic floor reconstructive surgery: A systematic review and meta-analysis								ACTA OBSTETRICIA ET GYNECOLOGICA SCANDINAVICA				98	12			1514	1522				10.1111/aogs.13661							Review	DEC 2019	2019	Introduction Synthetic midurethral slings are the most common procedures currently performed for stress urinary incontinence in women. Infection is a frequent complication of urogynecologic surgery. We performed a systematic review and meta-analysis to identify interventions that successfully prevent infections, including urinary tract infection (UTI) and/or bacteriuria, compared with no interven…									3
J	Ianieri, Manuel M.; Della Corte, Luigi; Campolo, Federica; Cosentino, Francesco; Catena, Ursula; Bifulco, Giuseppe; Scambia, Giovanni				ianieri, manuel maria/HCI-5794-2022; Bifulco, Giuseppe/AAN-9775-2021; Della Corte, Luigi/AAB-3965-2021; Cosentino, Francesco/AAB-8325-2021	Della Corte, Luigi/0000-0002-0584-2181; Cosentino, Francesco/0000-0002-5698-7946; Catena, Ursula/0000-0002-7813-7993; BIFULCO, Giuseppe/0000-0001-7772-8591; ianieri, manuel maria/0000-0001-8383-1982; Campolo, Federica/0000-0003-3962-3064			Indocyanine green in the surgical management of endometriosis: A systematic review								ACTA OBSTETRICIA ET GYNECOLOGICA SCANDINAVICA				100	2			189	199				10.1111/aogs.13971					SEP 2020		Review	FEB 2021	2021	Introduction Endometriosis is a very common disease that affects up to 10% of the female population. The use of indocyanine green (ICG) dye has been proposed to allow the proper localization of endometriotic lesions during surgery. Our purpose is to offer an overview of near-infrared (NIR)-ICG in the surgical treatment of superficial peritoneal endometriosis and deep infiltrating endometriosis. M…									8
J	Sreerama, Damini; Surana, Mahak; Moolchandani, Kailash; Chaturvedula, Latha; Keepanasseril, Arun; Keepanasseril, Anish; Pillai, Ajith A.; Nair, Narayanapillai Sreekumaran				Keepanasseril, Anish/AAH-8819-2020; Chaturvedula, Latha/AAN-1332-2021; Keepanasseril, Anish/GPT-5010-2022	Keepanasseril, Anish/0000-0002-4881-0382; Keepanasseril, Arun/0000-0003-0733-9616			Percutaneous balloon mitral valvotomy during pregnancy: A systematic review and meta-analysis								ACTA OBSTETRICIA ET GYNECOLOGICA SCANDINAVICA				100	4			666	675				10.1111/aogs.14029					NOV 2020		Review	APR 2021	2021	Introduction The objective of this study was to systematically review the maternal and fetal outcomes in pregnant women who underwent percutaneous balloon mitral valvuloplasty (PBMV) during pregnancy.Material and methods A search was conducted on MEDLINE and Embase databases to identify studies published between 2000 and 2018 that reported on maternal and fetal outcomes following PBMV performed i…									0
J	Toft, Christian Liebst Frisk; Ingerslev, Hans Jakob; Kesmodel, Ulrik Schioler; Diemer, Tue; Degn, Birte; Ernst, Anja; Okkels, Henrik; Kjartansdottir, Kristin Ros; Pedersen, Inge Sokilde				Toft, Christian Liebst Frisk/AAJ-6918-2020; Pedersen, Inge Søkilde/ABB-1019-2020	Toft, Christian Liebst Frisk/0000-0002-5012-3143; Pedersen, Inge Søkilde/0000-0002-9902-8040; Diemer, Tue/0000-0002-5727-2539; Ingerslev, Hans Jakob/0000-0002-8099-5970; Kesmodel, Ulrik Schioler/0000-0003-3868-106X			A systematic review on concurrent aneuploidy screening and preimplantation genetic testing for hereditary disorders: What is the prevalence of aneuploidy and is there a clinical effect from aneuploidy screening?								ACTA OBSTETRICIA ET GYNECOLOGICA SCANDINAVICA				99	6			696	706				10.1111/aogs.13823							Review	JUN 2020	2020	Introduction In assisted reproductive technology, aneuploidy is considered a primary cause of failed embryo implantation. This has led to the implementation of preimplantation genetic testing for aneuploidy in some clinics. The prevalence of aneuploidy and the use of aneuploidy screening during preimplantation genetic testing for inherited disorders has not previously been reviewed. Here, we syst…									4
J	Thamsborg, Lise Holst; Napolitano, George; Larsen, Lise Grupe; Lynge, Elsebeth								High-grade cervical lesions after vaccination against human papillomavirus: A Danish cohort study								ACTA OBSTETRICIA ET GYNECOLOGICA SCANDINAVICA				99	10			1290	1296				10.1111/aogs.13935					AUG 2020		Article	OCT 2020	2020	Introduction It is pertinent to evaluate the impact of vaccination against human papillomavirus (HPV) in real life. The aim of the study was to evaluate the real-life impact of HPV vaccination in the first birth cohort of Danish women offered free HPV vaccination as girls and invited to screening at the age of 23 years. Material and methods Women born in 1993 were offered free HPV vaccination at …									5
J	Ibiebele, Ibinabo; Bowen, Jennifer R.; Nippita, Tanya A.; Morris, Jonathan M.; Ford, Jane B.					Ford, Jane/0000-0001-7272-7733; Ibiebele, Ibinabo/0000-0001-6024-2958			Childhood health and education outcomes following early term induction for large-for-gestational age: A population-based record linkage study								ACTA OBSTETRICIA ET GYNECOLOGICA SCANDINAVICA				98	4			423	432				10.1111/aogs.13511							Article	APR 2019	2019	Introduction There is debate about optimal management of pregnancies with a large-for-gestational age baby. A recent randomized controlled trial reported that early term induction of labor reduced cesarean section rates and infant morbidity. However, long term childhood outcomes have not been assessed. The aim of this study was to assess maternal, neonatal and child health and education outcomes …									3
J	Haavisto, Henna; Polo-Kantola, Paivi; Anttila, Ella; Kolari, Terhi; Ojala, Elina; Rinne, Kirsi					Haavisto, Henna/0000-0001-9435-1482; Anttila, Ella/0000-0002-0749-8572; Kolari, Terhi/0000-0002-1497-6907			Experiences of induction of labor with a catheter - A prospective randomized controlled trial comparing the outpatient and inpatient setting								ACTA OBSTETRICIA ET GYNECOLOGICA SCANDINAVICA				100	3			410	417				10.1111/aogs.14037					NOV 2020		Article	MAR 2021	2021	Introduction Approximately every fourth labor is induced. In Finland, when labor is induced, it is commonly carried out with a catheter in the inpatient (IP) setting. However, in uncomplicated, full-term pregnancies, induction of labor (IOL) in the outpatient (OP) setting is also possible. Nevertheless, there is only a limited amount of information about the experiences of IOL in OP setting. Our …									3
J	Nijsten, Kelly; Dean, Caitlin; van der Minnen, Lois M.; Bais, Joke M. J.; Ris-Stalpers, Carrie; van Eekelen, Rik; Bremer, Henk A.; van der Ham, David P.; Heidema, Wieteke M.; Huisjes, Anjoke; Kleiverda, Gunilla; Kuppens, Simone M.; van Laar, Judith O. E. H.; Langenveld, Josje; van der Made, Flip; Papatsonis, Dimitri; Pelinck, Marie-Jose; Pernet, Paula J.; Van Rheenen-Flach, Leonie; Rijnders, Robb…					Nijsten, Kelly/0000-0002-5308-5293			Recurrence, postponing pregnancy, and termination rates after hyperemesis gravidarum: Follow up of the MOTHER study								ACTA OBSTETRICIA ET GYNECOLOGICA SCANDINAVICA				100	9			1636	1643				10.1111/aogs.14197					JUN 2021		Article	SEP 2021	2021	Introduction Hyperemesis gravidarum (HG) complicates 1% of pregnancies and has a major impact on maternal quality of life and well-being. We know very little about HG's long-term impact after an affected pregnancy, including recurrence rates in future pregnancies, which is essential information for women considering subsequent pregnancies. In this study, we aimed to prospectively measure the recu…									4
J	Pels, Anouk; Beune, Irene M.; van Wassenaer-Leemhuis, Aleid G.; Limpens, Jacqueline; Ganzevoort, Wessel				Limpens, Jacqueline/AGO-4697-2022; Ganzevoort, Wessel/AAH-4468-2020	Limpens, Jacqueline/0000-0002-7362-8574; Ganzevoort, Wessel/0000-0002-7243-2115			Early-onset fetal growth restriction: A systematic review on mortality and morbidity								ACTA OBSTETRICIA ET GYNECOLOGICA SCANDINAVICA				99	2			153	166				10.1111/aogs.13702					SEP 2019		Review	FEB 2020	2020	Introduction Severe early-onset fetal growth restriction is an obstetric condition with significant risks of perinatal mortality, major and minor neonatal morbidity, and long-term health sequelae. The prognosis of a fetus is influenced by the extent of prematurity and fetal weight. Clinical care is individually adjusted. In literature, survival rates vary and studies often only include live-born …									23
J	Sileo, Filomena Giulia; D'antonio, Francesco; Benlioglu, Can; Bhide, Amar; Khalil, Asma				Bhide, Amar/B-2190-2015; Benlioglu, Can/AAO-5543-2020; DAntonio, Francesco/AAC-6653-2022; Sileo, Filomena Giulia/AAM-8983-2021	Bhide, Amar/0000-0003-2393-7501; Benlioglu, Can/0000-0003-0582-5848; Sileo, Filomena Giulia/0000-0001-7380-0576			Perinatal outcomes of twin pregnancies complicated by late twin-twin transfusion syndrome: A systematic review and meta-analysis								ACTA OBSTETRICIA ET GYNECOLOGICA SCANDINAVICA				100	5			832	842				10.1111/aogs.14066					JAN 2021		Review	MAY 2021	2021	Introduction: Untreated twin-to-twin transfusion syndrome (TTTS) is associated with a high risk of perinatal mortality and morbidity. Laser surgery is recommended before 26 weeks of gestation. However, the optimal management in case of late TTTS (occurring after 26 weeks of gestation) is yet to be established.Material and methods: We conducted a systematic review and meta-analysis to evaluate the…									1
J	Kessous, Roy; Matanes, Emad; Laskov, Ido; Wainstock, Tamar; Abitbol, Jeremie; Yasmeen, Amber; Salvador, Shannon; Lau, Susie; Gotlieb, Walter H.					Kessous, Roy/0000-0002-2336-9973; Laskov, Ido/0000-0002-5061-0670			Carboplatin plus paclitaxel weekly dose-dense chemotherapy for high-grade ovarian cancer: A re-evaluation								ACTA OBSTETRICIA ET GYNECOLOGICA SCANDINAVICA				100	3			453	458				10.1111/aogs.14023					NOV 2020		Article	MAR 2021	2021	Introduction We compared oncologic and clinical outcomes in patients with advanced ovarian cancer who received dose-dense weekly paclitaxel with 3-weekly carboplatin with those who received standard 3-weekly chemotherapy.Material and methods Comparison of all consecutive patients with advanced (International Federation of Gynecology and Obstetrics stages III-IV) ovarian cancer who received a dose…									2
J	Blix, Ellen; Eskild, Anne; Skau, Irene; Grytten, Jostein				Eskild, Anne/L-6227-2016	Eskild, Anne/0000-0002-2756-1583			The impact of the introduction of intrapartum fetal ECG ST segment analysis. A population study								ACTA OBSTETRICIA ET GYNECOLOGICA SCANDINAVICA				101	7			809	818				10.1111/aogs.14347					MAR 2022		Article	JUL 2022	2022	Introduction ST segment analysis (STAN) of the fetal electrocardiogram was introduced as an adjunct to cardiotocography for intrapartum fetal monitoring 30 years ago. We examined the impact of the introduction of STAN on changes in the occurrence of fetal and neonatal deaths, Apgar scores of <7 at 5 min, intrapartum cesarean sections, and instrumental vaginal deliveries while controlling for time…									2
[truncated: 13 more columns]
