# Supplementary material for: Clinical trial registration and CONSORT adherence in obstetrics and gynecology journals: a cross-sectional analysis of Chinese- and English-language publications
Source: PeerJ. 2026 Apr 21;14:e21140. doi: 10.7717/peerj.21140 (PMC13108464; doi:10.7717/peerj.21140)
Supplement: Supplemental Information 1 [file peerj-14-21140-s001.zip › Raw data-updated/RCT-English journals/Original data/15.xls]

## Sheet: savedrecs
Publication Type	Authors	Book Authors	Group Authors	Book Group Authors	Researcher Ids	ORCIDs	Book Editors	Author - Arabic	Article Title	Article Title - SciELO	Article Title - SciELO	Article Title - Chinese	Article Title - Russian	Patent Number	Patent Assignee	Source Title - Arabic	Source Title	Source Title - Korean	Book Series Title	Book Series Subtitle	Volume	Issue	Special Issue	Meeting Abstract	Start Page	End Page	Article Number	Version	Version History	DOI	Book DOI	License Name	License URI	License Description	Early Access Date	Supplement	Document Type	Publication Date	Publication Year	Abstract	Abstract - Foreign	Abstract - English Transliteration	Abstract - Foreign	Abstract - Korean	Conference Title	Conference Date	Conference Sponsor	Conference Location	Times Cited, WoS Core
J	Khan, Khalid S.; Chien, Patrick F. W.				Khan, Khalid S/AAT-8824-2020	Khan, Khalid S/0000-0001-5084-7312; Chien, Patrick/0000-0002-5998-9592			Letter to the Editor: Research and consensus is required concerning integrity of randomized clinical trials								INTERNATIONAL JOURNAL OF GYNECOLOGY & OBSTETRICS				159	2			613	613				10.1002/ijgo.14394					AUG 2022		Letter	NOV 2022	2022										0
J	Gerdts, Caitlin; Jayaweera, Ruvani T.; Kristianingrum, Ika A.; Khan, Zara; Hudaya, Inna					Khan, Zara/0000-0002-7624-6379			Effect of a smartphone intervention on self-managed medication abortion experiences among safe-abortion hotline clients in Indonesia: A randomized controlled trial								INTERNATIONAL JOURNAL OF GYNECOLOGY & OBSTETRICS				149	1			48	55				10.1002/ijgo.13086					JAN 2020		Article	APR 2020	2020	Objective To investigate the impact of a smartphone application (app) providing information and support for medication abortion (MA) on the primary outcomes of 'feelings of support' and 'preparedness' among clients of Samsara, a safe-abortion hotline in Indonesia. Methods In a parallel-arm, non-clinical, randomized controlled trial, women (ages >= 15) who contacted Samsara between February 2017- …									13
J	Flynn, Michelle J.; Campbell, Tavis S.; Robert, Magali; Nasr-Esfahani, Maryam; Rash, Joshua A.				Rash, Josh/G-3557-2012	Rash, Josh/0000-0003-0927-0712			Intranasal oxytocin as a treatment for chronic pelvic pain: A randomized controlled feasibility study								INTERNATIONAL JOURNAL OF GYNECOLOGY & OBSTETRICS				152	3			425	432				10.1002/ijgo.13441					DEC 2020		Article	MAR 2021	2021	Objective To investigate the effect of intranasal oxytocin on chronic pelvic pain in a randomized, double-blind, within-subject crossover trial. Aims included: (1) determine intranasal oxytocin's effect on pain intensity and pain interference relative to placebo; (2) assess feasibility and acceptability.Methods Women with chronic pelvic pain were recruited from chronic pain and gynecology clinics…									6
J	Naeiji, Zahra; Naghshvarian, Narjes; Mirzamoradi, Masoumeh; Sotudeh, Sara; Moridi, Atefeh				naeiji, Zahra/AAZ-9886-2020; Moridi, Atafeh/AAY-8861-2020				Efficacy and safety of oral hyoscine used for outpatient cervical ripening among primiparous women with term pregnancy								INTERNATIONAL JOURNAL OF GYNECOLOGY & OBSTETRICS				150	3			335	339				10.1002/ijgo.13089					JUN 2020		Article	SEP 2020	2020	Objective To assess the efficacy and safety of outpatient administration of oral hyoscine for cervical ripening. Methods In a randomized controlled trial at a university hospital in Tehran between September 2017 and December 2018, 100 primiparous women with singleton pregnancy at 38(0)-40(0)gestational weeks and Bishop score of 5 or less were randomized to either routine expectant management (con…									3
J	Jacobsson, Bo; Simpson, Joe Leigh		FIGO Working Grp Preterm Birth			Shennan, Andrew/0000-0001-5273-3132			FIGO good practice recommendations for reducing preterm birth and improving child outcomes								INTERNATIONAL JOURNAL OF GYNECOLOGY & OBSTETRICS				155	1			1	4				10.1002/ijgo.13863							Editorial Material	OCT 2021	2021										2
J	Ali, Aya Ashraf; Sayed, Ahmed Kamal; El Sherif, Loaloa; Loutfi, Gihan Ossam; Ahmed, Abdullah Mahmoud Mohamed; Mohamed, Hajer Bassem; Anwar, Ahmad Tareq; Taha, Abdullah Salah; Yahia, Reem Mohamed; Elgebaly, Ahmed; Abdel-Daim, Mohamed M.				Ahmed, Abdullah/AAH-9573-2020; Abdel-Daim, Mohamed M./B-2545-2013; Elgebaly, Ahmed/I-8036-2019	Abdel-Daim, Mohamed M./0000-0002-4341-2713; Elgebaly, Ahmed/0000-0002-8324-0960; Bassem, Hajer/0000-0002-4259-3444; Ali, Aya Ashraf/0000-0001-5964-9224; Sayed, Ahmed Kamal/0000-0001-5677-4580			Systematic review and meta-analysis of randomized controlled trials of atosiban versus nifedipine for inhibition of preterm labor								INTERNATIONAL JOURNAL OF GYNECOLOGY & OBSTETRICS				145	2			139	148				10.1002/ijgo.12793							Review	MAY 2019	2019	Background Two tocolytic drugs-atosiban and nifedipine-are currently used for first-line treatment of preterm labor (PTL). Objective To compare the efficacy and safety of atosiban with nifedipine for PTL treatment. Search strategy In May 2017, we searched PubMed, Scopus, Web of Science, and Cochrane Central Register of Controlled Clinical Trials with search terms including nifedipine, atosiban, a…									8
J	Paul, Praveen; Priyambada, Leena; Abraham, Anuja; Manimegalai, Babuji; Paul, Thomas V.; Princy, Sneha; Antonisamy, Balevendra; Thomas, Nihal; Yenuberi, Hilda; Mathews, Jiji E.								Follow-up of offspring and mothers with gestational diabetes treated with metformin or glibenclamide: A randomized controlled trial								INTERNATIONAL JOURNAL OF GYNECOLOGY & OBSTETRICS				152	3			446	447				10.1002/ijgo.13380					OCT 2020		Editorial Material	MAR 2021	2021										1
J	Sarmento, Ayane C. A.; Lirio, Juliana F.; Medeiros, Kleyton S.; Marconi, Camila; Costa, Ana P. F.; Crispim, Janaina C.; Goncalves, Ana K.				Marconi, Camila/C-6936-2012; Medeiros, Kleyton Santos/AAP-3645-2021; GONÇALVES, ANA/K-2300-2017; COSTA, ANA PAULA FERREIRA/I-8697-2016; Sarmento, Ayane Alves/AAP-5680-2021	Marconi, Camila/0000-0001-7742-1186; Medeiros, Kleyton Santos/0000-0002-4105-7535; GONÇALVES, ANA/0000-0002-8351-5119; Sarmento, Ayane Alves/0000-0001-9131-1952			Physical methods for the treatment of genitourinary syndrome of menopause: A systematic review								INTERNATIONAL JOURNAL OF GYNECOLOGY & OBSTETRICS				153	2			200	219				10.1002/ijgo.13561					FEB 2021		Review	MAY 2021	2021	Background Genitourinary syndrome of menopause (GSM) negatively affects sexual function and quality of life. Techniques like laser and radiofrequency are being used to manage GSM, particularly in women with contraindications for hormone therapy.Objectives To verify whether the physical methods of laser and radiofrequency can be recommended as safe and effective options for the treatment of GSM/ur…									8
J	Garza-Galvan, Maria E.; Ferrigno, Ana S.; Campos-Zamora, Melissa; Bain, Paul A.; Easter, Sarah Rae; Kim, Jimin; Figueras, Francesc; Farber, Michaela K.; Lumbreras-Marquez, Mario, I					Lumbreras-Marquez, Mario Isaac/0000-0002-5378-5724; Campos Zamora, Melissa/0000-0003-0633-6245			Low-dose aspirin use in the first trimester of pregnancy and odds of congenital anomalies: A meta-analysis of randomized controlled trials								INTERNATIONAL JOURNAL OF GYNECOLOGY & OBSTETRICS													10.1002/ijgo.14334					JUL 2022		Review; Early Access		2022	Background Daily low-dose aspirin (LDA) is recommended in high-risk pregnancies. However, its safety profile in the first trimester has not been well documented. Objectives To determine if LDA exposure during the first trimester of pregnancy is associated with higher odds of congenital structural anomalies. Search Strategy PubMed, Embase, Web of Science, Cochrane Central Register of Controlled Tr…									1
J	Erhardt-Ohren, Blake; Brooks, Mohamad; Aliou, Sani; Osseni, Akim Assani; Oumarou, Alhassane; Challa, Sneha; Tomar, Shweta; Johns, Nicole; Silverman, Jay					Erhardt-Ohren, Blake/0000-0002-0345-5516			Sustained impact of community-based interventions on contraceptive use among married adolescent girls in rural Niger: Results from a cluster randomized controlled trial								INTERNATIONAL JOURNAL OF GYNECOLOGY & OBSTETRICS													10.1002/ijgo.14378					AUG 2022		Article; Early Access		2022	Objective To evaluate the sustained impact of community-based family planning (FP) interventions on current modern contraceptive and long-acting reversible contraceptive (LARC) use among married adolescent girls in rural Niger. Methods We used a cluster randomized controlled trial design following married adolescent girls and their husbands over 3 years. Villages were randomized to one of four ar…									1
J	Olaleye, Atinuke; Okusanya, Babasola O.; Oduwole, Olabisi; Esu, Ekpereonne; Meremikwu, Martin				Meremikwu, Martin/AAO-6421-2020; Esu, Ekpereonne/AAE-8911-2019	Esu, Ekpereonne/0000-0002-9637-0633			A systematic review and meta-analysis of dihydroartemisinin-piperaquine versus sulphadoxine-pyrimethamine for malaria prevention in pregnancy								INTERNATIONAL JOURNAL OF GYNECOLOGY & OBSTETRICS				146	1			43	55				10.1002/ijgo.12835							Review	JUL 2019	2019	Background Intermittent preventive treatment (IPT) with sulphadoxine-pyrimethamine (SP) is recommended for preventing maternal and fetal effects of malaria in pregnancy. Increasing parasite resistance to SP has necessitated the search for an alternative medication. Objective To compare dihydroartemisinin-piperaquine (DP) and sulphadoxine-pyrimethamine in preventing malaria during pregnancy. Searc…									8
J	Sulaiman, Sofiah; Sivaranjani, Sanmugam; Razali, Nuguelis; Lim, Boon Kiong; Hamdan, Mukhri; Tan, Peng Chiong				Hamdan, Mukhri/J-1687-2015; Hamdan, Mukhri/HHM-7278-2022; RAZALI, NUGUELIS/B-9407-2010	Hamdan, Mukhri/0000-0002-1006-2614; RAZALI, NUGUELIS/0000-0003-4667-9314			Foley catheter compared with controlled release dinoprostone vaginal insert for labor induction after one previous cesarean delivery: A randomized trial								INTERNATIONAL JOURNAL OF GYNECOLOGY & OBSTETRICS													10.1002/ijgo.14364					AUG 2022		Article; Early Access		2022	Objective To compare Foley catheter and controlled-release dinoprostone vaginal insert on induction-to-delivery interval and maternal satisfaction in women with one previous cesarean delivery. Methods This randomized controlled trial was conducted at the University Malaya Medical Center, Kuala Lumpur, Malaysia, from December 12, 2018, to May 28, 2019. A total of 78 term women scheduled for labor …									1
J	Akiseku, Adeniyi K.; Jagun, Olusoji E.; Akadri, Adebayo A.; Imaralu, John O.; Olatunji, Adetola O.; Sule-Odu, Adewale O.				Akiseku, Adeniyi kazeem/AAF-1254-2022; Akiseku, Adeniyi kazeem/ABU-2502-2022	Akiseku, Adeniyi kazeem/0000-0003-4530-6479; Akiseku, Adeniyi kazeem/0000-0003-4530-6479			Effect of hyoscine-N-butylbromide on labor duration among nullipara in a southwestern Nigerian teaching hospital: A randomized controlled trial								INTERNATIONAL JOURNAL OF GYNECOLOGY & OBSTETRICS				153	2			254	259				10.1002/ijgo.13444					DEC 2020		Article	MAY 2021	2021	Objective To assess the effectiveness of hyoscine-N-butylbromide on the duration of the first stage of labor among nulliparous women.Methods A randomized double-blind placebo-controlled study among 126 nulliparous women admitted in the active phase of labor to a teaching hospital in Sagamu, Nigeria, from January to August 2018. Based on the inclusion criteria, women were recruited and randomized …									0
J	Doumouchtsis, Stergios K.; Raheem, Ali Abdel; Haddad, Jorge Milhem; Betschart, Cornelia; Contreras Ortiz, Oscar; Nygaard, Christiana C.; Medina, Carlos A.; La Torre, Fillippo; Iancu, George; Cervigni, Mauro; Zanni, Giuliano				Betschart, Cornelia/E-6756-2013; Doumouchtsis, Stergios/I-5984-2014; La Torre, Filippo/AAI-7284-2020	Betschart, Cornelia/0000-0002-0467-0170; Doumouchtsis, Stergios/0000-0002-0404-6335; La Torre, Filippo/0000-0002-0787-8794			An update of a former FIGO Working Group Report on Management of Posterior Compartment Prolapse								INTERNATIONAL JOURNAL OF GYNECOLOGY & OBSTETRICS				148	2			135	144				10.1002/ijgo.13006					NOV 2019		Review	FEB 2020	2020	Background The FIGO Working Group (FWG) in Pelvic Floor Medicine and Reconstructive Surgery (2012-2015) established a consensus among international opinion leaders in evaluating current evidence and providing practice recommendations. Objectives To provide an update of the previous clinical opinion report on conservative and surgical treatment of posterior compartment prolapse. Search strategy Se…									5
J	Thaxton, Lauren; Lavelanet, Antonella					Lavelanet, Antonella/0000-0003-2159-2570			Systematic review of efficacy with extending contraceptive implant duration								INTERNATIONAL JOURNAL OF GYNECOLOGY & OBSTETRICS				144	1			2	8				10.1002/ijgo.12696							Review	JAN 2019	2019	Background Extending contraceptive implant duration of use increases accessibility by maximizing the lifetime of devices. Objectives To review the contraceptive efficacy during extended use of progestin implants. Search strategy PubMed and EMBASE were searched for articles in any language, 1996-2017, utilizing terms for devices and contraceptive efficacy. Selection criteria Randomized clinical tr…									11
J	Aboelroose, Ahmed A.; Ibrahim, Zakia M.; Madny, Elham H.; Elmazzahy, Ahmed M.; Taha, Omima T.					ibrahim, zakia/0000-0003-1361-7555			A randomized clinical trial of sildenafil plus clomiphene citrate to improve the success rate of ovulation induction in patients with unexplained infertility								INTERNATIONAL JOURNAL OF GYNECOLOGY & OBSTETRICS				150	1			72	76				10.1002/ijgo.13159					MAY 2020		Article	JUL 2020	2020	Objectives To investigate the role of sildenafil citrate in improving ovulation induction success rate in women with unexplained infertility.Methods A randomized clinical trial from January to December 2018 of 80 women with unexplained infertility randomized into two groups. Both groups received 100 mg clomiphene citrate once daily from days 3-7 of the menstrual cycle. The study group also receiv…									9
J	Maged, Ahmed M.; Fawzi, Tarek; Shalaby, Mohamed A.; Samy, Ahmed; Rabee, Mohamed A.; Ali, Ahmed S.; Hussein, Eman A.; Hammad, Bahaa; Deeb, Wesam S.				Maged, Ahmed/B-2153-2019; Ali, Ahmed Said/AAN-8597-2020; SAMY, AHMED/T-6214-2018	Maged, Ahmed/0000-0001-7398-474X; Ali, Ahmed Said/0000-0001-9616-3709; SAMY, AHMED/0000-0003-0150-828X			A randomized controlled trial of the safety and efficacy of preoperative rectal misoprostol for prevention of intraoperative and postoperative blood loss at elective cesarean delivery								INTERNATIONAL JOURNAL OF GYNECOLOGY & OBSTETRICS				147	1			102	107				10.1002/ijgo.12922					JUL 2019		Article	OCT 2019	2019	Objective To assess the safety and efficacy of preoperative rectal misoprostol for the prevention of intraoperative and postoperative blood loss in women undergoing elective cesarean delivery. Methods A single-blind randomized controlled trial of 200 full-term pregnant women scheduled for elective cesarean delivery. Computer-generated randomization allocated women to receive 400 mu g rectal misop…									4
J	Soni, Anjali; Sharma, Aarti; Sharma, Chanderdeep; Verma, Suresh				Sharma, Chanderdeep/GON-7141-2022	Sharma, Chanderdeep/0000-0002-2360-1189			Simultaneous use of high-volume Foley catheter (60 ml) and misoprostol for labor induction in nulliparous women: A randomized controlled trial								INTERNATIONAL JOURNAL OF GYNECOLOGY & OBSTETRICS				158	1			44	49				10.1002/ijgo.13943					OCT 2021		Article	JUL 2022	2022	Objective To examine the simultaneous effect of high-volume Foley catheter (HVFC) (60 ml) and vaginal misoprostol on labor induction in nulliparous women. Methods A randomized, double-blind, controlled trial was conducted among nulliparous post-date (>40 weeks) pregnant women between June and December 2019. At enrollment 100 women were randomized into each group (either HVFC and vaginal misoprost…									0
J	Borghese, Giulia; Raffone, Antonio; Raimondo, Diego; Saccone, Gabriele; Travaglino, Antonio; Degli Esposti, Eugenia; Mastronardi, Manuela; Salucci, Paolo; Zullo, Fulvio; Seracchioli, Renato				raimondo, diego/AAC-4273-2021; Travaglino, Antonio/M-7877-2019; raimondo, diego/AAC-4332-2021; Mastronardi, Manuela/ABO-6699-2022; Raffone, Antonio/AAA-4943-2019; Seracchioli, Renato/Q-6101-2016; Saccone, Gabriele/K-2792-2018	raimondo, diego/0000-0002-3235-4378; Travaglino, Antonio/0000-0003-4002-1618; raimondo, diego/0000-0002-3235-4378; Mastronardi, Manuela/0000-0003-3525-3692; Raffone, Antonio/0000-0001-5443-2333; Seracchioli, Renato/0000-0001-7487-1333; Saccone, Gabriele/0000-0003-0078-2113			Adhesion barriers in laparoscopic myomectomy: Evidence from randomized clinical trials								INTERNATIONAL JOURNAL OF GYNECOLOGY & OBSTETRICS				152	3			308	320				10.1002/ijgo.13495					JAN 2021		Review	MAR 2021	2021	Objective To evaluate the effectiveness of different adhesion barriers in the prevention of de novo adhesion development after laparoscopic myomectomy.Methods A systematic review was performed by searching seven electronic databases for all randomized clinical trials (RCTs) comparing the use of any absorbable adhesion barrier (i.e. intervention group) with either no treatment or placebo (i.e. con…									1
J	Ghaffari, Firouzeh; Jahangiri, Nadia; Madani, Tahereh; Khodabakhshi, Shabnam; Chehrazi, Mohammad				Chehrazi, Mohammad/AAF-5545-2021; Jahangiri, Nadia/AAP-4337-2020; Chehrazi, Mohammad/AAF-5640-2021	Chehrazi, Mohammad/0000-0003-1770-4170;			Randomized controlled trial of gonadotropin-releasing hormone agonist microdose flare-up versus flare-up among poor responders undergoing intracytoplasmic sperm injection								INTERNATIONAL JOURNAL OF GYNECOLOGY & OBSTETRICS				148	1			59	64				10.1002/ijgo.12988					OCT 2019		Article	JAN 2020	2020	Objective To compare the effect of gonadotropin-releasing hormone (GnRH) agonist microdose flare-up and GnRH agonist flare-up protocols among women with poor ovarian reserve undergoing intracytoplasmic sperm injection (ICSI) cycles. Methods Randomized controlled trial study among 131 women with poor ovarian reserve who underwent ICSI cycles at a single center in Tehran, Iran, between September 20…									4
J	Lourenco, Thais R. M.; Pergialiotis, Vasilis; Durnea, Constantin M.; Elfituri, Abdullatif; Haddad, Jorge M.; Betschart, Cornelia; Falconi, Gabriele; Nygaard, Christiana C.; Bergstrom, Lina; Pattel, Mittal; Doumouchtsis, Stergios K.		CHORUS		Betschart, Cornelia/E-6756-2013; Doumouchtsis, Stergios/I-5984-2014	Betschart, Cornelia/0000-0002-0467-0170; Doumouchtsis, Stergios/0000-0002-0404-6335			A systematic review of reported outcomes and outcome measures in randomized trials evaluating surgical interventions for posterior vaginal prolapse to aid development of a core outcome set								INTERNATIONAL JOURNAL OF GYNECOLOGY & OBSTETRICS				148	3			271	281				10.1002/ijgo.13079					JAN 2020		Review	MAR 2020	2020	Background Recent systematic reviews have demonstrated wide variations on outcome measure selection and outcome reporting in trials on surgical treatments for anterior, apical and mesh prolapse surgery. A systematic review of reported outcomes and outcome measures in posterior compartment vaginal prolapse interventions is highly warranted in the process of developing core outcome sets. Objective …									12
J	Kang, Hee Yong; Kim, Youngsoon; You, Ann Hee; Kim, Yeon Jin; Kim, Mi Kyeong				YOU, ANN HEE/GQA-7227-2022; Kang, Hee Yong/AAX-7892-2021	YOU, ANN HEE/0000-0002-8775-5582; Kang, Hee Yong/0000-0001-7506-1375			A randomized controlled trial of the effect of ramosetron on postoperative restoration of bowel motility after gynecologic laparoscopic surgery								INTERNATIONAL JOURNAL OF GYNECOLOGY & OBSTETRICS				158	1			172	178				10.1002/ijgo.13969					OCT 2021		Article	JUL 2022	2022	Objective To investigate the effect of ramosetron after gynecological laparoscopic surgery on the recovery of bowel function. Methods A prospective randomized controlled trial conducted at Kyung Hee University hospital, South Korea, from August 2016 to September 2017. Patients were randomized to receive either 10 mg dexamethasone before induction of anesthesia (control group C), followed by intra…									0
J	de Mattos Lourenco, Thais Regina; Pergialiotis, Vasilis; Durnea, Constantin; Elfituri, Abdullatif; Haddad, Jorge Milhem; Betschart, Cornelia; Falconi, Gabriele; Doumouchtsis, Stergios K.		CHORUS Int Collaboration Harmonis		Doumouchtsis, Stergios/I-5984-2014; Durnea, C M/S-7996-2019; Betschart, Cornelia/E-6756-2013; Pergialiotis, Vasilios/H-3772-2019	Doumouchtsis, Stergios/0000-0002-0404-6335; Betschart, Cornelia/0000-0002-0467-0170; Pergialiotis, Vasilios/0000-0003-4510-1633			A systematic review of reported outcomes and outcome measures in randomized controlled trials on apical prolapse surgery								INTERNATIONAL JOURNAL OF GYNECOLOGY & OBSTETRICS				145	1			4	11				10.1002/ijgo.12766							Review	APR 2019	2019	Background Evidence on efficacy and safety of pelvic organ prolapse interventions is variable, and methodological flaws preclude meaningful synthesis of primary research data. Objective To evaluate variations in reported outcomes and outcome measures in randomized controlled trials (RCTs) on apical prolapse surgical interventions. Search strategy We searched Cochrane, EMBASE, MEDLINE, and Scopus …									15
J	Samy, Ahmed; Ali, Mohammed K.; Abbas, Ahmed M.; Wahab, Hala A.; Wali, Ahmed A.; Hussien, Aml H.; Mostafa, Mona; Taymour, Mohammad A.; Ogila, Asmaa, I; Ahmad, Yahia; Essam, Aimy; Mahmoud, Mostafa				Abbas, Ahmed/H-5235-2019; Wali, Ahmed/AAR-3849-2020; SAMY, AHMED/T-6214-2018	Abbas, Ahmed/0000-0002-2359-2729; Wali, Ahmed/0000-0002-6140-5146; SAMY, AHMED/0000-0003-0150-828X			Randomized controlled trial of the effect of bilateral uterine artery ligation during cesarean among women at risk of uterine atony								INTERNATIONAL JOURNAL OF GYNECOLOGY & OBSTETRICS				148	2			219	224				10.1002/ijgo.13064					DEC 2019		Article	FEB 2020	2020	Objective To assess the effectiveness of prophylactic bilateral uterine artery ligation (BUAL) in reducing the incidence of postpartum hemorrhage (PPH) during cesarean delivery among women at risk of uterine atony. Methods A randomized clinical trial at Cairo University Maternity Hospital, Egypt, from December 2017 to December 2018. Women at risk of uterine atony undergoing scheduled or emergency…									0
J	Tew, Min P.; Tan, Peng C.; Saaid, Rahmah; Hong, Jesrine G. S.; Omar, Siti Z.				Hong, Jesrine/AAE-1642-2021; Saaid, Rahmah/AAF-1476-2019; Tan, Peng Chiong/B-9917-2010	Hong, Jesrine/0000-0001-8585-2357; Saaid, Rahmah/0000-0003-0971-7481; Tan, Peng Chiong/0000-0001-8713-6581			Metformin in gestational diabetes mellitus: A double-blind placebo-controlled randomized trial								INTERNATIONAL JOURNAL OF GYNECOLOGY & OBSTETRICS				156	3			508	515				10.1002/ijgo.13718					MAY 2021		Article	MAR 2022	2022	Objective To evaluate the impact of preemptive metformin on the level of glycosylated hemoglobin (HbA1c) at 36 weeks of pregnancy in women with gestational diabetes mellitus controlled by diet change (GDMA1).Methods A randomized, double-blind, placebo-controlled trial was performed in a university hospital. Women with GDMA1 were recruited at 16-30 weeks of pregnancy and randomized to oral metform…									2
J	Abbas, Dina F.; Jehan, Nusrat; Diop, Ayisha; Durocher, Jill; Byrne, Meagan E.; Zuberi, Nadeem; Ahmed, Zafar; Walraven, Gijs; Winikoff, Beverly					Durocher, Jill/0000-0002-5572-8133			Using misoprostol to treat postpartum hemorrhage in home deliveries attended by traditional birth attendants								INTERNATIONAL JOURNAL OF GYNECOLOGY & OBSTETRICS				144	3			290	296				10.1002/ijgo.12756							Article	MAR 2019	2019	Objective To explore the clinical and programmatic feasibility of using 800 mu g of sublingual misoprostol to prevent and treat postpartum hemorrhage (PPH) during home delivery. Methods The present double-blind randomized controlled trial included women who underwent home deliveries in Chitral district, Khyber Pakhtunkhwa province, Pakistan, after presenting at healthcare facilities during the th…									6
J	Costa, Joyce P. L.; Brito, Haissa O.; Galvao-Moreira, Leonardo V.; Brito, Luiz G. O.; Costa-Paiva, Lucia; Brito, Luciane M. O.				Galvão-Moreira, Leonardo Victor/N-4855-2015; Brito, Luciane/C-3523-2015; Brito, Luiz Gustavo/H-3228-2012	Galvão-Moreira, Leonardo Victor/0000-0003-4913-8783; Brito, Luciane/0000-0002-8574-9680; Brito, Luiz Gustavo/0000-0002-7364-4718; Brito, Haissa/0000-0002-1189-8130; Costa-Paiva, Lucia/0000-0002-9088-6700			Randomized double-blind placebo-controlled trial of the effect of Morus nigra L. (black mulberry) leaf powder on symptoms and quality of life among climacteric women								INTERNATIONAL JOURNAL OF GYNECOLOGY & OBSTETRICS				148	2			243	252				10.1002/ijgo.13057					DEC 2019		Article	FEB 2020	2020	Objective To test the efficacy of Morus nigra L. (MN) leaf powder for treating climacteric symptoms by comparison with hormone therapy (HT) and placebo. Methods A randomized controlled trial among 62 climacteric women attending Hospital of the Federal University of Maranhao, Brazil. Women were divided into MN, HT, and placebo groups, and received 250 mg of MN leaf powder, 1 mg of estradiol, or pl…									4
J	Ghonim, Mohamed; Magdy, Rana; Sabbour, Mohamed; Ghonim, Mohanad; Nabhan, Ashraf				Nabhan, Ashraf/A-1718-2008; Ghonim, Mohamed A./AAT-3339-2021; Ghonim, Mohamed/AAT-3342-2021	Nabhan, Ashraf/0000-0003-4572-2210; Ghonim, Mohamed A./0000-0001-9404-2698; Ghonim, Mohanad/0000-0002-4399-9876; Ghonim, Mohamed/0000-0002-1129-8821			A systematic review and meta-analysis of ulipristal acetate for symptomatic uterine fibroids								INTERNATIONAL JOURNAL OF GYNECOLOGY & OBSTETRICS				146	2			141	148				10.1002/ijgo.12868							Review	AUG 2019	2019	Background: Uterine fibroids cause menorrhagia and adversely affect quality of life. Ulipristal acetate (UPA) can improve fibroid symptoms.Objectives: To assess the effectiveness of UPA in women with symptomatic uterine fibroids.Search strategy: We searched CENTRAL, MEDLINE, Embase, and CINHAL on December 31, 2018, using relevant search terms. Clinical trials registries were searched for ongoing …									14
J	Cherian, Anne George; Marcus, Tobey Ann; Sebastian, Tunny; Rathore, Swathi; Mathews, Jiji Elizabeth				Sebastian, Tunny/K-9850-2019	Sebastian, Tunny/0000-0003-3363-9778; Cherian, Anne/0000-0003-0751-3709			Induction of labor using Foley catheter with weight attached versus without weight attached: A randomized control trial								INTERNATIONAL JOURNAL OF GYNECOLOGY & OBSTETRICS				157	1			159	164				10.1002/ijgo.13729					JUN 2021		Article	APR 2022	2022	Objective To assess the effectiveness in preventing cesarean section for failed induction by using Foley catheter for cervical ripening in comparison to Foley catheter with a weight attached to it.Methods A randomized control trial conducted between November 2018 and July 2020, which looked at induction of labor with 30-ml Foley catheter in one arm and the Foley placed with a 500 ml weight attach…									1
J	Hamdy, Amr; Azmy, Osama; Lotfy, Rehab; Attia, Ahmed A.; Elsherbini, Moutaz M.; Al Sawaf, Ahmed; Soliman, Mahmoud M.; Sharaf, Marwa F.; Kamel, Ahmed; Abd El-Raouf, Mohamed N.; Salem, Sondos; Rasheed, Mazen A.; Torky, Haitham; Issak, Emad R.				Rasheed, Mazen Abdel/I-4665-2016	Rasheed, Mazen Abdel/0000-0001-5575-1782; Kamel ElDesouky, Ahmed/0000-0003-3296-3736; azmy, osama/0000-0003-0354-6597; Torky, Haitham/0000-0002-5372-5721; Issak, Emad R/0000-0003-4150-649X; Soliman, Mahmoud/0000-0002-3268-7412; mohamed, sondos/0000-0001-5550-8598			Multicenter randomized controlled trial assessing the impact of a cervical traction maneuver (Amr's maneuver) on the incidence of postpartum hemorrhage								INTERNATIONAL JOURNAL OF GYNECOLOGY & OBSTETRICS				144	1			56	61				10.1002/ijgo.12687							Article	JAN 2019	2019	Objective To assess the impact of a cervical traction maneuver (Amr's maneuver) used in conjunction with active management of the third stage of labor (AMTSL) on the incidence of postpartum hemorrhage (PPH). Method The present multicenter randomized controlled trial was conducted in Cairo between March 1, 2016, and June 30, 2017. Women aged at least 18 years who had singleton pregnancies and were…									5
J	Maior, Maria da Conceicao Farias Souto; Souza, Alex Sandro Rolland; Souza, Gustavo Fonseca de Albuquerque; da Costa, Aurelio Antonio Ribeiro					Maior, Maria/0000-0001-9621-7922			Comparison between 200 mu g and 800 mu g of vaginal misoprostol for cervical ripening before operative hysteroscopy: A randomized controlled trial								INTERNATIONAL JOURNAL OF GYNECOLOGY & OBSTETRICS				158	1			205	212				10.1002/ijgo.13984					NOV 2021		Article	JUL 2022	2022	Objective To compare between 200 and 800 mu g of vaginal misoprostol for cervical ripening before operative hysteroscopy. Methods Quadruple-blind randomized clinical trial conducted between November 2019 and September 2020 involving 76 patients undergoing cervical dilatation before surgical hysteroscopy at teaching hospitals in Pernambuco, Brazil. Women received the vaginal misoprostol dosage of …									1
J	Hasan, Nur Adlyn; Hong, Jesrine Gek Shan; Teo, Ik Hui; Zaidi, Syeda Nureena; Hamdan, Mukhri; Tan, Peng Chiong				Hong, Jesrine/AAE-1642-2021; Azhary, Jerilee MK/GQB-4545-2022; Hamdan, Mukhri/HHM-7278-2022; Azhary, Jerilee Mariam Khong/AAG-5549-2021	Hong, Jesrine/0000-0001-8585-2357; Azhary, Jerilee Mariam Khong/0000-0002-9849-9799			Early versus delayed amniotomy with immediate oxytocin after Foley catheter cervical ripening in multiparous women with labor induction: A randomized controlled trial								INTERNATIONAL JOURNAL OF GYNECOLOGY & OBSTETRICS													10.1002/ijgo.14361					AUG 2022		Article; Early Access		2022	Objective To evaluate immediate oxytocin and early amniotomy compared with delayed amniotomy after Foley catheter cervical ripening in multiparous women on intervention-to-delivery interval. Methods This randomized trial was conducted in Malaysia in 232 term multiparous women with balloon catheter-ripened cervixes (dilatation >= 3 cm), singleton fetus, cephalic presentation with intact membranes,…									0
J	Shoab, Amira Y.; Maged, Ahmed M.; Ramadan, Wafaa; Dahab, Sherif; Deeb, Wesam S.; Ali, Yahia Z. A.; Mostafa, Walaa A., I; Hussein, Eman A.				Maged, Ahmed/B-2153-2019	Maged, Ahmed/0000-0001-7398-474X; Ali, Yahia/0000-0001-7484-1556; Ali, Zakaria/0000-0002-2111-8716			The value of endocervical and endometrial lidocaine flushing before office hysteroscopy: A randomized controlled trial								INTERNATIONAL JOURNAL OF GYNECOLOGY & OBSTETRICS				148	1			113	117				10.1002/ijgo.12992					OCT 2019		Article	JAN 2020	2020	Objective To evaluate the safety and efficacy of flushing the cervical canal and the uterine cavity with local anesthetic in order to reduce the pain felt by patients during office hysteroscopy. Methods A double-blind randomized controlled trial was conducted between May 1, 2018, and February 28, 2019, involving 260 women undergoing office hysteroscopy at Kasr Al Ainy Hospital, Cairo, Egypt. Wome…									6
J	Fava, Mariana; Peloggia, Alessandra; Baccaro, Luiz F.; Castro, Sara; Carvalho, Nelsilene; Bahamondes, Luis				Baccaro, Luiz Francisco/G-2858-2013	Baccaro, Luiz Francisco/0000-0002-8837-8061			A randomized controlled pilot study of ulipristal acetate for abnormal bleeding among women using the 52-mg levonorgestrel intrauterine system								INTERNATIONAL JOURNAL OF GYNECOLOGY & OBSTETRICS				149	1			10	15				10.1002/ijgo.13068					DEC 2019		Article	APR 2020	2020	Objective To assess the efficacy of ulipristal acetate (UPA) for reducing abnormal bleeding among women using the 52-mg levonorgestrel intrauterine system (LNG-IUS). Methods A randomized, double-blind, placebo-controlled pilot study conducted from September 1, 2016 to September 30, 2018, at the University of Campinas, Brazil. LNG-IUS users reporting prolonged or frequent uterine bleeding for at l…									5
J	Okunade, Kehinde S.; Olowoselu, Olusola F.; John-Olabode, Sarah; Hassan, Basirat O.; Akinsola, Oluwatosin J.; Nwogu, Chidinma M.; Ugwu, Aloy O.; Moses, Olusanjo E.; Rabiu, Kabiru A.; Ajepe, Adegbenga; Adenekan, Muisi A.; Adejimi, Adebola A.; Akanmu, Sulaimon A.; Kanki, Phyllis J.				ugwu, Aloy Okechukwu/AFV-6464-2022; OKUNADE, KEHINDE/A-8201-2017	ugwu, Aloy Okechukwu/0000-0003-2405-9720; Akanmu, Alani Sulaimon/0000-0001-7424-6060; john-olabode, sarah/0000-0001-7130-9812; OKUNADE, KEHINDE/0000-0002-0957-7389			Effects of selenium supplementation on pregnancy outcomes and disease progression in HIV-infected pregnant women in Lagos: A randomized controlled trial								INTERNATIONAL JOURNAL OF GYNECOLOGY & OBSTETRICS				153	3			533	541				10.1002/ijgo.13514					JAN 2021		Article	JUN 2021	2021	Objective To examine the effects of selenium supplementation on pregnancy outcomes and disease progression among HIV-infected pregnant women in Lagos.Methods A randomized, placebo-controlled trial conducted among HIV-positive pregnant women between September 2018 and August 2019. At enrollment, 90 women were randomly assigned into each treatment arm to receive either a daily tablet of 200 mu g el…									4
J	Wickramasinghe, Ruwan P. T. B.; Senanayake, Hemantha; De Silva, Chandu				Senanayake, Hemantha/ABD-4835-2020				Intrauterine Foley catheter for 48 versus 24 hours for cervical ripening: A randomized controlled trial								INTERNATIONAL JOURNAL OF GYNECOLOGY & OBSTETRICS				149	2			225	230				10.1002/ijgo.13109					MAR 2020		Article	MAY 2020	2020	Objective To compare the safety of keeping an intrauterine Foley catheter for 48 hours versus 24 hours for cervical ripening.Methods A randomized controlled trial was conducted at the De Soysa Hospital for Women, Sri Lanka from April 1 to December 31, 2014 (trial registration: SLCTR/2014/006). Low-risk women with a Bishop score <= 5 at 40 weeks + 5 days of gestation were allocated to either 24-ho…									2
J	Boyle, Bonnie R.; Ablett, Andrew D.; Ochi, Christiantus; Hudson, Jemma; Watson, Laura; Rauh, Diayne; Avenell, Alison								The effect of weight loss interventions for obesity on fertility and pregnancy outcomes: A systematic review and meta-analysis								INTERNATIONAL JOURNAL OF GYNECOLOGY & OBSTETRICS													10.1002/ijgo.14597					DEC 2022		Review; Early Access		2022	BackgroundWeight loss could improve fertility, perhaps by reducing insulin resistance. ObjectivesTo assess the effect of weight loss interventions on fertility in women with obesity not recruited because of known infertility. Search StrategyThree databases during 1966-2020, trial registry. Selection CriteriaRandomized controlled trials (RCTs) with a follow-up of 1 year or more, with a mean cohort…									0
J	Schulz, Gabriel Schuch; Schutz, Felipe; Jung Spielmann, Felipe Valentim; da Ros, Lucas Uglione; de Almeida, Julia Stuker; Lopes Ramos, Jose Geraldo								Single-dose antibiotic therapy for urinary infections during pregnancy: A systematic review and meta-analysis of randomized clinical trials								INTERNATIONAL JOURNAL OF GYNECOLOGY & OBSTETRICS				159	1			56	64				10.1002/ijgo.14087					JAN 2022		Review	OCT 2022	2022	Background During pregnancy, urinary infections are an important cause of maternofetal morbidity and mortality and may lead to several complications. Objective To verify whether the use of antibiotic therapy in a single dose when compared with multiple doses in lower tract urinary infections during pregnancy is effective to obtain microbiologic cure. Search strategy Online databases were searched…									0
J	Fu, Chun-Yan; Wan, Li; Shen, Pei-Ying; Wang, Li-Zhong					Jiang, Aimin/0000-0001-9161-5729			Feasibility of immediate removal of urinary catheter after laparoscopic gynecological surgery for benign diseases: A meta-analysis of randomized controlled trials								INTERNATIONAL JOURNAL OF GYNECOLOGY & OBSTETRICS				159	3			622	629				10.1002/ijgo.14283					JUN 2022		Review	DEC 2022	2022	Background The proper time for removing the urinary catheter after gynecologic laparoscopy is unclear. Objectives To assess the feasibility of immediate catheter removal after benign gynecologic laparoscopy. Search Strategy PubMed, Embase, Web of Science, Cochrane Central Register of Controlled Trials, and Wanfang Data were searched from inception to November 30, 2021. Selection Criteria Only ran…									4
J	Abd-ElGawad, Mohamed; Said Ali, Ahmed; Abdelmonem, Mohamed; Elshamy, Norihan H.; Abdeltawab, Ahmed K.; Abd el-Shafea, Mahmoud; Rund, Nancy M. A.; Fadlalmola, Hammad A.; Ashour, Ahmed S. A.; Almohamady, Maged				Abd-ElGawad, Mohammed/AAK-6294-2020	Abd-ElGawad, Mohammed/0000-0003-4120-9161; K Abdeltawab, Ahmed/0000-0002-0303-0104; Kamel, Mohamed Abdelmonem/0000-0001-8472-269X; Fadlelmola, Hammad Ali/0000-0002-5065-9626			The effectiveness of the abdominal binder in relieving pain after cesarean delivery: A systematic review and meta-analysis of randomized controlled trials								INTERNATIONAL JOURNAL OF GYNECOLOGY & OBSTETRICS				154	1			7	16				10.1002/ijgo.13607					FEB 2021		Review	JUL 2021	2021	Background Abdominal binder is a non-pharmacological method of relieving pain after surgical procedures.Objectives To evaluate the effectiveness of the abdominal binder in relieving pain and distress scores after cesarean delivery (CD).Search strategy The following terms were searched: cesarean section, cesarean, caesarean, abdominal deliveries, C-section, abdominal delivery, abdominal binding, b…									1
J	Wu, Limei; Xiong, Wanchun; Zeng, Manman; Yan, Aihua; Song, Ling; Chen, Meng; Wei, Tianqin; Zu, Qian; Zhang, Jiayin					Wu, Limei/0000-0002-1378-740X			Different dosing intervals of mifepristone-misoprostol for second-trimester termination of pregnancy: A meta-analysis and systematic review								INTERNATIONAL JOURNAL OF GYNECOLOGY & OBSTETRICS				154	2			195	203				10.1002/ijgo.13541					JUN 2021		Review	AUG 2021	2021	Objective To compare 1- and 2-day drug administration interval between mifepristone and misoprostol for second-trimester pregnancy termination and provide evidence-based recommendations.Methods Search strategy: the search was performed in Pubmed, EMBASE, and Cochrane Library for the relevant published studies from their establishment to March 2020. Selection criteria: randomized controlled trials…									1
J	Riemma, Gaetano; Schiattarella, Antonio; Cianci, Stefano; La Verde, Marco; Morlando, Maddalena; Sisti, Giovanni; Esposito, Irene; Della Corte, Luigi; Sansone, Pasquale; De Franciscis, Pasquale				Sansone, Pasquale/AAL-4368-2020; Sisti, Giovanni/J-1174-2014; La Verde, Marco/AAH-8249-2021; Della Corte, Luigi/AAB-3965-2021; Schiattarella, Antonio/W-9985-2019; Riemma, Gaetano/HHC-3481-2022	Sansone, Pasquale/0000-0003-0873-3586; Sisti, Giovanni/0000-0003-4152-0603; La Verde, Marco/0000-0002-6071-0245; Della Corte, Luigi/0000-0002-0584-2181; Schiattarella, Antonio/0000-0003-2994-1093; Riemma, Gaetano/0000-0003-3676-7716			Transversus abdominis plane block versus wound infiltration for post-cesarean section analgesia: A systematic review and meta-analysis of randomized controlled trials								INTERNATIONAL JOURNAL OF GYNECOLOGY & OBSTETRICS				153	3			383	392				10.1002/ijgo.13563					FEB 2021		Review	JUN 2021	2021	Background Transversus abdominis plane (TAP) block and wound infiltration (WI) with local anesthetics are used for postoperative analgesia after cesarean section (CS), reducing the need for administration of opioids.Objective To compare the analgesic effect of TAP block related to WI.Search strategy MEDLINE, Scopus, ClinicalTrials.gov, EMBASE, Cochrane Library, and CINAHL were searched from incep…									7
J	Panda, Soumya Ranjan; Sharmila, Vijayan; Kalidoss, Vinoth Kumar; Hota, Smrutismita								A triple-blind, randomized, controlled trial, comparing combined letrozole and clomiphene versus only letrozole for ovulation induction in women with polycystic ovarian syndrome								INTERNATIONAL JOURNAL OF GYNECOLOGY & OBSTETRICS													10.1002/ijgo.14476					OCT 2022		Article; Early Access		2022	Objective To evaluate the efficacy of combination treatment of letrozole and clomiphene citrate (CC) in comparison to that of letrozole alone to induce ovulation in infertile women with polycystic ovary syndrome (PCOS). Methods The current study was designed as a single-center, double-arm and triple-blind, randomized, controlled trial. The study was prospectively registered with the clinical tria…									0
J	Unwaha, Emmanuel A.; Bello, Folasade A.; Bello, Oluwasomidoyin O.; Oladokun, Adesina					Bello, Oluwasomidoyin/0000-0002-2178-9640; Bello, Folasade Adenike/0000-0002-3337-3335			Intravenous magnesium sulfate in the management of severe pre-eclampsia: A randomized study of 12-hour versus 24-hour maintenance dose								INTERNATIONAL JOURNAL OF GYNECOLOGY & OBSTETRICS				149	1			37	42				10.1002/ijgo.13082					JAN 2020		Article	APR 2020	2020	Objective To assess the effectiveness of a 12-hour versus 24-hour intravenous maintenance dose of magnesium sulfate (MgSO4) in women with pre-eclampsia, and the maternal and fetal outcomes. Methods This was a randomized controlled trial conducted at the labor ward complex of University College Hospital, Ibadan, Nigeria between May and August 2014. Pregnant women with severe pre-eclampsia were ran…									8
J	Orhue, Augustine; Oseihie, Ignis Iribhogbe; Aziken, Michael; Ande, Babatunde								Randomized controlled trial of labor outcomes with action line placement at 2 hours versus 4 hours on the partograph								INTERNATIONAL JOURNAL OF GYNECOLOGY & OBSTETRICS				150	1			64	71				10.1002/ijgo.13144					APR 2020		Article	JUL 2020	2020	Objective To evaluate whether treatment of slow labor progress among term nulliparous women using a 2-hour partograph action line reduces the incidence of prolonged labor versus a 4-hour action line.Methods Randomized controlled trial of nulliparous women with a term singleton, non-macrosomic, cephalic fetus in labor attending a university hospital in Nigeria (2008-2015). For labor supervision, w…									1
J	Hanson, Claudia; Atuhairwe, Susan; Lucy Atim, Joyce; Marrone, Gaetano; Morris, Jessica L.; Kaharuza, Frank				Visan, Delia/GXW-3349-2022	Hanson, Claudia/0000-0001-8066-7873			Effects of the Helping Mothers Survive Bleeding after Birth training on near miss morbidity and mortality in Uganda: A cluster-randomized trial								INTERNATIONAL JOURNAL OF GYNECOLOGY & OBSTETRICS				152	3			386	394				10.1002/ijgo.13395					OCT 2020		Article	MAR 2021	2021	Objective To assess the effect of Helping Mothers Survive Bleeding after Birth training on postpartum hemorrhage (PPH) near miss and case fatality rates in Uganda. Methods Training was evaluated using a cluster-randomized design between June 2016 and September 2017 in 18 typical rural districts (clusters) in Eastern and Central Uganda of which nine districts were randomly assigned to the interven…									2
J	Xia, Feng; Wang, Li-Zhong; Chang, Xiang-Yang; Zhang, Yin-Fa					Wang, Li-zhong/0000-0002-2654-5178			Efficacy and safety of epidural clonidine by continuous infusion or patient-controlled analgesia in labor: A meta-analysis of randomized controlled trials								INTERNATIONAL JOURNAL OF GYNECOLOGY & OBSTETRICS													10.1002/ijgo.14579					NOV 2022		Review; Early Access		2022	BackgroundEpidural clonidine improves analgesia but may induce adverse effects in labor. ObjectiveTo evaluate the efficacy and safety of epidural clonidine as local anesthetics (LA) adjuvant by continuous infusion or patient-controlled epidural analgesia (PCEA) in labor. Search StrategyPubMed, Embase, Web of Science, and CENTRAL were searched from inception to May 10, 2022 without language restri…									0
J	Aghaamoo, Shahrzad; Zandbina, Azade; Saffarieh, Elham; Nassiri, Setare								The effect of N-acetyl cysteine on the volume of uterine leiomyoma: A randomized clinical trial								INTERNATIONAL JOURNAL OF GYNECOLOGY & OBSTETRICS				154	3			521	525				10.1002/ijgo.13611					FEB 2021		Article	SEP 2021	2021	Objective To conduct a clinical trial to investigate the effect of N-acetyl cysteine (NAC), a non-hormonal drug, on the volume of leiomyoma, the most common benign tumor in women.Methods This study is a randomized clinical trial, which was performed in Semnan, Iran. Eligible women who were diagnosed with uterine leiomyoma using vaginal ultrasound were randomly assigned to receive NAC or placebo f…									0
J	Bansal, Shavina; Goyal, Manu; Sharma, Charu; Shekhar, Shashank								Letrozole versus clomiphene citrate for ovulation induction in anovulatory women with polycystic ovarian syndrome: A randomized controlled trial								INTERNATIONAL JOURNAL OF GYNECOLOGY & OBSTETRICS				152	3			345	350				10.1002/ijgo.13375					OCT 2020		Article	MAR 2021	2021	Objective To compare the efficacy of letrozole and clomiphene citrate (CC) for ovulation induction in infertile women with polycystic ovarian syndrome (PCOS). Methods In this assessor blind, randomized controlled trial, 90 infertile women with PCOS were randomized to receive either letrozole or CC for ovulation induction in incremental doses for a maximum of three cycles. Main outcome measures st…									13
J	Omondi, Patrick; Nyongesa, Paul; Chemalan, Bett Kipchumba; Itsura, Peter					Omondi, Patrick/0000-0002-2490-1909			Low-dose oxytocin as an adjunct to Foley catheter for cervical ripening in nulliparous women at MTRH, Eldoret, Kenya: A randomized controlled trial								INTERNATIONAL JOURNAL OF GYNECOLOGY & OBSTETRICS				157	2			397	404				10.1002/ijgo.13861					AUG 2021		Article	MAY 2022	2022	Objective To investigate whether the addition of oxytocin to cervical ripening with a Foley catheter (FC) among nulliparous women shortens the time to delivery. Methods In this double-blinded randomized trial conducted at Moi Teaching and Referral Hospital, 220 women were randomly assigned to FC plus low-dose oxytocin as treatment or FC plus placebo as controls in a 1:1 ratio. A modified intentio…									0
J	Goh, Yi Pei; Tan, Peng Chiong; Hong, Jesrine Gek Shan; Sulaiman, Sofiah; Omar, Siti Zawiah				Hong, Jesrine/AAE-1642-2021; Sulaiman, Sofiah/ABV-4778-2022; SULAIMAN, SOFIAH/B-9824-2010; Tan, Peng Chiong/AAM-8408-2021	Hong, Jesrine/0000-0001-8585-2357; Sulaiman, Sofiah/0000-0003-1044-920X; SULAIMAN, SOFIAH/0000-0003-1044-920X; Tan, Peng Chiong/0000-0001-8713-6581			Combined massage and warm compress to the perineum during active second stage of labor in nulliparas: A randomized trial								INTERNATIONAL JOURNAL OF GYNECOLOGY & OBSTETRICS				155	3			532	538				10.1002/ijgo.13613					FEB 2021		Article	DEC 2021	2021	Objective To evaluate the combined effect of massage and warm compress to the perineum (MassComp) compared with standard hands-off in the second stage of labor.Methods A randomized trial was conducted in a University hospital in Malaysia. Nulliparous women at term who were about to start pushing were randomized to massage during pushing and warm compress to the perineum in between pushes or to st…									1
J	Chooprasertsuk, Wichinee; Somboonporn, Woraluk; Soontrapa, Sukree; Salang, LingLing; Amnatbuddee, Siriruthai								Combined vaginal administration of nystatin, diiodohydroxyquin, and benzalkonium chloride versus oral metronidazole for the treatment of bacterial vaginosis								INTERNATIONAL JOURNAL OF GYNECOLOGY & OBSTETRICS				145	3			261	267				10.1002/ijgo.12805							Article	JUN 2019	2019	Objective: To compare combined vaginal administration of nystatin, diiodohydroxyquin, and benzalkonium chloride versus oral metronidazole for the treatment of bacterial vaginosis (BV).Methods: A randomized controlled trial was conducted among women diagnosed with BV using the Amsel criteria (n=90) at a university hospital in Khon Kaen, Thailand, between June 27, 2017, and April 30, 2018. The oral…									0
J	Cleeve, Amanda; Fonhus, Marita Sporstol; Lavelanet, Antonella					Cleeve, Amanda/0000-0001-8115-5503; Lavelanet, Antonella/0000-0003-2159-2570			A systematic review of the effectiveness, safety, and acceptability of medical management of intrauterine fetal death at 14-28 weeks of gestation								INTERNATIONAL JOURNAL OF GYNECOLOGY & OBSTETRICS				147	3			301	312				10.1002/ijgo.12964					SEP 2019		Review	DEC 2019	2019	Background Optimal dose, interval, and administration route of misoprostol with added benefit of mifepristone for management of second trimester intrauterine fetal death (IUFD) are not established. Objectives To assess effectiveness, safety, and acceptability of medical management of second trimester IUFD. Search strategy Research databases from January 2006 to October 2018. Selection criteria Ra…									3
J	Kilpio, Olga; Harkki, Paivi S. M.; Mentula, Maarit J.; Vaananen, Antti; Pakarinen, Paivi I.								Recovery after enhanced versus conventional care laparoscopic hysterectomy performed in the afternoon: A randomized controlled trial								INTERNATIONAL JOURNAL OF GYNECOLOGY & OBSTETRICS				151	3			392	398				10.1002/ijgo.13382					OCT 2020		Article	DEC 2020	2020	Objective To compare enhanced recovery after surgery (ERAS) and conventional care (CC) protocols on outcomes of laparoscopic hysterectomy (LH) performed in the afternoon. Methods A single-center randomized controlled trial was conducted on 120 women undergoing LH who were randomly divided into the intervention group (IG; n=60) and control group (CG; n=60). Women in the IG were treated according t…									5
J	da Cunha Araujo, Raquel Silveira; Maia, Sabina Bastos; Ferruzzi Baracat, Clara Micalli; Bezerra de Araujo Fernandes, Clarissa Queiroz; Abdalla Ayroza Ribeiro, Helizabet Salomao; Ayroza Galvao Ribeiro, Paulo Augusto				Ribeiro, Paulo/GYA-1014-2022				Ovarian function following use of various hemostatic techniques during treatment for unilateral endometrioma: A randomized controlled trial								INTERNATIONAL JOURNAL OF GYNECOLOGY & OBSTETRICS				157	3			549	556				10.1002/ijgo.13912					SEP 2021		Article	JUN 2022	2022	Objective To compare the effect of hemostatic techniques (bipolar energy versus hemostatic sealants versus suture) on the ovarian reserve of patients submitted to laparoscopic cystectomy for the surgical excision of unilateral endometrioma. Methods A randomized controlled trial conducted in a teaching hospital included 84 patients with unilateral endometrioma. The patients underwent laparoscopic …									2
J	Leal-Junior, Carlos C.; Amorim, Melania M. R.; Souza, Gustavo F. A.; Lima, Anna K. S.; Souza, Alex S. R.				Amorim, Melania/C-5807-2013; Souza, Alex Sandro Rolland/G-3446-2013	Amorim, Melania/0000-0003-1047-2514; Souza, Alex Sandro Rolland/0000-0001-7039-2052			Effectiveness of an oral versus sublingual loading dose of nifedipine for tocolysis								INTERNATIONAL JOURNAL OF GYNECOLOGY & OBSTETRICS				148	3			310	315				10.1002/ijgo.13067					DEC 2019		Article	MAR 2020	2020	Objective To determine the effectiveness of an oral versus sublingual loading dose of nifedipine for tocolysis. Methods An open, randomized clinical trial conducted between March 1, 2013, and April 31, 2014. Participants were pregnant women with a diagnosis of premature labor, single live fetus, topical pregnancy, gestational age 24-36 weeks, normal fetal vitality, cervical dilatation less than o…									2
J	Asgharnia, Maryam; Mehrafza, Marzieh; Raoufi, Azadeh; Yousefi, Tahereh Zare; Hosseinzadeh, Elmira; Samadnia, Sajedeh; Zahiri, Ziba; Tamimi, Amirhossein; Hosseini, Ahmad				Hosseini, Ahmad/AAC-3735-2022	Tamimi, Amirhossein/0000-0002-0228-3409			The efficiency of low-dose letrozole plus clomiphene citrate for ovulation induction in intrauterine insemination cycles: A randomized clinical trial								INTERNATIONAL JOURNAL OF GYNECOLOGY & OBSTETRICS				159	1			182	187				10.1002/ijgo.14069					DEC 2021		Article	OCT 2022	2022	Objective To investigate if combination therapy with clomiphene citrate (CC) plus letrozole (L) was associated with a higher efficacy than L and CC alone in patients undergoing ovarian induction plus intrauterine insemination. Methods The present multicenter randomized controlled clinical trial was performed between 2018 and 2020. Participants were randomized into three groups: L (n = 167; 5 mg/d…									0
J	Adcock, Anna; Stevenson, Kendall; Cram, Fiona; MacDonald, Evelyn Jane; Geller, Stacie; Hermens, Jordanna; Lawton, Beverley					Adcock, Anna/0000-0002-9837-3061			He Tapu Te Whare Tangata (sacred house of humanity): Under-screened Maori women talk about HPV self-testing cervical screening clinical pathways								INTERNATIONAL JOURNAL OF GYNECOLOGY & OBSTETRICS				155	2	SI		275	281				10.1002/ijgo.13873					AUG 2021		Article	NOV 2021	2021	Objective To develop an in-depth understanding of HPV self-testing cervical screening clinical pathways for never-/under-screened Maori women. Methods Based on a community-based cluster randomized controlled trial in Aotearoa (New Zealand), a Kaupapa Maori (by Maori, for Maori) qualitative study enrolled Maori women who met the eligibility criteria of the HPV trial intervention (aged 25-69 years,…									2
J	Ali, Mohammed K.; Ahmed, Sameh E.; Sayed, Gamal H.; Badran, Esraa Y.; Abbas, Ahmed M.				Abbas, Ahmed/H-5235-2019	Abbas, Ahmed/0000-0002-2359-2729			Effect of adjunctive vaginal progesterone after McDonald cerclage on the rate of second-trimester abortion in singleton pregnancy: a randomized controlled trial								INTERNATIONAL JOURNAL OF GYNECOLOGY & OBSTETRICS				149	3			370	376				10.1002/ijgo.13148							Article	JUN 2020	2020	Objective To evaluate the effect of adjunctive use of vaginal progesterone after McDonald cerclage on the rate of second-trimester abortion in singleton pregnancy.Methods A randomized controlled trial at Woman's Health Hospital, Assiut University, Egypt, between April 2017 and March 2019 enrolled women eligible for McDonald cerclage. After cerclage, participants were randomly assigned to receive …									4
J	Mahnaz, Esmaeili; Nasim, Bahrami; Sonia, Oveisi								Effect of a structured educational package on women's sexual function during pregnancy								INTERNATIONAL JOURNAL OF GYNECOLOGY & OBSTETRICS				148	2			225	230				10.1002/ijgo.13051					DEC 2019		Article	FEB 2020	2020	Objective To explore the effect of a structured educational package based on ADDIE (analysis, design, development, implementation, evaluation) to reduce sexual dysfunction during pregnancy. Methods A randomized controlled trial study among pregnant women attending prenatal clinics in Tehran, Iran, from October 2017 to September 2018. The implementation group received the structured educational pa…									6
J	Dawood, Ayman Shehata; Dawood, Abdelghaffar Said; Shazly, Sherif Abdelkarim; Assar, Tamer Mahmoud; Soliman, Ahmed Saber					Shazly, Sherif/0000-0003-1062-9227			A randomized controlled study comparing two uterine sparing techniques in conservative management of placenta accreta spectrum								INTERNATIONAL JOURNAL OF GYNECOLOGY & OBSTETRICS													10.1002/ijgo.14419					SEP 2022		Article; Early Access		2022	Objectives To compare the efficacy and safety of two uterine sparing techniques in conservative management of placenta accreta spectrum (PAS). Methods This multicenter randomized controlled study was conducted from January 1, 2017 to December 31, 2020 at two university hospitals. Patients were randomly allocated into two groups; Group 1 was managed by Assar's technique and Group 2 was managed by …									0
J	Sharma, Jyotsna; Sagili, Haritha; Keepanasseril, Anish					sagili, haritha/0000-0002-1372-7634			Efficacy of combination of transcervical Foley catheter and sublingual misoprostol versus sublingual misoprostol for labor induction in pre-eclampsia at 28-34 weeks								INTERNATIONAL JOURNAL OF GYNECOLOGY & OBSTETRICS													10.1002/ijgo.14477					OCT 2022		Article; Early Access		2022	Objective To compare the efficacy of using a combination of transcervical Foley catheter and sublingual misoprostol with sublingual misoprostol alone for induction of labor (IOL) in women with pre-eclampsia between 28 and 34 weeks of pregnancy. Methods This randomized controlled trial was conducted on women with pre-eclampsia at 28-34 weeks of pregnancy, with unfavorable cervix, admitted to a ter…									0
J	Ghotbizadeh Vhdani, Fahimeh; Nasiri Khormoji, Najmeh; Eftekhar, Negar; Deldar Pasikhani, Maryam; Hantoushzadeh, Sedigheh; Ghamari, Azin; Panahi, Zahra								A double-blind randomized trial on subendometrial injection of vasopressin to control bleeding in postpartum hysterectomy due to abnormally invasive placenta								INTERNATIONAL JOURNAL OF GYNECOLOGY & OBSTETRICS				153	2			228	233				10.1002/ijgo.13440					FEB 2021		Article	MAY 2021	2021	Objective To investigate the effect of subendometrial vasopressin injection in patients with abnormally invasive placenta (AIP), who underwent cesarean section and hysterectomy.Methods This randomized double-blinded clinical trial was conducted on pregnant women diagnosed with AIP grade 4 and 5 by ultrasonography during cesarean section. Women were randomly divided into two equal groups including…									2
J	Fernandez-Macias, Rosa; Martinez-Portilla, Raigam J.; Cerrillos, Lucas; Figueras, Francesc; Palacio, Montse				Martinez-Portilla, Raigam Jafet/S-7980-2016	Martinez-Portilla, Raigam Jafet/0000-0003-4711-3857			A systematic review and meta-analysis of randomized controlled trials comparing 17-alpha-hydroxyprogesterone caproate versus placebo for the prevention of recurrent preterm birth								INTERNATIONAL JOURNAL OF GYNECOLOGY & OBSTETRICS				147	2			156	164				10.1002/ijgo.12940							Review	NOV 2019	2019	Background Preterm birth causes an increased risk for perinatal morbidity and mortality. Objective To determine whether mid-trimester 17-alpha-hydroxyprogesterone caproate (17-OHPC) reduces the risk of recurrent preterm birth and adverse perinatal outcomes. Search strategy Systematic search to identify relevant studies published in different languages, registered after 2000, using appropriate MeS…									14
J	Kestler, Edgar; Ambrosio, Guillermo; Hemming, Karla; Hughes, James P.; Matute, Jorge; Moreno, Mario; Madriz, Solange; Walker, Dilys				Hemming, karla/AAB-3391-2021	Hemming, karla/0000-0002-2226-6550			An integrated approach to improve maternal and perinatal outcomes in rural Guatemala: A stepped-wedge cluster randomized trial								INTERNATIONAL JOURNAL OF GYNECOLOGY & OBSTETRICS				151	1			109	116				10.1002/ijgo.13262					JUL 2020		Article	OCT 2020	2020	Objective To evaluate the impact of an intervention package on maternal and newborn health indicators. Methods A randomized stepped-wedge non-blind trial was conducted across six subdistricts within two districts in Guatemala from January 2014 to January 2017. Data on outcomes were collected on all deliveries in all 33 health centers. The intervention package included distribution of promotional …									2
J	Mounie, Michael; Costa, Nadege; Gaudineau, Adrien; Molinier, Laurent; Vayssiere, Christophe; Derumeaux, Helene								Cost-effectiveness analysis of vaginal misoprostol versus dinoprostone pessary: A non-inferiority large randomized controlled trial in France								INTERNATIONAL JOURNAL OF GYNECOLOGY & OBSTETRICS				158	2			390	397				10.1002/ijgo.13999					NOV 2021		Article	AUG 2022	2022	Objective To assess the cost-effectiveness of vaginal misoprostol (PGE1; 25 mu g) compared with a slow-release dinoprostone (PGE2) pessary (10 mu g) for labor induction due to an unfavorable cervix at term. Methods We used data from an open-label multicenter, randomized non-inferiority trial that recruited women for whom labor was induced for medical reasons. The incremental cost-effectiveness ra…									0
J	Singata-Madliki, Mandisa; Carayon-Lefebvre d'Hellencourt, Florence; Lawrie, Theresa A.; Balakrishna, Yusentha; Hofmeyr, G. Justus					Balakrishna, Yusentha/0000-0001-6449-3260; Singata-Madliki, Mandisa/0000-0003-4193-8786			Effects of three contraceptive methods on depression and sexual function: An ancillary study of the ECHO randomized trial								INTERNATIONAL JOURNAL OF GYNECOLOGY & OBSTETRICS				154	2			256	262				10.1002/ijgo.13594					MAR 2021		Article	AUG 2021	2021	Objective To compare the effects of depot medroxyprogesterone acetate (DMPA-IM), levonorgestrel (LNG) implant, and copper intrauterine device (IUD) on mood and sexual function.Methods At the Effective Care Research Unit in South Africa, women already randomized in the ECHO Trial to the three methods were asked to participate in this study. Participants were interviewed at 3 and 12 months after en…									1
J	El Sharkwy, Ibrahim A.; Abd El Aziz, Walled M.								Randomized controlled trial of N-acetylcysteine versus l-carnitine among women with clomiphene-citrate-resistant polycystic ovary syndrome								INTERNATIONAL JOURNAL OF GYNECOLOGY & OBSTETRICS				147	1			59	64				10.1002/ijgo.12902					JUL 2019		Article	OCT 2019	2019	Objective To compare clinical and metabolic profiles between N-acetylcysteine and l-carnitine among women with clomiphene citrate (CC)-resistant polycystic ovary syndrome (PCOS). Methods A randomized trial at Zagazig University between January 2017 and March 2018. Women with CC-resistant PCOS were allocated randomly to receive CC plus N-acetylcysteine or CC plus l-carnitine. The primary outcome w…									10
J	Bi, Yanmei; Zhong, Ruihan; Huang, Jinxiang; Huang, Han								Effect of continuous infusion of a subhypnotic dose of propofol on nausea and vomiting after carboprost administration at cesarean delivery: A randomized, double-blind, placebo-controlled trial								INTERNATIONAL JOURNAL OF GYNECOLOGY & OBSTETRICS				157	2			283	288				10.1002/ijgo.13742					JUN 2021		Article	MAY 2022	2022	Objective To investigate whether continuous infusion of propofol at a subhypnotic dose prevents nausea and vomiting following carboprost administration at cesarean delivery.Methods A prospective, randomized, double-blind, placebo-controlled trial conducted at West China Second University Hospital, from June 28, 2017 to January 30, 2018. Pregnant women were randomly allocated to propofol or saline…									0
J	Cornelissen, Laura; Woodd, Susannah; Shakur-Still, Haleema; Fawole, Bukola; Noor, Shehla; Etuk, Saturday; Akintan, Adesina Lawrence; Chaudhri, Rizwana; Roberts, Ian								Secondary analysis of the WOMAN trial to explore the risk of sepsis after invasive treatments for postpartum hemorrhage								INTERNATIONAL JOURNAL OF GYNECOLOGY & OBSTETRICS				146	2			231	237				10.1002/ijgo.12860							Article	AUG 2019	2019	Objective: To examine the association between the use of invasive treatments for postpartum hemorrhage and the risk of sepsis and severe sepsis.Methods: Secondary data analysis of the WOMAN randomized controlled trial, including 20 060 women with postpartum hemorrhage in 21 countries. Logistic regression with random effects was used.Results: The cumulative incidence was 1.8% for sepsis and 0.5% f…									6
J	Maged, Ahmed M.; Waly, Mohamed; Fahmy, Radwa M.; Dieb, Amira S.; Essam, Aimy; Salah, Noha M.; Hussein, Eman A.; Nabil, Hala				Maged, Ahmed/B-2153-2019	Maged, Ahmed/0000-0001-7398-474X			Carbetocin versus rectal misoprostol for management of third stage of labor among women with low risk of postpartum hemorrhage								INTERNATIONAL JOURNAL OF GYNECOLOGY & OBSTETRICS				148	2			238	242				10.1002/ijgo.13056					DEC 2019		Article	FEB 2020	2020	Objective To compare effectiveness and safety of carbetocin and misoprostol for prevention of postpartum hemorrhage (PPH) among low-risk women. Methods Randomized controlled trial among 150 pregnant women with low risk of PPH admitted for vaginal delivery at Kasr Al Ainy Hospital, Cairo, Egypt, between July 2018 and May 2019. Participants were assigned to two groups by a web-based randomization s…									3
J	Ellaithy, Mohamed; Rasheed, Suriaya; Shafik, Adel; Abees, Sara				EL-DIN, ADEL S SALAH/G-4571-2017	EL-DIN, ADEL S SALAH/0000-0003-0827-5618			Use of an antiemetic to shorten the length of labor in nulliparous women, exploring a potential role of an old drug: A randomized controlled trial								INTERNATIONAL JOURNAL OF GYNECOLOGY & OBSTETRICS				148	1			72	78				10.1002/ijgo.12998					NOV 2019		Article	JAN 2020	2020	Objective To assess whether metoclopramide is effective in shortening the duration of the first stage of labor in primiparous women. Methods The present randomized, double-blind, placebo-controlled trial was conducted at King Faisal Hospital, Saudi Arabia (between July 30, 2013, and September 1, 2016), and sequentially recruited young nulliparous women admitted in spontaneous active labor with or…									0
J	Mao, Xiaoyan; Zhang, Jie; Cai, Renfei; Tao, Yu; Gao, Hongyuan; Kuang, Yanping; Zhang, Shaozhen								Therapeutic role of granulocyte macrophage colony-stimulating factor (GM-CSF) in patients with persistent thin endometrium: A prospective and randomized study								INTERNATIONAL JOURNAL OF GYNECOLOGY & OBSTETRICS				150	2			194	199				10.1002/ijgo.13152					MAY 2020		Article	AUG 2020	2020	Objective To assess the effect of granulocyte macrophage colony-stimulating factor (GM-CSF) on unresponsive thin (<7 mm) endometrium in women undergoing frozen-thawed embryo transfer.Methods A single-center, randomized, prospective study enrolled 304 women with thin unresponsive endometrium from Shanghai Ninth People's Hospital between March 2017 and May 2018. Of them, 161 patients received an in…									7
J	Reboucas, Karinne F.; Eleuterio Jr, Jose; Peixoto, Raquel C.; Costa, Ana Paula F.; Cobucci, Ricardo N.; Goncalves, Ana K.				Eleutério, José/K-5027-2019; Eleuterio, Jose/H-2724-2012; GONÇALVES, ANA/K-2300-2017; Cobucci, Ricardo Ney Oliveira/E-2907-2015; COSTA, ANA PAULA FERREIRA/I-8697-2016; Costa, Ana Paula Ferreira/AAB-8256-2020; Gonçalves, Ana Katherine/AAO-4019-2020; Patologia, Programa/AAI-4877-2021	Eleutério, José/0000-0003-4617-7269; Eleuterio, Jose/0000-0003-4617-7269; GONÇALVES, ANA/0000-0002-8351-5119; Cobucci, Ricardo Ney Oliveira/0000-0002-0184-2061; Costa, Ana Paula Ferreira/0000-0002-4511-4373; Gonçalves, Ana Katherine/0000-0002-8351-5119;			Treatment of bacterial vaginosis before 28 weeks of pregnancy to reduce the incidence of preterm labor								INTERNATIONAL JOURNAL OF GYNECOLOGY & OBSTETRICS				146	3			271	276				10.1002/ijgo.12829							Review	SEP 2019	2019	Background Controversy exists regarding the benefits of treating bacterial vaginosis (BV) during pregnancy to reduce the incidence of preterm labor (PTL). Objectives To evaluate whether treatment of BV with vaginal clindamycin or oral metronidazole before 28 weeks of pregnancy reduces PTL incidence. Search strategy PubMed, Scopus, Web of Science, Science Direct, CENTRAL, and SciELO databases were…									4
J	Gomes Lopes, Lia; Maia Dutra Balsells, Marianne; Teixeira Moreira Vasconcelos, Camila; Leite de Araujo, Thelma; Teixeira Lima, Francisca Elisangela; de Souza Aquino, Priscila					Gomes Lopes, Lia/0000-0002-0689-643X			Can pelvic floor muscle training prevent perineal laceration? A systematic review and meta-analysis								INTERNATIONAL JOURNAL OF GYNECOLOGY & OBSTETRICS				157	2			248	254				10.1002/ijgo.13826					AUG 2021		Review	MAY 2022	2022	Background Pelvic floor muscle training (PFMT) is reportedly able to reduce risk factors for perineal trauma. However, the effects of these exercises on perineal injuries are unclear. Objective To investigate the effectiveness of PFMT in the prevention of perineal laceration. Search strategy Searches were conducted in PubMed/Medline, LILACS, Scopus, Cochrane Library, Web of Science, and CINAHL. F…									1
J	Allameh, Zahra; Goharian, Maryam; Eslamian, Mohammad				eslamian, mohammad/AAJ-6307-2021				Effect of misoprostol with and without letrozole on the induction of abortion for women with first-trimester missed abortion								INTERNATIONAL JOURNAL OF GYNECOLOGY & OBSTETRICS				151	2			214	218				10.1002/ijgo.13326					SEP 2020		Article	NOV 2020	2020	Objective To determine whether addition of letrozole to a misoprostol-based abortion regimen can increase the rate of complete abortion. Methods The randomized, placebo-controlled, double-blind trial enrolled women with missed abortion in the first trimester of pregnancy attending Sadooghi Hospital, Isfahan, Iran, from 2016 to 2018. The women were randomly assigned to the study group, which recei…									4
J	Obut, Mehmet; Balsak, Deniz; Sarsmaz, Kemal; Tolunay, Harun E.; Varli, Erol N.; Sahin, Dilek; Yucel, Aykan				Yucel, Aykan/B-9247-2013; Obut, Mehmet/AAX-7986-2021; Sahin, Dilek/ABE-3511-2020	Yucel, Aykan/0000-0002-5888-692X; Sahin, Dilek/0000-0001-8567-9048; obut, mehmet/0000-0002-6925-4784			Double Foley catheter for labor induction: An alternative method								INTERNATIONAL JOURNAL OF GYNECOLOGY & OBSTETRICS				155	3			496	504				10.1002/ijgo.13807					JUL 2021		Article	DEC 2021	2021	Objective To introduce a new handmade device, the double Foley catheter (DFC), and compare it with the Foley catheter (FC) and Cook cervical ripening balloon for its effectiveness in labor induction. Methods This prospective randomized controlled trial included 222 patients with unfavorable cervices. The patients were randomly allocated to the DFC, FC, and Cook cervical ripening balloon groups (n…									1
J	Hashem, Ahmed T.; Mahmoud, Mostafa; Aly Islam, Bassem; Ibrahem Eid, Mohamed; Ahmed, Nancy; Mohamed Mamdouh, Ahmed; Elkomy, Rasha; Fouad Elgamel, Amira; Hamada, A. A. Ali; Khalil, Eman M.; Ashour, Ahmed S. A.; Said Ali, Ahmed; Taher, Ayman; Hasan Hussein, Amr; Elzahaby, Iman; Hafez Mohamed Younes, Mohamed; Salah, Emad; Mojahed, Eman M.; Talaat, Bassem; ElHodiby, Mohamed; Kamal Osman, Nada; Adel No…								Comparative efficacy of lidocaine-prilocaine cream and vaginal misoprostol in reducing pain during levonorgestrel intrauterine device insertion in women delivered only by cesarean delivery: A randomized controlled trial								INTERNATIONAL JOURNAL OF GYNECOLOGY & OBSTETRICS													10.1002/ijgo.14157					MAY 2022		Article; Early Access		2022	Objective To compare efficacy of lidocaine-prilocaine (LP) cream versus misoprostol versus placebo before levonorgestrel-releasing intrauterine device (LNG-IUD) insertion. Methods This randomized controlled trial (RCT) was conducted in a tertiary referral hospital from April 30, 2020 to March 1, 2021 on 210 parous women willing to receive LNG-IUD and delivered only by elective cesarean delivery (…									0
J	Ampt, Frances H.; Lim, Megan S. C.; Agius, Paul A.; Chersich, Matthew F.; Manguro, Griffins; Gichuki, Caroline M.; Stoove, Mark; Temmerman, Marleen; Jaoko, Walter; Hellard, Margaret; Gichangi, Peter; Luchters, Stanley					Agius, Paul/0000-0002-6075-8548; Stoove, Mark/0000-0003-2887-1409; Luchters, Stanley/0000-0001-5235-5629; chersich, matthew/0000-0002-4320-9168; Jaoko, Walter/0000-0002-7134-6581			Use of long-acting reversible contraception in a cluster-random sample of female sex workers in Kenya								INTERNATIONAL JOURNAL OF GYNECOLOGY & OBSTETRICS				146	2			184	191				10.1002/ijgo.12862							Article	AUG 2019	2019	Objective: To assess correlates of long-acting reversible contraceptive (LARC) use, and explore patterns of LARC use among female sex workers (FSWs) in Kenya.Methods: Baseline cross-sectional data were collected between September 2016 and May 2017 in a cluster-randomized controlled trial in Mombasa. Eligibility criteria included current sex work, age 16-34 years, not pregnant, and not planning pr…									9
J	Ali, Mohammed K.; Emam, Samar M.; Abdel-Aleem, Mahmoud A.; Sobh, Ahmed M. A.				abdelaleem, mahmoud/B-6567-2015; Abbas, Ahmed/H-5235-2019	abdelaleem, mahmoud/0000-0003-3942-9325; Abbas, Ahmed/0000-0002-2359-2729			Misoprostol versus expectant management in women with incomplete first-trimester miscarriage after failed primary misoprostol treatment: A randomized clinical trial								INTERNATIONAL JOURNAL OF GYNECOLOGY & OBSTETRICS				154	3			558	564				10.1002/ijgo.13652					MAR 2021		Article	SEP 2021	2021	ObjectiveTo compare the effectiveness and safety of repeat misoprostol versus expectant management in women with first-trimester incomplete miscarriage who have been initially treated with misoprostol.MethodsThe study was an open-labeled randomized controlled trial including women with an incomplete first-trimester miscarriage after administration of misoprostol. The participants were randomly as…									1
J	Johnson, Katherine M.; Zash, Rebecca; Modest, Anna M.; Luckett, Rebecca; Diseko, Modiegi; Mmalane, Mompati; Makhema, Joseph; Masire-Ramogola, Doreen; Wylie, Blair J.; Shapiro, Roger				Ramogola-Masire, Doreen/AAP-2754-2020	Ramogola-Masire, Doreen/0000-0001-9624-8366			Anti-hypertensive use for non-severe gestational hypertension in Botswana: A case-control study								INTERNATIONAL JOURNAL OF GYNECOLOGY & OBSTETRICS				156	3			481	487				10.1002/ijgo.13809					JUL 2021		Article	MAR 2022	2022	Objective The fetal risks and benefits of antihypertensives to treat gestational hypertension in pregnancy are understudied, particularly in low- and middle-income countries. Methods We performed a nested case-control study within a retrospective cohort of obstetrical patients in Botswana from 2014 to 2019. We included women carrying singletons who developed new onset non-severe hypertension (140…									0
J	Zhao, Hongqiong; He, Wei; Yang, Zhu								A pairwise and network meta-analysis comparing the efficacy and safety of progestogens in threatened abortion								INTERNATIONAL JOURNAL OF GYNECOLOGY & OBSTETRICS				156	3			383	393				10.1002/ijgo.13707					MAY 2021		Review	MAR 2022	2022	Background Progesterone is widely used to prevent threatened miscarriage.Objective To determine the efficacy and safety of progestogens in the treatment of threatened miscarriage.Search strategy PubMed, Cochrane Library, EMBASE, CNKI, CBM, and WanFang databases were searched for randomized controlled trials (RCTs) published from the date of inception of the database to August 2020. The search ter…									2
J	Kashi, Abolfazl Mehdizadeh; Niakan, Gelareh; Ebrahimpour, Majid; Allahqoli, Leila; Hassanlouei, Babak; Gitas, Georgios; Alkatout, Ibrahim				Alkatout, Ibrahim/AAG-6077-2021; Hassanlouei, Babak/AAZ-8143-2021				A randomized, double-blind, placebo-controlled pilot study of the comparative effects of dienogest and the combined oral contraceptive pill in women with endometriosis								INTERNATIONAL JOURNAL OF GYNECOLOGY & OBSTETRICS				156	1			124	132				10.1002/ijgo.13677					APR 2021		Article	JAN 2022	2022	Objective To compare the effects of dienogest and a combined oral contraceptive pill (COCP) after laparoscopic surgery on pain and quality of life in women with severe endometriosis.Methods A randomized double-blind pilot study was conducted from March 2018 to March 2020 in women with severe endometriosis confirmed by laparoscopic surgery. A total of 108 patients who had undergone laparoscopic su…									4
J	Marquini, Gisele V.; de Jarmy di Bella, Zsuzsanna I. K.; Sartori, Marair G. F.				Bella, Zsuzsanna I K Jarmy-Di/K-4105-2012; Sartori, Marair/ABE-2830-2021; Sartori, Marair/HGF-1328-2022	Bella, Zsuzsanna I K Jarmy-Di/0000-0001-9179-3023; Sartori, Marair/0000-0002-3001-6076; Sartori, Marair/0000-0002-3001-6076			The Manchester-Fothergill technique: Browsing in the cutting-edge art gallery								INTERNATIONAL JOURNAL OF GYNECOLOGY & OBSTETRICS				156	1			10	16				10.1002/ijgo.13706					APR 2021		Review	JAN 2022	2022	Background No consensus regarding the surgical strategy for repairs of pelvic organ prolapse (POP) has existed since the writings of Hippocrates. Archibald Donald of Manchester, in 1888, quite independently began to treat cases of prolapsus uteri with a combined operation of anterior and posterior colporrhaphy and amputation of the cervix.Objective To describe the surgical technique of Manchester…									1
J	Li, Jie; Gao, Yue-hua; Xu, Lin; Li, Zeng-yan								Meta-analysis of heparin combined with aspirin versus aspirin alone for unexplained recurrent spontaneous abortion								INTERNATIONAL JOURNAL OF GYNECOLOGY & OBSTETRICS				151	1			23	32				10.1002/ijgo.13266					JUL 2020		Review	OCT 2020	2020	Background Unexplained recurrent spontaneous abortion (URSA) frustrates women of childbearing age profoundly, and effective therapies are particularly important. Objective To compare the efficacy of heparin combined with aspirin and aspirin alone for URSA. Search strategy Electronic databases (PubMed, Medline, Web of Science, Clinical key and Cochrane Library) were searched for relevant studies f…									10
J	Afifi, Ahmed N.; Taymour, Mohammad A.; El-Khayat, Waleed M.					afifi, ahmed nagy/0000-0001-8815-9558			Isosorbide mononitrate for cervical ripening in induction of labor for pregnant women with PROM at or post term								INTERNATIONAL JOURNAL OF GYNECOLOGY & OBSTETRICS				155	3			512	517				10.1002/ijgo.13604					FEB 2021		Article	DEC 2021	2021	Objective To evaluate the efficacy of isosorbide mononitrate (IMN) for stimulating cervical ripening among pregnant women with premature rupture of membranes (PROM) at or post term.Methods A prospective randomized double-blind, placebo-controlled trial at Kasr El-Ainy Hospital, Cairo, Egypt, from October 2018 to May 2019. Pregnant women at or post term with PROM and unfavorable cervix (Bishop sco…									1
J	Norman, Jane E.					Norman, Jane/0000-0001-6031-6953			Progesterone and preterm birth								INTERNATIONAL JOURNAL OF GYNECOLOGY & OBSTETRICS				150	1			24	30				10.1002/ijgo.13187							Review	JUL 2020	2020	Progestogens (vaginal progesterone and intramuscular 17-hydroxyprogesterone acetate) are widely recommended for women at high risk of preterm birth. Typical regimens include 17-hydroxyprogesterone caproate (250 mg intramuscularly weekly), starting at 16-20 gestational weeks until 36 weeks or delivery for women with a singleton gestation and a history of spontaneous preterm birth, or vaginal proge…									17
J	Guo, Chenchen; Cheng, Tao; Li, Junsheng					Guo, Chenchen/0000-0003-3182-8671			Prophylactic negative pressure wound therapy on surgical site infection in obese women after cesarean section: A systematic review and meta-analysis								INTERNATIONAL JOURNAL OF GYNECOLOGY & OBSTETRICS				158	3			502	511				10.1002/ijgo.14058					DEC 2021		Review	SEP 2022	2022	Prevention of surgical site infection (SSI) is a public health challenge. The objective of the study was to evaluate the efficacy of negative pressure wound therapy (NPWT) for preventing SSI and other wound complications in obese women undergoing cesarean section. The search terms included negative pressure wound therapy, obesity and cesarean section/delivery. Randomized controlled trials were us…									1
J	Klapper-Goldstein, Hadar; Tamam, Shai; Sade, Shanny; Weintraub, Adi Y.								A systematic review of stem cell therapy treatment for women suffering from stress urinary incontinence								INTERNATIONAL JOURNAL OF GYNECOLOGY & OBSTETRICS				157	1			19	30				10.1002/ijgo.13769					JUL 2021		Review	APR 2022	2022	Background Stem cell therapy (SCT) is used for regeneration of injured tissues. This seems a novel promising strategy for restoring urethral sphincter function in patients with stress urinary incontinence (SUI). Objective To summarize the clinical trials available to date on SCT for treatment of SUI in women. Search strategy PubMed, Cochrane Library, Scopus and Embase. Selection criteria Prospect…									1
J	Maged, Ahmed M.; Ragab, Mohamed A.; Shohayeb, Amal; Saber, Waleed; Ekladious, Sherif; Hussein, Eman A.; El-Mazny, Akmal; Hany, Ayman				El-Mazny, Akmal/I-1783-2019; Maged, Ahmed/B-2153-2019	El-Mazny, Akmal/0000-0001-5686-9010; Maged, Ahmed/0000-0001-7398-474X			Comparative study between single versus dual trigger for poor responders in GnRH-antagonist ICSI cycles: A randomized controlled study								INTERNATIONAL JOURNAL OF GYNECOLOGY & OBSTETRICS				152	3			395	400				10.1002/ijgo.13405					OCT 2020		Article	MAR 2021	2021	Objective To investigate whether dual triggering of final oocyte maturation with a combination of gonadotropin-releasing hormone (GnRH) agonist and human chorionic gonadotropin (hCG) can improve the number of retrieved oocytes and clinical pregnancy rate in poor responders undergoing in vitro fertilization/intracytoplasmic sperm injection (IVF-ICSI) cycles using a GnRH-antagonist protocol.Methods…									6
J	El-Sherbini, Moutaz M.; Maged, Ahmed M.; Helal, Omneya M.; Awad, Mirna O.; El-Attar, Sally A.; Sadek, Jehan A.; ElKomy, Rasha; Dawoud, Mariam A.				Maged, Ahmed/B-2153-2019	Maged, Ahmed/0000-0001-7398-474X			A comparative study between preoperative rectal misoprostol and intraoperative intrauterine administration in the reduction of blood loss during and after cesarean delivery: A randomized controlled trial								INTERNATIONAL JOURNAL OF GYNECOLOGY & OBSTETRICS				153	1			113	118				10.1002/ijgo.13426					NOV 2020		Article	APR 2021	2021	ObjectiveTo compare the efficacy and safety of rectal misoprostol with intrauterine misoprostol in the reduction of blood loss during and after cesarean delivery.MethodsNinety-eight pregnant women, all candidates for elective cesarean delivery, were equally randomized into two groups: the rectal group (received preoperative misoprostol rectally) and the intrauterine group (received intrauterine m…									0
J	Beyuo, Titus K.; Lawrence, Emma R.; Kobernik, Emily K.; Oppong, Samuel A.				BEYUO, TITUS KOFI/AHD-6997-2022	BEYUO, TITUS KOFI/0000-0002-3706-4695; Kobernik, Emily/0000-0002-3121-2079; Lawrence, Emma/0000-0001-9606-7071			A novel 12-hour versus 24-hour magnesium sulfate regimen in the management of eclampsia and preeclampsia in Ghana (MOPEP Study): A randomized controlled trial								INTERNATIONAL JOURNAL OF GYNECOLOGY & OBSTETRICS				159	2			495	504				10.1002/ijgo.14181					APR 2022		Article	NOV 2022	2022	Objective: We compared the efficacy of a 12-h versus 24-h regimen of intramuscular magnesium sulfate in the management of eclampsia and preeclampsia.Methods: This is an open-labeled parallel randomized controlled trial conducted in Accra, Ghana from November 2018 to November 2020. Participants were adult pregnant women admitted to the Korle Bu Teaching Hospital (KBTH) with a diagnosis of antepart…									1
J	Liese, Kylea L.; Kapito, Esnath; Chirwa, Ellen; Liu, Li; Mei, Xiaohan; Norr, Kathleen F.; Patil, Crystal L.				Patil, Crystal/H-7509-2016	Patil, Crystal/0000-0003-4536-4599; Liese, Kylea/0000-0003-1330-0136			Impact of group prenatal care on key prenatal services and educational topics in Malawi and Tanzania								INTERNATIONAL JOURNAL OF GYNECOLOGY & OBSTETRICS				153	1			154	159				10.1002/ijgo.13432					DEC 2020		Article	APR 2021	2021	ObjectiveTo examine whether group prenatal care (PNC) increased key services and educational topics women reported receiving, compared with individual PNC in Malawi and Tanzania.MethodsData come from a previously published randomized trial (n=218) and were collected using self-report surveys. Late pregnancy surveys asked whether women received all seven services and all 13 topics during PNC. Cont…									3
J	Sorensen, Herman A.; Obel, Josephine; Schroll, Jeppe B.; Krebs, Lone				Krebs, Lone/AAD-8273-2021	Krebs, Lone/0000-0001-5433-4776; Sorensen, Herman Aalstad/0000-0001-7212-6065			Breech delivery in low-income settings: A systematic review of perinatal and maternal outcomes in vaginal versus cesarean breech deliveries								INTERNATIONAL JOURNAL OF GYNECOLOGY & OBSTETRICS													10.1002/ijgo.14483					OCT 2022		Review; Early Access		2022	Most studies comparing vaginal breech delivery (VBD) with cesarean breech delivery (CBD) have been conducted in high-income settings. It is uncertain whether these results are applicable in a low-income setting. To assess the neonatal and maternal mortality and morbidity for singleton VBD compared to CBD in low- and lower-middle-income settings,the PubMed database was searched from January 1, 200…									0
J	Chiewhatpong, Phasawee; Charoenkwan, Kittipat; Smithiseth, Kannika; Lapisatepun, Warangkana; Lapisatepun, Panuwat; Phimphilai, Mattabhorn; Muangmool, Tanarat; Cheewakriangkrai, Chalong; Suprasert, Prapaporn; Srisomboon, Jatupol					Charoenkwan, Kittipat/0000-0003-1683-6024			Effectiveness of enhanced recovery after surgery protocol in open gynecologic oncology surgery: A randomized controlled trial								INTERNATIONAL JOURNAL OF GYNECOLOGY & OBSTETRICS				159	2			568	576				10.1002/ijgo.14211					APR 2022		Article	NOV 2022	2022	Objective To examine the effectiveness of applying the recommended enhanced recovery after surgery (ERAS) protocol compared with our usual care in women with gynecologic malignancy undergoing elective laparotomy. Methods From June 2020 to May 2021, 93 women with gynecologic cancers (cervix, endometrium, and ovary) undergoing elective laparotomy at our institution were randomly assigned into an in…									0
J	Ninan, Kiran; Ali, Rifaa; Morfaw, Frederick; McDonald, Sarah D.					McDonald, Sarah/0000-0002-4461-2178			Prevention of pre-eclampsia with aspirin: A systematic review of guidelines and evaluation of the quality of recommendation evidence								INTERNATIONAL JOURNAL OF GYNECOLOGY & OBSTETRICS													10.1002/ijgo.14471					OCT 2022		Review; Early Access		2022	Background Evidence has shown significant benefits of aspirin for preventing pre-eclampsia. Objectives The objective of this study was to systematically review recommendations from clinical practice guidelines and other recommendation documents on aspirin for the prevention of pre-eclampsia. Search strategy Ten databases were searched for statements from December 1, 2013, to January 1, 2022. Sele…									0
J	Bhatla, Neerja; Aoki, Daisuke; Sharma, Daya Nand; Sankaranarayanan, Rengaswamy								Cancer of the cervix uteri: 2021 update								INTERNATIONAL JOURNAL OF GYNECOLOGY & OBSTETRICS				155		SI		28	44				10.1002/ijgo.13865						1	Article	OCT 2021	2021	Since the publication of the 2018 FIGO Cancer Report, giant strides have been made in the global effort to reduce the burden of cervical cancer, with the World Health Organization (WHO) rolling out a global strategy for cervical cancer elimination, aiming for implementation by 2030. In over 130 countries, including low- and middle-income countries, HPV vaccination is now included in the national …									28
J	Vallely, Lisa M.; Smith, Rachel; Bolnga, John W.; Babona, Delly; Riddell, Michaela A.; Mengi, Alice; Au, Lucy; Polomon, Cherolyn; Vogel, Joshua P.; Pomat, William S.; Vallely, Andrew J.; Homer, Caroline S. E.				Vogel, Joshua/K-7649-2019; Riddell, Michaela/AAB-7305-2021	Vogel, Joshua/0000-0002-3214-7096; Riddell, Michaela/0000-0001-8852-0569; Vallely, Andrew/0000-0003-1558-4822; Vallely, Lisa M/0000-0002-8247-7683; Babona, Delly/0000-0001-7796-1270			Perinatal death audit and classification of stillbirths in two provinces in Papua New Guinea: A retrospective analysis								INTERNATIONAL JOURNAL OF GYNECOLOGY & OBSTETRICS				153	1			160	168				10.1002/ijgo.13431					NOV 2020		Article	APR 2021	2021	ObjectiveTo undertake a retrospective perinatal death audit and assessment of avoidable factors associated with stillbirths among a cohort of women in two provinces in Papua New Guinea.MethodsWe used data from an ongoing cluster-randomized crossover trial in 10 sites among 4600 women in Papua New Guinea (from 2017 to date). The overarching aim is to improve birth outcomes. All stillbirths from Ju…									4
J	Sadeghi, Fatemeh; Javid, Ahmad Zare; Nazarinasab, Masoumeh; Haghighi-Zadeh, Mohammad Hosein				Zare Javid, Ahmad/AAA-8366-2022				Effects of PMS50 supplementation on psychological symptoms of students with premenstrual syndrome								INTERNATIONAL JOURNAL OF GYNECOLOGY & OBSTETRICS				156	2			247	255				10.1002/ijgo.13703					MAY 2021		Article	FEB 2022	2022	Objective To evaluate the effects of PMS50 supplementation on psychological symptoms in university students in Iran.Methods This double-blind clinical trial was conducted at Ahvaz Jundishapur University of Medical Sciences, between December 2018 and March 2019. Fifty female students with moderate to severe premenstrual syndrome (PMS) randomly received either 550 mg/day of PMS50 (n = 25) or placeb…									0
J	Kriplani, Alka; Sehgal, Rohini; Konar, Hiralal; Vivekanand, Achanta; Vanamail, Perumal; Purandare, Chittaranjan N.								A 1-year comparison of TCu380Ag versus TCu380A intrauterine contraceptive devices in India								INTERNATIONAL JOURNAL OF GYNECOLOGY & OBSTETRICS				145	3			268	277				10.1002/ijgo.12809							Article	JUN 2019	2019	Objective: To compare TCu380Ag and TCu380A intrauterine contraceptive devices after 1 year of use.Methods: A prospective randomized controlled trial was conducted among healthy married women aged 20-35 years who attended the family planning clinics of three tertiary centers in India between August 1, 2015, to March 31, 2018. The TCu380Ag group (n=300) received one of three sizes of this device de…									0
J	Raimondo, Diego; Raffone, Antonio; Travaglino, Antonio; Ferla, Stefano; Maletta, Manuela; Rovero, Giulia; Renzulli, Federica; de Laurentiis, Umberto; Borghese, Giulia; Ambrosio, Marco; Salucci, Paolo; Casadio, Paolo; Mollo, Antonio; Seracchioli, Renato				raimondo, diego/AAC-4273-2021; raimondo, diego/AAC-4332-2021; Seracchioli, Renato/Q-6101-2016	raimondo, diego/0000-0002-3235-4378; raimondo, diego/0000-0002-3235-4378; Raffone, Antonio/0000-0001-5443-2333; Renzulli, Federica/0000-0003-1159-2630; MOLLO, Antonio/0000-0002-6828-6389; Ferla, Stefano/0000-0001-7166-6238; Seracchioli, Renato/0000-0001-7487-1333			Laparoscopic entry techniques: Which should you prefer?								INTERNATIONAL JOURNAL OF GYNECOLOGY & OBSTETRICS													10.1002/ijgo.14412					SEP 2022		Review; Early Access		2022	Background Despite a debate spanning two decades, no consensus has been achieved about the safest laparoscopic entry technique. Objectives To update the evidence about the safety of the main different laparoscopic entry techniques. Search Strategy Six electronic databases were searched from inception to February 2021. Selection Criteria All randomized controlled trials (RCTs) comparing different …									0
J	Rosetti, Jerome; Francotte, Jacques; Noel, Emmanuel; Drakopoulos, Panagiotis; Rabbachin, Nelson; de Brucker, Michael				Drakopoulos, Panagiotis/AAH-4057-2019	Drakopoulos, Panagiotis/0000-0002-9262-785X			Continuous ropivacaine subfascial wound infusion after cesarean delivery in pain management: A prospective randomized controlled double-blind study								INTERNATIONAL JOURNAL OF GYNECOLOGY & OBSTETRICS				154	1			79	84				10.1002/ijgo.13544					MAR 2021		Article	JUL 2021	2021	Objective The aim of this study is to analyze post-cesarean morphine consumption using continuous ropivacaine subfascial wound infusion.Methods After standardized spinal anesthesia (0.5% hyperbaric bupivacaine 8-10 mg combined with sufentanil 2-2.5 mu g), women undergoing cesarean section (n = 69) were randomly allocated to receive either ropivacaine 0.2% (n = 35) or NaCl 0.9% (n = 34) infused th…									2
J	Pedrana, Alisa; Qomariyah, Siti Nurul; Tholandi, Maya; Wijayanto, Bambang; Gandawidjaja, Trisnawaty; Amelia, Dwirani; Apriatni, Mandri; Sudirman, Sudirman; Zazri, Ali; Sethi, Reena; Emerson, Mark; Ahmed, Saifuddin				Sudirman, Sudirman/AAI-5060-2021	Sudirman, Sudirman/0000-0003-3781-6030; Pedrana, Alisa/0000-0002-1998-5722; Qomariyah, Siti Nurul/0000-0002-3476-0759			Assessing the effect of the Expanding Maternal and Neonatal Survival program on improving stabilization and referral for maternal and newborn complications in Indonesia								INTERNATIONAL JOURNAL OF GYNECOLOGY & OBSTETRICS				144		SI		30	41				10.1002/ijgo.12733						1	Article	FEB 2019	2019	Objective To determine if the Expanding Maternal and Neonatal Survival (EMAS) program was associated with improved effectiveness of the referral system in Indonesia to facilitate timely and effective management of complications experienced by women and newborns. Methods Poisson regression using longitudinal monitoring data was used to assess the impact of the EMAS program on stabilization practic…									6
J	Diamond-Smith, Nadia; Phillips, Beth; Percher, Joanna; Saxena, Malvika; Dwivedi, Pravesh; Srivastava, Aradhana								An intervention to improve the quality of medication abortion knowledge among pharmacists in India								INTERNATIONAL JOURNAL OF GYNECOLOGY & OBSTETRICS				147	3			356	362				10.1002/ijgo.12960					SEP 2019		Article	DEC 2019	2019	Objective To test an infographic two-pager on medication abortions (MA) aimed to improve pharmacists counseling in India. Methods A quantitative baseline survey was conducted among 283 pharmacists in three districts around Lucknow, Uttar Pradesh in January 2018. The intervention (infographic) was given to 117 of these pharmacists a few weeks later and a follow-up survey was conducted 3 months lat…									2
J	Wang, Xiu; Zhang, Chao; Li, Xia; Qi, Hongyan; Liu, Qing; Lei, Jing				liu, qingqing/HHD-0360-2022				Safety and efficacy of titrated oral misoprostol solution versus vaginal dinoprostone for induction of labor: A single-center randomized control trial								INTERNATIONAL JOURNAL OF GYNECOLOGY & OBSTETRICS				154	3			436	443				10.1002/ijgo.13546					FEB 2021		Article	SEP 2021	2021	Objective: To compare the efficacy and safety of the hourly administration of titrated oral misoprostol solution (OMS) and vaginal dinoprostone for induction of labor.Methods: Titrated OMS was administrated hourly for induction of labor, starting with a dose of 20 mu g and terminating at a dose of 50 mu g. The safety and efficacy of OMS were compared with that of vaginal dinoprostone for inductio…									3
J	Tholandi, Maya; Sethi, Reena; Pedrana, Alisa; Qomariyah, Situ Nurul; Amelia, Dwirani; Kaslam, Pancho; Sudirman, Sudirman; Apriatni, Mandri S.; Rahmanto, Agus; Emerson, Mark; Ahmed, Saifuddin				Sudirman, Sudirman/AAI-5060-2021	Sudirman, Sudirman/0000-0003-3781-6030; Pedrana, Alisa/0000-0002-1998-5722; Qomariyah, Siti Nurul/0000-0002-3476-0759			The effect of Expanding Maternal and Neonatal Survival interventions on improving the coverage of labor monitoring and complication prevention practices in hospitals in Indonesia: A difference-in-difference analysis								INTERNATIONAL JOURNAL OF GYNECOLOGY & OBSTETRICS				144		SI		21	29				10.1002/ijgo.12732						1	Article	FEB 2019	2019	Objective To assess whether the Expanding Maternal and Neonatal Survival (EMAS) program was associated with improved care provided during hospital-based childbirth. Methods A quasi-experimental study with two rounds of data collection examined whether EMAS interventions improved facility-based labor and childbirth care. Direct clinical observations were conducted for 1208 deliveries across 13 hos…									5
J	Shennan, Andrew; Story, Lisa; Jacobsson, Bo; Grobman, William A.		FIGO Working Grp Preterm Birth			Shennan, Andrew/0000-0001-5273-3132			FIGO good practice recommendations on cervical cerclage for prevention of preterm birth								INTERNATIONAL JOURNAL OF GYNECOLOGY & OBSTETRICS				155	1			19	22				10.1002/ijgo.13835							Article	OCT 2021	2021	Cervical cerclage is an intervention which when given to the right women can prevent preterm birth and second-trimester fetal losses. A history-indicated cerclage should be offered to women who have had three or more preterm deliveries and/or mid-trimester losses. An ultrasound-indicated cerclage should be offered to women with a cervical length <25 mm if they have had one or more spontaneous pre…									6
J	Pedrana, Alisa; Tholandi, Maya; Qomariyah, Siti Nurul; Sethi, Reena; Hyre, Anne; Amelia, Dwirani; Suhowatsky, Stephanie; Ahmed, Saifuddin					Pedrana, Alisa/0000-0002-1998-5722; Qomariyah, Siti Nurul/0000-0002-3476-0759			Presence of doctors and obstetrician/gynecologists for patients with maternal complications in hospitals in six provinces of Indonesia								INTERNATIONAL JOURNAL OF GYNECOLOGY & OBSTETRICS				144		SI		42	50				10.1002/ijgo.12734						1	Article	FEB 2019	2019	Objective To describe doctors' and specialist physicians' availability to manage obstetric complications in hospitals in six provinces of Indonesia. Methods Data from a nonrandomized, quasi-experimental pre-post evaluation study were used to describe the distribution of providers by each cadre of worker and assess the availability of doctors and obstetrician/gynecologists (ob/gyns) for consultati…									3
J	Bertholdt, Charline; Gauchotte, Emilie; Dap, Matthieu; Perdriolle-Galet, Estelle; Morel, Olivier				Dap, Matthieu/AHD-2555-2022	Dap, Matthieu/0000-0002-2846-1509			Predictors of successful manual rotation for occiput posterior positions								INTERNATIONAL JOURNAL OF GYNECOLOGY & OBSTETRICS				144	2			210	215				10.1002/ijgo.12718							Article	FEB 2019	2019	Objective To identify predictors of the success of manual rotation of fetuses in an occiput posterior position. Methods A prospective, observational, single-center study included all women with a singleton pregnancy at term with a fetus in an occiput posterior position for whom manual rotation was attempted from December 1, 2013, to April 30, 2015 at a tertiary care maternity unit in Nancy, Franc…									8
J	Schreiber, Hanoch; Cohen, Gal; Maor, Gil Shechter; Herzberger, Einat Haikin; Biron-Shental, Tal; Markovitch, Ofer					Cohen, Gal/0000-0001-7944-0532			Head position and vacuum-assisted delivery using the Kiwi Omnicup								INTERNATIONAL JOURNAL OF GYNECOLOGY & OBSTETRICS													10.1002/ijgo.14367					AUG 2022		Article; Early Access		2022	Objective To evaluate the association between fetal head position during prevacuum assessment and adverse outcomes. Method This retrospective cohort study included all vacuum-assisted deliveries using the Kiwi Omnicup over 5 years. Primary outcomes were third- or fourth-degree perineal tear, pH < 7.1, and subgaleal hematoma (SGH). AGAR, neonatal intensive care unit admission, cephalohematoma, Erb…									0
J	Buser, Julie M.; Munro-Kramer, Michelle L.; Carney, Monica; Kofa, Alphonso; Cole, G. Gorma; Lori, Jody R.					Munro-Kramer, Michelle/0000-0002-4298-6790			Maternity waiting homes as a cost-effective intervention in rural Liberia								INTERNATIONAL JOURNAL OF GYNECOLOGY & OBSTETRICS				146	1			74	79				10.1002/ijgo.12830							Article	JUL 2019	2019	Objective To analyze the cost-effectiveness of maternity waiting homes (MWHs) in rural Liberia by examining the cost per life saved and economic effect of MWHs on maternal mortality. Methods A cost-effectiveness analysis was used to evaluate costs and economic effect of MWHs on maternal mortality in rural Liberia to guide future resource allocation. A secondary data analysis was performed based o…									5
J	Nodjikouambaye, Zita Aleyo; Adawaye, Chatte; Bouassa, Ralph-Sydney Mboumba; Sadjoli, Damtheou; Belec, Laurent					Adawaye, Chatte/0000-0003-4363-0283			A systematic review of self-sampling for HPV testing in Africa								INTERNATIONAL JOURNAL OF GYNECOLOGY & OBSTETRICS				149	2			123	129				10.1002/ijgo.13112					FEB 2020		Review	MAY 2020	2020	Background Human papillomavirus (HPV) testing may be feasible for primary cervical cancer screening in low-resource countries.Objective To compare self-sampling by women with clinician-performed sampling for HPV testing in Africa.Search strategy MEDLINE, Google scholar, EMBASE, and several journals were searched from 2000 until 2015 using relevant terms.Selection criteria Selected studies compare…									10
J	Kiemtore, Sibraogo; Zoungrana, Zakaria; Zamane, Hyacinthe; Kabore, Charles W. P. D.; Ouedraogo, Ali; Bonane, Blandine				Kiemtoré, Sibraogo/W-5675-2019	Kiemtoré, Sibraogo/0000-0002-4470-5534			Interventions to improve the use of long-acting reversible contraceptive methods at primary health centers in Burkina Faso								INTERNATIONAL JOURNAL OF GYNECOLOGY & OBSTETRICS				147	3			350	355				10.1002/ijgo.12973					OCT 2019		Article	DEC 2019	2019	Objective To assess the effects of strengthening family planning capacity on the uptake of long acting reversible contraceptive (LARC) methods at two primary health centers. Methods Between April 2016 and March 2017, the Society of Gynecologists and Obstetricians of Burkina Faso (SOGOB) increased the capacity of two primary health centers in Ouagadougou, Burkina Faso, to offer LARC methods by tra…									1
J	Plotkin, Marya; Kamala, Benjamin; Ricca, Jim; Fogarty, Linda; Currie, Sheena; Kidanto, Hussein; Wheeler, Stephanie B.								Systematic review of Doppler for detecting intrapartum fetal heart abnormalities and measuring perinatal mortality in low- and middle-income countries								INTERNATIONAL JOURNAL OF GYNECOLOGY & OBSTETRICS				148	2			145	156				10.1002/ijgo.13014					DEC 2019		Review	FEB 2020	2020	Background Using Doppler to improve detection of intrapartum fetal heart rate (FHR) abnormalities coupled with appropriate, timely intrapartum care in low- and middle-income countries (LMIC) can save lives. Objective To review studies using Doppler to improve detection of intrapartum FHR abnormalities and intrapartum care quality in LMIC health facilities. Search strategy PubMed, Web of Science, …									4
[truncated: 13 more columns]
