# Supplementary material for: Clinical trial registration and CONSORT adherence in obstetrics and gynecology journals: a cross-sectional analysis of Chinese- and English-language publications
Source: PeerJ. 2026 Apr 21;14:e21140. doi: 10.7717/peerj.21140 (PMC13108464; doi:10.7717/peerj.21140)
Supplement: Supplemental Information 1 [file peerj-14-21140-s001.zip › Raw data-updated/RCT-English journals/Original data/16.xls]

## Sheet: savedrecs
Publication Type	Authors	Book Authors	Group Authors	Book Group Authors	Researcher Ids	ORCIDs	Book Editors	Author - Arabic	Article Title	Article Title - SciELO	Article Title - SciELO	Article Title - Chinese	Article Title - Russian	Patent Number	Patent Assignee	Source Title - Arabic	Source Title	Source Title - Korean	Book Series Title	Book Series Subtitle	Volume	Issue	Special Issue	Meeting Abstract	Start Page	End Page	Article Number	Version	Version History	DOI	Book DOI	License Name	License URI	License Description	Early Access Date	Supplement	Document Type	Publication Date	Publication Year	Abstract	Abstract - Foreign	Abstract - English Transliteration	Abstract - Foreign	Abstract - Korean	Conference Title	Conference Date	Conference Sponsor	Conference Location	Times Cited, WoS Core
J	Peters, Inge; Rosati, Andrea; Scambia, Giovanni; Fagotti, Anna					Peters, Inge/0000-0001-8665-9487; rosati, Andrea/0000-0003-3126-9400; Fagotti, Anna/0000-0001-5579-335X; Scambia, Giovanni/0000-0002-9503-9041			How should randomized controlled trials in epithelial ovarian cancer be interpreted?								INTERNATIONAL JOURNAL OF GYNECOLOGICAL CANCER				32	5			693	693				10.1136/ijgc-2022-003541					MAR 2022		Editorial Material	MAY 2022	2022										0
J	Batista, Thales Paulo; Hsu, Heng-Cheng				Batista, Thales Paulo/R-9336-2018	Batista, Thales Paulo/0000-0001-5320-3205; Hsu, Heng-Cheng/0000-0002-6817-0693			What have we learned after four randomized controlled trials on neoadjuvant chemotherapy for ovarian cancer?								INTERNATIONAL JOURNAL OF GYNECOLOGICAL CANCER				31	4			642	643				10.1136/ijgc-2020-002268							Editorial Material	APR 2021	2021										0
J	Polterauer, S.; Reich, O.; Widschwendter, A.; Ganhoer-Schimboeck, J.; Bogner, G.; Berger, R.; Horvat, R.; Gleiss, A.; Fraunschiel, M.; Aberle, S.; Reinthaller, A.; Grimm, C.		AGO Austria		Grimm, Christoph/GSJ-3020-2022; Polterauer, Stephan/AAG-1331-2021	Grimm, Christoph/0000-0003-2948-8129; Polterauer, Stephan/0000-0002-9649-4505			ITIC2 TRIAL - TOPICAL IMIQUIMOD VERSUS CONIZATION TO TREAT CERVICAL INTRAEPITHELIAL NEOPLASIA: RANDOMISED CONTROLLED, NON-INFERIORITY TRIAL								INTERNATIONAL JOURNAL OF GYNECOLOGICAL CANCER				29			P39	A73	A74				10.1136/ijgc-2019-ESGO.101						4	Meeting Abstract	NOV 2019	2019										0
J	Ramirez, Pedro T.								Interval cytoreduction for advanced ovarian cancer: is minimally invasive surgery ready for the next prospective randomized trial?								INTERNATIONAL JOURNAL OF GYNECOLOGICAL CANCER				29	1			3	4				10.1136/ijgc-2018-000001							Editorial Material	JAN 2019	2019										3
J	Fischer-Sgrott, F.; Rech, P.; Ruzza, O.; Cruz, A.; Sapienza, L.; Baiocchi, J.; Baiocchi, G.				Baiocchi, Glauco/AAR-2767-2021	Baiocchi, Glauco/0000-0002-8193-5582			PHOTOBIOMODULATION FOR RADIODERMATITIS PREVENTION IN BREAST CANCER: RESULTS FROM A DOUBLE BLIND RANDOMIZED CONTROLLED TRIAL (PHOTODERMIS TRIAL)								INTERNATIONAL JOURNAL OF GYNECOLOGICAL CANCER				31			EPV275/#37	A138	A138				10.1136/ijgc-2021-IGCS.346						4	Meeting Abstract	NOV 2021	2021										0
J	Carneiro, V.; Paulo Batista, T.; Rodrigues de Andrade Neto, M.; Vieira Barros, A.; Licio Rocha Bezerra, A.; de Olanda Lima Dornelas Camara, L.; Moreira Ramalho, N.; Angelica Lucena, M.; Fontao, D.; Tancredi, R.; Cesar Silva Junior, T.; Baiocchi, G.				Baiocchi, Glauco/AAR-2767-2021	Baiocchi, Glauco/0000-0002-8193-5582			NON-INFERIORITY PROSPECTIVE RANDOMIZED CONTROLLED TRIAL ON SIMPLE HYSTERECTOMY VERSUS RADICAL HYSTERECTOMY IN EARLY STAGE CERVICAL CANCER. AN INTERIM ANALYZIS OF LESSER TRIAL								INTERNATIONAL JOURNAL OF GYNECOLOGICAL CANCER				29		SI	92	A48	A48				10.1136/ijgc-2019-IGCS.92						3	Meeting Abstract	SEP 2019	2019										0
J	Sameer, A.; El-Gindi, E.; El-Khateeb, R. R.; Abdelrazik, A. N.; Moussa, A. B.; Hafiz, A. S.								IMPLEMENTATION OF ENHANCED RECOVERY AFTER SURGERY FOR ENDOMETRIAL CARCINOMA: A NON-RANDOMIZED CONTROLLED TRIAL								INTERNATIONAL JOURNAL OF GYNECOLOGICAL CANCER				29			EP615	A361	A361				10.1136/ijgc-2019-ESGO.672						4	Meeting Abstract	NOV 2019	2019										0
J	Marchetti, C.; Mele, M. C.; Rinninella, E.; Cintoni, M.; Raoul, P.; Scaletta, G.; Gasbarrini, A.; Scambia, G.; Fagotti, A.								NUTRITIONAL INTERVENTIONS TO IMPROVE CLINICAL OUTCOMES IN OVARIAN CANCER: A SYSTEMATIC REVIEW OF RANDOMIZED CONTROLLED TRIALS								INTERNATIONAL JOURNAL OF GYNECOLOGICAL CANCER				29			EP1227	A51	A51				10.1136/ijgc-2019-ESGO.61						4	Meeting Abstract	NOV 2019	2019										0
J	Frijstein, M.; Blok, L.; Booij, M. Ten Kate; Eysbouts, Y.; Van Trommel, N.; Sweep, F.; Massuger, L.; Van Hamont, D.; Schreuder, H.; Smink, M.; Molkenboer, J.; Vencken, P.; Ottenvanger, N.; Lok, C.								EVALUATION OF A WEB-BASED INTERVENTION FOR PATIENTS WITH GESTATIONAL TROPHOBLASTIC DISEASE: A RANDOMIZED CONTROLLED TRIAL								INTERNATIONAL JOURNAL OF GYNECOLOGICAL CANCER				31			675	A345	A345				10.1136/ijgc-2021-ESGO.610						3	Meeting Abstract	MAR 2021	2021										0
J	Ferrari, F.; Forte, S.; Sbalzer, N.; Mauri, M.; Zizioli, V.; Sartori, E.; Odicino, F.				Forte, Sara/AAA-8729-2021	Forte, Sara/0000-0002-0499-8299			VALIDATION OF AN ERAS PROTOCOL IN GYNECOLOGICAL SURGERY: INTERIM ANALYSIS OF AN ITALIAN RANDOMIZED CONTROLLED TRIAL								INTERNATIONAL JOURNAL OF GYNECOLOGICAL CANCER				29				A40	A40				10.1136/ijgc-2019-ESGO.44						4	Meeting Abstract	NOV 2019	2019										0
J	He, M.; Zhong, L.; Wang, H.; Tang, Y.; Zhou, Q.; Zou, D.								RANDOMIZED CONTROLLED TRIAL OF THE EFFICACY OF LYMPH NODE DISSECTION ON STAGE IIICR OF CERVICAL CANCER (CQGOG0103)								INTERNATIONAL JOURNAL OF GYNECOLOGICAL CANCER				31			EPV070/#40	A57	A57				10.1136/ijgc-2021-IGCS.138						4	Meeting Abstract	NOV 2021	2021										0
J	Koumarianou, A.; Seliniotaki, T.; Bacopoulou, F.; Kampoli, K.; Chrousos, G.; Ntavatzikos, A.; Tsionou, C.; Darviri, C.				Bacopoulou, Flora/AAH-1218-2019	Bacopoulou, Flora/0000-0003-1001-0926			EFFECTS OF AN 8-WEEK STRESS MANAGEMENT PROGRAM IN WOMEN WITH BREAST CANCER: A RANDOMIZED CONTROLLED TRIAL								INTERNATIONAL JOURNAL OF GYNECOLOGICAL CANCER				29			EP1050	A555	A555				10.1136/ijgc-2019-ESGO.1093						4	Meeting Abstract	NOV 2019	2019										0
J	Zola, P.; Ciccone, G.; Angioli, R.; Terranova, C.; Piovano, E.; Fuso, L.; Di Cuonzo, D.; Peirano, E.; Perrone, A. M.; Mandato, V. D.; Zavallone, L.; Chiudinelli, F.; Berretta, R.; Loda, S.; Greggi, S.; Adorni, M.; Busato, E.; Comerci, G.; Fambrini, M.; Ferrero, A.								DOES INTENSIVE FOLLOW-UP IMPROVE OVERALL SURVIVALIN ENDOMETRIAL CANCER PATIENTS? RESULTS FROM THE TOTEM RANDOMIZED CONTROLLED TRIAL								INTERNATIONAL JOURNAL OF GYNECOLOGICAL CANCER				31			O004/#393	A2	A3				10.1136/ijgc-2021-IGCS.4						4	Meeting Abstract	NOV 2021	2021										0
J	Ditto, A.; Maggiore, U. Leone Roberti; Martinelli, F.; Bogani, G.; Signorelli, M.; Chiappa, V.; Evangelista, M. T.; Casarin, J.; Ghezzi, F.; Perrone, A. M.; De Iaco, P.; Scollo, P.; Scibilia, G.; Giorda, G.; Paolini, B.; Lo Vullo, S.; Mariani, L.; Raspagliesi, F.				Scibilia, Giuseppe/ABR-9029-2022	Scibilia, Giuseppe/0000-0002-1618-5391			HYSTEROSCOPIC COMPARED TO CERVICAL INJECTION FOR SENTINEL NODE DETECTION IN ENDOMETRIAL CANCER: A MULTICENTER PROSPECTIVE RANDOMIZED CONTROLLED TRIAL								INTERNATIONAL JOURNAL OF GYNECOLOGICAL CANCER				31			101	A76	A77				10.1136/ijgc-2021-ESGO.117						3	Meeting Abstract	MAR 2021	2021										0
J	Galaal, K.; Vickery, J.; Lopes, A.; Pritchard, C.; Barton, A.; Wingham, J.; Marques, E. M. Elsa; Palmer, J.; Ralph, C.; Fauld, J.; Ewings, P.		TIC TOC Trial Study Grp						TRIAL OF INTRAOPERATIVE CELL SALVAGE VERSUS TRANSFUSION IN OVARIAN CANCER (TIC TOC): A MULTI-CENTRE RANDOMISED CONTROLLED FEASIBILITY STUDY								INTERNATIONAL JOURNAL OF GYNECOLOGICAL CANCER				29				A33	A33				10.1136/ijgc-2019-ESGO.34						4	Meeting Abstract	NOV 2019	2019										0
J	Cerana, N.; Mosconi, P.		Acto Alleanza Contro		Paola, Mosconi/K-5596-2016	Paola, Mosconi/0000-0003-0415-3744			RICERCA IN-ACTO: A MULTICENTRE, PERSPECTIVE SURVEY ABOUT KNOWLEDGE, ATTITUDES AND EXPERIENCE ON RANDOMIZED CONTROLLED TRIALS AMONG WOMEN WITH OVARIAN CANCER								INTERNATIONAL JOURNAL OF GYNECOLOGICAL CANCER				29			EP1358	A674	A674				10.1136/ijgc-2019-ESGO.1362						4	Meeting Abstract	NOV 2019	2019										0
J	Prodromidou, Anastasia; Lekka, Sofia; Fotiou, Alexandros; Psomiadou, Victoria; Giannoulopoulos, Dimitrios; Iavazzo, Christos R.				Prodromidou, Anastasia/M-7931-2019				METFORMIN AS A PREVENTIVE AND THERAPEUTIC MODALITY IN ENDOMETRIAL CANCER: A SYSTEMATIC REVIEW AND META-ANALYSIS OF RANDOMIZED CONTROL TRIALS								INTERNATIONAL JOURNAL OF GYNECOLOGICAL CANCER				30			500	A44	A44				10.1136/ijgc-2020-ESGO.78						4	Meeting Abstract	DEC 2020	2020										0
J	Cokan, Andrej; Pakiz, Maja; Knez, Jure; Dovnik, Andraz; Kodric, Tatjana; Al Mahdawi, Leyla; Serdinsek, Tamara; Fokter, Alenka Repse; But, Igor				Cokan, Andrej/AAQ-6574-2021				COMPARISON OF TOPICAL TREATMENT OF CERVICAL SQUAMOUS INTRAEPITHELIAL LESIONS WITH IMIQUIMOD WITH STANDARD EXCISIONAL TECHNIQUE USING LLETZ: A RANDOMIZED CONTROLLED TRIAL								INTERNATIONAL JOURNAL OF GYNECOLOGICAL CANCER				30			608	A117	A118				10.1136/ijgc-2020-ESGO.208						4	Meeting Abstract	DEC 2020	2020										0
J	Angeles, Martina Aida; Strojna, Aleksandra Natalia; Pareja, Rene; Ramirez, Pedro T.					Strojna, Aleksandra/0000-0002-8749-4642			European Society of Gynaecological Oncology 2019 meeting summaries								INTERNATIONAL JOURNAL OF GYNECOLOGICAL CANCER				30	4			448	449				10.1136/ijgc-2020-001305							Editorial Material	APR 2020	2020										0
J	Moon, A.; andikyan, V.; Agarwal, R.; Stroever, S.; Misita, D.; Laibangyang, A.; Doo, D.; Chuang, L.								SURGICAL SITE INFILTRATION VERSUS TRANSVERSUS ABDOMINIS PLANE BLOCK OF LIPOSOMAL BUPIVACAINE AFTER MIDLINE VERTICAL LAPAROTOMY FOR GYNECOLOGIC MALIGNANCY: A PROSPECTIVE RANDOMIZED CONTROLLED TRIAL								INTERNATIONAL JOURNAL OF GYNECOLOGICAL CANCER				31			EPV257/#15	A130	A130				10.1136/ijgc-2021-IGCS.328						4	Meeting Abstract	NOV 2021	2021										0
J	Reis Filho, P. T. F.; Batista, M. P.; Sousa, C. B.; Oliviera, T. H. G. F.; Arruda, G. V.; Andrade, J. M.; Del Pilar Estevez Diz, M.; Reis, F. J. C. D.				Candido dos Reis, Francisco Jose/K-7024-2016	Candido dos Reis, Francisco Jose/0000-0001-5758-5917			NEOADJUVANT CHEMOTHERAPY FOLLOWED BY RADICAL SURGERY VERSUS CHEMORADIATION FOR STAGE IB2, IIA2 AND IIB CERVICAL CANCER: AN OPEN-LABEL, PHASE III, RANDOMIZED CONTROLLED TRIAL								INTERNATIONAL JOURNAL OF GYNECOLOGICAL CANCER				29		SI	162	A74	A74				10.1136/ijgc-2019-IGCS.162						3	Meeting Abstract	SEP 2019	2019										0
J	He, M.; Lin, Z.; Wang, H.; Zhou, Q.; Zou, D.								RANDOMIZED CONTROLLED TRIAL OF THE EFFICACY OF ADJUVANT CHEMOTHERAPY IN PATIENTS WITH RESIDUAL LESIONS AFTER CONCURRENT CHEMORADIATION THERAPY FOR LOCALLY ADVANCED CERVICAL CANCER (CQGOG0102)								INTERNATIONAL JOURNAL OF GYNECOLOGICAL CANCER				31			EPV068/#39	A56	A56				10.1136/ijgc-2021-IGCS.136						4	Meeting Abstract	NOV 2021	2021										0
J	Yang, B.; Yierfulati, G.; Guan, J.; Chen, X.								EFFECT OF MEGESTROL ACETATE PLUS METFORMIN AS FERTILITY-SPARING TREATMENT FOR PATIENTS WITH ATYPICAL ENDOMETRIAL HYPERPLASIA AND WELL-DIFFERENTIATED ENDOMETRIAL CANCER. A RANDOMIZED CONTROLLED TRIAL								INTERNATIONAL JOURNAL OF GYNECOLOGICAL CANCER				29		SI	7	A4	A5				10.1136/ijgc-2019-IGCS.7						3	Meeting Abstract	SEP 2019	2019										0
J	Zhou, Y.; Jiang, Y.; Zheng, M.								A RANDOMIZED CONTROLLED PHASE II CLINICAL TRIAL OF APATINIB PLUS CHEMOTHERAPY IN THE FIRST-LINE(1L) TREATMENT OF IVB STAGE, RECURRENT OR PERSISTENT CERVICAL CANCER								INTERNATIONAL JOURNAL OF GYNECOLOGICAL CANCER				31			EPV278/#24	A139	A139				10.1136/ijgc-2021-IGCS.349						4	Meeting Abstract	NOV 2021	2021										0
J	Velayo, C.; Reforma, K.; Sicam, R.; Hernandez-Diwa, M.; Sy, A.					Velayo, Clarissa/0000-0001-7727-2838			PREDICTION OF OVARIAN CANCER USING A MULTIVARIATE ASSAY: A RANDOMIZED CONTROLLED TRIAL TO IMPROVE DIAGNOSTIC STRATEGIES IN FILIPINO WOMEN (PRELIMINARY RESULTS OF THE OVERA STUDY)								INTERNATIONAL JOURNAL OF GYNECOLOGICAL CANCER				30			IGCS20_114	A70	A71				10.1136/ijgc-2020-IGCS.140						3	Meeting Abstract	NOV 2020	2020										0
J	Guntupalli, S.; Brennecke, A.; Lisa, L. M. Babayan; Sheeder, J.; Cheng, G.; Breed, C.; Ramzan, A.; Wheeler, L.; Behbakht, K.; Corr, B.; Lefkowits, C.; Matsuo, K.; Flink, D.				Sheeder, Jeanelle/D-4960-2013	Sheeder, Jeanelle/0000-0002-4463-3569			ORAL APIXABAN COMPARED TO SUBCUTANEOUS ENOXAPARIN FOR THROMBOPROPHYLAXIS IN WOMEN UNDERGOING SURGERY FOR SUSPECTED GYNECOLOGIC CANCER: FINAL RESULTS OF A MULTI-INSTITUTIONAL RANDOMIZED, CONTROLLED TRIAL								INTERNATIONAL JOURNAL OF GYNECOLOGICAL CANCER				29		SI	15	A9	A9				10.1136/ijgc-2019-IGCS.15						3	Meeting Abstract	SEP 2019	2019										1
J	Rocconi, R.; Grosen, E.; Ghamande, S.; Chan, J.; Barve, M.; Oh, J.; Tewari, D.; Morris, P.; Stevens, E.; Bottsford-Miller, J.; Tang, M.; Aaron, P.; Wallraven, G.; Bognar, E.; Manning, L.; Nemunaitis, J.; Slomovitz, B.; Herzog, T.; Monk, B.; Coleman, R.				Slomoivtz, Brian/AAB-3226-2022; Slomovitz, Brian/AAB-3247-2022				RANDOMIZED DOUBLE-BLIND PLACEBO CONTROLLED TRIAL OF FRONTLINE MAINTENANCE VIGIL IMMUNOTHERAPY (VITAL STUDY) IN STAGE III/IV OVARIAN CANCER: EFFICACY ASSESSMENT IN BRCA1/2-WT PATIENTS								INTERNATIONAL JOURNAL OF GYNECOLOGICAL CANCER				30			IGCS20_130	A11	A12				10.1136/ijgc-2020-IGCS.15						3	Meeting Abstract	NOV 2020	2020										0
J	Prodromidou, A.; Iavazzo, C.; Fotiou, A.; Psomiadou, V.; Drakou, M.; Vorgias, G.; Kalinoglou, N.				Iavazzo, Christos/AAN-2565-2020				CAN FIBRIN SEALANT AGENTS APPLIED AFTER LYMPH NODE DISSECTION IN PATIENTS WITH GYNECOLOGICAL MALIGNANCIES PREVENT LYMPHOCELE FORMATION? A SYSTEMATIC REVIEW AND META-ANALYSIS OF RANDOMIZED CONTROLLED TRIALS								INTERNATIONAL JOURNAL OF GYNECOLOGICAL CANCER				29			EP1103	A576	A576				10.1136/ijgc-2019-ESGO.1145						4	Meeting Abstract	NOV 2019	2019										0
J	Ezendam, N. P. M.; de Rooij, B. H.; Creutzberg, C. L.; Kruitwagen, R. F. P. M.; van Lonkhuijzen, L. R.; Apperloo, M. J. A.; Gerestein, K.; Baalbergen, A.; Boll, D.; Vos, M. C.; van de Poll-Franse, L. V.		ENSURE Study Grp		van de Poll, Lonneke/AAA-9509-2021; Vos, M.Caroline/AHC-5867-2022				EFFECT OF A REDUCED FOLLOW-UP SCHEDULE ON PATIENT SATISFACTION WITH CARE AMONG EARLY-STAGE ENDOMETRIAL CANCER PATIENTS: ONE-YEAR PRELIMINARY RESULTS OF THE ENSURE RANDOMIZED CONTROLLED TRIAL								INTERNATIONAL JOURNAL OF GYNECOLOGICAL CANCER				29			P195	A173	A173				10.1136/ijgc-2019-ESGO.252						4	Meeting Abstract	NOV 2019	2019										0
J	Yap, J.; Slade, D.; Fox, R.; Kaur, B.; Hughes, A.; Ganesan, R.; Velangi, S.; Luesley, D.								EPIVIN: A PHASE II DOUBLE-BLIND RANDOMISED CONTROL TRIAL INVESTIGATING THE USE OF EPIGALLOCATECHIN-3-GALLATE (VEREGEN (R), CATEPHEN (R)) VS PLACEBO IN THE TREATMENT OF USUAL-TYPED VULVAL INTRAEPITHELIAL NEOPLASIA								INTERNATIONAL JOURNAL OF GYNECOLOGICAL CANCER				29			P194	A173	A173				10.1136/ijgc-2019-ESGO.251						4	Meeting Abstract	NOV 2019	2019										1
J	Kohler, Christhardt; Jacob, Anna; Schneider, Viola; Schneider, Achim; Plaikner, Andrea								Transvaginal phase of laparoscopic radical hysterectomy								INTERNATIONAL JOURNAL OF GYNECOLOGICAL CANCER				30	4			553	554				10.1136/ijgc-2019-001139							Editorial Material	APR 2020	2020										2
J	Maurer, Tabea; von Grundherr, Julia; Patra, Stefan; Jaeger, Anna; Becher, Heiko; Schmalfeldt, Barbara; Zyriax, Birgit-Christiane; Chang-Claude, Jenny				Becher, Heiko/ABI-1234-2020	Becher, Heiko/0000-0002-8808-6667			An exercise and nutrition intervention for ovarian cancer patients during and after first-line chemotherapy (BENITA study): a randomized controlled pilot trial								INTERNATIONAL JOURNAL OF GYNECOLOGICAL CANCER				30	4			541	545				10.1136/ijgc-2019-000585							Article	APR 2020	2020	BackgroundData on the treatment-supporting effect of modifiable lifestyle factors such as nutrition and physical activity on survival or quality of life (QoL) are scarce in patients with ovarian cancer. Despite a strong rationale for evaluating the effect of a multimodal intervention and multiple studies targeting other cancer sites, randomized controlled trials (RCTs) on the effects of a combine…									2
J	Elyashiv, Osnat; Ledermann, Jonathan; Parmar, Gita; Farrelly, Laura; Counsell, Nicholas; Feeney, Amanda; El-Khouly, Fatima; Macdonald, Ian; Neto, Andreia; Arthur-Darkwa, Esther; Burnett, Eva; Jayson, Gordon C.; Mileshkin, Linda; Gourley, Charlie; Nicum, Shibani				; Ledermann, Jonathan/M-8353-2014	Counsell, Nicholas/0000-0002-0688-9192; Ledermann, Jonathan/0000-0003-3799-3539; Elyashiv, Osnat/0000-0001-8797-9538			ICON 9-an international phase III randomized study to evaluate the efficacy of maintenance therapy with olaparib and cediranib or olaparib alone in patients with relapsed platinum-sensitive ovarian cancer following a response to platinum-based chemotherapy								INTERNATIONAL JOURNAL OF GYNECOLOGICAL CANCER				31	1			134	138				10.1136/ijgc-2020-002073							Article	JAN 2021	2021	BackgroundTwo novel biological agents-cediranib targeting angiogenesis, and olaparib targeting DNA repair processes-have individually led to an improvement in ovarian cancer control. The aim of ICON9 is to investigate the combination of cediranib and olaparib maintenance in recurrent ovarian cancer following platinum-based therapy.Primary objectiveTo assess the efficacy of maintenance treatment w…									6
J	Marchetti, Claudia; De Felice, Francesca; Ergasti, Raffaella; Scambia, Giovanni; Fagotti, Anna				; De Felice, Francesca/I-2075-2017	Marchetti, Claudia/0000-0001-7098-8956; De Felice, Francesca/0000-0002-5119-8358			Letrozole in the management of advanced ovarian cancer: an old drug as a new targeted therapy								INTERNATIONAL JOURNAL OF GYNECOLOGICAL CANCER				30	7			1058	1064				10.1136/ijgc-2019-001128							Review	JUL 2020	2020	At present, there is no standard of care on the use of letrozole in ovarian cancer management. We performed a systematic review of the available literature addressing this issue. Data demonstrated a role for letrozole in ovarian cancer, in both the primary and recurrent setting. Letrozole, which has a favorable toxicity profile, seems to assure a prolonged recurrence-free interval, particularly w…									1
J	Falconer, Henrik; Palsdottir, Kolbrun; Stalberg, Karin; Dahm-Kahler, Pernilla; Ottander, Ulrika; Lundin, Evelyn Serreyn; Wijk, Lena; Kimmig, Rainer; Jensen, Pernille Tine; Eriksson, Ane Gerda Zahl; Maenpaa, Johanna; Persson, Jan; Salehi, Sahar				Eriksson, Ane Gerda/AAI-6110-2021; Stålberg, Karin/AAR-7484-2021; Salehi, Sahar/AAR-9515-2021	Stålberg, Karin/0000-0001-5527-8796; Salehi, Sahar/0000-0002-5426-2570; Palsdottir, Kolbrun/0000-0001-5440-1203; Falconer, Henrik/0000-0003-4427-9421; Jensen, Pernille Tine/0000-0002-1637-6040			Robot-assisted approach to cervical cancer (RACC): an international multi-center, open-label randomized controlled trial								INTERNATIONAL JOURNAL OF GYNECOLOGICAL CANCER				29	6			1072	1076				10.1136/ijgc-2019-000558							Article	JUL 2019	2019	Background Radical hysterectomy with pelvic lymphadenectomy represents the standard treatment for early-stage cervical cancer. Results from a recent randomized controlled trial demonstrate that minimally invasive surgery is inferior to laparotomy with regards to disease-free and overall survival. Primary Objective To investigate the oncologic safety of robot-assisted surgery for early-stage cervi…									57
J	Ray-Coquard, Isabelle; Hatcher, Helen; Bompas, Emmanuelle; Casado, Antonio; Westermann, Annekke; Isambert, Nicolas; Casali, Paolo Giovanni; Pratap, Sarah; Stark, Daniel; Valverde, Claudia; Anand, Anjana; Huizing, Manon; Floquet, Anne; Lindner, Lars; Hermes, Barbara; Seddon, Beatrice; Coens, Corneel; Jones, Robin; Reed, Nick				Jones, Robin L/AAO-3738-2020; Casali, Paolo Giovanni/D-1524-2017	Jones, Robin L/0000-0003-4173-3844; Casado Herraez, Antonio/0000-0002-8200-3306; /0000-0002-1348-832X; Casali, Paolo Giovanni/0000-0003-4056-8023; Bompas, Emmanuelle/0000-0003-4414-7760			A randomized double-blind phase II study evaluating the role of maintenance therapy with cabozantinib in high-grade uterine sarcoma after stabilization or response to doxorubicin +/- ifosfamide following surgery or in metastatic first line treatment (EORTC62113)								INTERNATIONAL JOURNAL OF GYNECOLOGICAL CANCER				30	10			1633	1637				10.1136/ijgc-2020-001519							Article	OCT 2020	2020	Background Uterine sarcomas are a group of rare tumors that include different subtypes. Patients with histopathological high-grade diseases are at high-risk of recurrence or progression, and have a poor prognosis. We aim to explore the most appropriate management in patients with uterine high-grade sarcomas.Primary objective To assess the efficacy of maintenance treatment with cabozantinib in pat…									2
J	Nitecki, Roni; Moss, Haley A.; Watson, Catherine H.; Urbauer, Diana L.; Melamed, Alexander; Lu, Karen H.; Lipkin, Steven M.; Offit, Kenneth; Rauh-Hain, Jose Alejandro; Frey, Melissa K.					Nitecki, Roni/0000-0002-6176-9441			Facilitated cascade testing (FaCT): a randomized controlled trial								INTERNATIONAL JOURNAL OF GYNECOLOGICAL CANCER				31	5			779	783				10.1136/ijgc-2020-002118							Article	MAY 2021	2021	Background Identifying mutation-carrying relatives of patients with hereditary cancer syndromes via cascade testing is an underused first step in primary cancer prevention. A feasibility study of facilitated genetic testing of at-risk relatives of patients with a known pathogenic mutation demonstrated encouraging uptake of cascade testingPrimary objective Our primary objective is to compare the p…									2
J	Cibula, David; Borcinova, Martina; Kocian, Roman; Feltl, David; Argalacsova, Sona; Dvorak, Pavel; Fischerova, Daniela; Dundr, Pavel; Jarkovsky, Jiri; Hoschlova, Eva; Slama, Jiri; Scambia, Giovanni				Borčinová, Martina/AAT-6588-2021	Borčinová, Martina/0000-0002-5016-149X			CERVANTES: an international randomized trial of radical surgery followed by adjuvant (chemo) radiation versus no further treatment in patients with early-stage, intermediate-risk cervical cancer (CEEGOG-CX-05; ENGOT-CX16)								INTERNATIONAL JOURNAL OF GYNECOLOGICAL CANCER				32	10			1327	1331				10.1136/ijgc-2022-003918					SEP 2022		Article	OCT 2022	2022	Background The role of adjuvant treatment in the intermediate-risk group of patients with early-stage cervical cancer is controversial and is supported by a single randomized Gynecologic Oncology Group (GOG) 92 study performed more than 20 years ago. Recent retrospective studies have shown excellent local control in this group of patients after radical surgery with no additional adjuvant treatmen…									4
J	Lopes, Andre; Yamada, Alayne Magalhaes Trindade Domingues; Cardenas, Thais de Campos; de Carvalho, Jaqueline Nunes; Oliveira, Emilia de Azevedo; Ribeiro da Silva, Marina Elisa; Andrade, Juliana Fenerich Mauri; de Souza Neto, Eduardo; Barros, Lilian Arruda do Rego; Costa, Ronaldo Lucio Rangel					Lopes, Andre/0000-0002-4986-8738			PROPER-PRehabilitatiOn Plus Enhanced Recovery after surgery versus enhanced recovery after surgery in gynecologic oncology: a randomized clinical trial								INTERNATIONAL JOURNAL OF GYNECOLOGICAL CANCER				32	2			195	197				10.1136/ijgc-2021-003170					NOV 2021		Article	FEB 2022	2022	Background Prehabilitation is a process that occurs before surgery and aims to improve patient functional capacity and enhance surgical recovery. This process includes medical, nutritional, physical, and psychological interventions that may reduce the duration of hospital stay and provide postoperative physical benefits.Primary Objective To evaluate the impact of a prehabilitation program on post…									1
J	Wang, Xia; Ding, Yan; Cai, Hui-Yuan; You, Jing; Fan, Fang-Qin; Cai, Zhi-Fang; An, Pei								Effectiveness of modified complex decongestive physiotherapy for preventing lower extremity lymphedema after radical surgery for cervical cancer: a randomized controlled trial								INTERNATIONAL JOURNAL OF GYNECOLOGICAL CANCER				30	6			757	763				10.1136/ijgc-2019-000911							Article	JUN 2020	2020	BackgroundThere is a lack of evidence in support of any prophylactic measure to prevent secondary lower extremity lymphedema after radical hysterectomy among patients with cervical cancer. This study aimed to determine the effectiveness of modified complex decongestive physiotherapy in reducing the risk of secondary lower extremity lymphedema after radical surgery.MethodsA randomized single-blind…									4
J	Classe, Jean-Marc; Ferron, Gwennael; Ouldamer, Lobna; Gauthier, Tristan; Emambux, Sheik; Gladieff, Laurence; Dupre, Pierre-Francois; Anota, Amelie								CHRONO: randomized trial of the CHROnology of surgery after Neoadjuvant chemotherapy for Ovarian cancer								INTERNATIONAL JOURNAL OF GYNECOLOGICAL CANCER				32	8			1071	1075				10.1136/ijgc-2021-003320					MAR 2022		Article	AUG 2022	2022	Background In patients treated for advanced ovarian cancer not suitable for complete primary surgery, interval surgery after three courses of neoadjuvant chemotherapy has been considered standard management since the EORTC randomized trial published in 2010. An alternative approach with delayed surgery after six courses of neoadjuvant chemotherapy was reported in retrospective series.Primary Obje…									4
J	Mayadev, Jyoti; Nunes, Ana T.; Li, Mary; Marcovitz, Michelle; Lanasa, Mark C.; Monk, Bradley J.								CALLA: Efficacy and safety of concurrent and adjuvant durvalumab with chemoradiotherapy versus chemoradiotherapy alone in women with locally advanced cervical cancer: a phase III, randomized, double-blind, multicenter study								INTERNATIONAL JOURNAL OF GYNECOLOGICAL CANCER				30	7			1065	1070				10.1136/ijgc-2019-001135							Article	JUL 2020	2020	BackgroundConcurrent chemoradiotherapy is the standard of care for locally advanced cervical cancer. Concurrent chemoradiotherapy with programmed blockade of the cell death-1/programmed cell death-ligand 1 pathway may promote a more immunogenic environment through increased phagocytosis, cell death, and antigen presentation, leading to enhanced immune-mediated tumor surveillance.Primary Objective…									29
J	Nelson, Gregg; Bakkum-Gamez, Jamie; Kalogera, Eleftheria; Glaser, Gretchen; Altman, Alon; Meyer, Larissa A.; Taylor, Jolyn S.; Iniesta, Maria; Lasala, Javier; Mena, Gabriel; Scott, Michael; Gillis, Chelsia; Elias, Kevin; Wijk, Lena; Huang, Jeffrey; Nygren, Jonas; Ljungqvist, Olle; Ramirez, Pedro T.; Dowdy, Sean C.				Nygren, Jonas/AAQ-2775-2021	Nelson, Gregg/0000-0002-8177-1098; Iniesta, Maria/0000-0001-7306-5081; Altman, Alon/0000-0002-6345-4910; Gillis, Chelsia/0000-0002-0615-5922			Guidelines for perioperative care in gynecologic/oncology: Enhanced Recovery After Surgery (ERAS) Society recommendations-2019 update								INTERNATIONAL JOURNAL OF GYNECOLOGICAL CANCER				29	4			651	668				10.1136/ijgc-2019-000356							Article	MAY 2019	2019	Background This is the first updated Enhanced Recovery After Surgery (ERAS) Society guideline presenting a consensus for optimal perioperative care in gynecologic/oncology surgery.Methods A database search of publications using Embase and PubMed was performed. Studies on each item within the ERAS gynecologic/oncology protocol were selected with emphasis on meta-analyses, randomized controlled tri…									260
J	Marth, Christian; Tarnawski, Rafal; Tyulyandina, Alexandra; Pignata, Sandro; Gilbert, Lucy; Kaen, Diego; Rubio, M. Jesus; Frentzas, Sophia; Beiner, Mario; Magallanes-Maciel, Manuel; Farrelly, Laura; Choi, Chel Hun; Berger, Regina; Lee, Christine; Vulsteke, Christof; Hasegawa, Kosei; Braicu, Elena Ioanna; Wu, Xiaohua; McKenzie, Jodi; Lee, John J.; Makker, Vicky				Vulsteke, Christof/AAO-5115-2021; Tarnawski, Rafal/N-7526-2016	Vulsteke, Christof/0000-0002-4607-5660; Tarnawski, Rafal/0000-0001-6802-5093; Berger, Regina/0000-0003-2952-6797; Braicu, Ioana/0000-0001-5357-6001			Phase 3, randomized, open-label study of pembrolizumab plus lenvatinib versus chemotherapy for first-line treatment of advanced or recurrent endometrial cancer: ENGOT-en9/LEAP-001								INTERNATIONAL JOURNAL OF GYNECOLOGICAL CANCER				32	1			93	100				10.1136/ijgc-2021-003017					NOV 2021		Article	JAN 2022	2022	Background Pembrolizumab plus lenvatinib is a novel combination with promising efficacy in patients with advanced and recurrent endometrial cancer. This combination demonstrated high objective response rates in a single-arm phase 1b/2 trial of lenvatinib plus pembrolizumab in patients with advanced endometrial cancer (KEYNOTE-146/Study 111) after <= 2 previous lines of therapy. In a randomized ph…									7
J	van den Heerik, Anne Sophie V. M.; Horeweg, Nanda; Nout, Remi A.; Lutgens, Ludy C. H. W.; van der Steen-banasik, Elzbieta M.; Westerveld, G. Henrike; van den Berg, Hetty A.; Slot, Annerie; Koppe, Friederike L. A.; Kommoss, Stefan; Mens, Jan Willem M.; Nowee, Marlies E.; Bijmolt, Stefan; Cibula, David; Stam, Tanja C.; Jurgenliemk-Schulz, Ina M.; Snyers, An; Hamann, Moritz; Zwanenburg, Aleida G.; C…				Bosse, Tjalling/AFX-6970-2022; Horeweg, Nanda/ABF-4520-2020; Cibula, David/F-6900-2017; Putter, Hein/C-2244-2018	Bosse, Tjalling/0000-0002-6881-8437; Horeweg, Nanda/0000-0002-8581-4753; Cibula, David/0000-0001-6387-9356; Creutzberg, Carien/0000-0002-7008-4321; Putter, Hein/0000-0001-5395-1422; van den Heerik, Anne-Sophie/0000-0001-6403-0143			PORTEC-4a: international randomized trial of molecular profile-based adjuvant treatment for women with high-intermediate risk endometrial cancer								INTERNATIONAL JOURNAL OF GYNECOLOGICAL CANCER				30	12			2002	2007				10.1136/ijgc-2020-001929							Article	DEC 2020	2020	BackgroundVaginal brachytherapy is currently recommended as adjuvant treatment in patients with high-intermediate risk endometrial cancer to maximize local control and has only mild side effects and no or limited impact on quality of life. However, there is still considerable overtreatment and also some undertreatment, which may be reduced by tailoring adjuvant treatment to the patients' risk of …									55
J	Harter, Philipp; Pautier, Patricia; Van Nieuwenhuysen, Els; Reuss, Alexander; Redondo, Andres; Lindemann, Kristina; Kurzeder, Christian; Petru, Edgar; Heitz, Florian; Sehouli, Jalid; Degregorio, Nikolaus; Wimberger, Pauline; Burges, Alexander; Cron, Nadin; Ledermann, Jonathan; Lorusso, Domenica; Paoletti, Xavier; Marme, Frederik				; Lorusso, Domenica/K-6523-2016	Lindemann, Kristina/0000-0002-2162-0175; Lorusso, Domenica/0000-0003-0981-0598			Atezolizumab in combination with bevacizumab and chemotherapy versus bevacizumab and chemotherapy in recurrent ovarian cancer - a randomized phase III trial (AGO-OVAR 2.29/ENGOT-ov34)								INTERNATIONAL JOURNAL OF GYNECOLOGICAL CANCER				30	12			1997	2001				10.1136/ijgc-2020-001572							Article	DEC 2020	2020	BackgroundImprovement in clinical outcomes of patients with platinum-resistant disease is an unmet medical need and trials in this population are urgently needed. Checkpoint-inhibitors have already shown activity in multiple other tumor entities and ovarian cancer, especially in the combination with anti-angiogenic treatment.Primary objectiveTo test if the activity of non-platinum-based chemother…									5
J	Garcia-Duran, Carmen; Grau, Francisco; Villacampa, Guillermo; Oaknin, Ana					OAKNIN, ANA/0000-0002-3592-7194			ATOMICC trial: a randomized, open-label, phase II trial of anti-PD1, dostarlimab, as maintenance therapy for patients with high-risk locally advanced cervical cancer after chemoradiation								INTERNATIONAL JOURNAL OF GYNECOLOGICAL CANCER				32	9			1196	1200				10.1136/ijgc-2022-003370					APR 2022		Article	SEP 2022	2022	Background Currently, women diagnosed with high-risk locally advanced cervical cancer are at high risk of recurrence after treatment with concurrent chemoradiation and represent a population with high unmet need.Primary Objective The primary objective is to evaluate the progression-free survival of high-risk locally advanced cervical cancer patients who have achieved a partial or complete respons…									1
J	Moore, Kathleen N.; Pignata, Sandro		IMagyn050 Steering Comm			pignata, sandro/0000-0002-8836-2633			Trials in progress: IMagyn050/GOG 3015/ENGOT-OV39. A Phase III, multicenter, randomized study of atezolizumab versus placebo administered in combination with paclitaxel, carboplatin, and bevacizumab to patients with newly-diagnosed stage III or stage IV ovarian, fallopian tube, or primary peritoneal cancer								INTERNATIONAL JOURNAL OF GYNECOLOGICAL CANCER				29	2			430	433				10.1136/ijgc-2018-000071							Article	FEB 2019	2019	Background There is mounting pre-clinical and clinical evidence that combinations of immunotherapy, specifically programed cell death-1 (PD-1) inhibition, with chemotherapy and anti-angiogenesis agents, such as bevacizumab, result in markedly improved outcomes across a variety of tumor types including endometrial cancer, renal cell cancer, and non-small cell lung cancer. IMagyn050/GOG 3015/ENGOT-…									21
J	Abu-Rustum, Nadeem R.; Angioli, Roberto; Bailey, Arthur E.; Broach, Vance; Buda, Alessandro; Coriddi, Michelle R.; Dayan, Joseph H.; Frumovitz, Michael; Kim, Yong Man; Kimmig, Rainer; Leitao Jr, Mario M.; Muallem, Mustafa Zelal; McKittrick, Matt; Mehrara, Babak; Montera, Roberto; Moukarzel, Lea A.; Naik, Raj; Pedra Nobre, Silvana; Plante, Marie; Plotti, Francesco; Zivanovic, Oliver				Buda, Alessandro/AGH-1805-2022; Zivanovic, Oliver/AAK-9955-2021; Bailey, Arthur/GRN-8761-2022	Buda, Alessandro/0000-0002-7093-6862; /0000-0002-3351-9429; Muallem, Mustafa Zelal/0000-0003-4508-137X; Moukarzel, Lea/0000-0002-6987-6962			IGCS Intraoperative Technology Taskforce. Update on near infrared imaging technology: beyond white light and the naked eye, indocyanine green and near infrared technology in the treatment of gynecologic cancers								INTERNATIONAL JOURNAL OF GYNECOLOGICAL CANCER				30	5			670	683				10.1136/ijgc-2019-001127							Review	MAY 2020	2020										12
J	Obermair, Andreas; Nicklin, Jim; Gebski, Val; Hayes, Sandra C.; Graves, Nicholas; Mileshkin, Linda; Lin, Ming Yin; Beale, Phillip; Baxter, Eva; Robledo, Kristy; Salomon, Carlos; Hanna, George B.; Janda, Monika					Hayes, Sandra/0000-0002-7005-5184; Baxter, Eva/0000-0001-7685-8036; Robledo, Kristy/0000-0003-0213-7652; Lin, Ming Yin/0000-0003-2416-7326			A phase III randomized clinical trial comparing sentinel node biopsy with no retroperitoneal node dissection in apparent early-stage endometrial cancer - ENDO-3: ANZGOG trial 1911/2020								INTERNATIONAL JOURNAL OF GYNECOLOGICAL CANCER				31	12			1595	1601				10.1136/ijgc-2021-003029					NOV 2021		Article	DEC 2021	2021	Background Sentinel node biopsy is a surgical technique to explore lymph nodes for surgical staging of endometrial cancer, which has replaced full retroperitoneal lymph node dissection. However, the effectiveness of sentinel node biopsy, its value to patients, and potential harms compared with no-node dissection have never been shown in a randomized trial.Primary Objectives Stage 1 will test reco…									7
J	Koole, Simone; van Stein, Ruby; Sikorska, Karolina; Barton, Desmond; Perrin, Lewis; Brennan, Donal; Zivanovic, Oliver; Mosgaard, Berit Jul; Fagotti, Anna; Colombo, Pierre-Emmanuel; Sonke, Gabe; van Driel, W. J.		OVHIPEC-2 Steering Comm; Dutch OVHIPEC Grp		Zivanovic, Oliver/AAK-9955-2021; fagotti, anna AF/K-5233-2018	Mosgaard, Berit/0000-0002-3043-6986; van Stein, Ruby M./0000-0003-3390-3858; Perrin, Lewis/0000-0002-6119-8458; Koole, Simone N./0000-0002-8909-1935; Gaarenstroom, Katja/0000-0002-4702-1680; Retel, Valesca/0000-0002-5624-3234; Brennan, Donal/0000-0002-6747-3342			Primary cytoreductive surgery with or without hyperthermic intraperitoneal chemotherapy (HIPEC) for FIGO stage III epithelial ovarian cancer: OVHIPEC-2, a phase III randomized clinical trial								INTERNATIONAL JOURNAL OF GYNECOLOGICAL CANCER				30	6			888	892				10.1136/ijgc-2020-001231							Article	JUN 2020	2020	BackgroundThe addition of hyperthermic intraperitoneal chemotherapy (HIPEC) to interval cytoreductive surgery improves recurrence-free and overall survival in patients with FIGO stage III ovarian cancer who are ineligible for primary cytoreductive surgery. The effect of HIPEC remains undetermined in patients who are candidates for primary cytoreductive surgery.Primary objectiveThe primary objecti…									28
J	Gonzalez Martin, Antonio; Sanchez Lorenzo, Luisa; Colombo, Nicoletta; DePont Christensen, Rene; Heitz, Florian; Meirovitz, Mihai; Selle, Frederic; van Gorp, Toon; Alvarez, Nuria; Sanchez, Javier; Marques, Carmen				Martín, Antonio González/AAC-5935-2020; Van Gorp, Toon/H-3235-2011	Martín, Antonio González/0000-0001-8376-9576; Van Gorp, Toon/0000-0002-1573-8716			A phase III, randomized, double blinded trial of platinum based chemotherapy with or without atezolizumab followed by niraparib maintenance with or without atezolizumab in patients with recurrent ovarian, tubal, or peritoneal cancer and platinum treatment free interval of more than 6 months: ENGOT-Ov41/GEICO 69-O/ANITA Trial								INTERNATIONAL JOURNAL OF GYNECOLOGICAL CANCER				31	4			617	622				10.1136/ijgc-2020-001633							Article	APR 2021	2021	Background Platinum based chemotherapy is the treatment of choice for ovarian cancer patients with a platinum treatment free interval of >6 months. Niraparib is an oral poly (ADP-ribose) polymerase inhibitor approved as maintenance therapy after a response to platinum rechallenge, regardless of BRCA status. Atezolizumab is a humanized monoclonal antibody targeting programmed death-ligand 1 (PD-L1…									5
J	Gong, Han; Nie, Dan; Huang, Yue; Li, Zhengyu								Poly (ADP-ribose) polymerase (PARP) inhibitor regimens for ovarian cancer in phase III randomized controlled trials: a network meta-analysis								INTERNATIONAL JOURNAL OF GYNECOLOGICAL CANCER				30	10			1576	1582				10.1136/ijgc-2020-001373							Article	OCT 2020	2020	Introduction We aimed to evaluate poly (ADP-ribose) polymerase (PARP) inhibitor (PARPi) regimens in BRCA-mutated ovarian cancer for patients responsive to front-line platinum (bevacizumab and olaparib, veliparib and chemotherapy, olaparib) or platinum-sensitive relapsed (olaparib, rucaprib, niraparib) patients in phase III randomized controlled trials. Methods A network meta-analysis was utilized…									5
J	Reuss, Alexander; du Bois, Andreas; Harter, Philipp; Fotopoulou, Christina; Sehouli, Jalid; Aletti, Giovanni; Guyon, Frederic; Greggi, Stefano; Mosgaard, Berit Jul; Reinthaller, Alexander; Hilpert, Felix; Schade-Brittinger, Carmen; Chi, Dennis S.; Mahner, Sven				Aletti, Giovanni/AAM-9781-2020	Aletti, Giovanni/0000-0003-4602-5601; Guyon, Frederic/0000-0002-2647-3004			TRUST: Trial of Radical Upfront Surgical Therapy in advanced ovarian cancer (ENGOT ov33/AGO-OVAR OP7)								INTERNATIONAL JOURNAL OF GYNECOLOGICAL CANCER				29	8			1327	1331				10.1136/ijgc-2019-000682							Article	OCT 2019	2019	Background Primary cytoreductive surgery followed by chemotherapy has been considered standard management for patients with advanced ovarian cancer over decades. An alternative approach of interval debulking surgery following neoadjuvant chemotherapy was subsequently reported by two randomized phase III trials (EORTC-GCG, CHORUS), which were criticized owing to important limitations, especially r…									73
J	Mayadev, Jyoti; Zamarin, Dmitriy; Deng, Wei; Lankes, Heather; O'Cearbhaill, Roisin; Aghajanian, Carol A.; Schilder, Russell								Anti-PD-L1 (atezolizumab) as an immune primer and concurrently with extended-field chemoradiotherapy for node-positive locally advanced cervical cancer								INTERNATIONAL JOURNAL OF GYNECOLOGICAL CANCER				30	5			701	704				10.1136/ijgc-2019-001012							Article	MAY 2020	2020	BackgroundThere is a lack of data exploring the use and optimal timing of immunotherapy and chemoradiation therapy (CRT) in node-positive cervical cancer. Further translational research into mechanisms of response and resistance to immunotherapy in advanced cervical cancer is warranted.Primary Objective(s)To determine if sequencing of atezolizumab and CRT result in differential immune activation,…									15
J	van den Heerik, Anne Sophie V. M.; Horeweg, Nanda; de Boer, Stephanie M.; Bosse, Tjalling; Creutzberg, Carien L.				Horeweg, Nanda/ABF-4520-2020; de Boer, Stephanie/AAO-3419-2021; Bosse, Tjalling/AFX-6970-2022	Horeweg, Nanda/0000-0002-8581-4753; de Boer, Stephanie/0000-0002-8454-1597; Bosse, Tjalling/0000-0002-6881-8437; van den Heerik, Anne-Sophie/0000-0001-6403-0143; Creutzberg, Carien/0000-0002-7008-4321			Adjuvant therapy for endometrial cancer in the era of molecular classification: radiotherapy, chemoradiation and novel targets for therapy								INTERNATIONAL JOURNAL OF GYNECOLOGICAL CANCER				31	4			594	604				10.1136/ijgc-2020-001822							Review	APR 2021	2021	Endometrial cancer is primarily treated with surgery. Adjuvant treatment strategies for endometrial cancer, such as external beam pelvic radiotherapy, vaginal brachytherapy, chemotherapy, and combined chemotherapy and radiotherapy, have been studied in several randomized trials. Adjuvant treatment is currently based on the presence of clinico-pathological risk factors. Low-risk disease is adequat…									24
J	Francisco Grau, Juan; Farinas-Madrid, Lorena; Oaknin, Ana								A randomized phase III trial of platinum chemotherapy plus paclitaxel with bevacizumab and atezolizumab versus platinum chemotherapy plus paclitaxel and bevacizumab in metastatic (stage IVB), persistent, or recurrent carcinoma of the cervix: the BEATcc study (ENGOT-Cx10/GEICO 68-C/JGOG1084/GOG-3030)								INTERNATIONAL JOURNAL OF GYNECOLOGICAL CANCER				30	1			139	143				10.1136/ijgc-2019-000880							Article	JAN 2020	2020	Background Patients with metastatic, recurrent, or persistent cervical cancer not amenable to local control and/or distant metastases have a very poor prognosis, only being candidates for palliative-systemic therapy. First line standard treatment in this scenario is based on cisplatin/paclitaxel plus bevacizumab (GOG 240 regimen) with a short median overall survival (16.8 months) and progression-…									30
J	Tu, Hua; Huang, He; Xian, Bingna; Li, Jibin; Wang, Ping; Zhao, Weidong; Chen, Xiaojun; Xie, Xing; Wang, Chunyan; Kong, Beihua; Xiao, Jing; Zhang, Ping; Liu, Jihong		PHENIX Investigators and CSEM grp		Li, Ji-Bin/J-6381-2018	Li, Ji-Bin/0000-0001-7632-3648; Liu, Jihong/0000-0003-3464-2901			Sentinel lymph node biopsy versus pelvic lymphadenectomy in early-stage cervical cancer: a multi-center randomized trial (PHENIX/CSEM 010)								INTERNATIONAL JOURNAL OF GYNECOLOGICAL CANCER				30	11			1829	1833				10.1136/ijgc-2020-001857							Article	NOV 2020	2020	BackgroundThere is no accepted strategy for applying sentinel lymph node (SLN) biopsy as an alternative to pelvic lymphadenectomy in cervical cancer. It is unclear whether and when pelvic lymphadenectomy can be safely replaced by SLN biopsy alone.Primary ObjectiveTo comprehensively compare the oncological outcomes of SLN biopsy with pelvic lymphadenectomy in patients with and without SLN metastas…									9
J	Koutoukidis, Dimitrios A.; Beeken, Rebecca J.; Manchanda, Ranjit; Burnell, Matthew; Ziauddeen, Nida; Michalopoulou, Moscho; Knobf, M. Tish; Lanceley, Anne				Manchanda, Ranjit/AEP-0906-2022; Ziauddeen, Nida/AAJ-2278-2020	Manchanda, Ranjit/0000-0003-3381-5057; Ziauddeen, Nida/0000-0002-8964-5029; Beeken, Rebecca/0000-0001-8287-9351; Lanceley, Anne/0000-0001-9143-9710			Diet, physical activity, and health-related outcomes of endometrial cancer survivors in a behavioral lifestyle program: the Diet and Exercise in Uterine Cancer Survivors (DEUS) parallel randomized controlled pilot trial								INTERNATIONAL JOURNAL OF GYNECOLOGICAL CANCER				29	3			531	540				10.1136/ijgc-2018-000039							Article	MAR 2019	2019	Objectives To explore the effectiveness of a theory-based behavioral lifestyle intervention on health behaviors and quality of life in endometrial cancer survivors.'Methods This was a secondary analysis of a randomized controlled pilot trial conducted in two UK hospitals enrolling disease-free stage I-IVA endometrial cancer survivors. Participants were allocated to an 8-week group-based healthy e…									11
J	Lord, Rosemary; Rauniyar, Jyoti; Morris, Tamsin; Condon, Orlaith; Jones, Rachel; Miller, Rowan; Hall, Marcia; Lofts, Fiona; Glasspool, Rosalind M.; Hudson, Emma					Morris, Tamsin/0000-0003-4475-5483; Hall, marcia/0000-0003-0039-5041			Real world outcomes in platinum sensitive relapsed ovarian, fallopian tube, or peritoneal cancer treated in routine clinical practice in the United Kingdom prior to poly-ADP ribose polymerase inhibitors								INTERNATIONAL JOURNAL OF GYNECOLOGICAL CANCER				30	7			1026	1033				10.1136/ijgc-2019-000973							Article	JUL 2020	2020	Introduction The introduction of poly-ADP ribose polymerase inhibitors in ovarian cancer has demonstrated significantly improved progression free survival in four randomized controlled clinical trials in patients with platinum sensitive relapsed ovarian cancer. While overall survival data remain immature, this real world evidence study sets a baseline for future evaluation of poly-ADP ribose poly…									2
J	Koole, Simone N.; Bruijs, Leigh; Fabris, Cristina; Sikorska, Karolina; Engbersen, Maurits; Schagen van Leeuwen, Jules H.; Schreuder, Henk W. R.; Hermans, Ralph H.; van der Velden, Jacobus; Arts, Henriette J. G.; van Ham, Maaike; Van Dam, Peter; Vuylsteke, Peter; Lahaye, Max; Sonke, Gabe; van Driel, Willemien				Vuylsteke, peter/GXW-1169-2022; Engbersen, Maurits/AAI-3198-2021	Engbersen, Maurits/0000-0002-4523-2345; Vuylsteke, Peter/0000-0001-6401-3722; van der Velden, Jacobus/0000-0002-5985-1163; Koole, Simone N./0000-0002-8909-1935			Central radiology assessment of the randomized phase III open-label OVHIPEC-1 trial in ovarian cancer								INTERNATIONAL JOURNAL OF GYNECOLOGICAL CANCER				30	12			1928	1934				10.1136/ijgc-2020-001825							Article	DEC 2020	2020	IntroductionHyperthermic intraperitoneal chemotherapy (HIPEC) improved investigator-assessed recurrence-free survival and overall survival in patients with stage III ovarian cancer in the phase III OVHIPEC-1 trial. We analyzed whether an open-label design affected the results of the trial by central blinded assessment of recurrence-free survival, and tested whether HIPEC specifically targets the …									3
J	Hoegl, Jorge; Viveros-Carreno, David; Palacios, Tatiana; Gallego-Ardila, Andres; Rauh-Hain, Jose Alejandro; Estrada, Erick Estuardo; Noll, Florencia; Krause, Kate; Baiocchi, Glauco; Minig, Lucas; Grillo-Ardila, Carlos Fernando; Pareja, Rene				Hoegl, Jorge/ADC-1607-2022; Viveros-Carreño, David/AAO-1702-2021; Baiocchi, Glauco/H-2400-2012	Hoegl, Jorge/0000-0003-0063-3871; Viveros-Carreño, David/0000-0001-9395-0627; Krause, Kate/0000-0001-9473-0335; Estrada, Erick/0000-0002-5184-556X; Noll, Florencia/0000-0003-4815-3914; Baiocchi, Glauco/0000-0002-8193-5582; Minig, Lucas/0000-0001-7648-5604			Peritoneal carcinomatosis after minimally invasive surgery versus open radical hysterectomy: systematic review and meta-analysis								INTERNATIONAL JOURNAL OF GYNECOLOGICAL CANCER													10.1136/ijgc-2022-003937					NOV 2022		Review; Early Access		2022	ObjectiveTo assess the incidence of peritoneal carcinomatosis in patients undergoing minimally invasive or open radical hysterectomy for cervical cancer. MethodsThe MEDLINE (accessed through Ovid), Embase, Cochrane Central Register of Controlled Trials (CENTRAL), Clinical Trials, and Scopus databases were searched for articles published from inception up to April 2022. Articles published in Engli…									0
J	Bergamini, Alice; Bocciolone, Luca; Fodor, Andrei; Candiani, Massimo; Mangili, Giorgia				Fodor, Andrei/J-8701-2016; BERGAMINI, ALICE/AAN-2060-2020; Candiani, Massimo/ABG-9811-2020	Fodor, Andrei/0000-0002-9285-4390; BERGAMINI, ALICE/0000-0002-1915-8313; mangili, giorgia/0000-0002-8451-429X; Bocciolone, Luca/0000-0001-5098-0500; CANDIANI, Massimo/0000-0002-2129-2626			Management of recurrent ovarian cancer: when platinum-based regimens are not a therapeutic option								INTERNATIONAL JOURNAL OF GYNECOLOGICAL CANCER				29	9			1431	1436				10.1136/ijgc-2019-000624							Review	NOV 2019	2019	Ovarian cancer relapses have been traditionally classified according to the platinum-free interval, leading to an arbitrary categorization of possible scenarios and treatment options. Its relevance in assessing treatment strategies has been revised in the last several years, as the panorama is constantly changing in the era of personalized medicine and targeted therapies. Factors to be considered…									7
J	Shenker, Rachel; Stephens, Sarah J.; Davidson, Brittany; Chino, Junzo					Chino, Junzo/0000-0002-3633-9685			Role of stereotactic body radiotherapy in gynecologic radiation oncology								INTERNATIONAL JOURNAL OF GYNECOLOGICAL CANCER				32	3			372	379				10.1136/ijgc-2021-002466							Review	MAR 2022	2022	Stereotactic body radiotherapy (SBRT, also referred to as stereotactic ablative radiotherapy (SABR)) has been used in the treatment of primary and metastatic solid tumors, and increasingly so in gynecologic oncology. This review article aims to summarize the current literature describing the utility of SBRT in the primary, recurrent, and limited metastatic settings for gynecologic malignancies. T…									1
J	Kumar, Satyam; Long, Joanna; Kehoe, Sean; Sundar, Sudha; Cummins, Carole					Kumar, Satyam/0000-0001-9832-7324; Sundar, Sudha/0000-0002-5843-3015; Cummins, Carole/0000-0001-5464-1944			Quality of life outcomes following surgery for advanced ovarian cancer: a systematic review and meta-analysis								INTERNATIONAL JOURNAL OF GYNECOLOGICAL CANCER				29	8			1285	1291				10.1136/ijgc-2018-000125							Review	OCT 2019	2019	Background Quality of life after ovarian cancer treatment is an important goal for patients. Complex debulking surgeries and platinum based chemotherapy are often required but quality of life after surgery is rarely reported. Objectives To describe quality of life outcomes after surgery for advanced ovarian cancer in a systematic review and meta-analysis. Search strategy MEDLINE, EMBASE, and CENT…									7
J	Lin, Lilie L.; Lakomy, David S.; Ning, Matthew S.; Simpkins, Fiona; Jhingran, Anuja					Lakomy, David/0000-0001-8866-1003; Ning, Matthew/0000-0002-2932-5584			Combining novel agents with radiotherapy for gynecologic malignancies: beyond the era of cisplatin								INTERNATIONAL JOURNAL OF GYNECOLOGICAL CANCER				30	4			409	423				10.1136/ijgc-2020-001227							Review	APR 2020	2020	Therapeutic strategies combining radiation therapy with novel agents have become an area of intense research focus in oncology and are actively being investigated for a wide range of solid tumors. The mechanism of action of these systemic agents can be stratified into three general categories: (1) enhancement or alteration of the immune system; (2) disruption of DNA damage response mechanisms; an…									12
J	Garcia Garcia, Yolanda; de Juan Ferre, Ana; Mendiola, Cesar; Barretina-Ginesta, Maria-Pilar; Gaba Garcia, Lydia; Santaballa Bertran, Ana; Bover Barcelo, Isabel; Gil-Martin, Marta; Manzano, Aranzazu; Rubio Perez, Maria Jesus; Romeo Marin, Margarita; Arqueros Nunez, Cristina; Garcia-Martinez, Elena; Gonzalez Martin, Antonio				; Gonzalez Martin, Antonio/AAC-5935-2020	MANZANO, ARANZAZU/0000-0001-5694-1801; Gonzalez Martin, Antonio/0000-0001-8376-9576; Garcia Garcia, Yolanda/0000-0002-0280-4382			Efficacy and safety results from GEICO 1205, a randomized phase II trial of neoadjuvant chemotherapy with or without bevacizumab for advanced epithelial ovarian cancer								INTERNATIONAL JOURNAL OF GYNECOLOGICAL CANCER				29	6			1050	1056				10.1136/ijgc-2019-000256							Article	JUL 2019	2019	Background Bevacizumab is an approved treatment after primary debulking surgery for ovarian cancer. However, there is limited information on bevacizumab added to neoadjuvant chemotherapy before interval debulking surgery. Objective To evaluate neoadjuvant bevacizumab in a randomized phase II trial. Methods Patients with newly diagnosed stage III/IV high-grade serous/endometrioid ovarian cancer we…									13
J	Cohen, Paul A.; Webb, Penelope M.; King, Madeleine; Obermair, Andreas; Gebski, Val; Butow, Phyllis; Morton, Rachael; Lawson, Wanda; Yates, Patsy; Campbell, Rachel; Meniawy, Tarek; McMullen, Michelle; Dean, Andrew; Goh, Jeffrey; McNally, Orla; Mileshkin, Linda; Beale, Philip; Beach, Rhonda; Hill, Jane; Dixon, Cyril; Hegarty, Sue; Codde, Jim; Ives, Angela; Lee, Yeh Chen; Brand, Alison; Mellon, Anne…				Cohen, Paul A/AAC-8199-2022	Cohen, Paul A/0000-0002-4860-9232; Ives, Angela Denise/0000-0001-5734-0821; Yates, Patsy/0000-0001-8946-8504; Meniawy, Tarek/0000-0002-1457-6137; Campbell, Dr Rachel/0000-0002-5013-8361; Lee, Yeh Chen/0000-0003-2009-8263			Getting the MOST out of follow-up: a randomized controlled trial comparing 3 monthly nurse led follow-up via telehealth, including monitoring CA125 and patient reported outcomes using the MOST (Measure of Ovarian Symptoms and Treatment concerns) with routine clinic based or telehealth follow-up, after completion of first line chemotherapy in patients with epithelial ovarian cancer								INTERNATIONAL JOURNAL OF GYNECOLOGICAL CANCER				32	4			560	565				10.1136/ijgc-2021-002999					SEP 2021		Article	APR 2022	2022	Background Physical symptoms, anxiety, depression, fear of recurrence, sexual dysfunction, and social withdrawal are common in women after treatment for ovarian cancer. Most patients would like and need help dealing with these symptoms. The traditional model of follow-up care is unstructured and largely focused on diagnosing recurrent disease, and most oncologists lack skills to identify and mana…									2
J	Arend, Rebecca; Westin, Shannon Neville; Coleman, Robert L.								Decision analysis for secondline maintenance treatment of platinum sensitive recurrent ovarian cancer: a review								INTERNATIONAL JOURNAL OF GYNECOLOGICAL CANCER				30	5			684	694				10.1136/ijgc-2019-001041							Review	MAY 2020	2020	Most women with ovarian cancer experience disease relapse, presenting numerous treatment challenges for clinicians. Maintenance therapy in the relapsed setting aims to extend the time taken for a cancer to progress, thus delaying the need for additional treatments. Four therapies are currently approved in the USA for secondline maintenance treatment of platinum sensitive, recurrent ovarian cancer…									4
J	Tu, Hua; Huang, He; Ouyang, Yi; Liu, Qing; Xian, Bingna; Song, Kun; Chen, Gang; Shen, Yuanming; Liu, Jihong					Liu, Jihong/0000-0003-3464-2901			Neoadjuvant chemotherapy followed by radical surgery versus concurrent chemoradiotherapy in patients with FIGO stage IIB cervical cancer: the CSEM 006 study								INTERNATIONAL JOURNAL OF GYNECOLOGICAL CANCER				31	1			129	133				10.1136/ijgc-2020-001357							Article	JAN 2021	2021	BackgroundConcurrent chemoradiotherapy is the first-line treatment for FIGO stage IIB cervical cancer. Neoadjuvant chemotherapy followed by radical surgery may provide another treatment option.Primary objectiveTo compare the therapeutic outcomes of neoadjuvant chemotherapy followed by surgery with cisplatin-based concurrent chemoradiotherapy for stage IIB cervical cancer.Study hypothesisWe hypoth…									5
J	Madariaga, Ainhoa; Bowering, Valerie; Ahrari, Soha; Oza, Amit M.; Lheureux, Stephanie				Madariaga, Ainhoa/ABG-9146-2020	Madariaga, Ainhoa/0000-0001-7166-9762; Oza, Amit/0000-0002-9510-8641			Manage wisely: poly (ADP-ribose) polymerase inhibitor (PARPi) treatment and adverse events								INTERNATIONAL JOURNAL OF GYNECOLOGICAL CANCER				30	7			903	915				10.1136/ijgc-2020-001288							Review	JUL 2020	2020	Poly (ADP-ribose) polymerase (PARP) inhibitors (PARPi) have transformed the treatment landscape in front-line and recurrent high-grade serous ovarian cancer. Maintenance strategies with PARPi have been assessed in randomized phase III trials in ovarian cancer; switch maintenance in the case of olaparib, niraparib, and rucaparib; and concurrent followed by continuation maintenance with veliparib. …									23
J	Rossi, Emma C.								Current state of sentinel lymph nodes for women with endometrial cancer								INTERNATIONAL JOURNAL OF GYNECOLOGICAL CANCER				29	3			613	621				10.1136/ijgc-2018-000075							Review	MAR 2019	2019	Sentinel lymph node (SLN) biopsy has been investigated as an alternative to conventional pelvic and para-aorticlymphadenectomy for the surgical staging of endometrial cancer. Clinical trials have established the accuracy of sentinel nodes in the detecting metastatic disease. Novel advancements in tracers from the historically favored blue dyes and radio labeled colloids to near infrared imaging o…									12
J	Lorusso, Domenica; Hilpert, Felix; Gonzalez Martin, Antonio; Rau, Joern; Ottevanger, Petronella; Greimel, Elfriede; Lueck, Hans-Joachim; Selle, Frederic; Colombo, Nicoletta; Kroep, Judith R.; Mirza, Mansoor R.; Berger, Regina; Pardo, Beatriz; Grischke, Eva-Maria; Berton-Rigaud, Dominique; Martinez-Garcia, Jeronimo; Vergote, Ignace; Redondo, Andres; Cardona, Andres; Bastiere-Truchot, Lydie; du Boi…		PENELOPE Trial Investigators		joly, florence/AAF-9191-2020; Tognon, Germana/AAB-3834-2019; DeCensi, Andrea/AEF-2941-2022; Ottevanger, Petronella Beatrix/N-3577-2014; Colombo, Nicoletta/AAB-8319-2019; Lorusso, Domenica/K-6523-2016; Gonzalez Martin, Antonio/AAC-5935-2020	DeCensi, Andrea/0000-0003-2635-4491; Ottevanger, Petronella Beatrix/0000-0001-8209-487X; Cardona, Andres/0000-0002-3873-0194; Kroep, Judith/0000-0003-2671-1903; Lorusso, Domenica/0000-0003-0981-0598; Gonzalez Martin, Antonio/0000-0001-8376-9576; Redondo Sanchez, Andres/0000-0002-7257-5642			Patient-reported outcomes and final overall survival results from the randomized phase 3 PENELOPE trial evaluating pertuzumab in low tumor human epidermal growth factor receptor 3 (HER3) mRNA-expressing platinum-resistant ovarian cancer								INTERNATIONAL JOURNAL OF GYNECOLOGICAL CANCER				29	7			1141	1147				10.1136/ijgc-2019-000370							Article	SEP 2019	2019	Introduction The PENELOPE trial evaluated pertuzumab added to chemotherapy for biomarker-selected platinum-resistant ovarian cancer. As previously reported, pertuzumab did not statistically significantly improve progression-free survival (primary end point: HR 0.74, 95% CI 0.50 to 1.11), although results in the paclitaxel and gemcitabine cohorts suggested activity. Here, we report final overall s…									9
J	Hall, Marcia; Bertelli, Gianfilippo; Li, Louise; Green, Clare; Chan, Steve; Yeoh, Chit Cheng; Hasan, Jurjees; Jones, Rachel; Ograbek, Agnes; Perren, Timothy J.				; Perren, Timothy/D-5387-2013	Hall, marcia/0000-0003-0039-5041; Perren, Timothy/0000-0001-8472-8856			Role of front-line bevacizumab in advanced ovarian cancer: the OSCAR study								INTERNATIONAL JOURNAL OF GYNECOLOGICAL CANCER				30	2			213	220				10.1136/ijgc-2019-000512							Article	FEB 2020	2020	Objective Two randomized phase III trials demonstrated the efficacy and safety of combining bevacizumab with front-line carboplatin/paclitaxel for advanced ovarian cancer. The OSCAR (NCT01863693) study assessed the impact of front-line bevacizumab-containing therapy on safety and oncologic outcomes in patients with advanced ovarian cancer in the UK.Methods Between May 2013 and April 2015, patient…									9
J	Pomel, Christophe; Akladios, Cherrif; Lambaudie, Eric; Rouzier, Roman; Ferron, Gwennael; Lecuru, Fabrice; Classe, Jean-Marc; Fourchotte, Virginie; Paillocher, Nicolas; Wattiez, Arnaud; Montoriol, Pierre-Francois; Thivat, Emilie; Beguinot, Marie; Canis, Michel					Akladios, Cherif/0000-0001-6189-2741			Laparoscopic management of advanced epithelial ovarian cancer after neoadjuvant chemotherapy: a phase II prospective multicenter non-randomized trial (the CILOVE study)								INTERNATIONAL JOURNAL OF GYNECOLOGICAL CANCER				31	12			1572	1578				10.1136/ijgc-2021-002888					OCT 2021		Article	DEC 2021	2021	Objective The aim of this study was to explore the feasibility and safety of the laparoscopic approach after neoadjuvant chemotherapy among selected chemosensitive patients with advanced ovarian cancer. Methods The CILOVE study was a phase II prospective non-randomized multicenter study. It aimed to enroll 47 women with unresectable disease at the time of initial diagnosis (International Federati…									2
J	Emons, Guenter; Kim, Jae-Weon; Weide, Karin; de Gregorio, Nikolaus; Wimberger, Pauline; Trillsch, Fabian; Gabriel, Boris; Denschlag, Dominik; Kommoss, Stefan; Aydogdu, Mustafa; Papathemelis, Thomas; Gropp-Meier, Martina; Muallem, Mustafa-Zelal; Kuehn, Cristin; Mueller, Andreas; Frank, Matthias; Weigel, Michael; Bronger, Holger; Lampe, Bjorn; Rau, Jorn; Schade-Brittinger, Carmen; Harter, Philipp				Trillsch, Fabian/AFO-4235-2022	/0000-0002-3351-9429; Muallem, Mustafa Zelal/0000-0003-4508-137X			Endometrial Cancer Lymphadenectomy Trial (ECLAT) (pelvic and Para-aortic lymphadenectomy in patients with stage I or II endometrial cancer with high risk of recurrence; AGO-OP.6)								INTERNATIONAL JOURNAL OF GYNECOLOGICAL CANCER				31	7			1075	1079				10.1136/ijgc-2021-002703							Article	JUL 2021	2021	Background The impact of comprehensive pelvic and para-aortic lymphadenectomy on survival in patients with stage I or II endometrial cancer with a high risk of recurrence is not reliably documented. The side effects of this procedure, including lymphedema and lymph cysts, are evident.Primary Objective Evaluation of the effect of comprehensive pelvic and para-aortic lymphadenectomy in the absence …									5
J	Burbano, Javier; Heredia, Fernando; Sanabria, Daniel; Ardila, Edison Gilberto; Viveros-Carreno, David; Rodriguez, Juliana				Viveros-Carreño, David/AAO-1702-2021	Viveros-Carreño, David/0000-0001-9395-0627; rodriguez, juliana/0000-0002-5472-4093			Neoadjuvant chemotherapy prior to fertility-sparing surgery in cervical tumors larger than 2 cm: a systematic review on fertility and oncologic outcomes								INTERNATIONAL JOURNAL OF GYNECOLOGICAL CANCER				31	3			387	398				10.1136/ijgc-2020-001765							Review	MAR 2021	2021	BackgroundManagement of cervical cancer tumors >2 cm has been a subject of controversy, with management often considered as either up-front radical trachelectomy or neoadjuvant chemotherapy before fertility-sparing surgery.MethodsA systematic literature review was conducted following the Preferred Reporting Items for Systematic reviews and Meta-Analysis (PRISMA) checklist. This study was register…									8
J	Gezer, Sener; Duman Ozturk, Seda; Hekimsoy, Turkay; Vural, Cigdem; Isgoren, Serkan; Yucesoy, Izzet; Corakci, Aydin				Gezer, Şener/AAX-5992-2021; öztürk, seda duman/G-1112-2018; isgoren, serkan/HHZ-6171-2022				Cervical versus endometrial injection for sentinel lymph node detection in endometrial cancer: a randomized clinical trial								INTERNATIONAL JOURNAL OF GYNECOLOGICAL CANCER				30	3			325	331				10.1136/ijgc-2019-000860							Article	MAR 2020	2020	ObjectiveTo evaluate the relationship between pelvic/para-aortic sentinel lymph node status and two different injection sites of 99m-technetium (Tc-99m)-labeled phytate in patients with endometrial cancer.MethodsThis was a randomized controlled trial involving 81 patients with endometrial cancer. In the cervical group (n=40), injections of Tc-99m were performed at the 3 and 9 o'clock positions of…									10
J	Murillo, Raul; Ordonez-Reyes, Camila				Murillo, Raúl/AAY-4416-2021	Ordonez-Reyes, Camila/0000-0002-8941-9064			Human papillomavirus (HPV) vaccination: from clinical studies to immunization programs								INTERNATIONAL JOURNAL OF GYNECOLOGICAL CANCER				29	8			1317	1326				10.1136/ijgc-2019-000582							Review	OCT 2019	2019	Cervical cancer incidence and mortality have decreased in high-income countries, but low- and middle-income countries continue to bear a significant burden from the disease. Human papillomavirus (HPV) vaccines are a promising alternative for disease control; however, their introduction is slow in settings with greater need. We conducted a review of HPV vaccine efficacy and effectiveness reported …									8
J	Lambaudie, Eric; Bannier-Braticevic, Cecile; Villaron-Goetgheluck, Charlene; Zemmour, Christophe; Boher, Jean-Marie; Ben Soussan, Patrick; Pakradouni, Jihane; Brun, Clement; Lopez Almeida, Leonor; Marino, Patricia								TRAINING-Ovary 01 (connecTed pRehabiliAtIoN pelvIc caNcer surGery): multicenter randomized study comparing neoadjuvant chemotherapy for patients managed for ovarian cancer with or without a connected pre-habilitation program								INTERNATIONAL JOURNAL OF GYNECOLOGICAL CANCER				31	6			920	924				10.1136/ijgc-2020-002128							Article	JUN 2021	2021	Background Patients undergoing neoadjuvant chemotherapy before surgery for advanced ovarian cancer may have impaired functional capacity, nutritional status, and emotional well-being.Primary objective(s) TRAINING-01 aims to determine if a connected pre-habilitation program during neoadjuvant chemotherapy for patients treated for an advanced ovarian cancer will improve physical capacity before maj…									7
J	Bisch, Steven; Findley, Rachelle; Ince, Christina; Nardell, Maria; Nelson, Gregg					Nelson, Gregg/0000-0002-8177-1098; Findley, Rachelle/0000-0002-6104-2779			Efficacy of pre-operative pharmacologic thromboprophylaxis on incidence of venous thromboembolism following major gynecologic and gynecologic oncology surgery: a systematic review and meta-analysis								INTERNATIONAL JOURNAL OF GYNECOLOGICAL CANCER				31	2			257	264				10.1136/ijgc-2020-001991							Review	FEB 2021	2021	IntroductionVenous thromboembolism remains a significant complication following major gynecologic surgery. Evidence is lacking on whether it is beneficial to give pharmacologic thromboprophylaxis pre-operatively. The aim of this meta-analysis was to assess the role of pre-operative pharmacologic thromboprophylaxis in preventing post-operative venous thromboembolism.MethodsPubMed, EMBASE, and the …									1
J	Newton, Claire; Nordin, Andy; Rolland, Philip; Ind, Thomas; Larsen-Disney, Peter; Martin-Hirsch, Pierre; Beaver, Kinter; Bolton, Helen; Peevor, Richard; Fernandes, Andrea; Kew, Fiona; Sengupta, Partha; Miles, Tracie; Buckley, Lynn; Manderville, Helen; Gajjar, Ketan; Morrison, Jo; Ledermann, Jonathan; Frost, Jonathan; Lawrence, Alexandra; Sundar, Sudha; Fotopoulou, Christina				Morrison, Jo/AAK-2858-2020	Morrison, Jo/0000-0003-0000-520X; Sundar, Sudha/0000-0002-5843-3015			British Gynaecological Cancer Society recommendations and guidance on patient-initiated follow-up (PIFU)								INTERNATIONAL JOURNAL OF GYNECOLOGICAL CANCER				30	5			695	700				10.1136/ijgc-2019-001176							Review	MAY 2020	2020	The National Cancer Survivorship Initiative through the National Health Service (NHS) improvement in the UK started the implementation of stratified pathways of patient-initiated follow-up (PIFU) across various tumor types. Now the initiative is continued through the Living With and Beyond Cancer program by NHS England. Evidence from non-randomized studies and systematic reviews does not demonstr…									19
J	McMullen, Michelle; Karakasis, Katherine; Loembe, Bienvenu; Dean, Emma; Parr, Graem; Oza, Amit M.								DUETTE: a phase II randomized, multicenter study to investigate the efficacy and tolerability of a second maintenance treatment in patients with platinum-sensitive relapsed epithelial ovarian cancer, who have previously received poly(ADP-ribose) polymerase (PARP) inhibitor maintenance treatment								INTERNATIONAL JOURNAL OF GYNECOLOGICAL CANCER				30	11			1824	1828				10.1136/ijgc-2020-001694							Article	NOV 2020	2020	BackgroundWith the success of poly(ADP-ribose) polymerase (PARP) inhibitor therapy in the first-line and second-line treatment settings, a new patient population is emerging with platinum-sensitive relapsed ovarian cancer, who have previously received a PARP inhibitor in the maintenance setting and for whom no second maintenance standard of care exists. DUETTE (NCT04239014) will evaluate the comb…									3
J	Ozdemir, Isa Aykut; Comba, Cihan; Demirayak, Gokhan; Gulseren, Varol; Erdogan, Sakir Volkan; Aslanova, Fidan; Afsar, Selim; Gungorduk, Kemal				Afsar, Selim/AFT-3348-2022; Comba, Cihan/AAI-7358-2020; Gungorduk, Kemal/A-1163-2018	Afsar, Selim/0000-0002-2757-1765; Gungorduk, Kemal/0000-0002-2325-1756; Erdogan, Sakir Volkan/0000-0002-7976-8287			Impact of pre-operative walking on post-operative bowel function in patients with gynecologic cancer								INTERNATIONAL JOURNAL OF GYNECOLOGICAL CANCER				29	8			1311	1316				10.1136/ijgc-2019-000633							Article	OCT 2019	2019	Background There is a paucity of data on whether pre-operative walking and functional capacity has a direct association with post-operative gastrointestinal function in patients who have undergone surgery to treat gynecologic cancers. Objective To explore the relationship between pre-operative walking and post-operative recovery of bowel function. Methods This randomized trial was performed from …									6
J	Miralpeix, Ester; Mancebo, Gemma; Gayete, Sonia; Corcoy, Marta; Sole-Sedeno, Josep-Maria					Mancebo Moreno, Gemma/0000-0001-5859-7936; Sole-Sedeno, Josep M/0000-0002-0789-6896; Miralpeix, Ester/0000-0003-1708-6448			Role and impact of multimodal prehabilitation for gynecologic oncology patients in an Enhanced Recovery After Surgery (ERAS) program								INTERNATIONAL JOURNAL OF GYNECOLOGICAL CANCER				29	8			1235	1243				10.1136/ijgc-2019-000597							Review	OCT 2019	2019	Patients undergoing major surgery are predisposed to a decrease in functional capacity as a response to surgical stress that can delay post-operative recovery. A prehabilitation program consists of patient preparation strategies before surgery, and include pre-operative measures to improve functional capacity and enhance post-operative recovery. Multimodal prehabilitation may include exercise, nu…									27
J	Song, Jiheon; Le, Tien; Hopkins, Laura; Fung-Kee-Fung, Michael; Lupe, Krystine; Gaudet, Marc; Choan, E.; Samant, Rajiv					Song, Jiheon/0000-0002-8865-0758			A comparison of disease recurrence between robotic versus laparotomy approach in patients with intermediate-risk endometrial cancer								INTERNATIONAL JOURNAL OF GYNECOLOGICAL CANCER				30	2			160	166				10.1136/ijgc-2019-000838							Article	FEB 2020	2020	Objective Advances in minimally invasive surgery, particularly with robotic surgery, have resulted in improved peri-operative outcomes in patients with endometrial cancer. In addition, randomized trials have shown that addition of adjuvant radiotherapy following surgery improves loco-regional disease control among stage I intermediate-risk endometrial cancer patients. We aimed to investigate the …									19
J	Gaba, Faiza; Robbani, Sadiyah; Singh, Naveena; McCluggage, W. Glenn; Wilkinson, Nafisa; Ganesan, Raji; Bryson, Gareth; Rowlands, Gareth; Tyson, Charlotte; Arora, Rupali; Saridogan, Ertan; Hanson, Helen; Burnell, Matthew; Legood, Rosa; Evans, D. Gareth; Menon, Usha; Manchanda, Ranjit		PROTECTOR Team		Manchanda, Ranjit/AEP-0906-2022; Evans, D Gareth/AAB-4308-2022; Legood, Rosa/GQZ-9121-2022	Manchanda, Ranjit/0000-0003-3381-5057; Evans, D Gareth/0000-0002-8482-5784; Legood, Rosa/0000-0003-2761-5227; Menon, Usha/0000-0003-3708-1732; Gaba, Faiza/0000-0003-4081-6883			Preventing Ovarian Cancer through early Excision of Tubes and late Ovarian Removal (PROTECTOR): protocol for a prospective non-randomised multi-center trial								INTERNATIONAL JOURNAL OF GYNECOLOGICAL CANCER				31	2			286	291				10.1136/ijgc-2020-001541							Article	FEB 2021	2021	Background Risk-reducing salpingo-oophorectomy is the 'gold standard' for preventing tubo-ovarian cancer in women at increased risk. However, when performed in pre-menopausal women, it results in premature menopause and associated detrimental health consequences. This, together with acceptance of the central role of the fallopian tube in etiopathogenesis of high-grade serous carcinoma, by far the…									11
J	Marnitz, Simone; Tsunoda, Audrey Tieko; Martus, Peter; Vieira, Marcelo; Affonso Junior, Renato Jose; Nunes, Joao; Budach, Volker; Hertel, Hermann; Mustea, Alexander; Sehouli, Jalid; Scharf, Jens-Peter; Ulrich, Uwe; Ebert, Andreas; Piwonski, Iris; Kohler, Christhardt					Budach, Volker/0000-0002-2191-9871			Surgical versus clinical staging prior to primary chemoradiation in patients with cervical cancer FIGO stages IIB-IVA: oncologic results of a prospective randomized international multicenter (Uterus-11) intergroup study								INTERNATIONAL JOURNAL OF GYNECOLOGICAL CANCER				30	12			1855	1861				10.1136/ijgc-2020-001973							Article	DEC 2020	2020	ObjectiveRevised staging of patients with locally advanced cervical cancer is based on clinical examination, imaging, and potential surgical findings. A known limitation of imaging techniques is an appreciable rate of understaging. In contrast, surgical staging may provide more accurate information on lymph node involvement. The aim of this prospective study was to evaluate the impact of pre-trea…									34
J	Li, Richard; Shinde, Ashwin; Han, Ernest; Lee, Stephen; Beriwal, Sushil; Harkenrider, Matthew; Kamrava, Mitchell; Chen, Yi-Jen; Glaser, Scott								A proposal for a new classification of unfavorable risk criteria in patients with stage I endometrial cancer								INTERNATIONAL JOURNAL OF GYNECOLOGICAL CANCER				29	7			1086	1093				10.1136/ijgc-2019-000264							Article	SEP 2019	2019	Background Randomized trials describe differing sets of high-intermediate risk criteria.Objective To use the National Cancer Database to compare the impact of radiation therapy in patients with stage I endometrial cancer meeting different criteria, and define a classification of unfavorable risk.Methods Patients with stage I endometrial cancer between January 2010 and December 2014 were identifie…									3
J	Stewart, Katherine; Campbell, Sukhkamal; Frumovitz, Michael; Ramirez, Pedro T.; McKenzie, Laurie J.					Stewart, Katherine/0000-0001-6922-5433			Fertility considerations prior to conservative management of gynecologic cancers								INTERNATIONAL JOURNAL OF GYNECOLOGICAL CANCER				31	3			339	344				10.1136/ijgc-2020-001783							Review	MAR 2021	2021	Fertility-sparing management of early-stage gynecologic cancers is becoming more prevalent as increasing evidence demonstrates acceptable oncologic and reproductive outcomes in appropriately selected patients. However, in the absence of randomized controlled trials, most of the commonly used treatment algorithms are based only on observational studies. As women are increasingly postponing childbe…									1
J	Frijstein, Minke M.; Lok, Christianne A. R.; Coulter, John; van Trommel, Nienke E.; ten Kate-Booij, Marianne J.; Golfier, Francois; Seckl, Michael J.; Massuger, Leon F. A. G.		EOTTD Clinical Working Party		Lok, Christianne/ABB-4416-2020; , Nienke/AAM-7837-2020				Is there uniformity in definitions and treatment of gestational trophoblastic disease in Europe?								INTERNATIONAL JOURNAL OF GYNECOLOGICAL CANCER				29	1			108	112				10.1136/ijgc-2018-000028							Article	JAN 2019	2019	Objectives Because gestational trophoblastic disease is rare, little evidence is available from randomized controlled trials on optimal treatment and follow-up. Treatment protocols vary within Europe, and even between different centers within countries. One of the goals of the European Organization for Treatment of Trophoblastic Diseases (EOTTD) is to harmonize treatment in Europe. To provide a b…									9
J	Petousis, Stamatios; Croce, Sabrina; Kind, Michel; Margioula-Siarkou, Chrysoula; Babin, Guillame; Lalet, Caroline; Querleu, Dennis; Floquet, Anne; Pulido, Marina; Guyon, Frederic					Guyon, Frederic/0000-0002-2647-3004			BIOPSAR study: ultrasound-guided pre-operative biopsy to assess histology of sarcoma-suspicious uterine tumors: a new study protocol								INTERNATIONAL JOURNAL OF GYNECOLOGICAL CANCER				31	11			1476	1480				10.1136/ijgc-2021-002995							Article	NOV 2021	2021	Background The pre-operative differential diagnosis between a uterine leiomyoma and a sarcoma can be a challenge. Available diagnostic tools have difficulty distinguishing between the two pathologies. Primary Objective tau o evaluate the possibility of a pre-operative pathological diagnosis of atypical uterine muscle tumors by vaginal ultrasound-guided biopsy (VUGB). Study Hypothesis Diagnostic p…									4
J	Piovano, Elisa; Ferrero, Annamaria; Zola, Paolo; Marth, Christian; Mirza, Mansoor Raza; Lindemann, Kristina				Ferrero, Annamaria/AAI-6572-2020	Ferrero, Annamaria/0000-0002-2909-3699; Lindemann, Kristina/0000-0002-2162-0175			Clinical pathways of recovery after surgery for advanced ovarian/tubal/peritoneal cancer: an NSGO-MaNGO international survey in collaboration with AGOa focus on surgical aspects								INTERNATIONAL JOURNAL OF GYNECOLOGICAL CANCER				29	1			181	187				10.1136/ijgc-2018-000021							Article	JAN 2019	2019	Objectives This survey assessed the implementation of enhanced recovery after surgery (ERAS) for patients undergoing surgery for advanced ovarian cancer in three European cooperative study groups in Scandinavia, Italy, and Austria. The aim was to evaluate the landscape for future trials on ERAS pathways in ovarian cancer, because high-level evidence for such interventions is lacking.Methods In Ju…									5
J	Moukarzel, Lea A.; Feinberg, Jacqueline; Levy, Evan J.; Leitao Jr., Mario M.					Moukarzel, Lea/0000-0002-6987-6962			Current and novel mapping substances in gynecologic cancer care								INTERNATIONAL JOURNAL OF GYNECOLOGICAL CANCER				30	3			387	393				10.1136/ijgc-2019-001078							Review	MAR 2020	2020	Many tracers have been introduced into current medical practice with the purpose of improving lymphatic mapping techniques, anatomic visualization, and organ/tissue perfusion assessment. Among them, three tracers have dominated the field: indocyanine green, technetium-99m radiocolloid (Tc99(m)), and blue dye. Tc99(m) and blue dye are used individually or in combination; however, given particular …									5
J	Liu, Ying L.; Zhou, Qin C.; Iasonos, Alexia; Chi, Dennis S.; Zivanovic, Oliver; Sonoda, Yukio; Gardner, Ginger; Broach, Vance; O'Cearbhaill, Roisin; Konner, Jason A.; Grisham, Rachel; Aghajanian, Carol A.; Abu-Rustum, Nadeem R.; Tew, William; Long Roche, Kara				Zivanovic, Oliver/AAK-9955-2021				Pre-operative neoadjuvant chemotherapy cycles and survival in newly diagnosed ovarian cancer: what is the optimal number? A Memorial Sloan Kettering Cancer Center Team Ovary study								INTERNATIONAL JOURNAL OF GYNECOLOGICAL CANCER				30	12			1915	1921				10.1136/ijgc-2020-001641							Article	DEC 2020	2020	ObjectiveAlthough trials of neoadjuvant chemotherapy in ovarian cancer use 3 neoadjuvant cycles, real-world practice varies. We sought to evaluate the influence of increasing pre-operative cycles on survival, accounting for surgical outcomes.MethodsWe identified 199 women with newly diagnosed ovarian cancer recommended for neoadjuvant chemotherapy who underwent interval debulking surgery from Jul…									14
J	Nasioudis, Dimitrios; Latif, Nawar A.; Giuntoli II, Robert L.; Haggerty, Ashley F.; Cory, Lori; Kim, Sarah H.; Morgan, Mark A.; Ko, Emily M.								Role of adjuvant radiation therapy after radical hysterectomy in patients with stage IB cervical carcinoma and intermediate risk factors								INTERNATIONAL JOURNAL OF GYNECOLOGICAL CANCER				31	6			829	834				10.1136/ijgc-2021-002489							Article	JUN 2021	2021	Objective To investigate the outcomes of observation-alone versus adjuvant radiotherapy for patients with lymph node negative FIGO 2018 stage IB cervical carcinoma following radical hysterectomy with negative prognostic factors. Methods The National Cancer Database was accessed and patients with no history of another tumor, diagnosed with intermediate risk (defined as tumor size 2-4 cm with lymph…									5
J	Lundin, Evelyn Serreyn; Carlsson, Per; Wodlin, Ninnie Borendal; Nilsson, Lena; Kjolhede, Preben				Janson, Patrick/AAC-7581-2022				Cost-effectiveness of robotic hysterectomy versus abdominal hysterectomy in early endometrial cancer								INTERNATIONAL JOURNAL OF GYNECOLOGICAL CANCER				30	11			1719	1725				10.1136/ijgc-2020-001611							Article	NOV 2020	2020	ObjectivesTo compare total costs for hospital stay and post-operative recovery between robotic and abdominal hysterectomy in the treatment of early-stage endometrial cancer provided in an enhanced recovery after surgery (ERAS) setting. Costs were evaluated in relation to health impact, taking a societal perspective.MethodsCost analysis was based on data from an open randomized controlled trial in…									6
J	Nero, Camilla; Fagotti, Anna; Zannoni, Gian Franco; Palluzzi, Eleonora; Scambia, Giovanni; Petrillo, Marco				Zannoni, Gian Franco/AAC-4754-2020; fagotti, anna AF/K-5233-2018; Nero, Camilla/AAB-3854-2019	Zannoni, Gian Franco/0000-0002-4473-7560; Nero, Camilla/0000-0002-4442-4046; Palluzzi, Eleonora/0000-0002-9465-4624			Pathologic response to neoadjuvant chemotherapy in advanced ovarian cancer: utility of a scoring system to predict outcomes								INTERNATIONAL JOURNAL OF GYNECOLOGICAL CANCER				29	6			1064	1071				10.1136/ijgc-2019-000232							Review	JUL 2019	2019	Background Growing evidence supports the role of neoadjuvant chemotherapy in patients with advanced epithelial ovarian cancer. Currently, there is no shared histopathologic scoring system to assess pathologic response in the specimens obtained at interval surgery after neoadjuvant chemotherapy This review aims to summarize the literature on pathologic response, focusing on proposed scoring system…									2
J	Kim, Josephine S.; Liang, Margaret I.; Prendergast, Emily N.; Alldredge, Jill; Datta, Avisek; Hurteau, Jean A.; Kirschner, Carolyn V.; Rodriguez, Gustavo; Vogel, Tilley J.; Brooks, Rebecca A.; Cass, Ilana; Cohen, Joshua G.; Penner, Kristine R.; Wang, Chi E.; Moore, Elena S. Diaz								Clinical outcomes in ovarian cancer patients receiving three versus more cycles of chemotherapy after neoadjuvant treatment and interval cytoreductive surgery								INTERNATIONAL JOURNAL OF GYNECOLOGICAL CANCER				29	7			1156	1163				10.1136/ijgc-2019-000374							Article	SEP 2019	2019	Objectives To compare clinical outcomes for stage IIIC and IV ovarian cancer patients receiving neoadjuvant chemotherapy and interval cytoreductive surgery followed by up to three versus more cycles of post-operative chemotherapy.Methods We conducted a multi-institution retrospective cohort study of patients treated from January 2005 to February 2016 with neoadjuvant platinum-based therapy follow…									4
J	Tranoulis, Anastasios; Georgiou, Dimitra; Founta, Christina; Mehra, Gautam; Sayasneh, Ahmad; Nath, Rahul								Use of electrochemotherapy in women with vulvar cancer to improve quality-of-life in the palliative setting: a meta-analysis								INTERNATIONAL JOURNAL OF GYNECOLOGICAL CANCER				30	1			107	114				10.1136/ijgc-2019-000868							Article	JAN 2020	2020	Introduction Electrochemotherapy involves the use of transient tumor permeabilization via electric pulses in combination with low-dose chemotherapeutic agents. It has recently emerged as an alternative treatment modality in vulvar cancer. The aim of this meta-analysis was to ascertain the effectiveness of electrochemotherapy in the context of palliative care. Methods The following databases were …									6
J	Gultekin, Melis; Esen, Caglayan Selenge Beduk; Balci, Beril; Alanyali, Senem; Yildirim, Berna Akkus; Guler, Ozan Cem; Sari, Sezin Yuce; Ergen, Sefika Arzu; Sahinler, Ismet; Cetin, Ilknur Alsan; Onal, Cem; Yildiz, Ferah; Ozsaran, Zeynep				Yıldırım, Berna/V-5717-2017; Beduk, Selenge/AAR-3284-2021; Güler, Ozan Cem/AAC-5654-2020; Ergen, Şefika Arzu/AAG-5533-2019; Onal, Cem/D-5195-2014	Yıldırım, Berna/0000-0001-6661-4185; Beduk, Selenge/0000-0001-9967-8177; Güler, Ozan Cem/0000-0001-6908-3412; Ergen, Şefika Arzu/0000-0002-7819-2335; Onal, Cem/0000-0002-2742-9021; ALSAN CETIN, ILKNUR/0000-0003-4206-6393			Role of vaginal brachytherapy boost following adjuvant external beam radiotherapy in cervical cancer: Turkish Society for Radiation Oncology Gynecologic Group Study (TROD 04-002)								INTERNATIONAL JOURNAL OF GYNECOLOGICAL CANCER				31	2			185	193				10.1136/ijgc-2020-001733							Article	FEB 2021	2021	ObjectiveThere are a limited number of studies supporting vaginal brachytherapy boost to external beam radiotherapy in the adjuvant treatment of cervical cancer. The aim of this study was to assess the impact of the addition of vaginal brachytherapy boost to adjuvant external beam radiotherapy on oncological outcomes and toxicity in patients with cervical cancer.MethodsPatients treated with post-…									6
J	van den Akker, Mick J. E.; Horeweg, Nanda; Beltman, Jogchum Jan; Creutzberg, Carien L.; Nout, Remi A.				Horeweg, Nanda/ABF-4520-2020	Horeweg, Nanda/0000-0002-8581-4753; Creutzberg, Carien/0000-0002-7008-4321			Efficacy and toxicity of postoperative external beam radiotherapy or chemoradiation for early-stage cervical cancer								INTERNATIONAL JOURNAL OF GYNECOLOGICAL CANCER				30	12			1878	1886				10.1136/ijgc-2019-001131							Article	DEC 2020	2020	ObjectiveThe aim of this study was to assess the impact of the evolving role of the addition of chemotherapy to postoperative radiotherapy on oncological outcomes and toxicity in patients with early-stage cervical cancer after radical hysterectomy.MethodsRetrospective cohort study of patients with stage IB1-IIB FIGO 2009 cervical cancer treated from November 1999 to May 2015 by primary surgery an…									5
J	Rees, Margaret; Angioli, Roberto; Coleman, Robert L.; Glasspool, Rosalind M.; Plotti, Francesco; Simoncini, Tommaso; Terranova, Corrado				Simoncini, Tommaso/AAC-1879-2019	Simoncini, Tommaso/0000-0002-2971-0079			European Menopause and Andropause Society (EMAS) and International Gynecologic Cancer Society (IGCS) position statement on managing the menopause after gynecological cancer: focus on menopausal symptoms and osteoporosis								INTERNATIONAL JOURNAL OF GYNECOLOGICAL CANCER				30	4			428	433				10.1136/ijgc-2020-001217							Article	APR 2020	2020	Worldwide, it is estimated that about 1.3 million new gynecological cancer cases are diagnosed each year. For 2018, the predicted annual totals were cervix uteri 569 847, corpus uteri 382 069, ovary 295 414, vulva 44 235, and va gina 17 600. Treatments include hysterectomy with or without bilateral salpingo-oophorectomy, radiotherapy, and chemotherapy. These can result in loss of ovarian function…									4
J	Andersen, Berit; Njor, Sisse Helle; Jensen, Anne Marie Schak; Johansen, Tonje; Jeppesen, Ulla; Svanholm, Hans				Njor, Sisse/S-4486-2017; Andersen, Berit/J-3402-2017	Njor, Sisse/0000-0003-0429-4176; Andersen, Berit/0000-0003-4074-6504			HrHPV testing vs liquid-based cytology in cervical cancer screening among women aged 50 and older: a prospective study								INTERNATIONAL JOURNAL OF GYNECOLOGICAL CANCER				30	11			1678	1683				10.1136/ijgc-2020-001457							Article	NOV 2020	2020	IntroductionEvidence supports high-risk human papilloma virus (HPV) testing as the primary cervical cancer screening tool. However, benefits and harms should be carefully considered before replacing liquid-based cytology. In women age 50 and older, we evaluated how a commercially available DNA amplification HPV test compares with routine liquid-based cytology.MethodsThis prospective study include…									3
[truncated: 13 more columns]
