# Supplementary material for: Clinical trial registration and CONSORT adherence in obstetrics and gynecology journals: a cross-sectional analysis of Chinese- and English-language publications
Source: PeerJ. 2026 Apr 21;14:e21140. doi: 10.7717/peerj.21140 (PMC13108464; doi:10.7717/peerj.21140)
Supplement: Supplemental Information 1 [file peerj-14-21140-s001.zip › Raw data-updated/RCT-English journals/Original data/17.xls]

## Sheet: savedrecs
Publication Type	Authors	Book Authors	Group Authors	Book Group Authors	Researcher Ids	ORCIDs	Book Editors	Author - Arabic	Article Title	Article Title - SciELO	Article Title - SciELO	Article Title - Chinese	Article Title - Russian	Patent Number	Patent Assignee	Source Title - Arabic	Source Title	Source Title - Korean	Book Series Title	Book Series Subtitle	Volume	Issue	Special Issue	Meeting Abstract	Start Page	End Page	Article Number	Version	Version History	DOI	Book DOI	License Name	License URI	License Description	Early Access Date	Supplement	Document Type	Publication Date	Publication Year	Abstract	Abstract - Foreign	Abstract - English Transliteration	Abstract - Foreign	Abstract - Korean	Conference Title	Conference Date	Conference Sponsor	Conference Location	Times Cited, WoS Core
J	Revelli, Alberto; Gennarelli, Gianluca; Sestero, Marta; Canosa, Stefano; Carosso, Andrea; Salvagno, Francesca; Pittatore, Giulia; Filippini, Claudia; Benedetto, Chiara				gennarelli, gianluca/AAF-7991-2021				A prospective randomized trial comparing corifollitropin-alpha late-start (day 4) versus standard administration (day 2) in expected poor, normal, and high responders undergoing controlled ovarian stimulation for IVF (vol 37, pg 1163, 2020)								JOURNAL OF ASSISTED REPRODUCTION AND GENETICS				38	4			987	987				10.1007/s10815-021-02091-7					FEB 2021		Correction	APR 2021	2021										0
J	Eskew, Ashley M.; Reschke, Lauren D.; Woolfolk, Candice; Schulte, Maureen B.; Boots, Christina E.; Broughton, Darcy E.; Jimenez, Patricia T.; Omurtag, Kenan R.; Keller, Sarah L.; Ratts, Valerie S.; Odem, Randall R.; Jungheim, Emily S.								Effect of endometrial mechanical stimulation in an unselected population undergoing in vitro fertilization: futility analysis of a double-blind randomized controlled trial (vol 36, pg 299, 2019)								JOURNAL OF ASSISTED REPRODUCTION AND GENETICS				36	6			1291	1291				10.1007/s10815-019-01453-6							Correction	JUN 2019	2019	The original version of this article unfortunately contained mistakes. The complete list of corrections is given below.									0
J	Revelli, Alberto; Gennarelli, Gianluca; Sestero, Marta; Canosa, Stefano; Carosso, Andrea; Salvagno, Francesca; Pittatore, Giulia; Filippini, Claudia; Benedetto, Chiara				Carosso, Andrea Roberto/ABC-9436-2020; gennarelli, gianluca/AAF-7991-2021	Carosso, Andrea Roberto/0000-0002-7734-4499; Canosa, Stefano/0000-0001-6402-6750			A prospective randomized trial comparing corifollitropin-alpha late-start (day 4) versus standard administration (day 2) in expected poor, normal, and high responders undergoing controlled ovarian stimulation for IVF (vol 37, pg 1163, 2020)								JOURNAL OF ASSISTED REPRODUCTION AND GENETICS				37	7			1765	1765				10.1007/s10815-020-01823-5					MAY 2020		Correction	JUL 2020	2020										0
J	Wang, Ange; Letourneau, Joseph M.; Juarez-Hernandez, Flor; Abel, Mary Kathryn; Mok-Lin, Evelyn; Rosen, Mitchell P.								Hormone concentrations of dominant follicles in the TALES randomized controlled trial comparing letrozole with tamoxifen								JOURNAL OF ASSISTED REPRODUCTION AND GENETICS				39	11			2617	2624				10.1007/s10815-022-02626-6					OCT 2022		Article	NOV 2022	2022	Background In this secondary analysis of the TAmoxifen or Letrozole in Estrogen Sensitive tumors (TALES) trial, we aimed to investigate if concurrent administration of letrozole vs. tamoxifen vs. no added treatment affects hormonal composition and size of stimulated ovarian follicles. Methods TALES is a randomized controlled trial of IVF stimulation for estrogen receptor (ER)-positive breast canc…									0
J	Simopoulou, Mara; Sfakianoudis, Konstantinos; Maziotis, Evangelos; Tsioulou, Petroula; Grigoriadis, Sokratis; Rapani, Anna; Giannelou, Polina; Asimakopoulou, Marilena; Kokkali, Georgia; Pantou, Amelia; Nikolettos, Konstantinos; Vlahos, Nikolaos; Pantos, Konstantinos				Maziotis, Evangelos/AAY-1369-2021; Simopoulou, Mara/AAT-3322-2020; Grigoriadis, Sokratis/AAX-4547-2020; Maziotis, Evangelos/GYU-9157-2022	Simopoulou, Mara/0000-0002-1000-9100; Grigoriadis, Sokratis/0000-0002-1861-8701; Maziotis, Evangelos/0000-0002-6717-166X; Giannelou, Polina/0000-0003-0714-8940; Vlahos, Nikos/0000-0001-8479-6517			PGT-A: who and when? Alpha systematic review and network meta-analysis of RCTs								JOURNAL OF ASSISTED REPRODUCTION AND GENETICS				38	8			1939	1957				10.1007/s10815-021-02227-9					MAY 2021		Review	AUG 2021	2021	Purpose Wide controversy is still ongoing regarding efficiency of preimplantation genetic testing for aneuploidy (PGT-A). This systematic review and meta-analysis, aims to identify the patient age group that benefits from PGT-A and the best day to biopsy. Methods A systematic search of the literature was performed on MEDLINE/PubMed, Embase and Cochrane Central Library up to May 2020. Eleven rando…									8
J	Noventa, Marco; Vitagliano, Amerigo; Andrisani, Alessandra; Blaganje, Mija; Vigano, Paola; Papaelo, Enrico; Scioscia, Marco; Cavallin, Francesco; Ambrosini, Guido; Cozzolino, Mauro				Noventa, Marco/ABB-4669-2020	Noventa, Marco/0000-0002-7809-6001			Testosterone therapy for women with poor ovarian response undergoing IVF: a meta-analysis of randomized controlled trials								JOURNAL OF ASSISTED REPRODUCTION AND GENETICS				36	4			673	683				10.1007/s10815-018-1383-2							Review	APR 2019	2019	PurposeThe aim of the present systematic review and meta-analysis was to summarize evidence on the effectiveness of testosterone supplementation for poor ovarian responders (POR) on IVF outcomes. The primary outcome was live birth rate (LBR); secondary outcomes were clinical pregnancy rate (CPR), miscarriage rate (MR), total and MII oocytes, and total embryos.MethodsThis meta-analysis of randomiz…									23
J	Haas, Jigal; Miller, Tal Elkan; Nahum, Ravit; Aizer, Adva; Kirshenbaum, Michal; Zilberberg, Eran; Lebovitz, Oshrit; Orvieto, Raoul				Lebovitz, Oshrit/AAF-4482-2021	Lebovitz, Oshrit/0000-0003-1171-110X			The role of ICSI vs. conventional IVF for patients with advanced maternal age-a randomized controlled trial								JOURNAL OF ASSISTED REPRODUCTION AND GENETICS				38	1			95	100				10.1007/s10815-020-01990-5					OCT 2020		Article	JAN 2021	2021	Objectives This study aimed to evaluate the role of intracytoplasmic sperm injection (ICSI) in the treatment of non-male factor infertile patients aged >= 39. Methods This is a single-center, prospective, randomized controlled clinical trial, between March 2018 and December 2019. Sixty-nine patients were recruited, and sixty patients participated in the study. Their ovaries were randomized prior …									8
J	Smith, Meghan B.; Ho, Jacqueline R.; Cortessis, Victoria; Chen, Irene Jiyao; Bendikson, Kristin A.; Paulson, Richard J.; McGinnis, Lynda K.; Ahmady, Ali					Chen, Irene Jiayao/0000-0001-5470-655X; Cortessis, Victoria/0000-0002-2339-1089			What is the optimal timing of intracytoplasmic sperm injection (ICSI) after EGG retrieval? A randomized controlled trial								JOURNAL OF ASSISTED REPRODUCTION AND GENETICS				38	8			2151	2156				10.1007/s10815-021-02216-y					JUN 2021		Article	AUG 2021	2021	Purpose To determine if oocyte denudation and ICSI at 36.5 versus 39 h post HCG and/or Lupron trigger (2.5 h versus 5 h post-oocyte retrieval) influences fertilization and blastulation rates in good prognosis couples Methods We performed a prospective, randomized controlled trial of 12 patients undergoing IVF with ICSI at an academic fertility center, resulting in 206 MII oocytes analyzed. At tim…									1
J	De Vos, Anick; dos Santos-Ribeiro, Samuel; Tournaye, Herman; Verheyen, Greta					De Vos, Anick/0000-0001-5311-1589; Verheyen, Greta/0000-0003-4677-2084			Birthweight of singletons born after blastocyst-stage or cleavage-stage transfer: analysis of a data set from three randomized controlled trials								JOURNAL OF ASSISTED REPRODUCTION AND GENETICS				37	1			127	132				10.1007/s10815-019-01641-4							Article	JAN 2020	2020	Purpose The present post hoc analysis aims to study the neonatal data of singletons born from three randomized controlled trials (RCTs) which compared the outcome of day 3 and day 5 transfers.Methods Our analysis included 208 liveborn singletons from three existing RCTs (publication dates 2004, 2005, and 2006), 93 children from cleavage-stage transfers and 115 from blastocyst-stage transfers. Van…									5
J	Moustafa, Sarah; Rosen, Emma; Goodman, Linnea								Patient and provider satisfaction with saline ultrasound versus office hysteroscopy for uterine cavity evaluation prior to in vitro fertilization: a randomized controlled trial								JOURNAL OF ASSISTED REPRODUCTION AND GENETICS				38	3			627	634				10.1007/s10815-021-02065-9					FEB 2021		Article	MAR 2021	2021	Purpose To compare patient and provider satisfaction with saline ultrasound (SIS) versus office hysteroscopy for cavity evaluation prior to in vitro fertilization (IVF) and to assess the capability of hysteroscopy to manage pathology at time of diagnosis to reduce delays and supernumerary procedures.Methods This was a randomized, controlled trial in a university fertility clinic. One hundred enro…									4
J	Eskew, Ashley M.; Reschke, Lauren D.; Woolfolk, Candice; Schulte, Maureen B.; Boots, Christina E.; Broughton, Darcy E.; Jimenez, Patricia T.; Omurtag, Kenan R.; Keller, Sarah L.; Ratts, Valerie S.; Odem, Randall R.; Jungheim, Emily S.								Effect of endometrial mechanical stimulation in an unselected population undergoing in vitro fertilization: futility analysis of a double-blind randomized controlled trial								JOURNAL OF ASSISTED REPRODUCTION AND GENETICS				36	2			299	305				10.1007/s10815-018-1356-5							Article	FEB 2019	2019	PurposeImplantation failure is a major limiting factor of successful in vitro fertilization (IVF). The objective of this study was to determine if endometrial mechanical stimulation (EMS) by endometrial biopsy in the luteal phase of the cycle prior to embryo transfer (ET) improves clinical outcomes in an unselected subfertile population.MethodsDouble-blind, randomized controlled trial of EMS vers…									14
J	Gharaei, Roghaye; Alyasin, Ashraf; Mahdavinezhad, Forough; Samadian, Esmaeil; Ashrafnezhad, Zhaleh; Amidi, Fardin					Gharaei, Roghaye/0000-0002-4252-4609			Randomized controlled trial of astaxanthin impacts on antioxidant status and assisted reproductive technology outcomes in women with polycystic ovarian syndrome								JOURNAL OF ASSISTED REPRODUCTION AND GENETICS				39	4			995	1008				10.1007/s10815-022-02432-0					MAR 2022		Article	APR 2022	2022	Purpose Polycystic ovary syndrome (PCOS), the most common endocrinopathy in women, is typically accompanied by a defective oxidative defense system. Here, we investigated the effect of astaxanthin (AST) as a powerful antioxidant on the oxidative stress (OS) response and assisted reproductive technology (ART) outcomes in PCOS patients. Methods In this double-blind, randomized, placebo-controlled t…									2
J	Ozgur, Kemal; Berkkanoglu, Murat; Bulut, Hasan; Yoruk, Gonul Didem Akay; Candurmaz, Nevrah Nal; Coetzee, Kevin				Bulut, Hasan/AAM-8328-2021	Bulut, Hasan/0000-0002-8538-4431; Coetzee, Kevin/0000-0002-8676-7020			Single best euploid versus single best unknown-ploidy blastocyst frozen embryo transfers: a randomized controlled trial								JOURNAL OF ASSISTED REPRODUCTION AND GENETICS				36	4			629	636				10.1007/s10815-018-01399-1							Article	APR 2019	2019	PurposeThis paper aims to investigate the efficacy of IVF with preimplantation genetic testing for aneuploidy (PGT-A), using only best-scoring blastocysts from young (35years) infertile patients undergoing single blastocyst frozen embryo transfers (FET).MethodIn this randomized controlled trial (RCT) registered 29 March 2017, 302 infertile patient-couples eligible to participate underwent autolog…									30
J	Ranisavljevic, Noemie; Raad, Jade; Anahory, Tal; Grynberg, Michael; Sonigo, Charlotte								Embryo transfer strategy and therapeutic options in infertile patients with thin endometrium: a systematic review								JOURNAL OF ASSISTED REPRODUCTION AND GENETICS				36	11			2217	2231				10.1007/s10815-019-01576-w							Review	NOV 2019	2019	Human endometrium has a key role in implantation process. The measurement of endometrial thickness is the most commonly used in clinical practice. Managing patients with thin endometrium still represents a major challenge for clinicians. The objective of this systematic review was to investigate all available interventions to improve endometrial thickness (EMT) in women with history of thin endom…									15
J	Revelli, Alberto; Gennarelli, Gianluca; Sestero, Marta; Canosa, Stefano; Carosso, Andrea; Salvagno, Francesca; Pittatore, Giulia; Filippini, Claudia; Benedetto, Chiara				Canosa, Stefano/ABD-8176-2020; gennarelli, gianluca/AAF-7991-2021; Carosso, Andrea Roberto/ABC-9436-2020	Canosa, Stefano/0000-0001-6402-6750;			A prospective randomized trial comparing corifollitropin-alpha late-start (day 4) versus standard administration (day 2) in expected poor, normal, and high responders undergoing controlled ovarian stimulation for IVF								JOURNAL OF ASSISTED REPRODUCTION AND GENETICS				37	5			1163	1170				10.1007/s10815-020-01742-5					MAR 2020		Article	MAY 2020	2020	Objective To assess whether corifollitropin-alpha (CF alpha) late-start administration (day 4) and standard administration (day 2) can obtain similar oocyte yield and live birth rate. Study design A randomized controlled trial. Setting University Hospital IVF Unit. Patients One hundred thirteen women undergoing IVF. Interventions Patients distributed in three subgroups (expected poor, normal, or …									8
J	Knudtson, Jennifer F.; Sun, Fangbai; Coward, R. Matthew; Hansen, Karl R.; Barnhart, Kurt T.; Smith, James; Legro, Richard S.; Diamond, Michael P.; Krawetz, Stephen A.; Zhang, Heping; Usadi, Rebecca; Baker, Valerie L.; Santoro, Nanette; Steiner, Anne Z.				krawetz, stephen/GQQ-3308-2022; Zhang, He/GXN-0028-2022				The relationship of plasma antioxidant levels to semen parameters: the Males, Antioxidants, and Infertility (MOXI) randomized clinical trial								JOURNAL OF ASSISTED REPRODUCTION AND GENETICS				38	11			3005	3013				10.1007/s10815-021-02301-2					AUG 2021		Article	NOV 2021	2021	Purpose The understanding of the role of plasma antioxidant levels in male fertility in the USA is limited. In a secondary analysis of the Males, Antioxidants, and Infertility (MOXI) randomized clinical trial, we sought to determine whether serum levels of vitamin E (alpha-tocopherol), zinc, and selenium were correlated with semen parameters and couple fertility outcomes. Methods This study is a …									3
J	Yetkinel, Selcuk; Kilicdag, Esra Bulgan; Aytac, Pinar Caglar; Haydardedeoglu, Buelent; Simsek, Erhan; Cok, Tayfun				Kılıçdağ, Esra Bulgan/AAK-8872-2021; Cok, Tayfun/AAH-5686-2020; aytac, pinar/AAC-9940-2020; Yetkinel, Selçuk/AAL-1530-2021	Kılıçdağ, Esra Bulgan/0000-0002-0942-9108; Yetkinel, Selçuk/0000-0002-2165-9168; Cok, Tayfun/0000-0003-1244-7419			Effects of the microfluidic chip technique in sperm selection for intracytoplasmic sperm injection for unexplained infertility: a prospective, randomized controlled trial								JOURNAL OF ASSISTED REPRODUCTION AND GENETICS				36	3			403	409				10.1007/s10815-018-1375-2							Article	MAR 2019	2019	PurposeThe new-generation spermatozoon selection method, microfluidic technique called Fertile Chip((R)) gives the chance to select spermatozoa with lower DNA fragmentation indexes. We aimed to determine the effect of microfluidic techniques for spermatozoon selection in ICSI treatment in patients with unexplained infertility.MethodsThis prospective randomized controlled study was conducted at a …									25
J	Marino, Angelo; Gullo, Salvatore; Sammartano, Francesca; Volpes, Aldo; Allegra, Adolfo					Marino, Angelo/0000-0002-3558-8153			Algorithm-based individualization methodology of the starting gonadotropin dose in IVF/ICSI and the freeze-all strategy prevent OHSS equally in normal responders: a systematic review and network meta-analysis of the evidence								JOURNAL OF ASSISTED REPRODUCTION AND GENETICS				39	7			1583	1601				10.1007/s10815-022-02503-2					MAY 2022		Review	JUL 2022	2022	Purpose Ovarian hyperstimulation syndrome (OHSS) represents a rare but dangerous condition associated with controlled ovarian stimulation (COS) in IVF/ICSI. Over the last decades, many strategies have been introduced into clinical practice with the objective of preventing this potentially life-threatening condition. Among these, the freeze-all policy has gained great popularity, thanks to improve…									0
J	Glujovsky, Demian; Pesce, Romina; Miguens, Mariana; Sueldo, Carlos E.; Lattes, Karinna; Ciapponi, Agustin				Glujovsky, Demian/AAJ-5743-2021	Glujovsky, Demian/0000-0002-0586-9341; Pesce, Romina/0000-0002-6990-5321; Ciapponi, Agustin/0000-0001-5142-6122			How effective are the non-conventional ovarian stimulation protocols in ART? A systematic review and meta-analysis								JOURNAL OF ASSISTED REPRODUCTION AND GENETICS				37	12			2913	2928				10.1007/s10815-020-01966-5					NOV 2020		Review	DEC 2020	2020	Purpose To compare the effectiveness of starting the ovarian stimulation on the early follicular phase (Conventional) with the newer range of non-conventional approaches starting in the luteal phase (Luteal), random-start, and studies implementing them in DuoStim (Conventional+Luteal). Methods Systematic review. We searched CENTRAL, PubMed, and Embase, on March 2020. We included randomized and no…									1
J	Florou, Panagiota; Anagnostis, Panagiotis; Theocharis, Patroklos; Chourdakis, Michail; Goulis, Dimitrios G.				Goulis, Dimitrios/AAG-4589-2020	Goulis, Dimitrios/0000-0002-5005-1995; Florou, Panagiota/0000-0002-1152-3013; Chourdakis, Michael/0000-0002-9490-8356			Does coenzyme Q(10)supplementation improve fertility outcomes in women undergoing assisted reproductive technology procedures? A systematic review and meta-analysis of randomized-controlled trials								JOURNAL OF ASSISTED REPRODUCTION AND GENETICS				37	10			2377	2387				10.1007/s10815-020-01906-3					AUG 2020		Review	OCT 2020	2020	Objective Increased oxidative stress has been identified as a pathogenetic mechanism in female infertility. However, the effect of specific antioxidants, such as coenzyme Q(10)(CoQ(10)), on the outcomes after assisted reproductive technologies (ART) has not been clarified. The aim of this study was to systematically review and meta-analyze the best available evidence regarding the effect of CoQ(1…									9
J	Kheil, Mira H.; Bahsoun, Reem; Sharara, Fady I.								Platelet-rich plasma: inconclusive evidence of reproductive outcomes in menopausal women								JOURNAL OF ASSISTED REPRODUCTION AND GENETICS				39	9			1987	1991				10.1007/s10815-022-02554-5					JUN 2022		Review	SEP 2022	2022	Purpose: The use of platelet-rich plasma is being investigated in reproductive medicine and clinically promoted as a fertility treatment for menopause. We aimed to review the literature on the impact of PRP on fertility in menopause.Methods: A literature search was performed using the PubMed and MEDLINE search engines. The search was limited to the English language. Articles studying PRP use in m…									0
J	Moawad, Gaby; Kheil, Mira H.; Ayoubi, Jean Marc; Klebanoff, Jordan S.; Rahman, Sara; Sharara, Fady, I					MOAWAD, GABY/0000-0002-3240-1496			Adenomyosis and infertility								JOURNAL OF ASSISTED REPRODUCTION AND GENETICS				39	5			1027	1031				10.1007/s10815-022-02476-2					MAR 2022		Review	MAY 2022	2022	Purpose Adenomyosis is a poorly understood entity with no unified treatment protocol. It has been thought to only affect the quality of life of older women, but growing evidence is highlighting the increased frequency of adenomyosis in younger patients and its possible effects on fertility outcomes. This can have a great impact on how clinicians screen, diagnose, and treat this condition. The aim…									0
J	Wu, Hanglin; Zhou, Ping; Lin, Xiaona; Wang, Shasha; Zhang, Songying								Endometrial preparation for frozen-thawed embryo transfer cycles: a systematic review and network meta-analysis								JOURNAL OF ASSISTED REPRODUCTION AND GENETICS				38	8			1913	1926				10.1007/s10815-021-02125-0					APR 2021		Review	AUG 2021	2021	Purpose To compare the effects of different endometrial preparation protocols for frozen-thawed embryo transfer (FET) cycles and present treatment hierairhy.Methods Systematic review with meta-analysis was performed by electronic searching of MEDIANE, the Cochrane Library, Embase, ClinicalTrials.gov and Google Scholar up to Dec 26, 2020. Randomised controlled trials (RCTs) or observational studie…									14
J	Kheil, Mira H.; Sharara, Fady, I; Ayoubi, Jean Marc; Rahman, Sara; Moawad, Gaby					MOAWAD, GABY/0000-0002-3240-1496			Endometrioma and assisted reproductive technology: a review								JOURNAL OF ASSISTED REPRODUCTION AND GENETICS				39	2			283	290				10.1007/s10815-022-02403-5					JAN 2022		Review	FEB 2022	2022	Purpose Endometriomas are a common cause of infertility necessitating assisted reproductive technology (ART). It had been previously thought that surgical removal of the endometriomas prior to ART would improve reproductive outcomes, but recent data suggests that surgical cystectomy might affect the ovarian reserve, decreasing the chances of ART success. The aim of this article is to review the l…									0
J	Scarselli, Filomena; Cursio, Elisabetta; Muzzi, Saverio; Casciani, Valentina; Ruberti, Alessandra; Gatti, Simona; Greco, Pierfrancesco; Varricchio, Maria Teresa; Minasi, Maria Giulia; Greco, Ermanno								How 1 h of abstinence improves sperm quality and increases embryo euploidy rate after PGT-A: a study on 106 sibling biopsied blastocysts								JOURNAL OF ASSISTED REPRODUCTION AND GENETICS				36	8			1591	1597				10.1007/s10815-019-01533-7							Article	AUG 2019	2019	Purpose The aim of our study was to evaluate the influence of different ejaculatory abstinence time frames (several days versus 1 h) on semen parameters, blastocysts ploidy rate, and clinical results in assisted reproduction cycles on sibling oocytes. Methods This is a prospective study including 22 preimplantation genetic testing for aneuploidy (PGT-A) cycles performed between November 2015 and …									7
J	Vuong, Lan N.; Nguyen, Linh K.; Le, Anh H.; Pham, Huy H.; Ho, Vu N. A.; Le, Ho L.; Pham, Toan D.; Dang, Vinh Q.; Phung, Tuan H.; Smitz, Johan; Ho, Tuong M.				Vinh, Dang Quang/N-6816-2019; Vuong, Lan/N-9688-2017	Vinh, Dang Quang/0000-0001-5205-8210; Vuong, Lan/0000-0001-6529-6912; Ho, Tuong/0000-0003-3528-7358; Pham, Huy/0000-0001-9058-3841; Long Le, Ho/0000-0002-6149-170X			Fresh embryo transfer versus freeze-only after in vitro maturation with a pre-maturation step in women with high antral follicle count: a randomized controlled pilot study								JOURNAL OF ASSISTED REPRODUCTION AND GENETICS				38	6			1293	1302				10.1007/s10815-021-02180-7					APR 2021		Article	JUN 2021	2021	Purpose In vitro maturation (NM) is an alternative to in vitro fertilization (NF) for women at high risk of developing ovarian hyperstimulation syndrome (OHSS). This study determined the effectiveness and safety of a freeze-only strategy versus fresh embryo transfer (ET) after IVM with a pre-maturation step (CAPA-IVM) in women with a high antral follicle count (AFC).Methods This randomized, contr…									4
J	Aghajanova, Lusine; Sundaram, Viji; Kao, Chia-Ning; Letourneau, Joseph M.; Manvelyan, Evelyna; Cedars, Marcelle, I; Huddleston, Heather G.					Aghajanova, Lusine/0000-0002-3515-9252			Autologous platelet-rich plasma treatment for moderate-severe Asherman syndrome: the first experience								JOURNAL OF ASSISTED REPRODUCTION AND GENETICS				38	11			2955	2963				10.1007/s10815-021-02328-5					OCT 2021		Article	NOV 2021	2021	Purpose Treatment of Asherman syndrome (AS) presents a significant clinical challenge. Based on our in vitro data showing that PRP could activate endometrial cell proliferation and migration, we hypothesized that intrauterine infusion of autologous platelet-rich plasma (PRP) may improve endometrial regeneration and fertility outcomes in patients with moderate-severe AS.Materials and methods Subje…									2
J	Bosch, E.; Espinos, J. J.; Fabregues, F.; Fontes, J.; Garcia-Velasco, J.; Llacer, J.; Requena, A.; Checa, M. A.; Bellver, J.		Spanish Infertility SWOT Grp SISG			Checa, Miguel Angel/0000-0002-0226-3416			ALWAYS ICSI? A SWOT analysis								JOURNAL OF ASSISTED REPRODUCTION AND GENETICS				37	9			2081	2092				10.1007/s10815-020-01836-0					JUN 2020		Review	SEP 2020	2020	Purpose Intracytroplasmatic sperm injection (ICSI) is a common procedure used to improve reproductive results, even among couples without male factor infertility. However, the evidence available is still uncertain on the possible advantages and deficiencies that this procedure may have in patients with no formal indication for ICSI. Methods A SWOT (strengths, weaknesses, opportunities, threats) a…									6
J	McPherson, Nicole O.; Vincent, Andrew D.; Pacella-Ince, Leanne; Tremellen, Kelton				Tremellen, Kelton/AAH-8400-2021; Tremellen, Kelton/A-2390-2010	McPherson, Nicole/0000-0002-3492-9403; Tremellen, Kelton/0000-0001-5575-6049			Comparison of in vitro fertilisation/intracytoplasmic sperm injection on live birth rates in couples with non-male factor infertility and advanced maternal age								JOURNAL OF ASSISTED REPRODUCTION AND GENETICS				38	3			669	678				10.1007/s10815-020-02026-8					JAN 2021		Article	MAR 2021	2021	Purpose To determine if the use of ICSI in women of advanced maternal age with non-male factor infertility increases chances of live birth.Methods Retrospective data analysis of 10 years of cycle data from a single Australian IVF clinic (Repromed). First cycle patients only of an advanced maternal age (>= 35 years) with non-male factor infertility utilising standard IVF or ICSI insemination and h…									7
J	Seckin, Serin; Ramadan, Hadi; Mouanness, Marco; Kohansieh, Michelle; Merhi, Zaher					Seckin, Serin/0000-0001-7863-6584			Ovarian response to intraovarian platelet-rich plasma (PRP) administration: hypotheses and potential mechanisms of action								JOURNAL OF ASSISTED REPRODUCTION AND GENETICS				39	1			37	61				10.1007/s10815-021-02385-w					FEB 2022		Review	JAN 2022	2022	Purpose Platelet-rich plasma (PRP) therapy has been used as an adjunct to fertility treatments in women with very low ovarian reserve and premature ovarian insufficiency. Recent literature in both humans and animals suggest that intraovarian PRP administration in the setting of poor ovarian reserve may help ovarian function and increase the chances of pregnancy. Methods A comprehensive literature…									3
J	Huang, Jialyu; Lin, Jiaying; Lu, Xuefeng; Cai, Renfei; Song, Ning; Kuang, Yanping					Huang, Jialyu/0000-0002-2629-3986			Delayed versus immediate frozen embryo transfer after oocyte retrieval: a systematic review and meta-analysis								JOURNAL OF ASSISTED REPRODUCTION AND GENETICS				37	8			1949	1957				10.1007/s10815-020-01857-9					JUN 2020		Review	AUG 2020	2020	Purpose This systematic review and meta-analysis aimed to compare pregnancy outcomes between immediate frozen embryo transfer (FET) performed within the first menstrual cycle after oocyte retrieval and delayed FET following subsequent cycles. Methods PubMed, EMBASE, and Web of Science were searched for eligible studies through January 2020. The main outcome measures were clinical pregnancy rate (…									8
J	Wang, Jun; Zhang, Jing; Zhao, Nan; Ma, Yuan; Wang, Xiyi; Gou, Xingqing; Ju, Ying; Zhang, Hengde; Chen, Shuqiang; Wang, Xiaohong								The effect of ovarian stimulation on aneuploidy of early aborted tissues and preimplantation blastocysts: comparison of the GnRH agonist long protocol with the GnRH antagonist protocol								JOURNAL OF ASSISTED REPRODUCTION AND GENETICS				39	8			1927	1936				10.1007/s10815-022-02557-2					JUN 2022		Article	AUG 2022	2022	Purpose To compare aneuploidy rates in early aborted tissues or blastocysts between in vitro fertilization (IVF) cycles after the gonadotropin-releasing hormone (GnRH) antagonist (GnRH-ant) protocol or the GnRH agonist (GnRH-a) long protocol.Methods This was a retrospective cohort study from a university-affiliated fertility center. In total, 550 early miscarriage patients who conceived through I…									0
J	Sharara, Fady I.; Lelea, Latashia-Lika; Rahman, Sara; Klebanoff, Jordan S.; Moawad, Gaby N.								A narrative review of platelet-rich plasma (PRP) in reproductive medicine								JOURNAL OF ASSISTED REPRODUCTION AND GENETICS				38	5			1003	1012				10.1007/s10815-021-02146-9					MAR 2021		Review	MAY 2021	2021	Purpose Platelet-rich plasma (PRP) has become a novel treatment in various aspects of medicine including orthopedics, cardiothoracic surgery, plastic surgery, dermatology, dentistry, and diabetic wound healing. PRP is now starting to become an area of interest in reproductive medicine more specifically focusing on infertility. Poor ovarian reserve, menopause, premature ovarian failure, and thin e…									16
J	Ren, Qingwen; Guo, Mengzhu; Yang, Feifei; Han, Tianbi; Du, Wenqiong; Zhao, Feng; Li, Jinbo; Li, Wangjun; Feng, Yongliang; Wang, Suping; Zhang, Yawei; Wu, Weiwei				guo, mengzhu/HIR-6378-2022				Association of CPT1A gene polymorphism with the risk of gestational diabetes mellitus: a case-control study								JOURNAL OF ASSISTED REPRODUCTION AND GENETICS				38	7			1861	1869				10.1007/s10815-021-02143-y					MAR 2021		Article	JUL 2021	2021	Purpose Gestational diabetes mellitus (GDM) is a growing public health problem worldwide and its etiology remains unclear. The pathophysiology of GDM is similar to that of type 2 diabetes (T2DM) and insulin resistance (IR) is the main reason for the development of GDM. Carnitine palmitoyltransferase 1A (CPT1A) is a candidate gene for metabolic disorders; however, the association of the CPT1A gene…									0
J	Bahramrezaie, Mojdeh; Amidi, Fardin; Aleyasin, Ashraf; Saremi, AboTaleb; Aghahoseini, Marzieh; Brenjian, Samaneh; Khodarahmian, Mahshad; Pooladi, Arash				brenjian, samaneh/AAA-2091-2021; Saremi, AboTaleb/N-2433-2018; Pooladi, Arash/V-2968-2017	Saremi, AboTaleb/0000-0003-4191-6624; Pooladi, Arash/0000-0001-5126-1006			Effects of resveratrol on VEGF & HIF1 genes expression in granulosa cells in the angiogenesis pathway and laboratory parameters of polycystic ovary syndrome: a triple-blind randomized clinical trial								JOURNAL OF ASSISTED REPRODUCTION AND GENETICS				36	8			1701	1712				10.1007/s10815-019-01461-6							Article	AUG 2019	2019	Objectives Management options for PCOS, as the most prevalent endocrine disorder in women of reproductive age, using natural supplements have a high priority for physicians, especially based on the etiological pathways. Therefore, this study was conducted to describe the effect of resveratrol on the angiogenesis pathway, for management of PCOS through assessing VEGF, HIF1 gene expression, and lab…									31
[truncated: 13 more columns]
