# Supplementary material for: Clinical trial registration and CONSORT adherence in obstetrics and gynecology journals: a cross-sectional analysis of Chinese- and English-language publications
Source: PeerJ. 2026 Apr 21;14:e21140. doi: 10.7717/peerj.21140 (PMC13108464; doi:10.7717/peerj.21140)
Supplement: Supplemental Information 1 [file peerj-14-21140-s001.zip › Raw data-updated/RCT-English journals/Original data/18.xls]

## Sheet: savedrecs
Publication Type	Authors	Book Authors	Group Authors	Book Group Authors	Researcher Ids	ORCIDs	Book Editors	Author - Arabic	Article Title	Article Title - SciELO	Article Title - SciELO	Article Title - Chinese	Article Title - Russian	Patent Number	Patent Assignee	Source Title - Arabic	Source Title	Source Title - Korean	Book Series Title	Book Series Subtitle	Volume	Issue	Special Issue	Meeting Abstract	Start Page	End Page	Article Number	Version	Version History	DOI	Book DOI	License Name	License URI	License Description	Early Access Date	Supplement	Document Type	Publication Date	Publication Year	Abstract	Abstract - Foreign	Abstract - English Transliteration	Abstract - Foreign	Abstract - Korean	Conference Title	Conference Date	Conference Sponsor	Conference Location	Times Cited, WoS Core
J	Moayedi, G.; Stevens, K.; Tschann, M.; Salcedo, J.; Soon, R.; Kaneshiro, B.				Moayedi, Ghazaleh/AAS-8920-2021	Moayedi, Ghazaleh/0000-0002-4123-3412			INTRANASAL FENTANYL FOR PAIN CONTROL DURING FIRST-TRIMESTER UTERINE ASPIRATION: A RANDOMIZED CONTROLLED TRIAL								CONTRACEPTION				100	4		O05	306	306				10.1016/j.contraception.2019.07.014							Meeting Abstract	OCT 2019	2019										0
J	Wright, S. R.; Reid, J.; Cortessis, V.; Natavio, M.; Nguyen, Bt; Bender, N.								THE STrIPE TRIAL: A RANDOMIZED CONTROL TRIAL COMPARING OXYTOCIN AND MISOPROSTOL FOR MANAGEMENT OF THE PLACENTA AFTER SECOND TRIMESTER INDUCTION TERMINATION								CONTRACEPTION				104	4		O1	450	450				10.1016/j.contraception.2021.07.010					SEP 2021		Meeting Abstract	OCT 2021	2021										0
J	Brant, A.; Ye, P.; Scott, R.; Reeves, M.; Lotke, P.								Gabapentin for pain control during same-day dilation and evacuation: A double-blind randomized controlled trial								CONTRACEPTION				101	5			355	355				10.1016/j.contraception.2020.03.011							Meeting Abstract	MAY 2020	2020										0
J	Lerma, K.; Goldthwaite, L. M.; Blumenthal, P. D.; Shaw, K. A.								Transcutaneous electrical nerve stimulation (TENS) for pain control during first-trimester abortion: A single-blinded randomized controlled trial								CONTRACEPTION				101	5			357	357				10.1016/j.contraception.2020.03.015							Meeting Abstract	MAY 2020	2020										1
J	Betstadt, S.; Williams, D.; Whaley, N.; Flink-Bochacki, R.; Harrington, A.				Flink, Rachel/AAR-8888-2020				A RANDOMIZED PLACEBO-CONTROLLED TRIAL OF ONDANSETRON TO REDUCE EMESIS ASSOCIATED WITH ORAL DOXYCYCLINE								CONTRACEPTION				102	4		P31	287	287				10.1016/j.contraception.2020.07.050							Meeting Abstract	OCT 2020	2020										1
J	Nunes de Nadai, M.; Poli Neto, O.; Franceschini, S.; Yamaguti, E.; Monteiro, I.; Troncon, J.; Juliato, C.; Santana, L.; Bahamondes, L.; Vieira, C.								INTRACERVICAL BLOCK FOR LEVONORGESTREL-RELEASING INTRAUTERINE SYSTEM PLACEMENT AMONG NULLIGRAVIDAS: A RANDOMIZED CONTROLLED TRIAL								CONTRACEPTION				100	4		O03	306	306				10.1016/j.contraception.2019.07.012							Meeting Abstract	OCT 2019	2019										0
J	Sackeim, M.; Newton, S.; Lee, S. Y.; Lauderdale, D.; Gilliam, M.								A NARRATIVE INTERVENTION TO DECREASE INDIVIDUAL LEVEL ABORTION STIGMA: A RANDOMIZED CONTROLLED TRIAL								CONTRACEPTION				102	4		O6	275	275				10.1016/j.contraception.2020.07.014							Meeting Abstract	OCT 2020	2020										0
J	Chin, J.; Kaneshiro, B.; Elia, J.; Raidoo, S.; Savala, M.; Soon, R.								BUFFERED LIDOCAINE FOR PARACERVICAL BLOCKS IN FIRST-TRIMESTER OUTPATIENT SURGICAL ABORTIONS: A RANDOMIZED CONTROL TRIAL								CONTRACEPTION				100	4		P16	317	317				10.1016/j.contraception.2019.07.045							Meeting Abstract	OCT 2019	2019										0
J	Turok, D.; Gero, A.; Simmons, R.; Kaiser, J.; Stoddard, G.; Sexsmith, C.; Gawron, L.; Sanders, J.								THE LEVONORGESTREL VS. COPPER INTRAUTERINE DEVICE FOR EMERGENCY CONTRACEPTION: A NON-INFERIORITY RANDOMIZED CONTROLLED TRIAL								CONTRACEPTION				102	4		O4	274	274				10.1016/j.contraception.2020.07.012							Meeting Abstract	OCT 2020	2020										1
J	Chin-Quee, D.; Lashari, T.; Saleem, S.; Abrejo, F.; Assad, F.; Midhet, F.; Chandio, S.								STRENGTHENING THE EVIDENCE OF LAY HEALTH WORKER PROVISION OF INJECTABLE CONTRACEPTION: A RANDOMIZED CONTROLLED TRIAL IN PAKISTAN								CONTRACEPTION				100	4		P65	333	333				10.1016/j.contraception.2019.07.094							Meeting Abstract	OCT 2019	2019										0
J	Bracken, H.; Zuberi, N.; de Guevara Puerto, A. L.; Mayi-Tsonga, S.; Buendia Gomez, M.; Ahmed, Irfan S.; Minkobame, U.; Perrin, R. X.; Diop, A.; Abbas, D.; Pena, M.; Winikoff, B.								Mifepristone and sublingual misoprostol versus sublingual misoprostol alone for missed abortion: Results of a randomized placebo-controlled trial								CONTRACEPTION				99	5			315	316				10.1016/j.contraception.2019.03.005							Meeting Abstract	MAY 2019	2019										1
J	Liu, S. M.; Flink-Bochacki, R.				Flink, Rachel/AAR-8888-2020				A SINGLE-BLINDED RANDOMIZED CONTROLLED TRIAL EVALUATING PAIN AND OPIOID USE AFTER CERVICAL DILATOR PLACEMENT FOR SECOND-TRIMESTER ABORTION								CONTRACEPTION				102	4		P20	283	283				10.1016/j.contraception.2020.07.039							Meeting Abstract	OCT 2020	2020										0
J	Nguyen, B. T.; Farrant, M.; Yuen, F.; Thirumalai, A.; Swerdloff, R.; Anawalt, B.; Blithe, D.; Liu, P.; Page, S.; Wang, C.				Nguyen, Brian T./R-1643-2018; Anawalt, Bradley D./AAW-3316-2020	Nguyen, Brian T./0000-0002-0282-3241; Anawalt, Bradley D./0000-0003-2652-4032			ORAL DIMETHANDROLONE UNDECANOATE IS A HIGHLY ACCEPTABLE POTENTIAL MALE CONTRACEPTIVE PILL: RESULTS FROM A RANDOMIZED, PLACEBO-CONTROLLED TRIAL								CONTRACEPTION				100	4		P59	331	331				10.1016/j.contraception.2019.07.088							Meeting Abstract	OCT 2019	2019										0
J	Kerns, J. L.; Steward, R.; Corbetta-Rastelli, C.; Pearlson, G. A.; Sokoloff, A.; Bednarek, P. H.; Drey, E. A.								Intrafetal digoxin as an adjuvant for dilation and evacuation at 20 to 24 weeks' gestation: a randomized, double-blind, placebo-controlled trial								CONTRACEPTION				99	5			318	318				10.1016/j.contraception.2019.03.011							Meeting Abstract	MAY 2019	2019										0
J	Constant, D.; Endler, M.; Patel, M.; Petro, G.; Grossman, D.								Immediate versus delayed insertion of the IUD following medical abortion at 17-20 weeks' gestation: Preliminary results from a randomized controlled trial								CONTRACEPTION				101	5			356	356				10.1016/j.contraception.2020.03.013							Meeting Abstract	MAY 2020	2020										0
J	Corbetta-Rastelli, C.; Steward, R.; Sokoloff, A.; Bednarek, P.; Drey, E.; Pearlson, G.; Kerns, J.								PARTICIPANT SIDE EFFECT AND SATISFACTION OUTCOMES: SECONDARY ANALYSIS OF A RANDOMIZED, DOUBLE-BLIND, PLACEBO-CONTROLLED TRIAL OF INTRAFETAL DIGOXIN AS AN ADJUVANT FOR DILATION AND EVACUATION AT 20 TO 24 WEEKS' GESTATION								CONTRACEPTION				100	4		P5	313	313				10.1016/j.contraception.2019.07.034							Meeting Abstract	OCT 2019	2019										0
J	Beesham, Ivana; Bosman, Shannon; Beksinska, Mags; Scoville, Caitlin W.; Smit, Jennifer; Nanda, Kavita					Scoville, Caitlin/0000-0002-4054-0090; Beesham, Ivana/0000-0003-4889-8123			Contraceptive method preference and reasons for contraceptive discontinuation among women randomized to intramuscular depot medroxyprogesterone acetate, a copper intrauterine device or a levonorgestrel implant: Findings from Durban, South Africa								CONTRACEPTION				108				37	43				10.1016/j.contraception.2021.11.002					MAR 2022		Article	APR 2022	2022	Objectives: The use of intrauterine devices (IUDs) and contraceptive implants in South Africa is low with limited data on patterns of use and reasons for discontinuation. We describe contraceptive preferences and reasons for discontinuation among women enrolled in the Evidence for Contraceptive Options and HIV Outcomes (ECHO) Trial from one trial site.Study design: ECHO, conducted between 2015 an…									1
J	Ferguson, Grace P; Achilles, Sharon L; Meyn, Leslie A; Krajewski, Colleen M; Chappell, Catherine A; Vinekar, Kavita; Chen, Beatrice A				; Achilles, Sharon/D-9664-2019	Ferguson, Grace/0000-0001-7658-8857; Achilles, Sharon/0000-0002-7478-8262			Dextromethorphan as a novel nonopioid adjunctive agent for pain control with medication abortion: A randomized controlled trial.								Contraception													10.1016/j.contraception.2022.10.010							Journal Article	2022-Nov-02	2022	OBJECTIVES: To evaluate efficacy and satisfaction of dextromethorphan as a non-narcotic adjuvant to current analgesic regimens for medication abortion.STUDY DESIGN: We conducted a randomized, double-blinded, placebo-controlled trial. We randomized eligible participants (N=156) 1:1 to adjunctively take dextromethorphan (loading dose 60 mg and two subsequent 30 mg doses at 2 and 5 hours after misop…									0
J	Anonymous								44th Annual Meeting of National-Abortion-Federation (NAF), Washington, DC, USA								Contraception				101	5			355	359											Meeting	MAY 2020	2020	This meeting, which focuses on contraception, contains approximately 12 abstracts, all written in English. Topics include barriers accessing abortion care and their association with psychological well-being, gabapentin for pain control during same-day dilation and evacuation-a double-blind randomized controlled trial, safety and effectiveness of one-day later abortion procedures-a retrospective c…					44th Annual Meeting of National-Abortion-Federation (NAF)44th Annual Meeting of National-Abortion-Federation (NAF)	202003, 202003,	Natl Abort FederatNatl Abort Federat	Washington, DC, USAWashington, DC, USA	0
J	Brant, Ashley R; Reeves, Matthew F; Ye, Peggy P; Scott, Rachel K; Floyd, Serina; Tefera, Eshetu; Lotke, Pamela S					Brant, Ashley/0000-0001-8383-549X			Gabapentin as an adjunct for pain management during dilation and evacuation: A double-blind randomized controlled trial.								Contraception													10.1016/j.contraception.2022.09.130							Journal Article	2022-Oct-12	2022	OBJECTIVES: To assess the analgesic efficacy of pre-operative gabapentin among patients undergoing dilation and evacuation (D&E) with moderate sedation.STUDY DESIGN: We conducted a randomized, controlled, double-blind trial among patients undergoing same-day D&E at 14-19 weeks gestation under moderate sedation. We randomized participants 1:1 to gabapentin 600 mg or placebo after cervical preparat…									0
J	Dewart, Courtney M.; Serpico, Jaclyn; Steiner, Markus J.; Gallo, Maria F.					Gallo, Maria/0000-0002-9411-4767			Electronic interventions for changing knowledge, attitudes or practices regarding contraception: a systematic review								CONTRACEPTION				100	1			10	25				10.1016/j.contraception.2019.04.004							Review	JUL 2019	2019	Objectives: We conducted a systematic review of the effectiveness of electronic health education tools designed to improve knowledge, attitudes or practices related to contraception.Methods: Eligible studies consisted of English-language reports published after 1990 that quantified the effects of an electronic intervention on any of the following outcomes: contraceptive knowledge, attitude toward…									9
J	Hylton-Kong, Tina; Steiner, Markus J.; Bailey, Althea; Palazzi, Maria; Gallo, Maria F.				Bailey, Althea/AAT-4018-2021	Gallo, Maria/0000-0001-8004-0544			Debunking myths about contraceptive safety among women in Kingston, Jamaica: Pilot randomized controlled trial								CONTRACEPTION				103	5			356	360				10.1016/j.contraception.2020.12.016					APR 2021		Article	MAY 2021	2021	Objectives: (1) To create a short motion graphic video to debias women, using evidence from cognitive psychology, of 2 common myths about safety of intrauterine devices (IUDs) and implants in Jamaica; and (2) to conduct a pilot study to evaluate video effectiveness.Study design: We conducted a series of 3 focus group discussions among target users to inform the development process of the script, …									1
J	Nagendra, Divyah; Sonalkar, Sarita; Schurr, Danielle; McAllister, Arden; Roe, Andrea H.; Shorter, Jade M.; Sammel, Mary D.; Schreiber, Courtney A.				Shorter, Jade/AAB-8269-2021	Shorter, Jade/0000-0002-6546-6835; Sammel, Mary/0000-0003-1248-4199; McAllister, Arden/0000-0002-5064-3747			Opioid prescription for pain after osmotic dilator placement in abortion care: A randomized controlled trial								CONTRACEPTION				103	1			13	18				10.1016/j.contraception.2020.10.019							Article	JAN 2021	2021	Objective: To compare the overnight maximum pain scores after osmotic dilator placement prior to a dilation and evacuation (D&E) procedure in participants assigned to a prescription for ibuprofen alone or to ibuprofen plus oxycodone.Study design: We conducted a nonblinded pragmatic, randomized controlled trial to evaluate pain management among women undergoing osmotic dilator placement prior to D…									1
J	Moayedi, Ghazaleh; Stevens, Katelyn; Fontanilla, Tiana; Tschann, Mary; Bednarek, Paula H; Salcedo, Jennifer; Kaneshiro, Bliss; Soon, Reni					Moayedi, Ghazaleh/0000-0002-4123-3412			Intranasal fentanyl for first-trimester uterine aspiration pain: A randomized controlled trial.								Contraception				113				101	107				10.1016/j.contraception.2022.04.008							Journal Article; Multicenter Study; Randomized Controlled Trial; Research Support, Non-U.S. Gov't	2022-09	2022	OBJECTIVE: To evaluate whether administration of intranasal fentanyl reduces reported pain during first-trimester uterine aspiration.STUDY DESIGN: We conducted a multicenter, randomized, double-blind, placebo-controlled trial of patients with pregnancies less than or equal to 14 weeks gestation seeking uterine aspiration for induced abortion, early pregnancy loss, or failed medication abortion. W…									0
J	Madden, Tessa; Holttum, Jessica; Maddipati, Ragini; Secura, Gina M.; Nease, Robert F.; Peipert, Jeffrey F.; Politi, Mary C.					Peipert, Jeffrey/0000-0002-8546-1943; Politi, Mary/0000-0001-9103-6495; Madden, Tessa/0000-0001-9455-1943			Evaluation of a computerized contraceptive decision aid: A randomized controlled trial								CONTRACEPTION				102	5			339	345				10.1016/j.contraception.2020.08.002							Article	NOV 2020	2020	Objective: To evaluate the effectiveness of a contraceptive decision aid in reducing decisional conflict among women seeking reversible contraception.Study Design: We conducted a randomized trial of a computer-based decision aid compared to a control group for women presenting for reversible contraception at two clinics affiliated with an academic medical center. The primary outcome was change in…									1
J	Ndubisi, Chioma; Danvers, Antoinette; Gold, Melanie A.; Morrow, Lisa; Westhoff, Carolyn L.				Morrow, Lisa/AAC-9966-2020				Auricular acupuncture as an adjunct for pain management during first trimester abortion: a randomized, double-blinded, three arm trial								CONTRACEPTION				99	3			143	147				10.1016/j.contraception.2018.11.016							Article	MAR 2019	2019	Objectives: To assess pain-management using auricular acupuncture as an adjunct to ibuprofen and paracervical block during first trimester uterine aspiration, and to assess auricular acupuncture's effect on anxiety.Study design: This randomized, double-blinded, three-arm trial enrolled women undergoing uterine aspiration for spontaneous or induced abortion. Study participants were randomized 1:1:…									14
J	Piazza, Adriana; Schwirian, Kelly; Scott, Fiona; Wilson, Machelle D.; Zite, Nikki B.; Creinin, Mitchell D.				Creinin, Mitchell/AAH-3488-2020	Creinin, Mitchell/0000-0001-5967-8180; Wilson, Machelle/0000-0003-1734-2755			Women's preferences for permanent contraception method and willingness to be randomized for a hypothetical trial								CONTRACEPTION				99	1			56	60				10.1016/j.contraception.2018.09.004							Article	JAN 2019	2019	Objective: To understand women's preferences for permanent contraception by salpingectomy or tubal occlusion following standardized counseling and evaluate the practicality of a future randomized trial.Study design: We invited pregnant and non-pregnant women planning permanent contraception at the University of California, Davis (UCD) and University of Tennessee (UT) Obstetrics and Gynecology cli…									10
J	Nguyen, Brian T.; Farrant, Maritza T.; Anawalt, Bradley D.; Yuen, Fiona; Thirumalai, Arthi; Amory, John K.; Swerdloff, Ronald S.; Bremner, William J.; Liu, Peter Y.; Blithe, Diana L.; Page, Stephanie T.; Wang, Christina				Nguyen, Brian T./R-1643-2018; Anawalt, Bradley D./AAW-3316-2020	Nguyen, Brian T./0000-0002-0282-3241; Anawalt, Bradley D./0000-0003-2652-4032; Yuen, Fiona/0000-0002-8200-2311			Acceptability of oral dimethandrolone undecanoate in a 28-day placebo-controlled trial of a hormonal male contraceptive prototype								CONTRACEPTION				102	1			52	57				10.1016/j.contraception.2020.04.006							Article	JUL 2020	2020	Objective: To determine men's satisfaction with and acceptability of a once-daily, oral regimen of dimethandrolone undecanoate (DMAU) versus placebo when used for 28 days.Study design: After a Phase I double-blind, randomized, placebo-controlled, dose-escalating trial of oral DMAU for 28-days, 57 healthy male volunteers completed a survey assessing their experience and satisfaction with the regim…									8
J	Vieira, Carolina Sales; de Nadai, Mariane Nunes; de Melo Pereira do Carmo, Lilian Sheila; Braga, Giordana Campos; Infante, Bruna Fregonesi; Stifani, Bianca M.; Ferriani, Rui Alberto; Quintana, Silvana Maria				Vieira, Carolina Sales/N-6855-2015; Nunes de Nadai, Mariane/I-6829-2019; BRAGA, GIORDANA C/L-4723-2013	Vieira, Carolina Sales/0000-0003-2933-5755; Nunes de Nadai, Mariane/0000-0002-6706-7117;			Timing of postpartum etonogestrel-releasing implant insertion and bleeding patterns, weight change, 12-month continuation and satisfaction rates: a randomized controlled trial								CONTRACEPTION				100	4			258	263				10.1016/j.contraception.2019.05.007							Article	OCT 2019	2019	Objectives: To evaluate whether timing of etonogestrel (ENG) implant insertion during the postpartum period affects maternal bleeding patterns, body mass index (BMI) and 12-month satisfaction and continuation rates.Study design: This is a secondary analysis of an open, randomized, controlled trial. Postpartum women were block-randomized to early (up to 48 h postpartum) or delayed (6 weeks postpar…									5
J	Fu, Annie; Weber, Caitlin E.; Davis, Anne R.; Gilmore, Emma; Hirsch, Gregory; Westhoff, Carolyn L.								Response re: A non-inferiority randomized controlled trial to compare transabdominal and transvaginal sonography for eligibility assessment prior to medical abortion								CONTRACEPTION				99	6			378	378				10.1016/j.contraception.2019.02.016							Letter	JUN 2019	2019										0
J	Sklar, Ariel; Teal, Stephanie; Sheeder, Jeanelle				Sheeder, Jeanelle/D-4960-2013	Sheeder, Jeanelle/0000-0002-4463-3569			Letter to the editor re: A noninferiority randomized controlled trial to compare transabdominal and transvaginal sonography for eligibility assessment prior to medical abortion								CONTRACEPTION				99	6			377	377				10.1016/j.contraception.2019.02.015							Letter	JUN 2019	2019										0
J	Dehlendorf, Christine; Fox, Edith; Sharma, Anjana E.; Zhang, Jingwen; Yang, Sijia; Centola, Damon				Zhang, Jingwen/AAQ-3561-2020	Zhang, Jingwen/0000-0003-1733-6857			Birth Control Connect: A randomized trial of an online group to disseminate contraceptive information								CONTRACEPTION				101	6			376	383				10.1016/j.contraception.2020.01.014							Article	JUN 2020	2020	Objective: We sought to test whether participation in an online group including IUD users influenced IUD-related knowledge, attitudes, and behavior among IUD non-users, as a proof-of-concept evaluation of information dissemination for less commonly used or novel contraceptives.Study design: We conducted a blinded, randomized controlled trial on the effect of online communication with IUD users wi…									3
J	Nguyen, Brian T.; Yuen, Fiona; Farrant, Maritza; Thirumalai, Arthi; Fernando, Frances; Amory, John K.; Swerdloff, Ronald S.; Anawalt, Bradley D.; Blithe, Diana L.; Long, Jill E.; Liu, Peter Y.; Page, Stephanie T.; Wang, Christina				Nguyen, Brian T./R-1643-2018	Nguyen, Brian T./0000-0002-0282-3241			Acceptability of the oral hormonal male contraceptive prototype, 11 beta-methyl-19-nortestosterone dodecylcarbonate (11 beta-MNTDC), in a 28-day placebo-controlled trial								CONTRACEPTION				104	5			531	537				10.1016/j.contraception.2021.06.009					OCT 2021		Article	NOV 2021	2021	Objective: To determine men's satisfaction with and the potential acceptability of 11 beta-methyl-19-nortestosterone dodecylcarbonate (11 beta-MNTDC) when used for 28 days as an experimental, once-daily, oral hormonal male contraceptive (HMC).Study design: We surveyed participants from a double-blind, randomized, placebo-controlled, phase 1 clinical trial, examining their experience with and will…									4
J	Fox, Michelle C.; Klipping, Christine; Nguyen, Allison Martin; Frenkl, Tara L.; Cruz, Sandra M.; Wang, Yinna; Korver, Tjeerd								A phase 2b multicenter, randomized, double-blind, placebo-controlled clinical trial to evaluate the efficacy and safety of vaginal rings containing nomegestrol acetate or etonogestrel and 17p-estradiol in the treatment of women with primary dysmenorrhea								CONTRACEPTION				99	2			125	130				10.1016/j.contraception.2018.10.009							Article	FEB 2019	2019	Objective: To evaluate the effect of investigational vaginal rings containing nomegestrol acetate (NOMAC) plus 17pestradiol (E2) or etonogestrel (ENG) plus E2 in women with moderate to severe primary dysmenorrhea.Study design: This was a Phase 2b randomized, placebo-controlled, multicenter, double-blind study. We randomized participants to one of five treatment groups: four hormonal rings and one…									4
J	Ting, Chuo Yew; Ting, Rachel Sing-Kiat; Lim, Chien Joo; King, Teck Long; Ting, Hiram; Gerofi, John				Yew, Ting Chuo/N-9676-2019; Ting, Rachel Sing Kiat/L-2833-2019; Ting, Hiram/P-3724-2015	Yew, Ting Chuo/0000-0001-7030-0971; Ting, Rachel Sing Kiat/0000-0002-2932-9593; Ting, Hiram/0000-0002-1389-976X			Pilot study on functional performance and acceptability of two new synthetic adhesive male condoms (Wondaleaf): a randomized crossover trial								CONTRACEPTION				100	1			65	71				10.1016/j.contraception.2019.02.013							Article	JUL 2019	2019	Objectives: This study compared the condom failure rate, safety and acceptability of two new synthetic adhesive male condoms, Wondaleaf-Cap (R) (WLC) and Wondaleaf-On-Man (R) (WLM), with a marketed latex external condom Durex-Together (DT).Study design: We enrolled healthy married, monogamous, heterosexual condom users in a randomized controlled, cross-over, pilot trial in Malaysia. We randomized…									0
J	Kerns, Jennifer L.; Pearlson, Geffan; Mengesha, Biftu; Harter, Kristin; Jackson, Rebecca A.; Drey, Eleanor A.								A randomized controlled trial of methylergonovine prophylaxis after dilation and evacuation abortion								CONTRACEPTION				103	2			116	120				10.1016/j.contraception.2020.10.009					JAN 2021		Article	FEB 2021	2021	Objective: To evaluate the efficacy of intramuscular methylergonovine maleate as prophylaxis against excessive bleeding when given after dilation and evacuation (D&E) at 20-24 weeks.Study design: We performed a randomized, double-blinded, placebo-controlled trial in patients without excessive bleeding requiring intervention after D&E completion. We administered study treatment within one minute o…									1
J	Samy, Ahmed; Kasem, Mohamed Fikry Yosif; El Lithy, Ahmed; Ibrahim, Ahmed M.; El Mahy, Mohamed; Hussein, Amr Hassan; A-Wahab, Hala; Hussien, Amal Hanafy; Allah, Ahmed A. Mageed A.; Wali, Ahmed Alaa El Din; Soliman, Hossam H.; Masoud, Ahmed Taher; Abdou, Hossam; Hussein, Mohamed; Abdella, Rana M.; Mostafa, Mona; Zaki, Sherif Sameh				Abdou, Hossam/AAM-4558-2020; Taher, Ahmad/T-6212-2018; Wali, Ahmed/AAR-3849-2020; hussein, mohamed/GYU-6912-2022; SAMY, AHMED/T-6214-2018	Taher, Ahmad/0000-0003-4304-6781; Wali, Ahmed/0000-0002-6140-5146; SAMY, AHMED/0000-0003-0150-828X; Ibrahim, Ahmed/0000-0002-5896-4342			Prophylactic vaginal dinoprostone administration six hours prior to copper-T380A intrauterine device insertion in nulliparous women: A randomized controlled trial								CONTRACEPTION				101	3			162	166				10.1016/j.contraception.2019.10.012							Article	MAR 2020	2020	Objective: To determine the effectiveness of 3 mg vaginal dinoprostone administered six hours prior to copper intrauterine device (IUD) insertion compared to placebo in increasing ease of insertion and reducing insertion pain among nulliparous women.Study design. This was a single-center double-blinded randomized controlled trial (RCT). We randomly divided the two hundred nulliparous women reques…									5
J	Byker, Tanya; Myers, Caitlin; Graff, Maura					Myers, Caitlin/0000-0002-3065-5521			Can a social media campaign increase the use of long-acting reversible contraception? Evidence from a cluster randomized control trial using Facebook								CONTRACEPTION				100	2			116	122				10.1016/j.contraception.2019.04.001							Article	AUG 2019	2019	Objective: To test whether an informational campaign carried out on social media increased use of long-acting reversible contraception (LARC).Study design: We implemented a stratified cluster randomized control trial to identify the effect of an informational campaign carried out using Facebook advertisements designed to increase knowledge of the efficacy, ease of use and safety of LARC. We rando…									9
J	Liu, Serena M.; Flink-Bochacki, Rachel				Flink, Rachel/AAR-8888-2020				A single-blinded randomized controlled trial evaluating pain and opioid use after dilator placement for second-trimester abortion								CONTRACEPTION				103	3			171	177				10.1016/j.contraception.2020.11.014					FEB 2021		Article	MAR 2021	2021	Objectives: To compare pain levels and medication needs after placement of laminaria vs Dilapan-S, and after dilation and evacuation (D&E).Study Design: We conducted a single-blinded randomized control trial of patients undergoing D&E at 15 0/7 to 23 6/7 weeks gestation, randomizing to cervical preparation with laminaria or Dilapan-S. We compared pain levels and medication usage following dilator…									1
J	Dehlendorf, Christine; Reed, Reiley; Fitzpatrick, Judith; Kuppermann, Miriam; Steinauer, Jody; Kimport, Katrina								A mixed-methods study of provider perspectives on My Birth Control: a contraceptive decision support tool designed to facilitate shared decision making								CONTRACEPTION				100	5			420	423				10.1016/j.contraception.2019.08.001							Article	NOV 2019	2019	Objectives: Barriers to the provision of patient-centered contraceptive counseling include time limitations, frequent misconceptions and misinformation about methods among patients, and the availability of numerous contraceptive options, which increases the complexity of contraceptive decision making. Decision support tools are interventions designed to facilitate quality decision making in prefe…									8
J	Averbach, Sarah; Johns, Nicole E; Ghule, Mohan; Dixit, Anvita; Begum, Shahina; Battala, Madhusudana; Saggurti, Niranjan; Silverman, Jay; Raj, Anita					Averbach, Sarah/0000-0002-1924-7770			Understanding quality of contraceptive counseling in the CHARM2 gender-equity focused family planning intervention: Findings from a cluster randomized controlled trial among couples in rural India.								Contraception													10.1016/j.contraception.2022.10.009							Journal Article	2022-Nov-01	2022	OBJECTIVES: The CHARM2 (Counseling Husbands and wives to Achieve Reproductive Health and Marital Equity) intervention engages health care providers to deliver gender-equity and family planning sessions to couples using a person-centered shared decision-making approach for contraception counseling. We previously showed that the intervention improved contraceptive use at 9-month follow-up. We sough…									0
J	Whitehouse, Katherine C.; Stifani, Bianca M.; Duffy, James M. N.; Kim, Caron R.; Creinin, Mitchell D.; DePineres, Teresa; Winikoff, Beverly; Gemzell-Danielsson, Kristina; Blum, Jennifer; Sherman, Renee Bracey; Lavelanet, Antonella F.; Brahmi, Dalia; Grossman, Daniel; Tamang, Anand; Gebreselassie, Hailemichael; de Leon, Rodolfo Gomez Ponce; Ganatra, Bela				Whithouse, Katherine/ABC-4570-2021	Whithouse, Katherine/0000-0002-3283-3803; Creinin, Mitchell/0000-0001-5967-8180			Standardizing abortion research outcomes (STAR): Results from an international consensus development study								CONTRACEPTION				104	5			484	491				10.1016/j.contraception.2021.07.004					OCT 2021		Article	NOV 2021	2021	Objective: To develop a minimum data set, known as a core outcome set, for future abortion randomized controlled trials. Study design: We extracted outcomes from quantitative and qualitative systematic reviews of abortion studies to assess using a modified Delphi method. Via email, we invited researchers, clinicians, patients, and healthcare organization representatives with expertise in abortion…									1
J	Roe, Andrea H.; McAllister, Arden; Flynn, Anne N.; Martin, Brandon; Jiang, Eva; Koelper, Nathanael; Schreiber, Courtney A.					Flynn, Anne/0000-0003-4809-3595; Martin, Brandon/0000-0003-4733-238X			The effect of mifepristone pretreatment on bleeding and pain during medical management of early pregnancy loss								CONTRACEPTION				104	4			432	436				10.1016/j.contraception.2021.04.023					SEP 2021		Article	OCT 2021	2021	Objectives: To compare participant-reported bleeding and pain with two medication regimens for early pregnancy loss (EPL).Study Design: We performed a secondary analysis of a randomized trial in which participants took either mifepristone 200 mg orally followed by misoprostol 800 mcg vaginally 24 hours later or misoprostol alone for medical management of EPL. Participants reported bleeding and pa…									1
J	Harrison, Margo S.; Jimenez-Zambrano, Andrea; Rivera, Claudia; Bunge-Montes, Saskia; Huebschmann, Amy G.					Huebschmann, Amy/0000-0002-9329-3142			Delivery of home-based postpartum contraception in Southwest Trifinio, Guatemala: Reach, adoption, and implementation in a cluster-randomized trial								CONTRACEPTION				104	4			406	413				10.1016/j.contraception.2021.07.003					SEP 2021		Article	OCT 2021	2021	Objective: The objective of this analysis was to present our secondary outcomes (reach, adoption, implementation, maintenance domains) of a prospective trial to test the efficacy of a home-based intervention to increase postpartum contraceptive uptake.Study Design: We executed a cluster-randomized trial to determine if provision of contraception in the home setting increased uptake of postpartum …									1
J	Tebb, Kathleen P.; Dehlendorf, Christine; Rodriguez, Felicia; Fix, Margaret; Tancredi, Daniel J.; Reed, Reiley; Brindis, Claire D.; Schwarz, Eleanor Bimla				Tancredi, Daniel J/O-3381-2013	Tancredi, Daniel J/0000-0002-3884-7907; Brindis, Claire/0000-0002-2284-3936; Schwarz, Eleanor Bimla/0000-0002-9912-8236			Promoting teen-to-teen contraceptive communication with the SpeakOut intervention, a cluster randomized trial								CONTRACEPTION				105				80	85				10.1016/j.contraception.2021.08.018					DEC 2021		Article	JAN 2022	2022	Objectives: To improve teen contraceptive use, the SpeakOut intervention combines structured counseling, online resources, and text reminders to encourage teens to share their experiences using intrauterine contraception (IUC) or an implant with peers. Study Design: To evaluate the effectiveness of remote delivery of the SpeakOut intervention in increasing teen contraceptive use, we conducted a c…									1
J	Kaplan, Jessica; Turok, David K; Gero, Alexandra; Kaiser, Jennifer E; Simmons, Rebecca G; Fay, Kathryn E								Switching and discontinuation of participant-masked randomization to a copper or levonorgestrel intrauterine device when presenting for emergency contraception.								Contraception													10.1016/j.contraception.2022.09.131							Journal Article	2022-Oct-12	2022	OBJECTIVES: Examine intrauterine device (IUD) switching or discontinuation up to 6 months after participant-masked randomization to different IUDs.STUDY DESIGN: Participants were randomized 1:1 to the copper T380A or levonorgestrel 52 mg IUD for emergency contraception and informed they could switch IUD type without cost at any time.RESULTS: Of the 327 subjects allocated to the levonorgestrel IUD…									0
J	Zia, Yasaman; Tang, Jennifer H.; Chinula, Lameck; Tegha, Gerald; Stanczyk, Frank Z.; Kourtis, Athena P.					Zia, Yasaman/0000-0001-6049-3706; Tegha, Gerald/0000-0002-7744-5564; Stanczyk, Frank/0000-0002-3607-121X			Medroxyprogesterone acetate concentrations among HIV-infected depot-medroxyprogesterone acetate users receiving antiretroviral therapy in Lilongwe, Malawi								CONTRACEPTION				100	5			402	405				10.1016/j.contraception.2019.07.144							Article	NOV 2019	2019	Objective: To compare medroxyprogesterone acetate (MPA) concentrations between HIV-positive women on antiretroviral therapy (ART) and HIV-negative women initiating depot medroxyprogesterone (DMPA) injectable.Study design: Secondary analysis of 28 HIV-positive women on non-nucleoside reverse transcriptase inhibitor-containing ART regimens and 10 HIV-negative women randomized to initiate DMPA in a …									3
J	Mark, A.; Foster, A. M.; Jones, R. K.; Nichols, M. D.; Prager, S. W.; Reeves, M. F.; Ragsdale, K. H.				Prager, Sarah/ABD-1003-2021				Committed to Care: Research Submitted to the National Abortion Federation's 44th Annual Meeting								CONTRACEPTION				101	5			353	354				10.1016/j.contraception.2020.03.006							Editorial Material	MAY 2020	2020										0
J	Chappell, Catherine A.; Harkoo, Ishana; Szydlo, Daniel W.; Bunge, Katherine E.; Singh, Devika; Nakabiito, Clemensia; Mhlanga, Felix; Kamira, Betty; Piper, Jeanna M.; Balkus, Jennifer E.; Hillier, Sharon L.		CAT MTN-020 ASPIRE Study Team						Contraceptive method switching among women living in sub-Saharan Africa participating in an HIV-1 prevention trial: a prospective cohort study								CONTRACEPTION				100	3			214	218				10.1016/j.contraception.2019.06.006							Article	SEP 2019	2019	Objective: Long-acting reversible contraceptive (LARC) method uptake has been low within the context of HIV prevention trials. Within a multinational study (MTN-020/ASPIRE), the Contraceptive Action Team improved LARC accessibility and uptake. In this secondary analysis, we determined the rate of contraceptive method continuation among the women enrolled.Study design: ASPIRE was a randomized, dou…									6
J	Tebb, Kathleen P.; Rodriguez, Felicia; Pollack, Lance M.; Adams, Sally; Rico, Rosario; Renteria, Robert; Trieu, Sang Leng; Hwang, Loris; Brindis, Claire D.; Ozer, Elizabeth; Puffer, Maryjane					Trieu, Sang Leng/0000-0001-8172-4462; Rico, Rosario/0000-0001-7273-9689; Brindis, Claire/0000-0002-2284-3936; Trieu, Sang Leng/0000-0003-4457-6717			Improving contraceptive use among Latina adolescents: A cluster-randomize d controlle d trial evaluating an mHealth application, Health-E You/Salud iTu								CONTRACEPTION				104	3			246	253				10.1016/j.contraception.2021.03.004					JUL 2021		Article	SEP 2021	2021	Objective: To evaluate the effectiveness of Health-E You/Salud iTu, a mobile health application (app), on increasing knowledge, self-efficacy and contraception use among Latina adolescents, its impact on visit quality, and app satisfaction. Study Design: This study used cluster-randomized controlled trial (CRCT) of 18 school-based health centers (SBHCs). Prior to the visit, intervention participa…									2
J	Simons, Hannah R.; Leon-Atkins, Jordan; Kohn, Julia E.; Spector, Hannah; Hillery, Jade F.; Fager, Gulielma; Kantor, Leslie M.					Kantor, Leslie/0000-0002-3550-612X			Contraceptive counseling practices and patient experience: Results from a cluster randomized controlled trial at Planned Parenthood								CONTRACEPTION				101	1			14	20				10.1016/j.contraception.2019.10.003							Article	JAN 2020	2020	Objectives: Systematic reviews of contraceptive counseling interventions have shown inconsistent impact on patient outcomes. The current study assessed the effects of an evidence-informed contraceptive counseling staff training intervention on patient experience, contraceptive selection, and behavior over three months of follow-up.Study design: We randomly assigned 10 Planned Parenthood health ce…									1
J	Envall, Niklas; Lagercrantz, Helena Graflund; Sunesson, Jessica; Kallner, Helena Kopp				Envall, Niklas/ABF-7650-2020; Kallner, Helena Kopp/AAD-4423-2020	Envall, Niklas/0000-0003-2813-7642; Kallner, Helena Kopp/0000-0001-7184-9165			Intrauterine mepivacaine instillation for pain relief during intrauterine device insertion in nulliparous women: a double-blind, randomized, controlled trial								CONTRACEPTION				99	6			335	339				10.1016/j.contraception.2019.02.003							Article	JUN 2019	2019	Objective: To evaluate whether intrauterine mepivacaine instillation before intrauterine device (IUD) insertion decreases pain compared to placebo.Study design: We performed a double-blind, randomized, controlled trial comparing mepivacaine 1% 10 mL versus 0.9% NaCI intrauterine instillation using a hydrosonography catheter 5 min before IUD insertion in women 18 years of age or older. Participant…									1
J	Friedlander, EmmaKate B.; Soon, Reni; Salcedo, Jennifer; Tschann, Mary; Fontanilla, Tiana; Kaneshiro, Bliss					Friedlander, EmmaKate/0000-0002-6932-8712; Kaneshiro, Bliss/0000-0001-9902-2645; Tschann, Mary/0000-0002-4352-6550			Text message link to online survey: A new highly effective method of longitudinal data collection								CONTRACEPTION				101	4			244	248				10.1016/j.contraception.2019.11.008							Article	APR 2020	2020	Objectives: To evaluate response rate to a text message link for an online survey as a method of data collection over the course of a medication abortion.Study design: This is a secondary analysis of a randomized, double-blind, placebo-controlled trial of 110 women initiating a medication abortion up to 70 days gestation. We sent a text message containing a link to an online survey collecting pai…									4
J	Creinin, Mitchell D.; Schimmoeller, Natasha R.; Matulich, Melissa C.; Hou, Melody Y.; Melo, Juliana; Chen, Melissa J.				Creinin, Mitchell/AAH-3488-2020	Creinin, Mitchell/0000-0001-5967-8180; Melo, Juliana/0000-0001-8598-5512			Gabapentin for pain management after osmotic dilator insertion and prior to dilation and evacuation: A randomized controlled trial								CONTRACEPTION				101	3			167	173				10.1016/j.contraception.2019.12.001							Article	MAR 2020	2020	Objective: To evaluate if gabapentin 600 mg reduces pain after osmotic dilator placement the day before a dilation and evacuation (D&E) procedure.Study design: We conducted a double-blind, placebo-controlled, randomized (stratified by vaginal parity) trial among women undergoing osmotic dilator placement before D&E at 15-23 5/7 weeks gestation. Subjects received gabapentin 600 mg or placebo 30 mi…									6
J	Kemppainen, Venla; Mentula, Maarit; Palkama, Vilja; Heikinheimo, Oskari					Kemppainen, Venla/0000-0003-2834-6487			Patient-controlled intravenous versus on-demand oral, intramuscular or mcs intravenous administration of oxycodone during medical induced abortion from 64 to 128 days of Gestation: A randomized controlled trial								CONTRACEPTION				115				6	11				10.1016/j.contraception.2022.07.001					AUG 2022		Article	NOV 2022	2022	Objective: To compare oxycodone administration via intravenous patient-controlled analgesia (IVPCA) vs on-demand administration during late -first-and second-trimester medically induced abortion.Study design: A prospective randomized controlled study. We enrolled women between 64 to 128 days of gestation in the study between June 2016 and August 2018. Participants were randomized to receive oxyco…									0
J	Dragoman, Monica V.; Grossman, Daniel; Nguyen, My Huong; Habib, Ndema; Kapp, Nathalie; Tamang, Anand; Bessenaar, Tshego; Lan Dung Duong; Gautam, Jageshwor; Yoko, Jean-Louis; Minh Hong; Gulmezoglu, Metin								Two prophylactic pain management regimens for medical abortion <= 63 days' gestation with mifepristone and misoprostol: A multicenter, randomized, placebo-controlled trial								CONTRACEPTION				103	3			163	170				10.1016/j.contraception.2020.17.004							Article	MAR 2021	2021	Objective: To determine if either prophylactic tramadol 50 mg or ibuprofen 400 mg/metoclopramide 10 mg result in lower maximal pain compared to placebo in women <= 63 days' gestation having a mifepristone-misoprostol medical abortion.Study design: We conducted a randomized, placebo-controlled trial in Nepal, South Africa, and Vietnam. Participants seeking medical abortion received active treatmen…									3
J	Roy, Malabika; Hazra, Avishek; Merkatz, Ruth; Plagianos, Marlena; Alami, Mohcine; Gaur, L. N.; Aruldas, Kumudha; Sussman, Heather; Variano, Bruce; Sitruk-Ware, Regine		Progesterone Vaginal Ring Study Gr; Participating Ctr			Sitruk-Ware, Regine/0000-0001-5183-9875			Original Progesterone vaginal ring as a new contraceptive option for lactating mothers: Evidence from a multicenter non-randomized comparative clinical trial in India								CONTRACEPTION				102	3			159	167				10.1016/j.contraception.2020.04.016							Article	SEP 2020	2020	Objectives: Evaluate and compare contraceptive efficacy, safety, continuation rates and duration of lactational amenorrhea (LA) in married lactating women (20-35 years) using the progesterone vaginal ring (PVR) or Copper-T380A intrauterine device (IUD) during the first postpartum year.Study design: We conducted a one-year multicenter, non-randomized, non-inferiority, open-label, comparative trial…									9
J	Cahill, Erica P.; Henkel, Andrea; Shaw, Jonathan G.; Shaw, Kate A.					Shaw, Kate/0000-0001-6983-4490; Henkel, Andrea/0000-0001-9029-2737			Misoprostol as an adjunct to overnight osmotic dilators prior to second trimester dilation and evacuation: A systematic review and meta-analysis								CONTRACEPTION				101	2			74	78				10.1016/j.contraception.2019.09.005							Article	FEB 2020	2020	Objective: To understand effect of adjunct misoprostol on cervical preparation with overnight osmotic dilators for dilation and evacuation after 16 weeks gestation.Methods: We searched on-line reference databases using search terms for second trimester, abortion, misoprostol, and dilators. Randomized controlled trials of cervical preparation for second trimester D&E using overnight osmotic dilato…									3
J	Haverinen, Annina; Kangasniemi, Marika; Luiro, Kaisu; Piltonen, Terhi; Heikinheimo, Oskari; Tapanainen, Juha S.				Kangasniemi, Marika H./HGB-2931-2022	Kangasniemi, Marika H./0000-0003-0514-5981; Haverinen, Annina/0000-0002-5213-9747; Luiro, Kaisu/0000-0003-0736-2891			Ethinyl estradiol vs estradiol valerate in combined oral contraceptives - Effect on glucose tolerance: A randomized, controlled clinical trial								CONTRACEPTION				103	1			53	59				10.1016/j.contraception.2020.10.014							Article	JAN 2021	2021	Objective: To compare the effects of two formulations of combined oral contraceptives (COCs), estradiol valerate (EV) and ethinyl estradiol (EE) combined with dienogest (DNG), and DNG-only, on glucose tolerance.Study Design: We performed a randomized, controlled 9-week clinical trial. Inclusion criteria were: age 18-35 years, regular menstrual cycle (28 +/- 7 days), no polycystic ovaries, non-smo…									6
J	Roe, Andrea H.; McAllister, Arden; Sammel, Mary D.; Schreiber, Courtney A.					McAllister, Arden/0000-0002-5064-3747; Sammel, Mary/0000-0003-1248-4199			Pregnancy intentions and contraceptive uptake after miscarriage								CONTRACEPTION				101	6			427	431				10.1016/j.contraception.2020.03.002							Article	JUN 2020	2020	Objective: To identify factors associated with contraceptive uptake among participants in a miscarriage management clinical trial.Study design: We performed a secondary analysis of a multi-center, randomized controlled trial of medical management regimens for miscarriage between 5 and 12 completed weeks. Pregnancy intention was measured by patient report after miscarriage diagnosis. Participants …									3
J	Cohen, Megan A.; Simmons, Katharine B.; Edelman, Alison B.; Jensen, Jeffrey T.					Edelman, Alison/0000-0001-5040-7288			Tamoxifen for the prevention of unscheduled bleeding in new users of the levonorgestrel 52-mg intrauterine system: a randomized controlled trial								CONTRACEPTION				100	5			391	396				10.1016/j.contraception.2019.06.009							Article	NOV 2019	2019	Objective: To determine if a course of oral tamoxifen initiated following placement of a levonorgestrel 52-mg intrauterine system (IUS) reduces bleeding/spotting days over 30 days.Study design: In this single-center, double-blind, placebo-controlled trial, we recruited women ages 1545 years initiating the levonorgestrel 52-mg IUS. We randomized eligible women to tamoxifen 10 mg or placebo twice d…									4
J	Schivone, Gillian B.; Lerma, Klaira; Montgomery, Corinne; Wright, Paul; Conti, Jennifer A.; Blumenthal, Paul D.; Shaw, Kate A.					Lerma, Klaira/0000-0002-3075-9814; Shaw, Kate/0000-0001-6983-4490			Self-administered lidocaine gel for local anesthesia prior to osmotic dilator placement: a randomized trial								CONTRACEPTION				99	3			148	151				10.1016/j.contraception.2018.11.013							Article	MAR 2019	2019	Objective(s): To compare pain scores during cervical dilator placement prior to dilation and evacuation (D&E) with patient-administered vaginal lidocaine gel versus lidocaine paracervical block (PCB).Study design: We conducted an unblinded randomized trial of women >= 18 years of age undergoing surgical abortion at >= 16 weeks' gestation in two outpatient clinics. We randomized participants to re…									7
J	Phirom, Krittaya; Charoenkwan, Kittipat				Charoenkwan, Kittipat/ABG-5362-2021	Charoenkwan, Kittipat/0000-0003-1683-6024			Effect of simethicone on reducing operative difficulty associated with bowel interference during minilaparotomy for modified Pomeroy salpingectomy: A randomized controlled trial								CONTRACEPTION				101	3			178	182				10.1016/j.contraception.2019.12.002							Article	MAR 2020	2020	Objective: To examine the effect of simethicone on reducing operative difficulty associated with bowel interference during minilaparotomy for postpartum modified Pomeroy partial salpingectomy.Study design: We enrolled 20-45-year-old women planning the procedure from March 2018 to February 2019. We randomized participants to chew simethicone 160 mg with water 50 mL 2-8 h before surgery or no treat…									0
J	Meyer, Raanan; Cahan, Tal; Yagel, Itai; Afek, Arnon; Derazne, Estela; Bar-Shavit, Yochai; Yuval, Yefet; Admon, Dahlia; Shina, Avi					Meyer, Raanan/0000-0002-0720-4343			A double-blind randomized trial comparing lidocaine spray and placebo spray anesthesia prior to cervical laminaria insertion								CONTRACEPTION				102	5			332	338				10.1016/j.contraception.2020.07.002							Article	NOV 2020	2020	Objective: To compare pain during laminaria insertion after lidocaine spray versus placebo spray anesthesia in women about to undergo a surgical abortion procedure.Study design: A double blind, randomized, placebo-controlled trial of women at 12-24 weeks gestation one day prior to surgical uterine evacuation procedure. Participants received lidocaine 10% or placebo (saline 0.9%) spray to the endo…									1
J	Brousseau, E. C.; Clarke, J. G.; Dumont, D.; Stein, L. A. R.; Roberts, M.; van den Berg, J.								Computer-assisted motivational interviewing for contraceptive use in women leaving prison: A randomized controlled trial								CONTRACEPTION				101	5			327	332				10.1016/j.contraception.2020.01.004							Article	MAY 2020	2020	Objectives: Rates of unintended pregnancies in women with a history of incarceration are high and access to contraception before and after arrest can be limited. Individualized counseling can better prepare women for healthy pregnancy or provide an opportunity for contraceptive education and access within correctional facilities. In this study, we assessed the efficacy of motivational interviewin…									1
J	Fay, Kathryn E.; Clement, Amelia C.; Gero, Alexandra; Kaiser, Jennifer E.; Sanders, Jessica N.; BakenRa, Abena A.; Turok, David K.					KAISER, JENNIFER/0000-0001-9375-7288; fay, kathryn/0000-0002-5694-9464; BakenRa, Abena/0000-0002-8674-8786; Clement, Amelia/0000-0002-8715-6053			Rates of pregnancy among levonorgestrel and copper intrauterine emergency contraception initiators: Implications for backup contraception recommendations								CONTRACEPTION				104	5			561	566				10.1016/j.contraception.2021.06.011					OCT 2021		Article	NOV 2021	2021	Objective: This study assessed the timing, frequency, use of backup method and 1-month pregnancy rates among individuals who had an intrauterine device (IUD) placed as emergency contraception and reported intercourse within 7 days post-placement.Study Design: In this secondary analysis of a randomized control trial of IUDs for emergency contraception, 518 individuals reporting unprotected interco…									1
J	Ti, Angeline; Stone, Rebecca H.; Whiteman, Maura; Curtis, Kathryn M.					Ti, Angeline/0000-0003-0503-2119; Stone, Rebecca H./0000-0001-9035-0124			Safety and effectiveness of hormonal contraception for women who use opioids: A systematic review								CONTRACEPTION				100	6			480	483				10.1016/j.contraception.2019.08.006							Review	DEC 2019	2019	Objective: To systematically review the literature around the safety and effectiveness of hormonal contraception for women who use opioids. Our specific research questions are: 1) Among women who use opioids, do those who use hormonal contraception have increased adverse health events compared with those who do not use hormonal contraception? 2) Are there drug interactions between hormonal contra…									4
J	Bracken, Hillary; Nguyen Thi Nhu Ngoc; Do Quan Ha; Paredes, Norberto Reyes; Vu Ba Quyet; Nguyen Thi Huyen Linh; Ortiz, Marco Antonio; Bousieguez, Manuel; Winikoff, Beverly								Mifepristone pretreatment followed by misoprostol 200 mcg buccal for the medical management of intrauterine fetal death at 14-28 weeks: A randomized, placebo-controlled, double blind trial								CONTRACEPTION				102	1			7	12				10.1016/j.contraception.2020.02.007							Article	JUL 2020	2020	Objective: To evaluate whether fetal and placental expulsion is more likely within 48 h if women receive mifepristone pre-treatment vs placebo pre-treatment followed by misoprostol 200 mcg buccally for treatment of fetal death at 14 weeks 0 days to 28 weeks and 6 days gestation.Study design: We randomized 176 women with a confirmed fetal death between 14 weeks and 0 days to 28 weeks and 6 days to…									2
J	Shakir-Reese, Jamilah M.; Ye, Peggy P.; Perritt, Jamila B.; Lotke, Pamela S.; Reeves, Matthew F.				Ye, Peggy/AAR-5846-2020	Ye, Peggy/0000-0003-4665-9866; Reeves, Matthew/0000-0001-7749-7447			A factorial-design randomized controlled trial comparing misoprostol alone to Dilapan with misoprostol and comparing buccal to vaginal misoprostol for same-day cervical preparation prior to dilation & evacuation at 14 weeks 0 days-19 weeks 6 days gestation								CONTRACEPTION				100	6			445	450				10.1016/j.contraception.2019.09.001							Article	DEC 2019	2019	Objectives: To compare procedure times following same-day cervical preparation using misoprostol 400 mcg alone or misoprostol 400 mcg plus hygroscopic dilators for dilation and evacuation (D&E) before 20 weeks gestation and to compare side effects of buccal and vaginal misoprostol administration.Study Design: We randomized women undergoing D&E at 14 weeks 0 days-19 weeks 6 days gestation to recei…									2
J	Shady, Nahla W; Farouk, Hassan A; Sallam, Hany F								A randomized double blinded clinical trial to explore the clinical outcomes of vaginal isonicotinic acid hydrazide (INH) administration six hours prior to T380A intrauterine device insertion in persons delivered only by cesarean delivery.								Contraception								9788	9788				10.1016/j.contraception.2022.01.019							Journal Article	2022-Feb-18	2022	OBJECTIVE: To compare insertion pain and ease of insertion in participants with a prior caesarean delivery having copper intrauterine device (IUD) after pretreatment with isonicotinic acid hydrazide (INH) 900 mg vaginally or placebo.STUDY DESIGN: From September 2020 to September 2021, we conducted a randomized, double-blind, placebo-controlled experiment at Aswan University Hospital in Egypt with…									0
J	Constant, Deborah; Kluge, Judy; Harries, Jane; Grossman, Daniel				KLUGE, Judith/GSM-7110-2022				An analysis of delays among women accessing second-trimester abortion in the public sector in South Africa								CONTRACEPTION				100	3			209	213				10.1016/j.contraception.2019.04.009							Article	SEP 2019	2019	Objectives: To identify key delays and associated factors in women's pathway to second-trimester abortion that could inform strategies to increase earlier presentation.Study design: We performed a secondary analysis using data collected from May 2012 to June 2013 as part of a randomized controlled trial among women having abortion at 13.0-20.0 weeks at a public hospital in South Africa. We used u…									6
J	Melbostad, Heidi S.; Wachtel, Deborah S.; Lipke, Kerstin A.; Badger, Gary J.; Matusiewicz, Alexis K.; Rey, Catalina N.; MacAfee, Lauren K.; Dougherty, Anne K.; Heil, Sarah H.								Preliminary side effect profile, safety, and tolerability of hormonal contraception among women receiving opioid-agonist therapy								CONTRACEPTION				110				16	20				10.1016/j.contraception.2022.02.013					MAY 2022		Article	JUN 2022	2022	Objective(s): To characterize for the first time the side effect profile, saf ety, and tolerability of hormonal contraception among women receiving opioid-agonist therapy.& nbsp;Study Design: We conducted a secondary analysis of data collected from participants in a three-arm randomized controlled trial ( N = 138) aimed at increasing effective contraceptive use among women re-ceiving opioid-agoni…									0
J	Averbach, Sarah; Kakaire, Othman; McDiehl, Rachel; Dehlendorf, Christine; Lester, Felicia; Steinauer, Jody					Steinauer, Jody/0000-0001-7714-0106; Averbach, Sarah/0000-0002-1924-7770			The effect of immediate postpartum levonorgestrel contraceptive implant use on breastfeeding and infant growth: a randomized controlled trial								CONTRACEPTION				99	2			87	93				10.1016/j.contraception.2018.10.008							Article; Proceedings Paper	FEB 2019	2019	Objective: This study assessed whether immediate postpartum insertion of levonorgestrel contraceptive implants is associated with a difference in infant growth from birth to 6 months, onset of lactogenesis, or breastfeeding continuation at 3 and 6 months postpartum compared to delayed insertion at 6 to 8 weeks postpartum.Study design: We conducted a randomized trial of women in Uganda who desired…					North American Forum on Family Planning of the Society-of-Family-PlanningNorth American Forum on Family Planning of the Society-of-Family-Planning	OCT 14-16, 2017OCT 14-16, 2017	Soc Family PlanningSoc Family Planning	Atlanta, GAAtlanta, GA	5
J	Uhm, Suji; Mastey, Namrata; Baker, Courtney C.; Chen, Melissa J.; Matulich, Melissa C.; Hou, Melody Y.; Melo, Juliana; Wilson, Susan F.; Creinin, Mitchell D.					Creinin, Mitchell/0000-0001-5967-8180			Mifepristone prior to osmotic dilators for dilation and evacuation cervical preparation: A randomized, double-blind, placebo-controlled pilot study								CONTRACEPTION				107				23	28				10.1016/j.contraception.2021.08.013							Article	MAR 2022	2022	Objectives: To evaluate mifepristone impact on osmotic dilator placement and procedural outcomes when given 18 to 24 hours before dilator placement for dilation and evacuation (D&E) at 18 weeks 0 days to 23 weeks 6 days gestation.Study Design: We performed a randomized, double-blind, placebo-controlled trial from April 2019 through February 2021, enrolling participants undergoing osmotic dilator …									0
J	Reynolds-Wright, John J; Woldetsadik, Mulat A; Morroni, Chelsea; Cameron, Sharon T					Reynolds-Wright, John/0000-0001-6597-1666			Pain management for medical abortion before 14 weeks' gestation: A systematic review.								Contraception				116				4	13				10.1016/j.contraception.2022.08.005							Systematic Review; Journal Article; Review	2022-Dec	2022	INTRODUCTION: Abortion is common worldwide and increasingly abortions are performed at less than 14 weeks' gestation using medical methods, specifically using a combination of mifepristone and misoprostol. Medical abortion is known to be a painful process, but the optimal method of pain management is unclear. We sought to identify and compare pain management regimens for medical abortion before 1…									0
J	Chen, Beatrice A.; Blithe, Diana L.; Muraguri, Gitonga R.; Lance, Audrey A.; Carr, Bruce R.; Jensen, Jeffrey T.; Kimble, Thomas D.; Murthy, Amitasrigowri S.; Schreiber, Courtney A.; Thomas, Michael A.; Walsh, Terri L.; Westhoff, Carolyn; Burke, Anne E.				Burke, Anne/AHE-9713-2022; Jensen, Jeffrey T/C-7421-2014	Jensen, Jeffrey T/0000-0002-4733-1224; Murthy, Amitasrigowri/0000-0002-0071-0518			Acceptability of the Woman's Condom in a phase III multicenter open-label study								CONTRACEPTION				99	6			357	362				10.1016/j.contraception.2019.02.006							Article	JUN 2019	2019	Objective: This study aimed to evaluate the acceptability of the Woman's Condom (WC) over 6 months (183 days) and menstrual cycles in a US-based multicenter open-label phase III contraceptive efficacy trial.Study design: We assessed acceptability via written questionnaire at visit 2 (after the third cycle) and visit 3 (after the sixth cycle or >183 days, or upon early discontinuation). Key domain…									5
J	Kim, Caron; Nguyen, Antoinette T.; Berry-Bibee, Erin; Ermias, Yokabed; Gaffield, Mary E.; Kapp, Nathalie				Nguyen, Antoinette/GRS-5084-2022	berry-bibee, erin/0000-0002-8288-3702			Systemic hormonal contraception initiation after abortion: A systematic review and meta-analysis								CONTRACEPTION				103	5			291	304				10.1016/j.contraception.2021.01.017					APR 2021		Review	MAY 2021	2021	Background: Immediate contraceptive initiation, including start of a method before abortion completion, is a convenient option for women seeking abortion care.Objectives: To evaluate the effect of systemic hormonal contraception initiation on medical abortion effectiveness and the safety of hormonal contraceptive methods following abortion.Data sources: PubMed, Popline, Cochrane Library, and Clin…									0
J	Eckhaus, L. M.; Ti, A. J.; Curtis, K. M.; Stewart-Lynch, A. L.; Whiteman, M. K.					Ti, Angeline/0000-0003-0503-2119			Patient and pharmacist perspectives on pharmacist-prescribed contraception: A systematic review								CONTRACEPTION				103	2			66	74				10.1016/j.contraception.2020.10.012					JAN 2021		Review	FEB 2021	2021	Objective: Increasingly, states authorize pharmacists to prescribe hormonal contraception to patients without a prescription from another healthcare provider. The purpose of this review is to investigate pharmacist and patient perspectives on pharmacist-prescribed contraception in the United States.Study design: We searched Medline, Embase, PsycInfo, CINAHL, Scopus, and the Cochrane Library from …									9
J	Lee, Jessica K.; Zimrin, Ann B.; Sufrin, Carolyn					Sufrin, Carolyn/0000-0003-2739-9296			Society of Family Planning clinical recommendations: Management of individuals with bleeding or thrombotic disorders undergoing abortion								CONTRACEPTION				104	2			119	127				10.1016/j.contraception.2021.03.016					JUL 2021		Article	AUG 2021	2021	A B S T R A C T Individuals who have bleeding disorders, thrombophilias, a history of venous thromboembolism (VTE), or who are taking anticoagulation medication for other reasons may present for abortion. Clinicians should be aware of risk factors and histories concerning for excessive bleeding and thrombotic disorders around the time of abortion. This document will focus on how to approach abort…									2
J	Wingo, Erin; Raifman, Sarah; Landau, Carmen; Sella, Shelley; Grossman, Daniel								Mifepristone-misoprostol versus misoprostol-alone regimen for medication abortion at >= 24 weeks' gestation								CONTRACEPTION				102	2			99	103				10.1016/j.contraception.2020.05.001							Article	AUG 2020	2020	Objective: To compare time from misoprostol initiation to fetal expulsion for mifepristone-misoprostol versus misoprostol-alone regimens of medication abortion performed at >= 24 weeks' gestation.Study design: We conducted a retrospective study of medication abortion performed at >= 24 weeks' gestation between May 2016 and January 2018 at one site, comparing outcomes of patients receiving mifepri…									1
J	Friedlander, EmmaKate B.; Raidoo, Shandhini; Soon, Reni; Salcedo, Jennifer; Davis, James; Tschann, Mary; Fontanilla, Tiana; Horiuchi, Wakako; Kaneshiro, Bliss					Friedlander, EmmaKate/0000-0002-6932-8712; Tschann, Mary/0000-0002-4352-6550; Horiuchi, Wakako/0000-0001-6795-0850			The experience of pain in real-time during medication abortion								CONTRACEPTION				110				71	75				10.1016/j.contraception.2022.03.003					MAY 2022		Article	JUN 2022	2022	Objective:We aimed to characterize the current pain experience of patients completing an evidence based mifepristone-misoprostol medication abortion regimen using real-time pain scores. Study Design:We collected real-time data on pain experienced by 54 women undergoing medication abortion using an evidence-based regimen of 200 mg mifepristone and 800 mcg buccal misoprostol. These women were enrol…									0
J	Huber-Krum, Sarah; Khadka, Aayush; Pradhan, Elina; Rohr, Julia; Puri, Mahesh; Maharjan, Dev; Joshi, Saugat; Shah, Iqbal; Canning, David					Canning, David/0000-0003-4041-1229; Joshi, Saugat/0000-0002-0638-2906; Huber-Krum, Sarah/0000-0003-0938-252X			The effect of antenatal counseling and intrauterine device insertion services on postpartum contraceptive use in Nepal: Results from a stepped-wedge randomized controlled trial								CONTRACEPTION				101	6			384	392				10.1016/j.contraception.2019.12.014							Article	JUN 2020	2020	Objective: There is high unmet need for family planning in the postpartum period in Nepal. The current study assessed the effects of a contraceptive counseling and postpartum intrauterine device (PPIUD) insertion intervention on use of contraception in the postpartum period.Study design: We utilized a cluster, stepped-wedge design to randomly assign two hospital clusters (compromised of six hospi…									3
J	Sanders, Jessica N.; Moran, Linh A.; Mullholand, Madeline; Torres, Erica; Turok, David K.					Mullholand, Madeline/0000-0001-5724-803X			Video counseling about emergency contraception: an observational study								CONTRACEPTION				100	1			54	64				10.1016/j.contraception.2019.02.014							Article	JUL 2019	2019	Objective: This study assesses emergency contraception (EC) dispensed before and after a 3-min video counseling intervention on EC.Methods: We used a quasi-experimental design and two data sources to assess the impact of offering the video counseling intervention. We used electronic health records from six Planned Parenthood Association of Utah health centers with onsite oral EC dispensing to det…									1
J	Shochet, Tara; Dragoman, Monica; Blum, Jennifer; Abbas, Dina; Louie, Karmen; Platais, Ingrida; Tsereteli, Tamar; Winikoff, Beverly								Could second-trimester medical abortion be offered as a day service? Assessing the feasibility of a 1-day outpatient procedure using pooled data from six clinical studies								CONTRACEPTION				99	5			288	292				10.1016/j.contraception.2018.12.004							Article	MAY 2019	2019	Objectives: Current service delivery models for second-trimester medical abortion typically include routine inpatient admission and ovemight stays. To assess the feasibility of a day-service model, we evaluated outpatient administration of abortion medications and analyzed the proportion of clients who could avoid an overnight stay. We also examined additional key elements of medical abortion car…									4
J	Adelman, Sara; Free, Caroline; Smith, Chris				Smith, Chris/AAA-6706-2021	Smith, Chris/0000-0001-9238-3202; Free, Caroline/0000-0003-1711-0006			Predictors of postabortion contraception use in Cambodia								CONTRACEPTION				99	3			155	159				10.1016/j.contraception.2018.11.010							Article	MAR 2019	2019	Objective: To evaluate which characteristics collected at the point of abortion are associated with contraceptive use over the extended postabortion period for women in Cambodia.Methods: The study includes a cohort of 500 women who attended a Marie Stopes International Cambodia clinic for an induced abortion. The primary outcomes are use of effective contraception >= 80% of the time over the 4- a…									2
J	Frye, Laura J.; Kilfedder, Catherine; Blum, Jennifer; Winikoff, Beverly				Frye, Laura/ABC-1570-2021	Frye, Laura/0000-0001-7280-1171; Kilfedder, Catherine/0000-0003-0953-0051			A cross-sectional analysis of mifepristone, misoprostol, and combination mifepristone-misoprostol package inserts obtained in 20 countries								CONTRACEPTION				101	5			315	320				10.1016/j.contraception.2020.01.011							Article	MAY 2020	2020	Objectives: To evaluate the characteristics, clinical information, and storage instructions contained in package inserts from medical abortion commodities collected in low- and middle-income countries.Study design: From November 2017 to February 2018 mifepristone, misoprostol, and combined mifepristone-misoprostol (combipack) products were collected to populate the Medical Abortion Commodities Da…									5
J	Craig, Amaranta D.; Steinauer, Jody; Kuppermann, Miriam; Schmittdiel, Julie A.; Dehlendorf, Christine				Craig, Amaranta/CAG-2779-2022; /AAX-7898-2021	Craig, Amaranta/0000-0002-0233-9089; /0000-0002-0233-9089			Pill, patch or ring? A mixed methods analysis of provider counseling about combined hormonal contraception								CONTRACEPTION				99	2			104	110				10.1016/j.contraception.2018.09.001							Article	FEB 2019	2019	Objective: In this study we aimed to investigate the content and process of contraceptive counseling surrounding combined hormonal contraceptive (CHC) methods (combined oral contraceptives, the ring, and the patch). Study design: We performed a mixed methods analysis of data collected as part of the Patient -Provider Communication about Contraception study, in which reproductive age women and the…									1
J	Kapp, Nathalie; Methazia, Jewelle; Eckersberger, Elisabeth; Griffin, Risa; Bessenaar, Tshegofatso								Label comprehension of a combined mifepristone and misoprostol product for medical abortion: A pilot study in South Africa								CONTRACEPTION				101	1			46	52				10.1016/j.contraception.2019.09.009							Article	JAN 2020	2020	Objectives: As an important next step in developing an over-the-counter (OTC) misoprostol-mifepristone product, this study aims to assess the comprehension of a medical abortion label.Study design: We conducted a pilot study utilizing convenience sampling to enroll women in rural and urban communities at four sites in two South African provinces. Trained, female recruiters prescreened and consent…									5
J	Ridgeway, Kathleen; Montgomery, Elizabeth T.; Smith, Kevin; Torjesen, Kristine; Straten, Ariane van der; Achilles, Sharon L.; Griffin, Jennifer B.				Achilles, Sharon/D-9664-2019	Achilles, Sharon/0000-0002-7478-8262; van der Straten, Ariane/0000-0001-8536-648X; Montgomery, Elizabeth/0000-0002-5477-4445			Vaginal ring acceptability: A systematic review and meta-analysis of vaginal ring experiences from around the world								CONTRACEPTION				106				16	33				10.1016/j.contraception.2021.10.001							Review	FEB 2022	2022	Objective: The vaginal ring (ring) is a female-initiated, long-acting drug delivery system for different indications, including HIV prevention. Our aim was to provide evidence for acceptability of the vaginal ring across indications to support dapivirine and multipurpose prevention technology ring introduction and roll out.Study design: This systematic review and meta-analysis followed PRISMA gui…									1
[truncated: 13 more columns]
