# Supplementary material for: Clinical trial registration and CONSORT adherence in obstetrics and gynecology journals: a cross-sectional analysis of Chinese- and English-language publications
Source: PeerJ. 2026 Apr 21;14:e21140. doi: 10.7717/peerj.21140 (PMC13108464; doi:10.7717/peerj.21140)
Supplement: Supplemental Information 1 [file peerj-14-21140-s001.zip › Raw data-updated/RCT-English journals/Original data/19.xls]

## Sheet: savedrecs
Publication Type	Authors	Book Authors	Group Authors	Book Group Authors	Researcher Ids	ORCIDs	Book Editors	Author - Arabic	Article Title	Article Title - SciELO	Article Title - SciELO	Article Title - Chinese	Article Title - Russian	Patent Number	Patent Assignee	Source Title - Arabic	Source Title	Source Title - Korean	Book Series Title	Book Series Subtitle	Volume	Issue	Special Issue	Meeting Abstract	Start Page	End Page	Article Number	Version	Version History	DOI	Book DOI	License Name	License URI	License Description	Early Access Date	Supplement	Document Type	Publication Date	Publication Year	Abstract	Abstract - Foreign	Abstract - English Transliteration	Abstract - Foreign	Abstract - Korean	Conference Title	Conference Date	Conference Sponsor	Conference Location	Times Cited, WoS Core
J	Kubler, Jade M.; Clifton, Vicki L.; Moholdt, Trine; Beetham, Kassia S.					Kubler, Jade/0000-0003-1195-4777; Moholdt, Trine/0000-0003-1024-8088			The effects of exercise during pregnancy on placental composition: A systematic review and meta-analysis								PLACENTA				117				39	46				10.1016/j.placenta.2021.10.008							Review	JAN 2022	2022	Introduction: Morphological changes to the placenta occur as the demands of the foetus increase throughout gestation. Physical activity during pregnancy is known to benefit both the mother and infant, however the impact of antenatal exercise training on placental development is less known. The aim of this systematic review and meta-analysis was to investigate the effects of exercise training duri…									0
J	Amberg, Benjamin; DeKoninck, Philip; Kashyap, Aidan; Rodgers, Karyn; Zahra, Valarie; Hooper, Stuart; Crossley, Kelly; Hodges, Ryan				DeKoninck, Philip/X-5356-2019; DeKoninck, Philip/ACQ-3838-2022	Hooper, Stuart/0000-0003-1676-4825; Amberg, Benjamin/0000-0002-4385-487X			The effects of cold, dry and heated, humidified amniotic insufflation on sheep fetal membranes								PLACENTA				114				1	7				10.1016/j.placenta.2021.08.003							Article	OCT 2021	2021	Introduction: Uterine distension with pressurised carbon dioxide (CO2) (amniotic insufflation) is used clinically to improve visibility during keyhole fetal surgery. However, there are concerns that amniotic insufflation with unconditioned (cold, dry) CO2 damages the fetal membranes which leads to post-operative preterm prelabour rupture of membranes (iatrogenic PPROM). We assessed whether heatin…									2
[truncated: 13 more columns]
