# Supplementary material for: Clinical trial registration and CONSORT adherence in obstetrics and gynecology journals: a cross-sectional analysis of Chinese- and English-language publications
Source: PeerJ. 2026 Apr 21;14:e21140. doi: 10.7717/peerj.21140 (PMC13108464; doi:10.7717/peerj.21140)
Supplement: Supplemental Information 1 [file peerj-14-21140-s001.zip › Raw data-updated/RCT-English journals/Original data/2.xls]

## Sheet: savedrecs
Publication Type	Authors	Book Authors	Group Authors	Book Group Authors	Researcher Ids	ORCIDs	Book Editors	Author - Arabic	Article Title	Article Title - SciELO	Article Title - SciELO	Article Title - Chinese	Article Title - Russian	Patent Number	Patent Assignee	Source Title - Arabic	Source Title	Source Title - Korean	Book Series Title	Book Series Subtitle	Volume	Issue	Special Issue	Meeting Abstract	Start Page	End Page	Article Number	Version	Version History	DOI	Book DOI	License Name	License URI	License Description	Early Access Date	Supplement	Document Type	Publication Date	Publication Year	Abstract	Abstract - Foreign	Abstract - English Transliteration	Abstract - Foreign	Abstract - Korean	Conference Title	Conference Date	Conference Sponsor	Conference Location	Times Cited, WoS Core
J	Khan, Khalid S.								Assessing Research Misconduct in Randomized Controlled Trials								OBSTETRICS AND GYNECOLOGY				138	6			944	944											Letter	DEC 2021	2021										2
J	[Anonymous]								Sildenafil Citrate Therapy for Oligohydramnios: A Randomized Controlled Trial (Expression of Concern of Vol 129, Pg 615, 2017)								OBSTETRICS AND GYNECOLOGY				134	2			426	426				10.1097/AOG.0000000000003429							Expression of Concern	AUG 2019	2019										4
J	[Anonymous]								Relugolix Combination Therapy for Uterine Leiomyoma-Associated Pain in the LIBERTY Randomized Trials: Correction.								Obstetrics and gynecology				140	1			138	138				10.1097/AOG.0000000000004858							Journal Article; Published Erratum	2022-07-01	2022										0
J	Propst, K.; Mellen, C.; O'Sullivan, D. M.; Tulikangas, P. K.								Timing of Office-Based Pessary Care: A Randomized Controlled Trial (vol 135, pg 100, 2020)								OBSTETRICS AND GYNECOLOGY				138	2			313	313				10.1097/AOG.0000000000004501							Correction	AUG 2021	2021										0
J	Chescheir, Nancy C.								Comparing Force of Stream With Standard Fill Voiding Trial After Surgical Repair of Apical Prolapse: A Randomized Controlled Trial								OBSTETRICS AND GYNECOLOGY				133	4			822	822											Editorial Material	APR 2019	2019										0
J	Li, Wentao; Bordewijk, Esmee M.; Mol, Ben W.								Assessing Research Misconduct in Randomized Controlled Trials Reply								OBSTETRICS AND GYNECOLOGY				138	6			945	945											Letter	DEC 2021	2021										0
J	Guttuso, Thomas; Messing, Susan; Mullin, Patrick; Strittmatter, Chad; Saha, Sumona; Thornburg, Loralei Lacina								Gabapentin's Effects on Hyperemesis Gravidarum: A Randomized Controlled Trial								OBSTETRICS AND GYNECOLOGY				135			17N	150S	150S										1	Meeting Abstract	MAY 2020	2020						68th Annual Clinical and Scientific Meeting of the American-College-of-Obstetricians-and-Gynecologists68th Annual Clinical and Scientific Meeting of the American-College-of-Obstetricians-and-Gynecologists	APR 24-27, 2020APR 24-27, 2020	Amer Coll Obstetricians & GynecologistsAmer Coll Obstetricians & Gynecologists	Seattle, WASeattle, WA	0
J	Weinstein, Milena M.; Dunivan, Gena; Guaderrama, Noelani M.; Richter, Holly E.								Digital Therapeutic Device for Urinary Incontinence: A Randomized Controlled Trial Reply								OBSTETRICS AND GYNECOLOGY				140	1			136	137				10.1097/AOG.0000000000004844							Letter	JUL 2022	2022										0
J	Mulhall, Joseph C.; Zhao, Zhiguo; Limperg, Tobias								Inclusion of Limited English Proficiency Individuals in Obstetric Randomized Controlled Trials								OBSTETRICS AND GYNECOLOGY				139			A161	47S	47S										1	Meeting Abstract	MAY 2022	2022										0
J	Feld, Zoe M.; Etemadi, Kimia; Creinin, Mitchell D.								Opioid Analgesia for Medical Abortion: A Randomized Controlled Trial								OBSTETRICS AND GYNECOLOGY				135	6			1485	1485											Letter	JUN 2020	2020										1
J	Montgomery, Michelle O.; Kram, Jessica J.; Forgie, Marie M.; Moreno, Ana C. Perez; Romdenne, Taylor								A Randomized Controlled Trial: Do FamilyCentered Cesarean Deliveries Improve Patient Satisfaction?								OBSTETRICS AND GYNECOLOGY				135			01P	167S	167S										1	Meeting Abstract	MAY 2020	2020						68th Annual Clinical and Scientific Meeting of the American-College-of-Obstetricians-and-Gynecologists68th Annual Clinical and Scientific Meeting of the American-College-of-Obstetricians-and-Gynecologists	APR 24-27, 2020APR 24-27, 2020	Amer Coll Obstetricians & GynecologistsAmer Coll Obstetricians & Gynecologists	Seattle, WASeattle, WA	0
J	[Anonymous]								Timing of Office-Based Pessary Care: A Randomized Controlled Trial: Correction.								Obstetrics and gynecology				138	2			313	313				10.1097/AOG.0000000000004501							Journal Article; Published Erratum	2021-08-01	2021										0
J	Wannamaker, Louise Ross								Prophylactic Pregabalin to Decrease Pain During Medication Abortion: A Randomized Controlled Trial								OBSTETRICS AND GYNECOLOGY				136	3			630	630											Editorial Material	SEP 2020	2020										0
J	Clure, Cara; Guiahi, Maryam								Opioid Analgesia for Medical Abortion: A Randomized Controlled Trial								OBSTETRICS AND GYNECOLOGY				135	6			1485	1486											Letter	JUN 2020	2020										1
J	Wagner, Stephen; Chauhan, Suneet P.; Gupta, Megha								Factors Associated With the Publication of Registered Randomized Controlled Trials in Obstetrics								OBSTETRICS AND GYNECOLOGY				133			18K	122S	122S				10.1097/01.AOG/01.AOG.0000559212.03041.7b						1	Meeting Abstract	MAY 2019	2019						Annual Clinical and Scientific Meeting of the American-College-of-Obstetricians-and-GynecologistsAnnual Clinical and Scientific Meeting of the American-College-of-Obstetricians-and-Gynecologists	MAY 03-06, 2019MAY 03-06, 2019	Amer Coll Obstetricians & GynecologistsAmer Coll Obstetricians & Gynecologists	Nashville, TNNashville, TN	0
J	Hill, Austin M.; Pauls, Rachel N.; Basil, Jack B.; Crisp, Catrina C.								Chlorhexidine Versus Iodine Vaginal Preparation Prior to Hysterectomy; A Randomized Controlled Trial								OBSTETRICS AND GYNECOLOGY				135			11B	20S	20S										1	Meeting Abstract	MAY 2020	2020						68th Annual Clinical and Scientific Meeting of the American-College-of-Obstetricians-and-Gynecologists68th Annual Clinical and Scientific Meeting of the American-College-of-Obstetricians-and-Gynecologists	APR 24-27, 2020APR 24-27, 2020	Amer Coll Obstetricians & GynecologistsAmer Coll Obstetricians & Gynecologists	Seattle, WASeattle, WA	2
J	Cacioppo, Stephanie; Kaske, Erika; Siewsrichol, Wasuwat; Millheiser, Leah								HSDD, Flibanserin, and Eye Dynamics: A Double-Blind Randomized Placebo-Controlled Clinical Trial								OBSTETRICS AND GYNECOLOGY				133			24I	101S	101S				10.1097/01.AOG.0000558801.41079.52						1	Meeting Abstract	MAY 2019	2019						Annual Clinical and Scientific Meeting of the American-College-of-Obstetricians-and-GynecologistsAnnual Clinical and Scientific Meeting of the American-College-of-Obstetricians-and-Gynecologists	MAY 03-06, 2019MAY 03-06, 2019	Amer Coll Obstetricians & GynecologistsAmer Coll Obstetricians & Gynecologists	Nashville, TNNashville, TN	0
J	Chescheir, Nancy C.								Botulinum Toxin A as a Treatment for Provoked Vestibulodynia: A Randomized Controlled Trial								OBSTETRICS AND GYNECOLOGY				136	3			629	629											Editorial Material	SEP 2020	2020										0
J	Smith, Rachael; Mahnert, Nichole D.; Hu, Chengcheng; Steck-Bayat, Kayvahn; Stone, Ashley; Mourad, Jamal								Impact of Retained Cystoscopy Fluid Following Laparoscopic/Robotic Hysterectomy: A Randomized Controlled Trial								OBSTETRICS AND GYNECOLOGY				135			OP02-5B	3S	3S										1	Meeting Abstract	MAY 2020	2020						68th Annual Clinical and Scientific Meeting of the American-College-of-Obstetricians-and-Gynecologists68th Annual Clinical and Scientific Meeting of the American-College-of-Obstetricians-and-Gynecologists	APR 24-27, 2020APR 24-27, 2020	Amer Coll Obstetricians & GynecologistsAmer Coll Obstetricians & Gynecologists	Seattle, WASeattle, WA	0
J	Chescheir, Nancy C.								Candy Cane Compared With Boot Stirrups in Vaginal Surgery: A Randomized Controlled Trial								OBSTETRICS AND GYNECOLOGY				136	2			420	420											Editorial Material	AUG 2020	2020										0
J	Zdroik, Anna V.; Kirsten, Phillips; Dhanraj, Dave; Devaiah, Ganga; Corona, Samaris; Crisp, Catrina C.								Double-Blinded, Randomized, Placebo-Controlled Trial of Multimodal Analgesia at Intrauterine Device Insertion								OBSTETRICS AND GYNECOLOGY				135			15I	95S	96S										1	Meeting Abstract	MAY 2020	2020						68th Annual Clinical and Scientific Meeting of the American-College-of-Obstetricians-and-Gynecologists68th Annual Clinical and Scientific Meeting of the American-College-of-Obstetricians-and-Gynecologists	APR 24-27, 2020APR 24-27, 2020	Amer Coll Obstetricians & GynecologistsAmer Coll Obstetricians & Gynecologists	Seattle, WASeattle, WA	0
J	Rouse, Dwight J.								Perinatal Outcomes of Two Screening Strategies for Gestational Diabetes Mellitus: A Randomized Controlled Trial								OBSTETRICS AND GYNECOLOGY				138	1			133	133											Editorial Material	JUL 2021	2021										0
J	Rouse, Dwight J.								Delivery Mode After Manual Rotation of Occiput Posterior Fetal Positions: A Randomized Controlled Trial								OBSTETRICS AND GYNECOLOGY				137	6			1123	1123											Editorial Material	JUN 2021	2021										0
J	Morrell, Lindsay Helene; Clark, Stephanie Marie Glass; Morrell, Christopher; Carroll, Ashley Woodward				Morrell, Christopher/AAN-3267-2021				Rapidly Absorbing Polyglactin 910 Versus Poliglecaprone 25 for Laceration Repair: A Randomized Controlled Trial								OBSTETRICS AND GYNECOLOGY				133			38Q	190S	190S				10.1097/01.AOG.0000559457.80182.4f						1	Meeting Abstract	MAY 2019	2019						Annual Clinical and Scientific Meeting of the American-College-of-Obstetricians-and-GynecologistsAnnual Clinical and Scientific Meeting of the American-College-of-Obstetricians-and-Gynecologists	MAY 03-06, 2019MAY 03-06, 2019	Amer Coll Obstetricians & GynecologistsAmer Coll Obstetricians & Gynecologists	Nashville, TNNashville, TN	0
J	Gray, Beverly; Hagey, Jill; Crabtree, Donna; Weber, Jeremy; Pieper, Carl; Haddad, Lisa								Gabapentin for Peri-operative Pain Management for Office Uterine Aspiration: A Randomized Controlled Trial								OBSTETRICS AND GYNECOLOGY				133			10H	87S	87S				10.1097/01.AOG.0000558749.20887.eb						1	Meeting Abstract	MAY 2019	2019						Annual Clinical and Scientific Meeting of the American-College-of-Obstetricians-and-GynecologistsAnnual Clinical and Scientific Meeting of the American-College-of-Obstetricians-and-Gynecologists	MAY 03-06, 2019MAY 03-06, 2019	Amer Coll Obstetricians & GynecologistsAmer Coll Obstetricians & Gynecologists	Nashville, TNNashville, TN	0
J	McLeod, Corinne								Opioid Analgesia for Medical Abortion: A Randomized Controlled Trial								OBSTETRICS AND GYNECOLOGY				136	3			629	630				10.1097/aog.0000000000004056							Editorial Material	SEP 2020	2020										0
J	Rasouli, Melody; Ozel, Begum; Dancz, Christina				Dancz, Christina E/GSE-3052-2022	Dancz, Christina E/0000-0003-4901-3788			Effect of Prunes on Gastrointestinal Function After Benign Gynecological Surgery: A Randomized Control Trial								OBSTETRICS AND GYNECOLOGY				135			16B	22S	22S										1	Meeting Abstract	MAY 2020	2020						68th Annual Clinical and Scientific Meeting of the American-College-of-Obstetricians-and-Gynecologists68th Annual Clinical and Scientific Meeting of the American-College-of-Obstetricians-and-Gynecologists	APR 24-27, 2020APR 24-27, 2020	Amer Coll Obstetricians & GynecologistsAmer Coll Obstetricians & Gynecologists	Seattle, WASeattle, WA	0
J	Rouse, Dwight J.								Foley Bulb Insertion by Blind Placement Compared With Direct Visualization: A Randomized Controlled Trial								OBSTETRICS AND GYNECOLOGY				137	1			176	176											Editorial Material	JAN 2021	2021										0
J	Mancuso, Abigail Catherine; Widdice, Lea; Hughes, Brenna L.; Stockdale, Colleen K.; Bernstein, David; Winokur, Patricia								5% Monolaurin Vaginal Gel for the Treatment of Bacterial Vaginosis: A Randomized, Placebo-Controlled Trial								OBSTETRICS AND GYNECOLOGY				133			23J	113S	113S										1	Meeting Abstract	MAY 2019	2019						Annual Clinical and Scientific Meeting of the American-College-of-Obstetricians-and-GynecologistsAnnual Clinical and Scientific Meeting of the American-College-of-Obstetricians-and-Gynecologists	MAY 03-06, 2019MAY 03-06, 2019	Amer Coll Obstetricians & GynecologistsAmer Coll Obstetricians & Gynecologists	Nashville, TNNashville, TN	0
J	Yuan, Valerie								Music and Its Impact on Pain and Anxiety During Office Hysteroscopy: A Randomized Controlled Trial								OBSTETRICS AND GYNECOLOGY				133			31E	59S	59S				10.1097/01.AOG.0000559023.13189.c8						1	Meeting Abstract	MAY 2019	2019						Annual Clinical and Scientific Meeting of the American-College-of-Obstetricians-and-GynecologistsAnnual Clinical and Scientific Meeting of the American-College-of-Obstetricians-and-Gynecologists	MAY 03-06, 2019MAY 03-06, 2019	Amer Coll Obstetricians & GynecologistsAmer Coll Obstetricians & Gynecologists	Nashville, TNNashville, TN	0
J	Hailstorks, Tiffany; Cordes, Sarah; Cwiak, Carrie; Enriquez, Christian; Moore, Renee; Haddad, Lisa								Gabapentin as an Adjunct to Perioperative Pain Management for Surgical Abortion: A Randomized Controlled Trial								OBSTETRICS AND GYNECOLOGY				133			10S	204S	205S				10.1097/01.AOG.0000559462.96322.fb						1	Meeting Abstract	MAY 2019	2019						Annual Clinical and Scientific Meeting of the American-College-of-Obstetricians-and-GynecologistsAnnual Clinical and Scientific Meeting of the American-College-of-Obstetricians-and-Gynecologists	MAY 03-06, 2019MAY 03-06, 2019	Amer Coll Obstetricians & GynecologistsAmer Coll Obstetricians & Gynecologists	Nashville, TNNashville, TN	0
J	Bruce, Shaina; Rajendran, Preethi; Mumford, Brigid; Heidorn, Elise; Smith, Stephen								Implementation of an Abdominal Closure Bundle in Patients Undergoing Cesarean Section-A Randomized Control Trial								OBSTETRICS AND GYNECOLOGY				135			15P	171S	171S										1	Meeting Abstract	MAY 2020	2020						68th Annual Clinical and Scientific Meeting of the American-College-of-Obstetricians-and-Gynecologists68th Annual Clinical and Scientific Meeting of the American-College-of-Obstetricians-and-Gynecologists	APR 24-27, 2020APR 24-27, 2020	Amer Coll Obstetricians & GynecologistsAmer Coll Obstetricians & Gynecologists	Seattle, WASeattle, WA	0
J	Chescheir, Nancy C.								Closed Incision Negative Pressure Therapy in Morbidly Obese Women Undergoing Cesarean Delivery: A Randomized Controlled Trial								OBSTETRICS AND GYNECOLOGY				134	4			878	878											Editorial Material	OCT 2019	2019										0
J	Ton, Raquel; Stovall, Dale W.; Rhoades-Lazenby, Courtney								The Effects of Infiltration of Liposomal Bupivacaine for Pain Control After Cesarean Delivery: A Randomized Trial								OBSTETRICS AND GYNECOLOGY				133			19T	218S	218S				10.1097/01.AOG.0000559121.37433.42						1	Meeting Abstract	MAY 2019	2019						Annual Clinical and Scientific Meeting of the American-College-of-Obstetricians-and-GynecologistsAnnual Clinical and Scientific Meeting of the American-College-of-Obstetricians-and-Gynecologists	MAY 03-06, 2019MAY 03-06, 2019	Amer Coll Obstetricians & GynecologistsAmer Coll Obstetricians & Gynecologists	Nashville, TNNashville, TN	1
J	Verhaeghe, Caroline; Corroenne, Romain; Spiers, Andrew; Descamps, Philippe; Gascoin, Geraldine; Bouet, Pierre-Emmanuel; Parot-Schinkel, Elsa; Legendre, Guillaume								Delivery Mode After Manual Rotation of Occiput Posterior Fetal Positions: A Randomized Controlled Trial Reply								OBSTETRICS AND GYNECOLOGY				138	4			681	682				10.1097/AOG.0000000000004556							Letter	OCT 2021	2021										0
J	[Anonymous]								Antibiotic Prophylaxis During Catheter-Managed Postoperative Urinary Retention After Pelvic Reconstructive Surgery: A Randomized Controlled Trial: Correction.								Obstetrics and gynecology				135	1			222	222				10.1097/AOG.0000000000003655							Journal Article; Published Erratum	2020-01	2020										0
J	[Anonymous]								Second Uterine Curettage and the Number of Chemotherapy Courses in Postmolar Gestational Trophoblastic Neoplasia: A Randomized Controlled Trial.								Obstetrics and gynecology				134	3			652	652				10.1097/AOG.0000000000003424							Journal Article; Published Erratum	2019-Sep	2019										0
J	[Anonymous]								Effects of Prophylactic Oxytocin on Bleeding Outcomes in Women Undergoing Dilation and Evacuation: A Randomized Controlled Trial: Correction.								Obstetrics and gynecology				133	6			1287	1288				10.1097/AOG.0000000000003303							Journal Article; Published Erratum	2019-Jun	2019										0
J	Rezniczek, Guenther A.; Hilal, Ziad; Tempfer, Clemens B.				Rezniczek, Günther/AAO-2963-2020	Rezniczek, Günther/0000-0002-0852-6002; Tempfer, Clemens/0000-0002-6904-3258			Mozart for Reducing Patient Anxiety During Colposcopy: A Randomized Controlled Trial Reply								OBSTETRICS AND GYNECOLOGY				133	1			191	191				10.1097/AOG.0000000000003051							Letter	JAN 2019	2019										0
J	Docken, Rebecka Bogue; Javlekar, Ashwini; Zakama, Arthurine K.; Rouse, Dwight J.								Delivery Mode After Manual Rotation of Occiput Posterior Fetal Positions: A Randomized Controlled Trial								OBSTETRICS AND GYNECOLOGY				137	6			1123	1123											Editorial Material	JUN 2021	2021										0
J	Russo, Miguel A. Luna; Kho, Rosanne M.								Candy Cane Compared With Boot Stirrups in Vaginal Surgery: A Randomized Controlled Trial								OBSTETRICS AND GYNECOLOGY				136	5			1064	1065											Letter	NOV 2020	2020										0
J	Colwill, Alyssa C.; Bayer, Lisa L.; Bednarek, Paula; Garg, Bharti; Jensen, Jeffery T.; Edelman, Alison B.					Edelman, Alison/0000-0001-5040-7288; Garg, Bharti/0000-0002-6731-0623			Opioid Analgesia for Medical Abortion: A Randomized Controlled Trial Reply								OBSTETRICS AND GYNECOLOGY				135	6			1486	1486											Letter	JUN 2020	2020										0
J	[Anonymous]								撤稿声明: Notice of Retraction: Sildenafil Citrate Therapy for Oligohydramnios: A Randomized Controlled Trial (Maher MA, Sayyed TM, and Elkhouly N).								Obstetrics and gynecology				135	4			980	980				10.1097/AOG.0000000000003836							Journal Article; Retraction of Publication	2020-04	2020										0
J	Quinlan, Maura Parker; Quinlan, John J.								Mozart for Reducing Patient Anxiety During Colposcopy: A Randomized Controlled Trial								OBSTETRICS AND GYNECOLOGY				133	1			191	191				10.1097/AOG.0000000000003052							Letter	JAN 2019	2019										0
J	Levine, Elliot M.; Fernandez, Carlos M.								Paracervical Block for Intrauterine Device Placement Among Nulliparous Women: A Randomized Controlled Trial								OBSTETRICS AND GYNECOLOGY				133	1			189	189				10.1097/AOG.0000000000003043							Letter	JAN 2019	2019										0
J	Marrs, Caroline; La Rosa, Mauricio; Caughey, Aaron; Saade, George				La Rosa, Mauricio/GRX-9408-2022				Elective Induction at 39 Weeks of Gestation and the Implications of a Large, Multicenter, Randomized Controlled Trial Reply								OBSTETRICS AND GYNECOLOGY				134	1			178	178				10.1097/AOG.0000000000003341							Letter	JUL 2019	2019										0
J	Li, Wentao; Bordewijk, Esmee M.; Mol, Ben W.				Li, Wentao/AAF-6647-2019	Li, Wentao/0000-0001-8980-0909			Assessing Research Misconduct in Randomized Controlled Trials								OBSTETRICS AND GYNECOLOGY				138	3			338	347				10.1097/AOG.0000000000004513							Article	SEP 2021	2021	Randomized controlled trials (RCTs) serve as the pillar of evidence-based medicine and guide medical practice. Compromised data integrity in RCTs undermines the authority of this valuable tool for science and puts patients at risk. Although a large number of retractions due to data issues in obstetrics and gynecology have occurred in the past few years, many problematic RCTs could still go uncove…									12
J	Son, Moeun; Stetson, Bethany; Peaceman, Alan M.								High-Dose Compared With Standard-Dose Oxytocin Regimens to Augment Labor in Nulliparous Women: A Randomized Controlled Trial Reply								OBSTETRICS AND GYNECOLOGY				138	2			309	309											Letter	AUG 2021	2021										0
J	Creinin, Mitchell D.; Hou, Melody Y.; Dalton, Laura; Steward, Rachel; Chen, Melissa J.								Mifepristone Antagonization With Progesterone to Prevent Medical Abortion: A Randomized Controlled Trial Reply								OBSTETRICS AND GYNECOLOGY				135	4			970	971											Letter	APR 2020	2020										0
J	Mody, Sheila K.; Ngo, Lynn L.								Paracervical Block for Intrauterine Device Placement Among Nulliparous Women: A Randomized Controlled Trial Reply								OBSTETRICS AND GYNECOLOGY				133	1			189	190				10.1097/AOG.0000000000003044							Letter	JAN 2019	2019										0
J	Gupta, Ankita; Meriwether, Kate; Hobson, Deslyn; Francis, Sean								Candy Cane Compared With Boot Stirrups in Vaginal Surgery: A Randomized Controlled Trial Reply								OBSTETRICS AND GYNECOLOGY				136	5			1065	1065											Letter	NOV 2020	2020										0
J	Delgado, George; Davenport, Mary; Harrison, Matthew								Mifepristone Antagonization With Progesterone to Prevent Medical Abortion: A Randomized Controlled Trial								OBSTETRICS AND GYNECOLOGY				135	4			969	970				10.1097/AOG.0000000000003780							Letter	APR 2020	2020										0
J	Butterfield-Kalk, C. R.								Mifepristone Antagonization With Progesterone to Prevent Medical Abortion: A Randomized Controlled Trial								OBSTETRICS AND GYNECOLOGY				135	4			970	970											Letter	APR 2020	2020										0
J	Hemida, R.								Second Uterine Curettage and the Number of Chemotherapy Courses in Postmolar Gestational Trophoblastic Neoplasia: A Randomized Controlled Trial (vol 133, pg 1024, 2019)								OBSTETRICS AND GYNECOLOGY				134	3			652	652				10.1097/AOG.0000000000003424							Correction	SEP 2019	2019										0
J	Valley, Michael T.								Mifepristone Antagonization With Progesterone to Prevent Medical Abortion: A Randomized Controlled Trial								OBSTETRICS AND GYNECOLOGY				135	4			970	970											Letter	APR 2020	2020										0
J	Marrs, Caroline; La Rosa, Mauricio; Caughey, Aaron; Saade, George				La Rosa, Mauricio/GRX-9408-2022				Elective Induction at 39 Weeks of Gestation and the Implications of a Large, Multicenter, Randomized Controlled Trial Reply								OBSTETRICS AND GYNECOLOGY				134	1			179	179				10.1097/AOG.0000000000003343							Letter	JUL 2019	2019										0
J	Devin, Kirsten M.								Multimodal Opioid-Sparing Postoperative Pain Regimen Compared With the Standard Postoperative Pain Regimen in Vaginal Pelvic Reconstructive Surgery: A Multicenter Randomized Controlled Trial								OBSTETRICS AND GYNECOLOGY				135	1			215	216											Editorial Material	JAN 2020	2020										0
J	Lavelle, E. S.; Alam, P.; Meister, M.; Florian-Rodriguez, M.; Elmer-Lyon, C.; Kowalski, J.								Antibiotic Prophylaxis During Catheter-Managed Postoperative Urinary Retention After Pelvic Reconstructive Surgery: A Randomized Controlled Trial (vol 134, pg 727, 2019)								OBSTETRICS AND GYNECOLOGY				135	1			222	222				10.1097/AOG.0000000000003624							Correction	JAN 2020	2020										0
J	Mikus, Mislav; Lagana, Antonio Simone; Chiantera, Vito; Coric, Mario				Laganà, Antonio Simone/E-6466-2015	Laganà, Antonio Simone/0000-0003-1543-2802			Digital Therapeutic Device for Urinary Incontinence: A Randomized Controlled Trial								OBSTETRICS AND GYNECOLOGY				140	1			136	136				10.1097/AOG.0000000000004843							Letter	JUL 2022	2022										0
J	Durand, Yves-Gerard; Vachette, Maud; Desseauve, David								Delivery Mode After Manual Rotation of Occiput Posterior Fetal Positions: A Randomized Controlled Trial								OBSTETRICS AND GYNECOLOGY				138	4			681	681				10.1097/AOG.0000000000004555							Letter	OCT 2021	2021										0
J	Scialli, Anthony R.								Elective Induction at 39 Weeks of Gestation and the Implications of a Large, Multicenter, Randomized Controlled Trial								OBSTETRICS AND GYNECOLOGY				134	1			177	178				10.1097/AOG.0000000000003340							Letter	JUL 2019	2019										0
J	Rouse, Dwight J.								Single, Oral-Dose Azithromycin With or Without Amoxicillin to Prevent Peripartum Infection in Laboring, High-Risk Women in Cameroon, Africa: A Randomized Controlled Trial								OBSTETRICS AND GYNECOLOGY				138	5			817	817											Editorial Material	NOV 2021	2021										0
J	Creinin, Mitchell D.								Pain Associated With Cervical Priming for First-Trimester Surgical Abortion: A Randomized Controlled Trial								OBSTETRICS AND GYNECOLOGY				138	4			680	680				10.1097/AOG.0000000000004552							Letter	OCT 2021	2021										0
J	Glantz, J. Christopher								Elective Induction at 39 Weeks of Gestation and the Implications of a Large, Multicenter, Randomized Controlled Trial								OBSTETRICS AND GYNECOLOGY				134	1			178	179				10.1097/AOG.0000000000003342							Letter	JUL 2019	2019										1
J	Burdette, Emily R.								Prophylactic Antibiotics for the Prevention of Postpartum Infectious Morbidity in Women Infected With Human Immunodeficiency Virus: A Randomized Controlled Trial								OBSTETRICS AND GYNECOLOGY				138	5			817	818											Editorial Material	NOV 2021	2021										0
J	Kamijo, Kyosuke; Banno, Masahiro; Morio, Kayoko				Banno, Masahiro/E-5341-2010	Banno, Masahiro/0000-0002-2539-1031; Morio, Kayoko/0000-0002-9371-535X; Kamijo, Kyosuke/0000-0001-7375-7651			High-Dose Compared With Standard-Dose Oxytocin Regimens to Augment Labor in Nulliparous Women: A Randomized Controlled Trial								OBSTETRICS AND GYNECOLOGY				138	2			308	309											Letter	AUG 2021	2021										0
J	Rolland de Souza, Alex Sandro; Marques de Souza Lima, Marcelo				Souza, Alex Sandro Rolland/G-3446-2013	Souza, Alex Sandro Rolland/0000-0001-7039-2052			Pessary Plus Progesterone to Prevent Preterm Birth in Women With Short Cervixes: A Randomized Controlled Trial								OBSTETRICS AND GYNECOLOGY				139	5			937	937				10.1097/AOG.0000000000004784							Letter	MAY 2022	2022										0
J	Hemida, Reda; van Doorn, Helena C.								Second Uterine Curettage and the Number of Chemotherapy Courses in Postmolar Gestational Trophoblastic Neoplasia: A Randomized Controlled Trial Reply								OBSTETRICS AND GYNECOLOGY				134	3			649	649				10.1097/AOG.0000000000003442							Letter	SEP 2019	2019										0
J	Usui, Hirokazu				Usui, Hirokazu/K-5336-2017	Usui, Hirokazu/0000-0002-4331-6043			Second Uterine Curettage and the Number of Chemotherapy Courses in Postmolar Gestational Trophoblastic Neoplasia: A Randomized Controlled Trial								OBSTETRICS AND GYNECOLOGY				134	3			649	649				10.1097/AOG.0000000000003441							Letter	SEP 2019	2019										0
J	Poprzeczny, Amanda J.; Stocking, Katie; Showell, Marian; Duffy, James M. N.				Duffy, James M N/N-7580-2013	Duffy, James M N/0000-0001-6127-9859; Stocking, Katie/0000-0002-4966-2414			Patient Decision Aids to Facilitate Shared Decision Making in Obstetrics and Gynecology A Systematic Review and Meta-analysis								OBSTETRICS AND GYNECOLOGY				135	2			444	451				10.1097/AOG.0000000000003664							Article; Proceedings Paper	FEB 2020	2020	OBJECTIVE: To assess the effectiveness of patient decision aids to facilitate shared decision making in obstetrics and gynecology. DATA SOURCES: We searched , MEDLINE, CENTRAL, Cochrane Gynaecology and Fertility specialized register, CINAHL, and EMBASE from 1946 to July 2019. METHODS OF STUDY SELECTION: We selected randomized controlled trials comparing patient decision aids with usual clinical p…					22nd World Congress of the International-Federation-of-Gynecology-and-Obstetrics22nd World Congress of the International-Federation-of-Gynecology-and-Obstetrics	OCT 14-19, 2018OCT 14-19, 2018	Int Federat Gynecol & ObstetInt Federat Gynecol & Obstet	Rio de Janeiro, BRAZILRio de Janeiro, BRAZIL	26
J	Marrs, Caroline; La Rosa, Mauricio; Caughey, Aaron; Saade, George				La Rosa, Mauricio/GRX-9408-2022				Elective Induction at 39 Weeks of Gestation and the Implications of a Large, Multicenter, Randomized Controlled Trial								OBSTETRICS AND GYNECOLOGY				133	3			445	450				10.1097/AOG.0000000000003137							Article	MAR 2019	2019	On August 8, 2018, Grobman et al published the findings from the ARRIVE (A Randomized Trial of Induction Versus Expectant Management) trial, a large randomized controlled trial of elective induction of labor in nulliparous women at 39 weeks of gestation compared with expectant management. Conducted by the Eunice Kennedy Shriver National Institute of Child Health and Human Development Maternal-Fet…									17
J	[Anonymous]								Same-Day Compared With Overnight Cervical Preparation Before Dilation and Evacuation Between 16 and 19 6/7 Weeks of Gestation: A Randomized Controlled Trial: Correction.								Obstetrics and gynecology				140	2			344	345				10.1097/AOG.0000000000004877							Journal Article; Randomized Controlled Trial; Published Erratum	2022-08-01	2022										0
J	[Anonymous]								Cervical Dilators Used Concurrently With Misoprostol to Shorten Labor in Second-Trimester Termination of Pregnancy: A Randomized Controlled Trial: Correction.								Obstetrics and gynecology				140	5			902	902				10.1097/AOG.0000000000004984							Randomized Controlled Trial; Journal Article; Published Erratum	2022-11-01	2022										0
J	Dang, Vinh Q.; Pham, Toan D.; Nguyen, Linh K.; Mol, Ben W.				Vinh, Dang Quang/N-6816-2019	Vinh, Dang Quang/0000-0001-5205-8210; Mol, Ben Willem/0000-0001-8337-550X			Pessary Compared With Vaginal Progesterone for the Prevention of Preterm Birth in Women With Twin Pregnancies and Cervical Length Less Than 38 mm: A Randomized Controlled Trial Reply								OBSTETRICS AND GYNECOLOGY				134	2			422	422				10.1097/AOG.0000000000003392							Letter	AUG 2019	2019										0
J	Conde-Agudelo, Agustin								Pessary Compared With Vaginal Progesterone for the Prevention of Preterm Birth in Women With Twin Pregnancies and Cervical Length Less Than 38 mm: A Randomized Controlled Trial								OBSTETRICS AND GYNECOLOGY				134	2			421	422				10.1097/AOG.0000000000003391							Letter	AUG 2019	2019										3
J	Dang, Vinh Q.; Nguyen, Linh K.; Mol, Ben W.				Vinh, Dang Quang/N-6816-2019	Vinh, Dang Quang/0000-0001-5205-8210; Mol, Ben Willem/0000-0001-8337-550X			Pessary Compared With Vaginal Progesterone for the Prevention of Preterm Birth in Women With Twin Pregnancies and Cervical Length Less Than 38 mm: A Randomized Controlled Trial Reply								OBSTETRICS AND GYNECOLOGY				133	6			1283	1284				10.1097/AOG.0000000000003298							Letter	JUN 2019	2019										0
J	Dorairajan, Gowri; Pegu, Bhabani								Pessary Compared With Vaginal Progesterone for the Prevention of Preterm Birth in Women With Twin Pregnancies and Cervical Length Less Than 38 mm: A Randomized Controlled Trial								OBSTETRICS AND GYNECOLOGY				133	6			1283	1283				10.1097/AOG.0000000000003297							Letter	JUN 2019	2019										0
J	Cheng, Xin; Zhang, Yu; Deng, Haidong; Feng, Yuning; Chong, Weelic; Hai, Yang; Hao, Pengfei; He, Jialing; Li, Tiangui; Peng, Liyuan; Wang, Peng; Xiao, Yangchun; Fang, Fang								Preimplantation Genetic Testing for Aneuploidy With Comprehensive Chromosome Screening in Patients Undergoing In Vitro Fertilization A Systematic Review and Meta-analysis								OBSTETRICS AND GYNECOLOGY				140	5			769	777				10.1097/AOG.0000000000004962							Review	NOV 2022	2022	OBJECTIVE: To review the effect of comprehensive chromosome screening-based preimplantation genetic testing for aneuploidy (PGT-A) in women undergoing in vitro fertilization (IVF) treatment, we conducted this meta-analysis to compare pregnancy outcomes of women who did and did not undergo such testing.DATA SOURCES: We searched Medline, EMBASE, the Cochrane Central Register of Controlled Trials, a…									0
J	Kim, Chi-Son; Dragoman, Monica; Porsch, Lauren; Markowitz, Jess; Lunde, Britt; Stoffels, Guillaume; Dayananda, Ila								Same-Day Compared With Overnight Cervical Preparation Before Dilation and Evacuation Between 16 and 19 6/7 Weeks of Gestation A Randomized Controlled Trial								OBSTETRICS AND GYNECOLOGY				139	6			1141	1144				10.1097/AOG.0000000000004790							Letter	JUN 2022	2022	We performed a double-blind, placebo-controlled, randomized noninferiority trial to compare same-day osmotic dilators plus misoprostol with overnight osmotic dilators alone for cervical preparation before dilation and evacuation (D&E) between 16 0/7 and 19 6/7 weeks of gestation. The primary outcome was procedure time. The study was halted early owing to poor accrual. However, the median procedur…									1
J	Ganer Herman, Hadas; Kleiner, Ilia; Tairy, Daniel; Gonen, Noa; Ben Zvi, Masha; Kovo, Michal; Bar, Jacob; Weiner, Eran				Kovo, Michal/AAW-9252-2021				Effect of Digital Step Counter Feedback on Mobility After Cesarean Delivery A Randomized Controlled Trial								OBSTETRICS AND GYNECOLOGY				135	6			1345	1352				10.1097/AOG.0000000000003879							Article; Proceedings Paper	JUN 2020	2020	OBJECTIVE: To assess the effect of a personalized repeated feedback approach using digital step counters (pedometers) on mobility after cesarean delivery in high-risk patients. METHODS: This was a randomized controlled trial at a tertiary university hospital. Patients who underwent cesarean delivery and were defined as high risk for thromboembolic events were asked to wear a pedometer around thei…					40th Annual Pregnancy Meeting of the Society-for-Maternal-Fetal-Medicine (SMFM)40th Annual Pregnancy Meeting of the Society-for-Maternal-Fetal-Medicine (SMFM)	FEB 03-08, 2020FEB 03-08, 2020	Soc Maternal Fetal MedSoc Maternal Fetal Med	Grapevine, TXGrapevine, TX	3
J	van Kempen, Liselotte E. M.; van Teeffelen, Augustinus S.; de Ruigh, Annemijn A.; Oepkes, Dick; Haak, Monique C.; van Leeuwen, Elisabeth; Woiski, Mallory; Porath, Martina M.; Bax, Caroline J.; van Wassenaer-Leemhuis, Aleid G.; Mulder, Antonius L.; van der Ham, David P.; Willekes, Christine; Franssen, Maureen T.; Derks, Jan B.; Schuit, Ewoud; Mol, Ben W.; Pajkrt, Eva				Woiski, Mallory D/L-4763-2015; Schuit, Ewoud/N-1869-2014; Willekes, Christine/GWZ-1205-2022; Mulder, Antonius/AAJ-5935-2021; Woiski, Mallory D/AAN-6632-2021	Woiski, Mallory D/0000-0002-7553-5929; Schuit, Ewoud/0000-0002-9548-3214; Mulder, Antonius/0000-0001-8625-4359; Woiski, Mallory D/0000-0002-7553-5929; van Leeuwen, Elisabeth/0000-0003-2463-9127; Haak, Monique/0000-0002-0443-1997			Amnioinfusion Compared With No Intervention in Women With Second-Trimester Rupture of Membranes A Randomized Controlled Trial								OBSTETRICS AND GYNECOLOGY				133	1			129	136				10.1097/AOG.0000000000003003							Article	JAN 2019	2019	OBJECTIVE: To assess the effectiveness of amnioinfusion in women with second-trimester preterm prelabor rupture of membranes. METHODS: We performed a nationwide, multicenter, open-label, randomized controlled trial, the PPROM: Expectant Management versus Induction of Labor-III (PPROMEXIL-III) trial, in women with singleton pregnancies and preterm prelabor rupture of membranes at 16 0/7 to 24 0/7 …									12
J	Chao, Lisa; Mansuria, Suketu								Postoperative Bladder Filling After Outpatient Laparoscopic Hysterectomy and Time to Discharge A Randomized Controlled Trial								OBSTETRICS AND GYNECOLOGY				133	5			879	887				10.1097/AOG.0000000000003191							Article; Proceedings Paper	MAY 2019	2019	OBJECTIVE: To determine whether backfilling the bladder postoperatively will reduce time to discharge in patients undergoing outpatient laparoscopic hysterectomy.METHODS: In a single-blind, randomized, controlled trial among women undergoing outpatient laparoscopic hysterectomy, patients were randomly assigned to a backfill-assisted void trial or a trial of spontaneous voiding. The primary outcom…					47th Annual Meeting of the American-Association-of-Gynecologic-Laparoscopists (AAGL)47th Annual Meeting of the American-Association-of-Gynecologic-Laparoscopists (AAGL)	NOV 14, 2018NOV 14, 2018	Amer Assoc Gynecol LaparoscopistsAmer Assoc Gynecol Laparoscopists	Las Vegas, NVLas Vegas, NV	11
J	Phipps, Maureen G.; Ware, Crystal F.; Stout, Robert L.; Raker, Christina A.; Zlotnick, Caron					Raker, Christina/0000-0002-8715-3207			Reducing the Risk for Postpartum Depression in Adolescent Mothers A Randomized Controlled Trial								OBSTETRICS AND GYNECOLOGY				136	3			613	621				10.1097/AOG.0000000000004003							Article	SEP 2020	2020	OBJECTIVE: To estimate the effect of an interpersonal therapy-based intervention on reducing the risk of postpartum depression in adolescents.METHODS: A randomized controlled trial enrolled 250 pregnant adolescents who were aged 18 years or younger at conception. The initial sample size calculation estimated 276 participants (324 with attrition) were needed to detect a 50% reduction in risk of th…									4
J	Anselem, Olivia; Jouannic, Jean-Marie; Winer, Norbert; Bouchghoul, Hanane; Vivanti, Alexandre J.; Quibel, Thibault; Perdriolle-Galet, Estelle; Castaigne, Vanina; Massardier, Jerome; Rousseau, Jessica; Ancel, Pierre-Yves; Goffinet, Francois; Tsatsaris, Vassilis								Cervical Dilators Used Concurrently With Misoprostol to Shorten Labor in Second-Trimester Termination of Pregnancy: A Randomized Controlled Trial (vol 140, pg 453, 2022)								OBSTETRICS AND GYNECOLOGY				140	5			902	902				10.1097/AOG.0000000000004984							Correction	NOV 2022	2022										0
J	Whitehouse, K.; Tschann, M.; Soon, R.; Davis, J.; Micks, E.; Salcedo, J.								Effects of Prophylactic Oxytocin on Bleeding Outcomes in Women Undergoing Dilation and Evacuation: A Randomized Controlled Trial (vol 133, pg 484, 2019)								OBSTETRICS AND GYNECOLOGY				133	6			1287	1288				10.1097/AOG.0000000000003303							Correction	JUN 2019	2019										0
J	Cory, Lori; Cha, Beda; Ellenberg, Susan; Bogner, Hillary R.; Hwang, Wei-Ting; Smith, Jennifer S.; Haggerty, Ashley; Morgan, Mark; Burger, Robert; Chu, Christina; Ko, Emily M.				Chu, Christina/U-9685-2019	Ko, Emily/0000-0002-9438-1566			Effects of Educational Interventions on Human Papillomavirus Vaccine Acceptability A Randomized Controlled Trial								OBSTETRICS AND GYNECOLOGY				134	2			376	384				10.1097/AOG.0000000000003379							Article	AUG 2019	2019	OBJECTIVE: To estimate whether targeted educational interventions can increase human papillomavirus (HPV) vaccine acceptability and knowledge among young women.METHODS: An exploratory phase of the study was conducted to determine baseline acceptance of the prophylactic HPV vaccine and barriers to acceptance. Based on the results of that phase of the study, a randomized controlled trial of women a…									10
J	Maher, M. A.; Sayyed, T. M.; Elkhouly, N.								撤稿声明: Sildenafil Citrate Therapy for Oligohydramnios: A Randomized Controlled Trial (Retraction of Vol 129, Pg 615, 2017)								OBSTETRICS AND GYNECOLOGY				135	4			980	980				10.1097/AOG.0000000000003836							Retraction	APR 2020	2020										3
J	Weinstein, Milena M.; Dunivan, Gena; Guaderrama, Noelani M.; Richter, Holly E.								Digital Therapeutic Device for Urinary Incontinence A Randomized Controlled Trial								OBSTETRICS AND GYNECOLOGY				139	4			606	615				10.1097/AOG.0000000000004725							Article	APR 2022	2022	OBJECTIVE: To evaluate whether pelvic floor muscle training using a motion-based digital intravaginal device is more effective than home pelvic floor muscle training for treatment of stress or stress-predominant mixed urinary incontinence (UI). METHODS: In a remote, virtually executed 8-week prospective randomized controlled superiority trial, women with stress or stress-predominant mixed UI were…									4
J	Anderson, Seri; Frerichs, Leah; Kaysin, Alexander; Wheeler, Stephanie B.; Halpern, Carolyn Tucker; Lich, Kristen Hassmiller					Anderson, Seri/0000-0001-7765-6399			Effects of Two Educational Posters on Contraceptive Knowledge and Intentions A Randomized Controlled Trial								OBSTETRICS AND GYNECOLOGY				133	1			53	62				10.1097/AOG.0000000000003012							Article	JAN 2019	2019	OBJECTIVE: To compare the Centers for Disease Control and Prevention's (CDC) contraceptive effectiveness poster with a more patient-centered poster on factors affecting the likelihood of using effective contraceptives. METHODS: The posters were tested in a randomized controlled trial. Women were eligible if they were aged 18-44 years, could speak and read English, were not pregnant or trying to c…									3
J	Chen, Meng; Liu, Xinghui; You, Yong; Wang, Xiaodong; Li, Tao; Luo, Hong; Qu, Haibo; Xu, Lian								Internal Iliac Artery Balloon Occlusion for Placenta Previa and Suspected Placenta Accreta A Randomized Controlled Trial								OBSTETRICS AND GYNECOLOGY				135	5			1112	1119				10.1097/AOG.0000000000003792							Article	MAY 2020	2020	OBJECTIVE: To investigate the effect of intraoperative balloon occlusion of the internal iliac arteries in women with placenta previa and antenatally diagnosed placenta accreta. METHODS: In this single-center, randomized controlled trial, women with placenta previa and antenatally suspected placenta accreta were randomly assigned to either the balloon occlusion group or to the control group. The …									27
J	Leitao, Mario M., Jr.; Zhou, Qin C.; Schiavone, Maria B.; Cowan, Renee A.; Smith, Evan S.; Iasonos, Alexia; Veith, Mitchell; Rafizadeh, Michael; Curran, Katherine; Ramesh, Bhavani; Chi, Dennis S.; Sonoda, Yukio; Brown, Amy K.; Cosin, Jonathan A.; Abu-Rustum, Nadeem R.; Martino, Martin A.; Mueller, Jennifer J.; Roche, Kara Long; Jewell, Elizabeth L.; Broach, Vance; Lambrou, Nicholas C.; Diaz, John…								Prophylactic Negative Pressure Wound Therapy After Laparotomy for Gynecologic Surgery A Randomized Controlled Trial								OBSTETRICS AND GYNECOLOGY				137	2			334	341				10.1097/AOG.0000000000004243							Article	FEB 2021	2021	OBJECTIVE: To estimate the effectiveness of prophylactic negative pressure wound therapy in patients undergoing laparotomy for gynecologic surgery.METHODS: We conducted a randomized controlled trial. Eligible, consenting patients, regardless of body mass index (BMI), who were undergoing laparotomy for presumed gynecologic malignancy were randomly allocated to standard gauze or negative pressure w…									6
J	Pilkinton, Marjorie L.; Williams, Kathryn S.; Sison, Cristina P.; Shalom, Dara F.; Winkler, Harvey A.								Comparing Force of Stream With a Standard Fill Voiding Trial After Surgical Repair of Apical Prolapse A Randomized Controlled Trial								OBSTETRICS AND GYNECOLOGY				133	4			675	682				10.1097/AOG.0000000000003159							Article	APR 2019	2019	OBJECTIVE: To estimate whether the urinary force of stream method is noninferior to a standard fill voiding trial for rate of catheterization within 6 weeks after apical prolapse surgery in those discharged without a catheter.METHODS: A noninferiority randomized controlled trial was conducted in postoperative women comparing force of stream with standard fill voiding trials after vaginal, abdomin…									6
J	Miller, Hayley E.; Gentile, Nicole D.; Holton, Siri M.; Chescheir, Nancy C.								Internal Iliac Artery Balloon Occlusion for Placenta Previa and Suspected Placenta Accreta: A Randomized Controlled Trial								OBSTETRICS AND GYNECOLOGY				135	5			1222	1222				10.1097/AOG.0000000000003831							Editorial Material	MAY 2020	2020										0
J	Williams, Logan K.; Weber, Jeremy M.; Pieper, Carl; Lorenzo, Amelia; Moss, Haley; Havrilesky, Laura J.					Moss, Haley/0000-0002-0563-1579; Pieper, Carl/0000-0003-4809-1725; Weber, Jeremy/0000-0002-7221-8821			Lidocaine-Prilocaine Cream Compared With Injected Lidocaine for Vulvar Biopsy A Randomized Controlled Trial								OBSTETRICS AND GYNECOLOGY				135	2			311	318				10.1097/AOG.0000000000003660							Article	FEB 2020	2020	OBJECTIVE: To compare pain control during vulvar biopsy after either application of 5% lidocaine-prilocaine cream or injection of 1% lidocaine. METHODS: In a single-site randomized trial, patients who needed vulvar biopsy on a non-hair-bearing surface were recruited from a gynecologic oncology clinic to compare lidocaine-prilocaine cream (placed at least 10 minutes before biopsy) with lidocaine i…									2
J	Mitchell, Leia; Goldstein, Andrew T.; Heller, Debra; Mautz, Theodora; Thorne, Chelsea; Kong, So Yeon Joyce; Sophocles, Maria E.; Tolson, Hillary; Krapf, Jill M.								Fractionated Carbon Dioxide Laser for the Treatment of Vulvar Lichen Sclerosus A Randomized Controlled Trial								OBSTETRICS AND GYNECOLOGY				137	6			979	987				10.1097/AOG.0000000000004409							Article	JUN 2021	2021	OBJECTIVE: To estimate the efficacy of fractionated carbon dioxide (CO2) laser therapy for vulvar lichen sclerosus.METHODS: We conducted a prospective, double-blind, randomized, sham-controlled, trial conducted in a clinic specializing in vulvar disorders. The study participants were 40 women with active vulvar lichen sclerosus confirmed with biopsy who were abstaining from topical and systemic t…									5
J	Dahlke, Joshua D.; Mendez-Figueroa, Hector; Maggio, Lindsay; Sperling, Jeffrey D.; Chauhan, Suneet P.; Rouse, Dwight J.								The Case for Standardizing Cesarean Delivery Technique Seeing the Forest for the Trees								OBSTETRICS AND GYNECOLOGY				136	5			972	980				10.1097/AOG.0000000000004120							Article	NOV 2020	2020	In this Commentary, we explain the case for a standardized cesarean delivery surgical technique. There are three strong arguments for a standardized approach to cesarean delivery, the most common major abdominal surgery performed in the world. First, standardization within institutions improves safety, efficiency, and effectiveness in health care delivery. Second, surgical training among obstetri…									6
J	Penfield, Christina A.; McNulty, Jennifer A.; Oakes, Megan C.; Nageotte, Michael P.								Ibuprofen and Postpartum Blood Pressure in Women With Hypertensive Disorders of Pregnancy A Randomized Controlled Trial								OBSTETRICS AND GYNECOLOGY				134	6			1219	1226				10.1097/AOG.0000000000003553							Article; Proceedings Paper	DEC 2019	2019	OBJECTIVE: To evaluate the effect of ibuprofen on blood pressure in women with a diagnosis of hypertensive disorders of pregnancy and mild hypertension during the immediate postpartum period.METHODS: In this double-blind controlled trial, we randomly assigned women with a diagnosis of hypertensive disorders of pregnancy and mild hypertension to receive a postpartum analgesic regimen with either i…					39th Annual Pregnancy Scientific Meeting of the Society-for-Maternal-Fetal-Medicine (SMFM)39th Annual Pregnancy Scientific Meeting of the Society-for-Maternal-Fetal-Medicine (SMFM)	FEB 11-17, 2019FEB 11-17, 2019	Soc Maternal Fetal MedSoc Maternal Fetal Med	Las Vegas, NVLas Vegas, NV	3
J	Kim, C. S.; Dragoman, M.; Porsch, L.; Markowitz, J.; Lunde, B.; Stoffels, G.								Same-Day Compared With Overnight Cervical Preparation Before Dilation and Evacuation Between 16 and 19 6/7 Weeks of Gestation: A Randomized Controlled Trial (vol 139, pg 1141, 202)								OBSTETRICS AND GYNECOLOGY				140	2			345	345				10.1097/AOG.0000000000004877							Correction	AUG 2022	2022										0
J	Kurata, Nicole B.; Ghatnekar, Reema J.; Mercer, Elizabeth; Chin, Jennifer M.; Kaneshiro, Bliss; Yamasato, Kelly S.								Transcutaneous Electrical Nerve Stimulation for Post-Cesarean Birth Pain Control A Randomized Controlled Trial								OBSTETRICS AND GYNECOLOGY				140	2			174	180				10.1097/AOG.0000000000004798							Article	AUG 2022	2022	OBJECTIVE: To evaluate whether transcutaneous electrical nerve stimulation (TENS) reduces opioid use after cesarean birth.METHODS: We conducted a randomized, double-blind, placebo-controlled trial of TENS after cesarean birth, with the primary outcome of opioid use during the first 60 hours postoperatively. Secondary outcomes included pain scores and satisfaction with pain control on each postope…									0
J	Sun, Eric P.; Guglielminotti, Jean; Chihuri, Stanford; Li, Guohua								Association of Medicaid Expansion Under the Affordable Care Act With Perinatal Care Access and Utilization Among Low-Income Women A Systematic Review and Meta-analysis								OBSTETRICS AND GYNECOLOGY				139	2			269	276				10.1097/AOG.0000000000004647							Review	FEB 2022	2022	OBJECTIVE: To synthesize the empirical research evidence about the association between Medicaid expansion under the Affordable Care Act (ACA) and increasing perinatal care access and utilization among low-income women.DATA SOURCES: We searched MEDLINE through PubMed (1966-present), EMBASE (Ovid), the Cumulative Index to Nursing and Allied Health (1982-present), PAIS Index (ProQuest), Web of Scien…									0
J	Giugale, Lauren E.; Baranski, Lindsey A.; Meyn, Leslie A.; Schott, Nicholas J.; Emerick, Trent D.; Moalli, Pamela A.					Emerick, Trent/0000-0002-3802-5946			Preoperative Pelvic Floor Injections With Bupivacaine and Dexamethasone for Pain Control After Vaginal Prolapse Repair A Randomized Controlled Trial								OBSTETRICS AND GYNECOLOGY				137	1			21	31				10.1097/AOG.0000000000004205							Article	JAN 2021	2021	OBJECTIVE: To test the hypothesis that preoperative pelvic floor muscle injections and pudendal nerve blocks with bupivacaine and dexamethasone would decrease postoperative pain after vaginal native tissue prolapse repairs, compared with saline and bupivacaine.METHODS: We conducted a three-arm, double-blind, randomized trial of bilateral transobturator levator ani muscle injections and transvagin…									2
J	Propst, Katie; Mellen, Colleen; O'Sullivan, David M.; Tulikangas, Paul K.								Timing of Office-Based Pessary Care A Randomized Controlled Trial								OBSTETRICS AND GYNECOLOGY				135	1			100	105				10.1097/AOG.0000000000003580							Article; Proceedings Paper	JAN 2020	2020	OBJECTIVE: To evaluate the influence of pessary visit intervals on development of vaginal epithelial abnormalities.METHODS: We conducted a randomized, noninferiority trial of office-based pessary care. Eligible participants were adult women wearing a ring, Gellhorn, or incontinence dish pessary to treat pelvic organ prolapse or incontinence or both. Patients were randomized 1:1 to routine pessary…					39th Annual Scientific Meeting of the American-Urogynecologic-Society (AUGS) / Pelvic Floor Disorders (PFD) Week39th Annual Scientific Meeting of the American-Urogynecologic-Society (AUGS) / Pelvic Floor Disorders (PFD) Week	OCT 09-13, 2018OCT 09-13, 2018	Amer Urogynecol SocAmer Urogynecol Soc	Chicago, ILChicago, IL	20
J	Brown, Heidi W.; Braun, Emilie J.; Wise, Meg E.; Myers, Shannon; Li, Zhanhai; Sampene, Emmanuel; Jansen, Sierra M.; Moberg, D. Paul; Mahoney, Jane E.; Rogers, Rebecca G.								Small-Group, Community-Member Intervention for Urinary and Bowel Incontinence A Randomized Controlled Trial								OBSTETRICS AND GYNECOLOGY				134	3			600	610				10.1097/AOG.0000000000003422							Article; Proceedings Paper	SEP 2019	2019	OBJECTIVE: To evaluate the effects of Mind Over Matter: Healthy Bowels, Healthy Bladder, a small-group intervention, on urinary and bowel incontinence symptoms among older women with incontinence.METHODS: In this individually randomized group treatment trial, women aged 50 years and older with urinary, bowel incontinence, or both, were randomly allocated at baseline to participate in Mind Over Ma…					39th Annual Scientific Meeting of the American-Urogynecologic-Society (AUGS) / Pelvic Floor Disorders (PFD) Week39th Annual Scientific Meeting of the American-Urogynecologic-Society (AUGS) / Pelvic Floor Disorders (PFD) Week	OCT 09-13, 2018OCT 09-13, 2018	Amer Urogynecol SocAmer Urogynecol Soc	Chicago, ILChicago, IL	7
J	Ayala, Nina K.; Lewkowitz, Adam K.; Rouse, Dwight J.					Ayala, Nina K./0000-0001-8737-407X			Delivery at 39 Weeks of Gestation The Time Has Come								OBSTETRICS AND GYNECOLOGY				135	4			949	952				10.1097/AOG.0000000000003743							Article	APR 2020	2020	It has long been observed that neonates born between 39 and 40 gestational weeks have the best perinatal outcomes. What has not been known, until recently, is whether these ideal perinatal outcomes would be achieved in neonates whose delivery was brought on intentionally in this window by labor induction. Recent randomized trials and large observational cohorts have answered this question: labor …									6
J	Colwill, Alyssa Covelli; Alton, Katie; Bednarek, Paula H.; Bayer, Lisa L.; Jensen, Jeffrey T.; Garg, Bharti; Beardsworth, Kathleen; Edelman, Alison					Edelman, Alison/0000-0001-5040-7288; Garg, Bharti/0000-0002-6731-0623			Cannabinoids for Pain Control During Medical Abortion A Randomized Controlled Trial								OBSTETRICS AND GYNECOLOGY				135	6			1289	1295				10.1097/AOG.0000000000003850							Article	JUN 2020	2020	OBJECTIVE: To evaluate whether prophylactic dronabinol, a synthetic tetrahydrocannabinol, reduces pain during medical abortion. METHODS: We conducted a randomized, double-blind, placebo-controlled trial of women undergoing medical abortion with mifepristone and misoprostol up through 70 days of gestation. All participants received 800 mg of ibuprofen and were randomized to either 5 mg of oral dro…									2
J	Bellussi, Federica; Po', Gaia; Livi, Alessandra; Saccone, Gabriele; De Vivo, Valentino; Oliver, Emily A.; Berghella, Vincenzo				Po, Gaia/AAB-5754-2022; Saccone, Gabriele/K-2792-2018	Saccone, Gabriele/0000-0003-0078-2113			Fetal Movement Counting and Perinatal Mortality A Systematic Review and Meta-analysis								OBSTETRICS AND GYNECOLOGY				135	2			453	462				10.1097/AOG.0000000000003645							Review	FEB 2020	2020	OBJECTIVE: To assess the association of fetal movement counting with perinatal mortality. DATA SOURCES: Electronic databases (ie, MEDLINE, , ScienceDirect, the Cochrane Library at the CENTRAL Register of Controlled Trials) were searched from inception until May 2019. Search terms used were: fetal movement, fetal movement counting, fetal kick counting, stillbirth, fetal demise, fetal mortality, an…									16
J	Hawkins, J. Seth; Wells, C. Edward; Casey, Brian M.; McIntire, Donald D.; Leveno, Kenneth J.								Nifedipine for Acute Tocolysis of Preterm Labor A Placebo-Controlled Randomized Trial								OBSTETRICS AND GYNECOLOGY				138	1			73	78				10.1097/AOG.0000000000004436							Article; Proceedings Paper	JUL 2021	2021	OBJECTIVE: To evaluate the effectiveness of acute nifedipine tocolysis in preventing preterm birth in women in preterm labor. METHOD: This was a randomized, double-blind, placebo-controlled trial of nifedipine in women with a singleton pregnancy between 28 0/7 and 33 6/7 weeks of gestation who were admitted with uterine activity, intact membranes, and cervical dilatation from 2 to 4 cm. Women wer…					39th Annual Pregnancy Scientific Meeting of the Society-for-Maternal-Fetal-Medicine (SMFM)39th Annual Pregnancy Scientific Meeting of the Society-for-Maternal-Fetal-Medicine (SMFM)	FEB 11-19, 2019FEB 11-19, 2019	Soc Maternal Fetal MedSoc Maternal Fetal Med	Las Vegas, NVLas Vegas, NV	1
J	Mokhtari, Neggin B.; Saeed, Haleema; Kawakita, Tetsuya; Huang, Jim C.; Iqbal, Sara N.					Saeed, Haleema/0000-0002-6890-0377			Educational Video on Pain Management and Subsequent Opioid Use After Cesarean Delivery A Randomized Controlled Trial								OBSTETRICS AND GYNECOLOGY				138	2			253	259				10.1097/AOG.0000000000004468							Article	AUG 2021	2021	OBJECTIVE: To evaluate whether viewing an educational video on pain management reduces opioid use after cesarean delivery.METHODS: We conducted a randomized, controlled trial of women aged 18 years or older who underwent cesarean delivery at a tertiary care center. Eligible women were randomized in a 1:1 ratio to usual discharge pain medication instructions plus an educational video on pain manag…									0
J	Dang, Vinh Q.; Nguyen, Linh K.; Pham, Toan D.; He, Yen T. N.; Vu, Khang N.; Phan, Minh T. N.; Le, Thanh Q.; Le, Cam H.; Vuong, Lan N.; Mol, Ben W.				Vinh, Dang Quang/N-6816-2019	Vinh, Dang Quang/0000-0001-5205-8210; Mol, Ben Willem/0000-0001-8337-550X			Pessary Compared With Vaginal Progesterone for the Prevention of Preterm Birth in Women With Twin Pregnancies and Cervical Length Less Than 38 mm A Randomized Controlled Trial								OBSTETRICS AND GYNECOLOGY				133	3			459	467				10.1097/AOG.0000000000003136							Article; Proceedings Paper	MAR 2019	2019	OBJECTIVE: To compare the effectiveness of cervical pessary to vaginal progesterone for the prevention of preterm birth in women with twin pregnancies and short cervix.METHODS: This randomized controlled trial was conducted at My Duc Hospital, Vietnam. Asymptomatic women with twin pregnancies and cervical length less than 38 mm were randomized to Arabin pessary or vaginal progesterone (400 mg onc…					28th World Congress of the International-Society-of-Ultrasound-in-Obstetrics-and-Gynecology (ISDUOG) on Ultrasound in Obstetrics and Gynecology28th World Congress of the International-Society-of-Ultrasound-in-Obstetrics-and-Gynecology (ISDUOG) on Ultrasound in Obstetrics and Gynecology	OCT 20-24, 2018OCT 20-24, 2018	Int Soc Ultrasound Obstet & GynecolInt Soc Ultrasound Obstet & Gynecol	Singapore, SINGAPORESingapore, SINGAPORE	23
J	Dude, Annie; Fette, Lida M.; Reddy, Uma M.; Tita, Alan T. N.; Silver, Robert M.; El-Sayed, Yasser Y.; Wapner, Ronald J.; Rouse, Dwight J.; Saade, George R.; Thorp, John M., Jr.; Chauhan, Suneet P.; Iams, Jay D.; Chien, Edward K.; Casey, Brian M.; Srinivas, Sindhu K.; Swamy, Geeta K.; Simhan, Hyagriv N.		Eunice Kennedy Shriver Natl Inst C			Chien, Edward/0000-0003-3268-0111			Maternal Sense of Control During Childbirth and Infant Feeding Method								OBSTETRICS AND GYNECOLOGY				135	3			583	590				10.1097/AOG.0000000000003697							Article; Proceedings Paper	MAR 2020	2020	OBJECTIVE: To estimate whether maternal sense of control in labor is associated with breastfeeding at 4-8 weeks postpartum. METHODS: This is a secondary analysis of data from a multicenter randomized controlled trial of elective induction of labor at 39 weeks of gestation in low-risk nulliparous women. In this trial, women completed the Labor Agentry Scale, a validated measure of women's feelings…					39th Annual Pregnancy Scientific Meeting of the Society-for-Maternal-Fetal-Medicine (SMFM)39th Annual Pregnancy Scientific Meeting of the Society-for-Maternal-Fetal-Medicine (SMFM)	FEB 11-19, 2019FEB 11-19, 2019	Soc Maternal Fetal MedSoc Maternal Fetal Med	Las Vegas, NVLas Vegas, NV	3
J	Pacagnella, Rodolfo C.; Silva, Thais, V; Cecatti, Jose G.; Passini, Renato; Fanton, Tatiana F.; Borovac-Pinheiro, Anderson; Pereira, Cynara M.; Fernandes, Karayna G.; Franca, Marcelo S.; Li, Wentao; Mol, Ben W.		P5 Working Grp		; Pacagnella, Rodolfo/H-6247-2012; Borovac-Pinheiro, Anderson/G-3913-2018	Dias Correa Jr, Mario/0000-0003-4198-0546; Pacagnella, Rodolfo/0000-0002-5739-0009; Borovac-Pinheiro, Anderson/0000-0002-2659-6012			Pessary Plus Progesterone to Prevent Preterm Birth in Women With Short Cervixes A Randomized Controlled Trial								OBSTETRICS AND GYNECOLOGY				139	1			41	51				10.1097/AOG.0000000000004634							Article	JAN 2022	2022	OBJECTIVE: To test the effectiveness of cervical pessary in addition to vaginal progesterone for the prevention of preterm birth in women with midpregnancy short cervixes. METHODS: We performed a multicenter, open-label, randomized controlled trial in 17 perinatal centers. Asymptomatic women with singleton or twin pregnancies and cervical lengths of 30 mm or less, measured at 18 0/7-22 6/7 weeks …									3
J	Duffy, Cassandra R.; D'Alton, Mary E.; Han, Yiping W.; Goldenberg, Robert L.; Gyamfi-Bannerman, Cynthia								Incorporating Precesarean Vaginal Preparation Into Standard of Care for Obstetrics								OBSTETRICS AND GYNECOLOGY				133	4			707	711				10.1097/AOG.0000000000003153							Article	APR 2019	2019	Postoperative infections remain a serious concern after cesarean delivery, the most common major surgical procedure in the United States. Multiple strategies have been proposed to combat this problem, including the addition of azithromycin to the standard preoperative antibiotic prophylaxis. However, as obstetricians, we have failed to uniformly adopt precesarean vaginal preparation despite convi…									1
J	Hussamy, Deana J.; Wortman, Alison C.; McIntire, Donald D.; Leveno, Kenneth J.; Casey, Brian M.; Roberts, Scott W.								Closed Incision Negative Pressure Therapy in Morbidly Obese Women Undergoing Cesarean Delivery A Randomized Controlled Trial								OBSTETRICS AND GYNECOLOGY				134	4			781	789				10.1097/AOG.0000000000003465							Article; Proceedings Paper	OCT 2019	2019	OBJECTIVE: To evaluate the efficacy of incisional negative pressure wound therapy in the prevention of postoperative wound morbidity in women with class III obesity undergoing cesarean delivery.METHODS: In an open label randomized controlled trial, women admitted for delivery with class III obesity (body mass index 40 or higher) measured within 2 weeks of admission for delivery were offered parti…					38th Annual Pregnancy Meeting of the Society-for-Maternal-Fetal-Medicine (SMFM)38th Annual Pregnancy Meeting of the Society-for-Maternal-Fetal-Medicine (SMFM)	JAN 28-FEB 03, 2018JAN 28-FEB 03, 2018	Soc Maternal Fetal MedSoc Maternal Fetal Med	Dallas, TXDallas, TX	17
J	Villavicencio, Jennifer C.; Kulkarni, Amita; Luis, Christine; Mendez, Heidy; Raker, Christina; Cronin, Beth; Robison, Katina					Raker, Christina/0000-0002-8715-3207			Sensation of Pain Using Buffered Lidocaine for Infiltration Before Vulvar Biopsy A Randomized Controlled Trial								OBSTETRICS AND GYNECOLOGY				135	3			609	614				10.1097/AOG.0000000000003710							Article	MAR 2020	2020	OBJECTIVE: To evaluate the effects of buffered lidocaine on pain scores during vulvar biopsy. METHODS: We conducted a double-blind, randomized controlled trial, using prefilled, sequentially numbered, randomized syringes to infiltrate either 3 mL of buffered or nonbuffered lidocaine before vulvar biopsy. The primary outcome was a pain score marked on a 100-mm visual analog scale during infiltrati…									0
J	Allanson, Emma R.; Copson, Sean; Spilsbury, Katrina; Criddle, Sonya; Jennings, Belinda; Doherty, Dorota A.; Wong, Antonia M.; Dickinson, Jan E.				; Spilsbury, Katrina/B-5646-2016	Dickinson, Jan/0000-0003-3928-3290; Spilsbury, Katrina/0000-0002-7434-2957; Doherty, Dorota/0000-0002-5507-9065			Pretreatment With Mifepristone Compared With Misoprostol Alone for Delivery After Fetal Death Between 14 and 28 Weeks of Gestation A Randomized Controlled Trial								OBSTETRICS AND GYNECOLOGY				137	5			801	809				10.1097/AOG.0000000000004344							Article	MAY 2021	2021	OBJECTIVE: To assess the efficacy of pretreatment with mifepristone before misoprostol, compared with misoprostol alone, for termination of pregnancy after a fetal death in the second trimester.METHODS: This prospective, double blind, placebo-controlled trial randomized women requiring a termination of pregnancy after fetal death between 14 and 28 weeks of gestation to placebo or 200 mg mifeprist…									5
J	Braginsky, Lena; Javellana, Melissa; Cleveland, Emily; Elue, Rita; Wang, Chi; Boyle, Deborah; Plunkett, Beth A.								Tissue Adhesive Compared With Sterile Strips After Cesarean Delivery A Randomized Controlled Trial								OBSTETRICS AND GYNECOLOGY				134	2			295	301				10.1097/AOG.0000000000003367							Article	AUG 2019	2019	OBJECTIVE: To assess whether tissue adhesive after closure of Pfannenstiel incision for cesarean delivery lowers the risk of wound complications when compared with sterile strips.METHODS: In this multicenter randomized controlled trial, women undergoing cesarean delivery using Pfannenstiel skin incision were randomized to receive tissue adhesive (2-octyl cyanoacrylate) compared with sterile strip…									3
J	Masse, Nicole; Dexter, Franklin; Wong, Cynthia A.				Dexter, Franklin/V-1495-2019	Dexter, Franklin/0000-0001-5897-2484; Wong, Cynthia/0000-0002-7144-7008			Prophylactic Methylergonovine and Oxytocin Compared With Oxytocin Alone in Patients Undergoing Intrapartum Cesarean Birth A Randomized Controlled Trial								OBSTETRICS AND GYNECOLOGY				140	2			181	186				10.1097/AOG.0000000000004857							Article; Proceedings Paper	AUG 2022	2022	OBJECTIVE: To evaluate whether the administration of prophylactic methylergonovine in addition to oxytocin in patients undergoing intrapartum cesarean birth reduces the need for additional uterotonic agents. METHODS: This was a single-center, placebo-controlled, randomized trial of patients undergoing intrapartum cesarean birth. Patients were randomly allocated to receive intravenous oxytocin 300…					42nd Annual Pregnancy Meeting of the Society-for-Maternal-Fetal-Medicine (SMFM)42nd Annual Pregnancy Meeting of the Society-for-Maternal-Fetal-Medicine (SMFM)	JAN 31-FEB 05, 2022JAN 31-FEB 05, 2022	Soc Maternal Fetal MedSoc Maternal Fetal Med	ELECTR NETWORKELECTR NETWORK	0
J	Lassey, Sarah C.; Little, Sarah E.; Saadeh, Michael; Patton, Nicole; Farber, Michaela K.; Bateman, Brian T.; Robinson, Julian N.								Cephalic Elevation Device for Second-Stage Cesarean Delivery A Randomized Controlled Trial								OBSTETRICS AND GYNECOLOGY				135	4			879	884				10.1097/AOG.0000000000003746							Article	APR 2020	2020	OBJECTIVE: A cephalic elevation device is an inflatable device that elevates the fetal head. We sought to evaluate whether such a device reduces time to delivery after hysterotomy and lowers morbidity in cesarean deliveries during the second stage of labor. METHODS: We conducted a double-blind randomized controlled trial among nulliparous, term women aged 18-50 years with vertex singleton pregnan…									6
J	Silver, Robert M.; Rice, Madeline Murguia; Grobman, William A.; Reddy, Uma M.; Tita, Alan T. N.; Mallett, Gail; Hill, Kim; Thom, Elizabeth A.; El-Sayed, Yasser Y.; Wapner, Ronald J.; Rouse, Dwight J.; Saade, George R.; Thorp, John M., Jr.; Chauhan, Suneet P.; Chien, Edward K.; Casey, Brian M.; Gibbs, Ronald S.; Srinivas, Sindhu K.; Swamy, Geeta K.; Simhan, Hyagriv N.; Macones, George A.		Eunice Kennedy Shriver Natl Inst C; Maternal-Fetal Med Units MFMU Netw			Chien, Edward/0000-0003-3268-0111			Customized Probability of Vaginal Delivery With Induction of Labor and Expectant Management in Nulliparous Women at 39 Weeks of Gestation								OBSTETRICS AND GYNECOLOGY				136	4			698	705				10.1097/AOG.0000000000004046							Article; Proceedings Paper	OCT 2020	2020	OBJECTIVE: To develop models to predict vaginal delivery in low-risk, nulliparous women contemplating elective induction of labor or expectant management at 39 weeks of gestation.METHODS: We conducted a secondary analysis of a randomized controlled trial of planned elective induction of labor at 39 weeks of gestation compared with expectant management for low-risk nulliparous women. Two groups we…					39th Annual Pregnancy Scientific Meeting of the Society-for-Maternal-Fetal-Medicine (SMFM)39th Annual Pregnancy Scientific Meeting of the Society-for-Maternal-Fetal-Medicine (SMFM)	FEB 11-19, 2019FEB 11-19, 2019	Soc Maternal Fetal MedSoc Maternal Fetal Med	Las Vegas, NVLas Vegas, NV	5
J	Smid, Marcela C; Metz, Torri D; McMillin, Gwen A; Mele, Lisa; Casey, Brian M; Reddy, Uma M; Wapner, Ronald J; Thorp, John M; Saade, George R; Tita, Alan T N; Miller, Emily S; Rouse, Dwight J; Sibai, Baha; Costantine, Maged M; Mercer, Brian M; Caritis, Steve N		Eunice Kennedy Shriver National Institute of Child Health and Human Development (NICHD) Maternal-Fetal Medicine Units (MFMU) Network*						Prenatal Nicotine or Cannabis Exposure and Offspring Neurobehavioral Outcomes.								Obstetrics and gynecology				139	1			21	30				10.1097/AOG.0000000000004632							Journal Article; Randomized Controlled Trial; Research Support, N.I.H., Extramural	2022-01-01	2022	OBJECTIVE: To study the association between nicotine or cannabis metabolite presence in maternal urine and child neurodevelopmental outcomes.METHODS: We conducted a secondary analysis of two parallel multicenter randomized controlled trials of treatment for hypothyroxinemia or subclinical hypothyroidism among pregnant individuals enrolled at 8-20 weeks of gestation. All maternal-child dyads with …									4
J	Clark, Nisse, V; Moore, Kristin; Maghsoudlou, Parmida; North, Alexandra; Ajao, Mobolaji O.; Einarsson, Jon, I; Louie, Michelle; Schiff, Lauren; Moawad, Gaby; Cohen, Sarah L.; Carey, Erin T.								Superior Hypogastric Plexus Block to Reduce Pain After Laparoscopic Hysterectomy A Randomized Controlled Trial								OBSTETRICS AND GYNECOLOGY				137	4			648	656				10.1097/AOG.0000000000004329							Article	APR 2021	2021	OBJECTIVE: To assess whether a superior hypogastric plexus block performed during laparoscopic hysterectomy reduces postoperative pain. METHODS: We conducted a multicenter, randomized, single-blind, controlled trial of superior hypogastric plexus block at the start of laparoscopic hysterectomy. Women undergoing a laparoscopic hysterectomy for any indication and with any other concomitant laparosc…									3
J	Hamel, Maureen S.; Kanno, Lindsey M.; Has, Phinnara; Beninati, Michael J.; Rouse, Dwight J.; Werner, Erika F.								Intrapartum Glucose Management in Women With Gestational Diabetes Mellitus A Randomized Controlled Trial								OBSTETRICS AND GYNECOLOGY				133	6			1171	1177				10.1097/AOG.0000000000003257							Article; Proceedings Paper	JUN 2019	2019	OBJECTIVE: To assess the effect of tight compared with liberalized intrapartum maternal glucose management on neonatal hypoglycemia risk in pregnancies complicated by gestational diabetes mellitus (GDM).METHODS: This was a randomized controlled trial of women with singleton gestations and GDM attempting vaginal delivery. After written informed consent, women were randomly allocated to one of two …					39th Annual Pregnancy Meeting of the Society-for-Maternal-Fetal-Medicine (SMFM)39th Annual Pregnancy Meeting of the Society-for-Maternal-Fetal-Medicine (SMFM)	FEB 11-16, 2019FEB 11-16, 2019	Soc Maternal Fetal MedSoc Maternal Fetal Med	Las Vegas, NVLas Vegas, NV	12
J	Verhaeghe, Caroline; Corroenne, Romain; Spiers, Andrew; Descamps, Philippe; Gascoin, Geraldine; Bouet, Pierre-Emmanuel; Parot-Schinkel, Elsa; Legendre, Guillaume								Delivery Mode After Manual Rotation of Occiput Posterior Fetal Positions A Randomized Controlled Trial								OBSTETRICS AND GYNECOLOGY				137	6			999	1006				10.1097/AOG.0000000000004386							Article	JUN 2021	2021	OBJECTIVE: To evaluate whether manual rotation of fetuses in occiput posterior positions at full dilation increases the rate of spontaneous vaginal delivery.METHODS: In an open, single-center, randomized controlled trial, patients with a term, singleton gestation, epidural analgesia, and ultrasonogram-confirmed occiput posterior position at the start of the second stage of labor were randomized t…									7
J	Bender, Whitney; Levine, Lisa; Durnwald, Celeste								Text Message-Based Breastfeeding Support Compared With Usual Care A Randomized Controlled Trial								OBSTETRICS AND GYNECOLOGY				140	5			853	860				10.1097/AOG.0000000000004961							Article	NOV 2022	2022	OBJECTIVE: To evaluate whether a postpartum text message-based communication platform improves breastfeeding rates.METHODS: In a randomized controlled trial, a control group receiving weekly text messages inquiring about infant feeding method was compared with an intervention group receiving educational text messages and personalized, text message-based breastfeeding support. The primary outcome …									0
J	Smith, Rachael B.; Mahnert, Nichole D.; Foote, Janet; Saunders, Kelley T.; Mourad, Jamal; Huberty, Jennifer					Smith, Rachael/0000-0003-0045-972X			Mindfulness Effects in Obstetric and Gynecology Patients During the Coronavirus Disease 2019 (COVID-19) Pandemic A Randomized Controlled Trial								OBSTETRICS AND GYNECOLOGY				137	6			1032	1040				10.1097/AOG.0000000000004316							Article	JUN 2021	2021	OBJECTIVE: To assess the effect of a consumer-based mobile meditation application (app) on wellness in outpatient obstetric and gynecology patients during the coronavirus disease 2019 (COVID-19) pandemic. METHODS: We conducted a randomized controlled trial at a university outpatient clinic of obstetric and gynecology patients during the COVID-19 pandemic. Women were randomly assigned to the inter…									9
J	Okonkwo, Maureen; Nash, Christopher M.								Duration of Postpartum Magnesium Sulphate for the Prevention of Eclampsia A Systematic Review and Meta-analysis								OBSTETRICS AND GYNECOLOGY				139	4			521	528				10.1097/AOG.0000000000004720							Review	APR 2022	2022	OBJECTIVE: To estimate the optimal duration of postpartum magnesium sulphate to prevent eclampsia.DATA SOURCES: MEDLINE, EMBASE, CINAHL, the Cochrane Database of Systematic Reviews, and ClinicalTrials.gov databases were searched from inception until January 2020 and limited to English-language human randomized controlled trials. Search strategy included the key works eclampsia, magnesium sulphate…									1
J	Mackeen, A. Dhanya; Sullivan, Maranda, V; Schuster, Meike; Berghella, Vincenzo								Suture Compared With Staples for Skin Closure After Cesarean Delivery A Systematic Review and Meta-analysis								OBSTETRICS AND GYNECOLOGY				140	2			293	303				10.1097/AOG.0000000000004872							Review	AUG 2022	2022	OBJECTIVE: Absorbable suture is the preferred method of cesarean skin closure compared with metal staples, because it decreases wound complications. Two recently published trials in patients with obesity contradict this evidence. The goal of this meta-analysis was to assess whether suture remains the recommended method of cesarean skin closure, regardless of obesity status.DATA SOURCES: MEDLINE t…									2
J	Bergman, Ida; Soderberg, Marie Westergren; Ek, Marion								Perineorrhaphy Compared With Pelvic Floor Muscle Therapy in Women With Late Consequences of a Poorly Healed Second-Degree Perineal Tear A Randomized Controlled Trial								OBSTETRICS AND GYNECOLOGY				135	2			341	351				10.1097/AOG.0000000000003653							Article; Proceedings Paper	FEB 2020	2020	OBJECTIVE: To evaluate outcomes after pelvic floor muscle therapy, as compared with perineorrhaphy and distal posterior colporrhaphy, in the treatment of women with a poorly healed second-degree obstetric injury diagnosed at least 6 months postpartum. METHODS: We performed a single center, open-label, randomized controlled trial. After informed consent, patients with a poorly healed second-degree…					49th Annual Meeting of the International-Continence-Society (ICS)49th Annual Meeting of the International-Continence-Society (ICS)	SEP 03-06, 2019SEP 03-06, 2019	Int Continence SocInt Continence Soc	Gothenburg, SWEDENGothenburg, SWEDEN	4
J	Manber, Rachel; Bei, Bei; Simpson, Norah; Asarnow, Lauren; Rangel, Elizabeth; Sit, Anita; Lyell, Deirdre				Manber, Rachel/GQI-3672-2022	Rangel, Elizabeth/0000-0003-2156-5089			Cognitive Behavioral Therapy for Prenatal Insomnia A Randomized Controlled Trial								OBSTETRICS AND GYNECOLOGY				133	5			911	919				10.1097/AOG.0000000000003216							Article; Proceedings Paper	MAY 2019	2019	OBJECTIVE: To evaluate the effectiveness of cognitive behavioral therapy for insomnia during pregnancy.METHODS: Randomized, unmasked, 3-site controlled trial. Participants were randomly allocated to cognitive behavioral therapy for insomnia (a first-line, empirically supported psychosocial intervention that addresses sleep-related behaviors and cognitions) or a control intervention consisting of …					SLEEP Annual MeetingSLEEP Annual Meeting	JUN 02-06, 2018JUN 02-06, 2018	SLEEPSLEEP	Baltimore, MDBaltimore, MD	51
J	Patton, Simon; Tanner, Jean Paul; Prieto, Isabel; Jackson, Elisha; Greene, Kristie; Bassaly, Renee; Wyman, Allison M.								Furosemide Use and Time to Confirmation of Ureteral Patency During Intraoperative Cystoscopy A Randomized Controlled Trial								OBSTETRICS AND GYNECOLOGY				133	4			669	674				10.1097/AOG.0000000000003155							Article	APR 2019	2019	OBJECTIVE: To investigate the effect of intravenous administration of furosemide on the time to confirmation for ureteral patency during intraoperative cystoscopy.METHODS: In a double-blind randomized controlled trial, intravenous administration of furosemide 10 mg was compared with placebo (normal saline) to investigate the effect of furosemide on the time to confirmation for ureteral patency du…									1
J	Subramaniam, Akila; Ye, Yuanfan; Mbah, Rahel; Mbunwe, Doreen M.; Pekwarake, Seraphine; Bunwi, Edwan Yui; Fondzeyuf, Anthony; Ngong, Mary G.; Dionne-Odom, Jodie; Harper, Lorie M.; Jauk, Victoria C.; Carlo, Waldemar A.; Halle-Ekane, Gregory; Szychowski, Jeff M.; Tih, Pius; Tita, Alan T.					Szychowski, Jeff/0000-0002-1727-1662			Single Dose of Oral Azithromycin With or Without Amoxicillin to Prevent Peripartum Infection in Laboring, High-Risk Women in Cameroon A Randomized Controlled Trial								OBSTETRICS AND GYNECOLOGY				138	5			703	713				10.1097/AOG.0000000000004565							Article; Proceedings Paper	NOV 2021	2021	OBJECTIVE: To compare the effectiveness of single-dose azithromycin, with or without amoxicillin, with placebo to prevent peripartum infection in laboring women.METHODS: We conducted a multicenter, three-group, double-blind randomized controlled trial of women with viable term nonanomalous pregnancies with either prolonged labor of 18 hours or longer or rupture of membranes for 8 hours or longer …					41st Annual Pregnancy Meeting of the Society-for-Maternal-Fetal-Medicine (SMFM)41st Annual Pregnancy Meeting of the Society-for-Maternal-Fetal-Medicine (SMFM)	JAN 19-30, 2021JAN 19-30, 2021	Soc Maternal Fetal MedSoc Maternal Fetal Med	ELECTR NETWORKELECTR NETWORK	2
J	Ausbeck, Elizabeth B.; Jauk, Victoria C.; Xue, Yumo; Files, Pamela; Kuper, Spencer G.; Subramaniam, Akila; Casey, Brian M.; Szychowski, Jeff M.; Harper, Lorie M.; Tita, Alan T.					Szychowski, Jeff/0000-0002-1727-1662			Outpatient Foley Catheter for Induction of Labor in Nulliparous Women A Randomized Controlled Trial								OBSTETRICS AND GYNECOLOGY				136	3			597	606				10.1097/AOG.0000000000004041							Article; Proceedings Paper	SEP 2020	2020	OBJECTIVE: To assess whether outpatient cervical ripening with a transcervical Foley catheter in nulliparous women undergoing elective labor induction shortens the time from admission to delivery.METHODS: We performed a randomized controlled trial of patients with singleton pregnancies undergoing elective labor induction at 39 weeks of gestation or more with a modified Bishop score less than 5. W…					40th Annual Pregnancy Meeting of the Society-for-Maternal-Fetal-Medicine (SMFM)40th Annual Pregnancy Meeting of the Society-for-Maternal-Fetal-Medicine (SMFM)	FEB 03-08, 2020FEB 03-08, 2020	Soc Maternal Fetal MedSoc Maternal Fetal Med	Grapevine, TXGrapevine, TX	14
J	Chen, Xiaoli; Hao, Cuifang; Deng, Weifen; Bai, Haiyan; Li, Yu; Wang, Zhuran; Shi, Yuhua; Zhang, Hanwang; Zhu, Yimin; Zhang, Haiying; Liu, Fenghua; Li, Lu; Li, Xinlin; Tan, Li; Tan, Jichun; Lu, Weiying; Luo, Jia; Yang, Shuo; Miao, Congxiu; Chen, Xuemei; Zhang, Heping; Yang, Dongzi				Zhang, He/GXN-0028-2022				Effects of the Zishen Yutai Pill Compared With Placebo on Live Births Among Women in a Fresh Embryo Transfer Cycle A Randomized Controlled Trial								OBSTETRICS AND GYNECOLOGY				139	2			192	201				10.1097/AOG.0000000000004658							Article	FEB 2022	2022	OBJECTIVE: To assess the efficacy of the Zishen Yutai Pill compared with placebo on live birth rates among women after fresh embryo transfer cycles.METHODS: We conducted a double-blind, multicenter, placebo-controlled, randomized trial to investigate whether administration of the Zishen Yutai Pill would improve pregnancy outcomes among women undergoing fresh embryo transfer after in vitro fertili…									1
J	Sibai, Baha; Saade, George R.; Das, Anita F.								Re-examining the Meis Trial for Evidence of False-Positive Results								OBSTETRICS AND GYNECOLOGY				136	3			622	627				10.1097/AOG.0000000000003991							Article	SEP 2020	2020	U.S. Food and Drug Administration (FDA)-approved 17 alpha-hydroxyprogesterone caproate therapy is currently available to reduce recurrent preterm birth in the United States. This commentary reviews the original landmark Meis trial (Prevention of Recurrent Preterm Delivery by 17 Alpha-Hydroxyprogesterone Caproate), which led to conditional approval of 17 alpha-hydroxyprogesterone caproate by the F…									2
J	Thiel, Peter S.; Mathur, Siddhi; Zakhari, Andrew; Matelski, John; Walsh, Chris; Murji, Ally								Retrograde Bladder Filling After Outpatient Gynecologic Surgery A Systematic Review and Meta-analysis								OBSTETRICS AND GYNECOLOGY				138	4			647	654				10.1097/AOG.0000000000004541							Review	OCT 2021	2021	OBJECTIVE: To systematically review and meta-analyze randomized controlled trials (RCTs) comparing postoperative bladder retrofilling to passive filling after outpatient gynecologic surgery to evaluate effects on postoperative outcomes.DATA SOURCES: We searched MEDLINE, PubMed, Cochrane Central Register of Controlled Trials (CENTRAL), EMBASE, and from 1947 to August 2020.METHODS OF STUDY SELECTIO…									0
J	Huguelet, Patricia S.; Abraham, Margaret; Alaniz, Veronica, I; Dolinko, Andrey, V; Dumont, Tania; Karjane, Nicole; Pearce, Janina, V; Ruder, Kara; Wheeler, Carol; Guiahi, Maryam								Association of a Pediatric Gynecology eLearning Module With Resident Knowledge and Clinical Skills A Randomized Controlled Trial								OBSTETRICS AND GYNECOLOGY				136	5			987	994				10.1097/AOG.0000000000004098							Article; Proceedings Paper	NOV 2020	2020	OBJECTIVE: To assess whether a pediatric and adolescent gynecology electronic learning (eLearning) module improves knowledge and clinical performance among obstetrics and gynecology residents.METHODS: We conducted a multi-institutional, single-blinded, randomized controlled trial across four university programs; three had pediatric and adolescent gynecology rotations, and two had pediatric and ad…					2020 CREOG AND APGO ANNUAL MEETING2020 CREOG AND APGO ANNUAL MEETING	FEB 26-29, 2020FEB 26-29, 2020	CREOG; APGOCREOG; APGO	Orlando, FLOrlando, FL	1
J	Whitehouse, Katherine; Tschann, Mary; Soon, Reni; Davis, James; Micks, Elizabeth; Salcedo, Jennifer; Savala, Michael; Kaneshiro, Bliss				Whithouse, Katherine/ABC-4570-2021	Whithouse, Katherine/0000-0002-3283-3803; Micks, Elizabeth/0000-0001-5190-3814			Effects of Prophylactic Oxytocin on Bleeding Outcomes in Women Undergoing Dilation and Evacuation A Randomized Controlled Trial								OBSTETRICS AND GYNECOLOGY				133	3			484	491				10.1097/AOG.0000000000003104							Article; Proceedings Paper	MAR 2019	2019	OBJECTIVE: To estimate whether routine use of intravenous oxytocin decreases the frequency of interventions to control excess blood loss during dilation and evacuation (D&E).METHODS: In this multisite, randomized, double-blind, placebo-controlled trial, women undergoing D&E at 18-24 weeks of gestation received 30 units of oxytocin in 500 mL of intravenous fluid or 500 mL of intravenous fluid alon…					North American Forum on Family PlanningNorth American Forum on Family Planning	OCT 20-22, 2018OCT 20-22, 2018		New Orleans, LANew Orleans, LA	6
J	Gupta, Ankita; Meriwether, Kate; Tuller, Molly; Sekula, Michael; Gaskins, Jeremy; Stewart, J. Ryan; Hobson, Deslyn; Cardenas-Trowers, Olivia; Francis, Sean				Cardenas-Trowers, Olivia O./AAM-5278-2020	Cardenas-Trowers, Olivia O./0000-0002-4372-790X			Candy Cane Compared With Boot Stirrups in Vaginal Surgery A Randomized Controlled Trial								OBSTETRICS AND GYNECOLOGY				136	2			333	341				10.1097/AOG.0000000000003954							Article	AUG 2020	2020	OBJECTIVE: To evaluate differences in physical function at 6 weeks after vaginal surgery among women positioned in candy cane and boot stirrups.METHODS: We conducted a single-masked, randomized controlled trial of women undergoing vaginal surgery with either candy cane or boot stirrup use. The primary outcome was a change in the PROMIS (Patient-Reported Outcomes Measurement Information System) ph…									7
J	Boyd, Sarah S.; O'Sullivan, David M.; Tunitsky-Bitton, Elena				Tunitsky-Bitton, Elena/Z-3553-2019				A Comparison of Two Methods of Catheter Management After Pelvic Reconstructive Surgery A Randomized Controlled Trial								OBSTETRICS AND GYNECOLOGY				134	5			1037	1045				10.1097/AOG.0000000000003525							Article; Proceedings Paper	NOV 2019	2019	OBJECTIVE: To compare effects on activity between two catheter management systems after failed voiding trial after pelvic reconstructive surgery.METHODS: Women with a failed postoperative voiding trial after reconstructive pelvic surgeries were randomized to plug-unplug or continuous drainage catheters. The primary outcome was a mean activity assessment scale score. Secondary outcomes included ur…					40th Joint Annual Scientific Meeting of the American-Urogynecologic-Society (AUGS) and the International-Urogynecological-Association (IUGA)40th Joint Annual Scientific Meeting of the American-Urogynecologic-Society (AUGS) and the International-Urogynecological-Association (IUGA)	SEP 24-28, 2019SEP 24-28, 2019	Amer Urogynecol Soc; Int Urogynecol AssocAmer Urogynecol Soc; Int Urogynecol Assoc	Nashville, TNNashville, TN	8
J	Mireault, Danny; Loubert, Christian; Drolet, Pierre; Tordjman, Laurent; Godin, Nadia; Richebe, Philippe; Zaphiratos, Valerie				Zaphiratos, Valerie/AAB-1196-2021				Uterine Exteriorization Compared With In Situ Repair of Hysterotomy After Cesarean Delivery A Randomized Controlled Trial								OBSTETRICS AND GYNECOLOGY				135	5			1145	1151				10.1097/AOG.0000000000003821							Article; Proceedings Paper	MAY 2020	2020	OBJECTIVE: To compare the effect of exteriorized with in situ uterine repair on intraoperative nausea and vomiting during elective cesarean delivery under spinal anesthesia using a phenylephrine infusion.METHODS: This study was a randomized double-blinded controlled trial of 180 women undergoing elective cesarean delivery using a standardized anesthetic protocol. Patients were randomized to exter…					51st Annual Meeting of the Society-for-Obstetric-Anesthesia-and-Perinatology (SOAP)51st Annual Meeting of the Society-for-Obstetric-Anesthesia-and-Perinatology (SOAP)	MAY 01-05, 2019MAY 01-05, 2019	Soc Obstet Anesthesia & PerinatolSoc Obstet Anesthesia & Perinatol	Phoenix, AZPhoenix, AZ	10
J	Godlewski, Bethany J.; Sobolik, Lily I.; King, Valerie J.; Harrod, Curtis S.								Accelerated Approval of 17 alpha-Hydroxyprogesterone Caproate A Cautionary Tale								OBSTETRICS AND GYNECOLOGY				135	5			1207	1213				10.1097/AOG.0000000000003787							Article	MAY 2020	2020	Before 2011, 17 alpha-hydroxyprogesterone caproate (17P) was used to prevent recurrent preterm birth in women with singleton pregnancies and was compounded at a low cost (similar to$15 per injection). In 2011, the U.S. Food and Drug Administration (FDA) approved a commercial version of 17P (trade name Makena) through their Accelerated Approval Program, and the price of 17P subsequently increased …									4
J	Kingsberg, Sheryl A.; Clayton, Anita H.; Portman, David; Williams, Laura A.; Krop, Julie; Jordan, Robert; Lucas, Johna; Simon, James A.								Bremelanotide for the Treatment of Hypoactive Sexual Desire Disorder Two Randomized Phase 3 Trials								OBSTETRICS AND GYNECOLOGY				134	5			899	908				10.1097/AOG.0000000000003500							Article	NOV 2019	2019	OBJECTIVE: To evaluate the safety and efficacy of bremelanotide for the treatment of premenopausal women with hypoactive sexual desire disorder.METHODS: Two identical phase 3, randomized, double-blind, placebo-controlled, multicenter clinical trials (RECONNECT) evaluated the safety and efficacy of bremelanotide 1.75 mg administered subcutaneously as needed in premenopausal women with hypoactive s…									51
J	Gavara, Rachana; Saad, Antonio F.; Wapner, RonaldJ; Saade, George; Fu, Anne; Barrow, Ruth; Nalgonda, Swapna; Bousleiman, Sabine; Almonte, Cassandra; Alnafisee, Sarah; Holman, Anita; Burgansky, Anna; Heikkila, Pekka				Saad, Antonio/L-5374-2019	Saad, Antonio/0000-0003-0034-3567			Cervical Ripening Efficacy of Synthetic Osmotic Cervical Dilator Compared With Oral Misoprostol at Term A Randomized Controlled Trial								OBSTETRICS AND GYNECOLOGY				139	6			1083	1091				10.1097/AOG.0000000000004799							Article	JUN 2022	2022	OBJECTIVE: To evaluate whether a synthetic osmotic cervical dilator is noninferior to oral misoprostol for cervical ripening. METHODS: In an open-label, noninferiority randomized trial, pregnant women undergoing induction of labor at 37 weeks of gestation or more with Bishop scores less than 6 were randomized to either mechanical cervical dilation or oral misoprostol. Participants in the mechanic…									2
J	Burkett, Linda S.; Siddique, Moiuri; Zeymo, Alexander; Brunn, Elizabeth A.; Gutman, Robert E.; Park, Amy J.; Iglesia, Cheryl B.								Clobetasol Compared With Fractionated Carbon Dioxide Laser for Lichen Sclerosus A Randomized Controlled Trial								OBSTETRICS AND GYNECOLOGY				137	6			968	978				10.1097/AOG.0000000000004332							Article	JUN 2021	2021	OBJECTIVE: To compare 6-month safety and efficacy outcomes of fractionated CO2 laser (laser) with topical clobetasol propionate (steroid) for treatment of symptomatic vulvar lichen sclerosus. METHODS: We conducted a single-center randomized controlled trial that compared fractionated CO2 laser with steroid treatment for patients with biopsy-proven lichen sclerosus. Randomization was stratified by…									5
J	Haraldson, Philip; Muhlrad, Hanna; Heddini, Ulrika; Nilsson, Kent; Bohm-Starke, Nina								Botulinum Toxin A as a Treatment for Provoked Vestibulodynia A Randomized Controlled Trial								OBSTETRICS AND GYNECOLOGY				136	3			524	532				10.1097/AOG.0000000000004008							Article	SEP 2020	2020	OBJECTIVE: To evaluate pain reduction after two injections of 50 units botulinum toxin A compared with placebo for provoked vestibulodynia.METHODS: We conducted a double-blinded, placebo-controlled randomized trial of 50 units botulinum toxin A or placebo injected in the bulbocavernosus muscles twice, 3 months apart, in women with provoked vestibulodynia. Primary outcome was self-reported dyspare…									4
J	Colwill, Alyssa Covelli; Bayer, Lisa L.; Bednarek, Paula; Garg, Bharti; Jensen, Jeffery T.; Edelman, Alison B.					Garg, Bharti/0000-0002-6731-0623; Edelman, Alison/0000-0001-5040-7288			Opioid Analgesia for Medical Abortion A Randomized Controlled Trial								OBSTETRICS AND GYNECOLOGY				134	6			1163	1170				10.1097/AOG.0000000000003576							Article	DEC 2019	2019	OBJECTIVE: To estimate the effect of oral opioids on patient pain during first-trimester medical abortion.METHODS: We conducted a randomized, double-blind, placebo-controlled trial where patients up to 10 0/7 weeks of gestation undergoing a medical abortion with mifepristone and misoprostol took 10 mg oral oxycodone or placebo at onset of painful cramping. Additionally, all patients received 800-…									18
J	Brennand, Erin A.; Wu, Guosong; Houlihan, Sara; Globerman, Dobrochna; Gagnon, Louise-Helene; Birch, Colin; Hyakutake, Momoe; Carlson, Kevin V.; Al-Shankiti, Hanan; Robert, Magali; Lazare, Darren; Kim-Fine, Shunaha		Calgary Womens Pelvic Hlth Res Grp		Houlihan, Sara/AAH-6771-2021				Two Intraoperative Techniques for Midurethral Sling Tensioning A Randomized Controlled Trial								OBSTETRICS AND GYNECOLOGY				136	3			471	481				10.1097/AOG.0000000000004027							Article; Proceedings Paper	SEP 2020	2020	OBJECTIVE: To evaluate whether the use of a Mayo Scissor as a suburethral spacer compared with a Babcock clamp holding a loop of tape under the urethra results in different rates of abnormal bladder outcomes 12 months after retropubic midurethral sling surgery.METHODS: The MUST (Mid-Urethral Sling Tensioning) trial was a block-randomized, double-blind, multicenter clinical trial that allocated wo…					Joint Annual Scientific Clinical Meeting of the American-Urogynecologic-Society/International-Uogynecologic-Association (AUGS/IUGA )Joint Annual Scientific Clinical Meeting of the American-Urogynecologic-Society/International-Uogynecologic-Association (AUGS/IUGA )	SEP 24-28, 2019SEP 24-28, 2019	Amer Urogynecol Soc; Int Urogynecol AssocAmer Urogynecol Soc; Int Urogynecol Assoc	Nashville, TNNashville, TN	1
J	Hemida, Reda; Vos, Elvira L.; El-Deek, Basem; Arafa, Mohammad; Toson, Eman; Burger, Curt W.; van Doorn, Helena C.				Vos, Elvira/ABH-9888-2020	El deek, Basem/0000-0002-8354-6687			Second Uterine Curettage and the Number of Chemotherapy Courses in Postmolar Gestational Trophoblastic Neoplasia A Randomized Controlled Trial								OBSTETRICS AND GYNECOLOGY				133	5			1024	1031				10.1097/AOG.0000000000003232							Article; Proceedings Paper	MAY 2019	2019	OBJECTIVE: To investigate the effect of second uterine curettage on the number of chemotherapy courses and relapse rate in low-risk postmolar gestational trophoblastic neoplasia.METHODS: In a phase III trial, patients with low risk gestational trophoblastic neoplasia were randomised (1:1) to a second curettage or no curettage group before methotrexate treatment. Eligibility criteria were serum hu…					49th Annual Meeting of the Society-for-Gynecologic-Oncology (SGO) on Women's Cancer49th Annual Meeting of the Society-for-Gynecologic-Oncology (SGO) on Women's Cancer	MAR 24-27, 2018MAR 24-27, 2018	Soc Gynecol OncolSoc Gynecol Oncol	New Orleans, LANew Orleans, LA	6
J	Cohen, Megan; Edelman, Alison; Bellussi, Federica; Berghella, Vincenzo; Haas, David M.					Edelman, Alison/0000-0001-5040-7288			Cochrane Review Summaries-April 2021								OBSTETRICS AND GYNECOLOGY				137	4			747	749				10.1097/AOG.0000000000004340							Article	APR 2021	2021	In this month's issue, the journal continues to bring new insights from Cochrane Systematic Reviews to the readers of Obstetrics & Gynecology. This month, we highlight the use of self-administered medication for abortion, antibiotic use during operative vaginal delivery, and timing of labor induction. The summaries are published below. The complete references with hyperlinks are listed in Box 1.									0
J	Creinin, Mitchell D.; Hou, Melody Y.; Dalton, Laura; Steward, Rachel; Chen, Melissa J.				Creinin, Mitchell/AAH-3488-2020	Creinin, Mitchell/0000-0001-5967-8180			Mifepristone Antagonization With Progesterone to Prevent Medical Abortion A Randomized Controlled Trial								OBSTETRICS AND GYNECOLOGY				135	1			158	165				10.1097/AOG.0000000000003620							Article	JAN 2020	2020	OBJECTIVE: To estimate the efficacy and safety of mifepristone antagonization with high-dose oral progesterone.METHODS: We planned to enroll 40 patients in a double-blind, placebo-controlled, randomized trial. We enrolled patients at 44-63 days of gestation with ultrasound-confirmed gestational cardiac activity who were planning surgical abortion. Participants ingested mifepristone 200 mg and ini…									18
J	Werner, Erika F.; Romano, Megan E.; Rouse, Dwight; Sandoval, Grecio; Gyamfi-Bannerman, Cynthia; Blackwell, Sean C.; Tita, Alan T. N.; Reddy, Uma M.; Jain, Lucky; Saade, George R.; Iams, Jay D.; Clark, Erin A. S.; Thorp, John M., Jr.; Chien, Edward K.; Peaceman, Alan M.; Swamy, Geeta K.; Norton, Mary E.; Casey, Brian M.; Caritis, Steve N.; Tolosa, Jorge E.; Sorokin, Yoram		Eunice Kennedy Shriver Natl Inst C			Sandoval, Grecio/0000-0002-3601-6712; Chien, Edward/0000-0003-3268-0111; Romano, Megan/0000-0003-4932-2492; Tita, Alan/0000-0002-7244-9056			Association of Gestational Diabetes Mellitus With Neonatal Respiratory Morbidity								OBSTETRICS AND GYNECOLOGY				133	2			349	353				10.1097/AOG.0000000000003053							Article	FEB 2019	2019	OBJECTIVE: To assess neonatal respiratory morbidity in pregnancies with and without gestational diabetes mellitus (GDM) at imminent risk of late preterm delivery in a modern U.S. cohort.METHODS: Secondary analysis of a randomized placebo-controlled trial in which women with singleton pregnancies at high risk for delivery between 34 0/7 and 36 5/7 weeks of gestation were allocated to betamethasone…									7
J	Gray, Beverly A.; Hagey, Jill M.; Crabtree, Donna; Wynn, Clara; Weber, Jeremy M.; Pieper, Carl F.; Haddad, Lisa B.					Haddad, Lisa/0000-0002-7631-6760; Pieper, Carl/0000-0003-4809-1725; Weber, Jeremy/0000-0002-7221-8821			Gabapentin for Perioperative Pain Management for Uterine Aspiration A Randomized Controlled Trial								OBSTETRICS AND GYNECOLOGY				134	3			611	619				10.1097/AOG.0000000000003398							Article; Proceedings Paper	SEP 2019	2019	OBJECTIVE: To evaluate the effect of oral gabapentin in conjunction with usual oral pain management regimens of lorazepam, ibuprofen, oxycodone, and acetaminophen for surgical abortion on pain 5 minutes postprocedure.METHODS: This was a randomized, double-blind, placebo-controlled trial of patients from 6 0/7-14 6/7 weeks of gestation scheduled to undergo surgical abortion at the Duke Family Plan…					67th Annual Clinical and Scientific Meeting of the American-College-of-Obstetricians-and-Gynecologists (ACOG)67th Annual Clinical and Scientific Meeting of the American-College-of-Obstetricians-and-Gynecologists (ACOG)	MAY 03-06, 2019MAY 03-06, 2019	Amer Coll Obstetricians & GynecologistsAmer Coll Obstetricians & Gynecologists	Nashville, TNNashville, TN	6
J	Richard, Evelyne; Morin, Jessica; Murji, Ally; Lemyre, Madeleine; Laberge, Philippe Y.; Maheux-Lacroix, Sarah								Effect of Postoperative Hormonal Suppression on Fertility in Patients With Endometriosis After Conservative Surgery A Systematic Review and Meta-analysis								OBSTETRICS AND GYNECOLOGY				139	6			1169	1179				10.1097/AOG.0000000000004811							Article	JUN 2022	2022	OBJECTIVE: To evaluate the effect of hormonal suppression on fertility when administered to infertile patients or patient wishing to conceive after surgery for endometriosis.DATA SOURCES: A systematic search of MEDLINE, EMBASE, CENTRAL and was performed by two independent reviewers from the databases' inception until December 2020.METHODS OF STUDY SELECTION: We included randomized controlled tria…									0
J	Dahdouh, Elias M.								Preimplantation Genetic Testing for Aneuploidy A Review of the Evidence								OBSTETRICS AND GYNECOLOGY				137	3			528	534				10.1097/AOG.0000000000004295							Review	MAR 2021	2021	Preimplantation genetic testing for aneuploidy was developed as an invasive embryo-selection technique and is extensively used in in vitro fertilization (IVF) cycles. Around 95,000 preimplantation genetic testing cycles were carried out in the United States between 2014 and 2016, the majority of which were performed for aneuploidy. The objective of preimplantation genetic testing for aneuploidy i…									6
J	Crouthamel, Bonnie; Economou, Nicole; Averbach, Sarah; Rible, Radhika; Kully, Gennifer; Meckstroth, Karen; Mody, Sheila K.					Averbach, Sarah/0000-0002-1924-7770			Effect of Paracervical Block Volume on Pain Control for Dilation and Aspiration A Randomized Controlled Trial								OBSTETRICS AND GYNECOLOGY				140	2			234	242				10.1097/AOG.0000000000004862							Article; Proceedings Paper	AUG 2022	2022	OBJECTIVE: To compare pain scores during office dilation and aspiration between low-volume and high-volume paracervical block of the same dose. METHODS: We conducted a multi-site, randomized, single-blind, placebo-controlled trial from October 2018 to December 2020. We randomized participants presenting for office dilation and aspiration under minimal sedation stratified by procedural indication …					45th Annual Meeting of the National-Abortion-Federation - Together Again45th Annual Meeting of the National-Abortion-Federation - Together Again	APR 30-MAY 03, 2022APR 30-MAY 03, 2022	Natl Abort FederatNatl Abort Federat	Orlando, FLOrlando, FL	0
J	Eskew, Ashley M.; Bedrick, Bronwyn S.; Hardi, Angela; Stoll, Carolyn R. T.; Colditz, Graham A.; Tuuli, Methodius G.; Jungheim, Emily S.				Colditz, Graham/A-3963-2009	Colditz, Graham/0000-0002-7307-0291			Letrozole Compared With Clomiphene Citrate for Unexplained Infertility A Systematic Review and Meta-analysis								OBSTETRICS AND GYNECOLOGY				133	3			437	444				10.1097/AOG.0000000000003105							Article; Proceedings Paper	MAR 2019	2019	OBJECTIVE: To estimate the clinical effectiveness, as determined by positive pregnancy test, of letrozole compared with clomiphene citrate for ovarian stimulation in patients with unexplained infertility.DATA SOURCES: We conducted a systematic review and meta-analysis of data from electronic databases including Ovid-MEDLINE, EMBASE, Scopus, Cochrane Database of Systematic Reviews, Cochrane Regist…					74th Annual Scientific Meeting and Expo of the American-Society-for-Reproductive-Medicine (ASRM)74th Annual Scientific Meeting and Expo of the American-Society-for-Reproductive-Medicine (ASRM)	OCT 06-10, 2018OCT 06-10, 2018	Amer Soc Reprod MedAmer Soc Reprod Med	Denver, CODenver, CO	10
J	Chin, Jennifer; McGrath, Madeline; Lokken, Erica; Upegui, Carlos Delgado; Prager, Sarah; Micks, Elizabeth								Ketamine Compared With Fentanyl for Surgical Abortion A Randomized Controlled Trial								OBSTETRICS AND GYNECOLOGY				140	3			461	469				10.1097/AOG.0000000000004903							Article	SEP 2022	2022	OBJECTIVE: To compare patient satisfaction with anesthesia after first-trimester surgical abortion among patients receiving intravenous (IV) ketamine compared with IV fentanyl for procedural sedation.METHODS: This was a randomized noninferiority trial comparing IV ketamine to IV fentanyl for first-trimester surgical abortion up to 13 6/7 weeks of gestation. Patients were randomized to receive eit…									0
J	Stewart, Elizabeth A.; Lukes, Andrea S.; Venturella, Roberta; Ferreira, Juan-Camilo Arjona; Li, Yulan; Hunsche, Elke; Wagman, Rachel B.; Al-Hendy, Ayman				li, yu/HGL-9518-2022; Li, yu/HHZ-5236-2022				Relugolix Combination Therapy for Uterine Leiomyoma-Associated Pain in the LIBERTY Randomized Trials								OBSTETRICS AND GYNECOLOGY				139	6			1070	1081				10.1097/AOG.0000000000004787							Article; Proceedings Paper	JUN 2022	2022	OBJECTIVE: To assess the effect of once-daily relugolix combination therapy (relugolix-CT: relugolix 40 mg, estradiol 1 mg, and norethindrone acetate 0.5 mg) compared with placebo on moderate-to-severe pain in women with uterine leiomyomas and heavy menstrual bleeding. METHODS: Two replicate, multinational, double-blind, 24-week, randomized, phase 3 studies (LIBERTY 1 and 2) were conducted in pre…					49th Annual Global Congress of the American-Association-of-Gynecologic-Laparoscopists (AAGL) on Minimally Invasive Gynecologic Surgery (MIGS)49th Annual Global Congress of the American-Association-of-Gynecologic-Laparoscopists (AAGL) on Minimally Invasive Gynecologic Surgery (MIGS)	NOV 06-14, 2020NOV 06-14, 2020	Amer Assoc Gynecol LaparoscopistsAmer Assoc Gynecol Laparoscopists	ELECTR NETWORKELECTR NETWORK	1
J	Davis, Esa M.; Abebe, Kaleab Z.; Simhan, Hyagriv N.; Catalano, Patrick; Costacou, Tina; Comer, Diane; Orris, Steven; Ly, Kathleen; Decker, Alison; Mendez, Dara; Day, Nancy; Scifres, Christina M.				Abebe, Kaleab/K-4400-2019; Catalano, Patrick/GVR-9069-2022	Abebe, Kaleab/0000-0002-3644-8419;			Perinatal Outcomes of Two Screening Strategies for Gestational Diabetes Mellitus A Randomized Controlled Trial								OBSTETRICS AND GYNECOLOGY				138	1			6	15				10.1097/AOG.0000000000004431							Article; Proceedings Paper	JUL 2021	2021	OBJECTIVE: To evaluate differences in short-term perinatal outcomes between the two prominent screening strategies for gestational diabetes mellitus, the International Association of Diabetes and Pregnancy Study Groups (IADPSG) and Carpenter-Coustan. METHODS: In this single-site, blinded, randomized, comparative effectiveness trial, participants received a nonfasting 50-g oral glucose tolerance t…					80th Scientific Sessions of the American-Diabetes-Association (ADA)80th Scientific Sessions of the American-Diabetes-Association (ADA)	JUN 12-16, 2020JUN 12-16, 2020	Amer Diabet AssocAmer Diabet Assoc	ELECTR NETWORKELECTR NETWORK	24
J	Edelman, Alison B.; Kaneshiro, Bliss; Simmons, Katharine B.; Hauschildt, Jennifer L.; Bond, Kise; Boniface, Emily R.; Jensen, Jeffrey T.					Boniface, Emily/0000-0001-8012-1758; Edelman, Alison/0000-0001-5040-7288			Treatment of Unfavorable Bleeding Patterns in Contraceptive Implant Users A Randomized Controlled Trial								OBSTETRICS AND GYNECOLOGY				136	2			323	332				10.1097/AOG.0000000000003896							Article	AUG 2020	2020	OBJECTIVE: To evaluate whether a short course of tamoxifen decreases bothersome bleeding in etonogestrel contraceptive implant users.METHODS: In a 90-day, double-blind randomized control trial, we enrolled etonogestrel implant users with frequent or prolonged bleeding or spotting. A sample size of 40 per group (N=80) was planned to compare 10 mg tamoxifen or placebo twice daily for 7 days after 3…									4
J	Qureshey, Emma J.; Chauhan, Suneet P.; Wagner, Stephen M.; Batiste, Oliver; Chen, Han-Yang; Ashimi, Sunbola; Ross, Patti Jayne; Blackwell, Sean C.; Sibai, Baha M.								Educational Multimedia Tool Compared With Routine Care for the Uptake of Postpartum Long-Acting Reversible Contraception in Individuals With High-Risk Pregnancies A Randomized Controlled Trial								OBSTETRICS AND GYNECOLOGY				139	4			571	578				10.1097/AOG.0000000000004718							Article	APR 2022	2022	OBJECTIVE: To assess whether an intervention with a multimedia educational tool, compared with routine care, would increase the use of long-acting reversible contraceptives (LARC) at 12 weeks postpartum in individuals with high-risk pregnancies.METHODS: In this single-center randomized trial, we assigned individuals aged 13-50 years with high-risk pregnancies to either a multimedia educational to…									1
J	Balki, Mrinalini; Downey, Kristi; Walker, Andrew; Seaward, Gareth; Carvalho, Jose C. A.								Prophylactic Administration of Uterotonics to Prevent Postpartum Hemorrhage in Women Undergoing Cesarean Delivery for Arrest of Labor A Randomized Controlled Trial								OBSTETRICS AND GYNECOLOGY				137	3			505	513				10.1097/AOG.0000000000004288							Article	MAR 2021	2021	OBJECTIVE: To evaluate whether prophylactic administration of oxytocin plus ergonovine or oxytocin plus carboprost is more effective than oxytocin alone in reducing the need for additional uterotonics among women undergoing cesarean delivery for labor arrest.METHODS: In this double-blind, three-arm randomized controlled trial, participants were assigned to receive either oxytocin 5 units intraven…									3
J	Shaw, Kate A.; Lerma, Klaira; Hughes, Tayler; Hastings, Charlotte; Fok, Wing Kay; Blumenthal, Paul D.					Shaw, Kate/0000-0001-6983-4490; Hastings, Charlotte/0000-0002-9685-2798			A Comparison of Paracervical Block Volumes Before Osmotic Dilator Placement A Randomized Controlled Trial								OBSTETRICS AND GYNECOLOGY				138	3			443	448				10.1097/AOG.0000000000004485							Article	SEP 2021	2021	OBJECTIVE: To evaluate whether a 12-mL paracervical block is noninferior to a 20-mL block in reducing pain with osmotic dilator insertion. METHODS: In this single-blinded noninferiority trial, we randomized individuals undergoing insertion of osmotic dilators before second-trimester abortion to receive either a 12-mL or 20-mL 1% lidocaine paracervical block. The primary outcome was pain immediate…									1
J	Shorter, Jade M.; Koelper, Nathanael; Sonalkar, Sarita; Oquendo, Maria A.; Sammel, Mary D.; Schreiber, Courtney A.					Sammel, Mary/0000-0003-1248-4199; Shorter, Jade/0000-0002-6546-6835			Racial Disparities in Mental Health Outcomes Among Women With Early Pregnancy Loss								OBSTETRICS AND GYNECOLOGY				137	1			156	163				10.1097/AOG.0000000000004212							Article	JAN 2021	2021	OBJECTIVE: To explore the relationship between race and depression symptoms among participants in an early pregnancy loss clinical trial.METHODS: We performed a planned secondary analysis of a randomized trial by comparing treatments for medical management of early pregnancy loss. We hypothesized that Black participants would have higher odds of risk for major depression (measured with the CES-D …									5
J	Goldman, Ariella R.; Porsch, Lauren; Hintermeister, Abigail; Dragoman, Monica								Transcutaneous Electrical Nerve Stimulation to Reduce Pain With Medication Abortion A Randomized Controlled Trial								OBSTETRICS AND GYNECOLOGY				137	1			100	107				10.1097/AOG.0000000000004208							Article	JAN 2021	2021	OBJECTIVE: To evaluate whether high-frequency transcutaneous electrical nerve stimulation (hfTENS) reduces pain during medication abortion.METHODS: We conducted a randomized, placebo-controlled trial. Participants who were undergoing medication abortion with mifepristone and misoprostol through 70 days of gestation either received active 80 Hz hfTENS or sham to use for a minimum of 60 minutes wit…									3
J	Lavelle, Erin Seifert; Alam, Pakeeza; Meister, Melanie; Florian-Rodriguez, Maria; Elmer-Lyon, Cara; Kowalski, Joseph; Carter-Brooks, Charelle; Mazloomdost, Donna; Zyczynski, Halina; Lowder, Jerry; Gutman, Robert; Sutkin, Gary					Carter-Brooks, Charelle/0000-0001-7080-9145			Antibiotic Prophylaxis During Catheter-Managed Postoperative Urinary Retention After Pelvic Reconstructive Surgery A Randomized Controlled Trial								OBSTETRICS AND GYNECOLOGY				134	4			727	735				10.1097/AOG.0000000000003462							Article; Proceedings Paper	OCT 2019	2019	OBJECTIVE: To estimate whether nitrofurantoin prophylaxis decreases the incidence of culture-documented urinary tract infection for women with catheter-managed urinary retention after pelvic reconstructive surgery.METHODS: This double-blind, placebo-controlled, randomized trial was conducted at five academic institutions. Women with urinary retention after surgery for prolapse or incontinence wer…					39th Annual Scientific Meeting of the American-Urogynecologic-Society (AUGS) / Pelvic Floor Disorders (PFD) Week39th Annual Scientific Meeting of the American-Urogynecologic-Society (AUGS) / Pelvic Floor Disorders (PFD) Week	OCT 09-13, 2018OCT 09-13, 2018	Amer Urogynecol SocAmer Urogynecol Soc	Chicago, ILChicago, IL	10
J	Orlando, Megan S.; Bradley, Linda D.								Implementation of Office Hysteroscopy for the Evaluation and Treatment of Intrauterine Pathology								OBSTETRICS AND GYNECOLOGY				140	3			499	513				10.1097/AOG.0000000000004898							Article	SEP 2022	2022	Hysteroscopy provides a minimally invasive strategy to evaluate intrauterine pathology and manage conditions such as abnormal uterine bleeding, infertility, intrauterine adhesions, mullerian anomalies, and intrauterine foreign bodies. Increasing access to hysteroscopy procedures in the office has the potential to improve patient care by minimizing financial and logistical barriers, aiding in stre…									0
J	Lerma, Klaira; Goldthwaite, Lisa M.; Blumenthal, Paul D.; Shaw, Kate A.					Shaw, Kate/0000-0001-6983-4490			Transcutaneous Electrical Nerve Stimulation for Pain Management of Aspiration Abortion up to 83 Days of Gestation A Randomized Controlled Trial								OBSTETRICS AND GYNECOLOGY				138	3			417	425				10.1097/AOG.0000000000004502							Article	SEP 2021	2021	OBJECTIVE: To evaluate high-frequency, high-intensity transcutaneous electrical nerve stimulation (TENS) as an inexpensive, noninvasive pain management approach for first-trimester aspiration abortion. METHODS: We conducted a noninferiority, single-blind, randomized controlled trial of patients seeking aspiration abortion at up to 83 days of gestation. Participants received TENS (placed posterior…									1
J	Stitely, Michael L.; Harlow, Keryn; MacKenzie, Elliot				Stitely, Michael/AAF-2815-2020	Stitely, Michael/0000-0001-6498-9725			Oral Riboflavin to Assess Ureteral Patency During Cystoscopy A Randomized Clinical Trial								OBSTETRICS AND GYNECOLOGY				133	2			301	307				10.1097/AOG.0000000000003063							Article	FEB 2019	2019	OBJECTIVE: To evaluate whether oral riboflavin is more effective than placebo as a marker of ureteric patency at cystoscopy.METHODS: Patients scheduled for gynecologic surgery where cystoscopy was a planned component of the procedure were randomized to receive riboflavin 400 mg or placebo orally the night before surgery. During cystoscopy, the operating surgeon visualized ureteric jets and video …									2
J	Lukacz, Emily S.; Sridhar, Amaanti; Chermansky, Christopher J.; Rahn, David D.; Harvie, Heidi S.; Gantz, Marie G.; Varner, R. Edward; Korbly, Nicole B.; Mazloomdoost, Donna					Gantz, Marie/0000-0001-8528-0184; Sridhar, Amaanti/0000-0001-7216-7713; Harvie, Heidi/0000-0002-6675-9808			Sexual Activity and Dyspareunia 1 Year After Surgical Repair of Pelvic Organ Prolapse								OBSTETRICS AND GYNECOLOGY				136	3			492	500				10.1097/AOG.0000000000003992							Article; Proceedings Paper	SEP 2020	2020	OBJECTIVE: To describe sexual activity and risks for dyspareunia after pelvic organ prolapse surgery.METHODS: This was a secondary analysis of data from four randomized trials conducted between 2002 and 2018. Standard assessments and validated measures of sexual function were assessed at baseline and at 12 months postoperatively. Anterior apical surgeries were grouped by approach: transvaginal na…					Joint Annual Scientific Clinical Meeting of the American-Urogynecologic-Society/International-Uogynecologic-Association (AUGS/IUGA )Joint Annual Scientific Clinical Meeting of the American-Urogynecologic-Society/International-Uogynecologic-Association (AUGS/IUGA )	SEP 24-28, 2019SEP 24-28, 2019	Amer Urogynecol Soc; Int Urogynecol AssocAmer Urogynecol Soc; Int Urogynecol Assoc	Nashville, TNNashville, TN	6
J	Larouche, Maryse; Belzile, Eric; Geoffrion, Roxana				Larouche, Maryse/J-5810-2014	Larouche, Maryse/0000-0001-9942-5540			Surgical Management of Symptomatic Apical Pelvic Organ Prolapse A Systematic Review and Meta-analysis								OBSTETRICS AND GYNECOLOGY				137	6			1061	1073				10.1097/AOG.0000000000004393							Review	JUN 2021	2021	OBJECTIVE: To systematically review objective and subjective success and complications of apical suspensions for symptomatic uterine or vaginal vault pelvic organ prolapse (POP).DATA SOURCES: MEDLINE, CENTRAL, , and EMBASE (2002-2019) were searched using multiple terms for apical POP surgeries, including comparative studies in French and English.METHODS OF STUDY SELECTION: From 2,665 records, we …									7
J	Anselem, Olivia; Jouannic, Jean-Marie; Winer, Norbert; Bouchghoul, Hanane; Vivanti, Alexandre J.; Quibel, Thibault; Massardier, Jerome; Rousseau, Jessica; Ancel, Pierre-Yves; Goffinet, Francois; Tsatsaris, Vassilis								Cervical Dilators Used Concurrently With Misoprostol to Shorten Labor in Second-Trimester Termination of Pregnancy								OBSTETRICS AND GYNECOLOGY				140	3			453	460				10.1097/AOG.0000000000004887							Article	SEP 2022	2022	OBJECTIVE: To evaluate the use of cervical dilators concurrently with misoprostol to shorten labor in second-trimester medical termination of pregnancy.METHODS: This multicenter randomized controlled trial compared the efficacy of cervical dilators inserted concurrently with misoprostol with that of misoprostol, alone, to shorten labor for women undergoing termination of pregnancy between 15 0/7 …									1
J	Bleicher, Inna; Dikopoltsev, Elena; Kadour-Ferro, Einav; Sammour, Rami; Gonen, Ron; Sagi, Shlomi; Eshel, Aya; Nussam, Liraz; Vitner, Dana					bleicher, inna/0000-0003-0488-730X			Double-Balloon Device for 6 Compared With 12 Hours for Cervical Ripening A Randomized Controlled Trial								OBSTETRICS AND GYNECOLOGY				135	5			1153	1160				10.1097/AOG.0000000000003804							Article	MAY 2020	2020	OBJECTIVE: To evaluate whether removal of a double-balloon device for cervical ripening for 6 compared with 12 hours in women with an unfavorable cervix will result in a shorter time to delivery, similar cervical ripening, and without affecting cesarean delivery rate.METHODS: In a prospective randomized trial, cervical ripening was performed using a double-balloon device. Women were randomized to…									4
J	Hamdaoui, Naima; Cardinale, Chloe; Fabre, Cyprien; Baumstarck, Karine; Agostini, Aubert								Pain Associated With Cervical Priming for First-Trimester Surgical Abortion A Randomized Controlled Trial								OBSTETRICS AND GYNECOLOGY				137	6			1055	1060				10.1097/AOG.0000000000004376							Article	JUN 2021	2021	OBJECTIVE: To compare the effect of cervical priming with mifepristone with that of misoprostol on pain perception during surgical induced abortion under paracervical block.METHODS: We conducted a randomized, single-blind, two-center study of women undergoing surgical induced abortion at less than 14 weeks of gestation under paracervical block. Participants were randomized to receive cervical pri…									1
J	Koutrouvelis, Gayle Olson		Comm Practice Bulletins Obstet						External Cephalic Version ACOG Practice Bulletin, Number 221								OBSTETRICS AND GYNECOLOGY				135	5			E203	E212				10.1097/AOG.0000000000003837							Article	MAY 2020	2020	In the United States, there is a widespread belief that the overall cesarean birth rate is higher than necessary. Efforts are being directed toward decreasing the number of these procedures, in part by encouraging physicians to make changes in their management practices. Because breech presentations are associated with a high rate of cesarean birth, there is renewed interest in techniques such as…									11
J	Lukes, Andrea S.; Soper, David; Harrington, Amanda; Sniukiene, Vilma; Mo, Yifan; Gillard, Patrick; Shulman, Lee								Health-Related Quality of Life With Ulipristal Acetate for Treatment of Uterine Leiomyomas A Randomized Controlled Trial								OBSTETRICS AND GYNECOLOGY				133	5			869	878				10.1097/AOG.0000000000003211							Article	MAY 2019	2019	OBJECTIVE: To investigate effects of ulipristal acetate on health-related quality of life (QOL) and symptom severity in women with symptomatic uterine leiomyomas and abnormal uterine bleeding.METHODS: Women were randomized to ulipristal (5 mg, 10 mg) or placebo in two phase 3, multicenter, double-blind, placebo-controlled trials (VENUS I and II). Health-related QOL and symptom severity were asses…									9
J	Turner, Lindsay C.; Zyczynski, Halina M.; Shepherd, Jonathan P.								Intravenous Acetaminophen Before Pelvic Organ Prolapse Repair A Randomized Controlled Trial								OBSTETRICS AND GYNECOLOGY				133	3			492	502				10.1097/AOG.0000000000003102							Article; Proceedings Paper	MAR 2019	2019	OBJECTIVE: To compare the effect of preoperative intravenous (IV) acetaminophen compared with placebo on pain scores after pelvic organ prolapse surgery.METHODS: This double-blind placebo-controlled multicenter trial randomized women undergoing prolapse surgery to IV acetaminophen (1,000 mg) or preoperative saline stratified by surgical route (laparoscopic or vaginal). The primary outcome was the…					39th Annual Scientific Meeting of the American-Urogynecologic-Society (AUGS) / Pelvic Floor Disorders (PFD) Week39th Annual Scientific Meeting of the American-Urogynecologic-Society (AUGS) / Pelvic Floor Disorders (PFD) Week	OCT 09-13, 2018OCT 09-13, 2018	Amer Urogynecol SocAmer Urogynecol Soc	Chicago, ILChicago, IL	12
J	Nudelman, Matthew J. R.; Belogolovsky, Esther; Jegatheesan, Priya; Govindaswami, Balaji; Song, Dongli				Govindaswami, Balaji/AAU-1168-2021	Govindaswami, Balaji/0000-0002-8440-4226			Effect of Delayed Cord Clamping on Umbilical Blood Gas Values in Term Newborns A Systematic Review								OBSTETRICS AND GYNECOLOGY				135	3			576	582				10.1097/AOG.0000000000003663							Review	MAR 2020	2020	OBJECTIVE: To compare the effect of delayed cord clamping on cord blood gas values in vaginally delivered, healthy, term singletons. DATA SOURCE: We used MEDLINE, CINAHL, CENTRAL, EMBASE, and databases. METHODS OF STUDY SELECTION: Eligible studies included randomized controlled trials (RCTs) comparing cord blood gas values obtained from early compared with delayed cord clamping groups and observa…									11
J	Al-Hendy, Ayman; Lukes, Andrea S.; Poindexter, Alfred N.; Venturella, Roberta; Villarroel, Claudio; McKain, Laura; Li, Yulan; Wagman, Rachel B.; Stewart, Elizabeth A.								Long-term Relugolix Combination Therapy for Symptomatic Uterine Leiomyomas								OBSTETRICS AND GYNECOLOGY				140	6			920	930				10.1097/AOG.0000000000004988							Article	DEC 2022	2022	OBJECTIVE: In the LIBERTY 1 and LIBERTY 2 placebo-controlled trials, once-daily relugolix combination therapy reduced menstrual blood loss volume and pain in women with heavy menstrual bleeding associated with uterine leiomyomas and was well tolerated, with preservation of bone mineral density (BMD) through 24 weeks. Here we report the long-term efficacy and safety of relugolix combination therap…									1
J	Baker, Courtney C.; Creinin, Mitchell D.								Long-Acting Reversible Contraception								OBSTETRICS AND GYNECOLOGY				140	5			883	897				10.1097/AOG.0000000000004967							Article	NOV 2022	2022	Long-acting reversible contraceptive (LARC) methods are effective options for pregnancy prevention. Currently available products in the United States include an etonogestrel implant, a copper intrauterine device (IUD), and several levonorgestrel IUDs. With increasing prevalence and duration of use, our understanding of efficacy, risks, and benefits has evolved. In addition to a brief discussion o…									0
J	Dianat, Shokoufeh; Fox, Edith; Ahrens, Katherine A.; Upadhyay, Ushma D.; Zlidar, Vera M.; Gallo, Maria F.; Stidd, Reva L.; Moskosky, Susan; Dehlendorf, Christine				Dianat, Shokoufeh/ABG-9377-2020	Dianat, Shokoufeh/0000-0002-1755-6158; Gallo, Maria/0000-0002-9411-4767			Side Effects and Health Benefits of Depot Medroxyprogesterone Acetate A Systematic Review								OBSTETRICS AND GYNECOLOGY				133	2			332	341				10.1097/AOG.0000000000003089							Review	FEB 2019	2019	OBJECTIVE: Counseling about potential side effects and health benefits of contraceptive methods could facilitate continued method use and method satisfaction, yet no evidence-based compilation of side effects and benefits exists to aid such counseling. Among contraceptive methods in the United States, depot medroxyprogesterone acetate (DMPA) injectables have the highest discontinuation rates, and…									12
J	Roeckner, Jared T.; Sawangkum, Peeraya; Sanchez-Ramos, Luis; Duncan, Jose R.				Duncan, Jose Ramon/J-8980-2019; Roeckner, Jared T/ABB-1459-2020	Duncan, Jose Ramon/0000-0001-8464-9744; Roeckner, Jared T/0000-0002-0770-7477			Salpingectomy at the Time of Cesarean Delivery A Systematic Review and Meta-analysis								OBSTETRICS AND GYNECOLOGY				135	3			550	557				10.1097/AOG.0000000000003673							Article; Proceedings Paper	MAR 2020	2020	OBJECTIVE: To compare the differences in operative time and surgical outcomes between salpingectomy and standard tubal interruption at the time of cesarean delivery. DATA SOURCES: PubMed, Medline, Google Scholar, Cochrane, and were searched from inception until July 2019 for articles reporting outcomes for women undergoing salpingectomy during cesarean delivery compared with women undergoing stan…					40th Annual Pregnancy Meeting of the Society-for-Maternal-Fetal-Medicine (SMFM)40th Annual Pregnancy Meeting of the Society-for-Maternal-Fetal-Medicine (SMFM)	FEB 03-08, 2020FEB 03-08, 2020	Soc Maternal Fetal MedSoc Maternal Fetal Med	Grapevine, TXGrapevine, TX	12
J	Liang, Angela L; Gingher, Erin L; Coleman, Jenell S								Medical Cannabis for Gynecologic Pain Conditions: A Systematic Review.								Obstetrics and gynecology				139	2			287	296				10.1097/AOG.0000000000004656							Journal Article; Systematic Review	2022-02-01	2022	OBJECTIVE: The endocannabinoid system is involved in pain perception and inflammation. Cannabis contains delta-9-tetrahydrocannabinol (THC) and cannabidiol (CBD), which are cannabinoids that bind to endocannabinoid system receptors. A fatty acid amide called palmitoylethanolamide (PEA) enhances endogenous cannabinoids. Given that use of medical cannabis is increasing, we sought to characterize pa…									5
J	Shatkin-Margolis, Abigail; Yook, Eunsun; Hill, Austin M.; Crisp, Catrina C.; Yeung, Jennifer; Kleeman, Steven; Pauls, Rachel N.								Self-Removal of a Urinary Catheter After Urogynecologic Surgery A Randomized Controlled Trial								OBSTETRICS AND GYNECOLOGY				134	5			1027	1036				10.1097/AOG.0000000000003531							Article	NOV 2019	2019	OBJECTIVE: To evaluate whether self-discontinuation of a transurethral catheter is noninferior to office discontinuation in patients requiring indwelling catheterization for postoperative urinary retention after pelvic reconstructive surgery.METHODS: In this randomized noninferiority trial, patients with postoperative urinary retention after pelvic reconstructive surgery were assigned to self-dis…									9
J	Barney, Emily Z.; Pedro, Christina D.; Gamez, Brock H.; Fuller, Matthew E.; Dominguez, Jennifer E.; Habib, Ashraf S.				Dominguez, Jennifer/AAB-7208-2022	Dominguez, Jennifer/0000-0003-3533-6738			Ropivacaine and Ketorolac Wound Infusion for Post-Cesarean Delivery Analgesia A Randomized Controlled Trial								OBSTETRICS AND GYNECOLOGY				135	2			427	435				10.1097/AOG.0000000000003601							Article	FEB 2020	2020	OBJECTIVE: To evaluate the efficacy of wound infusion with ropivacaine plus ketorolac compared with placebo for post-cesarean delivery analgesia in women who received a multimodal analgesic regimen including intrathecal morphine. METHODS: In a randomized double-blind study, women undergoing scheduled cesarean delivery under spinal or combined spinal epidural anesthesia were randomized to wound in…									8
J	Mauck, Christine; Hillier, Sharon L.; Gendreau, Judy; Dart, Clint; Chavoustie, Steven; Sorkin-Wells, Valerie; Nicholson-Uhl, Clifton; Perez, Brandon; Jacobs, Mark; Zack, Nadene; Friend, David								Single-Dose, Bioadhesive Clindamycin 2% Gel for Bacterial Vaginosis A Randomized Controlled Trial								OBSTETRICS AND GYNECOLOGY				139	6			1092	1102				10.1097/AOG.0000000000004805							Article; Proceedings Paper	JUN 2022	2022	OBJECTIVE: To assess efficacy and safety of a single-dose vaginal clindamycin gel for bacterial vaginosis treatment.METHODS: We conducted a double-blind, placebo-controlled, randomized study comparing clindamycin gel with placebo (2:1 ratio). Entry required clinical diagnosis of bacterial vaginosis, that is, all four Amsel's criteria, without other genital infections. Nugent scores of 7-10 were r…					Annual Clinical and Scientific Meeting of the American-College-of-Obstetricians-and-GynecologistsAnnual Clinical and Scientific Meeting of the American-College-of-Obstetricians-and-Gynecologists	APR 30-MAY 02, 2021APR 30-MAY 02, 2021	Amer Coll Obstetricians & GynecologistsAmer Coll Obstetricians & Gynecologists	ELECTR NETWORKELECTR NETWORK	1
J	Beck, Celeste; Gallagher, Kelly; Taylor, Leigh A.; Goldstein, Jeffery A.; Mithal, Leena B.; Gernand, Alison D.								Chorioamnionitis and Risk for Maternal and Neonatal Sepsis A Systematic Review and Meta-analysis								OBSTETRICS AND GYNECOLOGY				137	6			1007	1022				10.1097/AOG.0000000000004377							Review	JUN 2021	2021	OBJECTIVE: To estimate the risk of maternal and neonatal sepsis associated with chorioamnionitis.DATA SOURCES: PubMed, BIOSIS, and databases were systematically searched for full-text articles in English from inception until May 11, 2020.METHODS OF STUDY SELECTION: We screened 1,251 studies. Randomized controlled trials, case-control, or cohort studies quantifying a relationship between chorioamn…									8
J	Balbontin, Yolanda Munoz; Stewart, Derek; Shetty, Ashalatha; Fitton, Catherine A.; McLay, James S.								Herbal Medicinal Product Use During Pregnancy and the Postnatal Period A Systematic Review								OBSTETRICS AND GYNECOLOGY				133	5			920	932				10.1097/AOG.0000000000003217							Review	MAY 2019	2019	OBJECTIVE: To report the incidence and nature of herbal medicinal products' adverse events and herb-drug interactions used by some pregnant and postnatal women.DATA SOURCES: The Allied and Complementary Medicine Database, the Cumulative Index to Nursing and Allied Health Literature, EMBASE, the Cochrane Library, MEDLINE, Scopus, Web of Science, and ClinicalTrials.gov were searched from inception …									20
J	Bruno, Ann M.; Allshouse, Amanda A.; Campbell, Heather M.; Branch, D. Ware; Lim, Ming Y.; Silver, Robert M.; Metz, Torri D.								Weight-Based Compared With Fixed-Dose Enoxaparin Prophylaxis After Cesarean Delivery A Randomized Controlled Trial								OBSTETRICS AND GYNECOLOGY				140	4			575	583				10.1097/AOG.0000000000004937							Article	OCT 2022	2022	OBJECTIVE: To evaluate fixed compared with weight-based enoxaparin dosing to achieve prophylactic anti-Xa levels after cesarean delivery. METHODS: Individuals meeting institutional criteria for enoxaparin thromboprophylaxis after cesarean delivery were randomly allocated to fixed (40 mg daily for body mass index [BMI, calculated as weight in kilograms divided by height in meters squared] lower th…									0
J	Son, Moeun; Roy, Archana; Stetson, Bethany T.; Grady, Nancy Tunney; Vanecko, Mary Clare; Bond, Nicole; Swanson, Kate; Grobman, William A.; Miller, Emily S.; Peaceman, Alan M.								High-Dose Compared With Standard-Dose Oxytocin Regimens to Augment Labor in Nulliparous Women A Randomized Controlled Trial								OBSTETRICS AND GYNECOLOGY				137	6			991	998				10.1097/AOG.0000000000004399							Article	JUN 2021	2021	OBJECTIVE: To evaluate whether a high-dose oxytocin regimen reduces the risk for primary cesarean birth and other obstetric morbidities when compared with standard dosing.METHODS: In a double-blind randomized clinical trial of nulliparous women at or beyond 36 weeks of gestation who were undergoing augmentation of labor, participants were assigned to high-dose (initial and incremental rates of 6 …									6
J	Fonseca, Bruno O.; Possati-Resende, Julio C.; Salcedo, Mila P.; Schmeler, Kathleen M.; Accorsi, Guilherme S.; Fregnani, Jose H. T. G.; Antoniazzi, Marcio; Pantano, Naitielle P.; Santana, Iara V. V.; Matsushita, Graziela M.; dos Reis, Ricardo								Topical Imiquimod for the Treatment of High-Grade Squamous Intraepithelial Lesions of the Cervix A Randomized Controlled Trial								OBSTETRICS AND GYNECOLOGY				137	6			1043	1053				10.1097/AOG.0000000000004384							Article	JUN 2021	2021	OBJECTIVE: To evaluate the histologic response rate of high-grade squamous intraepithelial lesions (HSIL) of the cervix after topical application of 5% imiquimod cream. METHODS: In this phase II trial, women with cervical HSIL (cervical intraepithelial neoplasia [CIN] 2-3) were randomly assigned to 250 mg of 5% imiquimod cream applied to the cervix weekly for 12 weeks, followed by loop electrosur…									9
J	Plunkett, Beth A.; Mele, Lisa; Casey, Brian M.; Varner, Michael W.; Sorokin, Yoram; Reddy, Uma M.; Wapner, Ronald J.; Thorp, John M., Jr.; Saade, George R.; Tita, Alan T. N.; Rouse, Dwight J.; Sibai, Baha; Mercer, Brian M.; Tolosa, Jorge E.; Caritis, Steve N.		Eunice Kennedy Shriver Natl Inst C						Association of Breastfeeding and Child IQ Score at Age 5 Years								OBSTETRICS AND GYNECOLOGY				137	4			561	570				10.1097/AOG.0000000000004314							Article	APR 2021	2021	OBJECTIVE: To evaluate whether breastfeeding and its duration are associated with a reduced risk of low IQ scores or other neurodevelopmental problems. METHODS: We conducted a secondary analysis of two parallel multicenter, double-blinded randomized controlled trials in which participants with a singleton pregnancy and either subclinical hypothyroidism or hypothyroxinemia were treated with thyrox…									4
J	Kuhlmann, Maggie J.; Spencer, Nicholas; Garcia-Jasso, Carlos; Singh, Prapti; Abdelwahab, Mahmoud; Vaughn, Micah; Marshall, Karis; Prasad, Nikita; Soulsby-Monroy, Ruth; Saade, George R.; Saad, Antonio F.				Saad, Antonio/L-5374-2019	Saad, Antonio/0000-0003-0034-3567			Foley Bulb Insertion by Blind Placement Compared With Direct Visualization A Randomized Controlled Trial								OBSTETRICS AND GYNECOLOGY				137	1			139	145				10.1097/AOG.0000000000004182							Article; Proceedings Paper	JAN 2021	2021	OBJECTIVE: To test the hypothesis that digital placement of a balloon catheter is not inferior to the speculum method in terms of rate of maternal infection.METHODS: In an open-label noninferiority randomized trial, pregnant women who were undergoing induction of labor with unfavorable cervix (less than 3 cm dilated and less than 60% effaced) were randomly assigned to balloon catheter that was pl…					40th Annual Pregnancy Meeting of the Society-for-Maternal-Fetal-Medicine (SMFM)40th Annual Pregnancy Meeting of the Society-for-Maternal-Fetal-Medicine (SMFM)	FEB 03-08, 2020FEB 03-08, 2020	Soc Maternal Fetal MedSoc Maternal Fetal Med	Grapevine, TXGrapevine, TX	3
J	Cardenas-Trowers, Olivia O.; Abraham, Alyce G.; Dotson, Thomas K.; Houlette, Brooke A.; Gaskins, Jeremy T.; Francis, Sean L.								Bladder Instillations With Triamcinolone Acetonide for Interstitial Cystitis-Bladder Pain Syndrome A Randomized Controlled Trial								OBSTETRICS AND GYNECOLOGY				137	5			810	819				10.1097/AOG.0000000000004348							Article	MAY 2021	2021	OBJECTIVE: To evaluate the utility of adding triamcinolone acetonide to a standard bladder instillation solution for treatment of interstitial cystitis-bladder pain syndrome.METHODS: This was a single-center, randomized, double-blind trial that compared symptom response in women with interstitial cystitis-bladder pain syndrome who underwent six bladder instillations with triamcinolone acetonide o…									1
J	Komar, Alix; Bretschneider, Carol E.; Mueller, Margaret G.; Lewicky-Gaupp, Christina; Collins, Sarah; Geynisman-Tan, Julia; Tavathia, Meera; Kenton, Kimberly								Concurrent Retropubic Midurethral Sling and OnabotulinumtoxinA for Mixed Urinary Incontinence A Randomized Controlled Trial								OBSTETRICS AND GYNECOLOGY				137	1			12	20				10.1097/AOG.0000000000004198							Article	JAN 2021	2021	OBJECTIVE: To evaluate whether retropubic midurethral sling combined with onabotulinumtoxinA is more effective than sling alone in improving mixed urinary incontinence symptoms.METHODS: We conducted a prospective, double-blind, randomized, controlled trial of women with mixed urinary incontinence, planning to undergo midurethral sling. Women were randomly assigned to receive 100 unites of intrade…									3
J	Premkumar, Ashish; Mele, Lisa; Casey, Brian M.; Varner, Michael W.; Sorokin, Yoram; Wapner, Ronald J.; Thorp, John M., Jr.; Saade, George R.; Tita, Alan T. N.; Rouse, Dwight J.; Sibai, Baha; Costantine, Maged M.; Mercer, Brian M.; Tolosa, Jorge E.; Caritis, Steve N.					Costantine, Maged/0000-0003-4076-469X			Relationship Between Maternal Economic Vulnerability and Childhood Neurodevelopment at 2 and 5 Years of Life								OBSTETRICS AND GYNECOLOGY				138	3			379	388				10.1097/AOG.0000000000004503							Article; Proceedings Paper	SEP 2021	2021	OBJECTIVE: To assess the relationship between economic vulnerability during pregnancy and childhood neurodevelopment. METHODS: This is a secondary analysis of two parallel multicenter, randomized, controlled trials of administration of levothyroxine to pregnant individuals with subclinical hypothyroidism or hypothyroxinemia in the United States. All participants who delivered a live, nonanomalous…					40th Annual Pregnancy Meeting of the Society-for-Maternal-Fetal-Medicine (SMFM)40th Annual Pregnancy Meeting of the Society-for-Maternal-Fetal-Medicine (SMFM)	FEB 03-08, 2020FEB 03-08, 2020	Soc Maternal Fetal MedSoc Maternal Fetal Med	Grapevine, TXGrapevine, TX	1
J	[Anonymous]								The Use of Hysteroscopy for the Diagnosis and Treatment of Intrauterine Pathology ACOG Committee Opinion, Number 800								OBSTETRICS AND GYNECOLOGY				135	3			E138	E148				10.1097/AOG.0000000000003712							Article	MAR 2020	2020	This Committee Opinion provides guidance on the current uses of hysteroscopy in the office and the operating room for the diagnosis and treatment of intrauterine pathology and the potential associated complications. General considerations for the use of diagnostic and operative hysteroscopy include managing distending media, timing for optimal visualization, and cervical preparations. In premenop…									25
J	Lecarpentier, Edouard; Gris, Jean Christophe; Cochery-Nouvellon, Eva; Mercier, Erick; Abbas, Houria; Thadhani, Ravi; Karumanchi, Subbian Ananth; Haddad, Bassam				Karumanchi, Subbian Ananth/AAI-1694-2021; GRIS, Jean-Christophe/AAA-2923-2019	nouvellon, eva/0000-0003-2064-4527; GRIS, Jean-Christophe/0000-0002-9899-9910			Urinary Placental Growth Factor for Prediction of Placental Adverse Outcomes in High-Risk Pregnancies								OBSTETRICS AND GYNECOLOGY				134	6			1326	1332				10.1097/AOG.0000000000003547							Article	DEC 2019	2019	OBJECTIVE: To evaluate whether urinary levels of placental growth factor (PIGF) during pregnancy are associated with the subsequent development of composite adverse outcomes (preeclampsia, fetal growth restriction, placental abruption, perinatal death, maternal death) occurring at less than 34 weeks of gestation.METHODS: This is a preplanned ancillary study of the Heparin-Preeclampsia trial, a ra…									6
J	Brady, Matthew; Hensel, Drew M.; Paul, Rachel; Doering, Michelle M.; Kelly, Jeannie C.; Frolova, Antonina, I; Odibo, Anthony O.; Barry, Valene Garr; Powe, Camille E.; Raghuraman, Nandini; Tuuli, Methodius G.; Carter, Ebony B.								One-Step Compared With Two-Step Gestational Diabetes Screening and Pregnancy Outcomes A Systematic Review and Meta-analysis								OBSTETRICS AND GYNECOLOGY				140	5			712	723				10.1097/AOG.0000000000004943							Review	NOV 2022	2022	OBJECTIVE: To estimate short-term maternal and neonatal outcomes with one-compared with two-step testing for gestational diabetes mellitus (GDM).DATA SOURCES: A systematic review of randomized controlled trials (RCTs) and observational studies comparing one-step and two-step GDM testing strategies before September 2021 was conducted. We searched Ovid Medline (1946-), EMBASE (1947-), Scopus (1960-…									1
J	Matthews, Catherine A.; Geller, Elizabeth J.; Henley, Barbara R.; Kenton, Kimberly; Myers, Erinn M.; Dieter, Alexis A.; Parnell, Brent; Lewicky-Gaupp, Christina; Mueller, Margaret G.; Wu, Jennifer M.				Wu, Jennifer/GRX-1831-2022	Wu, Jennifer/0000-0002-4477-3932; Dieter, Alexis/0000-0003-0850-3289			Permanent Compared With Absorbable Suture for Vaginal Mesh Fixation During Total Hysterectomy and Sacrocolpopexy A Randomized Controlled Trial								OBSTETRICS AND GYNECOLOGY				136	2			355	364				10.1097/AOG.0000000000003884							Article; Proceedings Paper	AUG 2020	2020	OBJECTIVE: To compare mesh and permanent suture exposure rates in the first year after minimally invasive total hysterectomy and sacrocolpopexy with a light-weight polypropylene mesh using permanent or delayed absorbable sutures. METHODS: Across five centers in the United States, women were randomized to permanent or delayed absorbable suture for vaginal attachment of a Y-mesh during hysterectomy…					45th Annual Meeting of the International-Urogynecological-Association (IUGA)45th Annual Meeting of the International-Urogynecological-Association (IUGA)	SEP 02-22, 2020SEP 02-22, 2020	Int Urogynecol AssocInt Urogynecol Assoc	The Hague, NETHERLANDSThe Hague, NETHERLANDS	16
J	Reddy, Uma M.; Weiner, Steven J.; Saade, George R.; Varner, Michael W.; Blackwell, Sean C.; Thorp, John M., Jr.; Tita, Alan T. N.; Miller, Russell S.; Peaceman, Alan M.; McKenna, David S.; Chien, Edward K. S.; Rouse, Dwight J.; El-Sayed, Yasser Y.; Sorokin, Yoram; Caritis, Steve N.					Chien, Edward/0000-0003-3268-0111			Intrapartum Resuscitation Interventions for Category II Fetal Heart Rate Tracings and Improvement to Category I								OBSTETRICS AND GYNECOLOGY				138	3			409	416				10.1097/AOG.0000000000004508							Article; Proceedings Paper	SEP 2021	2021	OBJECTIVE: To evaluate intrapartum resuscitation interventions and improvement in category II fetal heart rate (FHR) tracings. METHODS: This secondary analysis of a randomized trial of intrapartum fetal electrocardiographic ST-segment analysis included all participants with category II FHR tracings undergoing intrauterine resuscitation: maternal oxygen, intravenous fluid bolus, amnioinfusion, or …					37th Annual Pregnancy Meeting of the Society-for-Maternal-Fetal-Medicine (SMSM)37th Annual Pregnancy Meeting of the Society-for-Maternal-Fetal-Medicine (SMSM)	JAN 22-28, 2017JAN 22-28, 2017	Soc Maternal Fetal MedSoc Maternal Fetal Med	Las Vegas, NVLas Vegas, NV	2
J	Facco, Francesca L.; Chan, Megan; Patel, Sanjay R.								Common Sleep Disorders in Pregnancy								OBSTETRICS AND GYNECOLOGY				140	2			321	339				10.1097/AOG.0000000000004866							Article	AUG 2022	2022	Compared with men, women have a greater risk of sleep disorders and report higher rates of sleep disturbance. Hormonal and physiologic changes throughout the life span appear to influence a woman's ability to get a good night's sleep. Sleep disturbances are commonly reported during pregnancy, affecting more than one-half of all pregnancies and increasing as gestation progresses. The pervasiveness…									0
J	Jamieson, Denise J.; Steinberg, James P.; Martinello, Richard A.; Perl, Trish M.; Rasmussen, Sonja A.								Obstetricians on the Coronavirus Disease 2019 (COVID-19) Front Lines and the Confusing World of Personal Protective Equipment								OBSTETRICS AND GYNECOLOGY				135	6			1257	1263				10.1097/AOG.0000000000003919							Article	JUN 2020	2020	As health care systems struggle to maintain adequate supplies of personal protective equipment, there is confusion and anxiety among obstetricians and others about how to best protect themselves, their coworkers, and their patients. Although use of personal protective equipment is a critical strategy to protect health care personnel from coronavirus disease 2019 (COVID-19), other strategies also …									20
J	Copel, Joshua A.; Platt, Lawrence D.; Hobbins, John C.; Afshar, Yalda; Grechukhina, Olga; Mallampati, Divya; Bromley, Bryann; Caughey, Aaron B.; Grobman, William; Han, Christina S.; Nicolaides, Kypros; Pettker, Christian; Saade, George; Sibai, Baha; Simhan, Hygrav; Sonek, Jiri; Werner, Erika; Chescheir, Nancy				Mallampati, Divya/AHA-3146-2022	Afshar, Yalda/0000-0003-3807-7022; Nicolaides, Kypros/0000-0003-1266-0711			Gottesfeld-Hohler Memorial Foundation Risk Assessment for Early-Onset Preeclampsia in the United States Think Tank Summary								OBSTETRICS AND GYNECOLOGY				135	1			36	45				10.1097/AOG.0000000000003582							Article	JAN 2020	2020	Preeclampsia is responsible for significant maternal and neonatal morbidity and is associated with a substantial economic burden. Aspirin has been shown to be effective in decreasing the risk of preterm preeclampsia; however, there is no consensus on the target population for aspirin prophylaxis. In May 2018, the Gottesfeld-Hohler Memorial Foundation organized a working group meeting with the goa…									4
J	Osuga, Yutaka; Enya, Kazuaki; Kudou, Kentarou; Tanimoto, Masataka; Hoshiai, Hiroshi								Oral Gonadotropin-Releasing Hormone Antagonist Relugolix Compared With Leuprorelin Injections for Uterine Leiomyomas A Randomized Controlled Trial								OBSTETRICS AND GYNECOLOGY				133	3			423	433				10.1097/AOG.0000000000003141							Article; Proceedings Paper	MAR 2019	2019	OBJECTIVE: To investigate the noninferiority of relugolix compared with leuprorelin acetate in reducing heavy menstrual bleeding associated with uterine leiomyomas.METHODS: In a double-blind, double-dummy trial, premenopausal women with uterine leiomyomas and heavy menstrual bleeding defined as a pictorial blood loss assessment chart score of at least 120 were randomized in a 1:1 ratio to relugol…					70th Annual Congress of the Japan-Society-of-Obstetrics-and-Gynecology70th Annual Congress of the Japan-Society-of-Obstetrics-and-Gynecology	MAY 11-13, 2018MAY 11-13, 2018	Japan Soc Obstetr & GynecolJapan Soc Obstetr & Gynecol	Sendai, JAPANSendai, JAPAN	47
J	Rouse, Dwight J; Fette, Lida M; Hughes, Brenna L; Saade, George R; Dinsmoor, Mara J; Reddy, Uma M; Pass, Robert; Allard, Donna; Mallett, Gail; Clifton, Rebecca G; Saccoccio, Frances M; Permar, Sallie R; Gyamfi-Bannerman, Cynthia; Varner, Michael W; Goodnight, William H; Tita, Alan T N; Costantine, Maged M; Swamy, Geeta K; Heyborne, Kent D; Chien, Edward K; Chauhan, Suneet P; El-Sayed, Yasser Y; C…		Eunice Kennedy Shriver National Institute of Child Health and Human Development (NICHD) Maternal-Fetal Medicine Units (MFMU) Network			Chien, Edward/0000-0003-3268-0111			Noninvasive Prediction of Congenital Cytomegalovirus Infection After Maternal Primary Infection.								Obstetrics and gynecology				139	3			400	406				10.1097/AOG.0000000000004691							Journal Article; Research Support, N.I.H., Extramural; Research Support, Non-U.S. Gov't	2022-03-01	2022	OBJECTIVE: To develop and internally validate a noninvasive method for the prediction of congenital cytomegalovirus (CMV) infection after primary maternal CMV infection.METHODS: We conducted a secondary analysis of a multicenter randomized placebo-controlled trial of CMV hyperimmune globulin to prevent congenital infection. Women were eligible if they had primary CMV infection, defined as detecta…									2
J	McDonagh, Marian; Skelly, Andrea C.; Tilden, Ellen; Brodt, Erika D.; Dana, Tracy; Hart, Erica; Kantner, Shelby N.; Fu, Rongwei; Hermesch, Amy C.								Outpatient Cervical Ripening A Systematic Review and Meta-analysis								OBSTETRICS AND GYNECOLOGY				137	6			1091	1101				10.1097/AOG.0000000000004382							Review	JUN 2021	2021	OBJECTIVE: To assess the comparative effectiveness and potential harms of cervical ripening in the outpatient compared with the inpatient setting, or different methods of ripening in the outpatient setting alone.DATA SOURCES: Searches for articles in English included MEDLINE, EMBASE, CINAHL, Cochrane Library, , and reference lists (up to August 2020).METHODS OF STUDY SELECTION: Using predefined c…									4
J	Lombardi, Tresa M.; Kahn, Bruce S.; Tsai, Lily J.; Waalen, Jill M.; Wachi, Nicole				Kahn, Bruce/AAW-9886-2021				Preemptive Oral Compared With Intravenous Acetaminophen for Postoperative Pain After Robotic-Assisted Laparoscopic Hysterectomy A Randomized Controlled Trial								OBSTETRICS AND GYNECOLOGY				134	6			1293	1297				10.1097/AOG.0000000000003578							Article	DEC 2019	2019	OBJECTIVE: To compare pain after robotic-assisted laparoscopic hysterectomy when giving preoperative oral compared with intravenous acetaminophen.METHODS: This double-blind randomized trial included women undergoing robotic-assisted laparoscopic hysterectomy for benign indications. Participants received either acetaminophen 1 g orally then normal saline 100 mL intravenously before surgery, or a p…									11
J	Berkley, Holly H.; Greene, Howard L.; Wittenberger, Michael D.								Mifepristone Combination Therapy Compared With Misoprostol Monotherapy for the Management of Miscarriage A Cost-Effectiveness Analysis								OBSTETRICS AND GYNECOLOGY				136	4			774	781				10.1097/AOG.0000000000004063							Article	OCT 2020	2020	OBJECTIVE: To assess whether mifepristone pretreatment adversely affects the cost of medical management of miscarriage. METHODS: Decision tree analyses were constructed, and Monte Carlo simulations were run comparing costs of combination therapy (mifepristone and misoprostol) with monotherapy (misoprostol alone) for medical management of miscarriage in multiple scenarios weighing clinical practic…									4
J	Peaceman, Alan M.		Comm Practice Bulletins Obstetrics						Operative Vaginal Birth ACOG Practice Bulletin, Number 219								OBSTETRICS AND GYNECOLOGY				135	4			E149	E159				10.1097/AOG.0000000000003764							Article	APR 2020	2020	Despite significant changes in management of labor and delivery over the past few decades, operative vaginal birth remains an important component of modern labor management, accounting for 3.3% of all deliveries in 2013 (1). Use of obstetric forceps or vacuum extractor requires that an obstetrician or other obstetric care provider be familiar with the proper use of the instruments and the risks i…									24
J	Clement, Elizabeth G.; Horvath, Sarah; McAllister, Arden; Koelper, Nathanael C.; Sammel, Mary D.; Schreiber, Courtney A.					McAllister, Arden/0000-0002-5064-3747; Sammel, Mary/0000-0003-1248-4199			The Language of First-Trimester Nonviable Pregnancy Patient-Reported Preferences and Clarity								OBSTETRICS AND GYNECOLOGY				133	1			149	154				10.1097/AOG.0000000000002997							Article	JAN 2019	2019	OBJECTIVE: To document the terminology patients hear during the treatment course for a nonviable pregnancy and to ask patients their perceived clarity and preference of terminology to identify a patient-centered lexicon. METHODS: We performed a preplanned substudy survey of English-speaking participants in New York, Pennsylvania, and California at the time of enrollment in a randomized multisite …									8
J	Pierce-Williams, Rebecca; Lesser, Henry; Saccone, Gabriele; Harper, Lorie; Chen, Vicky; Sciscione, Anthony; Kuper, Spencer; Subramaniam, Akila; Ehsanipoor, Robert; Berghella, Vincenzo								Outpatient Cervical Ripening with Balloon Catheters A Systematic Review and Meta-analysis								OBSTETRICS AND GYNECOLOGY				139	2			255	268				10.1097/AOG.0000000000004644							Review	FEB 2022	2022	OBJECTIVE: To evaluate whether outpatient cervical ripening with a balloon catheter results in a shorter amount of time in the labor and delivery unit when compared with use in the inpatient setting.DATA SOURCES: PubMed, Scopus, Cochrane Library, and were searched from their inception until December 2020. No restrictions for language or geographic location were applied.METHODS OF STUDY SELECTION:…									1
J	Nitecki, Roni; Woodard, Terri; Rauh-Hain, J. Alejandro								Fertility-Sparing Treatment for Early-Stage Cervical, Ovarian, and Endometrial Malignancies								OBSTETRICS AND GYNECOLOGY				136	6			1157	1169				10.1097/AOG.0000000000004163							Article	DEC 2020	2020	Approximately 20% of gynecologic malignancies are diagnosed in reproductive-aged women, and standard-of-care surgical treatment often precludes future fertility. In early-stage disease, shared decision making about fertility-sparing medical and surgical approaches may give well- selected patients the opportunity to pursue their family-building goals without compromising long-term survival. Althou…									5
J	Wakeman, Sarah E.; Bryant, Allison; Harrison, Nzinga								Redefining Child Protection Addressing the Harms of Structural Racism and Punitive Approaches for Birthing People, Dyads, and Families Affected by Substance Use								OBSTETRICS AND GYNECOLOGY				140	2			167	173				10.1097/AOG.0000000000004786							Article	AUG 2022	2022	There has been growing attention on the effect of substance use, including opioid use disorder, on pregnant and birthing people and their infants. Although effective medication treatment for opioid use disorder is the standard of care, racial disparities are evident in access during pregnancy. Structural racism affects treatment access and approaches to reporting to child welfare services. Black …									2
J	Pennycuff, Jon F.; Borazjani, Ali; Wang, Haijun; Iglesia, Cheryl								Commercially Available Home Pelvic Training Devices for the Treatment of Pelvic Floor Disorders A Systematic Review and Meta-analysis								OBSTETRICS AND GYNECOLOGY				140	2			275	292				10.1097/AOG.0000000000004860							Article; Proceedings Paper	AUG 2022	2022	OBJECTIVE: To assess the clinical efficacy of commercially available pelvic muscle training devices on the treatment of pelvic floor disorders.DATA SOURCES: We searched MEDLINE, Web of Science, and through April 2020. We included observational cohort studies and randomized trials. Case reports, case series, and conference poster presentations were excluded. Studies using vaginal weights or cones …					46th Annual Scientific Meeting of the Society-of-Gynecologic-Surgeons (SGS)46th Annual Scientific Meeting of the Society-of-Gynecologic-Surgeons (SGS)	JUL 07-12, 2020JUL 07-12, 2020	Soc Gynecol SurgSoc Gynecol Surg	ELECTR NETWORKELECTR NETWORK	0
J	Eke, Ahizechukwu C.; Sheffield, Jeanne; Graham, Ernest M.				AHIZECHUKWU EKE, MPH/ABE-8463-2020; Graham, Ernest/ABA-1652-2020	Graham, Ernest/0000-0003-1362-7083; Eke, MD PhD, Ahizechukwu C./0000-0002-0070-9840			17 alpha-Hydroxyprogesterone Caproate and the Risk of Glucose Intolerance in Pregnancy A Systematic Review and Meta-analysis								OBSTETRICS AND GYNECOLOGY				133	3			468	475				10.1097/AOG.0000000000003115							Review	MAR 2019	2019	OBJECTIVE: To evaluate whether 17 alpha-hydroxyprogesterone caproate use in preventing preterm birth increases the risk of gestational diabetes mellitus (GDM). DATA SOURCES: Electronic databases (MEDLINE, Scopus, ClinicalTrials. gov, PROSPERO, EMBASE, Scielo and the Cochrane Central Register of Controlled Trials) were searched for studies published before October 2018. Keywords included gestation…									10
J	Sriprasert, Intira; Kono, Naoko; Karim, Roksana; Hodis, Howard N.; Stanczyk, Frank Z.; Shoupe, Donna; Mack, Wendy J.				Karim, Roksana/GLT-1537-2022	Stanczyk, Frank/0000-0002-3607-121X			Factors Associated With Serum Estradiol Levels Among Postmenopausal Women Using Hormone Therapy								OBSTETRICS AND GYNECOLOGY				136	4			675	684				10.1097/AOG.0000000000004006							Article	OCT 2020	2020	OBJECTIVE: To identify factors associated with serum estradiol (E2) levels among healthy postmenopausal women using hormone therapy (HT).METHODS: This is an unplanned post hoc analysis of data from ELITE (Early versus Late Intervention Trial with Estradiol), a randomized controlled trial of 1 mg oral E2 with or without vaginal progesterone in healthy early compared with late (<6 years compared wi…									2
J	Bligard, Katherine H.; Lipsey, Kim L.; Young, Omar M.								Simulation Training for Operative Vaginal Delivery Among Obstetrics and Gynecology Residents A Systematic Review								OBSTETRICS AND GYNECOLOGY				134				16S	21S				10.1097/AOG.0000000000003431						1	Article; Proceedings Paper	OCT 2019	2019	OBJECTIVE: To perform a systematic review of the literature on the effect of simulation training of operative vaginal delivery on learner technique and knowledge, operator comfort, and patient-centered outcomes.DATA SOURCES: MEDLINE, EMBASE, CINAHL, Scopus, Web of Science, ERIC, The Cochrane Library, and ClinicalTrials.gov were searched from inception through April 2017. The search criteria used …					Annual Meeting of the Council-on-Resident-Education-in-Obstetrics-and-Gynecology/Association-of-Professors-of-Gynecology-and-Obstetrics (CREOG/APCO)Annual Meeting of the Council-on-Resident-Education-in-Obstetrics-and-Gynecology/Association-of-Professors-of-Gynecology-and-Obstetrics (CREOG/APCO)	FEB 27-MAR 02, 2019FEB 27-MAR 02, 2019	Council Resident Educ Obstet & Gynecol; Assoc Professors Gynecol & ObstetCouncil Resident Educ Obstet & Gynecol; Assoc Professors Gynecol & Obstet	New Orleans, LANew Orleans, LA	14
J	Ende, Holly B.; Lozada, M. James; Chestnut, David H.; Osmundson, Sarah S.; Walden, Rachel L.; Shotwell, Matthew S.; Bauchat, Jeanette R.				Osmundson, Sarah/AGX-8036-2022; Walden, Rachel Lane/AAY-2403-2021	Osmundson, Sarah/0000-0002-7626-9992; Walden, Rachel Lane/0000-0002-5998-2083			Risk Factors for Atonic Postpartum Hemorrhage A Systematic Review and Meta-analysis								OBSTETRICS AND GYNECOLOGY				137	2			305	323				10.1097/AOG.0000000000004228							Article	FEB 2021	2021	OBJECTIVE: To identify and quantify risk factors for atonic postpartum hemorrhage.DATA SOURCES: PubMed, CINAHL, EMBASE, Web of Science, and and ClinicalTrials.gov databases were searched for English language studies with no restrictions on date or location. Studies included randomized trials, prospective or retrospective cohort studies, and case-control studies of pregnant patients who developed …									22
J	Plair, Andre; Smith, Whitney; Hines, Katherine; Schachar, Jeffrey; Parker-Autry, Candace; Matthews, Catherine								Gluteal and Posterior Thigh Pain From a Suture Compared With an Anchor-Based Device in Patients Undergoing Sacrospinous Ligament Fixation A Randomized Controlled Trial								OBSTETRICS AND GYNECOLOGY				139	1			97	106				10.1097/AOG.0000000000004629							Article	JAN 2022	2022	OBJECTIVE: To compare postoperative gluteal and posterior thigh pain, device performance, and perioperative complications in women undergoing sacrospinous ligament fixation with an anchor-based compared with a suture-capturing device. METHODS: This was a single-center, patient-blinded, parallel, superiority trial of patients undergoing native-tissue pelvic organ prolapse repair through sacrospino…									2
J	DeNicola, Nathaniel; Grossman, Daniel; Marko, Kathryn; Sonalkar, Sarita; Tobah, Yvonne S. Butler; Ganju, Nihar; Witkop, Catherine T.; Henderson, Jillian T.; Butler, Jessica L.; Lowery, Curtis				Tobah, Yvonne Butler/ABE-7496-2020				Telehealth Interventions to Improve Obstetric and Gynecologic Health Outcomes A Systematic Review								OBSTETRICS AND GYNECOLOGY				135	2			371	382				10.1097/AOG.0000000000003646							Review	FEB 2020	2020	OBJECTIVE: To systematically review the effectiveness of telehealth interventions for improving obstetric and gynecologic health outcomes. DATA SOURCES: We conducted a comprehensive search for primary literature in , Cochrane Library, Cochrane Collaboration Registry of Controlled Trials, EMBASE, PubMed, and MEDLINE. METHODS OF STUDY SELECTION: Qualifying primary studies had a comparison group, we…									115
J	Edelman, Alison B.; Hennebold, Jon D.; Bond, Kise; Lim, Jeong Y.; Cherala, Ganesh; Archer, David F.; Jensen, Jeffrey T.								Double Dosing Levonorgestrel-Based Emergency Contraception for Individuals With Obesity A Randomized Controlled Trial								OBSTETRICS AND GYNECOLOGY				140	1			48	54				10.1097/AOG.0000000000004717							Article	JUL 2022	2022	OBJECTIVE: To assess whether dose escalation (ie, doubling the dose) of emergency contraception that contains levonorgestrel (LNG) improves pharmacodynamic outcomes in individuals with obesity.METHODS: We enrolled healthy, reproductive-age individuals with regular menstrual cycles, body mass index (BMI) higher than 30, and weight at least 176 lbs in a randomized pharmacodynamic study. After confi…									1
J	Parker, Margaret G.; Melvin, Patrice; Graham, Dionne A.; Gupta, Munish; Burnham, Laura A.; Lopera, Adriana M.; Zera, Chloe A.; Belfort, Mandy B.				Belfort, Mandy/AAN-2024-2021; Gupta, Munish/AAB-9302-2020	Graham, Dionne/0000-0002-1526-547X			Timing of First Milk Expression to Maximize Breastfeeding Continuation Among Mothers of Very Low-Birth-Weight Infants								OBSTETRICS AND GYNECOLOGY				133	6			1208	1215				10.1097/AOG.0000000000003258							Article	JUN 2019	2019	OBJECTIVE: To estimate the time of first milk expression among mothers of very low-birth-weight (VLBW, 1,500 g or less) infants that predicts the maximal duration of mother's milk provision during hospitalization in the neonatal intensive care unit (NICU).METHODS: We performed a secondary analysis and studied 1,157 mother-VLBW infant pairs in nine Massachusetts hospitals born from January 2015 un…									8
J	Brookfield, Kathleen F.; Tuel, Kierstyn; Rincon, Monica; Vinson, Abbie; Caughey, Aaron B.; Carvalho, Brendan					Tuel, Kierstyn/0000-0003-0760-2269; Carvalho, Brendan/0000-0002-4919-4542			Alternate Dosing Protocol for Magnesium Sulfate in Obese Women With Preeclampsia A Randomized Controlled Trial								OBSTETRICS AND GYNECOLOGY				136	6			1190	1194				10.1097/AOG.0000000000004137							Article	DEC 2020	2020	OBJECTIVE: To evaluate whether obese women need greater doses of magnesium sulfate to obtain therapeutic serum concentrations for eclamptic seizure prevention.METHODS: Women with preeclampsia and a body mass index (BMI) of 35 or higher were randomly allocated to either the Zuspan regimen of magnesium sulfate (4-g intravenous [IV] loading dose, then a 1-g/h infusion) or to alternate dosing (6-g IV…									5
J	Blake-Lamb, Tiffany; Boudreau, Alexy Arauz; Matathia, Sarah; Perkins, Meghan E.; Roche, Brianna; Cheng, Erika R.; Kotelchuck, Milton; Shtasel, Derri; Taveras, Elsie M.								Association of the First 1,000 Days Systems-Change Intervention on Maternal Gestational Weight Gain								OBSTETRICS AND GYNECOLOGY				135	5			1047	1057				10.1097/AOG.0000000000003752							Article	MAY 2020	2020	OBJECTIVE: To examine the associations of a clinical and public health systems-change intervention on the prevalence of excess gestational weight gain among high-risk, low-income women.METHODS: In a quasi-experimental trial, we compared the prevalence of excess gestational weight gain among women before (n=643) and after (n=928) implementation of the First 1,000 Days program in two community heal…									6
J	Barrera, Chloe M.; Powell, Allison R.; Biermann, Chloe Ramirez; Siden, Jonathan Y.; Buu-Hac Nguyen; Roberts, Suni Jo; James, LaTeesa; Chopra, Vineet; Peahl, Alex					Siden, Yoni/0000-0003-2743-6712; James, LaTeesa/0000-0002-5955-2876			A Review of Prenatal Care Delivery to Inform the Michigan Plan for Appropriate Tailored Healthcare in Pregnancy Panel								OBSTETRICS AND GYNECOLOGY				138	4			603	615				10.1097/AOG.0000000000004535							Review	OCT 2021	2021	OBJECTIVE: To perform a literature review of key aspects of prenatal care delivery to inform new guidelines. DATA SOURCES: A comprehensive review of Ovid MEDLINE, Elsevier's Scopus, Google Scholar, and ClinicalTrials.gov. METHODS OF STUDY SELECTION: We included studies addressing components of prenatal care delivery (visit frequency, routine pregnancy assessments, and telemedicine) that assessed …									3
J	Froeliger, Alizee; Deneux-Tharaux, Catherine; Seco, Aurelien; Sentilhes, Loic		TRAnexamic Acid for Preventing postpartum hemorrhage after vaginal delivery (TRAAP) Study Group*						Posttraumatic Stress Disorder Symptoms 2 Months After Vaginal Delivery.								Obstetrics and gynecology				139	1			63	72				10.1097/AOG.0000000000004611							Journal Article; Multicenter Study; Randomized Controlled Trial; Research Support, Non-U.S. Gov't	2022-01-01	2022	OBJECTIVE: To assess the prevalence of posttraumatic stress disorder (PTSD) symptoms and identify characteristics associated with it 2 months after singleton vaginal delivery at or near term.METHODS: We conducted an ancillary cohort study of the TRAAP (TRAnexamic Acid for Preventing postpartum hemorrhage after vaginal delivery) randomized controlled trial in 15 French hospitals in 2015-2016. Wome…									1
J	Costantine, Maged M.; Sandoval, Grecio J.; Grobman, William A.; Reddy, Uma M.; Tita, Alan T. N.; Silver, Robert M.; El-Sayed, Yasser Y.; Wapner, Ronald J.; Rouse, Dwight J.; Saade, George R.; Thorp, John M., Jr.; Chauhan, Suneet P.; Chien, Edward K.; Casey, Brian M.; Srinivas, Sindhu K.; Swamy, Geeta K.; Simhan, Hyagriv N.					Sandoval, Grecio/0000-0002-3601-6712; Chien, Edward/0000-0003-3268-0111			Association of Body Mass Index With the Use of Health Care Resources in Low-Risk Nulliparous Pregnancies After 39 Weeks of Gestation								OBSTETRICS AND GYNECOLOGY				139	5			866	876				10.1097/AOG.0000000000004753							Article	MAY 2022	2022	OBJECTIVE: To compare health care medical resource utilization in low-risk nulliparous pregnancies according to body mass index (BMI, calculated as weight in kilograms divided by height in meters squared) categories.METHODS: This is a secondary analysis of a multicenter randomized controlled trial of induction of labor between 39 0/7 39 and 4/7 weeks of gestation compared with expectant managemen…									0
J	Jakus-Waldman, Sharon; Brubaker, Linda; Jelovsek, John Eric; Schaffer, Joseph, I; Ellington, David R.; Mazloomdoost, Donna; Whitworth, Ryan; Gantz, Marie G.		NICHD Pelvic Floor Disorders Netwo			Whitworth, Ryan/0000-0002-1096-1695; Gantz, Marie/0000-0001-8528-0184			Risk Factors for Surgical Failure and Worsening Pelvic Floor Symptoms Within 5 Years After Vaginal Prolapse Repair								OBSTETRICS AND GYNECOLOGY				136	5			933	941				10.1097/AOG.0000000000004092							Article; Proceedings Paper	NOV 2020	2020	OBJECTIVE: To assess independent risk factors for surgical failure and worsening pelvic floor symptoms within 5 years after vaginal prolapse surgery.METHODS: This secondary analysis includes OPTIMAL (Operations and Pelvic Muscle Training in the Management of Apical Support Loss) (n=374) and E-OPTIMAL (Extended) (n=285) trial participants. Surgical failure was defined as apical descent greater tha…					40th Joint Annual Scientific Meeting of the American-Urogynecologic-Society (AUGS) and the International-Urogynecological-Association (IUGA)40th Joint Annual Scientific Meeting of the American-Urogynecologic-Society (AUGS) and the International-Urogynecological-Association (IUGA)	SEP 24-28, 2019SEP 24-28, 2019	Amer Urogynecol Soc; Int Urogynecol AssocAmer Urogynecol Soc; Int Urogynecol Assoc	Nashville, TNNashville, TN	1
J	El-Sayed, Yasser Y.; Rice, Madeline Murguia; Grobman, William A.; Reddy, Uma M.; Tita, Alan T. N.; Silver, Robert M.; Mallett, Gail; Hill, Kim; Thom, Elizabeth A.; Wapner, Ronald J.; Rouse, Dwight J.; Saade, George R.; Thorp, John M., Jr.; Chauhan, Suneet P.; Chien, Edward K.; Casey, Brian M.; Gibbs, Ronald S.; Srinivas, Sindhu K.; Swamy, Geeta K.; Simhan, Hyagriv N.; Macones, George A.		Eunice Kennedy Shriver Natl Inst C; Maternal-Fetal Med Units MFMU Netw			Chien, Edward/0000-0003-3268-0111			Elective Labor Induction at 39 Weeks of Gestation Compared With Expectant Management Factors Associated With Adverse Outcomes in Low-Risk Nulliparous Women								OBSTETRICS AND GYNECOLOGY				136	4			692	697				10.1097/AOG.0000000000004055							Article	OCT 2020	2020	OBJECTIVE: To evaluate characteristics associated with adverse outcomes in low-risk nulliparous women randomized to elective labor induction at 39 weeks of gestation or expectant management.METHODS: We conducted a secondary analysis of women randomized during the 38th week to induction at 39 weeks of gestation or expectant management. Deliveries before 39 weeks of gestation and those not adherent…									6
J	Sanusi, Ayodeji; Ye, Yuanfan; Boggess, Kim; Saade, George; Longo, Sherri; Clark, Erin; Esplin, Sean; Cleary, Kirsten; Wapner, Ron; Owens, Michelle; Blackwell, Sean; Szychowski, Jeff M.; Tita, Alan T. N.; Subramaniam, Akila					Sanusi, Ayodeji/0000-0002-8263-5776			Timing of Adjunctive Azithromycin for Unscheduled Cesarean Delivery and Postdelivery Infection								OBSTETRICS AND GYNECOLOGY				139	6			1043	1049				10.1097/AOG.0000000000004788							Article	JUN 2022	2022	OBJECTIVE: To estimate the association between timing of administration of adjunctive azithromycin for prophylaxis at unscheduled cesarean delivery and maternal infection and neonatal morbidity. METHODS: We conducted a secondary analysis of a randomized trial of adjunctive azithromycin prophylaxis in patients with singleton gestations who were undergoing unscheduled cesarean delivery. The primary…									0
J	Jackson, Marc; Simhan, Hyagriv N.		ACOG Comm Practice Bulletins Obste						Prediction and Prevention of Spontaneous Preterm Birth								OBSTETRICS AND GYNECOLOGY				138	2			E65	E90											Article	AUG 2021	2021	Pretenn birth is among the most complex and important challenges in obstetrics. Despite decades of research and clinical advancement, approximately 1 in 10 newborns in the United States is born prematurely. These newborns account for approximately three-quarters of perinatal mortality and more than one half of long-term neonatal morbidity, at significant social and economic cost (1-3). Because pr…									0
J	Mercier, Rebecca J.; Perriera, Lisa; Godcharles, Cheryl; Shaber, Allison					Mercier, Rebecca/0000-0003-1584-1198; Godcharles, Cheryl/0000-0003-0822-7667			Expedited Scheduling of Interval Tubal Ligation A Randomized Controlled Trial								OBSTETRICS AND GYNECOLOGY				134	6			1178	1185				10.1097/AOG.0000000000003550							Article; Proceedings Paper	DEC 2019	2019	OBJECTIVE: To assess whether expedited scheduling for permanent contraception increases the proportion of patients completing interval tubal ligation within 6 months of delivery.METHODS: We randomly assigned patients with unfulfilled immediate postpartum tubal ligation requests to standard scheduling after a postpartum office visit or an expedited process in which we scheduled the interval tubal …					North American Forum on Family PlanningNorth American Forum on Family Planning	OCT 20-22, 2018OCT 20-22, 2018		New Orleans, LANew Orleans, LA	6
J	Plante, Lauren; Gaiser, Robert				Plante, Lauren A./AAO-2920-2020				Obstetric Analgesia and Anesthesia								OBSTETRICS AND GYNECOLOGY				133	3			E208	E225				10.1097/AOG.0000000000003132							Article	MAR 2019	2019	Labor causes severe pain for many women. There is no other circumstance in which it is considered acceptable for an individual to experience untreated severe pain that is amenable to safe intervention while the individual is under a physician's care. Many women desire pain management during labor and delivery, and there are many medical indications for analgesia and anesthesia during labor and de…									0
J	Antosh, Danielle D.; Kim-Fine, Shunaha; Meriwether, Kate, V; Kanter, Gregg; Dieter, Alexis A.; Mamik, Mamta M.; Good, Meadow; Singh, Ruchira; Alas, Alexandriah; Foda, Mohamed A.; Balk, Ethan M.; Rahn, David D.; Rogers, Rebecca G.					Dieter, Alexis/0000-0003-0850-3289			Changes in Sexual Activity and Function After Pelvic Organ Prolapse Surgery A Systematic Review								OBSTETRICS AND GYNECOLOGY				136	5			922	931				10.1097/AOG.0000000000004125							Article; Proceedings Paper	NOV 2020	2020	OBJECTIVE: We aimed to systematically review the literature to describe sexual activity and function before and after prolapse surgery.DATA SOURCES: We searched MEDLINE, EMBASE, and ClinicalTrials.gov databases from inception to April 2018.METHODS OF STUDY SELECTION: Prospective, comparative studies of reconstructive pelvic organ prolapse (POP) surgeries that reported sexual function outcomes wer…					45th Annual Scientific Meeting of the Society-of-Gynecologic-Surgeons (SGS)45th Annual Scientific Meeting of the Society-of-Gynecologic-Surgeons (SGS)	MAR 31-APR 03, 2019MAR 31-APR 03, 2019	Soc Gynecol SurgSoc Gynecol Surg	Tucson, AZTucson, AZ	17
J	Mallampati, Divya; Grobman, William; Rouse, Dwight J.; Werner, Erika F.				Mallampati, Divya/AHA-3146-2022				Strategies for Prescribing Aspirin to Prevent Preeclampsia A Cost-Effectiveness Analysis								OBSTETRICS AND GYNECOLOGY				134	3			537	544				10.1097/AOG.0000000000003413							Article	SEP 2019	2019	OBJECTIVE: To evaluate the cost effectiveness of various preeclampsia screening and aspirin prophylaxis strategies, including a strategy based on biomarker and ultrasound measures.METHODS: We designed a decision analysis to compare preeclampsia-related costs and effects of four strategies for aspirin use in pregnancy initiated before 16 weeks of gestation to prevent preeclampsia. The four strateg…									27
J	Haddad, Lisa B.; Wall, Kristin M.; Tote, Katherine; Kilembe, William; Vwailika, Bellington; Sharkey, Tyronza; Brill, Ilene; Chomba, Elwyn; Tichacek, Amanda; Allen, Susan					Haddad, Lisa/0000-0002-7631-6760			Hormonal Contraception and Vaginal Infections Among Couples Who Are Human Immunodeficiency Virus Serodiscordant in Lusaka, Zambia								OBSTETRICS AND GYNECOLOGY				134	3			573	580				10.1097/AOG.0000000000003404							Article	SEP 2019	2019	OBJECTIVE: To examine the relationship between hormonal contraception and vaginal infections with bacterial vaginosis, vaginal candidiasis, or trichomoniasis.METHODS: Couples who were human immunodeficiency virus (HIV) serodiscordant in Zambia were enrolled in a longitudinal cohort study. From 1994 to 2002, both partners were seen quarterly and received physical exams including genital examinatio…									2
[truncated: 13 more columns]
