# Supplementary material for: Clinical trial registration and CONSORT adherence in obstetrics and gynecology journals: a cross-sectional analysis of Chinese- and English-language publications
Source: PeerJ. 2026 Apr 21;14:e21140. doi: 10.7717/peerj.21140 (PMC13108464; doi:10.7717/peerj.21140)
Supplement: Supplemental Information 1 [file peerj-14-21140-s001.zip › Raw data-updated/RCT-English journals/Original data/20.xls]

## Sheet: savedrecs
Publication Type	Authors	Book Authors	Group Authors	Book Group Authors	Researcher Ids	ORCIDs	Book Editors	Author - Arabic	Article Title	Article Title - SciELO	Article Title - SciELO	Article Title - Chinese	Article Title - Russian	Patent Number	Patent Assignee	Source Title - Arabic	Source Title	Source Title - Korean	Book Series Title	Book Series Subtitle	Volume	Issue	Special Issue	Meeting Abstract	Start Page	End Page	Article Number	Version	Version History	DOI	Book DOI	License Name	License URI	License Description	Early Access Date	Supplement	Document Type	Publication Date	Publication Year	Abstract	Abstract - Foreign	Abstract - English Transliteration	Abstract - Foreign	Abstract - Korean	Conference Title	Conference Date	Conference Sponsor	Conference Location	Times Cited, WoS Core
J	Hoang, Quoc Huy; Ho, Hung Sy; Do, Huong Thuy; Nguyen, Tien Viet; Nguyen, Hong Phuong; Le, Minh Tam				Le, Minh Tam/AAO-4950-2021	Le, Minh Tam/0000-0001-6225-3108; Hoang, Huy/0000-0002-6928-6014; Nguyen, Phuong H/0000-0003-3418-1674			Therapeutic effect of prolonged testosterone pretreatment in women with poor ovarian response: A randomized control trial								REPRODUCTIVE MEDICINE AND BIOLOGY				20	3			305	312				10.1002/rmb2.12383					MAR 2021		Article	JUL 2021	2021	Purpose This study compared the therapeutic effects of transdermal testosterone gel (TTG) application at 4 and 6 weeks before controlled ovarian hyperstimulation (COH) in women with poor ovarian response (POR).Methods In this randomized control trial, infertile women with POR who underwent in vitro fertilization (IVF) were recruited and randomly classified into 4 week (n = 42) and 6 week (n = 38)…									2
J	Harada, Tasuku; Momoeda, Mikio								Efficacy of cyclic and extended regimens of ethinylestradiol 0.02 mg -levonorgestrel 0.09 mg for dysmenorrhea: A placebo-controlled, double-blind, randomized trial								REPRODUCTIVE MEDICINE AND BIOLOGY				20	2			215	223				10.1002/rmb2.12373					FEB 2021		Article	APR 2021	2021	Purpose: We aimed to evaluate the efficacy and safety of 28-day Cyclic and 84-day Extended regimens of NPC-16 (ethinylestradiol 0.02 mg plus levonorgestrel 0.09 mg) in patients with dysmenorrhea.Methods: This was a placebo-controlled, double-blind, randomized trial conducted in Japan. A total of 251 primary and secondary dysmenorrhea patients were randomly assigned to the NPC-16-Cyclic group, NPC…									2
J	Utsunomiya, Takafumi; Yao, Tatsuma; Itoh, Hiroko; Kai, Yufuko; Kumasako, Yoko; Setoguchi, Miwa; Nakagata, Naomi; Abe, Hiroyuki; Ishikawa, Motoharu; Kyono, Koichi; Shibahara, Hiroaki; Tsutsumi, Osamu; Terada, Yukihiro; Fujii, Shunsaku; Yanagida, Kaoru; Yokoyama, Minesuke; Niimura, Sueo; Endo, Tsuyoshi; Fukuda, Yoshinori; Inoue, Masato; Kono, Tomohiro; Kuji, Naoaki; Tawara, Fumiko; Yoshida, Hiroaki…					Yao, Tatsuma/0000-0002-0974-0625; Fujii, Shunsaku/0000-0002-9887-1052; Utsunomiya, Takafumi/0000-0003-2691-5519			Creation, effects on embryo quality, and clinical outcomes of a new embryo culture medium with 31 optimized components derived from human oviduct fluid: A prospective multicenter randomized trial								REPRODUCTIVE MEDICINE AND BIOLOGY				21	1					e12459			10.1002/rmb2.12459							Article	JAN 2022	2022	Purpose Our aim is to make an ideal embryo culture medium close to human oviduct fluid (HOF) components, and to evaluate the quality of this medium with embryo quality and clinical outcomes in assisted reproductive technology (ART) by a prospective randomized controlled trial (RCT). Methods Study I: HOF was collected laparoscopically from patients (n = 28) with normal pelvic findings. According t…									0
J	Ota, Ikuko; Taniguchi, Fuminori; Ota, Yoshiaki; Nagata, Hiroki; Wada, Ikumi; Nakaso, Takaya; Ikebuchi, Ai; Sato, Eri; Azuma, Yukihiro; Harada, Tasuku					Azuma, Yukihiro/0000-0001-5755-1442			A controlled clinical trial comparing potent progestins, LNG-IUS and dienogest, for the treatment of women with adenomyosis								REPRODUCTIVE MEDICINE AND BIOLOGY				20	4			427	434				10.1002/rmb2.12408					SEP 2021		Article	OCT 2021	2021	Purpose To evaluate the efficacy of two progestins, levonorgestrel intrauterine system (LNG-IUS) and dienogest (DNG), for adenomyosis. Methods This study enrolled 157 women with adenomyosis, randomized to either LNG-IUS (n = 76) or DNG (n = 81) groups as a controlled clinical trial for 72 months. Participants were classified by three different localizations of adenomyosis: diffuse, focal, and ext…									2
J	Irahara, Minoru; Maejima, Yasuhiro; Shinbo, Nobuhiro; Yamauchi, Yuji; Mizunuma, Hideki								Ulipristal acetate for Japanese women with symptomatic uterine fibroids: A double-blind, randomized, phase II dose-finding study								REPRODUCTIVE MEDICINE AND BIOLOGY				19	1			65	74				10.1002/rmb2.12304					OCT 2019		Article	JAN 2020	2020	Purpose A multicenter, randomized, double-blind, placebo-controlled trial was conducted to evaluate the efficacy, safety, and appropriate dose of ulipristal acetate (UPA) in Japanese women with symptomatic uterine fibroids (UFs). Methods A total of 121 premenopausal women with UFs were enrolled to receive either placebo, UPA-2.5 mg, UPA-5 mg, UPA-10 mg, or leuprorelin acetate (LEU), a reference d…									6
J	Nahshon, Chen; Sagi-Dain, Lena; Dirnfeld, Martha								The impact of endometrial injury on reproductive outcomes: results of an updated meta-analysis								REPRODUCTIVE MEDICINE AND BIOLOGY				19	4			334	349				10.1002/rmb2.12348					SEP 2020		Review	OCT 2020	2020	Background It is still unclear whether endometrial injury (EI) has a beneficial effect on reproductive outcomes, and if so, the optimal procedure characteristics are not clear. All previous papers concluded that more research is needed, and as additional studies were recently published, the insights on EI have changed significantly. Methods Searches were conducted in MEDLINE, Embase, Web of Scien…									5
J	Aoyama, Naoki; Kato, Keiichi					Aoyama, Naoki/0000-0003-4944-908X			Trophectoderm biopsy for preimplantation genetic test and technical tips: A review								REPRODUCTIVE MEDICINE AND BIOLOGY				19	3			222	231				10.1002/rmb2.12318					JAN 2020		Review	JUL 2020	2020	Background Recently, the Japan Society of Obstetrics and Gynecology initiated a clinical study of preimplantation genetic test for aneuploidy. There will be a great need for a standardized embryo biopsy technique in Japan. However, the gold standard trophectoderm (TE) biopsy procedure has not been established, and this review outlines the clinical use of TE biopsy. Methods Based on literature, th…									8
[truncated: 13 more columns]
