# Supplementary material for: Clinical trial registration and CONSORT adherence in obstetrics and gynecology journals: a cross-sectional analysis of Chinese- and English-language publications
Source: PeerJ. 2026 Apr 21;14:e21140. doi: 10.7717/peerj.21140 (PMC13108464; doi:10.7717/peerj.21140)
Supplement: Supplemental Information 1 [file peerj-14-21140-s001.zip › Raw data-updated/RCT-English journals/Original data/21.xls]

## Sheet: savedrecs
Publication Type	Authors	Book Authors	Group Authors	Book Group Authors	Researcher Ids	ORCIDs	Book Editors	Author - Arabic	Article Title	Article Title - SciELO	Article Title - SciELO	Article Title - Chinese	Article Title - Russian	Patent Number	Patent Assignee	Source Title - Arabic	Source Title	Source Title - Korean	Book Series Title	Book Series Subtitle	Volume	Issue	Special Issue	Meeting Abstract	Start Page	End Page	Article Number	Version	Version History	DOI	Book DOI	License Name	License URI	License Description	Early Access Date	Supplement	Document Type	Publication Date	Publication Year	Abstract	Abstract - Foreign	Abstract - English Transliteration	Abstract - Foreign	Abstract - Korean	Conference Title	Conference Date	Conference Sponsor	Conference Location	Times Cited, WoS Core
J	Dalrymple, Kathryn V.; O'Keeffe, Majella; Godfrey, Keith M.; Singh, Claire; Briley, Annette L.; Seed, Paul T.; Flynn, Angela C.; Poston, Lucilla				Briley, Annette/AAZ-5305-2020; Seed, Paul T/C-4435-2008	Briley, Annette/0000-0002-4266-920X; Seed, Paul T/0000-0001-7904-7933			Childhood Adiposity and Cardiovascular Outcomes at 3 Years Following a Randomised Controlled Trial of a Behavioural Intervention in Obese Pregnant Women (the UPBEAT Trial).								REPRODUCTIVE SCIENCES				26			O-057	83A	83A										1	Meeting Abstract	MAR 2019	2019						66th Annual Scientific Meeting of the Society-for-Reproductive-Investigation (SRI)66th Annual Scientific Meeting of the Society-for-Reproductive-Investigation (SRI)	MAR 12-16, 2019MAR 12-16, 2019	Soc Reproduct InvestigatSoc Reproduct Investigat	Paris, FRANCEParis, FRANCE	0
J	Jethaliya, Hardik; Gajjar, Nirva; Patel, Vrushank; Deshpande, Shrikalp; Patel, Roshni					Jethaliya, Hardik/0000-0003-2908-5864			Efficacy of Myo-inositol on Anthropometric, Metabolic, and Endocrine Outcomes in PCOS Patients: a Meta-analysis of Randomized Controlled Trial								REPRODUCTIVE SCIENCES				29	8			2282	2298				10.1007/s43032-022-00933-y					APR 2022		Article	AUG 2022	2022	Polycystic ovary syndrome (PCOS) is a common cause of female infertility, affecting 5-10% of women of reproductive age. Many studies have reported improvement in insulin resistance and thereby intracellular glucose uptake after myo-inositol treatment in PCOS patients, but these studies have a small sample size, varying methodology, and outcome analysis. Therefore, we designed a present meta-analy…									0
J	Dempsey, Alice; Ormesher, Laura; Glossop, Heather; Cottrell, Elizabeth; Johnstone, Ed D.; Myers, Jenny E.								L-Citrulline in Hypertensive Pregnant Women (CHERRY): A Randomised Controlled Feasibility Trial.								REPRODUCTIVE SCIENCES				27	SUPPL 1	SI	T-170	183A	184A										1	Meeting Abstract	MAR 2020	2020						67th Annual Scientific Meeting of the Society-for-Reproductive-Investigation (SRI)67th Annual Scientific Meeting of the Society-for-Reproductive-Investigation (SRI)	MAR 10-14, 2020MAR 10-14, 2020	Soc Reproduct InvestigatSoc Reproduct Investigat	Vancouver, CANADAVancouver, CANADA	0
J	Whitaker, Lucy H. R.; Parker, Richard; Douglas, Anne; Walker, Brian R.; Weir, Christopher; Warner, Pamela; Critchley, Hilary O. D.				CRITCHLEY, HILARY OD/C-7575-2013				Dexamethasone for Heavy Menstrual Bleeding (HMB): A Response-Adaptive Randomised Controlled Trial (RCT).								REPRODUCTIVE SCIENCES				26			S-051	315A	316A										1	Meeting Abstract	MAR 2019	2019						66th Annual Scientific Meeting of the Society-for-Reproductive-Investigation (SRI)66th Annual Scientific Meeting of the Society-for-Reproductive-Investigation (SRI)	MAR 12-16, 2019MAR 12-16, 2019	Soc Reproduct InvestigatSoc Reproduct Investigat	Paris, FRANCEParis, FRANCE	0
J	Powell, Anna Maya; Reddy, Ramya; DeLong, Kevin; Jones-Beatty, Kimberly; Ensign, Laura; Burd, Irina								Maternal and Neonatal Pregnancy Outcomes Following Fluoride Supplementation: A Pilot Randomized Controlled Trial								REPRODUCTIVE SCIENCES				28	SUPPL 1	SI	W-067	136A	136A										1	Meeting Abstract	JUL 2021	2021										0
J	Stratton, Pamela; Tandon, Hannah K.; Phan, Vy; Aredo, Jacqueline V.; Sinaii, Ninet; Shah, Jay P.; Karp, Barbara I.								Randomized, Placebo-Controlled Trial of Botulinum Toxin for Endometriosis-Associated Chronic Pelvic Pain: A Longitudinal Assessment.								REPRODUCTIVE SCIENCES				28	SUPPL 1	SI	O-016	54A	55A										1	Meeting Abstract	JUL 2021	2021										0
J	Lagendijk, Jacqueline								Systematic Risk Assessment and Tailored Care to Enhance Maternal Empowerment Postpartum: A Cluster Randomized Controlled Trial.								REPRODUCTIVE SCIENCES				26			S-137	344A	345A										1	Meeting Abstract	MAR 2019	2019						66th Annual Scientific Meeting of the Society-for-Reproductive-Investigation (SRI)66th Annual Scientific Meeting of the Society-for-Reproductive-Investigation (SRI)	MAR 12-16, 2019MAR 12-16, 2019	Soc Reproduct InvestigatSoc Reproduct Investigat	Paris, FRANCEParis, FRANCE	0
J	Stratton, Pamela; Tandon, Hannah K.; Phan, Vy; Aredo, Jacqueline V.; Sinaii, Ninet; Shah, Jay P.; Karp, Barbara I.								Longitudinal Assessment of Randomized, Placebo-Controlled Trial of Botulinum Toxin for Endometriosis-Associated Chronic Pelvic Pain								REPRODUCTIVE SCIENCES				29	SUPPL 1	SI	O-147	62	62										1	Meeting Abstract	MAR 2022	2022										0
J	Zolton, Jessica R.; Terry, Nancy; Hill, Hailey C.; DeCherney, Alan H.; Hill, Micah J.				DeCherney, Alan H/AAS-2944-2020; Hill, Micah/AAM-7682-2020				Gonadotropins versus Clomiphene Citrate for Unexplained Infertility: A Systematic Review and Meta-Analysis of Randomized Controlled Trials.								REPRODUCTIVE SCIENCES				26			T-210	188A	188A										1	Meeting Abstract	MAR 2019	2019						66th Annual Scientific Meeting of the Society-for-Reproductive-Investigation (SRI)66th Annual Scientific Meeting of the Society-for-Reproductive-Investigation (SRI)	MAR 12-16, 2019MAR 12-16, 2019	Soc Reproduct InvestigatSoc Reproduct Investigat	Paris, FRANCEParis, FRANCE	0
J	Morris, Erin A.; McBride, Carole A.; Boyer, Megan; Roberts, Lorinda; Skelly, Joan; Mandala, Maurizio; Bernstein, Ira M.								Cardiovascular Effects of Extra Virgin Olive Oil (EVOO) in Healthy Reproductive-Aged Women: A Randomized Controlled Trial.								REPRODUCTIVE SCIENCES				28	SUPPL 1	SI	W-136	163A	164A										1	Meeting Abstract	JUL 2021	2021										0
J	Mol, Ben W.; Nguyen, Anh; Fatkullin, Ildar; Herman, Hynek; Parizek, Antonin; Janku, Petr; Ho, Tuong; Biron-Shental, Tal; Humberstone, Andrew; Brethous, Michel; Gotteland, Jean-Pierre; Garner, Elizabeth				Parizek, Antonin/N-2824-2017; Anh, Nguyễn/HGU-8434-2022; Nguyen, Anh/GQQ-3393-2022; Janku, Petr/AAC-7947-2022	Parizek, Antonin/0000-0002-8068-9041; Janku, Petr/0000-0002-6306-8294			A Randomized, Placebo-Controlled, Proof-of-Concept Trial of Ebopiprant for the Treatment of Spontaneous Preterm Labor (PROLONG)								REPRODUCTIVE SCIENCES				28	SUPPL 1	SI	W-063	135A	135A										1	Meeting Abstract	JUL 2021	2021										0
J	Tewary, Shreeya; Lucas, Emma; Ewington, Lauren; Polanco, Angela; Kimani, Peter; Brosens, Jan; Quenby, Siobhan								Pre-Conception Sitagliptin Increases Endometrial Clonogenicity in Women with Recurrent Pregnancy Loss. A Double Blind Randomised Placebo Controlled Trial.								REPRODUCTIVE SCIENCES				26			F-255	294A	294A										1	Meeting Abstract	MAR 2019	2019						66th Annual Scientific Meeting of the Society-for-Reproductive-Investigation (SRI)66th Annual Scientific Meeting of the Society-for-Reproductive-Investigation (SRI)	MAR 12-16, 2019MAR 12-16, 2019	Soc Reproduct InvestigatSoc Reproduct Investigat	Paris, FRANCEParis, FRANCE	0
J	Velayo, Clarissa L.; Suplido, Sherri Ann L.; Sy, Alvin R.; Funamoto, Kiyoe; Kimura, Yoshitaka								Preliminary Results of the Shen Zhen Gong in Pregnancy Study: A Randomized Control Trial to Evaluate Maternal and Fetal Responses to Exercise.								REPRODUCTIVE SCIENCES				28	SUPPL 1	SI	W-250	206A	207A										1	Meeting Abstract	JUL 2021	2021										0
J	Pohjoranta, Elina; Suhonen, Satu; Mentula, Maarit; Gissler, Mika; Heikinheimo, Oskari M.				Heikinheimo, Oskari/ABC-7792-2020				Pregnancy Outcomes Following Routine Early Provision of IUD After First Trimester Induced Abortion-5-year Follow-up of a Randomized Controlled Trial.								REPRODUCTIVE SCIENCES				27	SUPPL 1	SI	O-020	66A	66A										1	Meeting Abstract	MAR 2020	2020						67th Annual Scientific Meeting of the Society-for-Reproductive-Investigation (SRI)67th Annual Scientific Meeting of the Society-for-Reproductive-Investigation (SRI)	MAR 10-14, 2020MAR 10-14, 2020	Soc Reproduct InvestigatSoc Reproduct Investigat	Vancouver, CANADAVancouver, CANADA	0
J	Nirgianakis, Konstantinos; Egger, Katharina; Kalaitzopoulos, Dimitrios R.; Lanz, Susanne; Bally, Lia; Mueller, Michael D.					Nirgianakis, Konstantinos/0000-0003-4439-880X; Kalaitzopoulos, Dimitrios Rafail/0000-0002-8053-1308			Effectiveness of Dietary Interventions in the Treatment of Endometriosis: a Systematic Review								REPRODUCTIVE SCIENCES				29	1			26	42				10.1007/s43032-020-00418-w					MAR 2021		Review	JAN 2022	2022	A patients' increasing interest in dietary modifications as a possible complementary or alternative treatment of endometriosis is observed. Unfortunately, the therapeutic potential of dietary interventions is unclear and to date no guidelines to assist physicians on this topic exist. The aim of this study, therefore, was to systematically review the existing studies on the effect of dietary inter…									11
J	Heikinheimo, Oskari M.; Pohjoranta, Elina; Suhonen, Satu; Mentula, Maarit; Gissler, Mika								Pregnancy Outcomes Following Routine Early Provision of IUD after First Trimester Induced Abortion-5-year Follow-Up of a Randomized Controlled Trial.								REPRODUCTIVE SCIENCES				28	SUPPL 1	SI	O-069	75A	76A										1	Meeting Abstract	JUL 2021	2021										0
J	Ruiz, Myriam; Santamaria-Lopez, Esther; Blasco, Victor; Jose Hernaez, Maria; Caligara, Cinzia; Pellicer, Antonio; Fernandez-Sanchez, Manuel; Prados, Nicolas				Fernandez-Sanchez, Manuel/O-6336-2018	Fernandez-Sanchez, Manuel/0000-0002-1214-2984; Santamaria-Lopez, Esther/0000-0001-7727-9116			Effect of Group Embryo Culture under Low-Oxygen Tension in Benchtop Incubators on Human Embryo Culture: Prospective, Randomized, Controlled Trial								REPRODUCTIVE SCIENCES				27	7			1522	1533				10.1007/s43032-020-00150-5					JAN 2020		Article	JUL 2020	2020	To evaluate the efficacy of group embryo culture under low-oxygen tension in benchtop incubators on human embryo development in vitro. The study was designed as a prospective, patient blind, randomized, controlled trial of a complex intervention. One hundred forty-eight women undergoing IVF were recruited in our fertility practice and randomized into two groups: intervention group (study culture …									5
J	Baradwan, Saeed; Alshahrani, Majed Saeed; AlSghan, Rayan; Alkhamis, Waleed H.; Alsharif, Saud Abdullah; Alanazi, Gharam Abdulrahman; Abdelwahed, Rania Mahfouz; Alkholy, Eman A.; Fouad, Mahmoud; Saleh, Mohamed; Abdelati, Manal G.; Alazazy, Hosam Eldin Mohamad; Elsenity, Mohamed A.; Abdelhakim, Ahmed Mohamed; Mohamed, Mohamed Abdelsattar; Abbas, Ahmed M.; Mojahed, Eman M.				alsharif, saud/AAL-1767-2021; Alkhamis, Waleed H./F-8792-2018	alsharif, saud/0000-0003-2439-7594; Alkhamis, Waleed H./0000-0003-1774-2388			The Effect of Endometrial Scratch on Pregnancy Rate in Women with Previous Intrauterine Insemination Failure: a Systematic Review and Meta-analysis of Randomized Controlled Trials								REPRODUCTIVE SCIENCES													10.1007/s43032-022-01081-z					SEP 2022		Review; Early Access		2022	The objective of this study was to evaluate the impact of endometrial scratch on the pregnancy rate among women with previous failed intrauterine insemination (IUI). A systematic search was done in PubMed, Cochrane Library, Scopus, and ISI web of science from inception to November 2021. We selected randomized clinical trials (RCTs) that compared endometrial scratch in the intervention group versu…									0
J	Brislane, Aine; Jones, Helen; Holder, Sophie M.; Low, David A.; Hopkins, Nicola D.					Brislane, Aine/0000-0002-3214-6544			The Effect of Exercise During Pregnancy on Maternal and Offspring Vascular Outcomes: a Pilot Study								REPRODUCTIVE SCIENCES				28	2			510	523				10.1007/s43032-020-00302-7					NOV 2020		Article	FEB 2021	2021	The aim of this pilot study is to obtain estimates for the change in maternal cerebrovascular (primary) and offspring vascular structure (secondary) during healthy pregnancy that includes structured exercise. Eighteen pregnant women self-assigned to a moderate-intensity aerobic exercise intervention or a control group. Maternal cerebral blood flow (CBF) at the middle cerebral artery, cerebro- and…									8
J	Qu, Dacheng; Yang, Maomei; Tong, Lina; Yu, Xin; Jing, Qiao; Yang, Yamei; Zhou, Honggui					Zhou, Honggui/0000-0003-3718-0589			Combination of Dydrogesterone and Antibiotic Versus Antibiotic Alone for Chronic Endometritis: a Randomized Controlled Trial Study								REPRODUCTIVE SCIENCES				28	11			3073	3080				10.1007/s43032-021-00583-6					APR 2021		Article	NOV 2021	2021	To evaluate the impact of dydrogesterone in the treatment of chronic endometritis with antibiotic treatment in premenopausal women. A total of 188 chronic endometritis patients diagnosed by syndecan-1 (CD138) expression were enrolled in this randomized controlled trial study. Dydrogesterone and doxycycline were given in the treatment group, while single antibiotic was given in the control group. …									1
J	Alexopoulou, Evaggelia; Stormlund, Sacha; Lossl, Kristine; Praetorius, Lisbeth; Sopa, Negjyp; Bogstad, Jeanette Wulff; Mikkelsen, Anne Lis; Forman, Julie; Freiesleben, Nina la Cour; Jeppesen, Janni Vikkelso; Bergh, Christina; Al Humaidan, Peter Samir Heskjaer; Grondahl, Marie Louise; Zedeler, Anne; Pinborg, Anja Bisgaard					Stormlund, Sacha/0000-0003-2352-1661; Forman, Julie/0000-0001-7368-0869; Freiesleben, Nina la Cour/0000-0002-5670-2015; Humaidan, Peter/0000-0001-6884-5366			Embryo Morphokinetics and Blastocyst Development After GnRH Agonist versus hCG Triggering in Normo-ovulatory Women: a Secondary Analysis of a Multicenter Randomized Controlled Trial								REPRODUCTIVE SCIENCES				28	10			2972	2981				10.1007/s43032-021-00564-9					APR 2021		Article	OCT 2021	2021	Gonadotropin-releasing hormone agonist (GnRHa) for final oocyte maturation, along with vitrification of all usable embryos followed by transfer in a subsequent frozen-thawed cycle, is the most effective strategy to avoid ovarian hyperstimulation syndrome (OHSS). However, less is known about the ovulation induction triggers effect on early embryo development and blastocyst formation. This study is…									0
J	Zhuang, Yanyan; Li, Huan; Na, Quan; Yin, Shaowei; Li, Na								Prevention of Preterm Birth by Cervical Pessary Combined with Vaginal Progesterone: a Systematic Review and Meta-analysis with Trial Sequential Analysis								REPRODUCTIVE SCIENCES													10.1007/s43032-022-00926-x					MAR 2022		Review; Early Access		2022	This study was to assess the effectiveness of cervical pessary combined with vaginal progesterone for the prevention of preterm birth (PTB). Ten studies about singleton [five randomized controlled trials (RCTs), vs vaginal progesterone; four cohorts, vs vaginal progesterone; two cohorts, vs cervical cerclage + vaginal progesterone] and two cohort studies about multiple pregnancies (vs vaginal pro…									0
J	Simental-Mendia, Luis E.; Shah, Najeeb; Sathyapalan, Thozhukat; Majeed, Muhammed; Orekhov, Alexander N.; Jamialahmadi, Tannaz; Sahebkar, Amirhossein					Jami, Tannaz/0000-0001-9521-3153			Effect of Curcumin on Glycaemic and Lipid Parameters in Polycystic Ovary Syndrome: A Systematic Review and Meta-Analysis of Randomized Controlled Trials								REPRODUCTIVE SCIENCES				29	11			3124	3133				10.1007/s43032-021-00761-6					OCT 2021		Review	NOV 2022	2022	Polycystic ovary syndrome (PCOS) is a heterogeneous condition that affects women of reproductive age. It is associated with menstrual disturbances, hyperandrogenism, and polycystic ovaries. In addition to this, it results in altered anthropometric parameters, insulin resistance, and subsequently untoward cardio-metabolic sequelae. Therapeutic approaches that target weight loss and improve insulin…									2
J	Zhang, Duojia; Gao, Jingshu; Liu, Xuekui; Qin, Huichao; Wu, Xiaoke								Effect of Three Androgen Indexes (FAI, FT, and TT) on Clinical, Biochemical, and Fertility Outcomes in Women with Polycystic Ovary Syndrome								REPRODUCTIVE SCIENCES				28	3			775	784				10.1007/s43032-020-00316-1					SEP 2020		Article	MAR 2021	2021	This work sought to evaluate the effects of three androgen indexes of free testosterone (FT), total testosterone (TT), and free-androgen index (FAI) on clinical phenotype, endocrine metabolic disorders, and fertility outcomes in women with polycystic ovary syndrome. The data in this study came from a large, multicenter, randomized double-blind controlled clinical trial involving 1000 infertile PC…									2
J	Kalinderis, Michail; Kalinderi, Kallirhoe; Srivastava, Garima; Homburg, Roy								When Should We Freeze Embryos? Current Data for Fresh and Frozen Embryo Replacement IVF Cycles								REPRODUCTIVE SCIENCES				28	11			3061	3072				10.1007/s43032-021-00628-w					MAY 2021		Review	NOV 2021	2021	Recent years have seen a dramatic rise in the number of frozen-thawed embryo replacement (FER) cycles. Along with the advances in embryo cryopreservation techniques, the optimization of endometrial receptivity has resulted in outcomes for FER that are similar to fresh embryo transfer. However, the question of whether the Freeze all strategy is for all is nowadays a hot topic. This review addresse…									3
J	Hozyen, Manar; Hasanen, Eman; Elqusi, Khaled; ElTanbouly, Salma; Gamal, Samar; Hussin, Abdul Ghafar; AlKhader, Hanaa; Zaki, Hosam					Elqusi, Khaled/0000-0003-1690-8681; Hozyen, Manar/0000-0002-9105-7648			Reproductive Outcomes of Different Sperm Selection Techniques for ICSI Patients with Abnormal Sperm DNA Fragmentation: a Randomized Controlled Trial								REPRODUCTIVE SCIENCES				29	1			220	228				10.1007/s43032-021-00642-y					JUN 2021		Article	JAN 2022	2022	The aim of the study is to compare the reproductive outcomes of different sperm selection techniques: density gradient centrifugation (DGC), testicular sperm (Testi), physiological ICSI (PICSI), and magnetic-activated cell sorting (MACS) in abnormal sperm DNA fragmentation (SDF) ICSI patients. A randomized controlled trial included 302 patients with abnormal SDF undergoing ICSI where they were ra…									3
J	Shojaei-Zarghani, Sara; Rafraf, Maryam					Shojaei-Zarghani, Sara/0000-0001-8479-065X			Resveratrol and Markers of Polycystic Ovary Syndrome: a Systematic Review of Animal and Clinical Studies								REPRODUCTIVE SCIENCES				29	9			2477	2487				10.1007/s43032-021-00653-9					JUL 2021		Review	SEP 2022	2022	Polycystic ovary syndrome (PCOS) is a common disorder affecting childbearing-age women, and is associated with reproductive and metabolic disturbances. The present study aimed to systematically review current animal studies and randomized placebo-controlled clinical trials (RCT) regarding the effects of resveratrol, a natural polyphenolic compound, on PCOS features. PubMed, Scopus, Web of Knowled…									5
J	Sonigo, Charlotte; Le Conte, Gregoire; Boubaya, Marouane; Ohanyan, Haykanush; Presse, Marion; El Hachem, Hady; Cedrin-Durnerin, Isabelle; Benoit, Alexandra; Sifer, Christophe; Sermondade, Nathalie; Grynberg, Michael				Sonigo, Charlotte/S-6438-2018	Sonigo, Charlotte/0000-0002-0875-1592			Priming Before In Vitro Maturation Cycles in Cancer Patients Undergoing Urgent Fertility Preservation: a Randomized Controlled Study								REPRODUCTIVE SCIENCES				27	12			2247	2256				10.1007/s43032-020-00244-0					JUL 2020		Article	DEC 2020	2020	In vitro maturation (IVM) of oocytes retrieved at germinal vesicle stage, followed by vitrification of mature oocytes, has emerged as a fertility preservation (FP) option. This technique was first developed for patients with polycystic ovarian syndrome. In this population, providing LH activity prior to oocyte collection has been associated with better IVM outcomes. However, the benefit of this t…									3
J	Obore, Nathan; Zhang Liuxiao; Yu Haomin; Tao Yuchen; Wang, Lina; Yu Hong								Intraoperative Cell Salvage for Women at High Risk of Postpartum Hemorrhage During Cesarean Section: a Systematic Review and Meta-analysis								REPRODUCTIVE SCIENCES				29	11			3161	3176				10.1007/s43032-021-00824-8					JAN 2022		Review	NOV 2022	2022	Postpartum hemorrhage (PPH) can lead to substantial blood loss that compromises maternal hemodynamic stability and consequently cause severe maternal complications such as organ dysfunction or death. Intraoperative cell salvage (IOCS), an effective method of blood conservation used in other surgical specialties, can be an alternative intervention for managing PPH. Thus, our aim was to evaluate th…									1
J	Izquierdo Rodriguez, Alexandra; de la Fuente Bitaine, Laura; Spies, Katharina; Lora, David; Galindo, Alberto					GALINDO IZQUIERDO, ALBERTO/0000-0002-1308-1474			Endometrial Scratching Effect on Clinical Pregnancy Rates in Patients Undergoing Egg Donor In Vitro Fertilization Cycles: the ENDOSCRATCH Randomized Clinical Trial (NCT03108157)								REPRODUCTIVE SCIENCES				27	10			1863	1872				10.1007/s43032-020-00204-8					MAY 2020		Article	OCT 2020	2020	The potential benefit of endometrial scratching (ES) on embryo implantation is still a controversial subject. At present, the single retrospective study in egg donor IVF cycles concluded that ES has no beneficial effect. Our objective was to determine if there are differences in clinical pregnancy rates (CPR) in egg donor cycles when an ES is performed. This is a randomized controlled trial (RCT)…									7
J	Aghajani, Mir Mohammad Reza; Mahjoub, Soleiman; Mojab, Faraz; Namdari, Mahshid; Gorji, Neda Mahdinezhad; Dashtaki, Afsaneh; Mirabi, Parvaneh				mirabi, parvaneh/W-6059-2019; Mahjoub, Soleiman/AHC-2633-2022	mirabi, parvaneh/0000-0002-8077-3569; Mahjoub, Soleiman/0000-0002-9775-804X; dashtaki, Afsaneh/0000-0003-4258-9047			Comparison of the Effect ofCeratonia siliquaL. (Carob) Syrup and Vitamin E on Sperm Parameters, Oxidative Stress Index, and Sex Hormones in Infertile Men: a Randomized Controlled Trial								REPRODUCTIVE SCIENCES				28	3			766	774				10.1007/s43032-020-00314-3					SEP 2020		Article	MAR 2021	2021	Herbal products with an antioxidant capacity can boost male reproductive functions. The empiric use ofCeratonia siliqua(carob) for its antioxidant properties is common among infertile men in Iran and Turkey. The objective of this study is to investigate the effects ofC. siliqua(carob) on semen parameters, oxidative stress markers, and pregnancy rate in a parallel randomized, controlled study. A t…									4
J	Shehata, Nesreen AbdelFattah AbdAllah; Moety, Ghada Abdel Fattah Abdel; Abd El Wahed, Hamada Ashry; Fahim, Ashraf Samir; Katta, Maha Ali; Hussein, Gaber Khalaf				Shehata, Nesreen/AAT-2540-2020				Does Adding Fluoxetine to Combined Oral Contraceptives Containing Drospirenone Improve the Management of Severe Premenstrual Syndrome? A 6-Month Randomized Double-Blind Placebo-Controlled Three-Arm Trial								REPRODUCTIVE SCIENCES				27	2			743	750				10.1007/s43032-019-00080-x							Article	FEB 2020	2020	To compare efficacy of combined use of fluoxetine and combined oral contraceptives (COC) versus COC alone in treating severe premenstrual syndrome (PMS), a randomized double-blind placebo-controlled three-arm trial was conducted at Cairo and Beni-Suef University Hospitals. PMS was diagnosed prospectively using the Daily Record of Severity of Problems (DRSP). Three hundred women with severe PMS we…									1
J	Zhang, Lijuan; Chen, Airong; Lu, Jing; Ren, Liuliu; Hu, Zelin								Effects of Sitagliptin on Metabolic Indices and Hormone Levels in Polycystic Ovary Syndrome: a Meta-analysis of Randomized Controlled Trials								REPRODUCTIVE SCIENCES													10.1007/s43032-022-01061-3					AUG 2022		Review; Early Access		2022	Abstract To evaluate the effects of sitagliptin on the metabolic indices and hormone levels in patients with polycystic ovary syndrome (PCOS). PubMed, EMBASE, Web of Science, Cochrane Library, WanFang Data, and China National Knowledge Infrastructure (CNKI) were searched for randomized controlled trials (RCTs) published up to March 2022. Eligible studies were identified based on the inclusion cri…									0
J	Abu-Zaid, Ahmed; Khadawardi, Khalid; Al-Matary, Abdulrahman; Alshahrani, Majed Saeed; Miski, Najlaa Talat; Abuzaid, Mohammed; Khalifa, Mahir; Almugbel, Maisoon; Tulbah, Maha; Baradwan, Saeed					Abu-Zaid, Ahmed/0000-0003-2286-2181			Isosorbide Mononitrate Versus Dinoprostone for Cervical Ripening During Labor Induction: a Systematic Review and Meta-analysis of Randomized Controlled Trials								REPRODUCTIVE SCIENCES													10.1007/s43032-022-00909-y					APR 2022		Review; Early Access		2022	The objective of this study was to conduct a systematic review and meta-analysis of all randomized controlled trials (RCTs) that evaluated isosorbide mononitrate (ISMN) versus dinoprostone, a prostaglandin E2 (PGE2) analogue, in promoting cervical ripening during labor induction. We searched five major databases from inception till 02 May 2021. We assessed the risk of bias of included studies. We…									0
J	Zhang, Jiahui; Go, Virginia-Arlene; Blanck, Jaime Friel; Singh, Bhuchitra				Blanck, Jaime Friel/O-4355-2016	Blanck, Jaime Friel/0000-0002-7235-0857; Singh, Bhuchitra/0000-0002-2113-4345			A Systematic Review of Minimally Invasive Treatments for Uterine Fibroid-Related Bleeding								REPRODUCTIVE SCIENCES				29	10			2786	2809				10.1007/s43032-021-00722-z					SEP 2021		Review	OCT 2022	2022	Newer minimally invasive techniques provide treatment options for symptomatic uterine fibroids while allowing uterus preservation. The objective of this review was to analyze the efficacy of uterine-preserving, minimally invasive treatment modalities in reducing fibroid-related bleeding. A comprehensive search was conducted of PubMed, Embase, PsycINFO, ClinicalTrials.gov, Scopus, and Cochrane Lib…									0
J	Maghsoumi-Norouzabad, Leila; Javid, Ahmad Zare; Mansoori, Anahita; Dadfar, Mohammadreza; Serajian, Amirarsalan				Zare Javid, Ahmad/AAA-8366-2022				Vitamin D3 Supplementation Effects on Spermatogram and Oxidative Stress Biomarkers in Asthenozoospermia Infertile Men: a Randomized, Triple-Blind, Placebo-Controlled Clinical Trial								REPRODUCTIVE SCIENCES				29	3			823	835				10.1007/s43032-021-00769-y					OCT 2021		Article	MAR 2022	2022	The objective is to evaluate the effects of vitamin D3 (VD3) on sperm parameters and seminal and serum oxidative stress (OS) biomarkers in asthenozoospermia infertile men. This randomized, triple-masking, placebo-controlled clinical trial conducted on 86 asthenozoospermia infertile men with serum 25 hydroxy vitamin D3 (25-OH-D3) < 30 ng/ml in the infertility clinic of Ahvaz Jahad Daneshgahi, Iran…									0
J	Laban, Mohamed; El-Swaify, Seif Tarek; Ali, Sara H.; Refaat, Mazen A.; Sabbour, Mohamed; Farrag, Nourhan; Hassanin, Alaa Sayed					Refaat, Mazen/0000-0001-6935-5860; ElSwaify, Seif/0000-0001-9472-9596			The Prediction of Recurrence in Low-Risk Endometrial Cancer: Is It Time for a Paradigm Shift in Adjuvant Therapy?								REPRODUCTIVE SCIENCES				29	4			1068	1085				10.1007/s43032-021-00565-8					APR 2021		Review	APR 2022	2022	Five to 10% of patients with stage IA, grade 1 or 2, endometrioid adenocarcinoma subsequently develop locoregional or distant recurrence. These patients have significantly reduced 5-year survival rates and salvage therapy success rates as low as 40%. The aim of this review is to highlight knowledge gaps that could further refine the risk categories of endometrial carcinoma (EC) and guide future r…									2
J	Mardon, Amelia K.; Leake, Hayley B.; Hayles, Cathy; Henry, Michael L.; Neumann, Patricia B.; Moseley, G. Lorimer; Chalmers, K. Jane				Mardon, Amelia/AHE-7308-2022; Chalmers, Jane/C-3682-2014; Moseley, Lorimer/A-7095-2009	Mardon, Amelia/0000-0002-3492-782X; Chalmers, Jane/0000-0001-6991-559X; Moseley, Lorimer/0000-0002-3750-4945			The Efficacy of Self-Management Strategies for Females with Endometriosis: a Systematic Review								REPRODUCTIVE SCIENCES													10.1007/s43032-022-00952-9					APR 2022		Review; Early Access		2022	Self-management is critical for the care of endometriosis. Females with endometriosis frequently use self-management strategies to manage associated symptoms; however, the efficacy of such strategies is unknown. The aim of this review was to systematically appraise the evidence concerning efficacy of self-management strategies for endometriosis symptoms. Electronic databases, including Medline, E…									0
J	Sofiyeva, Nigar; Siepmann, Timo; Barlinn, Kristian; Seli, Emre; Ata, Baris				Siepmann, Timo/AAJ-1344-2021; Sofiyeva, Nigar/AAF-1717-2021; Barlinn, Kristian/AAL-9340-2021	SOFIYEVA, NIGAR/0000-0002-9998-4040			Gonadotropin-Releasing Hormone Analogs for Gonadal Protection During Gonadotoxic Chemotherapy: A Systematic Review and Meta-Analysis								REPRODUCTIVE SCIENCES				26	7			939	953				10.1177/1933719118799203							Review	JUL 2019	2019	Objective: A systematic review and meta-analysis was conducted to investigate whether gonadotropin-releasing hormone analogs (GnRHa) have a protective role in women treated with alkylating agents. Data Sources: Major databases (PubMED, EMBASE, Cochrane Central Register of Controlled Trials), systematic snowballing, and trial registries were screened from the inception dates until September 2017. …									9
J	Manodoro, Stefano; Frigerio, Matteo; Barba, Marta; Bosio, Sara; de Vitis, Luigi Antonio; Marconi, Anna Maria				De Vitis, Luigi/ADV-6918-2022	De Vitis, Luigi/0000-0003-3778-8666; Manodoro, Stefano/0000-0002-1837-0806			Stem Cells in Clinical Trials for Pelvic Floor Disorders: a Systematic Literature Review								REPRODUCTIVE SCIENCES				29	6			1710	1720				10.1007/s43032-021-00745-6					OCT 2021		Review	JUN 2022	2022	Pelvic floor disorders (PFDs) include a series of conditions that can be poorly tolerated, negatively affecting the quality of life. Current treatment options show unsatisfactory results and new ones are therefore needed. Stem cell (SC) therapy might be an alternative treatment strategy. This systematic review aims to define the state of art of SC therapy for PFDs in clinical trials, by systemati…									0
J	Rodrigues Uggioni, Maria Laura; Colonetti, Tamy; Grande, Antonio Jose; Barbosa Cruz, Mateus Vinicius; da Rosa, Maria Ines				Grande, Antonio Jose/I-4799-2013; Rodrigues Uggioni, Maria Laura/AAH-1909-2022; Colonetti, Tamy/R-4249-2017; Rodrigues Uggioni, Maria Laura/AFL-9737-2022; Rosa, Maria/P-8931-2014	Grande, Antonio Jose/0000-0001-7182-075X; Rodrigues Uggioni, Maria Laura/0000-0001-8883-287X; Colonetti, Tamy/0000-0003-1175-5583; Rodrigues Uggioni, Maria Laura/0000-0001-8883-287X; Rosa, Maria/0000-0001-6124-2538			Corticosteroids in Pregnancy for Preventing RDS: Overview of Systematic Reviews								REPRODUCTIVE SCIENCES				29	1			54	68				10.1007/s43032-020-00425-x					FEB 2021		Review	JAN 2022	2022	The objective of this study was to analyze the available evidence of systematic reviews that evaluated the efficacy of antenatal corticosteroids in order to contribute to a reduction in magnitude and transcendence of respiratory distress syndrome of the newborn (RDS). Thus, an overview was conducted including all systematic reviews of randomized controlled trials (RCTs) that evaluated women who r…									1
J	Laban, Mohamed; El-Swaify, Seif Tarek; Refaat, Mazen A.; Ibrahim, E. A.; Abdelrahman, Rehab M.					ElSwaify, Seif/0000-0001-9472-9596; Laban, Mohamed/0000-0002-9455-894X; Refaat, Mazen/0000-0001-6935-5860			Prediction of Neoplastic Transformation of Hydatidiform Mole: Current Evidence								REPRODUCTIVE SCIENCES				28	10			3010	3012				10.1007/s43032-021-00703-2					AUG 2021		Editorial Material	OCT 2021	2021	Gestational trophoblastic disease is not an uncommonly encountered pathology in clinical practice. The rate of post-molar neoplastic transformation is around 5-20% with higher rates after complete versus partial molar pregnancies. Recently, a role for molecular and genetic markers in the prediction of neoplastic transformation has emerged. We read with interest the article by St. Laurent et al. p…									0
J	Abu-Zaid, Ahmed; Mohammed, Yasmine Adel; Baradwan, Saeed; Sayad, Reem; Faraag, Esraa; Mohammed, Eman Reda; Mohammed, Suhaila Mamdouh; Ashour, Ahmed Samy					Reda Gad, Eman/0000-0001-9948-1139; Mamdouh Mohammed, Suhaila/0000-0001-9078-5240; Abu-Zaid, Ahmed/0000-0003-2286-2181			Preoperative Misoprostol to Reduce Blood Loss and Related Morbidities During Abdominal Hysterectomy: a Systematic Review and Meta-analysis of 10 Randomized Placebo-Controlled Trials								REPRODUCTIVE SCIENCES													10.1007/s43032-022-01121-8					NOV 2022		Review; Early Access		2022	The objective of this study is to perform a meta-analysis of all randomized controlled trials (RCTs) that surveyed the efficacy and safety of preoperative misoprostol versus placebo during abdominal hysterectomy. Six databases were screened from inception until 3 August 2022. The eligible studies were assessed for risk of bias. The outcomes were summarized as mean difference (MD) and risk ratio (…									0
J	Ginsberg, Yuval; Gutziet, Ola; Hadad, Salim; Divon, Michael Y.; Khatib, Nizar; Fainaru, Ofer; Weiner, Zeev; Beloosesky, Ron					Ginsberg, Yuval/0000-0002-1651-7501			Maternal Progesterone Treatment Reduces Maternal Inflammation-Induced Fetal Brain Injury in a Mouse Model of Preterm Birth								REPRODUCTIVE SCIENCES				28	1			166	176				10.1007/s43032-020-00272-w					AUG 2020		Article	JAN 2021	2021	Maternal natural vaginal progesterone (nVP) administration has been shown to reduce the risk of preterm birth (PTB). The largest randomized trial of nVP for PTB (OPPTIMUM) noted a sonographic reduction in neonatal brain injury following nVP treatment. We investigated the neuroinflammatory protective effect of maternal nVP in a mouse model for maternal inflammation. Pregnant mice (n = 24) were ran…									2
J	Siristatidis, Charalampos; Stavros, Sofoklis; Dafopoulos, Konstantinos; Sergentanis, Theodoros; Domali, Ekaterini; Drakakis, Peter; Loutradis, Dimitrios					Siristatidis, Charalampos/0000-0003-0850-6623; Sergentanis, Theodoros N./0000-0002-9355-5528			A Randomized Controlled Trial on the Efficacy and Safety of Low-Dose hCG in a Short Protocol with GnRH Agonist and Ovarian Stimulation with Recombinant FSH (rFSH) During the Follicular Phase in Infertile Women Undergoing ART								REPRODUCTIVE SCIENCES				29	2			497	505				10.1007/s43032-021-00683-3					JUL 2021		Article	FEB 2022	2022	tau his study aims to investigate whether the addition of low-dose hCG throughout stimulation in infertile women undergoing IVF improves IVF outcome parameters. This is a prospective, multicenter, randomized, double-blind, placebo-controlled, Phase IIIb clinical study, conducted in three university IVF units. We studied whether the addition of 100 IU hCG/day to a short GnRH agonist IVF protocol f…									1
J	Da Luz, Caroline M.; Caetano, Marilia A.; Berteli, Thalita S.; Vireque, Alessandra A.; Navarro, Paula A.				Da Luz, Caroline Mantovani/D-3961-2014	Da Luz, Caroline Mantovani/0000-0001-6733-8266; Navarro, Paula Andrea/0000-0003-2368-4188; Vireque, Alessandra/0000-0002-2597-531X			The Impact of Oocyte Vitrification on Offspring: a Systematic Review								REPRODUCTIVE SCIENCES				29	11			3222	3234				10.1007/s43032-022-00868-4					JAN 2022		Review	NOV 2022	2022	Oocyte vitrification is a widespread and well-established assisted reproduction technique that has enabled some patient groups to obtain clinical results equivalent to those using fresh oocytes. However, as the number of babies born from vitrified oocytes has increased, so has the discussion regarding the method's safety for the offspring. Cryogenic oocyte damage caused by chemical, mechanical, a…									2
J	Abdalmageed, Osama S.; Farghaly, Tarek A.; Abdelaleem, Ahmed A.; Abdelmagied, Ahmed E.; Ali, Mohammed K.; Abbas, Ahmed M.				Abbas, Ahmed/H-5235-2019; Abdalmageed, Osama/AAN-9956-2021	Abbas, Ahmed/0000-0002-2359-2729; Abdalmageed, Osama/0000-0002-0446-6858			Impact of Metformin on IVF Outcomes in Overweight and Obese Women With Polycystic Ovary Syndrome: A Randomized Double-Blind Controlled Trial								REPRODUCTIVE SCIENCES				26	10			1336	1342				10.1177/1933719118765985							Article	OCT 2019	2019	Objectives: To evaluate the impact of metformin on in vitro fertilization (IVF) outcomes in overweight and obese women with polycystic ovary syndrome (PCOS). Methods: This was a randomized double-blind placebo-controlled study (: NCT 02910817) carried out in a University IVF Center. The study included 102 overweight and obese women (body mass index [BMI] >24 kg/m(2)) with PCOS who underwent their…									9
J	Wolf, Maya Frank; Sgayer, Inshirah; Asslan, Areej; Palzur, Eilam; Shnaider, Oleg; Bornstein, Jacob					Palzur, Eilam/0000-0003-2032-2974; Wolf, Maya/0000-0002-2060-3234; Bornstein, Jacob/0000-0003-1932-5270			The Hormonal Milieu by Different Labor Induction Methods in Women with Previous Cesarean Section: a Prospective Randomized Controlled Trial								REPRODUCTIVE SCIENCES				28	12			3562	3570				10.1007/s43032-021-00667-3					JUL 2021		Article	DEC 2021	2021	The physiological pattern of hormonal and signaling molecules associated with labor induction is not fully clear. We conducted a preliminary study in order to investigate hormonal changes during labor induction in women with previous cesarean section. Eighty-seven women at term, with previous cesarean section, were randomized to undergo induction of labor by breast stimulation or intracervical ba…									1
J	Grygiel-Gorniak, Bogna; Masiero, Elena; Nevaneeth, Briana Candace; Jojy, Melissa Mary					Grygiel-Gorniak, Bogna/0000-0002-3438-0764			Rheumatic Diseases in Reproductive Age-the Possibilities and the Risks								REPRODUCTIVE SCIENCES													10.1007/s43032-022-00901-6					MAR 2022		Review; Early Access		2022	The most common systemic connective tissue diseases (CTD), such as rheumatoid arthritis (RA), systemic lupus erythematosus (SLE), antiphospholipid syndrome (APS), systemic sclerosis (SSc), and Sjogren's syndrome (SjS), affect many women of reproductive age. These diseases may strongly impact the course of pregnancy and increase the risk factors of incompatibility. A literature search was done on …									0
J	Nazari, Leila; Salehpour, Saghar; Hosseini, Sedighe; Sheibani, Samaneh; Hosseinirad, Hossein				salehpour, saghar/GMX-1727-2022; Hosseinrad, Hossein/AHE-4021-2022				The Effects of Autologous Platelet-Rich Plasma on Pregnancy Outcomes in Repeated Implantation Failure Patients Undergoing Frozen Embryo Transfer: A Randomized Controlled Trial								REPRODUCTIVE SCIENCES				29	3			993	1000				10.1007/s43032-021-00669-1					OCT 2021		Article	MAR 2022	2022	Repeated implantation failure (RIF) is a disorder in which good-quality embryos fail to implant in the endometrium following several in vitro fertilization (IVF) cycles. This study aimed to evaluate the efficiency and safety of intrauterine infusion of platelet-rich plasma (PRP) in improvement of pregnancy outcomes in RIF patients undergoing frozen embryo transfer (FET). A total of 438 women with…									5
J	Shojaei-Zarghani, Sara; Molani-Gol, Roghayeh; Rafraf, Maryam					Shojaei-Zarghani, Sara/0000-0001-8479-065X			Curcumin and Polycystic Ovary Syndrome: a Systematic Review								REPRODUCTIVE SCIENCES				29	8			2105	2118				10.1007/s43032-021-00826-6					FEB 2022		Review	AUG 2022	2022	Polycystic ovary syndrome (PCOS) is a gynecological endocrine disorder and the leading cause of anovulatory female infertility. This study aimed to systematically review the effects of curcumin or turmeric on PCOS-related parameters. PubMed, Scopus, Embase, and Web of Knowledge databases and Google Scholar were searched up to August 2021 using relevant keywords. All original articles evaluating t…									0
J	Rafferty, Anthony R.; Geraghty, Aisling A.; Kennelly, Maria A.; O'Brien, Eileen C.; Reji, Reshma Merin; Mehegan, John; Segurado, Ricardo; Smith, Thomas; Maguire, Orla; Cronin, Martina; McAuliffe, Fionnuala M.					O'Brien, Eileen/0000-0001-6187-4017; Geraghty, Aisling/0000-0003-0861-7630			Limited Impact of Fetal Sex and Maternal Body Mass Index on Fetal and Maternal Insulin Resistance and Lipid Metabolism: Findings from the PEARs Study								REPRODUCTIVE SCIENCES				27	2			513	522				10.1007/s43032-019-00045-0							Article	FEB 2020	2020	The intrauterine environment can have a significant impact on fetal and maternal well-being, both during pregnancy and in later life. We aimed to identify how fetal sex and maternal body mass index (BMI) influence insulin resistance and metabolic function during pregnancy with maternal BMI > 25 kg/m(2). This secondary analysis assessed data from the PEARS-randomized controlled trial that recruite…									3
J	Tong, Jing; Niu, Yichao; Wan, Anran; Zhang, Ting				zhang, ting/AAQ-6372-2021				Next-Generation Sequencing (NGS)-Based Preimplantation Genetic Testing for Aneuploidy (PGT-A) of Trophectoderm Biopsy for Recurrent Implantation Failure (RIF) Patients: a Retrospective Study								REPRODUCTIVE SCIENCES				28	7			1923	1929				10.1007/s43032-021-00519-0					MAR 2021		Article	JUL 2021	2021	Recurrent implantation failure (RIF) is an intrigue condition during in vitro fertilization (IVF) cycles or intracytoplasmic sperm injection (ICSI) treatments. The purpose of this retrospective study is to explore the value of next-generation sequencing (NGS)-based preimplantation genetic testing for aneuploidy (PGT-A) of trophectoderm biopsy in the clinical outcomes for RIF patients with advance…									4
J	Combs, Abigail; Singh, Bhuchitra; Nylander, Elisabeth; Islam, Md Soriful; Nguyen, Ha Vi; Parra, Elissa; Bello, Ameerah; Segars, James				Nylander, Elisabeth/ABC-8753-2020	Nylander, Elisabeth/0000-0003-2621-6080			A Systematic Review of Vitamin D and Fibroids: Pathophysiology, Prevention, and Treatment								REPRODUCTIVE SCIENCES													10.1007/s43032-022-01011-z					AUG 2022		Review; Early Access		2022	Uterine fibroids are the most common tumor of reproductive-age women worldwide and cause significant morbidity in affected women. Vitamin D has emerged as a potential therapy for uterine fibroids based on experimental and epidemiologic evidence. The objective of this systematic review was to evaluate the role of vitamin D in the pathophysiology of uterine fibroids and its efficacy for prevention …									0
J	Van Heertum, Kristin; Lam, Lisa; Richardson, Brian; Cartwright, Michael J.; Mesiano, Sam A.; Cameron, Mark J.; Weinerman, Rachel								Blastocyst Vitrification and Trophectoderm Biopsy Cumulatively Alter Embryonic Gene Expression in a Mouse Model								REPRODUCTIVE SCIENCES				28	10			2961	2971				10.1007/s43032-021-00560-z					APR 2021		Article	OCT 2021	2021	Although embryo vitrification has been used extensively in human assisted reproductive technology (ART) and animal models, epidemiologic evidence and randomized controlled trials suggest differences in pregnancy/perinatal outcomes (birthweight, risk for preterm birth, and pre-eclampsia) between babies born from fresh versus frozen embryo transfers. To address the uncertainty surrounding the effec…									3
J	Zhang, Tianqing; He, Qi; Xiu, Hao; Zhang, ZiZhu; Liu, Yao; Chen, Zhenrong; Hu, Hengjing								Efficacy and Safety of Coenzyme Q10 Supplementation in the Treatment of Polycystic Ovary Syndrome: a Systematic Review and Meta-analysis								REPRODUCTIVE SCIENCES													10.1007/s43032-022-01038-2					AUG 2022		Review; Early Access		2022	The aim of this study is to evaluate the efficacy and safety of coenzyme Q10 supplementation in the treatment of polycystic ovary syndrome (PCOS). We first searched PubMed, Wanfang Data, CNKI, Embase, ClinicalTrial.gov, and other databases. The retrieval time from the establishment of the database to January 2021. We collected relevant randomized controlled trials (RCTs) about coenzyme Q10 in the…									1
J	Pentikis, Helen; Adetoro, Nikki; Tipping, Diane; Levy, Sharon								An Integrated Efficacy and Safety Analysis of Single-Dose Secnidazole 2 g in the Treatment of Bacterial Vaginosis								REPRODUCTIVE SCIENCES				27	2			523	528				10.1007/s43032-019-00048-x							Article	FEB 2020	2020	Bacterial vaginosis (BV) is the most common gynecologic infection in women aged 14 to 49 years. Currently recommended treatments require extended dosing and are thus associated with poor adherence. A single-dose oral granule formulation of secnidazole 2 g (SOLOSEC (TM) [secnidazole], Symbiomix Therapeutics, a Lupin company, Baltimore, MD), a 5-nitroimidazole antibiotic with antimicrobial activity…									2
J	Pohl, Oliver; Marchand, Line; Bell, David; Gotteland, Jean-Pierre								Effects of combined GnRH receptor antagonist linzagolix and hormonal add-back therapy on vaginal bleeding-delayed add-back onset does not improve bleeding pattern								REPRODUCTIVE SCIENCES				27	4			988	995				10.1007/s43032-020-00172-z					FEB 2020		Article	APR 2020	2020	Linzagolix is a novel, oral GnRH receptor antagonist developed for the treatment of endometriosis and uterine fibroids. We assessed high-dose linzagolix safety and bleeding pattern effects in healthy women using combined versus delayed hormonal add-back therapy (ABT). This was a single-center, open-label, parallel-group study in 32 premenopausal women, who were randomized to daily linzagolix (200…									18
J	Kim, Hoon; Han, Soo Jin; Hong, Yun Soo; Kim, Sung Woo; Ku, Seung-Yup; Suh, Chang Suk; Kim, Seok Hyun								Optimal Oocyte Number in Controlled Ovarian Stimulation with Gonadotropin-Releasing Hormone Agonist/Antagonist and Day 3 Fresh Embryo Transfer								REPRODUCTIVE SCIENCES				28	10			2861	2868				10.1007/s43032-021-00550-1					MAR 2021		Article	OCT 2021	2021	We aimed to investigate the optimal number of oocytes retrieved in normal responders with the gonadotropin-releasing hormone (GnRH) antagonist (GnRHant) protocol in comparison with the GnRH agonist (GnRHa) long protocol. This retrospective study is based on a single-center cohort including 657 fresh cycles with day 3 embryo transfer using the GnRHa long protocol and the GnRHant flexible protocol …									1
J	Ghanem, M. E.; Bedairy, M. H.; Shaaban, A.; Albahlol, Ibrahim A.					Albahlol, Ibrahim A./0000-0002-9859-3574			Does the Time of Starting Progesterone Luteal Support Affect Embryo Transfer in Long Agonist Protocol Downregulated ICSI Cycles? A Randomized Controlled Trial								REPRODUCTIVE SCIENCES				28	3			897	903				10.1007/s43032-020-00309-0					SEP 2020		Article	MAR 2021	2021	The aim of this study was to compare the effects of starting progesterone (P4) luteal support (LS) on day of egg retrieval (ER) or day of embryo transfer (ET) on the ratio of difficult ET and cycle outcome. This was a RCT (Identifier: NCT03040830) carried out at Mansoura Integrated Fertility Center (MIFC), Mansoura, Egypt, from November 2015 to January 2017. A total of 171 eligible long agonist I…									1
J	Di Gravio, Chiara; Lawande, Ashwin; Potdar, Ramesh D.; Sahariah, Sirazul A.; Gandhi, Meera; Brown, Nick; Chopra, Harsha; Sane, Harshad; Kehoe, Sarah H.; Marley-Zagar, Ella; Margetts, Barrie M.; Jackson, Alan A.; Fall, Caroline H. D.					Di Gravio, Chiara/0000-0002-0532-267X; Kehoe, Sarah/0000-0003-2584-7999			The Association of Maternal Age With Fetal Growth and Newborn Measures: The Mumbai Maternal Nutrition Project (MMNP)								REPRODUCTIVE SCIENCES				26	7			918	927				10.1177/1933719118799202							Article	JUL 2019	2019	Background: Young maternal age is associated with poorer birth outcomes, but the mechanisms are incompletely understood. Using data from a prospective cohort of pregnant women living in Mumbai slums, India, we tested whether lower maternal age was associated with adverse fetal growth. Methods: Fetal crown-rump length (CRL) was recorded at a median (interquartile range, IQR) of 10 weeks' gestation…									2
[truncated: 13 more columns]
