# Supplementary material for: Clinical trial registration and CONSORT adherence in obstetrics and gynecology journals: a cross-sectional analysis of Chinese- and English-language publications
Source: PeerJ. 2026 Apr 21;14:e21140. doi: 10.7717/peerj.21140 (PMC13108464; doi:10.7717/peerj.21140)
Supplement: Supplemental Information 1 [file peerj-14-21140-s001.zip › Raw data-updated/RCT-English journals/Original data/22.xls]

## Sheet: savedrecs
Publication Type	Authors	Book Authors	Group Authors	Book Group Authors	Researcher Ids	ORCIDs	Book Editors	Author - Arabic	Article Title	Article Title - SciELO	Article Title - SciELO	Article Title - Chinese	Article Title - Russian	Patent Number	Patent Assignee	Source Title - Arabic	Source Title	Source Title - Korean	Book Series Title	Book Series Subtitle	Volume	Issue	Special Issue	Meeting Abstract	Start Page	End Page	Article Number	Version	Version History	DOI	Book DOI	License Name	License URI	License Description	Early Access Date	Supplement	Document Type	Publication Date	Publication Year	Abstract	Abstract - Foreign	Abstract - English Transliteration	Abstract - Foreign	Abstract - Korean	Conference Title	Conference Date	Conference Sponsor	Conference Location	Times Cited, WoS Core
J	Vergote, Simen; Pizzolato, Daniel; Russo, Francesca; Dierickx, Kris; Deprest, Jan; Crombag, Neeltje				Pizzolato, Daniel/AAN-8228-2021; pizzolato, daniel/HGU-5332-2022; Vergote, Simen/AAA-2333-2021; Crombag, Neeltje/AAG-7434-2021	Pizzolato, Daniel/0000-0003-3954-5924; pizzolato, daniel/0000-0003-3954-5924; dierickx, kris/0000-0002-1016-1145; Deprest, Jan/0000-0002-4920-945X; Crombag, Neeltje/0000-0002-6808-0874			The TOTAL trial dilemma: A survey among professionals on equipoise regarding fetal therapy for severe congenital diaphragmatic hernia								PRENATAL DIAGNOSIS				41	2			179	189				10.1002/pd.5849					NOV 2020		Article	JAN 2021	2021	Objective Running randomized clinical trials (RCT) in fetal therapy is challenging. This is no different for fetoscopic endoluminal tracheal occlusion (FETO) for severe left-sided Congenital Diaphragmatic Hernia (CDH). We assessed the knowledge, attitude and practice (KAP) of maternal-fetal medicine specialists toward the antenatal management of CDH, and the randomized controlled clinical (RCT) T…									10
J	de Leeuw, Robert Adrianus; van der Horst, Sabine Fiona Bianca; de Soet, Anneloes Maaike; van Hensbergen, Jeroen Patrick; Bakker, Petra Cornelia Afra Maria; Westerman, Michiel; de Groot, Christianne Johanna Maria; Scheele, Fedde				Bakker, Petra/AAA-3777-2020; de Leeuw, Robert/GNH-1513-2022	de Leeuw, Robert/0000-0002-9344-7754; de Groot, Christianne/0000-0003-3277-2542; van der Horst, Sabine/0000-0003-2031-1343; Scheele, Fedde/0000-0001-9593-257X			Digital vs face-to-face information provision in patient counselling for prenatal screening: A noninferiority randomized controlled trial								PRENATAL DIAGNOSIS				39	6			456	463				10.1002/pd.5463							Article	MAY 2019	2019	Objective To evaluate face-to-face information provision in patient counselling for prenatal screening compared with two forms of digital information provision, namely, noninteractive instructional video or interactive video. Method We performed a prospective, noninferiority, cluster-randomized controlled trial comparing face-to-face (usual care) with two forms of digital information provision (i…									7
J	Xian Lim, Karen Mei; Lewis, Celine; Wong, Hung Chew; Chong, Glenda Sze Ling; Gosavi, Arundhati; Choolani, Mahesh Arjandas					Lim, Karen/0000-0002-8524-2177			Does an educational video for aneuploidy screening improve informed choice among pregnant women? A randomised controlled trial.								Prenatal diagnosis													10.1002/pd.6279							Journal Article	2022-Dec-22	2022	BACKGROUND: Poor knowledge and the lack of deliberation have been cited as reasons for women making uninformed choices about aneuploidy screening. Adequate pre-test counselling is of particular importance where non-invasive prenatal screening (NIPS) is being increasingly offered as a primary screening test.DESIGN: Women attending the antenatal clinic with a singleton pregnancy below 14weeks were …									0
J	Verweij, E. Joanne; de Vries, Martine C.; Oldekamp, Esther J.; Eggink, Alex J.; Oepkes, Dick; Slaghekke, Femke; Spoor, Jochem K. H.; Deprest, Jan A.; Miller, Jena L.; Baschat, Ahmet A.; DeKoninck, Philip L. J.				DeKoninck, Philip/X-5356-2019; Miller, Jena L/AFJ-9757-2022; DeKoninck, Philip/ACQ-3838-2022; de Vries, Martine/AAE-3420-2022	de Vries, Martine/0000-0002-3178-7470; Deprest, Jan/0000-0002-4920-945X; Verweij, E.J. (Joanne)/0000-0002-9343-9957			Fetoscopic myelomeningocoele closure: Is the scientific evidence enough to challenge the gold standard for prenatal surgery?								PRENATAL DIAGNOSIS				41	8			949	956				10.1002/pd.5940					APR 2021		Review	JUL 2021	2021	Since the completion of the Management of Myelomeningocoele Study, maternal-fetal surgery for spina bifida has become a valid option for expecting parents. More recently, multiple groups are exploring a minimally invasive approach and recent outcomes have addressed many of the initial concerns with this approach. Based on a previously published framework, we attempt to delineate the developmental…									7
J	Thevathasan, Iniyaval; Said, Joanne M.					Said, Joanne/0000-0001-6263-0030			Controversies in antenatal corticosteroid treatment								PRENATAL DIAGNOSIS				40	9			1138	1149				10.1002/pd.5664					MAR 2020		Article	AUG 2020	2020	Antenatal corticosteroids are now established as one of the cornerstones of therapy in the prevention of neonatal morbidity and mortality prior to preterm birth. Although this practice is widely accepted, a significant number of controversies exist. This review explores the knowledge gaps regarding the use of antenatal corticosteroids in the preterm, late preterm and term populations. Furthermore…									5
J	Deprest, Jan; Flake, Alan					Deprest, Jan/0000-0002-4920-945X			How should fetal surgery for congenital diaphragmatic hernia be implemented in the post-TOTAL trial era: A discussion								PRENATAL DIAGNOSIS				42	3	SI		301	309				10.1002/pd.6091					JAN 2022		Review	MAR 2022	2022	Following prenatal diagnosis of congenital diaphragmatic hernia, severity can be predicted based on the presence of associated abnormalities, and in isolated cases, on lung size and position of the liver. Severe hypoplasia is defined by a contralateral lung size <25% on ultrasound; moderate hypoplasia is when that lung measures between 25% and 45% of the normal. In fetuses with predicted poor pos…									2
J	Moldenhauer, Julie S.; Johnson, Anthony; Van Mieghem, Tim					Van Mieghem, Tim/0000-0002-3034-6905			International Society for Prenatal Diagnosis 2022 DEBATE: There should be formal accreditation and ongoing quality assurance/review for units offering fetal therapy that includes public reporting of outcomes								PRENATAL DIAGNOSIS													10.1002/pd.6286					DEC 2022		Review; Early Access		2022	The field of fetal therapy has so far escaped from formal accreditation and quality control. Despite that, current published evidence shows that outcomes of interventions in younger fetal therapy centers are similar to what is achieved in more experienced centers and outcomes of interventions have improved over time. The question however remains what is not being published and what should be the …									0
J	Mandelbrot, Laurent				Mandelbrot, Laurent/AAD-3554-2019	Mandelbrot, Laurent/0000-0002-5883-7597			Congenital toxoplasmosis: What is the evidence for chemoprophylaxis to prevent fetal infection?								PRENATAL DIAGNOSIS				40	13	SI		1693	1702				10.1002/pd.5758					JUN 2020		Review	DEC 2020	2020	Although prenatal diagnosis and prenatal and neonatal therapy of congenital toxoplasmosis are available, there is controversy concerning the effectiveness of prophylaxis to prevent placental transmission. Experimental, parasitological, and clinical data suggest a window of opportunity following maternal infection. Among medications active againstToxoplasma gondii, mainly spiramycin (Spy) and pyri…									6
J	Leruez-Ville, Marianne; Ville, Yves								Is it time for routine prenatal serological screening for congenital cytomegalovirus?								PRENATAL DIAGNOSIS				40	13	SI		1671	1680				10.1002/pd.5757					JUL 2020		Review	DEC 2020	2020	Congenital CMV infection (cCMV) is the most prevalent congenital infection, main non-genetic cause of sensorineural hearing loss (SNHL) and major cause of neurological disability. Despite the burden of cCMV, no Public Health body recommends universal serology screening in pregnancy. This was explained by gaps in knowledge of epidemiology, diagnosis, prognosis and the absence of any validated trea…									11
J	Gomez, Nicole G.; Monson, Martha A.; Chon, Andrew H.; Korst, Lisa M.; Llanes, Arlyn; Chmait, Ramen H.								Outcomes of laser surgery for stage I twin-twin transfusion syndrome								PRENATAL DIAGNOSIS				42	2			172	179				10.1002/pd.6094					JAN 2022		Article	FEB 2022	2022	Objective A recent randomized controlled trial (RCT) demonstrated no difference in 6 month survival in expectantly managed stage I twin-twin transfusion syndrome (TTTS) patients and those undergoing immediate laser surgery. We aimed to describe outcomes following immediate laser surgery at a single fetal surgery center. Methods A retrospective study of monochorionic diamniotic twins diagnosed wit…									1
J	Wang, Li; Wang, Xiaohong; Li, Min; Liu, Yun; Ou, Xianghong; Chen, Lei; Shao, Xiaoguang; Quan, Song; Duan, Jinliang; He, Wei; Shen, Huan; Sun, Ling; Yu, Yuexin; Cram, David S.; Leigh, Donald; Yao, Yuanqing					Quan, Song/0000-0002-5190-4179			PGT-A: The biology and hidden failures of randomized control trials								PRENATAL DIAGNOSIS				42	9			1211	1221				10.1002/pd.6199							Article	AUG 2022	2022	Objective: Preimplantation Genetic Testing - Aneuploidy (PGT-A) for embryo selection has undergone significant advancements in the last 2 decades and yet many studies still fail to demonstrate any clinical benefits over traditional embryo morphology selection (Mo-S). To understand this conundrum, we performed a multicenter clinical study of PGT-A patients, where Mo-S and euploid selection (Eu-S) …									0
J	Homkrun, Panupun; Tongsong, Theera; Srisupundit, Kasemsri					Srisupundit, Kasemsri/0000-0001-6554-5050			Effect of Xylocaine spray for analgesia during amniocentesis: a randomized controlled trial								PRENATAL DIAGNOSIS				39	13			1179	1183				10.1002/pd.5559							Article	DEC 2019	2019	Objective To compare the effect of Xylocaine spray on pain score during amniocentesis Methods Singleton pregnant women undergoing amniocentesis were recruited. Each participant was randomly assigned into three groups. Group 1 (Xylocaine spray): 1 min before the procedure, 8 puffs (80 mg) of 10% Lidocaine spray were sprayed on abdominal wall: group 2 (placebo): 8 puffs of sterile normal saline wer…									2
[truncated: 13 more columns]
