# Supplementary material for: Clinical trial registration and CONSORT adherence in obstetrics and gynecology journals: a cross-sectional analysis of Chinese- and English-language publications
Source: PeerJ. 2026 Apr 21;14:e21140. doi: 10.7717/peerj.21140 (PMC13108464; doi:10.7717/peerj.21140)
Supplement: Supplemental Information 1 [file peerj-14-21140-s001.zip › Raw data-updated/RCT-English journals/Original data/23.xls]

## Sheet: savedrecs
Publication Type	Authors	Book Authors	Group Authors	Book Group Authors	Researcher Ids	ORCIDs	Book Editors	Author - Arabic	Article Title	Article Title - SciELO	Article Title - SciELO	Article Title - Chinese	Article Title - Russian	Patent Number	Patent Assignee	Source Title - Arabic	Source Title	Source Title - Korean	Book Series Title	Book Series Subtitle	Volume	Issue	Special Issue	Meeting Abstract	Start Page	End Page	Article Number	Version	Version History	DOI	Book DOI	License Name	License URI	License Description	Early Access Date	Supplement	Document Type	Publication Date	Publication Year	Abstract	Abstract - Foreign	Abstract - English Transliteration	Abstract - Foreign	Abstract - Korean	Conference Title	Conference Date	Conference Sponsor	Conference Location	Times Cited, WoS Core
J	Shalaby, Mohamed A.; Maged, Ahmed M.; Al-Asmar, Amira; El Mahy, Mohamed; Al-Mohamady, Maged; Rund, Nancy Mohamed Ali								Safety and efficacy of preoperative tranexamic acid in reducing intraoperative and postoperative blood loss in high-risk women undergoing cesarean delivery: a randomized controlled trial (vol 22, 201, 2022)								BMC PREGNANCY AND CHILDBIRTH				22	1					823			10.1186/s12884-022-05102-2							Correction	NOV 7 2022	2022										0
J	Sentilhes, Loic; Daniel, Valerie; Deneux-Tharaux, Catherine; Sentilhes, Loic; Houssin, Clemence; Madar, Hugo; Mattuizzi, Aurelien; Merlot, Benjamin; Daniel, Valerie; Darsonval, Astrid; Ghezzoul, Bellabes; Benard, Antoine; Galet, Jerome; Georget, Aurore; Regueme, Sophie C.; Roussillon, Caroline; Desjardins, Sandrine; Darmaillacq, Aurelie; Esteve, Laure; Makhoukhi, Fatima-Zahra; Elleboode, Benoit; …		TRAAP2 Study Grp; GROG		VAYSSIERE, Christophe/AAE-3709-2019; Perrotin, Franck/AAL-8833-2021; Le Lous, Maela/ABC-6246-2020; EGO, Anne/G-7071-2011	VAYSSIERE, Christophe/0000-0001-7057-768X; Perrotin, Franck/0000-0001-9694-6658; Le Lous, Maela/0000-0001-6823-2279; EGO, Anne/0000-0002-1025-910X; Sentilhes, Loic/0000-0003-0009-3625; Le Ray, Camille/0000-0003-0891-1063			TRAAP2-TRAnexamic Acid for Preventing postpartum hemorrhage after cesarean delivery: a multicenter randomized, doubleblind, placebo- controlled trial - a study protocol								BMC PREGNANCY AND CHILDBIRTH				20	1								10.1186/s12884-019-2718-4							Article	JAN 31 2020	2020	BackgroundAn antifibrinolytic agent that blocks lysine-binding sites on plasminogen molecules, tranexamic acid reduces bleeding-related mortality in women with postpartum hemorrhage (PPH), especially administered fairly soon after delivery. According to the randomized controlled trials thus far reported for PPH prevention after cesarean deliveries (n=16), women who received tranexamic acid had si…									17
J	Yeung, May Pui Shan; Tsang, Katrina Wai Kay; Yip, Benjamin Hon Kei; Tam, Wing Hung; Ip, Wan Yim; Hau, Florence Wai Lei; Wong, Margaret Kit Wah; Ng, Judy Wai Ying; Liu, Sau Ha; Chan, Sophia Shu Wing; Law, Chi Kin; Wong, Samuel Yeung Shan				WONG, Samuel Yeung Shan/D-7311-2013; Yip, Benjamin/AAC-7845-2019; Ip, Wan Yim/D-5664-2015; Tam, Hung/AAE-3628-2020	WONG, Samuel Yeung Shan/0000-0003-0934-6385; Yip, Benjamin/0000-0002-4749-7611; Tam, Hung/0000-0003-1189-740X; YEUNG, May PS/0000-0002-5190-6174			Birth ball for pregnant women in labour research protocol: a multi-centre randomised controlled trial								BMC PREGNANCY AND CHILDBIRTH				19						153			10.1186/s12884-019-2305-8							Article	MAY 6 2019	2019	BackgroundBirth ball is one of the non-pharmacologic pain relief methods to help mothers cope with the labouring process. A randomised controlled trial (RCT) is conducted to evaluate the effectiveness, safety and harm of birth ball use by pregnant women in labour compared to treatment as usual group.MethodsA prospective multi-centre randomised controlled trial (RCT) will be conducted in Obstetric…									3
J	Hong, Subeen; Lee, Seung Mi; Kwak, Dong Wook; Lee, Joongyub; Kim, So Yeon; Oh, Jeong Won; Oh, Sohee; Park, Chan-Wook; Park, Joong Shin; Chung, Jin Hoon; Jun, Jong Kwan					CHUNG, JIN HOON/0000-0002-5137-0680			Effects of antenatal corticosteroids in twin neonates with late preterm birth (ACTWIN [Antenatal Corticosteroids in TWIN late preterm neonates] trial): study protocol for a randomized controlled trial								BMC PREGNANCY AND CHILDBIRTH				19						114			10.1186/s12884-019-2235-5							Article	APR 3 2019	2019	Background: Antenatal corticosteroids have been proven to prevent adverse outcomes including respiratory morbidities in preterm neonates before 34 weeks of gestation. Recently, it has been suggested that antenatal corticosteroids may also be effective in singleton late preterm pregnancies, and guidelines recommend the use of corticosteroids in singleton pregnant women who are at risk for late pre…									9
J	Mulder, Eva; Ghossein-Doha, Chahinda; Appelman, Evine; van Kuijk, Sander; Smits, Luc; van der Zanden, Rogier; van Drongelen, Joris; Spaanderman, Marc				van Kuijk, Sander/AAH-3239-2021	van der Zanden, Rogier/0000-0003-0222-2865; Mulder, Eva/0000-0003-2689-8528; van Kuijk, Sander/0000-0003-2796-729X; Smits, Luc/0000-0003-0785-1345			Study protocol for the randomized controlled EVA (early vascular adjustments) trial: tailored treatment of mild hypertension in pregnancy to prevent severe hypertension and preeclampsia								BMC PREGNANCY AND CHILDBIRTH				20	1					775			10.1186/s12884-020-03475-w							Article	DEC 12 2020	2020	Background: In contrast to severe gestational hypertension, it is questioned whether antihypertensive medication for mild to moderate gestational hypertension prevents adverse maternal and offspring outcomes. Hypertensive drugs halve the risk of severe hypertension, but do not seem to prevent progression to preeclampsia or reduce the risk of complications in offspring. In fact, beta-blockers, a f…									2
J	Arthur, Christopher; Di Corleto, Ellen; Ballard, Emma; Kothari, Alka				Ballard, Emma/A-1392-2011; Kothari, Alka/G-2013-2018	Ballard, Emma/0000-0002-9430-2485; Kothari, Alka/0000-0002-9816-3734; Di Corleto, Ellen/0000-0001-9419-2610; Arthur, Christopher/0000-0002-2882-7451			A randomized controlled trial of daily weighing in pregnancy to control gestational weight gain								BMC PREGNANCY AND CHILDBIRTH				20	1								10.1186/s12884-020-02884-1							Article	APR 16 2020	2020	BackgroundExcessive gestational weight gain is a modifiable risk factor for the development of obstetric and neonatal complications, and can have a lifelong impact on the health of both mother and offspring. The purpose of this study was to assess whether in addition to standardized medical advice regarding weight gain in pregnancy (including adherence to the Institute of Medicine (IOM) guideline…									2
J	Hulsbosch, Lianne P.; Nyklicek, Ivan; Potharst, Eva S.; Meems, Margreet; Boekhorst, Myrthe G. B. M.; Pop, Victor J. M.				Boekhorst, Myrthe/AAP-9574-2021	Boekhorst, Myrthe/0000-0001-5737-7026			Online mindfulness-based intervention for women with pregnancy distress: design of a randomized controlled trial								BMC PREGNANCY AND CHILDBIRTH				20	1					159			10.1186/s12884-020-2843-0							Article	MAR 13 2020	2020	Background Psychological distress during pregnancy is common: up to 20% of the childbearing women experience symptoms of depression and anxiety. Apart from the adverse effects on the woman herself, pregnancy distress can negatively affect pregnancy outcomes, infant health, postpartum mother-child interaction and child development. Therefore, the development of interventions that reduce pregnancy …									9
J	Brennan, Miriam; Clarke, Mike; Devane, Declan; Dowling, Maura				Dowling, Maura/AAF-4797-2021; Devane, Declan/B-8357-2008	Dowling, Maura/0000-0002-7832-6276; Devane, Declan/0000-0002-9393-7075			A qualitative study of the factors influencing recruitment to a pilot trial on the prevention of striae gravidarum								BMC PREGNANCY AND CHILDBIRTH				20	1					103			10.1186/s12884-020-2781-x							Article	FEB 12 2020	2020	Background Striae gravidarum are a common occurrence in pregnancy and many women use a topical product to prevent their development or lessen their appearance if they do develop. There is a lack of evidence on the effectiveness of many of the products used by women. This study arose from challenges in recruitment to a pilot randomised trial (ISRCTN trial registration number:76992326) designed to …									3
J	Zhang, Chenjie; Wang, Lulu; Sun, Wenguang; Chen, Lei; Zhang, Chen; Li, Hong; Yu, Jiale; Fan, Jianxia; Ruan, Huijuan; Zheng, Tao; Wu, Dongling; Li, Shaojing; Lu, Huan; Wang, Man; Mol, Ben W.; Huang, Hefeng; Wu, Yanting					Sun, Wenguang/0000-0002-1808-8106			Effect of an individualised nutritional intervention on gestational diabetes mellitus prevention in a high-risk population screened by a prediction model: study protocol for a multicentre randomised controlled trial								BMC PREGNANCY AND CHILDBIRTH				21	1					586			10.1186/s12884-021-04039-2							Article	AUG 24 2021	2021	Background The ability of a preventive nutritional intervention to reduce the morbidity of gestational diabetes mellitus (GDM) remains controversial. We aim to assess whether GDM can be prevented by an individualised nutritional intervention in pregnant women who are at high risk for the disease based on a prediction model. Methods/design A multicentre randomised controlled trial was designed to …									3
J	Missler, Marjolein; van Straten, Annemieke; Denissen, Jaap J. A.; Donker, Tara; Beijers, Roseriet				van Straten, Annemieke/P-8495-2019; Denissen, Jaap/H-2180-2013	van Straten, Annemieke/0000-0001-6875-2215; Denissen, Jaap/0000-0002-6282-4107; Donker, Tara/0000-0002-7470-8234			Effectiveness of a psycho-educational intervention for expecting parents to prevent postpartum parenting stress, depression and anxiety: a randomized controlled trial								BMC PREGNANCY AND CHILDBIRTH				20	1					658			10.1186/s12884-020-03341-9							Article	OCT 31 2020	2020	Background: The first months postpartum can be challenging for parents, leading to elevated symptoms of parenting stress, depression and anxiety. In turn, distressed parents are at higher risk for providing suboptimal quality of caregiving. As psychoeducational interventions can be effective in reducing psychological distress, the goal of this randomized controlled trial was to examine the effect…									14
J	Pacagnella, Rodolfo C.; Mol, Ben W.; Borovac-Pinheiro, Anderson; Passini Jr, Renato; Nomura, Marcelo L.; Andrade, Kleber Cursino; Ellovitch, Nathalia; Fernandes, Karayna Gil; Bortoletto, Thaisa Guedes; Pereira, Cynara Maria; Miele, Maria Julia; Franca, Marcelo Santucci; Cecatti, Jose G.; Moron, Antonio F.; Menezes, Carlos A. S.; Paiva, Claudio S. M.; Barros, Cristhiane M.; Paiva, Djacyr M. C.; Al…		P5 Working Grp		Moisés, Elaine C/A-5708-2015; Hirakawa, Humberto/GLS-9251-2022; Sass, Nelson/E-3252-2013; feitosa, francisco e/H-8431-2014; Peixoto-Filho, Fernando Maia/AAG-1052-2020; de Carvalho Pacagnella, Rodolfo/H-9390-2019; Silva, Thais Valéria/AAL-6949-2020; Cecatti, Jose Guilherme/M-5945-2013; Martins-Costa, Sérgio/AAA-5807-2021; Sass, Nelson/AAD-8259-2020; Nakamura-Pereira, Marcos/X-1107-2019; Katz, Leil…	Moisés, Elaine C/0000-0001-9099-4544; Hirakawa, Humberto/0000-0002-7845-3320; Peixoto-Filho, Fernando Maia/0000-0001-8521-6393; de Carvalho Pacagnella, Rodolfo/0000-0002-5739-0009; Silva, Thais Valéria/0000-0002-8718-5372; Cecatti, Jose Guilherme/0000-0003-1285-8445; Nakamura-Pereira, Marcos/0000-0002-4231-0205; Katz, Leila/0000-0001-9854-7917; Dias Correa Jr, Mario/0000-0003-4198-0546; Borovac-P…			A randomized controlled trial on the use of pessary plus progesterone to prevent preterm birth in women with short cervical length (P5 trial)								BMC PREGNANCY AND CHILDBIRTH				19	1					442			10.1186/s12884-019-2513-2							Article	NOV 27 2019	2019	Background Preterm birth is the leading cause of mortality and disability in newborn and infants. Having a short cervix increases the risk of preterm birth, which can be accessed by a transvaginal ultrasound scan during the second trimester. In women with a short cervix, vaginal progesterone and pessary can both reduce this risk, which progesterone more established than cervical pessary. The aim …									6
J	Zhou, Qiongjie; Xu, Jinghui; Xiong, Yu; Li, Xiaotian								Preeclampsia risk prediction model for Chinese pregnant women (ChiPERM): research protocol for a randomized stepped-wedge cluster trial								BMC PREGNANCY AND CHILDBIRTH				22	1					532			10.1186/s12884-022-04858-x							Article	JUN 29 2022	2022	Background: Despite international clinical guideline recommendations, implementation of Bayes-theorem based preeclampsia risk prediction model in first trimester among Chinese women is limited. The aim of this study is to examine the effectiveness of this risk predictive strategy in reducing the risk of preeclampsia.Methods: The study will be a randomized, stepped-wedge controlled trial conducted…									0
J	Fadl, Helena; Saeedi, Maryam; Montgomery, Scott; Magnuson, Anders; Schwarcz, Erik; Berntorp, Kerstin; Sengpiel, Verena; Storck-Lindholm, Elisabeth; Strevens, Helena; Wikstrom, Anna-Karin; Brismar-Wendel, Sophia; Persson, Martina; Jansson, Stefan; Ahlsson, Fredrik; Ursing, Carina; Ryen, Linda; Petersson, Kerstin; Wennerholm, Ulla-Britt; Hilden, Karin; Simmons, David				Montgomery, Scott/AAN-2546-2020; Persson, Martina/B-7667-2015; Backman, Helena/AAM-6452-2021; Brismar Wendel, Sophia/AFS-4418-2022	Montgomery, Scott/0000-0001-6328-5494; Persson, Martina/0000-0003-2268-3159; Backman, Helena/0000-0002-2691-7525; Brismar Wendel, Sophia/0000-0002-9401-8062			Changing diagnostic criteria for gestational diabetes in Sweden-a stepped wedge national cluster randomised controlled trial-the CDC4G study protocol								BMC PREGNANCY AND CHILDBIRTH				19	1					398			10.1186/s12884-019-2547-5							Article	NOV 1 2019	2019	Background The optimal criteria to diagnose gestational diabetes mellitus (GDM) remain contested. The Swedish National Board of Health introduced the 2013 WHO criteria in 2015 as a recommendation for initiation of treatment for hyperglycaemia during pregnancy. With variation in GDM screening and diagnostic practice across the country, it was agreed that the shift to new guidelines should be in a …									11
J	Lorthe, Elsa; Kayem, Gilles		TOCOPROM Study Grp; GROG Grp Rech Obstet Gynecologie		Lorthe, Elsa/I-9902-2019	Lorthe, Elsa/0000-0002-9654-8104; Coste, Karen/0000-0003-0429-6964			Tocolysis in the management of preterm prelabor rupture of membranes at 22-33 weeks of gestation: study protocol for a multicenter, double-blind, randomized controlled trial comparing nifedipine with placebo (TOCOPROM)								BMC PREGNANCY AND CHILDBIRTH				21	1					614			10.1186/s12884-021-04047-2							Article	SEP 8 2021	2021	Background: Preterm prelabor rupture of membranes (PPROM) before 34 weeks of gestation complicates 1% of pregnancies and accounts for one-third of preterm births. International guidelines recommend expectant management, along with antenatal steroids before 34 weeks and antibiotics. Up-to- date evidence about the risks and benefits of administering tocolysis after PPROM, however, is lacking. In th…									2
J	Lee, Tara T. M.; Collett, Corinne; Man, Mei-See; Hammond, Matt; Shepstone, Lee; Hartnell, Sara; Gurnell, Eleanor; Byrne, Caroline; Scott, Eleanor M.; Lindsay, Robert S.; Morris, Damian; Brackenridge, Anna; Dover, Anna R.; Reynolds, Rebecca M.; Hunt, Katharine F.; McCance, David R.; Barnard-Kelly, Katharine; Rankin, David; Lawton, Julia; Bocchino, Laura E.; Sibayan, Judy; Kollman, Craig; Wilinska,…		AiDAPT Collaborative Grp		; Hovorka, Roman/J-4123-2016	Man, Mei-See/0000-0003-4948-5670; Hovorka, Roman/0000-0003-2901-461X			AiDAPT: automated insulin delivery amongst pregnant women with type 1 diabetes: a multicentre randomized controlled trial - study protocol								BMC PREGNANCY AND CHILDBIRTH				22	1					282			10.1186/s12884-022-04543-z							Article	APR 5 2022	2022	Background: Pregnant women with type 1 diabetes strive for tight glucose targets (3.5-7.8 mmol/L) to minimise the risks of obstetric and neonatal complications. Despite using diabetes technologies including continuous glucose monitoring (CGM), insulin pumps and contemporary insulin analogues, most women struggle to achieve and maintain the recommended pregnancy glucose targets. This study aims to…									1
J	Li, Mengru; Zhang, Yi; Chen, Xiaotian; Wang, Dingmei; Ji, Mi; Jiang, Yuan; Dou, Yalan; Ma, Xiaojing; Sheng, Wei; Yan, Weili; Huang, Guoying				MA, XIAO/HHN-5611-2022; Yan, Weili/AAS-9448-2021	Yan, Weili/0000-0002-7633-7449; Li, Mengru/0000-0003-4955-0954			Effectiveness of community-based folate-oriented tertiary interventions on incidence of fetus and birth defects: a protocol for a single-blind cluster randomized controlled trial								BMC PREGNANCY AND CHILDBIRTH				20	1					475			10.1186/s12884-020-03154-w							Article	AUG 20 2020	2020	Background: Birth defects are the main cause of fetal death, infant mortality and morbidity worldwide. However, the etiology of birth defects remains largely unknown. Maternal folate status during periconception plays an important role in organogenesis and folic acid supplement reduces the risk of neural tube defects, congenital heart diseases, and several other birth defects. This trial seeks to…									1
J	Brown, Susan D.; Hedderson, Monique M.; Ehrlich, Samantha F.; Galarce, Maren N.; Tsai, Ai-Lin; Quesenberry, Charles P.; Ferrara, Assiamira				Ehrlich, Samantha/AAZ-1382-2020	Ehrlich, Samantha/0000-0002-0074-8399			Gestational weight gain and optimal wellness (GLOW): rationale and methods for a randomized controlled trial of a lifestyle intervention among pregnant women with overweight or obesity								BMC PREGNANCY AND CHILDBIRTH				19						145			10.1186/s12884-019-2293-8							Article	APR 30 2019	2019	BackgroundExcess gestational weight gain (GWG) is common among women with overweight or obesity, increasing their risks for pregnancy complications, delivering a large infant, and postpartum weight retention. To date, only intensive interventions have had success and few interventions have been designed for implementation in healthcare settings.MethodsWe describe the development, rationale, and m…									8
J	Obikane, Erika; Baba, Toshiaki; Shinozaki, Tomohiro; Obata, Soichiro; Nakanishi, Sayuri; Murata, Chie; Ushio, Emiko; Suzuki, Yukio; Shirakawa, Norihito; Honda, Mari; Sasaki, Natsu; Nishi, Daisuke; O'Mahen, Heather; Kawakami, Norito				Suzuki, Yukio/AGS-0696-2022	Suzuki, Yukio/0000-0002-2178-6562; Shinozaki, Tomohiro/0000-0003-3395-9691; O'Mahen, Heather/0000-0003-3458-430X			Internet-based behavioural activation to improve depressive symptoms and prevent child abuse in postnatal women (SmartMama): a protocol for a pragmatic randomized controlled trial								BMC PREGNANCY AND CHILDBIRTH				21	1					314			10.1186/s12884-021-03767-9							Article	APR 20 2021	2021	BackgroundChild abuse and postnatal depression are two public health problems that often co-occur, with rates of childhood maltreatment highest during the first year of life. Internet-based behavioural activation (iBA) therapy has demonstrated its efficacy for improving postnatal depression. No study has examined whether the iBA program is also effective at preventing child abuse. This study aims…									2
J	Dong, Susan; Khan, Maria; Hashimi, Farahnosh; Chamy, Caroline; D'Souza, Rohan				D'Souza, Rohan/F-7997-2016	D'Souza, Rohan/0000-0002-4049-2017			Inpatient versus outpatient induction of labour: a systematic review and meta-analysis								BMC PREGNANCY AND CHILDBIRTH				20	1					382			10.1186/s12884-020-03060-1							Review	JUN 30 2020	2020	Background As the number of indications for labour induction continue to increase, the focus has shifted to performing these procedures in an outpatient setting. This study aims to systematically review published data from randomized controlled trials that compare outpatient with inpatient labour induction, to ascertain the role of outpatient labour induction for low-risk pregnancies. Methods We …									10
J	Burgod, Constance; Pant, Stuti; Morales, Maria Moreno; Montaldo, Paolo; Ivain, Phoebe; Elangovan, Ramyia; Bassett, Paul; Thayyil, Sudhin				; Montaldo, Paolo/F-9001-2018	Bassett, Paul/0000-0001-7830-4563; Pant, Stuti/0000-0002-3912-5965; Thayyil, Sudhin/0000-0001-8795-5165; Montaldo, Paolo/0000-0002-6034-7976; Moreno- Morales, Maria/0000-0002-1472-6078			Effect of intra-partum Oxytocin on neonatal encephalopathy: a systematic review and meta-analysis								BMC PREGNANCY AND CHILDBIRTH				21	1					736			10.1186/s12884-021-04216-3							Review	OCT 30 2021	2021	Background Oxytocin is widely used for induction and augmentation of labour, particularly in low- and middle-income countries (LMICs). In this systematic review and meta-analysis, we examined the effect of intra-partum Oxytocin use on neonatal encephalopathy. Methods The protocol for this study was registered with PROSPERO (ID: CRD42020165049). We searched Medline, Embase and Web of Science Core …									1
J	Clarke, Mike; Devane, Declan; Gross, Mechthild M.; Morano, Sandra; Lundgren, Ingela; Sinclair, Marlene; Putman, Koen; Beech, Beverley; Vehvilainen-Julkunen, Katri; Nieuwenhuijze, Marianne; Wiseman, Hugh; Smith, Valerie; Daly, Deirdre; Savage, Gerard; Newell, John; Simpkin, Andrew; Grylka-Baeschlin, Susanne; Healy, Patricia; Nicoletti, Jane; Lalor, Joan; Carroll, Margaret; van Limbeek, Evelien; Ni…				Smith, Valerie/AFQ-3592-2022; Devane, Declan/B-8357-2008; Nilsson, Christina/AAB-3355-2021; Putman, Koen/ABG-6361-2021	Smith, Valerie/0000-0003-2249-6038; Devane, Declan/0000-0002-9393-7075; Nilsson, Christina/0000-0002-3195-5702; Nao Hava, Dindainlez/0000-0003-4649-5312; Grylka-Baeschlin, Susanne/0000-0001-5652-6886; Simpkin, Andrew/0000-0002-4975-444X; Fobelets, Maaike/0000-0002-8316-6422; Putman, Koen/0000-0002-7235-3759; Daly, Deirdre/0000-0003-3045-9894; Healy, Patricia/0000-0003-0865-7050			OptiBIRTH: a cluster randomised trial of a complex intervention to increase vaginal birth after caesarean section								BMC PREGNANCY AND CHILDBIRTH				20	1					143			10.1186/s12884-020-2829-y							Article	MAR 6 2020	2020	Background Despite evidence supporting the safety of vaginal birth after caesarean section (VBAC), rates are low in many countries. Methods OptiBIRTH investigated the effects of a woman-centred intervention designed to increase VBAC rates through an unblinded cluster randomised trial in 15 maternity units with VBAC rates < 35% in Germany, Ireland and Italy. Sites were matched in pairs or triplets…									4
J	Lagendijk, J.; Been, J. V.; Ernst-Smelt, H. E.; Bonsel, G. J.; Bertens, L. C. M.; Steegers, E. A. P.				Been, Jasper/AFJ-5181-2022; Bertens, Loes CM/AAV-4664-2020	Been, Jasper/0000-0002-4907-6466; Bertens, Loes CM/0000-0003-0897-0709; Lagendijk, Jacqueline/0000-0002-7178-8910			Client-tailored maternity care to increase maternal empowerment: cluster randomized controlled trial protocol; the healthy pregnancy 4 All-2 program								BMC PREGNANCY AND CHILDBIRTH				19						4			10.1186/s12884-018-2155-9							Article	JAN 3 2019	2019	BackgroundThe postpartum period is an important period for preventive strategies as common maternal and child health risks may become manifest. Women with a lower socioeconomic status tend to have lower maternal empowerment. Increasing their risks of adverse maternal and child health outcomes. This study aims to assess the effectiveness of a primary care level intervention. Delivered to maternity…									3
J	Aboulghar, Mona Mohamed; El-Faissal, Yahia; Kamel, Ahmed; Mansour, Ragaa; Serour, Gamal; Aboulghar, Mohamed; Islam, Yomna					Aboulghar, Mohamed/0000-0002-3935-6501			The effect of early administration of rectal progesterone in IVF/ICSI twin pregnancies on the preterm birth rate: a randomized trial								BMC PREGNANCY AND CHILDBIRTH				20	1					351			10.1186/s12884-020-03033-4							Article	JUN 9 2020	2020	Background The rate of multiple pregnancies in IVF/ICSI ranges from 20 to 30%. The incidence of preterm birth in multiple pregnancies is as high as 60% and is even higher in pregnancies conceived after IVF & ICSI. The effect of progesterone on prevention of preterm birth in twins is controversial. Our group has proven a positive effect in reduction of preterm birth, by starting progesterone from …									3
J	Charles, Dyanna; Anger, Holly; Dabash, Rasha; Darwish, Emad; Ramadan, Mohamed Cherine; Mansy, Amr; Salem, Yomna; Dzuba, Ilana G.; Byrne, Meagan E.; Breebaart, Miral; Winikoff, Beverly								Intramuscular injection, intravenous infusion, and intravenous bolus of oxytocin in the third stage of labor for prevention of postpartum hemorrhage: a three-arm randomized control trial								BMC PREGNANCY AND CHILDBIRTH				19						38			10.1186/s12884-019-2181-2							Article	JAN 18 2019	2019	BackgroundOxytocin for postpartum hemorrhage (PPH) prophylaxis is commonly administered by either intramuscular (IM) injection or intravenous (IV) infusion with both routes recommended equally and little discussion of potential differences between the two. This trial assesses the effectiveness and safety of 10IU oxytocin administered as IM injection versus IV infusion and IV bolus during the thir…									14
J	Stith, Briana J.; Buls, Samantha M.; Keim, Sarah A.; Thung, Stephen F.; Klebanoff, Mark A.; Landon, Mark B.; Gabbe, Steven G.; Gandhi, Kajal K.; Oza-Frank, Reena								Moms in motion: weight loss intervention for postpartum mothers after gestational diabetes: a randomized controlled trial								BMC PREGNANCY AND CHILDBIRTH				21	1					461			10.1186/s12884-021-03886-3							Article	JUN 29 2021	2021	BackgroundUp to 50 % of women with gestational diabetes mellitus (GDM) will receive a diagnosis of type 2 diabetes mellitus (T2DM) within a decade after pregnancy. While excess postpartum weight retention exacerbates T2DM risk, lifestyle changes and behavior modifications can promote healthy postpartum weight loss and contribute to T2DM prevention efforts. However, some women have difficulty prio…									0
J	Dinmohammadi, Sepideh; Dadashi, Mohsen; Ahmadnia, Elahe; Janani, Leila; Kharaghani, Roghieh				Kharaghani, Roghieh/M-9068-2016	Kharaghani, Roghieh/0000-0003-2276-0433			The effect of solution-focused counseling on violence rate and quality of life of pregnant women at risk of domestic violence: a randomized controlled trial								BMC PREGNANCY AND CHILDBIRTH				21	1					221			10.1186/s12884-021-03674-z							Article	MAR 20 2021	2021	BackgroundDomestic violence during pregnancy as one of the most common social problems and major challenges of health systems can affect the health of the mother and fetus. The study aimed to compare the two groups of intervention based on solution-focused counseling and control in terms of violence and quality of life amounts in women who had experienced domestic violence.MethodsA randomized con…									6
J	Paffoni, Alessio; Somigliana, Edgardo; Sarais, Veronica; Ferrari, Stefania; Reschini, Marco; Makieva, Sofia; Papaleo, Enrico; Vigano, Paola				Paffoni, Alessio/I-7404-2015; Papaleo, Enrico/AAN-9591-2021; Ferrari, Stefania/AET-1002-2022; Reschini, Marco/ABI-2191-2020	Paffoni, Alessio/0000-0003-3112-3161; Papaleo, Enrico/0000-0003-0281-9143; Ferrari, Stefania/0000-0001-8542-4598; Reschini, Marco/0000-0002-9868-3043; somigliana, edgardo/0000-0002-0223-0032			Effect of vitamin D supplementation on assisted reproduction technology (ART) outcomes and underlying biological mechanisms: protocol of a randomized clinical controlled trial. The supplementation of vitamin D and reproductive outcome (SUNDRO) study								BMC PREGNANCY AND CHILDBIRTH				19	1					395			10.1186/s12884-019-2538-6							Article	NOV 1 2019	2019	Background Vitamin D plays an important role in human physiology and pathology. The receptor for vitamin D regulates 0.5-5% of the human genome. Accordingly, vitamin D insufficiency has been shown to increase the risk of several diseases. In recent years, based on growing evidence, on a role of vitamin D has been also postulated in reproductive health both in animals and humans, especially in fem…									14
J	Whybrow, Rebecca; Webster, Louise M.; Seed, Paul T.; Sandall, Jane; Chappell, Lucy C.				whybrow, rebecca/HGE-8373-2022; Sandall, Jane/D-4146-2009	Sandall, Jane/0000-0003-2000-743X			The effectiveness of decision aids for pregnancy related decision-making in women with pre-pregnancy morbidity; systematic review and meta-analysis								BMC PREGNANCY AND CHILDBIRTH				22	1					81			10.1186/s12884-022-04402-x							Review	JAN 29 2022	2022	Introduction Women with pre-existing morbidity arising from medical conditions or previous caesarean section are at higher risk of adverse pregnancy outcomes compared to women without such morbidity. Women often face complex pregnancy-related decision-making that may be characterized by conflicting maternal and perinatal priorities. The aim of this systematic review and meta-analysis was to asses…									1
J	Rezaie, Ronya; Mohammad-Alizadeh-Charandabi, Sakineh; Nemati, Fatemeh; Mirghafourvand, Mojgan				Mohammad-Alizadeh-Charandabi, Sakineh/C-1218-2017	Mohammad-Alizadeh-Charandabi, Sakineh/0000-0003-4785-9333			The effect of self-care counseling on health practices of adolescent pregnant women: a randomized controlled trial								BMC PREGNANCY AND CHILDBIRTH				21	1					726			10.1186/s12884-021-04203-8							Article	OCT 27 2021	2021	Background: Pregnancy and childbirth at an early age are associated with potential risks and complications for adolescent mothers. Health practices are behaviors that can positively affect maternal and fetal health. This study aimed to investigate the effects of self-care counseling on health practices (main outcome), attitudes towards motherhood and pregnancy, and pregnancy symptoms (secondary o…									0
J	Rokicki, Slawa; Mwesigwa, Brian; Schmucker, Laura; Cohen, Jessica L.								Shedding light on quality of care: a study protocol for a randomized trial evaluating the impact of the Solar Suitcase in rural health facilities on maternal and newborn care quality in Uganda								BMC PREGNANCY AND CHILDBIRTH				19	1					306			10.1186/s12884-019-2453-x							Article	AUG 22 2019	2019	Background Continued progress in reducing maternal and newborn morbidity and mortality in low-income countries requires a renewed focus on quality of delivery care. Reliable electricity and lighting is a cornerstone of a well-equipped health system, but most primary maternity care facilities in sub-Saharan Africa are either not connected to the electrical grid or suffer frequent blackouts. Lack o…									3
J	Sonoda, Nozomi; Takahata, Kaori; Tarumi, Wataru; Shinohara, Kazuyuki; Horiuchi, Shigeko					SONODA, Nozomi/0000-0002-7013-4085			Changes in the cortisol and oxytocin levels of first-time pregnant women during interaction with an infant: a randomized controlled trial								BMC PREGNANCY AND CHILDBIRTH				21	1					162			10.1186/s12884-021-03609-8							Article	FEB 24 2021	2021	Background: During pregnancy, physiological, psychological, and social changes affect pregnant women's childcare anxiety and childrearing behavior. However, there are scarce reports on hormonal evaluation related to such anxiety and behavior. Herein, we evaluated changes in salivary cortisol (primary outcome) and oxytocin (secondary outcome) levels of first-time pregnant women when interacting wi…									2
J	Bracken, Hillary; Lightly, Kate; Mundle, Shuchita; Kerr, Robbie; Faragher, Brian; Easterling, Thomas; Leigh, Simon; Turner, Mark; Alfirevic, Zarko; Winikoff, Beverly; Weeks, Andrew					Weeks, Andrew/0000-0002-1909-337X; Lightly, Kate/0000-0001-7604-0891			Oral Misoprostol alone versus oral misoprostol followed by oxytocin for labour induction in women with hypertension in pregnancy (MOLI): protocol for a randomised controlled trial								BMC PREGNANCY AND CHILDBIRTH				21	1					537			10.1186/s12884-021-04009-8							Article	JUL 29 2021	2021	BackgroundEvery year approximately 30,000 women die from hypertensive disease in pregnancy. Magnesium sulphate and anti-hypertensives reduce morbidity, but delivery is the only cure. Low dose oral misoprostol, a prostaglandin E1 analogue, is a highly effective method for labour induction. Usually, once active labour has commenced, the misoprostol is replaced with an intravenous oxytocin infusion …									1
J	Schmitz, Thomas; Alberti, Corinne; Ursino, Moreno; Baud, Olivier; Aupiais, Camille		BETADOSE Study Grp; GROG Grp Recherche Gynecologie O		aupiais, camille/J-8386-2019; Ursino, Moreno/Y-1629-2019	aupiais, camille/0000-0001-7482-0405; Ursino, Moreno/0000-0002-5709-4322; Coste, Karen/0000-0003-0429-6964			Full versus half dose of antenatal betamethasone to prevent severe neonatal respiratory distress syndrome associated with preterm birth: study protocol for a randomised, multicenter, double blind, placebo-controlled, non-inferiority trial (BETADOSE)								BMC PREGNANCY AND CHILDBIRTH				19						67			10.1186/s12884-019-2206-x							Article	FEB 12 2019	2019	Background: Although antenatal betamethasone is recommended worldwide for women at risk of preterm delivery, concerns persist regarding the long-term effects associated with this treatment. Indeed, adverse events, mainly dose-related, have been reported. The current recommended dose of antenatal betamethasone directly derives from sheep experiments performed in the late 60's and has not been chal…									14
J	Shalaby, Mohamed A.; Maged, Ahmed M.; Al-Asmar, Amira; El Mahy, Mohamed; Al-Mohamady, Maged; Rund, Nancy Mohamed Ali								Safety and efficacy of preoperative tranexamic acid in reducing intraoperative and postoperative blood loss in high-risk women undergoing cesarean delivery: a randomized controlled trial								BMC PREGNANCY AND CHILDBIRTH				22	1					201			10.1186/s12884-022-04530-4							Article	MAR 14 2022	2022	Background: Objective to assess the value of preoperative tranexamic acid (TXA) in reduction of intraoperative and postoperative blood loss in high-risk cesarean delivery (CD).Methods: A double blind randomized controlled trial included 160 high risk women who underwent elective lower segment CD. They were equally randomized to receive either 1 g of TXA or placebo 15 min before surgery. The prima…									2
J	Bidgoli, Mahboobeh Rasoulzadeh; Roudsari, Robab Latifnejad; Montazeri, Ali				Montazeri, Ali/C-9276-2009; Rasoulzadeh Bidgoli, Mahboobeh/ABF-1919-2021	Montazeri, Ali/0000-0002-5198-9539; Latifnejad Roudsari, Robab/0000-0002-1438-8822			The effectiveness of a collaborative infertility counseling (CIC) on pregnancy outcome in women undergoing in vitro fertilization: a randomized trial								BMC PREGNANCY AND CHILDBIRTH				20	1					728			10.1186/s12884-020-03417-6							Article	DEC 25 2020	2020	BackgroundThe optimal objective of infertility treatments is to increase pregnancy rate. The aim of this study was to assess the effectiveness of a collaborative counseling program on pregnancy rate in women undergoing in vitro treatment.MethodsThis was a parallel group randomized trial on a sample of 60 women attending to an infertility research center affiliated to Mashhad University of Medical…									2
J	Ibrahim, Mohammed H.; Elfaki, Tahani; Elhassan, Elhassan M.; Abdelrahiem, Somia K.; Adam, Ishag					Ibrahim, Mohammed/0000-0001-8929-1294			The effectiveness of nifedipine/indomethacin combination therapy and nifedipine monotherapy for postponing preterm birth (25-34weeks of gestation) in Sudanese women: a randomized clinical trial study protocol								BMC PREGNANCY AND CHILDBIRTH				21	1					457			10.1186/s12884-021-03951-x							Article	JUN 29 2021	2021	BackgroundPreterm birth is the most common cause of neonatal morbidity and mortality. Tocolytics are considered a standard treatment for women with threatened preterm delivery to allow time for maternal steroid administration and transfer to referral centers with neonatal intensive care units. However, there is controversy about the best tocolytic therapy to be considered as the first choice. The…									0
J	Sartorelli, Daniela Saes; Crivellenti, Livia Castro; Manochio-Pina, Marina Garcia; Baroni, Naiara Franco; Carvalho, Mariana Rinaldi; Diez-Garcia, Rosa Wanda; Franco, Laercio Joel				Sartorelli, Daniela Saes/E-1867-2013; Crivellenti, Lívia Castro/O-2067-2017; Baroni, Naiara Aparecida Franco/M-5412-2018; Sartorelli, Daniela/AAQ-5147-2021	Sartorelli, Daniela Saes/0000-0003-2028-3274; Crivellenti, Lívia Castro/0000-0002-9038-0996; Baroni, Naiara Aparecida Franco/0000-0001-8003-5315; Sartorelli, Daniela/0000-0003-2028-3274; Carvalho, Mariana/0000-0002-6409-2579; Diez-Garcia, Rosa Wanda/0000-0002-7062-974X			Study Protocol effectiveness of a nutritional intervention based on encouraging the consumption of unprocessed and minimally processed foods and the practice of physical activities for appropriate weight gain in overweight, adult, pregnant women: a randomized controlled trial								BMC PREGNANCY AND CHILDBIRTH				20	1					24			10.1186/s12884-019-2672-1							Article	JAN 7 2020	2020	Background Evidence from observational studies suggests that a greater intake of ultra-processed foods during pregnancy is associated with a higher chance of obesity, increased gestational weight gain, and neonatal adiposity. The aim of the present study is to evaluate the effectiveness of a nutritional intervention based on encouraging the consumption of unprocessed and minimally processed foods…									2
J	Lanssens, Dorien; Thijs, Inge M.; Gyselaers, Wilfried		PREMOM II Consortium			Lanssens, Dorien/0000-0003-2442-656X			Design of the Pregnancy REmote MOnitoring II study (PREMOM II): a multicenter, randomized controlled trial of remote monitoring for gestational hypertensive disorders								BMC PREGNANCY AND CHILDBIRTH				20	1					626			10.1186/s12884-020-03291-2							Article	OCT 15 2020	2020	BackgroundObservational data from the retrospective, non-randomized Pregnancy REmote MOnitoring I (PREMOM I) study showed that remote monitoring (RM) may be beneficial for prenatal observation of women at risk for gestational hypertensive disorders (GHD) in terms of clinical outcomes, health economics, and stakeholder perceptions. PREMOM II is a prospective, randomized, multicenter follow-up stud…									3
J	Ruiz, R Jeanne; Grimes, Kristyn; Spurlock, Elizabeth; Stotts, Angela; Northrup, Thomas F; Villarreal, Yolanda; Suchting, Robert; Cernuch, Melissa; Rivera, Liza; Stowe, Raymond P; Pickler, Rita H					Spurlock, Elizabeth/0000-0002-7781-7962; RUIZ, ROBERTA/0000-0001-8286-642X			The mastery lifestyle intervention to reduce biopsychosocial risks for pregnant Latinas and African Americans and their infants: protocol for a randomized controlled trial.								BMC pregnancy and childbirth				22	1			979	979				10.1186/s12884-022-05284-9							Clinical Trial Protocol; Journal Article	2022 Dec 28	2022	BACKGROUND: Pregnant Mexican Americans (hereafter called Latinas) and Black/African American women are at increased risk for psychological distress, contributing to preterm birth and low birthweight; acculturative stress combined with perceived stress elevates depressive symptoms in Latinas. Based on our prior research using a psychoneuroimmunology framework, we identified psychological and neuro…									0
J	Xie, Weihua; Dai, Pinyuan; Qin, Yu; Wu, Ming; Yang, Bingquan; Yu, Xiaojin								Effectiveness of telemedicine for pregnant women with gestational diabetes mellitus: an updated meta-analysis of 32 randomized controlled trials with trial sequential analysis								BMC PREGNANCY AND CHILDBIRTH				20	1								10.1186/s12884-020-02892-1							Article	APR 6 2020	2020	BackgroundGestational diabetes mellitus (GDM) is now a global health problem. Poor blood glucose control during pregnancy may lead to maternal and neonatal/foetal complications. Recently, the development of information and communication technology has resulted in new technical support for the clinical care of GDM. Telemedicine is defined as health services and medical activities provided by healt…									39
J	Fathalian, Manizheh; Lotfi, Razieh; Faramarzi, Mahbobeh; Qorbani, Mostafa				Qorbani, Mostafa/M-8171-2017				The effect of virtual cognitive-behavioral sexual counseling on sexual function and sexual intimacy in pregnant women: a randomized controlled clinical trial								BMC PREGNANCY AND CHILDBIRTH				22	1					616			10.1186/s12884-022-04932-4							Article	AUG 4 2022	2022	Background & aim Pregnancy is associated with numerous physical and psychological changes and affects the sexual function of couples. Since the root of many marital problems lies in the quality of the relationship and sexual function, the present study investigates the effect of virtual cognitive-behavioral sexual counseling on pregnant women's sexual function and intimacy. Methods & Materials Th…									0
J	Ahmadpour, Parivash; Moosavi, Sanaz; Mohammad-Alizadeh-Charandabi, Sakineh; Jahanfar, Shayesteh; Mirghafourvand, Mojgan								Effect of implementing a birth plan on maternal and neonatal outcomes: a randomized controlled trial								BMC PREGNANCY AND CHILDBIRTH				22	1					862			10.1186/s12884-022-05199-5							Article	NOV 22 2022	2022	Background: The birth plan is an approach for pregnant women to offering their expectations of labor and birth. The purpose of this study was to investigate the effect of birth plan on maternal and neonatal outcomes.Methods: This study was a randomized controlled clinical trial performed on 106 pregnant women, 32-36 weeks of pregnancy, referring to Taleghani educational hospital in Tabriz city-Ir…									0
J	Thongchan, Suparudeewan; Phupong, Vorapong								Oral dydrogesterone as an adjunctive therapy in the management of preterm labor: a randomized, double blinded, placebo-controlled trial								BMC PREGNANCY AND CHILDBIRTH				21	1					90			10.1186/s12884-021-03562-6							Article	JAN 28 2021	2021	BackgroundPreterm birth is a major challenge in obstetric and perinatal care. It is the leading cause of neonatal death. The primary aim of this study was to evaluate the efficacy of oral dydrogesterone on latency period in managing preterm labor. The secondary aims were to evaluate the gestational age at delivery, percentage of preterm delivery before 34 weeks and 37 weeks, time to recurrent ute…									0
J	Deruelle, Philippe; Lelorain, Sophie; Deghilage, Sylvie; Couturier, Emmanuelle; Guilbert, Elodie; Berveiller, Paul; Senat, Marie Victoire; Vayssiere, Christophe; Sentilhes, Loic; Perrotin, Franck; Gallot, Denis; Chauleur, Celine; Sananes, Nicolas; Roth, Emmanuel; Luton, Dominique; Caputo, Marie; Lorio, Elodie; Chatelet, Carla; Couster, Julien; Timbely, Oumar; Doret-Dion, Muriel; Duhamel, Alain; P…				VAYSSIERE, Christophe/AAE-3709-2019; Lelorain, Sophie/GYU-5876-2022; Perrotin, Franck/AAL-8833-2021; Deruelle, Philippe/O-3689-2016	VAYSSIERE, Christophe/0000-0001-7057-768X; Perrotin, Franck/0000-0001-9694-6658; Lelorain, Sophie/0000-0002-7956-2019; Deruelle, Philippe/0000-0003-4273-6553			Rationale and design of ePPOP-ID: a multicenter randomized controlled trial using an electronic-personalized program for obesity in pregnancy to improve delivery								BMC PREGNANCY AND CHILDBIRTH				20	1					602			10.1186/s12884-020-03288-x							Article	OCT 7 2020	2020	BackgroundPre-pregnancy obesity and excessive gestational weight gain (GWG) are established risk factors for adverse pregnancy, delivery and birth outcomes. Pregnancy is an ideal moment for nutritional interventions in order to establish healthier lifestyle behaviors in women at high risk of obstetric and neonatal complications.MethodsElectronic-Personalized Program for Obesity during Pregnancy t…									1
J	Morrison, Joanna; Tumbahangphe, Kirti; Sen, Aman; Gram, Lu; Budhathoki, Bharat; Neupane, Rishi; Thapa, Rita; Dahal, Kunta; Thapa, Bidur; Manandhar, Dharma; Costello, Anthony; Osrin, David					Morrison, Joanna/0000-0002-9241-8863; Thapa Budhathoki, Rita/0000-0003-1942-9635			Health management committee strengthening and community mobilisation through women's groups to improve trained health worker attendance at birth in rural Nepal: a cluster randomised controlled trial								BMC PREGNANCY AND CHILDBIRTH				20	1								10.1186/s12884-020-02960-6							Article	MAY 6 2020	2020	BackgroundEngaging citizens and communities to make services accountable is vital to achieving health development goals. Community participation in health management committees can increase public accountability of health services. We conducted a cluster randomised controlled trial to test the impact of strengthened health management committees (HMCs) and community mobilisation through women's gr…									4
J	Bunik, Maya; Jimenez-Zambrano, Andrea; Solano, Michael; Beaty, Brenda L.; Juarez-Colunga, Elizabeth; Zhang, Xuhong; Moore, Susan L.; Bull, Sheana; Leiferman, Jenn A.								Mother's Milk Messaging (TM): trial evaluation of app and texting for breastfeeding support								BMC PREGNANCY AND CHILDBIRTH				22	1					660			10.1186/s12884-022-04976-6							Article	AUG 24 2022	2022	Background New mothers experience BF challenges but have limited evidence-based technology-enabled support. Objectives 1) Determine if using the Mother's Milk Messaging (TM) app improved aspects of breastfeeding and breastfeeding rates and 2) Describe engagement as well as themes from the qualitative feedback on the app. Method Randomized Controlled Trial National sample of primiparous, singleton…									0
J	Stegwee, S. I.; Jordans, I. P. M.; van der Voet, L. F.; Bongers, M. Y.; de Groot, C. J. M.; Lambalk, C. B.; de Leeuw, R. A.; Hehenkamp, W. J. K.; van de Ven, P. M.; Bosmans, J. E.; Pajkrt, E.; Bakkum, E. A.; Radder, C. M.; Hemelaar, M.; van Baal, W. M.; Visser, H.; van Laar, J. O. E. H.; van Vliet, H. A. A. M.; Rijnders, R. J. P.; Sueters, M.; Janssen, C. A. H.; Hermes, W.; Feitsma, A. H.; Kapite…				de Leeuw, Robert/GNH-1513-2022	de Leeuw, Robert/0000-0002-9344-7754; Lambalk, Cornelis/0000-0003-3947-5129; Hehenkamp, Wouter/0000-0003-3678-7899; de Groot, Christianne/0000-0003-3277-2542; Bosmans, Judith/0000-0002-1443-1026			Single- versus double-layer closure of the caesarean (uterine) scar in the prevention of gynaecological symptoms in relation to niche development - the 2Close study: a multicentre randomised controlled trial								BMC PREGNANCY AND CHILDBIRTH				19						85			10.1186/s12884-019-2221-y							Article	MAR 4 2019	2019	BackgroundDouble-layer compared to single-layer closure of the uterus after a caesarean section (CS) leads to a thicker myometrial layer at the site of the CS scar, also called residual myometrium thickness (RMT). It possibly decreases the development of a niche, which is an interruption of the myometrium at the site of the uterine scar. Thin RMT and a niche are associated with gynaecological sym…									13
J	Gibby, Cheryl L. K.; Palacios, Cristina; Campos, Maribel; Graulau, Rafael E.; Banna, Jinan					Banna, Jinan/0000-0003-0695-1205; Campos, Maribel/0000-0002-7744-3550; Palacios, Cristina/0000-0001-9437-0376			Acceptability of a text message-based intervention for obesity prevention in infants from Hawai'i and Puerto Rico WIC								BMC PREGNANCY AND CHILDBIRTH				19	1					291			10.1186/s12884-019-2446-9							Article	AUG 13 2019	2019	Background Low-income and minority children are at increased risk for obesity. Text messaging offers advantages for delivering education, but few studies have assessed the acceptability of text messaging in interventions aimed at preventing excessive weight gain in infants. This study investigated the acceptability of a text message-based intervention for prevention of excessive weight gain in in…									5
J	Groten, T.; Lehmann, T.; Schleussner, E.		PETN Study Grp		Groten, Tanja/G-7339-2018; Pecks, Ulrich/D-1190-2012	Pecks, Ulrich/0000-0002-0784-1262			Does Pentaerytrithyltetranitrate reduce fetal growth restriction in pregnancies complicated by uterine mal-perfusion? Study protocol of the PETN-study: a randomized controlled multicenter-trial								BMC PREGNANCY AND CHILDBIRTH				19	1					336			10.1186/s12884-019-2456-7							Article	SEP 14 2019	2019	Background Affecting approximately 10% of pregnancies, fetal growth restriction (FGR), is the most important cause of perinatal mortality and morbidity. Impaired placental function and consequent mal-perfusion of the placenta is the leading cause of FGR. Although, screening for placental insufficiency based on uterine artery Doppler measurement is well established, there is no treatment option fo…									5
J	Sbrilli, Marissa D.; Duncan, Larissa G.; Laurent, Heidemarie K.					Sbrilli, Marissa/0000-0001-5476-7117			Effects of prenatal mindfulness-based childbirth education on child-bearers' trajectories of distress: a randomized control trial								BMC PREGNANCY AND CHILDBIRTH				20	1					623			10.1186/s12884-020-03318-8							Article	OCT 15 2020	2020	BackgroundThe perinatal period is a time of immense change, which can be a period of stress and vulnerability for mental health difficulties. Mindfulness-based interventions have shown promise for reducing distress, but further research is needed to identify long-term effects and moderators of mindfulness training in the perinatal period.MethodsThe current study used data from a pilot randomized …									4
J	Shen, Quan; Huang, Can-Ran; Rong, Liu; Ju, Shan; Redding, Sharon R.; Ouyang, Yan-Qiong; Wang, Rong								Effects of needs-based education for prenatal anxiety in advanced multiparas: a randomized controlled trial								BMC PREGNANCY AND CHILDBIRTH				22	1					301			10.1186/s12884-022-04620-3							Article	APR 8 2022	2022	Background: Prenatal anxiety is a common concern which may have adverse effects on maternal and infant health outcomes. Studies addressing needs-based education interventions for prenatal anxiety are limited.Aim: To explore the effects of needs-based education on alleviating prenatal anxiety among advanced multiparas when compared with routine prenatal health education.Methods: A total of 86 adva…									1
J	Flaathen, Eva Marie Engebakken; Henriksen, Lena; Smastuen, Milada Cvancarova; Schei, Berit; Taft, Angela; Noll, Josef; Garnweidner-Holme, Lisa; Lukasse, Mirjam								Safe Pregnancy intervention for intimate partner violence: a randomised controlled trial in Norway among culturally diverse pregnant women								BMC PREGNANCY AND CHILDBIRTH				22	1					144			10.1186/s12884-022-04400-z							Article	FEB 21 2022	2022	Background Intimate partner violence (IPV) during pregnancy is a global health problem with adverse consequences for mothers, infants and families. We hypothesise that information about IPV and safety behaviours during pregnancy has the potential to increase quality of life and the use of safety behaviours and prevent IPV. Methods A multicentre randomised controlled trial among culturally diverse…									1
J	Dupont, Charlotte; Aegerter, Philippe; Foucaut, Aude-Marie; Reyre, Aymeric; Lhuissier, Francois J.; Bourgain, Marie; Chabbert-Buffet, Nathalie; Cedrin-Durnerin, Isabelle; Selleret, Lise; Cosson, Emmanuel; Levy, Rachel				AEGERTER, Philippe/AAY-6003-2021; Dupont, Charlotte/AAL-8780-2020	AEGERTER, Philippe/0000-0002-9156-5028; Lhuissier, Francois/0000-0003-1491-5896; Reyre, Aymeric/0000-0002-3592-8859			Effectiveness of a therapeutic multiple-lifestyle intervention taking into account the periconceptional environment in the management of infertile couples: study design of a randomized controlled trial - the PEPCI study								BMC PREGNANCY AND CHILDBIRTH				20	1					322			10.1186/s12884-020-2855-9							Article	MAY 26 2020	2020	Background Infertility is defined as the inability to conceive after 12 months of unprotected intercourse. It affects approximately one in six couples seeking pregnancy in France or western countries. Many lifestyle factors of the couples' pre and peri-conceptional environment (weight, diet, alcohol, tobacco, coffee, drugs, physical activity, stress, sleep horizontal ellipsis ) have been identifi…									6
J	Bei, Bei; Pinnington, Donna M.; Shen, Lin; Blumfield, Michelle; Drummond, Sean P. A.; Newman, Louise K.; Manber, Rachel				Manber, Rachel/GQI-3672-2022; Bei, Bei/I-2560-2014	Bei, Bei/0000-0001-9660-6573			A scalable cognitive behavioural program to promote healthy sleep during pregnancy and postpartum periods: protocol of a randomised controlled trial (the SEED project)								BMC PREGNANCY AND CHILDBIRTH				19						254			10.1186/s12884-019-2390-8							Article	JUL 22 2019	2019	BackgroundPoor sleep, including symptoms of insomnia are common during pregnancy and postpartum periods. Poor sleep during the perinatal period is linked to impaired daytime functioning, mood disturbance, and risk for chronic insomnia. Cognitive behavioural therapy (CBT) is consistently shown to be efficacious in treating insomnia, but it is largely inaccessible to new mothers, and surprisingly, …									7
J	Li, Jingyu; Chen, Qiaoli; Wang, Jiang; Huang, Guoning; Ye, Hong					huang, guoning/0000-0003-0196-3709; li, Jingyu/0000-0003-0136-532X			Does growth hormone supplementation improve oocyte competence and IVF outcomes in patients with poor embryonic development? A randomized controlled trial								BMC PREGNANCY AND CHILDBIRTH				20	1								10.1186/s12884-020-03004-9							Article	MAY 20 2020	2020	BackgroundMany studies have demonstrated the benefits of the addition of growth hormone (GH) to the controlled ovarian stimulation protocol in vitro fertilization (IVF) cycles in poor-respond patients, but the effect of GH on patients with poor embryonic development remain unclear. This paper was designed to investigate the efficacy of GH co-treatment during IVF for the patients with poor embryon…									12
J	Jose, Ambily; Mahey, Reeta; Sharma, Jai Bhagwan; Bhatla, Neerja; Saxena, Renu; Kalaivani, Mani; Kriplani, Alka								Comparison of ferric Carboxymaltose and iron sucrose complex for treatment of iron deficiency anemia in pregnancy- randomised controlled trial								BMC PREGNANCY AND CHILDBIRTH				19						54			10.1186/s12884-019-2200-3							Article	FEB 4 2019	2019	BackgroundTo evaluate the efficacy and safety of intravenous Ferric Carboxymaltose. (FCM) in comparison with intravenous Iron sucrose complex (ISC) for treatment of iron deficiency anemia in pregnancy.MethodsA randomized clinical trial was conducted from (January 2016-August 2017). at a tertiary hospital. Pregnant women diagnosed with moderate to severe iron deficiency anaemia were screened for t…									28
J	Girault, Aude; Goffinet, Francois; Le Ray, Camille		STOPOXY Trial; Grp Rech Obstet Gynecologie GROG			Carrara, Julie/0000-0001-7064-6008; Garabedian, Charles/0000-0003-2105-9784; Le Ray, Camille/0000-0003-0891-1063; Raia-Barjat, Tiphaine/0000-0002-4408-6075; girault, aude/0000-0002-6101-1200			Reducing neonatal morbidity by discontinuing oxytocin during the active phase of first stage of labor: a multicenter randomized controlled trial STOPOXY								BMC PREGNANCY AND CHILDBIRTH				20	1					640			10.1186/s12884-020-03331-x							Article	OCT 20 2020	2020	BackgroundOxytocin is effective in reducing labor duration, but can be associated with fetal and maternal complications such as neonatal acidosis and post-partum hemorrhage. When comparing discontinuing oxytocin in the active phase with continuing oxytocin infusion, previous studies were underpowered to show a reduction in neonatal morbidity. Thus, we aim at evaluating the impact of discontinuing…									1
J	Izquierdo, Alexandra; de la Fuente, Laura; Spies, Katharina; Rayward, Jennifer; Lopez, Lourdes; Lora, David; Galindo, Alberto					GALINDO IZQUIERDO, ALBERTO/0000-0002-1308-1474			Endometrial scratch vs no intervention in egg donation cycles: the ENDOSCRATCH trial protocol								BMC PREGNANCY AND CHILDBIRTH				20	1					333			10.1186/s12884-020-02958-0							Article	MAY 30 2020	2020	Background The effects of endometrial scratching (ES) on embryo implantation have been studied for many years. Several studies have shown better outcomes when performed on patients undergoing intrauterine insemination and in vitro fertilization (IVF) cycles, but many other reports have not been able to find these differences. As far as cycles with donor eggs are concerned, reported evidence is sc…									4
J	Flenady, V.; Gardener, G.; Boyle, F. M.; Callander, E.; Coory, M.; East, C.; Ellwood, D.; Gordon, A.; Groom, K. M.; Middleton, P. F.; Norman, J. E.; Warrilow, K. A.; Weller, M.; Wojcieszek, A. M.; Crowther, C.		IMPACT Clinical Trials Network		Gardener, Glenn/AAM-2241-2020; East, Christine/H-4938-2013; Ellwood, David Alan/GNW-4485-2022; Callander, Emily/M-5679-2017; Flenady, Vicki/O-9609-2014	Gardener, Glenn/0000-0002-8123-0718; East, Christine/0000-0002-1196-8426; Ellwood, David Alan/0000-0003-4512-6443; Gordon, Adrienne/0000-0002-2328-1066; Callander, Emily/0000-0001-7233-6804; Flenady, Vicki/0000-0001-8114-7677; Norman, Jane/0000-0001-6031-6953			My Baby's Movements: a stepped wedge cluster randomised controlled trial to raise maternal awareness of fetal movements during pregnancy study protocol								BMC PREGNANCY AND CHILDBIRTH				19	1					430			10.1186/s12884-019-2575-1							Article	NOV 21 2019	2019	Background Stillbirth is a devastating pregnancy outcome that has a profound and lasting impact on women and families. Globally, there are over 2.6 million stillbirths annually and progress in reducing these deaths has been slow. Maternal perception of decreased fetal movements (DFM) is strongly associated with stillbirth. However, maternal awareness of DFM and clinical management of women report…									10
J	Catling, Christine; Donovan, Helen; Phipps, Hala; Dale, Simeon; Chang, Sungwon					Chang, Sungwon/0000-0003-0723-3192			Group Clinical Supervision for midwives and burnout: a cluster randomized controlled trial								BMC PREGNANCY AND CHILDBIRTH				22	1					309			10.1186/s12884-022-04657-4							Article	APR 11 2022	2022	Background: There are major shortfalls in the midwifery workforce which has been exacerbated by the COVID 19 pandemic. Midwives have high levels of burnout and many, often early career midwives, are planning to leave the profession. There are reports of a poor workplace culture in maternity units, including bullying. Support is essential for the welfare of the workforce to be able to cope with th…									1
J	Bradley, Hayley A.; Campbell, Siobhan A.; Mulder, Roger T.; Henderson, Jaqueline M. T.; Dixon, Lesley; Boden, Joseph M.; Rucklidge, Julia J.								Can broad-spectrum multinutrients treat symptoms of antenatal depression and anxiety and improve infant development? Study protocol of a double blind, randomized, controlled trial (the 'NUTRIMUM' trial)								BMC PREGNANCY AND CHILDBIRTH				20	1					488			10.1186/s12884-020-03143-z							Article	AUG 25 2020	2020	Background: Untreated antenatal depression and anxiety can be associated with short and long term health impacts on the pregnant woman, her infant and the rest of the family. Alternative interventions to those currently available are needed. This clinical trial aims to investigate the efficacy and safety of a broad-spectrum multinutrient formula as a treatment for symptoms of depression and anxie…									0
J	Price, Joan T.; Vwalika, Bellington; Freeman, Bethany L.; Cole, Stephen R.; Mulenga, Helen B.; Winston, Jennifer; Mbewe, Felistas M.; Chomba, Elwyn; Mofenson, Lynne M.; Rouse, Dwight J.; Goldenberg, Robert L.; Stringer, Jeffrey S. A.				Mofenson, Lynne/P-9631-2019; Stringer, Jeffrey S. A./AAU-2342-2021	Mofenson, Lynne/0000-0002-2818-9808; Stringer, Jeffrey/0000-0002-9590-7216			Intramuscular 17-hydroxyprogesterone caproate to prevent preterm birth among HIV-infected women in Zambia: study protocol of the IPOP randomized trial								BMC PREGNANCY AND CHILDBIRTH				19						81			10.1186/s12884-019-2224-8							Article	FEB 27 2019	2019	BackgroundEach year, an estimated 15 million babies are born preterm, a global burden borne disproportionately by families in lower-income countries. Maternal HIV infection increases a woman's risk of delivering prematurely, and antiretroviral therapy (ART) may compound this risk. While prenatal progesterone prophylaxis prevents preterm birth among some high-risk women, it is unknown whether HIV-…									7
J	Lapuente-Ocamica, O.; Ugarte, L.; Lopez-Picado, A.; Sanchez-Refoyo, F.; Lete Lasa, Inaki; Echevarria, O.; Alvarez-Sala, J.; Farinas, A.; Bilbao, I.; Barbero, L.; Vicarregui, J.; Hernanz Chaves, R.; Paz Corral, D.; Lopez-Lopez, J. A.				Lasa, Iñigo/F-2947-2011; LOPEZ-PICADO, AMANDA/AAF-3948-2019	Lasa, Iñigo/0000-0002-6625-9221; LOPEZ-PICADO, AMANDA/0000-0002-5649-296X			Efficacy and safety of administering oral misoprostol by titration compared to vaginal misoprostol and dinoprostone for cervical ripening and induction of labour: study protocol for a randomised clinical trial								BMC PREGNANCY AND CHILDBIRTH				19						14			10.1186/s12884-018-2132-3							Article	JAN 8 2019	2019	BackgroundAmong the various methods available, the administration of prostaglandins is the most effective for inducing labour in women with an unfavourable cervix. Recent studies have compared treatment with various titrated doses of oral misoprostol with vaginal misoprostol or dinoprostone, indicating that the use of an escalating dose of an oral misoprostol solution is associated with a lower r…									5
J	Kawasaki, Maki; Mito, Asako; Waguri, Masako; Sato, Yuichi; Abe, Emiko; Shimada, Mayumi; Fukuda, Sayuri; Sasaki, Yuki; Fujikawa, Kei; Sugiyama, Takashi; Ota, Erika; Nakazawa, Jin; Okoshi, Tadashi; Takimoto, Hidemi; Honda, Yuka; Inoue, Eisuke; Hiramatsu, Yuji; Arata, Naoko				, 瀧本秀美/AAH-9938-2020; Takimoto, Hidemi/ABC-6850-2020	Takimoto, Hidemi/0000-0002-2751-8710			Protocol for an interventional study to reduce postpartum weight retention in obese mothers using the Internet of things and a mobile application: a randomized controlled trial (SpringMom)								BMC PREGNANCY AND CHILDBIRTH				21	1					582			10.1186/s12884-021-03998-w							Article	AUG 23 2021	2021	Background: Obese pregnant women are known to experience poorer pregnancy outcomes and are at higher risk of postnatal arteriosclerosis. Hence, weight control during and after pregnancy is important for reducing these risks. The objective of our planned randomized controlled trial is to evaluate whether the rate of change in body weight in obese women before pregnancy to 12 months postpartum woul…									0
J	Mehrotra, Ateev; Wolfberg, Adam; Shah, Neel T.; Plough, Avery; Weiseth, Amber; Blaine, Arianna, I; Noddin, Katie; Nakamoto, Carter H.; Richard, Jessica, V; Bradley, Dani								Impact of an educational program and decision tool on choice of maternity hospital: the delivery decisions randomized clinical trial								BMC PREGNANCY AND CHILDBIRTH				22	1					759			10.1186/s12884-022-05087-y							Article	OCT 10 2022	2022	Background: Reducing cesarean rates is a public health priority. To help pregnant people select hospitals with lower cesarean rates, numerous organizations publish publically hospital cesarean rate data. Few pregnant people use these data when deciding where to deliver. We sought to determine whether making cesarean rate data more accessible and understandable increases the likelihood of pregnant…									0
J	Karger, Shae; Bull, Claudia; Enticott, Joanne; Callander, Emily J.								Options for improving low birthweight and prematurity birth outcomes of indigenous and culturally and linguistically diverse infants: a systematic review of the literature using the social-ecological model								BMC PREGNANCY AND CHILDBIRTH				22	1					3			10.1186/s12884-021-04307-1							Review	JAN 3 2022	2022	Background Prematurity and low birthweight are more prevalent among Indigenous and Culturally and Linguistically Diverse infants. Methods To conduct a systematic review that used the social-ecological model to identify interventions for reducing low birthweight and prematurity among Indigenous or CALD infants. Scopus, PubMed, CINAHL, and Medline electronic databases were searched. Studies include…									4
J	Damhuis, Stefanie E.; Ganzevoort, Wessel; Duijnhoven, Ruben G.; Groen, Henk; Kumar, Sailesh; Heazell, Alexander E. P.; Khalil, Asma; Gordijn, Sanne J.					Duijnhoven, Ruben/0000-0002-4784-4396; Gordijn, Sanne/0000-0003-3915-8609; Ganzevoort, Wessel/0000-0002-7243-2115; Groen, Henk/0000-0002-6629-318X; Damhuis, Stefanie/0000-0001-8411-2816			The CErebro Placental RAtio as indicator for delivery following perception of reduced fetal movements, protocol for an international cluster randomised clinical trial; the CEPRA study								BMC PREGNANCY AND CHILDBIRTH				21	1					285			10.1186/s12884-021-03760-2							Article	APR 9 2021	2021	BackgroundRoutine assessment in (near) term pregnancy is often inaccurate for the identification of fetuses who are mild to moderately compromised due to placental insufficiency and are at risk of adverse outcomes, especially when fetal size is seemingly within normal range for gestational age. Although biometric measurements and cardiotocography are frequently used, it is known that these techni…									4
J	Witteveen, Anke B.; Henrichs, Jens; Walker, Annika L.; Bohlmeijer, Ernst T.; Burger, Huibert; Fontein-Kuipers, Yvonne; Schellevis, Francois G.; Stramrood, Claire A. I.; Olff, Miranda; Verhoeven, Corine J.; de Jonge, Ank				Witteveen, Anke/ABG-2957-2020; Henrichs, Jens/H-7678-2013; Kuipers, Yvonne/AAT-3998-2020; de Jonge, Ank/F-6475-2013	Witteveen, Anke/0000-0002-9636-7522; Henrichs, Jens/0000-0003-2238-4060; Kuipers, Yvonne/0000-0002-4200-0522; Olff, Miranda/0000-0003-1016-9515			Effectiveness of a guided ACT-based self-help resilience training for depressive symptoms during pregnancy: Study protocol of a randomized controlled trial embedded in a prospective cohort								BMC PREGNANCY AND CHILDBIRTH				20	1					705			10.1186/s12884-020-03395-9							Article	DEC 19 2020	2020	Background: During pregnancy, about 10 to 20% of women experience depressive symptoms. Subclinical depression increases the risk of peripartum depression, maternal neuro-endocrine dysregulations, and adverse birth and infant outcomes. Current treatments often comprise face-to-face psychological or pharmacological treatments that may be too intensive for women with subclinical depression leading t…									4
J	Bayat, Arezoo; Amiri-Farahani, Leila; Soleimani, Mehdi; Eshraghi, Nooshin; Haghani, Shima					soleimani, mehdi/0000-0002-2895-7563			Effect of short-term psychological intervention on anxiety of pregnant women with positive screening results for chromosomal disorders: a randomized controlled trial								BMC PREGNANCY AND CHILDBIRTH				21	1					757			10.1186/s12884-021-04206-5							Article	NOV 9 2021	2021	Background and aim: Prenatal diagnosis of fetal abnormalities is a critical and stressful event for women. Most pregnant women are concerned about fetal abnormalities and screening tests. Due to the importance of anxiety reduction in pregnant women, this study was conducted to determine the effect of short-term psychological intervention on the anxiety of pregnant women with positive screening re…									3
J	Crowther, Caroline A.; McCowan, Lesley M. E.; Rowan, Janet A.; Edlin, Richard; McKinlay, Christopher J. D.		GEMS Study Grp		McKinlay, Christopher JD/E-6263-2018	McKinlay, Christopher JD/0000-0003-1088-9467			Lower versus higher diagnostic criteria for the detection of gestational diabetes for reducing maternal and perinatal morbidity: study protocol for the GEMS randomised trial								BMC PREGNANCY AND CHILDBIRTH				20	1					547			10.1186/s12884-020-03252-9							Article	SEP 18 2020	2020	Background Gestational diabetes mellitus (GDM) has lifelong implications for the woman and her infant. Treatment reduces adverse maternal and perinatal outcomes although uncertainty remains about the optimal diagnostic criteria. The GEMS Trial aims to assess whether detection and treatment of women with GDM using the lower International Association of Diabetes in Pregnancy Study Groups diagnostic…									5
J	de Araujo, Carla Adriane Leal; Ray, Joel Geoffrey; Figueiroa, Jose Natal; Alves, Joao Guilherme				Alves, João G/J-6483-2013	Alves, João G/0000-0002-9170-0808			BRAzil magnesium (BRAMAG) trial: a double-masked randomized clinical trial of oral magnesium supplementation in pregnancy								BMC PREGNANCY AND CHILDBIRTH				20	1					234			10.1186/s12884-020-02935-7							Article	APR 21 2020	2020	Background There is conflicting evidence about the role of oral magnesium supplementation in the prevention of preterm birth and related adverse outcomes. The objective of this study was to compare magnesium citrate with placebo in the prevention of adverse perinatal and maternal outcomes among women at higher risk. Methods This multicenter, double-masked, placebo-controlled randomized superiorit…									5
J	Karimi, Nazi; Molaee, Ghazaleh; Esfahani, Najimeh Tarkesh; Montazeri, Ali				Montazeri, Ali/C-9276-2009	Montazeri, Ali/0000-0002-5198-9539			Placental cord drainage and its outcomes at third stage of labor: a randomized controlled trial								BMC PREGNANCY AND CHILDBIRTH				22	1					570			10.1186/s12884-022-04877-8							Article	JUL 18 2022	2022	Background: The third stage of labor begins with the baby's birth and ends with the expulsion of the placenta and embryonic membranes. The prolongation of the third stage of labor, placental retention, subsequent issues such as postpartum hemorrhage, and manual removal of the placenta have adverse outcomes, which eventually affect the positive experience of delivery. The present study aimed to as…									0
J	Murray-Davis, Beth; Grenier, Lindsay; Atkinson, Stephanie A.; Mottola, Michelle F.; Wahoush, Olive; Thabane, Lehana; Xie, Feng; Vickers-Manzin, Jennifer; Moore, Caroline; Hutton, Eileen K.				Atkinson, Stephanie/AAS-4146-2021	Atkinson, Stephanie/0000-0002-5680-7546; Hutton, Eileen/0000-0003-0895-7395			Experiences regarding nutrition and exercise among women during early postpartum: a qualitative grounded theory study								BMC PREGNANCY AND CHILDBIRTH				19	1					368			10.1186/s12884-019-2508-z							Article	OCT 21 2019	2019	Background Excess gestational weight gain has long- and short-term implications for women and children, and postpartum weight retention is associated with an increased risk of long-term obesity. Despite the existence of dietary and exercise guidelines, many women struggle to return to pre-pregnancy weight. Experiences of women in tackling postpartum weight loss are poorly understood. We undertook…									18
J	Tiruneh, Gizachew Tadele; Shiferaw, Chalachew Bekele; Worku, Alemayehu				Tiruneh, Gizachew Tadele/AAV-6638-2020	Tiruneh, Gizachew Tadele/0000-0002-5842-9518			Effectiveness and cost-effectiveness of home-based postpartum care on neonatal mortality and exclusive breastfeeding practice in low-and-middle-income countries: a systematic review and meta-analysis								BMC PREGNANCY AND CHILDBIRTH				19	1					507			10.1186/s12884-019-2651-6							Review	DEC 18 2019	2019	Background: Early postpartum facility discharge negatively impacts mothers' proper and effective use postnatal care. Cognizant of these facts, home-based postnatal care practices have been promoted to complement facility-based care to reduce neonatal mortality. This systematic review evaluated the effectiveness and cost-effectiveness of home-based postnatal care on exclusive breastfeeding practic…									8
J	Seiiedi-Biarag, Leila; Mirghafourvand, Mojgan; Esmaeilpour, Khalil; Hasanpour, Shirin				Mirghafourvand, Mojgan/G-3878-2015	Mirghafourvand, Mojgan/0000-0001-8360-4309			A randomized controlled clinical trial of the effect of supportive counseling on mental health in Iranian mothers of premature infants								BMC PREGNANCY AND CHILDBIRTH				21	1					6			10.1186/s12884-020-03502-w							Article	JAN 5 2021	2021	Background: Premature birth can affect maternal mental health. Considering that the mental health disorder in mothers may play a vital role in the growth and development of their children, therefore, this study was conducted to determine the effect of supportive counseling on mental health (primary outcome), mother-child bonding and infant anthropometric indices (secondary outcomes) in mothers of…									3
J	Camacho, Elizabeth M.; Whyte, Sonia; Stock, Sarah J.; Weir, Christopher J.; Norman, Jane E.; Heazell, Alexander E. P.					Whyte, Sonia/0000-0003-0878-4244; Weir, Christopher/0000-0002-6494-4903			Awareness of fetal movements and care package to reduce fetal mortality (AFFIRM): a trial-based and model-based cost-effectiveness analysis from a stepped wedge, cluster-randomised trial								BMC PREGNANCY AND CHILDBIRTH				22	1					235			10.1186/s12884-022-04563-9							Article	MAR 22 2022	2022	Background: The AFFIRM intervention aimed to reduce stillbirth and neonatal deaths by increasing awareness of reduced fetal movements (RFM) and implementing a care pathway when women present with RFM. Although there is uncertainty regarding the clinical effectiveness of the intervention, the aim of this analysis was to evaluate the cost-effectiveness.Methods: A stepped-wedge, cluster-randomised t…									1
J	van den Berg, Joyce; Hamel, Charlotte C.; Snijders, Marcus P.; Coppus, Sjors F.; Vandenbussche, Frank P.								Mifepristone and misoprostol versus misoprostol alone for uterine evacuation after early pregnancy failure: study protocol for a randomized double blinded placebo-controlled comparison (Triple M Trial)								BMC PREGNANCY AND CHILDBIRTH				19	1					443			10.1186/s12884-019-2497-y							Article	NOV 27 2019	2019	Background Early pregnancy failure (EPF) is a common complication of pregnancy. If women do not abort spontaneously, they will undergo medical or surgical treatment in order to remove the products of conception from the uterus. Curettage, although highly effective, is associated with a risk of complications; medical treatment with misoprostol is a safe and less expensive alternative. Unfortunatel…									9
J	Ameme, Donne Kofi; Akweongo, Patricia; Afari, Edwin Andrew; Noora, Charles Lwanga; Anthony, Richard; Kenu, Ernest								Effectiveness of adjunct telephone-based postnatal care on maternal and infant illness in the Greater Accra Region, Ghana: a randomized controlled trial								BMC PREGNANCY AND CHILDBIRTH				22	1					800			10.1186/s12884-022-05138-4							Article	OCT 29 2022	2022	Introduction Globally, postnatal care (PNC) is fraught with challenges. Despite high PNC coverages in Ghana's Greater Accra Region (GAR), maternal and newborn health outcomes are of great concern. In 2017, neonatal and post-neonatal mortality rates in GAR were 19 and 13 per 1000 live births respectively despite PNC coverages of 93% for at least one PNC and 87.5% for PNC within 48 hours post-deliv…									0
J	Khoddam, Shirin; Lotfi, Razieh; Kabir, Kourosh; Merghati-Khoei, Effat								The effect of a tele-educational intervention on modifying dysfunctional sexual beliefs of pregnant women: a randomized controlled trial								BMC PREGNANCY AND CHILDBIRTH				22	1					495			10.1186/s12884-022-04773-1							Article	JUN 17 2022	2022	Background & aim: Some cultural scenarios in pregnancy and childbirth reinforce dysfunctional sexual beliefs that reverse changes in the couple's sexual life. The present study aimed to investigate the effect of education by sending text messages on modifying dysfunctional sexual beliefs in pregnant women.Methods & materials: This study is a randomized clinical trial, and 82 eligible pregnant wom…									0
J	Liu, Ye; Li, Xiaoguang; Che, Xiangming; Zhao, Guosheng; Xu, Mingjun								Intraoperative cell salvage for obstetrics: a prospective randomized controlled clinical trial								BMC PREGNANCY AND CHILDBIRTH				20	1					452			10.1186/s12884-020-03138-w							Article	AUG 7 2020	2020	Background The latest basic studies and clinical evidence have confirmed the safety and efficacy of intraoperative autologous blood cell transfusion in cardiac surgery and orthopaedics. However, in caesarean section, there are still concerns about the contamination of amniotic fluid and foetal components, and consequently the application of intraoperative autologous blood cell transfusion is not …									5
J	Chuai, Yunhai; Jiang, Wen; Xu, Xiaobin; Wang, Aiming; Yao, Yuanqing; Chen, Lei					YAO, YUANQING/0000-0001-5942-4121			Maternal oxygen exposure may not change umbilical cord venous partial pressure of oxygen: non-random, paired venous and arterial samples from a randomised controlled trial								BMC PREGNANCY AND CHILDBIRTH				20	1					510			10.1186/s12884-020-03212-3							Article	SEP 4 2020	2020	BackgroundDespite the widespread use of oxygen (O-2) in intrauterine resuscitation, the obstetric scientists' understanding of O-2 therapy is full of contradictions. We tested the hypothesis that higher maternal arterial partial pressure of oxygen (PO2) is associated with higher umbilical cord venous PO2 (UvPO(2)).MethodsThis is a planned secondary analysis of a randomised controlled trial (RCT),…									4
J	Khalifa, Eissa; Mohammad, Hashem; Abdullah, Ameer; Abdel-Rasheed, Mazen; Khairy, Mohammed; Hosni, Mahmoud				Rasheed, Mazen Abdel/I-4665-2016	Rasheed, Mazen Abdel/0000-0001-5575-1782; mohammed, Hashem Fares/0000-0003-4060-0804			Role of suppression of endometriosis with progestins before IVF-ET: a non-inferiority randomized controlled trial								BMC PREGNANCY AND CHILDBIRTH				21	1					264			10.1186/s12884-021-03736-2							Article	MAR 30 2021	2021	Background: Endometriosis affects the responsiveness to ovarian stimulation. This study aimed to assess the role of Dienogest pretreatment for endometriosis suppression as compared to Gonadotropin-releasing hormone agonist (GnRHa) in patients with endometriosis pursuing IVF treatment.Methods: In this randomized controlled trial, 134 women with endometriosis-related infertility were randomly alloc…									2
J	Li, Jia; Shao, Xuecheng; Song, Shurong; Liang, Qian; Liu, Yang; Qi, Xiaojin								Immediate versus delayed induction of labour in hypertensive disorders of pregnancy: a systematic review and meta-analysis								BMC PREGNANCY AND CHILDBIRTH				20	1					735			10.1186/s12884-020-03407-8							Review	DEC 26 2020	2020	BackgroundMothers with hypertensive disorder of pregnancy can be managed with either immediate or delayed induction of labour with expectant monitoring of both mother and baby. There are risks and benefits associated with both the type of interventions. Hence, this review was conducted to compare outcomes of immediate and delayed induction of labour among women with hypertensive disorder of pregn…									2
J	Wingert, Aireen; Hartling, Lisa; Sebastianski, Meghan; Johnson, Cydney; Featherstone, Robin; Vandermeer, Ben; Wilson, R. Douglas								Clinical interventions that influence vaginal birth after cesarean delivery rates: Systematic Review & Meta-Analysis								BMC PREGNANCY AND CHILDBIRTH				19	1					529			10.1186/s12884-019-2689-5							Review	DEC 30 2019	2019	Background: To systematically review the literature on clinical interventions that influence vaginal birth after cesarean (VBAC) rates.Methods: We searched Ovid Medline, Ovid Embase, Wiley Cochrane Library, CINAHL via EBSCOhost; and Ovid PsycINFO. Additional studies were identified by searching for clinical trial records, conference proceedings and dissertations. Limits were applied for language …									14
J	Lu, Guolin; Yao, Wenshui; Chen, Xiaofen; Zhang, Sujing; Zhou, Min				lu, Andrew/AAN-1209-2021	/0000-0001-8042-2964			Remifentanil patient-controlled versus epidural analgesia on intrapartum maternal fever: a systematic review and meta-analysis								BMC PREGNANCY AND CHILDBIRTH				20	1					151			10.1186/s12884-020-2800-y							Review	MAR 12 2020	2020	Background Intravenous remifentanil patient-controlled analgesia (RPCA) is an alternative for epidural analgesia (EA) in labor pain relief. However, it remains unknown whether RPCA is superior to EA in decreasing the risk of intrapartum maternal fever during labor. Methods According to the Preferred Reporting Items for Systematic Reviews and Meta-Analyses (PRISMA) guidelines, a systematic review …									2
J	Amiri, Paria; Mirghafourvand, Mojgan; Esmaeilpour, Khalil; Kamalifard, Mahin; Ivanbagha, Reyhaneh				Mirghafourvand, Mojgan/AAW-3741-2020				The effect of distraction techniques on pain and stress during labor: a randomized controlled clinical trial								BMC PREGNANCY AND CHILDBIRTH				19	1					534			10.1186/s12884-019-2683-y							Article	DEC 30 2019	2019	Background: Pain control and the stress associated with labor and delivery are among the most important issues of health care system. Use of distraction techniques during childbirth is reported to reduce pain and stress of labor. However, there is a limited publication that looked on the effect of distraction techniques on labor pain and stress. Thus, the aim of this study was to determine the ef…									6
J	Byamugisha, Josaphat; Adero, Nancy; Kiwanuka, Tusuubira S.; Nalwadda, Christine K.; Ntuyo, Peter; Namagembe, Imelda; Nabunya, Evelyn; Nakirijja, Emily; Mwadime-Ngolo, Robert; Mukasa, David Christopher; Ononge, Sam								The effect of blister packaging Iron and Folate on adherence to medication and hemoglobin levels among pregnant women at National Referral Hospital antenatal clinics in a low to middle income country: a Randomised Controlled Trial (The IFAd Trial)								BMC PREGNANCY AND CHILDBIRTH				22	1					179			10.1186/s12884-022-04507-3							Article	MAR 3 2022	2022	Introduction: Anemia in pregnancy is an important global public health problem. It is estimated that 38% of pregnant women worldwide are anemic. In Africa, literature from observational studies show 20% of maternal deaths are attributed to anemia. In Uganda, 50% of pregnant women have iron deficiency anaemia. The proportion of pregnant women receiving Iron-Folic acid (IFA) supplementation has imp…									0
J	Igboke, Francis Nwabueze; Obi, Vitus Okwuchukwu; Dimejesi, Benedict Ikechukwu; Lawani, Lucky Osaheni				LUCKY, LAWANI OSAHENI/AAL-7502-2020	LUCKY, LAWANI OSAHENI/0000-0002-5350-7441			Tranexamic acid for reducing blood loss following vaginal delivery: a double-blind randomized controlled trial								BMC PREGNANCY AND CHILDBIRTH				22	1					178			10.1186/s12884-022-04462-z							Article	MAR 3 2022	2022	Background: Postpartum haemorrhage (PPH) is a major cause of maternal morbidity and mortality worldwide. Tranexamic acid (TXA) is a useful drug for prevention of PPH and merits evaluation in Nigeria, where PPH is the leading cause of maternal death (25%) and severe maternal morbidity. This study evaluates the efficacy of TXA in reducing blood loss following vaginal delivery.Methods: This was a do…									0
J	Hague, William M.; Callaway, Leonie; Chambers, Jennifer; Chappell, Lucy; Coat, Suzette; de Haan-Jebbink, Jiska; Dekker, Marloes; Dixon, Peter; Dodd, Jodie; Fuller, Maria; Gordijn, Sanne; Graham, Dorothy; Heikinheimo, Oskari; Hennessy, Annemarie; Kaaja, Risto; Khong, Teck Yee; Lampio, Laura; Louise, Jennie; Makris, Angela; Markus, Corey; Marschall, Hanns-Ulrich; Middleton, Philippa; Mol, Ben W.; M…				Ovadia, Caroline/S-8379-2019; Makris, Angela/HJG-7809-2022; Graham, Dorothy/GZL-8725-2022; Peek, Michael/D-5991-2016	Peek, Michael/0000-0001-6055-5129; Ovadia, Caroline/0000-0002-4859-0324; Callaway, Leonie/0000-0002-0137-9935; Gordijn, Sanne/0000-0003-3915-8609; Markus, Corey/0000-0002-5594-9737; Dixon, Peter/0000-0002-0197-2632			A multi-centre, open label, randomised, parallel-group, superiority Trial to compare the efficacy of URsodeoxycholic acid with RIFampicin in the management of women with severe early onset Intrahepatic Cholestasis of pregnancy: the TURRIFIC randomised trial								BMC PREGNANCY AND CHILDBIRTH				21	1					51			10.1186/s12884-020-03481-y							Article	JAN 12 2021	2021	BackgroundSevere early onset (less than 34weeks gestation) intrahepatic cholestasis of pregnancy (ICP) affects 0.1% of pregnant women in Australia and is associated with a 3-fold increased risk of stillbirth, fetal hypoxia and compromise, spontaneous preterm birth, as well as increased frequencies of pre-eclampsia and gestational diabetes. ICP is often familial and overlaps with other cholestatic…									9
J	Simas, Tiffany A. Moore; Brenckle, Linda; Sankaran, Padma; Masters, Grace A.; Person, Sharina; Weinreb, Linda; Ko, Jean Y.; Robbins, Cheryl L.; Allison, Jeroan; Byatt, Nancy				Masters, Grace/Y-9800-2018	Masters, Grace/0000-0001-6064-3786; Perera, Frederica/0000-0002-1364-9250			The PRogram In Support of Moms (PRISM): study protocol for a cluster randomized controlled trial of two active interventions addressing perinatal depression in obstetric settings								BMC PREGNANCY AND CHILDBIRTH				19						256			10.1186/s12884-019-2387-3							Article	JUL 22 2019	2019	BackgroundPerinatal depression, the most common pregnancy complication, is associated with negative maternal-offspring outcomes. Despite existence of effective treatments, it is under-recognized and under-treated. Professional organizations recommend universal screening, yet multi-level barriers exist to ensuring effective diagnosis, treatment, and follow-up. Integrating mental health and obstetr…									15
J	Hadizadeh-Talasaz, Fatemeh; Ghoreyshi, Faezeh; Mohammadzadeh, Fatemeh; Rahmani, Roghaieh								Effect of shared decision making on mode of delivery and decisional conflict and regret in pregnant women with previous cesarean section: a randomized clinical trial								BMC PREGNANCY AND CHILDBIRTH				21	1					144			10.1186/s12884-021-03615-w							Article	FEB 17 2021	2021	BackgroundThe promotion of vaginal birth after cesarean section (VBAC) is the best method for the reduction of repeated cesarean sections. Nonetheless, the decisional conflict which often results from inadequate patient involvement in decision making, may lead to delayed decision making and regret about the choices that were made. The present study aimed to determine the effect of shared decision…									9
J	Smith-Wade, Sarah; Kidson-Gerber, Giselle; Shand, Antonia; Grzeskowiak, Luke; Henry, Amanda				Shand, Antonia/AAB-7124-2021; Grzeskowiak, Luke/H-3885-2016	Henry, Amanda/0000-0002-7351-8922; Grzeskowiak, Luke/0000-0001-8554-4696; Smith-Wade, Sarah/0000-0001-7753-5810			The use of intravenous iron in pregnancy: for whom and when? A survey of Australian and New Zealand obstetricians								BMC PREGNANCY AND CHILDBIRTH				20	1					665			10.1186/s12884-020-03363-3							Article	NOV 4 2020	2020	Background: Iron deficiency anaemia in pregnancy (IDAP) affects 11-18% of Australian pregnancies and is associated with adverse perinatal outcomes. National prescribing data suggests the use of intravenous iron in pregnancy is increasingly common. This study aimed to: 1) Establish the current patterns of intravenous iron use by Fellows of the Royal Australian and New Zealand College of Obstetrici…									1
J	Kominiarek, Michelle A.; Lewkowitz, Adam K.; Carter, Ebony; Fowler, Susan A.; Simon, Melissa					kominiarek, michelle/0000-0003-0064-2399			Gestational weight gain and group prenatal care: a systematic review and meta-analysis								BMC PREGNANCY AND CHILDBIRTH				19						18			10.1186/s12884-018-2148-8							Review	JAN 9 2019	2019	BackgroundGroup visits for chronic medical conditions in non-pregnant populations have demonstrated successful outcomes including greater weight loss compared to individual visits for weight management. It is plausible that group prenatal care can similarly assist women in meeting gestational weight gain goals. The purpose of this study was to evaluate the effect of group vs. traditional prenatal…									5
J	Beetham, Kassia S.; Giles, Courtney; Noetel, Michael; Clifton, Vicki; Jones, Jacqueline C.; Naughton, Geraldine				Noetel, Michael/I-4534-2019; Clifton, Vicki/AAV-2749-2021	Noetel, Michael/0000-0002-6563-8203; Clifton, Vicki/0000-0002-4892-6748			The effects of vigorous intensity exercise in the third trimester of pregnancy: a systematic review and meta-analysis								BMC PREGNANCY AND CHILDBIRTH				19	1					281			10.1186/s12884-019-2441-1							Review	AUG 7 2019	2019	Background Fetal growth is dependent upon utero-placental vascular supply of oxygen and nutrients from the mother and has been proposed to be compromised by vigorous intensity exercise in the third trimester. The aim of this systematic review was to investigate the effects of vigorous intensity exercise performed throughout pregnancy, on infant and maternal outcomes. Methods Electronic searching …									45
J	Katenga-Kaunda, Lillian Ziyenda; Kamudoni, Penjani Rhoda; Holmboe-Ottesen, Gerd; Fjeld, Heidi E.; Mdala, Ibrahimu; Shi, Zumin; Iversen, Per Ole				Shi, Zumin/A-1093-2009	Shi, Zumin/0000-0002-3099-3299			Enhancing nutrition knowledge and dietary diversity among rural pregnant women in Malawi: a randomized controlled trial								BMC PREGNANCY AND CHILDBIRTH				21	1					644			10.1186/s12884-021-04117-5							Article	SEP 22 2021	2021	Background: In many sub-Saharan African countries, such as Malawi, antenatal care (ANC) services do not deliver sufficient nutrition awareness to improve adequate dietary intake in pregnancy. We therefore compared the effects of supplementary nutrition education and dietary counselling with routine ANC service on nutrition knowledge and dietary intakes among Malawian pregnant women.Methods: We us…									3
J	Altazan, Abby D.; Redman, Leanne M.; Burton, Jeffrey H.; Beyl, Robbie A.; Cain, Loren E.; Sutton, Elizabeth F.; Martin, Corby K.				Burton, Jeffrey/P-5910-2015	Burton, Jeffrey/0000-0001-5267-1277			Mood and quality of life changes in pregnancy and postpartum and the effect of a behavioral intervention targeting excess gestational weight gain in women with overweight and obesity: a parallel-arm randomized controlled pilot trial								BMC PREGNANCY AND CHILDBIRTH				19						50			10.1186/s12884-019-2196-8							Article	JAN 29 2019	2019	BackgroundIntensive lifestyle interventions in pregnancy have shown success in limiting gestational weight gain, but the effects on mood and quality of life in pregnancy and postpartum are less known. The purpose was to quantify changes in mental and physical quality of life and depressive symptoms across pregnancy and the postpartum period, to determine the association between gestational weight…									14
J	Eberle, Claudia; Loehnert, Maxine; Stichling, Stefanie				Eberle, Claudia/J-8855-2017	Eberle, Claudia/0000-0001-7878-2020			Effectivness of specific mobile health applications (mHealth-apps) in gestational diabtetes mellitus: a systematic review								BMC PREGNANCY AND CHILDBIRTH				21	1					808			10.1186/s12884-021-04274-7							Review	DEC 5 2021	2021	Background Gestational diabetes mellitus (GDM) emerges worldwide and is closely associated with short- and long-term health issues in women and their offspring, such as pregnancy and birth complications respectively comorbidities, Type 2 Diabetes (T2D), metabolic syndrome as well as cardiovascular diseases. Against this background, mobile health applications (mHealth-Apps) do open up new possibil…									2
J	Theiler, Regan N.; Butler-Tobah, Yvonne; Hathcock, Matthew A.; Famuyide, Abimbola								OB Nest randomized controlled trial: a cost comparison of reduced visit compared to traditional prenatal care								BMC PREGNANCY AND CHILDBIRTH				21	1					71			10.1186/s12884-021-03557-3							Article	JAN 21 2021	2021	BackgroundTraditional prenatal care includes up to 13 in person office visits, and the cost of this care is not well-described. Alternative models are being explored to better meet the needs of patients and providers. OB Nest is a telemedicine-enhanced program with a reduced frequency of in-person prenatal visits. The cost implications of connected care services added to prenatal care packages ar…									3
J	Pietersma, C. S.; Mulders, A. G. M. G. J.; Moolenaar, L. M.; Hunink, M. G. M.; Koning, A. H. J.; Willemsen, S. P.; Go, A. T. J. I.; Steegers, E. A. P.; Rousian, M.					Pietersma, Carsten/0000-0001-8807-3594			First trimester anomaly scan using virtual reality (VR FETUS study): study protocol for a randomized clinical trial								BMC PREGNANCY AND CHILDBIRTH				20	1					515			10.1186/s12884-020-03180-8							Article	SEP 7 2020	2020	BackgroundIn recent years it has become clear that fetal anomalies can already be detected at the end of the first trimester of pregnancy by two-dimensional (2D) ultrasound. This is why increasingly in developed countries the first trimester anomaly scan is being offered as part of standard care. We have developed a Virtual Reality (VR) approach to improve the diagnostic abilities of 2D ultrasoun…									1
J	Skeith, Leslie; Le Gal, Gregoire; de Vries, Johanna I. P.; Middeldorp, Saskia; Goddijn, Mariette; Kaaja, Risto; Gris, Jean-Christophe; Martinelli, Ida; Schleussner, Ekkehard; Petroff, David; Langlois, Nicole; Rodger, Marc A.		AFFIRM Investigators		Skeith, Leslie/AAW-1740-2021; Middeldorp, Saskia/ABI-8197-2020; GRIS, Jean-Christophe/AAA-2923-2019	Middeldorp, Saskia/0000-0002-1006-6420; Petroff, David/0000-0002-6916-1465; GRIS, Jean-Christophe/0000-0002-9899-9910; Rodger, Marc/0000-0001-8166-3487; Goddijn, Mariette/0000-0001-9928-9673; Skeith, Leslie/0000-0002-5587-398X			The risk of cesarean delivery after labor induction among women with prior pregnancy complications: a subgroup analysis of the AFFIRM study								BMC PREGNANCY AND CHILDBIRTH				19	1					455			10.1186/s12884-019-2615-x							Article	NOV 29 2019	2019	BackgroundTo determine the risk of cesarean delivery after labor induction among patients with prior placenta-mediated pregnancy complications (pre-eclampsia, late pregnancy loss, placental abruption or intrauterine growth restriction).MethodsThe AFFIRM database includes patient level data from 9 randomized controlled trials that evaluated the role of LMWH versus no LMWH during pregnancy to preve…									0
J	Bountogo, Mamadou; Sie, Ali; Zakane, Alphonse; Compaore, Guillaume; Ouedraogo, Thierry; Lebas, Elodie; Brogdon, Jessica; Nyatigo, Fanice; Arnold, Benjamin F.; Lietman, Thomas M.; Oldenburg, Catherine E.					Bountogo, Mamadou/0000-0001-5010-1617			Antenatal care attendance and risk of low birthweight in Burkina Faso: a cross-sectional study								BMC PREGNANCY AND CHILDBIRTH				21	1					825			10.1186/s12884-021-04310-6							Article	DEC 13 2021	2021	Background: Low birthweight is a major contributor to infant mortality. We evaluated the association between antenatal care (ANC) attendance and low birthweight among newborns in 5 regions of Burkina Faso.Methods: We utilized data from the baseline assessment of a randomized controlled trial evaluating azithromycin distribution during the neonatal period for prevention of infant mortality. Neonat…									0
J	Lettink, Adrie; Chaibekava, Karina; Smits, Luc; Langenveld, Josje; van de Laar, Rafli; Peeters, Babette; Verstappen, Marie-Louise; Dirksen, Carmen; Nieuwenhuijze, Marianne; Scheepers, Hubertina					Chaibekava, Karina/0000-0001-7813-6213; Smits, Luc/0000-0003-0785-1345			CCT: continuous care trial - a randomized controlled trial of the provision of continuous care during labor by maternity care assistants in the Netherlands								BMC PREGNANCY AND CHILDBIRTH				20	1					725			10.1186/s12884-020-03336-6							Article	DEC 25 2020	2020	BackgroundIn 2009, the Steering Committee for Pregnancy and Childbirth in the Netherlands recommended the implementation of continuous care during labor in order to improve perinatal outcomes. However, in current care, routine maternity caregivers are unable to provide this type of care, resulting in an implementation rate of less than 30%. Maternity care assistants (MCAs), who already play a nur…									1
J	de Araujo, Carla Adriane Leal; Oliveira, Larissa de Sousa; de Gusmao, Isabela Melo Buarque; Guimaraes, Angelica; Ribeiro, Moranna; Alves, Joao Guilherme Bezerra				Alves, João G/J-6483-2013	Alves, João G/0000-0002-9170-0808			Magnesium supplementation and preeclampsia in low-income pregnant women - a randomized double-blind clinical trial								BMC PREGNANCY AND CHILDBIRTH				20	1					208			10.1186/s12884-020-02877-0							Article	APR 9 2020	2020	Background: Preeclampsia is the major cause of maternal morbidity and mortality in developing countries. Magnesium sulfate is considered first-line therapy against eclampsia and magnesium deficiency in pregnancy has been associated with unfavourable perinatal outcomes. However there are doubts if magnesium supplementation during pregnancy can previne preeclampsia especially in population with hig…									3
J	Agras-Guardia, Maria; Martinez-Torres, Sara; Granado-Font, Ester; Palleja-Millan, Meritxell; Villalobos, Felipe; Patricio, Demetria; Ruiz, Francisca; Marin-Gomez, Francesc X; Duch, Jordi; Rey-Renones, Cristina; Martin-Lujan, Francisco				Marin-Gomez, Francesc X/X-1818-2018; Duch, Jordi/A-7000-2008	Marin-Gomez, Francesc X/0000-0002-6749-0468; Palleja, Meritxell/0000-0003-1985-8894; Martinez-Torres, Sara/0000-0003-0741-5674; Rey-Renones, Cristina/0000-0003-2017-8220; Duch, Jordi/0000-0003-2639-6333; Granado-Font, Esther/0000-0002-4484-6054			Effectiveness of an App for tobacco cessation in pregnant smokers (TOBBGEST): study protocol.								BMC pregnancy and childbirth				22	1			933	933				10.1186/s12884-022-05250-5							Clinical Trial Protocol; Journal Article	2022 Dec 13	2022	BACKGROUND: Tobacco consumption during pregnancy is one of the most modifiable causes of morbidity and mortality for both pregnant smokers and their foetus. Even though pregnant smokers are conscious about the negative effects of tobacco consumption, they also had barriers for smoking cessation and most of them continue smoking, being a major public health problem. The aim of this study is to det…									0
J	Boie, Sidsel; Glavind, Julie; Uldbjerg, Niels; Bakker, Jannet J. H.; van der Post, Joris A. M.; Steer, Philip J.; Bor, Pinar				Glavind, Julie/AAQ-2408-2020; Bor, Pinar/AAE-3652-2020; Boie, Sidsel/I-5773-2019; Bor, Pinar/GQH-4429-2022; Uldbjerg, Niels/O-2038-2016	Glavind, Julie/0000-0002-9856-6621; Bor, Pinar/0000-0001-5841-5418; Boie, Sidsel/0000-0002-8725-2117; van der Post, Joris/0000-0003-3311-2116; Uldbjerg, Niels/0000-0002-6449-6426			CONDISOX- continued versus discontinued oxytocin stimulation of induced labour in a double-blind randomised controlled trial								BMC PREGNANCY AND CHILDBIRTH				19	1					320			10.1186/s12884-019-2461-x							Article	SEP 2 2019	2019	Background Oxytocin is an effective drug for induction of labour, but is associated with serious adverse effects of which uterine tachysystole, fetal distress and the need of immediate delivery are the most common. Discontinuation of oxytocin once the active phase of labour is established could reduce the adverse effects. The objective is to investigate how the caesarean section rate is affected …									1
J	Herman, Dylan; Lor, Kar Yee; Qadree, Abdul; Horn, Daphne; D'Souza, Rohan				D'Souza, Rohan/F-7997-2016	D'Souza, Rohan/0000-0002-4049-2017			Composite adverse outcomes in obstetric studies: a systematic review								BMC PREGNANCY AND CHILDBIRTH				21	1					107			10.1186/s12884-021-03588-w							Review	FEB 5 2021	2021	Background: Composite outcomes are increasingly being used in obstetric trials. The aim of this systematic review is to critically appraise the use of composite outcomes in obstetric RCTs with an intention of identifying limitations and providing potential solutions for future research.Methods: The study protocol was prospectively registered. Medline, Embase, Cochrane Databases and were searched …									5
J	Zhao, Ge; Song, Guang; Liu, Jing				Zhao, Ge/GYU-4064-2022	Zhao, Ge/0000-0002-4789-6946			Safety and efficacy of double-balloon catheter for cervical ripening: a Bayesian network meta-analysis of randomized controlled trials								BMC PREGNANCY AND CHILDBIRTH				22	1					688			10.1186/s12884-022-04988-2							Article	SEP 6 2022	2022	Background Various methods are used for cervical ripening during the induction of labor. Mechanical and pharmacological methods are commonly used for cervical ripening. A double-balloon catheter was specifically developed to ripen the cervix and induce labor; however, the efficacy of the double-balloon catheter in cervical ripening compared to other methods is unknown. Methods We searched five da…									0
J	Runkel, Britta; Bein, Gregor; Sieben, Wiebke; Sow, Dorothea; Polus, Stephanie; Fleer, Daniel								Targeted antenatal anti-D prophylaxis for RhD-negative pregnant women: a systematic review								BMC PREGNANCY AND CHILDBIRTH				20	1								10.1186/s12884-020-2742-4							Review	FEB 7 2020	2020	BackgroundAll non-sensitized Rhesus D (RhD)-negative pregnant women in Germany receive antenatal anti-D prophylaxis without knowledge of fetal RhD status. Non-invasive prenatal testing (NIPT) of cell-free fetal DNA in maternal plasma could avoid unnecessary anti-D administration. In this paper, we systematically reviewed the evidence on the benefit of NIPT for fetal RhD status in RhD-negative pre…									6
J	Liu, Jenny X.; Shen, Jennifer; Wilson, Nicholas; Janumpalli, Svetha; Stadler, Patrick; Padian, Nancy								Conditional cash transfers to prevent mother-to-child transmission in low facility-delivery settings: evidence from a randomised controlled trial in Nigeria								BMC PREGNANCY AND CHILDBIRTH				19						32			10.1186/s12884-019-2172-3							Article	JAN 16 2019	2019	BackgroundNigeria suffers from the highest burden of mother-to-child transmission worldwide. To increase retention in care and prevention programmes, we piloted and evaluated a conditional cash transfer (CCT) programme for preventing mother-to-child transmission (PMTCT) in Akwa Ibom, Nigeria.MethodsIn a randomised controlled trial, pregnant women testing positive for HIV during antenatal care reg…									11
J	Firouzan, Vahideh; Noroozi, Mahnaz; Mirghafourvand, Mojgan; Farajzadegan, Ziba								Comparing the effect of group- based training along with text messaging and compact disc- based training on men's knowledge and attitude about participation in perinatal care: a cluster randomized control trial								BMC PREGNANCY AND CHILDBIRTH				20	1					765			10.1186/s12884-020-03471-0							Article	DEC 9 2020	2020	BackgroundMen's participation in perinatal care is one of the key factors in promoting maternal and neonatal health. The effects of various methods of training on men's knowledge and attitude about participation in perinatal care can be different. So, this study aimed to compare the effect of two methods of training on men's knowledge and attitude about participation in perinatal care.MethodsThis…									0
J	Pan, Wan-Lin; Chang, Chiung-Wen; Chen, Shin-Ming; Gau, Meei-Ling					Gau, Meei-Ling/0000-0001-6186-8397			Assessing the effectiveness of mindfulness-based programs on mental health during pregnancy and early motherhood - a randomized control trial								BMC PREGNANCY AND CHILDBIRTH				19	1					346			10.1186/s12884-019-2503-4							Article	OCT 10 2019	2019	Background: The process of entering motherhood is highly stressful for women, with 15-85% of new mothers experiencing postpartum blues or depression. This study was designed to evaluate the efficacy of a mindfulness-based childbirth and parenting program in improving psychological health during the postpartum period.Methods: This research was a randomized controlled trial with single blinding. Re…									20
J	Stalberg, Valerie; Krevers, Barbro; Lingetun, Lovisa; Eriksson, Therese; Josefsson, Ann; Lilliecreutz, Caroline					Stalberg, Valerie/0000-0003-1345-5437; Eriksson, Therese/0000-0001-6855-6169			Study protocol for a modified antenatal care program for pregnant women with a low risk for adverse outcomes-a stepped wedge cluster non-inferiority randomized trial								BMC PREGNANCY AND CHILDBIRTH				22	1					999			10.1186/s12884-022-04406-7							Article	APR 8 2022	2022	Background: It is crucial to provide care based on individual needs. Swedish health care is obliged to give care on equal conditions for the entire population. The person with the greatest need should be given the most care, and the health care system should strive to be cost-efficient. Medical and technical advances have been significant during the last decades and the recent Covid-19 pandemic h…									0
J	Watson, Helena A.; Carlisle, Naomi; Kuhrt, Katy; Tribe, Rachel M.; Carter, Jenny; Seed, Paul; Shennan, Andrew H.				Seed, Paul T/C-4435-2008	Seed, Paul T/0000-0001-7904-7933; Shennan, Andrew/0000-0001-5273-3132; Carter, Jenny/0000-0003-2550-6465; Tribe, Rachel/0000-0003-3675-9978; Carlisle, Naomi/0000-0001-8943-8700			EQUIPTT: The Evaluation of the QUiPP app for Triage and Transfer protocol for a cluster randomised trial to evaluate the impact of the QUiPP app on inappropriate management for threatened preterm labour								BMC PREGNANCY AND CHILDBIRTH				19						68			10.1186/s12884-019-2210-1							Article	FEB 13 2019	2019	Background: Accurate diagnosis of preterm labour is needed to ensure correct management of those most at risk of preterm birth and to prevent the maternal and fetal risks incurred by unnecessary interventions given to the large majority of women, who do not deliver within a week of presentation. Intervention just-in-case results in many avoidable admissions, women being transferred out of their l…									10
J	Alizadeh, Shiva; Riazi, Hedyeh; Majd, Hamid Alavi; Ozgoli, Giti				Alizadeh, Shiva/N-6423-2017; Riazi, Hedyeh/Z-4021-2019	Alizadeh, Shiva/0000-0002-1230-2685; Riazi, Hedyeh/0000-0003-0346-3396; Alavi Majd, Hamid/0000-0001-7772-2923			The effect of sexual health education on sexual activity, sexual quality of life, and sexual violence in pregnancy: a prospective randomized controlled trial.								BMC pregnancy and childbirth				21	1			334	334				10.1186/s12884-021-03803-8							Journal Article; Randomized Controlled Trial	2021 Apr 26	2021	BACKGROUND: Some women avoid sexual intercourse during pregnancy due to the physiological changes they undergo during this period as well as their fear of causing harm to the fetus and to themselves, which can lead to problems in sexual health. The aim of the present study was to investigate the effects of a sexual health education package on the dimensions of sexual health in pregnant women.METH…									5
J	Ghaffari, Seyedeh Fatemeh; Elyasi, Forouzan; Mousavinasab, Seyed Nouraddin; Shahhosseini, Zohreh					Mousavinasab, Seyed_nouraddin/0000-0002-0631-4233			The effect of midwifery-led counseling on expectant fathers'fear of childbirth: a smartphone- based randomized controlled trial								BMC PREGNANCY AND CHILDBIRTH				22	1					285			10.1186/s12884-022-04638-7							Article	APR 5 2022	2022	Background: Expectant fathers experience a range of different emotions during their wife's pregnancy; one of these feelings is fear. It has adverse consequences on both the father and his family. The aim of this study was to investigate the effect of midwifery-led counseling on the fear of childbirth among expectant fathers.Methods: A two-armed parallel design randomized controlled trial was cond…									0
J	Hawker, Lydia; Weeks, Andrew					Weeks, Andrew/0000-0002-1909-337X			Postpartum haemorrhage (PPH) rates in randomized trials of PPH prophylactic interventions and the effect of underlying participant PPH risk: a meta-analysis								BMC PREGNANCY AND CHILDBIRTH				20	1					107			10.1186/s12884-020-2719-3							Article	FEB 13 2020	2020	Background Postpartum haemorrhage (PPH) remains a leading cause of maternal mortality. Many trials assessing interventions to prevent PPH base their data on low risk women. It is important to consider the impact data collection methods may have on these results. This review aims to assess trials of PPH prophylaxis by grading trials according to the degree of risk status of the population enrolled…									2
J	Abdi, Nazanin; Alavi, Azin; Pakbaz, Forough; Darabi, Hossein				Abdi, Nazanin/L-3056-2017; Alavi, Azin/K-7087-2017	Abdi, Nazanin/0000-0002-1603-0525; Alavi, Azin/0000-0002-1248-2313; Abdi, Nazanin/0000-0001-6548-8359			Vaginal misoprostol versus intracervical Foley catheter for cervical ripening in postdate primigravid women: a randomized clinical trial								BMC PREGNANCY AND CHILDBIRTH				21	1					533			10.1186/s12884-021-04011-0							Article	JUL 27 2021	2021	Background Being one of the most common indications of labor induction, postdate pregnancy can lead to serious maternal and fetal complications. In this study we aimed to compare vaginal misoprostol with intracervical Foley catheter (FC) for cervical ripening in postdate primigravid women.Methods This randomized clinical trial included 120 primigravid women aged 18-35 years with singleton, postda…									1
J	Amezcua-Prieto, C.; Naveiro-Fuentes, M.; Arco-Jimenez, N.; Olmedo-Requena, R.; Barrios-Rodriguez, R.; Vico-Zuniga, I.; Manzanares Galan, S.; Mozas-Moreno, J.; Jimenez-Moleon, J. J.; Gallo-Vallejo, J. L.				Barrios, Rocio/C-5059-2018; Jimenez-Moleon, Jose J/O-2519-2016; Amezcua Prieto, Carmen/H-1515-2017	Jimenez-Moleon, Jose J/0000-0001-7917-6145; Amezcua Prieto, Carmen/0000-0002-0957-4057			Walking in pregnancy and prevention of insomnia in third trimester using pedometers: study protocol of Walking_Preg project (WPP). A randomized controlled trial								BMC PREGNANCY AND CHILDBIRTH				20	1					521			10.1186/s12884-020-03225-y							Article	SEP 10 2020	2020	Background: Previous studies in pregnancy have not focused in evaluating the effect of walking during pregnancy and prevention of insomnia. Our general objective is to determine the effect of a walking program in preventing the appearance of insomnia in the third trimester of pregnancy, increasing sleep quality and improving quality of life throughout pregnancy.Methods: Randomized Controlled tria…									4
J	Voon, Hian Yan; Pow, Jun Yan; Tan, Lee Na; Suharjono, Haris Njoo; Teo, Wan Sim					Voon, Hian Yan/0000-0001-5269-7565			Antibiotic prophylaxis in ragged placental membranes: a prospective, multicentre, randomized trial								BMC PREGNANCY AND CHILDBIRTH				19						240			10.1186/s12884-019-2373-9							Article	JUL 11 2019	2019	Background: Ragged placental membranes is a distinct entity from retained placenta and not uncommonly reported in midwifery texts. Although the incidence of postpartum endometritis is merely 1-5% after vaginal births, it remains the most common source of puerperal sepsis, contributing up to 15% of maternal mortality in low income countries. Geographically-remote centres in Malaysia prophylactical…									0
J	Mesbahi, Arezu; Mohammad-Alizadeh-Charandabi, Sakineh; Ghorbani, Zahra; Mirghafourvand, Mojgan				Mohammad-Alizadeh-Charandabi, Sakineh/C-1218-2017	Mohammad-Alizadeh-Charandabi, Sakineh/0000-0003-4785-9333			The effect of intra-vaginal oxytocin on sexual function in breastfeeding mothers: a randomized triple-blind placebo-controlled trial								BMC PREGNANCY AND CHILDBIRTH				22	1					62			10.1186/s12884-022-04384-w							Article	JAN 22 2022	2022	Background: Considering the importance of sexual function, high prevalence of sexual dysfunction (especially dyspareunia caused by atrophic vaginitis) in breastfeeding women, and lack of effective interventions, the present research aimed to determine the effect of oxytocin (OXT) vaginal gel on sexual function (primary outcome), sexual satisfaction, and depression (secondary outcomes) in the brea…									1
J	Njogu, Anne; Qin, Si; Chen, Yujie; Hu, Lizhen; Luo, Yang								The effects of transcutaneous electrical nerve stimulation during the first stage of labor: a randomized controlled trial								BMC PREGNANCY AND CHILDBIRTH				21	1					164			10.1186/s12884-021-03625-8							Article	FEB 24 2021	2021	Background: Labor pain during childbirth can have devastating effects on the progress of labor, mother, and fetus. Consequently, the management of labor pain is crucial for the well-being of the mother and fetus. Transcutaneous electrical nerve stimulation (TENS) is a non -pharmacological analgesic technique. It uses a low-voltage electrical current to activate descending inhibitory systems in th…									4
J	Sarmiento, Ivan; Paredes-Solis, Sergio; Garcia, Abraham de Jesus; Paulino, Nadia Maciel; de los Santos, Felipe Rene Serrano; Legorreta-Soberanis, Jose; Zuluaga, German; Cockcroft, Anne; Andersson, Neil					ANDERSSON, Neil/0000-0003-1121-6918; Sarmiento, Ivan/0000-0003-2871-1464; LEGORRETA SOBERANIS, JOSE/0000-0001-5192-843X; Paredes Solis, Sergio/0000-0002-3015-3038; Zuluaga, German/0000-0001-5715-9133			Safe birth in cultural safety in southern Mexico: a pragmatic non-inferiority cluster-randomised controlled trial								BMC PREGNANCY AND CHILDBIRTH				22	1					43			10.1186/s12884-021-04344-w							Article	JAN 17 2022	2022	Background: Available research on the contribution of traditional midwifery to safe motherhood focuses on retraining and redefining traditional midwives, assuming cultural prominence of Western ways. Our objective was to test if supporting traditional midwives on their own terms increases cultural safety (respect of Indigenous traditions) without worsening maternal health outcomes.Methods: Pragma…									0
J	Ghaffari, Parvin; Vanda, Raziyeh; Aramesh, Shahintaj; Jamali, Leila; Bazarganipour, Fatemeh; Ghatee, Mohammad Amin								Hospital discharge on the first compared with the second day after a planned cesarean delivery had equivalent maternal postpartum outcomes: a randomized single-blind controlled clinical trial								BMC PREGNANCY AND CHILDBIRTH				21	1					466			10.1186/s12884-021-03873-8							Article	JUN 30 2021	2021	ObjectiveDetermining the effect of discharge time after elective cesarean section on maternal outcomes.MethodsThis study is a randomized clinical trial that performed on 294 women who undergo elective cesarean section. The patients were randomized in two groups by simple randomization method: Group A (discharge 24h after cesarean) and group B (discharge for 48h after cesarean). In both groups, du…									3
J	Carus, Elif Gizem; Albayrak, Nazli; Bildirici, Halit Mert; Ozmen, Selen Gur				Gur-Ozmen, Selen/L-1745-2015	Gur-Ozmen, Selen/0000-0001-6233-408X; ALBAYRAK, NAZLI/0000-0002-3405-028X; Bildirici, Halit Mert/0000-0003-0047-9229			Immersive virtual reality on childbirth experience for women: a randomized controlled trial								BMC PREGNANCY AND CHILDBIRTH				22	1					354			10.1186/s12884-022-04598-y							Article	APR 23 2022	2022	Objective: To evaluate the effectiveness of immersive virtual reality (VR) on patient satisfaction as a distractive tool and pain relief among laboring women.Methods: This was a randomized, controlled clinical trial with 42 laboring women allocated to VR intervention and control groups. Among women in the VR group, patient satisfaction with the use of VR was assessed by a Virtual Reality Satisfac…									0
J	Noble, Christie; Mooney, Ciaran; Makasi, Rachel; Ntozini, Robert; Majo, Florence D; Church, James A; Tavengwa, Naume V; Prendergast, Andrew J; Humphrey, Jean H		Sanitation Hygiene Infant Nutrition Efficacy (SHINE) Trial Team			Mooney, Ciaran/0000-0002-5074-9429			Antenatal and delivery practices and neonatal mortality amongst women with institutional and non-institutional deliveries in rural Zimbabwe: observational data from a cluster randomized trial.								BMC pregnancy and childbirth				22	1			981	981				10.1186/s12884-022-05282-x							Randomized Controlled Trial; Journal Article	2022 Dec 30	2022	BACKGROUND: Despite achieving relatively high rates of antenatal care, institutional delivery, and HIV antiretroviral therapy for women during pregnancy, neonatal mortality has remained stubbornly high in Zimbabwe. Clearer understanding of causal pathways is required to inform effective interventions.METHODS: This study was a secondary analysis of data from the Sanitation Hygiene Infant Nutrition…									0
J	Doumouchtsis, Stergios K.; Rada, Maria Patricia; Pergialiotis, Vasilios; Falconi, Gabriele; Haddad, Jorge Milhem; Betschart, Cornelia				Pergialiotis, Vasilios/H-3772-2019; Rada, Maria Patricia/HII-9548-2022; Doumouchtsis, Stergios/I-5984-2014; Betschart, Cornelia/E-6756-2013	Pergialiotis, Vasilios/0000-0003-4510-1633; Rada, Maria Patricia/0000-0003-4128-7477; Doumouchtsis, Stergios/0000-0002-0404-6335; Betschart, Cornelia/0000-0002-0467-0170			A protocol for developing, disseminating, and implementing a core outcome set (COS) for childbirth pelvic floor trauma research								BMC PREGNANCY AND CHILDBIRTH				20	1					376			10.1186/s12884-020-03070-z							Article	JUN 26 2020	2020	Background More than 85% of women sustain different degrees of trauma during vaginal birth. Randomized controlled trials on childbirth pelvic floor trauma have reported a wide range of outcomes and used different outcome measures. This variation restricts effective data synthesis, impairing the ability of research to inform clinical practice. The development and use of a core outcome set (COS) fo…									11
J	Bauserman, Melissa; Leuba, Sequoia, I; Hemingway-Foday, Jennifer; Nolen, Tracy L.; Moore, Janet; McClure, Elizabeth M.; Lokangaka, Adrien; Tsehfu, Antoinette; Patterson, Jackie; Liechty, Edward A.; Esamai, Fabian; Carlo, Waldemar A.; Chomba, Elwyn; Goldenberg, Robert L.; Saleem, Sarah; Jessani, Saleem; Koso-Thomas, Marion; Hoffman, Matthew; Derman, Richard J.; Meshnick, Steven R.; Bose, Carl L.				Hemingway-Foday, Jennifer/HHN-4777-2022; Liechty, Edward A/AGN-4710-2022	Nolen, Tracy/0000-0003-2512-343X; McClure, Elizabeth/0000-0001-8659-5444; Leuba, Sequoia/0000-0002-6585-2824; Moore, Janet/0000-0003-1750-8794			The efficacy of low-dose aspirin in pregnancy among women in malaria-endemic countries								BMC PREGNANCY AND CHILDBIRTH				22	1					303			10.1186/s12884-022-04652-9							Article	APR 10 2022	2022	Background Low dose aspirin (LDA) is an effective strategy to reduce preterm birth. However, LDA might have differential effects globally, based on the etiology of preterm birth. In some regions, malaria in pregnancy could be an important modifier of LDA on birth outcomes and anemia. Methods This is a sub-study of the ASPIRIN trial, a multi-national, randomized, placebo controlled trial evaluatin…									0
J	Ekelof, Katarina; Saether, Elisabeth; Santesson, Anna; Wilander, Maria; Patriksson, Katarina; Hesselman, Susanne; Thies-Lagergren, Li; Rabe, Heike; Andersson, Ola				Thies-Lagergren, Li/AAY-5200-2020; Andersson, Ola/L-2728-2019	Thies-Lagergren, Li/0000-0003-0686-2835; Ekelof, Katarina/0000-0002-4679-4972			A hybrid type I, multi-center randomized controlled trial to study the implementation of a method for Sustained cord circulation And VEntilation (the SAVE-method) of late preterm and term neonates: a study protocol								BMC PREGNANCY AND CHILDBIRTH				22	1					593			10.1186/s12884-022-04915-5							Article	JUL 26 2022	2022	Background: An intact umbilical cord allows the physiological transfusion of blood from the placenta to the neonate, which reduces infant iron deficiency and is associated with improved development during early childhood.The implementation of delayed cord clamping practice varies depending on mode of delivery, as well as gestational age and neonatal compromise. Emerging evidence shows that infant…									0
J	Shang, Jie; Dolikun, Nadila; Tao, Xuanchen; Zhang, Puhong; Woodward, Mark; Hackett, Maree L.; Henry, Amanda					Henry, Amanda/0000-0002-7351-8922			The effectiveness of postpartum interventions aimed at improving women's mental health after medical complications of pregnancy: a systematic review and meta-analysis								BMC PREGNANCY AND CHILDBIRTH				22	1					809			10.1186/s12884-022-05084-1							Review	NOV 3 2022	2022	Background Postpartum mental disorders including depression and anxiety are common. Medical complications of pregnancy, such as preeclampsia and gestational diabetes, are thought to increase the risk of mental disorders postpartum. However, it is unclear which interventions may be effective for preventing and/or treating postpartum mental disorders following a medically complicated pregnancy. We …									0
J	Poprzeczny, Amanda J.; Grivell, Rosalie M.; Louise, Jennie; Deussen, Andrea R.; Dodd, Jodie M.				; Grivell, Rosalie/N-6852-2015	Dodd, Jodie/0000-0002-6363-4874; Grivell, Rosalie/0000-0002-2447-6519			Skin and subcutaneous fascia closure at caesarean section to reduce wound complications: the closure randomised trial								BMC PREGNANCY AND CHILDBIRTH				20	1					606			10.1186/s12884-020-03305-z							Article	OCT 8 2020	2020	BackgroundWound infection is a common complication following caesarean section. Factors influencing the risk of infection may include the suture material for skin closure, and closure of the subcutaneous fascia. We assessed the effect of skin closure with absorbable versus non-absorbable suture, and closure versus non-closure of the subcutaneous fascia on risk of wound infection following Caesare…									3
J	Doherty, Emma; Kingsland, Melanie; Elliott, Elizabeth J.; Tully, Belinda; Wolfenden, Luke; Dunlop, Adrian; Symonds, Ian; Attia, John; Ward, Sarah; Hunter, Mandy; Azzopardi, Carol; Rissel, Chris; Gillham, Karen; Tsang, Tracey W.; Reeves, Penny; Wiggers, John					Rissel, Chris/0000-0002-2156-8581			Practice change intervention to improve antenatal care addressing alcohol consumption during pregnancy: a randomised stepped-wedge controlled trial								BMC PREGNANCY AND CHILDBIRTH				22	1					345			10.1186/s12884-022-04646-7							Article	APR 21 2022	2022	Background: Clinical guideline recommendations for addressing alcohol consumption during pregnancy are sub-optimally implemented and limited evidence exists to inform practice improvements. The aim of this study was to estimate the effectiveness of a practice change intervention in improving the provision of antenatal care addressing alcohol consumption during pregnancy in public maternity servic…									4
J	Gul, Xaher; Hameed, Waqas; Hussain, Sharmeen; Sheikh, Ishaque; Siddiqu, Junaid-ur-Rehman					Gul, Xaher/0000-0001-6851-6124; Siddiqui, Junaid-ur-Rehman/0000-0001-7383-9673			A study protocol for an mHealth, multi-centre randomized control trial to promote use of postpartum contraception amongst rural women in Punjab, Pakistan								BMC PREGNANCY AND CHILDBIRTH				19	1					283			10.1186/s12884-019-2427-z							Article	AUG 8 2019	2019	Background Provision of family planning services during the immediate post-partum phase is considered effective and cost-efficient for promoting healthy timing and spacing of pregnancies. This research aims to test the effectiveness of mobile phone-based interventions in promoting use of postpartum contraception. Moreover, it will also test the non-inferiority of text and voice messages compared …									5
J	Sargunam, Patrick Naveen; Bak, Lindy Li Mei; Tan, Peng Chiong; Vallikkannu, Narayanan; Azmi, Mat Adenan Noor; Zaidi, Syeda Nureena; Win, Sandar Tin; Omar, Siti Zawiah				Zaidi, Syeda/CAH-8644-2022; Tan, Peng Chiong/AAM-8408-2021; Zaidi, Syeda/CAF-2671-2022; Narayanan, Vallikkannu/B-9988-2010	Zaidi, Syeda/0000-0003-2969-896X; Tan, Peng Chiong/0000-0001-8713-6581; Zaidi, Syeda/0000-0003-2969-896X; Bak Li Mei, Lindy/0000-0002-5170-2163			Induction of labor compared to expectant management in term nulliparas with a latent phase of labor of more than 8 hours: a randomized trial								BMC PREGNANCY AND CHILDBIRTH				19	1					493			10.1186/s12884-019-2602-2							Article	DEC 11 2019	2019	Background: Prolonged latent phase of labor is associated with adverse maternal and neonatal outcomes. Preliminary data indicate that labor induction for prolonged latent phase may reduce cesarean delivery. We performed a study powered to Cesarean delivery to evaluate labor induction compared to expectant management in full term nulliparas hospitalized for persistent contractions but non-progress…									2
J	Hoffmann, Julia; Guenther, Julia; Geyer, Kristina; Stecher, Lynne; Rauh, Kathrin; Kunath, Julia; Meyer, Dorothy; Sitzberger, Christina; Spies, Monika; Rosenfeld, Eva; Kick, Luzia; Oberhoffer, Renate; Hauner, Hans					Geyer, Kristina/0000-0002-9157-0070; Oberhoffer-Fritz, Renate/0000-0002-3166-0488			Effects of a lifestyle intervention in routine care on prenatal physical activity - findings from the cluster-randomised GeliS trial								BMC PREGNANCY AND CHILDBIRTH				19	1					414			10.1186/s12884-019-2553-7							Article	NOV 11 2019	2019	Background Excessive gestational weight gain (GWG) is associated with an increased risk of pregnancy and obstetric complications. The healthy living in pregnancy (GeliS) study was performed in a routine care setting with the aim of limiting excessive GWG. The purpose of this secondary analysis is to evaluate the effect of the intervention on physical activity (PA) behaviour and to assess the impa…									9
J	Zhuo, Qing; Xu, Jia-Bin; Zhang, Jing; Ji, Bin								Effect of active and passive warming on preventing hypothermia and shivering during cesarean delivery: a systematic review and meta-analysis of randomized controlled trials								BMC PREGNANCY AND CHILDBIRTH				22	1					720			10.1186/s12884-022-05054-7							Review	SEP 21 2022	2022	Background Perioperative hypothermia and shivering commonly occur in pregnant women undergoing cesarean section. The warming method is usually used to prevent hypothermia and shivering. However, the effect of active warming (AW) prior to passive warming (PW) on the perioperative outcomes of pregnant women and their offspring remains controversial. Methods This study aimed to investigate the effec…									0
J	Rogozinska, Ewelina; Zamora, Javier; Marlin, Nadine; Betran, Ana Pilar; Astrup, Arne; Bogaerts, Annick; Cecatti, Jose G.; Dodd, Jodie M.; Facchinetti, Fabio; Geiker, Nina R. W.; Haakstad, Lene A. H.; Hauner, Hans; Jensen, Dorte M.; Kinnunen, Tarja, I; Mol, Ben W. J.; Owens, Julie; Phelan, Suzanne; Renault, Kristina M.; Salvesen, Kjell A.; Shub, Alexis; Surita, Fernanda G.; Stafne, Signe N.; Teede…		Int Weight Management Pregnancy I-		Khan, Khalid S/AAT-8824-2020; Zamora, Javier/B-1722-2009; Van Poppel, Mireille/AAL-8228-2020; Zamora, Javier/AEO-0608-2022; Surita, Fernanda Garanhani/H-9575-2012; Cecatti, Jose Guilherme/M-5945-2013; Geiker, Nina/GLR-2718-2022; Dodd, Jodie/Y-6849-2019; Thangaratinam, Shakila/AAP-3724-2021; Rogozinska, Ewelina/C-1096-2018; Harrison, Cheryce/AAC-3675-2019; Astrup, Arne/B-1407-2015	Khan, Khalid S/0000-0001-5084-7312; Zamora, Javier/0000-0003-4901-588X; Van Poppel, Mireille/0000-0001-5694-4324; Zamora, Javier/0000-0003-4901-588X; Surita, Fernanda Garanhani/0000-0003-4335-0337; Cecatti, Jose Guilherme/0000-0003-1285-8445; Dodd, Jodie/0000-0002-6363-4874; Thangaratinam, Shakila/0000-0002-4254-460X; Rogozinska, Ewelina/0000-0003-3455-0644; Harrison, Cheryce/0000-0002-3154-4946;…			Gestational weight gain outside the Institute of Medicine recommendations and adverse pregnancy outcomes: analysis using individual participant data from randomised trials								BMC PREGNANCY AND CHILDBIRTH				19	1					322			10.1186/s12884-019-2472-7							Article	SEP 2 2019	2019	Background High Body Mass Index (BMI) and gestational weight gain (GWG) affect an increasing number of pregnancies. The Institute of Medicine (IOM) has issued recommendations on the optimal GWG for women according to their pre-pregnancy BMI (healthy, overweight or obese). It has been shown that pregnant women rarely met the recommendations; however, it is unclear by how much. Previous studies als…									44
J	Calvert, Anna; Vandrevala, Tushna; Parsons, Robin; Barber, Victoria; Book, Alex; Book, Gayle; Carrington, David; Greening, Vanessa; Griffiths, Paul; Hake, Danielle; Khalil, Asma; Luck, Suzanne; Montague, Amy; Star, Caroline; Ster, Irina Chis; Wood, Sharon; Heath, Paul T.; Jones, Christine E.				Jones, Chrissie/GXG-4400-2022; Vandrevala, Tushna/W-2403-2019	Jones, Christine/0000-0003-1523-2368; Chis Ster, Irina/0000-0003-2637-1259; Montague, Amy/0000-0003-0017-4724			Changing knowledge, attitudes and behaviours towards cytomegalovirus in pregnancy through film-based antenatal education: a feasibility randomised controlled trial of a digital educational intervention								BMC PREGNANCY AND CHILDBIRTH				21	1					565			10.1186/s12884-021-03979-z							Article	AUG 18 2021	2021	Background: Congenital cytomegalovirus (CMV) is the most common congenital infection globally, however information about CMV is not routinely included in antenatal education in the United Kingdom. This feasibility study aimed to gather the essential data needed to design and power a large randomised controlled trial (RCT) to investigate the efficacy of a digital intervention in reducing the risk …									1
J	Mohaghegh, Zaynab; Faal Siahkal, Shahla; Bahmaei, Hadis; Sharifipour, Foruzan; Leyli, Ehsan Kazemnejad; Zahedian, Maryam					faal siahkal, shahla/0000-0001-6760-3138			The effect of dexamethasone on labor induction: a systematic review								BMC PREGNANCY AND CHILDBIRTH				21	1					563			10.1186/s12884-021-04010-1							Review	AUG 17 2021	2021	Background To evaluate the effect of dexamethasone administration on the interval between initiation of labor induction and active phase of labor. Methods The databases including PubMed, Cochrane Library, Embase, Scopus and Web of Science were searched for studies published up to June 27, 2021. Two types of articles were included: a) full-text articles published in English or any other languages,…									0
J	Hong, Jesrine Gek Shan; Tan, Peng Chiong; Kamarudin, Maherah; Omar, Siti Zawiah				Kamarudin, Maherah/AAR-2164-2021; Hong, Jesrine/AAE-1642-2021; Kamarudin, Maherah/AAD-3460-2022; Tan, Peng Chiong/AAM-8408-2021	Kamarudin, Maherah/0000-0001-7396-4087; Hong, Jesrine/0000-0001-8585-2357; Tan, Peng Chiong/0000-0001-8713-6581			Prophylactic metformin after antenatal corticosteroids (PROMAC): a double blind randomized controlled trial								BMC PREGNANCY AND CHILDBIRTH				21	1					138			10.1186/s12884-021-03628-5							Article	FEB 15 2021	2021	Background: Antenatal corticosteroids (ACS) are increasingly used to improve prematurity-related neonatal outcome. A recognized and common adverse effect from administration of antenatal corticosteroid is maternal hyperglycemia. Even normal pregnancy is characterized by relative insulin resistance and glucose intolerance. Treatment of maternal hyperglycemia after ACS might be indicated due to the…									0
J	Kamarudin, Maherah; Chong, Wen Kiat; Hamdan, Mukhri; Adlan, Aizura Syafinaz; Saaid, Rahmah; Tan, Peng Chiong				Hamdan, Mukhri/HHM-7278-2022; Hamdan, Mukhri/J-1687-2015; Ahmad Adlan, Aizura Syafinaz/D-7259-2016	Hamdan, Mukhri/0000-0002-1006-2614; Ahmad Adlan, Aizura Syafinaz/0000-0001-6295-4393			Micturition in the toilet compared with bedpan in laboring Nulliparas: a randomized controlled trial								BMC PREGNANCY AND CHILDBIRTH				22	1					812			10.1186/s12884-022-05162-4							Article	NOV 4 2022	2022	Background: Bladder overdistension in labor may lead to prolonged postpartum urinary retention. We hypothesized that nulliparas mobilizing to toilet is more likely to achieve satisfactory micturition.Methods: One hundred sixteen (58 in each arm) term nulliparas in labor with filled bladders were randomized to mobilizing to the toilet or using bedpan to micturate. Primary outcome was satisfactory …									0
J	Huhtala, Mikael S.; Tertti, Kristiina; Juhila, Juuso; Sorsa, Timo; Ronnemaa, Tapani				Huhtala, Mikael/AAY-2279-2021	Huhtala, Mikael/0000-0001-5564-9788			Metformin and insulin treatment of gestational diabetes: effects on inflammatory markers and IGF-binding protein-1-secondary analysis of a randomized controlled trial								BMC PREGNANCY AND CHILDBIRTH				20	1					401			10.1186/s12884-020-03077-6							Article	JUL 11 2020	2020	Background: Gestational diabetes mellitus (GDM) is characterized by disturbed glucose metabolism and activation of low-grade inflammation. We studied whether metformin treatment has favorable or unfavorable effects on inflammatory markers and insulin-like growth factor-binding protein 1 (IGFBP-1) in GDM patients compared with insulin, and whether these markers associate with major maternal or fet…									4
J	Sjomark, Josefin; Svanberg, Agneta Skoog; Larsson, Margareta; Viirman, Frida; Poromaa, Inger Sundstrom; Skalkidou, Alkistis; Jonsson, Maria; Parling, Thomas								Effect of internet-based cognitive behaviour therapy among women with negative birth experiences on mental health and quality of life-a randomized controlled trial								BMC PREGNANCY AND CHILDBIRTH				22	1					835			10.1186/s12884-022-05168-y							Article	NOV 12 2022	2022	Background Giving birth is often a positive experience, but 7-44% have negative experiences and about 4% develop posttraumatic stress disorder following childbirth (PTSD FC). This randomized controlled trial (RCT) investigated the effect of internet-based cognitive behaviour therapy (iCBT) for women with negative birth experiences and/or at risk for PTSD FC. Methods This was a superiority nonblin…									0
J	Omidi, Afsar; Rahmani, Sahar; Amini, Roya; Karami, Manoochehr								The effect of a planned lactation education program on the mother's breastfeeding practice and weight gain in low birth weight infants: a randomized clinical trial study								BMC PREGNANCY AND CHILDBIRTH				22	1					482			10.1186/s12884-022-04810-z							Article	JUN 13 2022	2022	Background: Low birth weight (LBW) infants are more prone to possible growth disorders, and their mothers need more specific education sessions regarding breastfeeding practice. This study aimed to investigate the effect of a planned lactation education program on the mother's breastfeeding practice and weight gain in LBW infants.Methods: A randomized clinical trial study was conducted on 80 moth…									0
J	Luo, Xiu; Pei, Li; Li, Fujie; Li, Chunli; Huang, Guoning; Ye, Hong								Fixed versus flexible antagonist protocol in women with predicted high ovarian response except PCOS: a randomized controlled trial								BMC PREGNANCY AND CHILDBIRTH				21	1					348			10.1186/s12884-021-03833-2							Article	MAY 2 2021	2021	Background: No previous study directly compares the fixed day-5 initiation versus the flexible initiation of GnRH antagonist administration in IVF/ICSI for those patients who are predicted as high ovarian responders without PCOS. To evaluate whether the number of oocytes retrieved is different by using the two GnRH antagonist protocols in Chinese women with predicted high ovarian response except …									4
J	Ghandali, Nasim Yousefi; Iravani, Mina; Habibi, Abdolhamid; Cheraghian, Bahman								The effectiveness of a Pilates exercise program during pregnancy on childbirth outcomes: a randomised controlled clinical trial								BMC PREGNANCY AND CHILDBIRTH				21	1					480			10.1186/s12884-021-03922-2							Article	JUL 2 2021	2021	BackgroundPerforming exercise with medium intensity has positive effects on the maternal health. The aim of this study was to investigate the effectiveness of Pilates exercise program during pregnancy on childbirth outcomes:MethodsThis clinical trial study was performed on 110 primiparous women who were randomly divided into two groups of intervention (n=55) and control (n=55). The intervention g…									6
J	Cauble, Jennifer S.; Herman, Amy; Wick, Jo; Goetz, Jeannine; Daley, Christine M.; Sullivan, Debra K.; Hull, Holly R.								A prenatal group based phone counseling intervention to improve breastfeeding rates and complementary feeding: a randomized, controlled pilot and feasibility trial								BMC PREGNANCY AND CHILDBIRTH				21	1					521			10.1186/s12884-021-03976-2							Article	JUL 22 2021	2021	Background: Despite numerous benefits for both mom and baby, few infants are exclusively breastfed for the recommended first six months. Additionally, infants are given solids too early. Prenatal education increases rates of breastfeeding initiation and we hypothesize it can also improve exclusive breastfeeding rates and prevent the early introduction of solids. We conducted a randomized controll…									1
J	Chia, Hang Min; Tan, Peng Chiong; Tan, Sze Ping; Hamdan, Mukhri; Omar, Siti Zawiah				Hamdan, Mukhri/HHM-7278-2022; Tan, Peng Chiong/AAM-8408-2021; Hamdan, Mukhri/J-1687-2015	Tan, Peng Chiong/0000-0001-8713-6581; Hamdan, Mukhri/0000-0002-1006-2614			Speculum versus digital insertion of Foley catheter for induction of labor in Nulliparas with unripe cervix: a randomized controlled trial								BMC PREGNANCY AND CHILDBIRTH				20	1					330			10.1186/s12884-020-03029-0							Article	MAY 29 2020	2020	BackgroundInduction of labor (IoL) is an increasingly common obstetric procedure. Foley catheter IoL is recommended by WHO. It is associated with the lowest rate of uterine hyperstimulation syndrome and similar duration to delivery and vaginal delivery rate compared to other methods. Insertion is typically via speculum but digital insertion has been reported to be faster, better tolerated and wit…									6
J	Jesus Santamaria-Martin, Maria; Martin-Iglesias, Susana; Schwarz, Christine; Rico-Blazquez, Milagros; Alexander Portocarrero-Nunez, Julian; Diez-Izquierdo, Laura; Llamosas-Falcon, Laura; Rodriguez-Barrientos, Ricardo; del-Cura-Gonzalez, Isabel		Grp PROLACT		; Rico-Blazquez, Milagros/G-9373-2018	Rodriguez-Barrientos, Ricardo/0000-0003-0440-6588; Rico-Blazquez, Milagros/0000-0001-7308-4450; Llamosas-Falcon, Laura/0000-0003-4718-9376			Effectiveness of a group educational intervention - prolact - in primary care to promote exclusive breastfeeding: a cluster randomized clinical trial								BMC PREGNANCY AND CHILDBIRTH				22	1					132			10.1186/s12884-022-04394-8							Article	FEB 16 2022	2022	Background: The rates of exclusive breastfeeding at 6 months in Spain are far from recommended by the World Health Organization, which is 50% by 2025. Evidence of the effectiveness of group interventions in late postpartum is limited. The objective of this study was to evaluate the effectiveness of the PROLACT group educational intervention for increasing the proportion of mother-child dyads with…									1
J	Ebrahimian, Atefeh; Bilandi, Roghaieh Rahmani; Bilandi, Mohammad Reza Rahmani; Sabzeh, Zahra								Comparison of the effectiveness of virtual reality and chewing mint gum on labor pain and anxiety: a randomized controlled trial								BMC PREGNANCY AND CHILDBIRTH				22	1					49			10.1186/s12884-021-04359-3							Article	JAN 19 2022	2022	Objective: Childbirth pain and anxiety are often unnatural, as opposed to being one of the most practical ways to use non-pharmacological methods. The aim of this study was to compare the effectiveness of virtual reality and chewing mint gum on childbirth pain and anxiety.Methods: This is a single-blind, three-group clinical trial study on 93 mothers referred to Allameh Bohlool Gonabadi and Sajja…									0
J	Ingalls, Allison; Rebman, Paul; Martin, Lisa; Kushman, Elizabeth; Leonard, Amanda; Cisler, Aimee; Gschwind, Ingrid; Brayak, Amanda; Amsler, Ann Marie; Haroz, Emily E.								Towards precision home visiting: results at six months postpartum from a randomized pilot implementation trial to assess the feasibility of a precision approach to Family Spirit								BMC PREGNANCY AND CHILDBIRTH				22	1					725			10.1186/s12884-022-05057-4							Article	SEP 23 2022	2022	Background: Shared implementation challenges at scale in early childhood home visiting have led researchers to explore precision home visiting as a promising service delivery mechanism to better address families' unique needs and build greater program efficiencies. This randomized controlled pilot study aimed to assess the acceptability of a precision approach to one home visiting model, Family S…									0
J	Aroke, Desmond; Kadia, Benjamin Momo; Njim, Tsi				Kadia, Benjamin Momo/J-2806-2019	Kadia, Benjamin Momo/0000-0002-8566-7132			Iron stores in pregnant women with sickle cell disease: a systematic review								BMC PREGNANCY AND CHILDBIRTH				20	1					627			10.1186/s12884-020-03326-8							Review	OCT 16 2020	2020	Background Gradual improvements in the management of sickle cell disease (SCD), have led to an increase in the number of women with SCD who reach the age of procreation. However, evidence on the iron status of pregnant women with sickle cell disease (PWSCD) remains inconclusive. We conducted the first systematic review on the prevalence, determinants and maternal/foetal outcomes of iron deficienc…									2
J	Bauserman, Melissa; Nathan, Robert; Lokangaka, Adrien; McClure, Elizabeth M.; Moore, Janet; Ishoso, Daniel; Tshefu, Antoinette; Figueroa, Lester; Garces, Ana; Harrison, Margo S.; Wallace, Dennis; Saleem, Sarah; Mirza, Waseem; Krebs, Nancy; Hambidge, Michael; Carlo, Waldemar; Chomba, Elwyn; Miodovnik, Menachem; Koso-Thomas, Marion; Liechty, Edward A.; Esamai, Fabian; Swanson, Jonathan; Swanson, Da…				Liechty, Edward A/AGN-4710-2022; ESAMAI, FABIAN/AAI-3268-2020; Figueroa, Lester/GYD-4468-2022; Wallace, Dennis/AAR-7005-2021	Figueroa, Lester/0000-0003-1732-0361; McClure, Elizabeth/0000-0001-8659-5444; Moore, Janet/0000-0003-1750-8794			Polyhydramnios among women in a cluster-randomized trial of ultrasound during prenatal care within five low and low-middle income countries: a secondary analysis of the first look study								BMC PREGNANCY AND CHILDBIRTH				19						258			10.1186/s12884-019-2412-6							Article	JUL 22 2019	2019	BackgroundIn many low and low-middle income countries, the incidence of polyhydramnios is unknown, in part because ultrasound technology is not routinely used. Our objective was to report the incidence of polyhydramnios in five low and low-middle income countries, to determine maternal characteristics associated with polyhydramnios, and report pregnancy and neonatal outcomes.MethodsWe performed a…									1
J	Show, Kyaw Lwin; Ngamjarus, Chetta; Kongwattanakul, Kiattisak; Rattanakanokchai, Siwanon; Duangkum, Chatuporn; Bohren, Meghan A.; Betran, Ana Pilar; Somjit, Monsicha; Win, Wint Ye Hla; Lumbiganon, Pisake					Show, Kyaw Lwin/0000-0001-9349-5134			Fentanyl for labour pain management: a scoping review								BMC PREGNANCY AND CHILDBIRTH				22	1					846			10.1186/s12884-022-05169-x							Review	NOV 17 2022	2022	Background Labour pain has been identified as an important reason for women to prefer caesarean section (CS). Fentanyl is one of the short acting opioids recommended by World Health Organization for pain relief during labour. This study aimed to identify and describe the available evidence on the use of fentanyl (monotherapy) for labour pain management by any routes of administration or regime. M…									0
J	Abbasi, Mina; Maleki, Azam; Ebrahimi, Loghman; Molaei, Behnaz				maleki, azam/S-8315-2017	maleki, azam/0000-0001-7888-1985; abbasi, mina/0000-0001-6712-4356			Effects of supportive counseling using a positive psychology approach on coping patterns among pregnant women with nausea and vomiting								BMC PREGNANCY AND CHILDBIRTH				22	1					259			10.1186/s12884-022-04603-4							Article	MAR 27 2022	2022	Background: Pregnancy nausea and vomiting (NVP) are associated with a wide range of physical and mental changes in the mothers and could affect their adaptation to pregnancy. There is a gap of knowledge regarding the effectiveness of a positive psychology approach counselling on improving coping patterns in women with NVP.Objective: This study aimed to determine the effect of supportive counselli…									0
J	Grimes, Sophia; Bombay, Kira; Lanes, Andrea; Walker, Mark; Corsi, Daniel J.				Corsi, Daniel J/S-4689-2018	Corsi, Daniel J/0000-0001-7063-3354			Potential biological therapies for severe preeclampsia: a systematic review and meta-analysis								BMC PREGNANCY AND CHILDBIRTH				19						163			10.1186/s12884-019-2268-9							Review	MAY 9 2019	2019	BackgroundPreeclampsia remains a significant danger to both mother and child and current prevention and treatment management strategies are limited. The objective of this systematic review was to investigate the current literature on evidence for the use of the regenerative capacity of mesenchymal stem cell (MSC) therapy, the anticoagulant activity of antithrombin (AT), or the free radical scaven…									13
J	Karimi, Alireza Bagherzadeh; Elmi, Asghar; Mirghafourvand, Mojgan; Navid, Roghaiyeh Bagherzadeh				Mirghafourvand, Mojgan/AAW-3741-2020				Effects of date fruit (Phoenix dactylifera L.) on labor and delivery outcomes: a systematic review and meta-analysis								BMC PREGNANCY AND CHILDBIRTH				20	1					210			10.1186/s12884-020-02915-x							Review	APR 14 2020	2020	Background The rate of cesarean section is increasing in all over the world with different drafts in various countries. This growth increases unpleasant outcomes of delivery. Recent studies explained the benefits of date palm fruit on labor process improvement. Date fruit can be considered as a factor for increasing vaginal delivery and also reducing the frequency of caesarean section in order to…									6
J	Leutenegger, Vanessa; Grylka-Baeschlin, Susanne; Wieber, Frank; Daly, Deirdre; Pehlke-Milde, Jessica					Wieber, Frank/0000-0002-1285-1457			The effectiveness of skilled breathing and relaxation techniques during antenatal education on maternal and neonatal outcomes: a systematic review								BMC PREGNANCY AND CHILDBIRTH				22	1					856			10.1186/s12884-022-05178-w							Review	NOV 19 2022	2022	Background Several studies have investigated the relationship between antenatal education classes and pregnancy outcomes. These studies have shown positive effects on mothers, such as a lower epidural rate in the intervention groups. However, until now, the impact on outcomes for mothers and newborns of antenatal education classes that focus on breathing and relaxation techniques has not been exa…									0
J	Qian, Jialu; Sun, Shiwen; Liu, Lu; Yu, Xiaoyan								Effectiveness of nonpharmacological interventions for reducing postpartum fatigue: a meta-analysis								BMC PREGNANCY AND CHILDBIRTH				21	1					622			10.1186/s12884-021-04096-7							Article	SEP 14 2021	2021	Background: Postpartum fatigue is the most common issue among postnatal women and it could not only seriously affect the health of mothers but also bring about adverse impacts on their offspring. This meta-analysis aims to synthesize nonpharmacological evidence and evaluate the effectiveness of interventions for reducing postpartum fatigue among puerperae.Methods: The Cochrane Library, PubMed, Em…									1
J	Sharifi, Neda; Bahri, Narjes; Hadizadeh-Talasaz, Fatemeh; Azizi, Hoda; Nezami, Hossein; Tohidinik, Hamid Reza				Bahri, Narjes/F-5454-2012	Bahri, Narjes/0000-0002-1877-2573			A randomized clinical trial on the effect of foot reflexology performed in the fourth stage of labor on uterine afterpain								BMC PREGNANCY AND CHILDBIRTH				22	1					57			10.1186/s12884-022-04376-w							Article	JAN 21 2022	2022	Background Uterine afterpains are among the most prevalent complaints after natural vaginal delivery. Non-pharmacological treatment modalities to relieve afterpains are an important care priority. This study was conducted to investigate the effect of foot reflexology in the fourth stage of labor on afterpains in multiparous women. Methods This single-blind, randomized, clinical trial recruited 80…									1
J	Atia, Hytham; Badawie, Ahmed; Elsaid, Osama; Kashef, Mahmoud; Alhaddad, Nourhan; Gomaa, Mohamed				Atia, Hytham/U-6867-2019	Atia, Hytham/0000-0002-4013-9491; Gamal Badawie, Ahmed/0000-0002-8134-9743; Haddad, Nourhan/0000-0002-8546-5135			The hematological impact of umbilical cord milking versus delayed cord clamping in premature neonates: a randomized controlled trial								BMC PREGNANCY AND CHILDBIRTH				22	1					714			10.1186/s12884-022-05046-7							Article	SEP 19 2022	2022	Background The hematological impact of umbilical cord milking (UCM) was compared to that of delayed cord clamping (DCC) as a faster placental transfusion technique for preterm neonates (between 24 and 34 + 6 weeks gestation). A comparison of important neonatal morbidities was also made. Methods This was an open-label randomized trial conducted from June 8, 2017, to April 22, 2019. Two hundred pat…									0
J	Latino, Cathy; Gianatti, Emily J.; Mehta, Shailender; Lo, Johnny; Devine, Amanda; Christophersen, Claus					Latino, Cathy/0000-0001-9183-4657; Mehta, Shailender/0000-0002-7042-9246			Does a high dietary intake of resistant starch affect glycaemic control and alter the gut microbiome in women with gestational diabetes? A randomised control trial protocol								BMC PREGNANCY AND CHILDBIRTH				22	1					46			10.1186/s12884-021-04366-4							Article	JAN 18 2022	2022	Background: Gestational Diabetes Mellitus (GDM) is prevalent with lasting health implications for the mother and offspring. Medical nutrition therapy is the foundation of GDM management yet achieving optimal glycaemic control often requires treatment with medications, like insulin. New dietary strategies to improve GDM management and outcomes are required.Gut dysbiosis is a feature of GDM pregnan…									1
J	Tachibana, Yoshiyuki; Koizumi, Noriaki; Akanuma, Chikako; Tarui, Hiromi; Ishii, Eizaburo; Hoshina, Tomomi; Suzuki, Ayuko; Asano, Akiko; Sekino, Shiho; Ito, Hiroto								Integrated mental health care in a multidisciplinary maternal and child health service in the community: the findings from the Suzaka trial								BMC PREGNANCY AND CHILDBIRTH				19						58			10.1186/s12884-019-2179-9							Article	FEB 6 2019	2019	BackgroundPerinatal mental health problems such as mood disorders are common. We propose a new multidisciplinary health service intervention program providing continuous support to women and their children from the start of pregnancy till after childbirth. The aim of this study was to examine the effects of the program with respect to making women's mental health better in the postpartum period a…									12
J	Xue, Xiali; Chen, Yan; Mao, Xiaorong; Tu, Huan; Yang, Xinwei; Deng, Zhongyi; Li, Ning				LI, Ning/AGU-3177-2022	XUE, XiaLi/0000-0003-0727-6459; LI, Ning/0000-0002-0394-933X			Effect of kinesio taping on low back pain during pregnancy: a systematic review and meta-analysis								BMC PREGNANCY AND CHILDBIRTH				21	1					712			10.1186/s12884-021-04197-3							Review	OCT 25 2021	2021	Background Low back pain during pregnancy affects the normal daily activities of pregnant women to a certain extent. Current studies have shown that Kinesio Taping (KT) may be a treatment for low back pain during pregnancy, but there is still a lack of key evidence. The purpose of this study is to evaluate the efficacy and safety of KT in the treatment of low back pain during pregnancy. Methods P…									3
J	Poskus, Tomas; Sabonyte-Balsaitiene, Zivile; Jakubauskiene, Lina; Jakubauskas, Matas; Stundiene, Ieva; Barkauskaite, Gabija; Smigelskaite, Mante; Jasiunas, Eugenijus; Ramasauskaite, Diana; Strupas, Kestutis; Drasutiene, Grazina								Preventing hemorrhoids during pregnancy: a multicenter, randomized clinical trial								BMC PREGNANCY AND CHILDBIRTH				22	1					374			10.1186/s12884-022-04688-x							Article	APR 30 2022	2022	Background: To compare specific dietary and behavioral recommendations for hemorrhoids prevention during pregnancy.Methods: This was a randomized, single-blind, multicenter trial conducted in three different clinical centers. Patients were randomly allocated into two groups in a ratio of 1:1. Intervention consisted of specific dietary and behavioral counseling. The primary outcome of this study w…									0
J	Monteiro, Thais M.; Katz, Leila; Bento, Silvana F.; Amorim, Melania M.; Moriel, Patricia C.; Pacagnella, Rodolfo C.				de Carvalho Pacagnella, Rodolfo/H-9390-2019; Katz, Leila/M-5291-2013; Amorim, Melania/C-5807-2013; Silva, Thais Valéria/AAL-6949-2020	de Carvalho Pacagnella, Rodolfo/0000-0002-5739-0009; Katz, Leila/0000-0001-9854-7917; Amorim, Melania/0000-0003-1047-2514; Silva, Thais Valéria/0000-0002-8718-5372			Reasons given by pregnant women for participating in a clinical trial aimed at preventing premature delivery: a qualitative analysis								BMC PREGNANCY AND CHILDBIRTH				19						97			10.1186/s12884-019-2240-8							Article	MAR 20 2019	2019	Background: In clinical trials, pregnant women are potentially vulnerable, and the fetus is exposed to the intervention. This study aimed to identify the reasons that led pregnant women at a high risk of premature delivery to participate in a randomized clinical trial.Methods: The women participating in the main trial were contacted by telephone postpartum and invited to answer an open questionna…									8
J	Romero, Stefhanie; Pettersson, Kristina; Yousaf, Khurram; Westgren, Magnus; Ajne, Gunilla								Perinatal outcome after vacuum assisted delivery with digital feedback on traction force; a randomised controlled study								BMC PREGNANCY AND CHILDBIRTH				21	1					165			10.1186/s12884-021-03604-z							Article	FEB 26 2021	2021	Background: Low and mid station vacuum assisted deliveries (VAD) are delicate manual procedures that entail a high degree of subjectivity from the operator and are associated with adverse neonatal outcome. Little has been done to improve the procedure, including the technical development, traction force and the possibility of objective documentation. We aimed to explore if a digital handle with i…									3
J	Raab, Roxana; Hoffmann, Julia; Spies, Monika; Geyer, Kristina; Meyer, Dorothy; Guenther, Julia; Hauner, Hans					Spies, Monika/0000-0001-7770-0847; Raab, Roxana/0000-0002-4700-3722; Guenther, Julia/0000-0003-1489-7528; Geyer, Kristina/0000-0002-9157-0070			Are pre- and early pregnancy lifestyle factors associated with the risk of preterm birth? A secondary cohort analysis of the cluster-randomised GeliS trial								BMC PREGNANCY AND CHILDBIRTH				22	1					230			10.1186/s12884-022-04513-5							Article	MAR 21 2022	2022	Background: Maternal lifestyle is discussed as a modifiable determinant in the prevention of preterm birth. However, previous research on associations between individual lifestyle factors and preterm birth risk is inconclusive. In this secondary analysis, we investigated the associations between several modifiable antenatal lifestyle factors and the odds of preterm birth.Methods: This secondary c…									0
J	Gustafsson, Miriam K.; Romundstad, Pal R.; Stafne, Signe Nilssen; Helvik, Anne-Sofie; Stunes, Astrid Kamilla; Morkved, Siv; Salvesen, Kjell Asmund; Thorsby, Per Medboe; Mosti, Mats Peder; Syversen, Unni				Thorsby, Per Medbøe/A-1268-2017; St Olav Hospital, Medisinsk Klinikk -/AAD-6414-2022; Stunes, Astrid Kamilla/B-9901-2008	Thorsby, Per Medbøe/0000-0002-9615-1035; Stunes, Astrid Kamilla/0000-0003-1074-5199; Gustafsson, Miriam K./0000-0003-4151-393X			The effect of an exercise program in pregnancy on vitamin D status among healthy, pregnant Norwegian women: a randomized controlled trial								BMC PREGNANCY AND CHILDBIRTH				19						76			10.1186/s12884-019-2220-z							Article	FEB 20 2019	2019	BackgroundVitamin D insufficiency is common in pregnant women worldwide. Regular prenatal exercise is considered beneficial for maternal and fetal health. There is a knowledge gap regarding the impact of prenatal exercise on maternal vitamin D levels.The objective of this study was to investigate whether a prenatal exercise program influenced serum levels of total, free and bioavailable 25-hydrox…									5
J	Akselsson, Anna; Lindgren, Helena; Skokic, Viktor; Radestad, Ingela				Akselsson, Anna/ABB-3273-2020	Akselsson, Anna/0000-0003-0830-217X			A decrease in cesarean sections and labor inductions among Swedish women by awareness of fetal movements with the Mindfetalness method								BMC PREGNANCY AND CHILDBIRTH				20	1					577			10.1186/s12884-020-03268-1							Article	OCT 1 2020	2020	Background: Maternal perception of decreased fetal movements is commonly used to assess fetal well-being. However, there are different opinions on whether healthcare professionals should encourage maternal observation of fetal movements, as researchers claim that raising awareness increases unnecessary interventions, without improving perinatal health. We aimed to investigate whether cesarean sec…									1
J	England, Joey A.; Jain, Joses; Holbrook, Bradley D.; Schrader, Ronald; Qualls, Clifford; Mozurkewich, Ellen					Mozurkewich, Ellen/0000-0001-6292-3220			Effect of prenatal EPA and DHA on maternal and cord blood insulin sensitivity: a secondary analysis of the mothers, omega 3, and mental health study								BMC PREGNANCY AND CHILDBIRTH				19	1					452			10.1186/s12884-019-2599-6							Article	NOV 29 2019	2019	BackgroundWe sought to determine whether prenatal supplementation with the omega-3 fatty acids eicosapentaenoic acid (EPA) or docosahexaenoic acid (DHA) would increase markers of insulin sensitivity in maternal or cord blood compared with placebo supplementation. A secondary aim was to evaluate the association of serum EPA and DHA fractions with adiponectin, leptin and the adiponectin:leptin rati…									2
J	Asadzadeh, Leila; Jafari, Elham; Kharaghani, Roghieh; Taremian, Farhad				Taremian, Farhad/G-2039-2017	Jafari, Elham/0000-0003-2242-558X			Effectiveness of midwife-led brief counseling intervention on post-traumatic stress disorder, depression, and anxiety symptoms of women experiencing a traumatic childbirth: a randomized controlled trial								BMC PREGNANCY AND CHILDBIRTH				20	1					142			10.1186/s12884-020-2826-1							Article	MAR 6 2020	2020	Background This study investigated the effectiveness of brief midwife-led counseling based on Gamble and colleagues' approach in decreasing post-traumatic stress disorder, depression, and anxiety symptoms among a group of women who had experienced a traumatic childbirth. Methods From among 270 pregnant women screened to participate in the study, 90 women experienced a traumatic childbirth. They w…									8
J	Ingram, Jenny; Johnson, Debbie; O'Mahen, Heather A.; Law, Roslyn; Culpin, Iryna; Kessler, David; Beasant, Lucy; Evans, Jonathan					Beasant, Lucy/0000-0002-4279-5644; kessler, david/0000-0001-5333-132X; Ingram, Jenny/0000-0003-2366-008X; O'Mahen, Heather/0000-0003-3458-430X			'Asking for help': a qualitative interview study exploring the experiences of interpersonal counselling (IPC) compared to low-intensity cognitive behavioural therapy (CBT) for women with depression during pregnancy								BMC PREGNANCY AND CHILDBIRTH				21	1					765			10.1186/s12884-021-04247-w							Article	NOV 12 2021	2021	Background Treating depression early in pregnancy can improve health outcomes for women and their children. Current low-intensity psychological therapy for perinatal depression is a supported self-help approach informed by cognitive behavioural therapy (CBT) principles. Interpersonal counselling (IPC) may be a more appropriate low-intensity talking therapy for addressing the problems experienced …									1
J	Sadiya, Amena; Jakapure, Vidya; Shaar, Ghida; Adnan, Rama; Tesfa, Yohannes								Lifestyle intervention in early pregnancy can prevent gestational diabetes in high-risk pregnant women in the UAE: a randomized controlled trial								BMC PREGNANCY AND CHILDBIRTH				22	1					668			10.1186/s12884-022-04972-w							Article	AUG 30 2022	2022	Purpose A prevalence of gestational diabetes mellitus (GDM) is approximately three times higher than the global rate in the UAE. However, it has not yet been studied whether a 12-week moderate-intensity lifestyle intervention can prevent gestational diabetes among pregnant women at high risk in this region. Patients and methods A pragmatic, open-label, randomized clinical trial was conducted. Six…									0
J	Das, Sushmita; Hall, Jennifer; Barrett, Geraldine; Osrin, David; Kapadia, Shaili; Jayaraman, Anuja					Barrett, Geraldine/0000-0002-9738-1051			Evaluation of the Hindi version of the London Measure of Unplanned Pregnancy among pregnant and postnatal women in urban India								BMC PREGNANCY AND CHILDBIRTH				21	1					602			10.1186/s12884-021-04075-y							Article	SEP 4 2021	2021	Background Valid and reliable measures such as London Measure of Unplanned Pregnancy (LMUP) are imperative for understanding fertility-related behaviors and estimating unintended pregnancy. The aim of this study was to validate the LMUP in the Hindi language for a wider reach in India. Methods An interviewer administered version of the LMUP was translated and pretested in Hindi. The LMUP was fiel…									1
J	Nga Thuy Tran; Lam Thi Nguyen; Berde, Yatin; Low, Yen Ling; Tey, Siew Ling; Dieu Thi Thu Huynh				Tey, Siew Ling/AAV-8115-2021				Maternal nutritional adequacy and gestational weight gain and their associations with birth outcomes among Vietnamese women								BMC PREGNANCY AND CHILDBIRTH				19	1					468			10.1186/s12884-019-2643-6							Article	DEC 4 2019	2019	Background: During pregnancy, a mother's nutritional needs increase to meet the added nutrient demands for fetal growth and development. An enhanced understanding of adequate nutrition and sufficient weight gain during pregnancy can guide development of policies and strategies for maternal nutrition care, actions that will ultimately promote better pregnancy outcomes. In a sample of pregnant wome…									18
J	Anger, Holly A.; Dabash, Rasha; Hassanein, Nevine; Darwish, Emad; Ramadan, Mohamed Cherine; Nawar, Medhat; Charles, Dyanna; Breebaar, Miral; Winikoff, Beverly								A cluster-randomized, non-inferiority trial comparing use of misoprostol for universal prophylaxis vs. secondary prevention of postpartum hemorrhage among community level births in Egypt								BMC PREGNANCY AND CHILDBIRTH				20	1					317			10.1186/s12884-020-03008-5							Article	MAY 24 2020	2020	Background Previous community-based research shows that secondary prevention of postpartum hemorrhage (PPH) with misoprostol only given to women with above-average measured blood loss produces similar clinical outcomes compared to routine administration of misoprostol for prevention of PPH. Given the difficulty of routinely measuring blood loss for all deliveries, more operational models of secon…									1
J	Chukwuma, Adanna; Mbachu, Chinyere; McConnell, Margaret; Bossert, Thomas J.; Cohen, Jessica				Mbachu, Chinyere/AAE-5010-2022	Chukwuma, Adanna/0000-0001-7873-7633			The impact of monetary incentives on referrals by traditional birth attendants for postnatal care in Nigeria								BMC PREGNANCY AND CHILDBIRTH				19						150			10.1186/s12884-019-2313-8							Article	MAY 20 2019	2019	BackgroundGaps in postnatal care use represent missed opportunities to prevent maternal and neonatal death in sub-Saharan Africa. As one in every three non-facility deliveries in Nigeria is assisted by a traditional birth attendant (TBA), and the TBA's advice is often adhered to by their clients, engaging TBAs in advocacy among their clients may increase maternal and neonatal postnatal care use. …									6
J	Alizadeh, Fahimeh; Mahmoudinia, Malihe; Mirteimoori, Masoumeh; Pourali, Lila; Niroumand, Shabnam								Comparison of oral Dydrogesterone and 17-alpha hydroxyprogesterone caprate in the prevention of preterm birth								BMC PREGNANCY AND CHILDBIRTH				22	1					167			10.1186/s12884-022-04509-1							Article	MAR 1 2022	2022	Background: Preterm birth (PTB) remains a significant problem in obstetric care. Progesterone supplements are believed to reduce the rate of preterm labor, but formulation, type of administration, and dosage varies in different studies. This study was performed to compare oral Dydrogesterone with intramuscular 17 alpha-hydroxyprogesterone caproate (17 alpha-OHPC) administration in prevention of P…									0
J	Bakry, Mohamed Sobhy; Eldesouky, Elsayed; Alghazaly, Moatazza Mahdy; Farag, Elsayed; Sultan, Eslam Elsayed Kamal; Elazzazy, Hossam; Mohamed, Attia; Ali, Soliman Mohamed Said; Anwar, Assem; Elrashedy, Asmaa Ahmed; Abdelmonem, Mohamed; Abd-ElGawad, Mohamed; Bosilah, Almandouh H.								Granulocyte colony stimulating factor versus human chorionic gonadotropin for recurrent implantation failure in intra cytoplasmic sperm injection: a randomized clinical trial								BMC PREGNANCY AND CHILDBIRTH				22	1					881			10.1186/s12884-022-05098-9							Article	NOV 29 2022	2022	Background Repeated implantation failure (RIF) is defined as the case whereby the transferred embryos fail to implant after several attempts of In vitro fertilization (IVF) which causes a profound impact on the quality of life and financial burden. Some clinical studies have confirmed that Granulocyte colony-stimulating factor (G-CSF) and human chorionic gonadotropin (HCG) can improve pregnancy o…									0
J	Jiang, Liu; Yang, Juan; Song, Jianyuan; Hu, Yajun; Qian, Kun								Normal fertilisation rates and serum 25-OHD levels among couples undergoing in-vitro fertilisation: a prospective cohort study								BMC PREGNANCY AND CHILDBIRTH				20	1					346			10.1186/s12884-020-02959-z							Article	JUN 5 2020	2020	Background The aim of this study was to explore the correlation between serum vitamin D levels in couples undergoing in-vitro fertilisation (IVF) and normal fertilisation process. Methods Between March 2016 and March 2017, we performed a prospective cohort study at an academic reproductive medicine centre to measure serum 25-hydroxyvitaminD (25-OHD) levels of 1232 couples before controlled ovaria…									1
J	Carlisle, Naomi; Glazewska-Hallin, Agnieszka; Story, Lisa; Carter, Jenny; Seed, Paul T.; Suff, Natalie; Giblin, Lucie; Hutter, Jana; Napolitano, Raffaele; Rutherford, Mary; Alexander, Daniel C.; Simpson, Nigel; Banerjee, Amrita; David, Anna L.; Shennan, Andrew H.				; Seed, Paul T/C-4435-2008	David, Anna/0000-0002-0199-6140; Napolitano, Raffaele/0000-0001-9434-7678; Carlisle, Naomi/0000-0001-8943-8700; Hutter, Jana/0000-0003-3476-3500; Seed, Paul T/0000-0001-7904-7933; Shennan, Andrew/0000-0001-5273-3132; Carter, Jenny/0000-0003-2550-6465; Story, Lisa/0000-0001-9328-9592; Alexander, Daniel/0000-0003-2439-350X			CRAFT (Cerclage after full dilatation caesarean section): protocol of a mixed methods study investigating the role of previous in-labour caesarean section in preterm birth risk								BMC PREGNANCY AND CHILDBIRTH				20	1					698			10.1186/s12884-020-03375-z							Article	NOV 16 2020	2020	Background Full dilatation caesarean sections are associated with recurrent early spontaneous preterm birth and late miscarriage. The risk following first stage caesarean sections, are less well defined, but appears to be increased in late-first stage of labour. The mechanism for this increased risk of late miscarriage and early spontaneous preterm birth in these women is unknown and there are un…									5
J	Miller, Phoebe; Afulani, Patience A.; Musange, Sabine; Sayingoza, Felix; Walker, Dilys				Blondeel, Sofie/AAE-5307-2022	Miller, Phoebe/0000-0002-3938-3606			Person-centered antenatal care and associated factors in Rwanda: a secondary analysis of program data								BMC PREGNANCY AND CHILDBIRTH				21	1					290			10.1186/s12884-021-03747-z							Article	APR 10 2021	2021	Background Research suggests that women's experience of antenatal care is an important component of high-quality antenatal care. Person-centered antenatal care (PCANC) reflects care that is both respectful of, and responsive to, the preferences, needs, and values of pregnant women. Little is known in Rwanda about either the extent to which PCANC is practiced or the factors that might determine it…									1
J	Miguel Martinez-Galiano, Juan; Arredondo-Lopez, Beatriz; Molina-Garcia, Leticia; Maria Camara-Jurado, Ana; Cocera-Ruiz, Eva; Rodriguez-Delgado, Miguel					Martinez Galiano, Juan Miguel/0000-0002-0878-8635			Continuous versus discontinuous suture in perineal injuries produced during delivery in primiparous women: a randomized controlled trial								BMC PREGNANCY AND CHILDBIRTH				19	1					499			10.1186/s12884-019-2655-2							Article	DEC 16 2019	2019	Background: The technique used in the repair of a perineal injury resulting from childbirth could avoid discomfort and morbidity during the postpartum period. Recent studies show inconsistent results and support the need for new research with the inclusion of new health parameters not yet studied. Therefore, this study aims to evaluate if the suture technique (continuous or interrupted) has an ef…									4
J	Huang, Chuanya; Hu, Lei; Wang, Yonghong; Luo, Biru								Effectiveness of early essential newborn care on breastfeeding and maternal outcomes: a nonrandomized controlled study								BMC PREGNANCY AND CHILDBIRTH				22	1					707			10.1186/s12884-022-05037-8							Article	SEP 14 2022	2022	Background Breastfeeding and maternal health play crucial roles in improving newborn health, which is closely related to the development of families and society. Early essential newborn care, which emphasizes early exclusive breastfeeding and skin-to-skin contact, is recommended by the World Health Organization. This study aimed to explore the association of early essential newborn care with brea…									0
J	Wulff, Verena; Hepp, Philip; Wolf, Oliver T.; Fehm, Tanja; Schaal, Nora K.					Schaal, Nora K./0000-0002-2458-2661			The influence of maternal singing on well-being, postpartum depression and bonding - a randomised, controlled trial								BMC PREGNANCY AND CHILDBIRTH				21	1					501			10.1186/s12884-021-03933-z							Article	JUL 12 2021	2021	Background: Postpartum depression is fairly common in new mothers and moreover associated with impaired bonding and poor maternal well-being. The aim of the present study was to investigate the impact of a mother-infant singing intervention within the first three months after birth on maternal well-being, depressive symptoms and bonding.Methods: 120 women who were recruited at the maternity ward …									1
J	Wang, Zhi; Liu, Qiuyue; Min, Lihua; Mao, Xiaorong								The effectiveness of the laid-back position on lactation-related nipple problems and comfort: a meta-analysis								BMC PREGNANCY AND CHILDBIRTH				21	1					248			10.1186/s12884-021-03714-8							Article	MAR 24 2021	2021	Background The importance of breastfeeding for maternal and child health is agreed upon worldwide. However, lactation-related nipple problems are common and are important factors affecting breastfeeding. Multiple studies recommended laid-back breastfeeding, but they are of various levels of quality, and the results are inconclusive. Methods We systematically searched the following twelve database…									6
J	McNab, Shanon; Fisher, Jane; Honikman, Simone; Muvhu, Linos; Levine, Rebecca; Chorwe-Sungani, Genesis; Bar-Zeev, Sarah; Hailegebriel, Tedbabe Degefie; Yusuf, Ifeyinwa; Chowdhary, Neerja; Rahman, Atif; Bolton, Paul; Mershon, Claire-Helene; Bormet, Mona; Henry-Ernest, Diana; Portela, Anayda; Stalls, Suzanne					Portela, Anayda/0000-0001-6368-1585; chorwe-sungani, genesis/0000-0002-4296-6394			Comment: silent burden no more: a global call to action to prioritize perinatal mental health								BMC PREGNANCY AND CHILDBIRTH				22	1					308			10.1186/s12884-022-04645-8							Article	APR 11 2022	2022	Common perinatal mental disorders are the most frequent complications of pregnancy, childbirth and the postpartum period, and the prevalence among women in low- and middle-income countries is the highest at nearly 20%. Women are the cornerstone of a healthy and prosperous society and until their mental health is taken as seriously as their physical wellbeing, we will not improve maternal mortalit…									1
J	Koyuncu, Aybuke; Dufour, Mi-Suk Kang; McCoy, Sandra Irene; Bautista-Arredondo, Sergio; Buzdugan, Raluca; Watadzaushe, Constancia; Dirawo, Jeffrey; Mushavi, Angela; Mahomva, Agnes; Cowan, Frances; Padian, Nancy				Bautista-Arredondo, Sergio/N-7305-2016	Bautista-Arredondo, Sergio/0000-0001-8910-3011; Cowan, Frances/0000-0003-3087-4422			Protocol for the evaluation of the population-level impact of Zimbabwe's prevention of mother-to-child HIV transmission program option B plus : a community based serial cross-sectional study								BMC PREGNANCY AND CHILDBIRTH				19						15			10.1186/s12884-018-2146-x							Article	JAN 8 2019	2019	BackgroundWHO recommends that HIV infected women receive antiretroviral therapy (ART) minimally during pregnancy and breastfeeding (Option B), or ideally throughout their lives regardless of clinical stage (Option B+) (Coovadia et al., Lancet 379:221-228, 2012). Although these recommendations were based on clinical trials demonstrating the efficacy of ART during pregnancy and breastfeeding, the p…									0
J	Garman, Emily C.; Schneider, Marguerite; Lund, Crick					Baron, Emily/0000-0002-8128-5997; Lund, Crick/0000-0002-5159-8220			Perinatal depressive symptoms among low-income South African women at risk of depression: trajectories and predictors								BMC PREGNANCY AND CHILDBIRTH				19						202			10.1186/s12884-019-2355-y							Article	JUN 14 2019	2019	BackgroundThe aim of the study was to identify trajectories of perinatal depressive symptoms and their predictors among women living in a low-resource setting in South Africa, and who present with a risk of depression during pregnancy.MethodsThis is a secondary analysis of a randomised controlled trial among 384 women living in Khayelitsha, a low income setting in South Africa, recruited at their…									22
J	Silver, Santana R.; Whooten, Rachel C.; Kwete, Gracia M.; Farrar-Muir, Haley; Cournoyer, Rachel N.; Barth, Elizabeth A.; Kotelchuck, Milton; Taveras, Elsie M.								Stakeholder engagement in developing a father-inclusive early life obesity prevention intervention: First Heroes								BMC PREGNANCY AND CHILDBIRTH				22	1					443			10.1186/s12884-022-04759-z							Article	MAY 27 2022	2022	Background: Although paternal involvement in the perinatal period is associated with benefits for maternal-child health and reduced obesity risk, fathers are seldom included in perinatal or obesity prevention efforts. Engaging community leaders and fathers as stakeholders in intervention development is a critical step in designing a father-inclusive intervention that is efficacious and responsive…									1
J	Yang, Meiling; Lin, Li; Sha, Chunli; Li, Taoqiong; Gao, Wujiang; Chen, Lu; Wu, Ying; Ma, Yanping; Zhu, Xiaolan								Which is better for mothers and babies: fresh or frozen-thawed blastocyst transfer?								BMC PREGNANCY AND CHILDBIRTH				20	1					559			10.1186/s12884-020-03248-5							Article	SEP 23 2020	2020	Background In recent years, there have been many reports on the pregnancy outcomes of fresh blastocyst transfer (BT) and frozen-thawed BT, but the conclusions are controversial and incomplete. To compare the pregnancy outcomes, maternal complications and neonatal outcomes of fresh and frozen-thawed BT in the context of in vitro fertilization or intracytoplasmic sperm injection (IVF/ICSI) cycles, …									6
J	Jamilian, Mehri; Mirhosseini, Naghmeh; Eslahi, Masoumeh; Bahmani, Fereshteh; Shokrpour, Maryam; Chamani, Maryam; Asemi, Zatollah				Mirhosseini, Naghmeh/AAC-7730-2019; Chamani, Maryam/Y-3396-2019				The effects of magnesium-zinc-calcium-vitamin D co-supplementation on biomarkers of inflammation, oxidative stress and pregnancy outcomes in gestational diabetes								BMC PREGNANCY AND CHILDBIRTH				19						107			10.1186/s12884-019-2258-y							Article	MAR 29 2019	2019	Background: Diabetes is the most common medical condition in pregnant women and its complications affect both mother and fetus. The beneficial effects of vitamin D on gestational diabetes have been shown, though data on the effects of co-administration of vitamin D with other nutrients on pregnancy outcomes in gestational diabetes (GDM) are scarce. This study was aimed to determine the effects of…									59
J	Whitaker, Kara M.; Jones, Melissa A.; Dziewior, Jaclyn; Anderson, Megan; Anderson, Chelsie; Gibbs, Bethany Barone; Carr, Lucas J.								Feasibility, acceptability, and preliminary efficacy of a single-arm, remotely-delivered health coaching intervention to increase physical activity and reduce sedentary behavior during pregnancy								BMC PREGNANCY AND CHILDBIRTH				22	1					740			10.1186/s12884-022-05073-4							Article	OCT 2 2022	2022	Background Interventions targeting physical activity and sedentary behavior concurrently in pregnancy may be an ideal strategy to reduce the risk of pregnancy complications. We assessed the feasibility, acceptability, and preliminary efficacy of a single-arm, remotely-delivered health coaching intervention to promote physical activity and reduce sedentary behavior in pregnancy. Methods Women (n =…									0
J	Mogilevkina, Iryna; Gurianov, Vitaliy; Lindmark, Gunilla					Gurianov, Vitaly/0000-0001-8509-6301			Effectiveness of emergency obstetric care training at the regional level in Ukraine: a non-randomized controlled trial								BMC PREGNANCY AND CHILDBIRTH				22	1					145			10.1186/s12884-022-04458-9							Article	FEB 22 2022	2022	Background Emergency obstetric care training, using Advances in Labour and Risk Management (ALARM) International Program (AIP) was implemented in Ukraine, a country with universal access to skilled perinatal and obstetric care but restricted resources. A total of 577 providers (65.5% of total) from 28 maternal clinics attended a 5-day training session focused on the five main causes of maternal m…									1
J	Kuliukas, Lesley; Hauck, Yvonne L.; Jorgensen, Anita; Kneebone, Kelly; Burns, Sharyn K.; Maycock, Bruce R.; Scott, Jane A.				Burns, Sharyn Kay/Q-9944-2018	Scott, Jane/0000-0003-0765-9054; Hauck, Yvonne/0000-0003-0206-2777; Kuliukas, Lesley/0000-0002-4585-8209			Process evaluation of a peer-led antenatal breastfeeding class for fathers: perceptions of facilitators and participants								BMC PREGNANCY AND CHILDBIRTH				19						48			10.1186/s12884-019-2198-6							Article	JAN 29 2019	2019	BackgroundThe Parent Infant Feeding Initiative (PIFI) was a factorial, randomised controlled trial that aimed to prolong exclusive breastfeeding by targeting expecting fathers. One of the intervention strategies evaluated was a father-focused breastfeeding class facilitated by a male peer facilitator. The aim of this mixed-methods descriptive study was to 1) evaluate the feedback provided from pa…									5
J	Liu, Xiyao; Wang, Yu; Zhang, Fan; Zhong, Xiaoni; Ou, Rong; Luo, Xin; Qi, Hongbo				liu, xiyao/GSE-0791-2022; Qi, Hongbo/AAJ-5536-2020				Double- versus single-balloon catheters for labour induction and cervical ripening: a meta-analysis								BMC PREGNANCY AND CHILDBIRTH				19	1					358			10.1186/s12884-019-2491-4							Article	OCT 16 2019	2019	Background The induction of labour is an increasingly common procedure in the obstetrics field. Various methods have been used to induce labour, among which balloon catheters play an important role. Whether the specifically designed double-balloon catheter is better than the single-balloon device in terms of efficacy, efficiency, safety and patient satisfaction remains controversial. Identifying …									6
J	Thomas, Nicole A.; Drewry, Anna; Passmore, Susan Racine; Assad, Nadia; Hoppe, Kara K.				Passmore, Susan/HIZ-8577-2022				Patient perceptions, opinions and satisfaction of telehealth with remote blood pressure monitoring postpartum								BMC PREGNANCY AND CHILDBIRTH				21	1					153			10.1186/s12884-021-03632-9							Article	FEB 19 2021	2021	BackgroundOur aim was to conduct a post participation survey of respondent experiences with in-home remote patient monitoring via telehealth for blood pressure monitoring of women with postpartum hypertension. We hypothesized that the in-home remote patient monitoring application will be implemented with strong fidelity and have positive patient acceptability.MethodsThis analysis was a planned se…									5
J	Unger, Holger; Thriemer, Kamala; Ley, Benedikt; Tinto, Halidou; Traore, Maminata; Valea, Innocent; Tagbor, Harry; Antwi, Gifty; Gbekor, Prosper; Nambozi, Michael; Kabuya, Jean-Bertin Bukasa; Mulenga, Modest; Mwapasa, Victor; Chapotera, Gertrude; Madanitsa, Mwayiwawo; Rulisa, Stephen; de Crop, Maaike; Claeys, Yves; Ravinetto, Raffaella; D'Alessandro, Umberto				TRAORE, Maminata COULIBALY/AAD-9089-2022; Valea, Innocent/ABE-6694-2020; Madanitsa, Mwayiwawo/AAM-1834-2021; Tagbor, Harry/B-9312-2018	TRAORE, Maminata COULIBALY/0000-0002-0519-4727; Mwapasa, Victor/0000-0002-2748-8902; Chapotera, Gertrude/0000-0002-7870-2294; Tinto, Halidou/0000-0002-0472-3586; Kabuya, Jean-Bertin/0000-0003-0339-9101; Tagbor, Harry/0000-0002-9300-665X; Valea, Innocent/0000-0002-3085-0490; Ley, Benedikt/0000-0002-5734-0845			The assessment of gestational age: a comparison of different methods from a malaria pregnancy cohort in sub-Saharan Africa								BMC PREGNANCY AND CHILDBIRTH				19						12			10.1186/s12884-018-2128-z							Article	JAN 8 2019	2019	BackgroundDetermining gestational age in resource-poor settings is challenging because of limited availability of ultrasound technology and late first presentation to antenatal clinic. Last menstrual period (LMP), symphysio-pubis fundal height (SFH) and Ballard Score (BS) at delivery are therefore often used. We assessed the accuracy of LMP, SFH, and BS to estimate gestational age at delivery and…									12
J	Crowe, Sarah; Sarma, Kiran								Coping with Covid-19: stress, control and coping among pregnant women in Ireland during the Covid-19 pandemic								BMC PREGNANCY AND CHILDBIRTH				22	1					274			10.1186/s12884-022-04579-1							Article	APR 1 2022	2022	Background The aim of the current study is to investigate the relationship between perceived control, coping and psychological distress among pregnant women in Ireland during the Covid-19 pandemic. It is hypothesised that lower levels of perceived control, greater use of avoidant coping and greater Covid-19 related pregnancy concern will be associated with psychological distress. In addition, it …									3
J	Hagrass, Abdulrahman Ibrahim; Almadhoon, Hossam Waleed; Al-Kafarna, Mohammed; Almaghary, Bashar Khaled; Nourelden, Anas Zakarya; Fathallah, Ahmed Hashem; Hasan, Mohammed Tarek; Mohammed, Yasmine Adel; Al-Nabahin, Aya Osama; Wafi, Dalia Sami; Ismail, Islam Osama; Hamam, Yaser Aref; Sayad, Reem; Hamouda, Mohamed; Zaazouee, Mohamed Sayed; Ragab, Khaled Mohamed				Sayad, Reem/AEK-8121-2022; Zaazouee, Mohamed Sayed/AAR-9608-2021; Hasan, Mohammed Tarek/AAE-1053-2022	Sayad, Reem/0000-0002-4378-2714; Zaazouee, Mohamed Sayed/0000-0003-0904-9153; Hasan, Mohammed Tarek/0000-0001-5067-7798; Almaghary, Bashar/0000-0002-0679-8178; Ragab, Khaled/0000-0002-7273-9221; Hagrass, Abdulrahman/0000-0002-0297-9385; Hamam, Yaser/0000-0001-5108-3692; Al-Nabahin, Aya/0000-0002-1829-4292			Maternal and neonatal safety outcomes after SAR-CoV-2 vaccination during pregnancy: a systematic review and meta-analysis								BMC PREGNANCY AND CHILDBIRTH				22	1					581			10.1186/s12884-022-04884-9							Review	JUL 21 2022	2022	Background and objective More than five million individuals died because of problems connected to COVID-19. SARS-Cov-2 poses a particular challenge to expectant mothers, who comprise one of the most vulnerable segments of the population. Our aim is to demonstrate the maternal and neonatal safety of the COVID-19 vaccine during pregnancy. Methods We searched PubMed, Cochrane Library, Scopus, Web of…									1
J	Corrigan, Lisa; Moran, Patrick; McGrath, Niamh; Eustace-Cook, Jessica; Daly, Deirdre				; Eustace-Cook, Jessica/A-7568-2008	Corrigan, Lisa/0000-0002-5380-4198; Eustace-Cook, Jessica/0000-0002-6145-5477; Daly, Deirdre/0000-0003-3045-9894			The characteristics and effectiveness of pregnancy yoga interventions: a systematic review and meta-analysis								BMC PREGNANCY AND CHILDBIRTH				22	1					250			10.1186/s12884-022-04474-9							Review	MAR 25 2022	2022	Background Yoga is a popular mind-body medicine frequently recommended to pregnant women. Gaps remain in our understanding of the core components of effective pregnancy yoga programmes. This systematic review and meta-analysis examined the characteristics and effectiveness of pregnancy yoga interventions, incorporating the FITT (frequency, intensity, time/duration and type) principle of exercise …									0
J	Bugge, Carol; Strachan, Heather; Pringle, Stewart; Hagen, Suzanne; Cheyne, Helen; Wilson, Don					HAGEN, SUZANNE/0000-0002-9741-9160; Cheyne, Helen/0000-0001-5738-8390; Bugge, Carol/0000-0002-4071-0803			Should pregnant women know their individual risk of future pelvic floor dysfunction? A qualitative study								BMC PREGNANCY AND CHILDBIRTH				22	1					161			10.1186/s12884-022-04490-9							Article	FEB 28 2022	2022	Background The study aimed to explore: center dot pregnant women's and healthcare professionals' perspectives on provision of individual risk scores for future Pelvic Floor Dysfunction (PFD), center dot the feasibility of providing this during routine maternity care, center dot actions women might take as a result of knowing their PFD risk. Methods Qualitative study. Setting: UK NHS Health Board.…									1
J	Villani, Michela; Baldini, Domenico; Totaro, Pasquale; Larciprete, Giovanni; Kovac, Mirjana; Carone, Domenico; Passamonti, Serena Maria; Permunian, Eleonora Tamborini; Bartolotti, Tiziana; Lojacono, Andrea; Cacciola, Rossella; Lo Pinto, Giuliano; Bucherini, Eugenio; De Stefano, Valerio; Lodigiani, Corrado; Lavopa, Cristina; Cho, Yoon Sung; Pizzicaroli, Caterina; Colaizzo, Donatella; Grandone, Elv…				Lodigiani, Corrado/AAW-1964-2020; Baldini, Domenico/AAR-3338-2021; Grandone, Elvira/M-1127-2019; Colaizzo, Donatella/K-5654-2016	Lodigiani, Corrado/0000-0002-9152-9385; Baldini, Domenico/0000-0003-1433-504X; Grandone, Elvira/0000-0002-8980-9783; Colaizzo, Donatella/0000-0001-6927-7428; Passamonti, Serena Maria/0000-0003-2875-8860			Rationale and design of two prospective, multicenter, observational studies on reproductive outcome in women with recurrent failures after spontaneous or assisted conception: OTTILIA and FIRST registries								BMC PREGNANCY AND CHILDBIRTH				19	1					292			10.1186/s12884-019-2444-y							Article	AUG 13 2019	2019	Background Spontaneous pregnancy loss and implantation failure after assisted reproductive technologies (ART) are very common occurrences. Although 50-60% of all cases remains unexplained, various predisposing factors, including thrombophilias, have been identified. Thus, the potential benefit of a prophylaxis with low-molecular-weight heparins in improving outcomes has been often investigated ov…									5
J	Giblin, Lucie; Vousden, Nicola; Nathan, Hannah; Gidiri, Francis; Goudar, Shivaprasad; Charantimath, Umesh; Sandall, Jane; Seed, Paul T.; Chappell, Lucy C.; Shennan, Andrew H.				GOUDAR, SHIVAPRASAD S/S-1217-2019; Seed, Paul T/C-4435-2008; Sandall, Jane/D-4146-2009	GOUDAR, SHIVAPRASAD S/0000-0002-8680-7053; Seed, Paul T/0000-0001-7904-7933; Shennan, Andrew/0000-0001-5273-3132; Sandall, Jane/0000-0003-2000-743X			Effect of the CRADLE vital signs alert device intervention on referrals for obstetric haemorrhage in low-middle income countries: a secondary analysis of a stepped- wedge cluster-randomised control trial								BMC PREGNANCY AND CHILDBIRTH				21	1					317			10.1186/s12884-021-03796-4							Article	APR 21 2021	2021	BackgroundObstetric haemorrhage is the leading cause of maternal death worldwide, 99% of which occur in low and middle income countries. The majority of deaths and adverse events are associated with delays in identifying compromise and escalating care. Management of severely compromised pregnant women may require transfer to tertiary centres for specialised treatment, therefore early recognition …									3
J	Komiazyk, Magdalena; Palczewska, Malgorzata; Sitkiewicz, Izabela; Pikula, Slawomir; Groves, Patrick				Groves, Patrick/B-1942-2008	Groves, Patrick/0000-0003-2589-1455; Pikula, Slawomir/0000-0003-4640-3094; Komiazyk-Mikulska, Magdalena/0000-0003-3107-3424			Neutralization of cholera toxin by Rosaceae family plant extracts								BMC COMPLEMENTARY AND ALTERNATIVE MEDICINE				19						140			10.1186/s12906-019-2540-6							Article	JUN 20 2019	2019	BackgroundCholera is one of the most deadly diarrheal diseases that require new treatments. We investigated the neutralization of cholera toxin by five plant extracts obtained from the Rosaceae family that have been traditionally used in Poland to treat diarrhea (of unknown origin).MethodsHot water extracts were prepared from the dried plant materials and lyophilized before phytochemical analysis…									9
J	Majola, Linda; Budhram, Samantha; Govender, Vani; Naidoo, Megeshinee; Godlwana, Zukiswa; Lombard, Carl; Moodley, Dhayendre								Reliability of last menstrual period recall, an early ultrasound and a Smartphone App in predicting date of delivery and classification of preterm and post-term births								BMC PREGNANCY AND CHILDBIRTH				21	1					493			10.1186/s12884-021-03980-6							Article	JUL 7 2021	2021	Background A reliable expected date of delivery (EDD) is important for pregnant women in planning for a safe delivery and critical for management of obstetric emergencies. We compared the accuracy of LMP recall, an early ultrasound (EUS) and a Smartphone App in predicting the EDD in South African pregnant women. We further evaluated the rates of preterm and post-term births based on using the dif…									2
J	Pokharel, Krishna; Subedi, Asish; Tripathi, Mukesh; Biswas, Binay Kumar								Effect of amino acid infusion during cesarean delivery on newborn temperature: a randomized controlled trial								BMC PREGNANCY AND CHILDBIRTH				21	1					267			10.1186/s12884-021-03734-4							Article	MAR 31 2021	2021	Background The effect of maternal amino acid (AA) infusion before and during cesarean delivery on neonatal temperature remains unknown. We hypothesized that thermogenic effects of AA metabolism would help maintain body temperature of newborn babies and their mothers. Methods Seventy-six parturients scheduled for elective singleton term cesarean delivery were equally randomized to receive intraven…									0
J	Lai, Chit Ying; Wong, Margaret Kit Wah; Tong, Wing Hung; Lau, Kam Yan; Chu, Suk Yin; Tam, Agnes Mei Lee; Hui, Lai Ling; Lao, Terence T. H.; Leung, Tak Yeung								The impact of antenatal massage practice on intrapartum massage application and their associations with the use of analgesics during labour								BMC PREGNANCY AND CHILDBIRTH				22	1					420			10.1186/s12884-022-04743-7							Article	MAY 18 2022	2022	Background: Massage during labour is one form of intrapartum non-pharmacological pain relief but it is not known whether the frequency of practicing these massage techniques among couples during the antenatal period could enhance the effectiveness of intrapartum massage. This study was to evaluate the association between compliance of antenatal massage practice with intrapartum application and th…									0
J	Wen, Chaoyue; Liu, Xuemin; Wang, Ying; Wang, Jun					Wen, Chaoyue/0000-0001-7075-1000			Conventional versus modified application of COOK Cervical Ripening Balloon for induction of labor at term: a randomized controlled trial								BMC PREGNANCY AND CHILDBIRTH				22	1					739			10.1186/s12884-022-05035-w							Article	OCT 2 2022	2022	Background This study aims to evaluate the efficacy and safety of the modified application of COOK Cervical Ripening Balloon (CCRB) for induction of labor (IOL) at term in primipara. Methods A total of 227 singleton full-term pregnancies with indications of IOL were enrolled and randomly divided into the control and study groups in our hospital from January 2021 to December 2021. In the control g…									0
J	Mohaghegh, Zaynab; Abedi, Parvin; Faal, Shahla; Jahanfar, Shayesteh; Surdock, Alayna; Sharifipour, Foruzan; Zahedian, Maryam				faal, shahla/O-6398-2018; Jahanfar, Shayesteh/B-6304-2019	Jahanfar, Shayesteh/0000-0001-6149-1067; faal siahkal, shahla/0000-0001-6760-3138			The effect of hyoscine n- butylbromide on labor progress: A systematic review								BMC PREGNANCY AND CHILDBIRTH				20	1					291			10.1186/s12884-020-2832-3							Review	MAY 13 2020	2020	Background The objective of this systematic review and meta-analysis was to assess the effectiveness of hyoscine n-butylbromide in labor progress. Methods The databases including PubMed, the Cochrane Library, Science-Direct, Scopus and Web of Science were searched for studies published up to December 2019. Articles that published as randomized controlled trials (RCTs), and full-text articles publ…									2
J	Bastos Dias, Marcos Augusto; De Oliveira, Leandro; Jeyabalan, Arundhanthi; Payne, Beth; Redman, Christopher W.; Magee, Laura; Poston, Lucilla; Chappell, Lucy; Seed, Paul; von Dadelszen, Peter; Roberts, James Michael		PREPARE Res Grp		Nakamura-Pereira, Marcos/X-1107-2019; Roberts, James/AAI-3283-2020; von Dadelszen, Peter/AAP-7480-2021; Chappell, Lucy/U-4778-2018; De Oliveira, Leandro/G-3476-2012; Seed, Paul T/C-4435-2008	Nakamura-Pereira, Marcos/0000-0002-4231-0205; Roberts, James/0000-0002-2671-3207; Poston, Lucilla/0000-0003-1100-2821; Dias, Marcos/0000-0003-1386-7001; Chappell, Lucy/0000-0001-6219-3379; De Oliveira, Leandro/0000-0002-8422-9907; Seed, Paul T/0000-0001-7904-7933; von Dadelszen, Peter/0000-0003-4136-3070			PREPARE: protocol for a stepped wedge trial to evaluate whether a risk stratification model can reduce preterm deliveries among women with suspected or confirmed preterm pre-eclampsia								BMC PREGNANCY AND CHILDBIRTH				19	1					343			10.1186/s12884-019-2445-x							Article	OCT 7 2019	2019	Background Preeclampsia (PE) is a major cause of short and long-term morbidity for affected infants, including consequences of fetal growth restriction and iatrogenic prematurity. In Brazil, this is a special problem as PE accounts for 18% of preterm births (PTB). In the PREPARE (Prematurity REduction by Pre-eclampsia cARE) study, we will test a novel system of integrated care based on risk strat…									2
J	Tunkara- Bah, Haddy; Adeyemo, Florence O.; Okonofua, Friday E.				Tunkara-Bah, Haddy/AGX-9404-2022	Adeyemo, Florence/0000-0002-8758-7128			Effects of health education on spousal knowledge and participation in birth preparedness in Farafenni Regional Hospital, The Gambia: a randomized trial								BMC PREGNANCY AND CHILDBIRTH				21	1					129			10.1186/s12884-021-03605-y							Article	FEB 12 2021	2021	BackgroundThe Gambia is a male-dominant society in which the cultural norms empower husbands to decide when and where their wives seek care, yet they are not always involved in maternal health care services. Therefore, the purpose of this study was to design and measure the effects of antenatal health education on spousal participation in birth preparedness in Farafenni and satellite villages.Met…									2
J	Veringa-Skiba, Irena K.; Ziemer, Kelly; de Bruin, Esther, I; de Bruin, Ed J.; Bogels, Susan M.					Veringa-Skiba, Irena/0000-0001-6814-3524			Mindful awareness as a mechanism of change for natural childbirth in pregnant women with high fear of childbirth: a randomised controlled trial								BMC PREGNANCY AND CHILDBIRTH				22	1					47			10.1186/s12884-022-04380-0							Article	JAN 19 2022	2022	Background: Mindfulness-Based Childbirth and Parenting (MBCP) is effective in increasing natural childbirth in pregnant women with high fear of childbirth (FOC) as compared to enhanced care as usual (ECAU). We aimed to examine through which pathway of action MBCP reaches this effect, based on a model of approaching or avoiding the challenges related to childbirth.Methods: One hundred eleven pregn…									0
J	Rashwan, Ahmed; Eldaly, Ashraf; El-Harty, Ahmed; Elsherbini, Moutaz; Abdel-Rasheed, Mazen; Eid, Marwa M.				Abdel-Rasheed, Mazen/I-4665-2016	Abdel-Rasheed, Mazen/0000-0001-5575-1782			Delayed versus early umbilical cord clamping for near-term infants born to preeclamptic mothers; a randomized controlled trial								BMC PREGNANCY AND CHILDBIRTH				22	1					515			10.1186/s12884-022-04831-8							Article	JUN 25 2022	2022	Objective: This study aims to assess delayed versus early umbilical cord clamping in preeclamptic mothers undergoing scheduled caesarean delivery regarding the maternal intra-operative blood loss and neonatal outcomes.Methods: A clinical trial was conducted on 62 near-term preeclamptic mothers (36-38(+6) weeks) who were planned for caesarean delivery. They were randomly assigned into two groups. …									0
J	Hsieh, Han-Chih; Lee, Chun-, I; Lai, En-Yu; Su, Jia-Ying; Huang, Yi-Ting; Zheng, Wei-Lin; Chen, Chien-Hong; Huang, Chun-Chia; Lin, Pin-Yao; Lee, Maw-Sheng; Liu, Mark; Huang, Yen-Tsung				Chen, Chien-Hong/GOP-2714-2022; huang, yiting/HDM-3648-2022	Chen, Chien-Hong/0000-0002-6352-3437;			Estimating the causal effect of embryo transfer day on clinical in vitro fertilization outcomes using propensity score matching								BMC PREGNANCY AND CHILDBIRTH				21	1					554			10.1186/s12884-021-04013-y							Article	AUG 13 2021	2021	Background For women undergoing in vitro fertilization (IVF), the clinical benefit of embryo transfer at the blastocyst stage (Day 5) versus cleavage stage (Day 3) remains controversial. The purpose of this study is to compare the implantation rate, clinical pregnancy rate and odds of live birth of Day 3 and Day 5 embryo transfer, and more importantly, to address the issue that patients were chos…									1
J	Lewis, Beth A.; Schuver, Katie; Dunsiger, Shira; Samson, Lauren; Frayeh, Amanda L.; Terrell, Carrie A.; Ciccolo, Joseph T.; Fischer, John; Avery, Melissa D.								Randomized trial examining the effect of exercise and wellness interventions on preventing postpartum depression and perceived stress								BMC PREGNANCY AND CHILDBIRTH				21	1					785			10.1186/s12884-021-04257-8							Article	NOV 22 2021	2021	Background: Approximately 13-19% of postpartum women experience postpartum depression and a majority report at least some stress during the postpartum phase. Traditional interventions such as psychotherapy and antidepressant medications are often not feasible or desirable. The purpose of this study was to examine two low cost, brief, accessible interventions designed to prevent postpartum depress…									2
J	Monks, David Thomas; Palanisamy, Arvind; Jaffer, Danish; Singh, Preet Mohinder; Carter, Ebony; Lenze, Shannon				; Singh, Preet Mohinder/V-3471-2017	Jaffer, Danish/0000-0002-1228-9425; Lenze, Shannon/0000-0003-3410-3561; Carter, Ebony/0000-0002-7620-4929; Singh, Preet Mohinder/0000-0001-7642-529X; Palanisamy, Arvind/0000-0001-8460-1759			A randomized feasibility pilot-study of intravenous and subcutaneous administration of ketamine to prevent postpartum depression after planned cesarean delivery under neuraxial anesthesia								BMC PREGNANCY AND CHILDBIRTH				22	1					786			10.1186/s12884-022-05118-8							Article	OCT 21 2022	2022	Background Evidence suggests ketamine may prevent postpartum depression (PPD) after cesarean delivery (CD) although intolerability and inconvenience of administration are problematic. We assessed the feasibility of studying ketamine (0.5 mg/kg, via subcutaneous injection or 40-min intravenous infusion) to prevent PPD after CD. Methods Twenty-three women scheduled for cesarean delivery under neura…									0
J	Hull, Holly R.; Herman, Amy; Gibbs, Heather; Gajewski, Byron; Krase, Kelli; Carlso, Susan E.; Sulliva, Debra K.; Goetz, Jeannine					Hull, Holly/0000-0001-9844-2840			The effect of high dietary fiber intake on gestational weight gain, fat accrual, and postpartum weight retention: a randomized clinical trial								BMC PREGNANCY AND CHILDBIRTH				20	1					319			10.1186/s12884-020-03016-5							Article	MAY 24 2020	2020	Background Interventions to prevent excessive gestational weight gain (GWG) have had limited success This pilot study examined the effectiveness of a single goal (SG) high dietary fiber intervention to prevent excessive GWG. Methods Twelve weekly lessons focused on consuming a high fiber diet (>= 30 g/day). Snacks containing 10-12 g of dietary fiber were given for the first 6 weeks only. Body com…									5
J	Kola, Lola; Bennett, Ian M.; Bhat, Amritha; Ayinde, Olatunde O.; Oladeji, Bibilola D.; Abiona, Dolapo; Abdumalik, Jibril; Faregh, Neda; Collins, Pamela Y.; Gureje, Oye				Bhat, Amritha/AFK-0835-2022; Bhat, Amritha/AAF-7798-2022; Collins, Pamela Y/AAD-9334-2022	Bhat, Amritha/0000-0002-9284-0650; Bhat, Amritha/0000-0002-9284-0650; Collins, Pamela Y./0000-0003-3956-448X; KOLA, Lola/0000-0003-0678-796X			Stigma and utilization of treatment for adolescent perinatal depression in Ibadan Nigeria								BMC PREGNANCY AND CHILDBIRTH				20	1								10.1186/s12884-020-02970-4							Article	MAY 14 2020	2020	BackgroundDepression is a common and severe disorder among low-income adolescent mothers in low-and middle-income countries where resources for treatment are limited. We wished to identify factors influencing health service utilization for adolescent perinatal depression, in Nigeria to inform new strategies of care delivery.MethodsFocus Group Discussions (FGDs) were conducted among purposively se…									10
J	Westerneng, Myrte; Diepeveen, Marielle; Witteveen, Anke B.; Westerman, Marjan J.; van der Horst, Henriette E.; van Baar, Anneloes L.; de Jonge, Ank				de Jonge, Ank/F-6475-2013; van Baar, Anneloes/L-8236-2013; Witteveen, Anke/ABG-2957-2020	van Baar, Anneloes/0000-0002-3498-9019; Witteveen, Anke/0000-0002-9636-7522; Westerman, Marjan J./0000-0002-9827-6958			Experiences of pregnant women with a third trimester routine ultrasound - a qualitative study								BMC PREGNANCY AND CHILDBIRTH				19	1					319			10.1186/s12884-019-2470-9							Article	SEP 2 2019	2019	Background Studies showed that pregnant women generally value routine ultrasounds in the first two trimesters because these provide reassurance and a chance to see their unborn baby. This, in turn, might help to decrease maternal anxiety levels and increase the bond with the baby. However, it is unclear whether pregnant women hold the same positive views about a third trimester routine ultrasound…									5
J	Strandberg, Moa; Wallstrom, Tove; Wiberg-Itzel, Eva				Wiberg-Itzel, Eva/AAO-4169-2021	Wiberg-Itzel, Eva/0000-0002-4835-9616			Women's expectations and experiences of labor induction - a questionnaire-based analysis of a randomized controlled trial								BMC PREGNANCY AND CHILDBIRTH				21	1					355			10.1186/s12884-021-03786-6							Article	MAY 4 2021	2021	Background Although labor induction is a commonly used procedure in obstetrical care, there are limited data on its psycho-emotional effects on the woman. This study analysed the expectations and experiences of women in different routes of labor induction. The study's primary aim was to compare women's delivery experience if induced by orally administrated misoprostol (OMS) compared with misopros…									0
J	Apostolopoulos, Maria; Hnatiuk, Jill A.; Maple, Jaimie-Lee; Olander, Ellinor K.; Brennan, Leah; van der Pligt, Paige; Teychenne, Megan					Hnatiuk, Jill/0000-0002-5754-7176; Maple, Jaimie-Lee/0000-0002-5938-1990			Influences on physical activity and screen time amongst postpartum women with heightened depressive symptoms: a qualitative study								BMC PREGNANCY AND CHILDBIRTH				21	1					376			10.1186/s12884-021-03847-w							Article	MAY 15 2021	2021	Background Postpartum women are at higher risk of depression compared to the general population. Despite the mental health benefits an active lifestyle can provide, postpartum women engage in low physical activity and high screen time. Very little research has investigated the social ecological (i.e. individual, social and physical environmental) influences on physical activity and screen time am…									0
J	Jeremiah, Rohan D.; Patel, Dhruvi R.; Chirwa, Ellen; Kapito, Esnath; Mei, Xiaohan; McCreary, Linda L.; Norr, Kathleen F.; Liu, Li; Patil, Crystal L.				Patil, Crystal/H-7509-2016	Patil, Crystal/0000-0003-4536-4599			A randomized group antenatal care pilot showed increased partner communication and partner HIV testing during pregnancy in Malawi and Tanzania								BMC PREGNANCY AND CHILDBIRTH				21	1					790			10.1186/s12884-021-04267-6							Article	NOV 24 2021	2021	Background HIV testing at antenatal care (ANC) is critical to achieving zero new infections in sub-Saharan Africa. Although most women are tested at ANC, they remain at risk for HIV exposure and transmission to their infant when their partners are not tested. This study evaluates how an HIV-enhanced and Centering-based group ANC model-Group ANC+ that uses interactive learning to practice partner …									1
J	Dougan, C.; Gotha, L.; Melamed, N.; Aviram, A.; Asztalos, E., V; Anabusi, S.; Willan, A. R.; Barrett, J. F. R.; Mei-Dan, E.								Cesarean delivery or induction of labor in pre-labor twin gestations: a secondary analysis of the twin birth study								BMC PREGNANCY AND CHILDBIRTH				20	1					702			10.1186/s12884-020-03369-x							Article	DEC 17 2020	2020	Background In the Twin Birth Study, women at 32(0/7)-38(6/7) weeks of gestation, in whom the first twin was in cephalic presentation, were randomized to planned vaginal delivery or cesarean section. The study found no significant differences in neonatal or maternal outcomes in the two planned mode of delivery groups. We aimed to compare neonatal and maternal outcomes of twin gestations without sp…									4
J	Harrison, Rachel K.; Cruz, Meredith; Wong, Ashley; Davitt, Caroline; Palatnik, Anna					Harrison, Rachel/0000-0001-6189-2354; Davitt, Caroline/0000-0002-9504-9514			The timing of initiation of pharmacotherapy for women with gestational diabetes mellitus								BMC PREGNANCY AND CHILDBIRTH				20	1					773			10.1186/s12884-020-03449-y							Article	DEC 11 2020	2020	BackgroundThe decision to initiate pharmacotherapy is integral in the care for pregnant women with gestational diabetes mellitus (GDM). We sought to compare pregnancy outcomes between two threshold percentages of elevated glucose values prior to initiation of pharmacotherapy for GDM. We hypothesized that a lower threshold at pharmacotherapy initiation will be associated with lower rates of advers…									4
J	Pan, Wan-Lin; Chen, Li-Li; Gau, Meei-Ling								Accuracy of non-invasive methods for assessing the progress of labor in the first stage: a systematic review and meta-analysis								BMC PREGNANCY AND CHILDBIRTH				22	1					608			10.1186/s12884-022-04938-y							Review	AUG 1 2022	2022	Background The World Health Organization in recent years has emphasized reducing the possibility of unnecessary interventions in natural childbirth, but little is known about the accuracy of non-invasive methods when assessing the progress of labor. This paper presents a literature review to assess strategies that support non-invasive methods for labor during the first stage. It evaluates the ava…									0
J	Mi, Yang; Qu, Pengfei; Guo, Na; Bai, Ruimiao; Gao, Jiayi; Ma, Zhengfeei; He, Yiping; Wang, Caili; Luo, Xiaoqin				Zheng Feei, FHEA ANutr FRSPH/B-1225-2015	Zheng Feei, FHEA ANutr FRSPH/0000-0002-7276-2229			Evaluation of factors that predict the success rate of trial of labor after the cesarean section								BMC PREGNANCY AND CHILDBIRTH				21	1					527			10.1186/s12884-021-04004-z							Article	JUL 24 2021	2021	Background For most women who have had a previous cesarean section, vaginal birth after cesarean section (VBAC) is a reasonable and safe choice, but which will increase the risk of adverse outcomes such as uterine rupture. In order to reduce the risk, we evaluated the factors that may affect VBAC and and established a model for predicting the success rate of trial of the labor after cesarean sect…									3
J	Wilcox, Sara; Dahl, Alicia A.; Boutte, Alycia K.; Liu, Jihong; Day, Kelsey; Turner-McGrievy, Gabrielle; Wingard, Ellen					Dahl, Alicia/0000-0002-6229-0926			Process evaluation methods and results from the Health in Pregnancy and Postpartum (HIPP) randomized controlled trial								BMC PREGNANCY AND CHILDBIRTH				22	1					794			10.1186/s12884-022-05107-x							Article	OCT 26 2022	2022	Background Excessive gestational weight gain has increased over time and is resistant to intervention, especially in women living with overweight or obesity. This study described the process evaluation methods and findings from a behavioral lifestyle intervention for African American and white women living with overweight and obesity that spanned pregnancy (<= 16 weeks gestation) through 6 months…									0
J	Prediger, Barbara; Mathes, Tim; Polus, Stephanie; Glatt, Angelina; Buehn, Stefanie; Schiermeier, Sven; Neugebauer, Edmund A. M.; Pieper, Dawid				Pieper, Dawid/P-1014-2016	Prediger, Barbara/0000-0002-2012-7549			A systematic review and time-response meta-analysis of the optimal timing of elective caesarean sections for best maternal and neonatal health outcomes								BMC PREGNANCY AND CHILDBIRTH				20	1					395			10.1186/s12884-020-03036-1							Review	JUL 8 2020	2020	Background The rate of caesarean sections (CS) has increased in the last decades to about 30% of births in high income countries. Many CSs are electively planned without an urgent medical reason for mother or child. An early CS though may harm the newborn. Our aim was to evaluate the gestational time point after the 37 + 0 week of gestation (WG) (after prematurity = term) of performing an electiv…									2
J	Silva, Thais, V; Bento, Silvana F.; Katz, Leila; Pacagnella, Rodolfo C.				Katz, Leila/M-5291-2013; Pacagnella, Rodolfo/H-6247-2012	Katz, Leila/0000-0001-9854-7917; Pacagnella, Rodolfo/0000-0002-5739-0009			Preterm birth risk, me? Women risk perception about premature delivery - a qualitative analysis								BMC PREGNANCY AND CHILDBIRTH				21	1					633			10.1186/s12884-021-04068-x							Article	SEP 18 2021	2021	Background Risk perception is based on collective indicators, but it is influenced by the individual's self-perception of his health-disease process. This study aims to investigate the risk perception of pregnant women who were identified as high-risk for premature birth and to seek strategies for better management of such cases. Methods This is a cross-sectional study where women who had complet…									2
J	Motamed, Soudabe; Nikooyeh, Bahareh; Kashanian, Maryam; Chamani, Maryam; Hollis, Bruce W.; Neyestani, Tirang R.				Nikooyeh, Bahareh/AAV-9064-2020; Neyestani, Tirang R./AAV-9024-2020	Nikooyeh, Bahareh/0000-0002-0823-7593; Neyestani, Tirang R./0000-0002-0953-2594			Evaluation of the efficacy of two doses of vitamin D supplementation on glycemic, lipidemic and oxidative stress biomarkers during pregnancy: a randomized clinical trial								BMC PREGNANCY AND CHILDBIRTH				20	1					619			10.1186/s12884-020-03311-1							Article	OCT 14 2020	2020	Background: Vitamin D deficiency during pregnancy is common and is likely to be associated with metabolic complications in the mother. The aim of this study was to assess the efficacy of two doses of vitamin D supplementation during pregnancy on maternal and cord blood vitamin D status and metabolic and oxidative stress biomarkers.Methods: The eligible pregnant women (n = 84) invited to participa…									5
J	McCauley, Hannah; Lowe, Kirsty; Furtado, Nicholas; Mangiaterra, Viviana; van den Broek, Nynke					MANGIATERRA, VIVIANA/0000-0002-8815-0841			Essential components of postnatal care - a systematic literature review and development of signal functions to guide monitoring and evaluation								BMC PREGNANCY AND CHILDBIRTH				22	1					448			10.1186/s12884-022-04752-6							Review	MAY 28 2022	2022	Background: Postnatal Care (PNC) is one of the healthcare-packages in the continuum of care for mothers and children that needs to be in place to reduce global maternal and perinatal mortality and morbidity. We sought to identify the essential components of PNC and develop signal functions to reflect these which can be used for the monitoring and evaluation of availability and quality of PNC.Meth…									1
J	Shikuku, Duncan N.; Mukosa, Rita; Peru, Taphroze; Yaite, Alice; Ambuchi, Janerose; Sisimwo, Kenneth					Shikuku, Duncan/0000-0003-3580-7077			Reducing intrapartum fetal deaths through low-dose high frequency clinical mentorship in a rural hospital in Western Kenya: a quasi-experimental study								BMC PREGNANCY AND CHILDBIRTH				19	1					518			10.1186/s12884-019-2673-0							Article	DEC 23 2019	2019	Background: Intrapartum fetal mortality can be prevented by quality emergency obstetrics and newborn care (EmONC) during pregnancy and childbirth. This study evaluated the effectiveness of a low-dose high-frequency onsite clinical mentorship in EmONC on the overall reduction in intrapartum fetal deaths in a busy hospital providing midwife-led maternity services in rural Kenya.Methods: A quasi-exp…									5
J	Kakinuma, Toshiyuki; Kakinuma, Kaoru; Sakamoto, Yuuka; Kawarai, Yoshimasa; Saito, Koyomi; Ihara, Motomasa; Matsuda, Yoshio; Sato, Ikuo; Ohwada, Michitaka; Yanagida, Kaoru; Tanaka, Hirokazu					Kakinuma, Toshiyuki/0000-0001-7853-4860			Safety and efficacy of manual vacuum suction compared with conventional dilatation and sharp curettage and electric vacuum aspiration in surgical treatment of miscarriage: a randomized controlled trial								BMC PREGNANCY AND CHILDBIRTH				20	1					695			10.1186/s12884-020-03362-4							Article	NOV 16 2020	2020	Background The World Health Organization does not recommend dilatation and sharp curettage (D&C) for the surgical treatment of miscarriage during the first trimester because this may cause Asherman's syndrome due to endometrial damage; therefore, suction remains the primary treatment option. While manual vacuum aspiration (MVA) has been widely used since the 1990s outside Japan, the use of an MVA…									7
J	Mohammed, Bedru Hussen; Johnston, Janice Mary; Vackova, Dana; Hassen, Semira Mehammed; Yi, Huso				Yi, Huso/X-8902-2018; Vackova, Dana/AAH-2429-2021; Mohammed, Bedru Hussen/P-2042-2019; Johnston, Janice Mary/C-4288-2009	Yi, Huso/0000-0003-4724-5235; Vackova, Dana/0000-0002-6995-721X; Mohammed, Bedru Hussen/0000-0002-1236-6187; Johnston, Janice Mary/0000-0002-6624-867X			The role of male partner in utilization of maternal health care services in Ethiopia: a community-based couple study								BMC PREGNANCY AND CHILDBIRTH				19						28			10.1186/s12884-019-2176-z							Article	JAN 14 2019	2019	BackgroundEthiopia has recorded substantial progress in maternal health recently. However, poor utilization of maternal health care services is challenging further improvement. Although male partners are decision-makers in households, the impact of their involvement on maternal health care services has not been well studied. Thus, the objective of this study was to examine the association between…									26
J	O'Brien, Stephen; Lenguerrand, Erik; Jordan, Sharon; Cornthwaite, Katie; Burden, Christy; Timlin, Laura; Siassakos, Dimitrios				Siassakos, Dimitrios/A-6859-2012	Siassakos, Dimitrios/0000-0002-1078-9856; Burden, Christy/0000-0001-6409-5238; O'Brien, Stephen/0000-0003-3133-8920; Lenguerrand, Erik/0000-0002-0371-731X			Simulation TRaining for Operative vaginal Birth Evaluation: study protocol for an observational stepped-wedge interrupted time-series study (STROBE)								BMC PREGNANCY AND CHILDBIRTH				19						109			10.1186/s12884-019-2222-x							Article	APR 2 2019	2019	Background: Operative vaginal birth is a common procedure used to expedite birth after full cervical dilatation where there is a clinical need to do so (15% of births in the UK in 2016). The acquisition of skills for operative vaginal birth is dependent on the exposure of junior obstetricians to situations in which they can undertake directly supervised learning from senior accouchers. The Royal …									5
J	Amoo, Tumilara Busayo; Popoola, Tosin; Lucas, Ruth				Popoola, Tosin/HJA-1513-2022	Popoola, Tosin/0000-0003-2761-7783; Aderibigbe, Oluwatumilara/0000-0001-6633-7499			Promoting the practice of exclusive breastfeeding: a philosophic scoping review								BMC PREGNANCY AND CHILDBIRTH				22	1					380			10.1186/s12884-022-04689-w							Review	MAY 1 2022	2022	Background: The World Health Organization recommends exclusive breastfeeding for the first 6 months of an infant's life and continued breastfeeding for 2 years. The global rate of exclusive breastfeeding is low at 33%. Thus, it is important to identify philosophical and theory-based strategies that can promote exclusive breastfeeding. The aim of the study was to identify philosophical schools of …									0
J	van der Geest, Berthe A. M.; Theeuwen, Imke M.; Reiss, Irwin K. M.; Steegers, Eric A. P.; Been, Jasper V.				Been, Jasper/AFJ-5181-2022; van der Geest, Berthe/AAI-9254-2021	Been, Jasper/0000-0002-4907-6466; van der Geest, Berthe/0000-0002-9406-793X			Assessing knowledge and skills of maternity care professionals regarding neonatal hyperbilirubinaemia: a nationwide survey								BMC PREGNANCY AND CHILDBIRTH				21	1					63			10.1186/s12884-020-03463-0							Article	JAN 19 2021	2021	BackgroundNeonatal hyperbilirubinaemia is a physiologic phenomenon, but, when severe, may cause lifelong disability. Maternity care assistants (MCAs) play an important role in timely recognition of severe neonatal jaundice. We assessed knowledge and skills of MCAs regarding neonatal hyperbilirubinaemia.MethodsAll Dutch MCAs (n =9065) were invited to fill out a questionnaire assessing knowledge, e…									2
J	Nisar, Anum; Juan Yin; Nan Yiping; Huo Lanting; Zhang, Jingjun; Wang, Duolao; Rahman, Atif; Li, Xiaomei								Making therapies culturally relevant: translation, cultural adaptation and field-testing of the Thinking Healthy Programme for perinatal depression in China								BMC PREGNANCY AND CHILDBIRTH				20	1								10.1186/s12884-020-03044-1							Article	JUN 22 2020	2020	BackgroundThe prevalence of perinatal depression in China ranges from 15 to 20% and the vast majority of prenatally depressed women do not receive the intervention they require. Recent research evidence shows that evidence based, culturally-adapted psychosocial interventions are effective in reducing mental health problems. The World Health Organization (WHO) has endorsed the Thinking Healthy Pro…									3
J	Urquia, Marcelo L.; Wall-Wieler, Elizabeth; Ruth, Chelsea A.; Liu, Xiaoqing; Roos, Leslie L.				Ruth, Chelsea/AAP-9657-2021	Urquia, Marcelo/0000-0002-8289-8090; Roos, Leslie L./0000-0002-4215-8346; Ruth, Chelsea/0000-0002-7097-0542			Revisiting the association between maternal and offspring preterm birth using a sibling design								BMC PREGNANCY AND CHILDBIRTH				19						157			10.1186/s12884-019-2304-9							Article	MAY 29 2019	2019	BackgroundPrevious studies have reported an intergenerational association between maternal and offspring preterm birth (PTB) but the nature of the association remains unclear. We assessed the association between maternal and offspring preterm birth using a quasi-experimental sibling design and distinguishing between preterm birth types.MethodsWe conducted a retrospective intergenerational cohort …									5
J	Fletcher, Cherise; Hoon, Elizabeth; Gialamas, Angela; Dekker, Gustaaf; Lynch, John; Smithers, Lisa				Smithers, Lisa/D-1605-2009	Smithers, Lisa/0000-0002-6585-7836			Isolation, marginalisation and disempowerment - understanding how interactions with health providers can influence smoking cessation in pregnancy								BMC PREGNANCY AND CHILDBIRTH				22	1					396			10.1186/s12884-022-04720-0							Article	MAY 10 2022	2022	Background Maternal smoking during pregnancy can lead to serious adverse health outcomes for both women and their infants. While smoking in pregnancy has declined over time, it remains consistently higher in women with lower socioeconomic circumstances. Furthermore, fewer women in this group will successfully quit during pregnancy. Aim This study explores the barriers to smoking cessation experie…									0
J	Wanga, Iris; Helova, Anna; Abuogi, Lisa L.; Bukusi, Elizabeth A.; Nalwa, Wafula; Akama, Eliud; Odeny, Thomas A.; Turan, Janet M.; Onono, Maricianah					Onono, Maricianah/0000-0001-6847-8762; Akama, Eliud/0000-0003-1567-4756; Turan, Janet/0000-0002-7802-6206			Acceptability of community-based mentor mothers to support HIV-positive pregnant women on antiretroviral treatment in western Kenya: a qualitative study								BMC PREGNANCY AND CHILDBIRTH				19	1					288			10.1186/s12884-019-2419-z							Article	AUG 13 2019	2019	Background Option B+ is a comprehensive antiretroviral treatment (ART) designed for HIV-infected pregnant/ postpartum women. However, barriers to implementing Option B+ and establishing long-term ART adherence while facilitating retention in prevention of mother to child transmission of HIV (PMTCT) services remain. Community-based mentor mothers (cMMs) who can provide home-based support for PMTCT…									11
J	Redshaw, Maggie; Martin, Colin R.; Savage-McGlynn, Emily; Harrison, Sian								Women's experiences of maternity care in England: preliminary development of a standard measure								BMC PREGNANCY AND CHILDBIRTH				19						167			10.1186/s12884-019-2284-9							Article	MAY 14 2019	2019	BackgroundAs maternity services evolve and the population of women served also changes, there is a continuing need to effectively document the views of women with recent experience of care. A woman's maternity experience can have a positive or negative effect upon her emotional well-being and health, in the immediate and the long-term, which can also impact the infant and the wider family system.…									21
J	Zhang, Xiaoyu; Wang, Jianwei; An, Xiao-Hu; Chao, Yu-Chieh; Bian, Yong; Xu, Zifeng; Xu, Tao					Xu, Tao/0000-0002-5630-0382			Optimum dose of spinal ropivacaine with or without single intravenous bolus of S-ketamine during elective cesarean delivery: a randomized, double-blind, sequential dose-finding study								BMC PREGNANCY AND CHILDBIRTH				21	1					746			10.1186/s12884-021-04229-y							Article	NOV 4 2021	2021	Background: Maternal hypotension after spinal anaesthesia occurs at a high rate during caesarean delivery and can lead to adverse maternal or foetal outcomes. The aim of this study was to determine the optimal dose of spinal ropivacaine for caesarean section with or without intravenous single bolus of S-ketamine and to observe the rates of hypotension associated with both methods.Methods: Eighty …									1
J	Khanlari, Sarah; Eastwood, John; Barnett, Bryanne; Naz, Sabrina; Ogbo, Felix Akpojene					Naz, Sabrina/0000-0002-0338-1203			Psychosocial and obstetric determinants of women signalling distress during Edinburgh Postnatal Depression Scale (EPDS) screening in Sydney, Australia								BMC PREGNANCY AND CHILDBIRTH				19	1					407			10.1186/s12884-019-2565-3							Article	NOV 7 2019	2019	Background and objectives The perinatal period presents a high-risk time for development of mood disorders. Australia-wide universal perinatal care, including depression screening, make this stage amenable to population-level preventative approaches. In a large cohort of women receiving public perinatal care in Sydney, Australia, we examined: (1) the psychosocial and obstetric determinants of wom…									11
J	Ladyman, Clare; Sweeney, Bronwyn; Sharkey, Katherine; Bei, Bei; Wright, Tanya; Mooney, Hannah; Huthwaite, Mark; Cunningham, Chris; Firestone, Ridvan; Signal, T. Leigh								A scoping review of non-pharmacological perinatal interventions impacting maternal sleep and maternal mental health								BMC PREGNANCY AND CHILDBIRTH				22	1					659			10.1186/s12884-022-04844-3							Review	AUG 23 2022	2022	Background A woman's vulnerability to sleep disruption and mood disturbance is heightened during the perinatal period and there is a strong bidirectional relationship between them. Both sleep disruption and mood disturbance can result in significant adverse outcomes for women and their infant. Thus, supporting and improving sleep in the perinatal period is not only an important outcome in and of …									1
J	McNab, Shanon E.; Dryer, Sean L.; Fitzgerald, Laura; Gomez, Patricia; Bhatti, Anam M.; Kenyi, Edward; Somji, Aleefia; Khadka, Neena; Stalls, Suzanne								The silent burden: a landscape analysis of common perinatal mental disorders in low- and middle-income countries								BMC PREGNANCY AND CHILDBIRTH				22	1					342			10.1186/s12884-022-04589-z							Article	APR 20 2022	2022	Background Mental health has long fallen behind physical health in attention, funding, and action-especially in low- and middle-income countries (LMICs). It has been conspicuously absent from global reproductive, maternal, newborn, child, and adolescent health (MNCAH) programming, despite increasing awareness of the intergenerational impact of common perinatal mental disorders (CPMDs). However, t…									3
J	Missler, Marjolein; Donker, Tara; Beijers, Roseriet; Ciharova, Marketa; Moyse, Charlotte; de Vries, Ralph; Denissen, Jaap; van Straten, Annemieke				van Straten, Annemieke/P-8495-2019; Denissen, Jaap/H-2180-2013	van Straten, Annemieke/0000-0001-6875-2215; Denissen, Jaap/0000-0002-6282-4107; de Vries, Ralph/0000-0002-2075-7495; Donker, Tara/0000-0002-7470-8234; Ciharova, Marketa/0000-0002-7131-1549			Universal prevention of distress aimed at pregnant women: a systematic review and meta-analysis of psychological interventions								BMC PREGNANCY AND CHILDBIRTH				21	1					276			10.1186/s12884-021-03752-2							Review	APR 1 2021	2021	BackgroundThere is sufficient meta-analytic evidence that antenatal interventions for women at risk (selective prevention) or for women with severe psychological symptoms (indicated prevention) are effective in reducing postpartum distress. However, women without risk or severe psychological symptoms might also experience distress. This meta-analysis focused on the effectiveness of preventive psy…									3
J	Hildingsson, Ingegerd; Rubertsson, Christine					Hildingsson, Ingegerd/0000-0001-6985-6729			Postpartum bonding and association with depressive symptoms and prenatal attachment in women with fear of birth								BMC PREGNANCY AND CHILDBIRTH				22	1					66			10.1186/s12884-021-04367-3							Article	JAN 25 2022	2022	Background Co-morbidity is prevalent in women with fear of birth. Depressive symptoms and lack of prenatal attachment might influence the postpartum bonding between the mother and the new-born. Aim To examine the underlying dimensions of the Postpartum Bonding Questionnaire and to investigate associations between depressive symptoms, prenatal attachment and postpartum bonding in women with fear o…									0
J	Aparicio, Estefania; Martin-Grau, Carla; Hernandez-Martinez, Carmen; Voltas, Nuria; Canals, Josefa; Arija, Victoria				; Voltas, Nuria/H-8122-2015	Martin Grau, Carla/0000-0002-0442-819X; Voltas, Nuria/0000-0001-8855-0282			Changes in fatty acid levels (saturated, monounsaturated and polyunsaturated) during pregnancy								BMC PREGNANCY AND CHILDBIRTH				21	1					778			10.1186/s12884-021-04251-0							Article	NOV 17 2021	2021	Background During pregnancy a high amount of fatty acids (FA) is necessary to meet foetus demands, which vary during gestation. The present study describes the changes in maternal fatty acid concentrations during pregnancy in a sample of pregnant women. Methods This is a longitudinal study of 479 pregnant women who were monitored from the first trimester to third trimester of pregnancy. Data on m…									3
J	Moise, Imelda K.				Moise, Imelda K/AAL-7226-2020	Moise, Imelda K/0000-0003-0222-780X			Alcohol use, pregnancy and associated risk factors: a pilot cross-sectional study of pregnant women attending prenatal care in an urban city								BMC PREGNANCY AND CHILDBIRTH				19	1					472			10.1186/s12884-019-2652-5							Article	DEC 5 2019	2019	Background: Alcohol consumption during pregnancy is associated with adverse pregnancy outcomes such as preventable alcohol-related developmental disability fetal alcohol syndrome. In Zambia, alcohol use and associated risk factors have not been investigated, and screening in prenatal care is nonexistent. This study determined individual correlates and the prevalence of alcohol use in pregnant wom…									10
J	Wang, Dongqing; Darling, Anne Marie; McDonald, Chloe R.; Perumal, Nandita; Liu, Enju; Wang, Molin; Aboud, Said; Urassa, Willy; Conroy, Andrea L.; Hayford, Kyla T.; Liles, W. Conrad; Kain, Kevin C.; Fawzi, Wafaie W.				Conroy, Andrea/ABC-5715-2020	Conroy, Andrea/0000-0002-5328-6511; Hayford, Kyla/0000-0002-9872-2313			Plasma concentrations of leptin at mid-pregnancy are associated with gestational weight gain among pregnant women in Tanzania: a prospective cohort study								BMC PREGNANCY AND CHILDBIRTH				21	1					675			10.1186/s12884-021-04146-0							Article	OCT 6 2021	2021	Background Gestational weight gain (GWG) has critical implications for maternal and child health. Inflammation and angiogenesis are implicated in various aspects of maternal metabolism that may play a role in gestational weight gain. The associations of inflammatory, angiogenic, and metabolic pathways with GWG are yet to be elucidated. This study evaluated associations between a panel of inflamma…									2
J	Economou, Mary; Kolokotroni, Ourania; Paphiti-Demetriou, Irene; Kouta, Christiana; Lambrinou, Ekaterini; Hadjigeorgiou, Eleni; Hadjiona, Vasiliki; Middleton, Nicos				Middleton, Nicos/E-8408-2011	Middleton, Nicos/0000-0001-6358-8591			The association of breastfeeding self-efficacy with breastfeeding duration and exclusivity: longitudinal assessment of the predictive validity of the Greek version of the BSES-SF tool								BMC PREGNANCY AND CHILDBIRTH				21	1					421			10.1186/s12884-021-03878-3							Article	JUN 9 2021	2021	Introduction While breastfeeding self-efficacy (BSES) is an important modifiable determinant of breastfeeding, a structured assessment is not standard practice in Cyprus. We assessed the Greek version of the Breastfeeding Self-Efficacy Scale (BSES-SF), including its predictive validity in terms of Breastfeeding (BF) and Exclusive Breastfeeding (EBF) up to the sixth month. Methods A methodological…									3
J	Razaghi, Maryam; Gharibeh, Nathalie; Vanstone, Catherine A.; Sotunde, Olusola F.; Wei, Shu Qin; McNally, Dayre; Rauch, Frank; Jones, Glenville; Weiler, Hope A.					Rauch, Frank/0000-0002-6261-0360			Maternal excess adiposity and serum 25-hydroxyvitamin D < 50 nmol/L are associated with elevated whole body fat mass in healthy breastfed neonates								BMC PREGNANCY AND CHILDBIRTH				22	1					83			10.1186/s12884-022-04403-w							Article	JAN 29 2022	2022	Background: Vitamin D status of pregnant women is associated with body composition of the offspring. The objective of this study was to assess whether the association between maternal vitamin D status and neonatal adiposity is modified by maternal adiposity preconception.Methods: Healthy mothers and their term appropriate weight for gestational age (AGA) infants (n = 142; 59% male, Greater Montre…									1
[truncated: 13 more columns]
