# Supplementary material for: Clinical trial registration and CONSORT adherence in obstetrics and gynecology journals: a cross-sectional analysis of Chinese- and English-language publications
Source: PeerJ. 2026 Apr 21;14:e21140. doi: 10.7717/peerj.21140 (PMC13108464; doi:10.7717/peerj.21140)
Supplement: Supplemental Information 1 [file peerj-14-21140-s001.zip › Raw data-updated/RCT-English journals/Original data/24.xls]

## Sheet: savedrecs
Publication Type	Authors	Book Authors	Group Authors	Book Group Authors	Researcher Ids	ORCIDs	Book Editors	Author - Arabic	Article Title	Article Title - SciELO	Article Title - SciELO	Article Title - Chinese	Article Title - Russian	Patent Number	Patent Assignee	Source Title - Arabic	Source Title	Source Title - Korean	Book Series Title	Book Series Subtitle	Volume	Issue	Special Issue	Meeting Abstract	Start Page	End Page	Article Number	Version	Version History	DOI	Book DOI	License Name	License URI	License Description	Early Access Date	Supplement	Document Type	Publication Date	Publication Year	Abstract	Abstract - Foreign	Abstract - English Transliteration	Abstract - Foreign	Abstract - Korean	Conference Title	Conference Date	Conference Sponsor	Conference Location	Times Cited, WoS Core
J	Bell, R. J.								Don't skip the methods section! Randomized controlled trials are not all the same								CLIMACTERIC				23	3			224	225				10.1080/13697137.2020.1732916					MAR 2020		Editorial Material	MAY 3 2020	2020										1
J	Davis, Susan R.; Baber, Rodney; Panay, Nicholas; Bitzer, Johannes; Cerdas Perez, Sonia; Islam, Rakibul M.; Kaunitz, Andrew M.; Kingsberg, Sheryl A.; Lambrinoudaki, Irene; Liu, James; Parish, Sharon J.; Pinkerton, JoAnn; Rymer, Janice; Simon, James A.; Vignozzi, Linda; Wierman, Margaret E.				Kaunitz, Andrew/AAL-8448-2020; Davis, Susan R/A-3111-2009; Davis, Susan D/GZL-2361-2022	Davis, Susan R/0000-0002-2955-0415; Lambrinoudaki, Irene/0000-0003-1488-2668; Vignozzi, Linda/0000-0003-0907-0630			Global Consensus Position Statement on the Use of Testosterone Therapy for Women								CLIMACTERIC				22	5			429	434				10.1080/13697137.2019.1637079							Article	SEP 3 2019	2019										28
J	Flint, R.; Cardozo, L.; Grigoriadis, T.; Rantell, A.; Pitsouni, E.; Athanasiou, S.				Grigoriadis, Themistoklis/AAJ-2269-2021; Barker, Maegan/ABD-6702-2021; Flint, Richard/Y-1750-2019	Grigoriadis, Themistoklis/0000-0002-4301-8775; ATHANASIOU, STAVROS/0000-0003-0005-0369			Rationale and design for fractional microablative CO2 laser versus photothermal non-ablative erbium:YAG laser for the management of genitourinary syndrome of menopause: a non-inferiority, single-blind randomized controlled trial								CLIMACTERIC				22	3	SI		307	311				10.1080/13697137.2018.1559806							Article	MAY 4 2019	2019	Genitourinary syndrome of menopause (GSM) is a common condition affecting up to 50% of postmenopausal women and up to 70% of postmenopausal breast cancer survivors. GSM is a chronic condition with a significant impact on sexual health and quality of life. The mainstay of treatment has been with symptomatic relief using topical emollients or lubricants. Second-line treatment is with topical vagina…									16
J	Buzzaccarini, G.; Marin, L.; Noventa, M.; Vitagliano, A.; Riva, A.; Dessole, F.; Capobianco, G.; Bordin, L.; Andrisani, A.; Ambrosini, G.				Bordin, Luciana/I-6972-2019; Buzzaccarini, Giovanni/AAE-6600-2021	Bordin, Luciana/0000-0003-4238-3153; Buzzaccarini, Giovanni/0000-0002-9466-0178; CAPOBIANCO, GIAMPIERO/0000-0002-5523-8943; Marin, Loris/0000-0003-4771-031X; Dessole, Francesco/0000-0003-3581-2503			Hyaluronic acid in vulvar and vaginal administration: evidence from a literature systematic review								CLIMACTERIC				24	6			560	571				10.1080/13697137.2021.1898580					MAR 2021		Review	NOV 2 2021	2021	Vulvovaginal pathology impairs the quality of life of both women in menopause and those who are not. Different therapies have been proposed, mainly related to estrogen therapy in postmenopausal women. However, some contraindications limit its use, and different moisturizers or lubricants have been tested. Hyaluronic acid is a promising and widely used vaginal medical treatment with a moisturizing…									4
J	Naser, B.; Castelo-Branco, C.; Meden, H.; Minkin, M. J.; Rachon, D.; Beer, A. -m.; Pickartz, S.				Rachoń, Dominik/AAN-6074-2020; Castelo-Branco, Camil/O-5245-2016	Rachoń, Dominik/0000-0002-8300-7026; Castelo-Branco, Camil/0000-0002-9860-8318; Naser, Belal/0000-0003-0216-8395			Weight gain in menopause: systematic review of adverse events in women treated with black cohosh								CLIMACTERIC				25	3			220	227				10.1080/13697137.2021.1973993					OCT 2021		Review	MAY 4 2022	2022	Weight gain is a frequent problem in perimenopausal and postmenopausal women. Cimicifuga racemosa (CR) is a popular treatment option for menopausal symptoms. The aim of this review was to investigate whether there is scientific evidence that CR causes weight gain. We searched our database for medically confirmed, spontaneous adverse events regarding weight gain, literature for case reports and ra…									1
J	Pinkerton, J. V.; Santen, R. J.								Managing vasomotor symptoms in women after cancer								CLIMACTERIC				22	6	SI		544	552				10.1080/13697137.2019.1600501							Review	NOV 2 2019	2019	Women with estrogen-sensitive cancer or survivors of these neoplasms are generally not candidates for systemic menopausal hormone therapy or tibolone for the treatment of bothersome vasomotor symptoms (hot flashes or night sweats). However, menopausal symptoms negatively affect quality of life and need to be addressed by clinicians. For mild vasomotor symptoms, optimizing lifestyle changes or min…									9
J	Soares-Jr, J. M.; Esposito Sorpreso, I. C.; Nunes Curado, J. F.; Ferreira Filho, E. S.; dos Santos Simoes, R.; Bonfa, E.; Silva, C. A.; Baracat, E. C.				Baracat, Edmund C/H-3800-2012; Sorpreso, Isabel Cristina Esposito/C-4054-2013; Bonfa, Eloisa/B-8438-2012; Silva, Clovis Artur Almeida/J-3640-2017; Ferreira-Filho, Edson S/C-6136-2012; Soares-Jr, Jose Maria/G-1467-2012; Ferreira-Filho, Edson Santos/AAR-6267-2021; Santos, Ricardo/M-9354-2018	Baracat, Edmund C/0000-0003-0111-9030; Sorpreso, Isabel Cristina Esposito/0000-0002-5475-5957; Bonfa, Eloisa/0000-0002-0520-4681; Ferreira-Filho, Edson S/0000-0002-0017-3273; Soares-Jr, Jose Maria/0000-0003-0774-9404; Ferreira-Filho, Edson Santos/0000-0002-0017-3273; Santos, Ricardo/0000-0001-5703-8139; Silva, Clovis/0000-0001-9250-6508			Hormone therapy effect on menopausal systemic lupus erythematosus patients: a systematic review								CLIMACTERIC				25	5			427	433				10.1080/13697137.2022.2050205					APR 2022		Review	SEP 3 2022	2022	Systemic lupus erythematosus (SLE) primarily affects women, who may need hormone therapy (HT) in menopause. There is, however, some concern as to its efficacy and safety. This systematic review aimed to determine the effect of HT on the activity of SLE and its safety. The study was a qualitative systematic review. Research was conducted with data retrieved from Embase, MEDLINE and Cochrane databa…									2
J	Matsushita, H.; Shimizu, S.; Morita, N.; Watanabe, K.; Wakatsuki, A.				Matsushita, Hiroshi/AFQ-0956-2022	Matsushita, Hiroshi/0000-0002-8219-9011			Effects of royal jelly on bone metabolism in postmenopausal women: a randomized, controlled study								CLIMACTERIC				24	2			164	170				10.1080/13697137.2020.1806815					SEP 2020		Article	MAR 4 2021	2021	Objectives This study aimed to evaluate the effects of royal jelly (RJ) supplementation on bone metabolism in postmenopausal women. Methods This was a randomized, double-blind, placebo-controlled clinical trial. Seventy-two healthy postmenopausal women aged 45-60 years within 5 years after menopause were randomized into two groups: women in the RJ group (n = 36) received capsules containing dried…									2
J	Ai, F.; Wang, Y.; Wang, J.; Zhou, L.; Wang, S.								Effect of estrogen on vaginal complications of pessary use: a systematic review and meta-analysis								CLIMACTERIC				25	6			533	542				10.1080/13697137.2022.2079973					JUN 2022		Review	NOV 2 2022	2022	Objective We aimed to systematically review the impact of local estrogen use in combination with a pessary on vaginal complications in postmenopausal women with pelvic organ prolapse (POP). Methods We searched databases including Medline, Embase, PubMed, Clinical Trials and the Cochrane Central Register of Controlled Trials for relevant literature published in English from inception to 31 May 202…									0
J	Chien, T. -J.; Liu, C. -Y.; Fang, C. -J.; Kuo, C. -Y.				Fang, Ching-Ju/B-4221-2009	Fang, Ching-Ju/0000-0002-7892-8840; Chien, Tsai Ju/0000-0001-9646-5272			The maintenance effect of acupuncture on breast cancer-related menopause symptoms: a systematic review								CLIMACTERIC				23	2			130	139				10.1080/13697137.2019.1664460					OCT 2019		Review	MAR 3 2020	2020	Background: Acupuncture has been used for many breast cancer treatment-related problems, but how long the effect lasts is unknown. This meta-analysis aims to evaluate how long the effect of acupuncture on breast cancer-related hot flushes and menopause symptoms lasts. Methods: The research design followed the Preferred Reporting Items for Systematic Reviews and Meta-Analyses Statement, without la…									4
J	Berin, E.; Hammar, M.; Lindblom, H.; Lindh-Astrand, L.; Holm, A-C Spetz					Lindblom, Hanna/0000-0002-1533-6872; Berin, Emilia/0000-0002-3805-8705; Lindh-Astrand, Lotta/0000-0003-2382-4478; Hammar, Mats/0000-0002-4593-7273			Effects of resistance training on quality of life in postmenopausal women with vasomotor symptoms								CLIMACTERIC				25	3			264	270				10.1080/13697137.2021.1941849					JUL 2021		Article	MAY 4 2022	2022	Objective Most women experience vasomotor symptoms (VMS) around menopause that may affect quality of life negatively. Effective pharmacological treatment exists but is not recommended for all women, and there is a demand for alternatives to reduce symptoms and improve quality of life. The objective of this study was to investigate the effect of a resistance training intervention on health-related…									4
J	Chen, R.; Tang, R.; Zhang, S.; Wang, Y.; Wang, R.; Ouyang, Y.; Xie, X.; Liu, H.; Lv, S.; Shi, H.; Zhang, Y.; Xie, M.; Luo, Y.; Yu, Q.					Tang, Ruiyi/0000-0001-7091-7832			Xiangshao granules can relieve emotional symptoms in menopausal women: a randomized controlled trial								CLIMACTERIC				24	3			246	252				10.1080/13697137.2020.1820476					OCT 2020		Article	MAY 4 2021	2021	Objective This study aimed to investigate the safety and efficacy of Xiangshao granules for treating emotional disorders in perimenopausal and postmenopausal women. Methods The current investigation was a double-blind, randomized, placebo-controlled, multicenter trial that included 300 perimenopausal and postmenopausal Chinese women aged 40-60 years. Participants received either a placebo (n = 15…									2
J	Jiang, X.; Kagan, R.								Hormone therapy for postmenopausal osteoporosis management								CLIMACTERIC				25	1	SI		50	55				10.1080/13697137.2021.1957818					AUG 2021		Review	JAN 2 2022	2022	Menopausal hormone therapy (MHT) has been used for prevention and treatment of postmenopausal osteoporosis for several decades. However, public concerns were raised over the safety of MHT after the initial report was published in 2002 by the Women's Health Initiative. We conducted a historical review on this subject, primarily focusing on level I evidence from randomized controlled trials, system…									3
J	Yi, X. -Y.; Wang, Z. -H.; Wang, Y.								Genistein for glycolipid metabolism in postmenopausal women: a meta-analysis								CLIMACTERIC				24	3			267	274				10.1080/13697137.2020.1859473					JAN 2021		Article	MAY 4 2021	2021	Objective: This study aimed to evaluate the effects of genistein on glycolipid metabolism in postmenopausal women.Methods: Electronic databases were searched and relevant reports were hand-screened. We included only randomized controlled trials of isolated genistein for glycolipid metabolism. The primary outcome for lipid metabolism included a changed value of low-density lipoprotein cholesterol …									1
J	Lindermann Peressoni Teixeira, M. J.; Colonetti Colombo, C.; Colonetti, L.; Rosa, M. Ines da; Colonetti, T.				Colonetti, Tamy/R-4249-2017; Colonetti, Laura/ABD-8925-2021; Rosa, Maria/P-8931-2014	Colonetti, Tamy/0000-0003-1175-5583; Colonetti, Laura/0000-0001-5267-7492; Rosa, Maria/0000-0001-6124-2538			Influence of phytoestrogens on endometrial thickness: a systematic review and meta-analysis								CLIMACTERIC				25	2			118	127				10.1080/13697137.2021.1921728					MAY 2021		Review	MAR 4 2022	2022	The objective of this systematic review was to evaluate the influence of the use of phytoestrogens on variations in endometrial thickness in postmenopausal women. Randomized controlled trials were searched in the following electronic databases until March 2020: MEDLINE, Embase, Cochrane Library, Web of Science and LILACS. We used the terms 'phytoestrogens' and 'endometrium' or 'endometrial hyperp…									0
J	Velentzis, L. S.; Brotherton, J. M. L.; Canfell, K.					Canfell, Karen/0000-0002-6443-6618			Recurrent disease after treatment for cervical pre-cancer: determining whether prophylactic HPV vaccination could play a role in prevention of secondary lesions								CLIMACTERIC				22	6	SI		596	602				10.1080/13697137.2019.1600500					APR 2019		Review	NOV 2 2019	2019	Existing modalities can effectively treat high-grade cervical intraepithelial neoplasia (CIN) but around 7% of treated women will develop recurrence of CIN grade 2 or above within 2 years of treatment. Post-treatment surveillance is therefore required to detect residual or recurrent disease. Since the implementation of human papillomavirus (HPV) vaccination programs in high-income countries, sign…									6
J	Birkhaeuser, M.; Bitzer, J.; Braat, S.; Ramos, Y.				Braat, Sabine/AAQ-3753-2021	BRAAT, SABINE/0000-0003-1997-3999			Esmirtazapine treatment of postmenopausal vasomotor symptoms: two randomized controlled trials								CLIMACTERIC				22	3	SI		312	322				10.1080/13697137.2018.1561664							Article	MAY 4 2019	2019	Objectives: Two identical 12-week, randomized, double-blind, placebo-controlled, multi-arm, parallel-group Phase III studies (Study P012, NCT00560833; Study P013, NCT00535288) evaluated the efficacy and safety of esmirtazapine, an investigational medicine, for the treatment of moderate to severe vasomotor symptoms (VMS) in postmenopausal women.Methods: Participants were randomized to placebo or e…									3
J	Panay, N.; Anderson, R. A.; Nappi, R. E.; Vincent, A. J.; Vujovic, S.; Webber, L.; Wolfman, W.				Nappi, Rossella Elena/AAC-1793-2022	Nappi, Rossella Elena/0000-0003-1713-6396; Webber, Lisa/0000-0003-3129-9212; Vincent, Amanda/0000-0002-3760-7266; Anderson, Richard/0000-0002-7495-518X			Premature ovarian insufficiency: an International Menopause Society White Paper								CLIMACTERIC				23	5			426	446				10.1080/13697137.2020.1804547					SEP 2020		Review	SEP 2 2020	2020	The aim of this International Menopause Society White Paper on premature ovarian insufficiency (POI) is to provide the latest information regarding this distressing condition. The impact of POI has far-reaching consequences due to its impact on general, psychological, and sexual quality of life, fertility prospects, and long-term bone, cardiovascular, and cognitive health. Progress in fully under…									48
J	Liu, T.; Chen, S.; Mielke, G., I; McCarthy, A. L.; Bailey, T. G.				Mielke, Gregore/E-2141-2014	Mielke, Gregore/0000-0002-3043-2715			Effects of exercise on vasomotor symptoms in menopausal women: a systematic review and meta-analysis								CLIMACTERIC				25	6			552	561				10.1080/13697137.2022.2097865					JUL 2022		Review	NOV 2 2022	2022	The frequency and severity of menopausal vasomotor symptoms negatively impact quality of life. This systematic review evaluates the potential of exercise to relieve the subjective frequency and severity of vasomotor symptoms. We searched four databases to identify randomized controlled trials (RCTs) that evaluated the effect of structured exercise (e.g. aerobic training) on the severity and/or fr…									0
J	Athanasiou, S.; Pitsouni, E.; Grigoriadis, T.; Michailidis, G.; Tsiveleka, A.; Rodolakis, A.; Loutradis, D.				Grigoriadis, Themistoklis/AAJ-2269-2021	Grigoriadis, Themistoklis/0000-0002-4301-8775; ATHANASIOU, STAVROS/0000-0003-0005-0369			A study protocol of vaginal laser therapy in gynecological cancer survivors								CLIMACTERIC				23	1			53	58				10.1080/13697137.2019.1646720					AUG 2019		Article	JAN 2 2020	2020	Objectives: Sexual dysfunction and radiation cystitis are common adverse events following radiotherapy for gynecological cancer (GC). This study aims to assess the efficacy of intravaginal CO2 laser on GC survivors with dyspareunia following pelvic radiation and/or brachytherapy. Methods: This is the study protocol of a randomized double-blind placebo-controlled trial. All participants will recei…									7
J	Salvatore, S.; Pitsouni, E.; Grigoriadis, T.; Zacharakis, D.; Pantaleo, G.; Candiani, M.; Athanasiou, S.				Grigoriadis, Themistoklis/AAJ-2269-2021; Candiani, Massimo/ABG-9811-2020	Grigoriadis, Themistoklis/0000-0002-4301-8775; ATHANASIOU, STAVROS/0000-0003-0005-0369; CANDIANI, Massimo/0000-0002-2129-2626; Zacharakis, Dimitris/0000-0002-5099-9452; Pantaleo, Giuseppe/0000-0003-3743-1317			CO2 laser and the genitourinary syndrome of menopause: a randomized sham-controlled trial								CLIMACTERIC				24	2			187	193				10.1080/13697137.2020.1829584					OCT 2020		Article	MAR 4 2021	2021	PurposeThis study aimed to clarify the efficacy of intravaginal CO2-laser treatment in postmenopausal women with genitourinary syndrome of menopause (GSM).Materials and methodsThis double-blind, randomized, sham-controlled trial included postmenopausal women diagnosed with GSM and bothersome dryness and dyspareunia. Treatment consisted of three sessions. Active CO2-laser treatments (active group)…									13
J	Miller, V. M.; Taylor, H. S.; Naftolin, F.; Manson, J. E.; Gleason, C. E.; Brinton, E. A.; Kling, J. M.; Cedars, M. I.; Dowling, N. M.; Kantarci, K.; Harman, S. M.				Dowling, N. Maritza/AAW-1928-2021	Kling, Juliana/0000-0001-9898-8405; naftolin, frederick/0000-0002-9447-6266; Dowling, N. Maritza/0000-0001-8642-7299			Lessons from KEEPS: the Kronos Early Estrogen Prevention Study								CLIMACTERIC				24	2			139	145				10.1080/13697137.2020.1804545					SEP 2020		Review	MAR 4 2021	2021	The Kronos Early Estrogen Prevention Study (KEEPS) was a randomized, double-blind, placebo-controlled trial designed to determine the effects of hormone treatments (menopausal hormone treatments [MHTs]) on the progression of carotid intima-medial thickness (CIMT) in recently menopausal women. Participants less than 3 years from menopause and without a history of overt cardiovascular disease (CVD)…									4
J	McCormick, C. A.; Brennan, A.; Hickey, M.					Hickey, Martha/0000-0002-3941-082X; McCormick, Ciara/0000-0002-2142-1678			Managing vasomotor symptoms effectively without hormones								CLIMACTERIC				23	6			532	538				10.1080/13697137.2020.1789093					JUL 2020		Review	NOV 1 2020	2020	Vasomotor symptoms (hot flushes and/or night sweats) affect approximately 80% of women over the menopause transition and can affect quality of life, productivity, and relationships. Vasomotor symptoms are the main reason for seeking treatment during the menopausal transition. Although menopausal hormone therapy (MHT) is effective for symptom management, the majority of symptomatic women do not ta…									9
J	Chaikittisilpa, S.; Soimongkol, K.; Jaisamrarn, U.				Chaikittisilpa, Sukanya/AAM-2240-2020; Chaikittisilpa, Sukanya/GOV-5086-2022	Chaikittisilpa, Sukanya/0000-0003-3546-9522			Efficacy of oral estrogen plus testosterone gel to improve sexual function in postmenopausal women								CLIMACTERIC				22	5			460	465				10.1080/13697137.2019.1577378							Article	SEP 3 2019	2019	Objective: This study aimed to study the efficacy and safety of estrogen plus low-dose testosterone gel in improving sexual function in postmenopausal women. Methods: A double-blind, randomized, active-controlled trial was conducted. Seventy postmenopausal women with low sexual function were randomized into two groups. They received weekly 50 mg of transdermal testosterone plus daily oral 1 mg es…									3
J	Li, J.; Fu, S-F; Yang, Y.; An, R.; Liu, H-Y; Mao, H-P					Liu, Hongyan/0000-0003-2285-9687			Clinical practice of traditional Chinese medicine for the treatment of postmenopausal osteoporosis: a literature review								CLIMACTERIC				25	6			562	569				10.1080/13697137.2022.2102894					AUG 2022		Review	NOV 2 2022	2022	Objective This study aimed to evaluate the effectiveness and safety of traditional Chinese medicine (TCM) for postmenopausal osteoporosis (PMOP). Methods We conducted a computer literature search in five databases and comprehensively extracted all kinds of information from each article. Traditional Chinese medicine inheritance support system (TCMISS) V2.5 was adopted to perform association analys…									0
J	Anderson, R. A.; Skorupskaite, K.; Sassarini, J.								The neurokinin B pathway in the treatment of menopausal hot flushes								CLIMACTERIC				22	1	SI		51	54				10.1080/13697137.2018.1540564							Article; Proceedings Paper	JAN 2 2019	2019	Hot flushes remain a debilitating aspect of menopause, disrupting daytime activities and sleep, and may last for years. Estrogen replacement is an effective treatment, but takes time to become maximally effective and is contraindicated in a significant proportion of women, most notably after breast cancer. Effective, non-hormonal therapies are therefore required. Recent years have seen substantia…					16th World Congress on Menopause16th World Congress on Menopause	JUN 06-09, 2018JUN 06-09, 2018		Vancouver, CANADAVancouver, CANADA	3
J	Prague, J. K.					Prague, Julia/0000-0001-6502-4757			Neurokinin 3 receptor antagonists - prime time?								CLIMACTERIC				24	1	SI		25	31				10.1080/13697137.2020.1834530					OCT 2020		Review	JAN 2 2021	2021	Vasomotor symptoms (hot flushes, flashes, night sweats) occur in the majority of menopausal women, and are reported as being of the highest symptom priority as they often persist over many years and can be highly disruptive. Hormone therapy is the most effective available treatment but is not without risk if taken long term, and is sometimes contraindicated; for example, in women with a personal …									4
J	Lima, S. M. R. R.; Honorato, J. V.; Silva, M. A. L. G.					Rolim Lima, Sonia Maria/0000-0003-3815-2360			Glycine Max (L.) Merr isoflavone gel improves vaginal vascularization in postmenopausal women								CLIMACTERIC				23	5			505	510				10.1080/13697137.2020.1752172					APR 2020		Article	SEP 2 2020	2020	Objective: This study aimed to analyze the effects of isoflavones from Glycine max (L.) Merr (soy) used topically as a vaginal gel on the induction of vascularization of the vaginal tissue in postmenopausal women. Study design: A placebo-controlled, randomized, double-blind trial was conducted with 22 postmenopausal women, randomly allocated for treatment with Glycine max (L.) Merr isoflavone 4% …									0
J	Giampaolino, P.; Della Corte, L.; Di Filippo, C.; Mercorio, A.; Vitale, S. G.; Bifulco, G.				Bifulco, Giuseppe/AAN-9775-2021; Della Corte, Luigi/AAB-3965-2021	Della Corte, Luigi/0000-0002-0584-2181; BIFULCO, Giuseppe/0000-0001-7772-8591			Office hysteroscopy in the management of women with postmenopausal bleeding								CLIMACTERIC				23	4	SI		369	375				10.1080/13697137.2020.1754389					MAY 2020		Review	JUL 3 2020	2020	Postmenopausal bleeding (PMB) is a relevant aspect for health-care providers in clinical practice: the first objective is to rule out potential gynecological cancer. The purpose of this narrative review is to evaluate the role of office hysteroscopy in the management of PMB. Office hysteroscopy is a minimally invasive procedure allowing direct visualization of uterine pathology without the need f…									11
J	Kaemmle, L. M.; Stadler, A.; Janka, H.; von Wolff, M.; Stute, P.					Janka, Heidrun/0000-0002-8677-4036			The impact of micronized progesterone on cardiovascular events - a systematic review								CLIMACTERIC				25	4			327	336				10.1080/13697137.2021.2022644					FEB 2022		Article	JUL 4 2022	2022	Biologically identical menopausal hormone therapy (MHT) including micronized progesterone (MP) has gained much attention. We aimed to assess the impact of MP in combined MHT on venous and arterial thromboembolism (VTE/ATE) (e.g. deep venous thrombosis/pulmonary embolism, myocardial infarction [MI] and ischemic stroke). Articles were eligible if they provided endpoints regarding cardiovascular eve…									0
J	Douxfils, J.; Gaspard, U.; Taziaux, M.; Jost, M.; Bouvy, C.; Lobo, R. A.; Utian, W. H.; Foidart, J. M.				Douxfils, Jonathan/C-8483-2014	Douxfils, Jonathan/0000-0002-7644-5298			Impact of estetrol (E4) on hemostasis, metabolism and bone turnover in postmenopausal women								CLIMACTERIC													10.1080/13697137.2022.2139599					NOV 2022		Article; Early Access		2022	ObjectiveThis study aimed to determine the effects of estetrol (E4) on hemostasis, lipids, carbohydrate metabolism and bone turnover in postmenopausal women.MethodsThis study was a multicenter, randomized, double-blind placebo-controlled phase 2 trial. Participants (n = 180, age 43-64 years) received E4 2.5 mg, 5 mg, 10 mg and 15 mg or placebo once daily for 12 weeks. Changes from baseline at wee…									0
J	Freitas, A. -M. Itkonen; Rahkola-Soisalo, P.; Mikkola, T. S.; Mentula, M.					Rahkola-Soisalo, Paivi/0000-0001-7512-4823; Mikkola, Tomi/0000-0003-2049-088X			Current treatments for female primary stress urinary incontinence								CLIMACTERIC				22	3	SI		263	269				10.1080/13697137.2019.1568404							Review	MAY 4 2019	2019	Stress urinary incontinence (SUI) affects millions of women worldwide. Pelvic floor muscle training is the first-line treatment for SUI, and if this fails, midurethral sling surgery has become the gold-standard treatment. More recently, complications from midurethral mesh slings, particularly chronic pain and dyspareunia, have become a major concern. Although traditional SUI treatments, such as c…									3
J	Wang, Y-P; Yu, Q.					Yu, Qi/0000-0001-9737-5957			The treatment of menopausal symptoms by traditional Chinese medicine in Asian countries								CLIMACTERIC				24	1	SI		64	67				10.1080/13697137.2020.1832461					OCT 2020		Review	JAN 2 2021	2021	Menopausal symptoms (or climacteric syndrome) refer to a series of symptoms that occur during the perimenopausal and early postmenopausal period. About 80% of women will have various degrees of menopausal symptoms, and most of them need associated treatment. Asian women are more inclined to choose traditional Chinese medicine (TCM) in terms of therapeutic method, and menopausal hormone therapy ha…									7
J	Park, C-W; Lim, S-J; Moon, Y-W; Choi, S-H; Shin, M-H; Min, Y-K; Yoon, B-K; Park, Y-S					Yoon, Byung-Koo/0000-0002-1326-6102			Fracture recurrence in hip fracture with menopausal hormone therapy versus risedronate: a clinical trial								CLIMACTERIC				24	4	SI		408	414				10.1080/13697137.2021.1915271							Article	JUL 4 2021	2021	Objectives An open-label, randomized trial was conducted to examine the effects of risedronate versus menopausal hormone therapy (MHT) in postmenopausal women with recent hip fracture. Methods Among 1165 eligible women, 281 were recruited and randomly assigned to receive oral risedronate (35 mg/week) or percutaneous estradiol gel (1.5 mg/day) plus oral micronized progesterone (100 mg/day) for 4 y…									1
J	Ferreira, P. P.; Cangussu, L.; Bueloni-Dias, F. N.; Orsatti, C. L.; Schmitt, E. B.; Nahas-Neto, J.; Nahas, E. A. P.				Boteon Schmitt, Eneida Maria/HJA-3253-2022; Nahas, Eliana Aguiar Petri/AAG-6249-2019; Orsatti, Claudio Lera/M-1227-2013	Orsatti, Claudio Lera/0000-0001-9161-5737; Ferreira, Pedro/0000-0002-6744-0874; Nahas, Eliana/0000-0002-0803-8535			Vitamin D supplementation improves the metabolic syndrome risk profile in postmenopausal women								CLIMACTERIC				23	1			24	31				10.1080/13697137.2019.1611761					MAY 2019		Article	JAN 2 2020	2020	Objective: This study aimed to evaluate the effect of isolated vitamin D (VD) supplementation on the metabolic syndrome (MetS) risk profile in postmenopausal women. Methods: In this double-blind, placebo-controlled trial, 160 postmenopausal women aged 50-65 years were randomized into two groups: VD group, supplementation with 1000 IU vitamin D-3/day (n = 80); or placebo group (n = 80). The interv…									30
J	Mejia-Gomez, J.; Bouteaud, J.; Philippopoulos, E.; Wolfman, W.; Brezden-Masley, C.					Wolfman, Wendy/0000-0001-8996-7303; Mejia-Gomez, Javier/0000-0001-6943-8922; Philippopoulos, Eleni/0000-0002-7189-6161			Use of a vaginal CO2 laser for the management of genitourinary syndrome of menopause in gynecological cancer survivors: a systematic review								CLIMACTERIC				25	3			228	234				10.1080/13697137.2021.1990258					OCT 2021		Review	MAY 4 2022	2022	Genitourinary syndrome of menopause (GSM) may arise from the hypoestrogenism caused by ovarian function destruction following gynecological cancer treatments. GSM may also be present in menopausal women and its symptoms might be exacerbated by cancer treatments. Historically, patients with hormone-dependent gynecological cancer and physicians have been less comfortable using vaginal estrogen due …									0
J	Fernandes, E. S.; Celani, M. F. S.; Fistarol, M.; Geber, S.								Effectiveness of the short-term use of Cimicifuga racemosa in the endothelial function of postmenopausal women: a double-blind, randomized, controlled trial								CLIMACTERIC				23	3			245	251				10.1080/13697137.2019.1682542					NOV 2019		Article	MAY 3 2020	2020	Objective: This study aimed to assess the effects of daily use of Cimicifuga racemosa on endothelial function through flow-mediated dilation of the brachial artery, when used for 28 days by healthy postmenopausal women. Methods: The double-blind, randomized, placebo-controlled study included two groups of postmenopausal women (n = 31 each). The subjects were clinically assessed and flow-mediated …									1
J	Upton, C. E.; Daniels, J. P.; Davies, M. C.					Upton, Clare/0000-0003-2352-6315; Daniels, Jane/0000-0003-3324-6771; Davies, Melanie/0000-0001-6907-5527			Premature ovarian insufficiency: the need for evidence on the effectiveness of hormonal therapy								CLIMACTERIC				24	5	SI		453	458				10.1080/13697137.2021.1902496					APR 2021		Review	SEP 3 2021	2021	Premature ovarian insufficiency (POI) - the loss of ovarian function before the age of 40 years, a decade before natural menopause - is a life-changing diagnosis for women. POI causes significant short-term and long-term morbidity related to estrogen deficiency. The condition is managed by providing exogenous estrogen replacement, usually as the oral contraceptive pill or hormone therapy. These p…									4
J	Simon, J. A.; Kagan, R.; Archer, D. F.; Constantine, G. D.; Bernick, B.; Graham, S.; Mirkin, S.								TX-004HR clinically improves symptoms of vulvar and vaginal atrophy in postmenopausal women								CLIMACTERIC				22	4			412	418				10.1080/13697137.2019.1577379					MAR 2019		Article	JUL 4 2019	2019	Objective: This study aimed to evaluate improvement of dyspareunia and associated vaginal dryness with a 17 beta-estradiol softgel vaginal insert (TX-004HR; TherapeuticsMD, Boca Raton, FL, USA) in women with postmenopausal vulvar and vaginal atrophy (VVA). Methods: Postmenopausal women with VVA and moderate to severe dyspareunia received TX-004HR (4, 10, or 25 mu g) or placebo in the 12-week, ran…									3
J	Green, S. M.; Donegan, E.; McCabe, R. E.; Fedorkow, D. M.; Streiner, D. L.; Frey, B. N.				Frey, Benicio/AAJ-8212-2021; Streiner, David/E-6563-2011; McCabe, Randi E/H-4906-2018	Streiner, David/0000-0003-0610-6271; McCabe, Randi E/0000-0001-6437-4982; Frey, Benicio N./0000-0001-8267-943X			Objective and subjective vasomotor symptom outcomes in the CBT-Meno randomized controlled trial								CLIMACTERIC				23	5			482	488				10.1080/13697137.2020.1737929					APR 2020		Article	SEP 2 2020	2020	Objective: Vasomotor symptoms (hot flashes, night sweats) are common during the menopausal transition. Pharmacotherapy is effective but is associated with health risks for some women. There is an increasing demand for non-pharmacological interventions. The CBT-Meno protocol is a psychological intervention targeting a range of common menopausal symptoms. We compared the impact of CBT-Meno vs. wait…									2
J	Portman, D. J.; Goldstein, S. R.; Kagan, R.								Treatment of moderate to severe dyspareunia with intravaginal prasterone therapy: a review								CLIMACTERIC				22	1	SI		65	72				10.1080/13697137.2018.1535583							Review	JAN 2 2019	2019	The loss of sex steroids (e.g. estradiol, dehydroepiandrosterone [DHEA], progesterone) that causes menopause commonly affects a woman's general health and produces bothersome physical changes that may interfere with normal sexual and genitourinary functioning. Although both over-the-counter and prescription treatments are available, there remains a large unmet need, as less than 10% of women are …									11
J	Sheng, Y.; Carpenter, J. S.; Elomba, C. D.; Alwine, J. S.; Yue, M.; Chen, C. X.; Tisdale, J. E.				; Chen, Chen/C-1238-2017	Sheng, Ying/0000-0003-2311-3393; Yue, Min/0000-0003-4999-8150; Chen, Chen/0000-0002-6902-1227; Alwine, Jennifer/0000-0002-7140-6767; Tisdale, James/0000-0002-2117-9463; Carpenter, Janet/0000-0003-3988-8855			Effect of menopausal symptom treatment options on palpitations: a systematic review								CLIMACTERIC				25	2			128	140				10.1080/13697137.2021.1948006					AUG 2021		Review	MAR 4 2022	2022	This systematic review provides an overview of the effects of menopausal symptom treatment options on palpitations, defined as feelings of missed or exaggerated heart beats, reported by perimenopausal and postmenopausal women. Guided by the Preferred Reporting Items for Systematic Reviews and Meta-Analyses (PRISMA) guidelines, searches were conducted in PubMed, CINAHL and PsycINFO to identify art…									1
J	Palacios, S.								Medical treatment of osteoporosis								CLIMACTERIC				25	1	SI		43	49				10.1080/13697137.2021.1951697					AUG 2021		Review	JAN 2 2022	2022	Osteoporosis is a common chronic condition that markedly increases the risk of fractures. Osteoporotic-related fractures increase morbidity and mortality and impair quality of life. Therefore, a correct approach for fracture prevention seems mandatory. Lifestyle changes should be recommended to all patients, including weight reduction if patients are obese/overweight, increasing physical activity…									5
J	Donnez, J.; Courtoy, G. E.; Dolmans, M. -M.				Courtoy, Guillaume E/AAX-1220-2020; Dolmans, Marie-Madeleine/AAI-7167-2020	Courtoy, Guillaume E/0000-0001-9311-2105;			Fibroid management in premenopausal women								CLIMACTERIC				22	1	SI		27	33				10.1080/13697137.2018.1549216							Article; Proceedings Paper	JAN 2 2019	2019	Uterine fibroids are the most common tumors affecting premenopausal women, responsible for bleeding, pain, and reduced quality of life. When symptomatic, their management mainly involves surgery, which is all too often radical (hysterectomy). While surgical options sparing the uterus (hysteroscopic and laparoscopic myomectomy) and other non-surgical approaches do indeed exist, drug-based therapie…					16th World Congress on Menopause16th World Congress on Menopause	JUN 06-09, 2018JUN 06-09, 2018		Vancouver, CANADAVancouver, CANADA	16
J	Reid, I. R.					Reid, Ian/0000-0001-6021-5458			Bone-friendly lifestyle and the role of calcium or vitamin D supplementation								CLIMACTERIC				25	1	SI		37	42				10.1080/13697137.2021.1939296					JUN 2021		Review	JAN 2 2022	2022	Bone health can be optimized by not smoking, limiting alcohol intake to <= 2 drinks/day and maintaining a healthy body weight (i.e. body mass index of about 25 kg/m(2)). A balanced diet with a protein content of about 1 g/kg/day and a calcium content >500 mg/day (e.g. two servings of dairy products or equivalent) is recommended. In those with poor sunlight exposure, use of a vitamin D supplement …									4
J	de Villiers, T. J.; Altomare, C.; Particco, M.; Gambacciani, M.				Gambacciani, Marco/AAO-2858-2021	Gambacciani, Marco/0000-0002-5453-8282			Effects of ospemifene on bone in postmenopausal women								CLIMACTERIC				22	5			442	447				10.1080/13697137.2019.1631789					JUL 2019		Review	SEP 3 2019	2019	Ospemifene is a selective estrogen-receptor modulator approved for treating menopause-related moderate to severe dyspareunia and vaginal dryness, symptoms of vulvovaginal atrophy (VVA), in the United States, and for treating menopause-related, symptomatic VVA in women not appropriate for local estrogen therapy in Europe. This review summarizes the effects of ospemifene on bone, including bone bio…									6
J	Ruan, X.; Mueck, A. O.; Beer, A. -M.; Naser, B.; Pickartz, S.								Benefit-risk profile of black cohosh (isopropanolic Cimicifuga racemosa extract) with and without St John's wort in breast cancer patients								CLIMACTERIC				22	4			339	347				10.1080/13697137.2018.1551346							Review	JUL 4 2019	2019	Endocrine therapy in breast cancer survivors can cause severe climacteric' symptoms, which may compromise therapy adherence. To determine whether such symptoms can be treated with herbal medication containing black cohosh in the form of isopropanolic Cimicifuga racemosa extract (iCR) alone or in fixed combination with St John's wort (Hypericum perforatum [HP]) (iCR+HP), a systematic literature se…									11
[truncated: 13 more columns]
