# Supplementary material for: Clinical trial registration and CONSORT adherence in obstetrics and gynecology journals: a cross-sectional analysis of Chinese- and English-language publications
Source: PeerJ. 2026 Apr 21;14:e21140. doi: 10.7717/peerj.21140 (PMC13108464; doi:10.7717/peerj.21140)
Supplement: Supplemental Information 1 [file peerj-14-21140-s001.zip › Raw data-updated/RCT-English journals/Original data/25.xls]

## Sheet: savedrecs
Publication Type	Authors	Book Authors	Group Authors	Book Group Authors	Researcher Ids	ORCIDs	Book Editors	Author - Arabic	Article Title	Article Title - SciELO	Article Title - SciELO	Article Title - Chinese	Article Title - Russian	Patent Number	Patent Assignee	Source Title - Arabic	Source Title	Source Title - Korean	Book Series Title	Book Series Subtitle	Volume	Issue	Special Issue	Meeting Abstract	Start Page	End Page	Article Number	Version	Version History	DOI	Book DOI	License Name	License URI	License Description	Early Access Date	Supplement	Document Type	Publication Date	Publication Year	Abstract	Abstract - Foreign	Abstract - English Transliteration	Abstract - Foreign	Abstract - Korean	Conference Title	Conference Date	Conference Sponsor	Conference Location	Times Cited, WoS Core
J	Rahman, Shadab A.; Nathan, Margo D.; Wiley, Aleta; Crawford, Sybil; Cohn, Aviva Y.; Harder, Jessica A.; Winkelman, John W.; Bertisch, Suzanne M.; Grant, Leilah K.; Erickson, Athena; Srivastava, Akanksha; McCormick, Kathleen; Joffe, Hadine				Bertisch, Suzanne/AFP-3293-2022				A double-blind, randomized, placebo-controlled trial of suvorexant for the treatment of hot flash-associated insomnia in midlife women								MENOPAUSE-THE JOURNAL OF THE NORTH AMERICAN MENOPAUSE SOCIETY				27	12		P-30	1472	1472											Meeting Abstract	DEC 2020	2020						Virtual Annual Meeting of the North-American-Menopause-Society (NAMS)Virtual Annual Meeting of the North-American-Menopause-Society (NAMS)	20202020	N Amer Menopause SocN Amer Menopause Soc	ELECTR NETWORKELECTR NETWORK	0
J	Pedro, Adriana O.; Monteiro, Naice S.; Ribeiro, Ana E.; Moraes, Anna Valeria G.; Costa-Paiva, Lucia S.; Macedo, Gabriela A.								Phytoestrogens associated with probiotics as an alternative for alleviating climacteric symptoms in postmenopausal women. Results from a randomized controlled trial.								MENOPAUSE-THE JOURNAL OF THE NORTH AMERICAN MENOPAUSE SOCIETY				26	12		P-51	1473	1474											Meeting Abstract	DEC 2019	2019										0
J	Monteiro, Naice S.; Pedro, Adriana O.; Ribeiro, Ana E.; Macedo, Gabriela A.								Metabolic profile of postmenopausal women treated with isoflavones and probiotics in comparison to hormone therapy: results from a randomized controlled clinical trial								MENOPAUSE-THE JOURNAL OF THE NORTH AMERICAN MENOPAUSE SOCIETY				26	12		P-52	1474	1474											Meeting Abstract	DEC 2019	2019										0
J	Nachtigall, Margaret J.; Nachtigall, Lila E.; Nachtigall, Richard H.								Effects of exogenous melatonin on sleep quality and menopausal symptoms in menopausal women: a systematic review and meta-analysis of randomized controlled trials Reply								MENOPAUSE-THE JOURNAL OF THE NORTH AMERICAN MENOPAUSE SOCIETY				28	6															Letter	JUN 2021	2021										0
J	Monteiro, Naice S.; Macedo, Gabriela A.; Ribeiro, Ana E.; Pedro, Adriana O.								Equol status and changes in fecal microbiota in menopausal women receiving treatment for menopause symptoms with soy-isoflavone associated with probiotics: results from a randomized controlled trial.								MENOPAUSE-THE JOURNAL OF THE NORTH AMERICAN MENOPAUSE SOCIETY				26	12		P-50	1473	1473											Meeting Abstract	DEC 2019	2019										0
J	Nachtigall, Lila; Krause, Cynthia; Harris, Dena; Greene, Miriam; Enzenbacher, Janis								Efficacy of Topical Sinecatechins Ointment for Significant to Severe Secondary Provoked Vestibulodynia in Sexually Active Post-Menopausal Women: A Randomized Double-blind Placebo-Controlled Clinical Trial								MENOPAUSE-THE JOURNAL OF THE NORTH AMERICAN MENOPAUSE SOCIETY				28	12		P-45	1467	1467											Meeting Abstract	DEC 2021	2021						Annual Meeting of the North-American-Menopause-SocietyAnnual Meeting of the North-American-Menopause-Society	SEP 22-25, 2021SEP 22-25, 2021	N Amer Menopause SocN Amer Menopause Soc	Washington, DCWashington, DC	0
J	Goldman, Mindy; Hickey, Martha; Baber, Rodney; Eden, John; Brennan, Janelle; Bateson, Deborah; Rockweiler, Holly; Dreon, Darlene								The effect of an at-home ultrasound device in treating symptoms of vulvovaginal atrophy (VVA) in postmenopausal women: 1-year follow-up data from a randomized controlled trial								MENOPAUSE-THE JOURNAL OF THE NORTH AMERICAN MENOPAUSE SOCIETY				28	12		S-20	1452	1452											Meeting Abstract	DEC 2021	2021										0
J	Zhou, Tianyu								Estimation of placebo effect in randomized placebo-controlled trials for moderate or severe vasomotor symptoms: a meta-analysis.								Menopause (New York, N.Y.)				30	1			5	10				10.1097/GME.0000000000002094							Meta-Analysis; Journal Article	2023-Jan-01	2023	OBJECTIVE: The Food and Drug Administration guidance recommended that for the indication of vasomotor symptoms (VMS), studies should enroll participants with minimum of seven to eight moderate to severe VMS per day at baseline, and coprimary endpoints should be the mean change in frequency/severity at weeks 4 and 12. This study aimed to estimate placebo effects in randomized controlled trials (RC…									0
J	Simon, Krzysztof; Foidart, Jean Michel; Mauvais-Jarvis, Franck; Kaminska, Katarzyna; Bystritsky, Dmitry; Vishnevsky, Alexander; Dixon, Graham; Gabbay, Flic; Utian, Wulf								A Randomized, Double-blind, Placebo-controlled Trial to Determine the Safety and Efficacy of Estetrol (E4) for the Treatment of Patients with Confirmed SARS-CoV-2 Infection (COVID-19)								MENOPAUSE-THE JOURNAL OF THE NORTH AMERICAN MENOPAUSE SOCIETY				28	12		S-6	1447	1448											Meeting Abstract	DEC 2021	2021										0
J	Bachmann, Gloria								Sexual pain in the menopausal patient: individualizing treatment still best								MENOPAUSE-THE JOURNAL OF THE NORTH AMERICAN MENOPAUSE SOCIETY				26	8			809	810				10.1097/GME.0000000000001361							Editorial Material	AUG 2019	2019										0
J	Nachtigall, Margaret J.; Nachtigall, Lila E.; Nachtigall, Richard H.					Nachtigall, Lila/0000-0002-1457-748X; nachtigall, richard/0000-0002-9063-0975			Effects of exogenous melatonin on sleep quality and menopausal symptoms in menopausal women: a systematic review and meta-analysis of randomized controlled trials								MENOPAUSE-THE JOURNAL OF THE NORTH AMERICAN MENOPAUSE SOCIETY				28	6			726	727				10.1097/GME.0000000000001777							Letter	JUN 2021	2021										0
J	Avis, Nancy E.; Levine, Beverly J.; Danhauer, Suzanne; Coeytaux, Remy R.								A pooled analysis of three studies of nonpharmacological interventions for menopausal hot flashes								MENOPAUSE-THE JOURNAL OF THE NORTH AMERICAN MENOPAUSE SOCIETY				26	4			350	356				10.1097/GME.0000000000001255							Article	APR 2019	2019	Objective: The aim of the study was to conduct a pooled analysis of three published trials of nonpharmacological interventions for menopausal hot flashes to compare the effectiveness of interventions.Methods: Data from three randomized controlled trials of interventions for hot flashes (two acupuncture trials, one yoga trial) were pooled. All three studies recruited perimenopausal or postmenopaus…									4
J	Timbol, Maria Kathrina S.; Alensuela, Anna Belen I.; Reyes, Lylah D.								A Randomized Controlled Clinical Trial on Comparing the Efficacy of Soy Isoflavones and Evening Primrose Oil in Improving the Symptoms of Menopausal Filipino women seen at the Outpatient Department of a Tertiary Medical Center in Quezon City								MENOPAUSE-THE JOURNAL OF THE NORTH AMERICAN MENOPAUSE SOCIETY				26	12		P-69	1479	1479											Meeting Abstract	DEC 2019	2019										0
J	Christmas, Monica Michelle; Song, Bonnie; Bell, Robin J.; Iliodromiti, Stamatina; Mitchell, Caroline; Hickey, Martha		Int COMMA Core OutcoMes MenopAuse			Iliodromiti, Stamatina/0000-0001-6453-6654			Variation in outcome reporting and measurement tools in clinical trials of treatments for genitourinary symptoms in peri- and postmenopausal women: a systematic review								MENOPAUSE-THE JOURNAL OF THE NORTH AMERICAN MENOPAUSE SOCIETY				27	9			1070	1080				10.1097/GME.0000000000001570							Article	SEP 2020	2020	Importance: Genitourinary symptoms affect 40% to 60% of postmenopausal women. Evidence-based approaches to diagnosing and managing these symptoms are limited by inconsistencies in outcomes and measures used in clinical trials.Objective: The aim of the study was to systematically review all outcomes and measurement tools reported in randomized clinical trials of interventions for genitourinary sym…									4
J	Khamis, Yasser; Mohamed Abdelhakim, Ahmed; Labib, Kareem; Aly Islam, Bassem; Ashraf Nassar, Salma; Abdel Motaal, Ahmed Osama; Saleh, Doaa M.; Abdou, Hossam; Abbas, Ahmed M.; Mojahed, Eman M.				Abbas, Ahmed/H-5235-2019	Abbas, Ahmed/0000-0002-2359-2729			Vaginal CO2 laser therapy versus sham for genitourinary syndrome of menopause management: a systematic review and meta-analysis of randomized controlled trials								MENOPAUSE-THE JOURNAL OF THE NORTH AMERICAN MENOPAUSE SOCIETY				28	11			1316	1322				10.1097/GME.0000000000001845							Review	NOV 2021	2021	Importance: The research of new therapeutic modalities, especially with energy-based devices, has been increasing nowadays for genitourinary syndrome of menopause (GSM) management. Microablative fractional CO2 laser has been used for pelvic floor dysfunction management.Objective: To conduct a systematic review and meta-analysis of randomized controlled trials to compare fractional CO2 laser thera…									6
J	Ruiz-Rios, Maitane; Maldonado-Martin, Sara				MALDONADO-MARTIN, SARA/AAZ-7681-2020	MALDONADO-MARTIN, SARA/0000-0002-2622-5385; Ruiz-Rios, Maitane/0000-0002-8767-2234			Physical activity on cardiorespiratory fitness and cardiovascular risk in premenopausal and postmenopausal women: a systematic review of randomized controlled trials								MENOPAUSE-THE JOURNAL OF THE NORTH AMERICAN MENOPAUSE SOCIETY				29	10			1222	1229				10.1097/GME.0000000000002037							Review	OCT 2022	2022	Importance The apparent cardioprotective effects of endogenous estrogens to prevent cardiovascular disease in premenopausal women are reduced with the loss of estrogen post-menopause. Cardiorespiratory fitness and cardiovascular risk factors are closely related to physical activity levels. Objective This study conducted a critical assessment of studies for health prevention that analyze the effec…									0
J	Jiang, Xuezhi (Daniel)								Bone health and beyond in women with primary ovarian insufficiency: time to narrow the knowledge-action gap in care								MENOPAUSE-THE JOURNAL OF THE NORTH AMERICAN MENOPAUSE SOCIETY				27	10			1101	1103				10.1097/GME.0000000000001641							Editorial Material	OCT 2020	2020										0
J	Christakis, Marie K.; Strobino, Donna M.; Shen, Wen								A critical appraisal of vasomotor symptom assessment tools used in clinical trials evaluating hormone therapy compared to placebo								MENOPAUSE-THE JOURNAL OF THE NORTH AMERICAN MENOPAUSE SOCIETY				26	11			1334	1341				10.1097/GME.0000000000001387							Article	NOV 2019	2019	Objective: Vasomotor symptoms (VMS) have been consistently reported as the leading predictor of health-related quality of life (HRQOL) among menopausal women, and the strongest indication for treatment. The North American Menopause Society endorses the use of oral estrogen for the treatment of VMS based on a Cochrane meta-analysis. The Cochrane review concludes that oral hormone therapy reduces t…									1
J	Jiang, Xuezhi; Nudy, Matthew; Aragaki, Aaron K.; Robbins, John A.; Manson, JoAnn E.; Stefanick, Marcia L.; O'Sullivan, David M.; Shikany, James M.; LeBlanc, Erin S.; Kelsey, Anita M.; Cauley, Jane; Martin, Lisa W.; Payne, Martha E.; Johnson, Karen C.; Howard, Barbara; Schnatz, Peter F.				Schnatz, Peter/ABC-8775-2020	Kelsey, Anita/0000-0002-2351-4990			Women's Health Initiative clinical trials: potential interactive effect of calcium and vitamin D supplementation with hormonal therapy on cardiovascular disease								MENOPAUSE-THE JOURNAL OF THE NORTH AMERICAN MENOPAUSE SOCIETY				26	8			841	849				10.1097/GME.0000000000001360							Article	AUG 2019	2019	Objective: Data in humans and nonhuman primates have suggested a possible synergistic effect of vitamin D and calcium (CaD) and estrogen on the cardiovascular disease (CVD) risk factors. Using randomized trial data we explored whether the effect of menopausal hormone therapy (HT) on CVD events is modified by CaD supplementation. Methods: A prospective, randomized, double-blind, placebo-controlled…									5
J	Loaiza-Betancur, Andres F; Gomez-Tomas, Cinta; Blasco, Jose Maria; Chulvi-Medrano, Ivan; Iglesias-Gonzalez, Lisette Ethel					Loaiza-Betancur, Andres Felipe/0000-0001-8258-8175			Effects of resistance training on C-reactive protein in menopausal and postmenopausal women: a systematic review and meta-analysis of randomized controlled trials.								Menopause (New York, N.Y.)				29	12			1430	1440				10.1097/GME.0000000000002076							Meta-Analysis; Systematic Review; Journal Article	2022-12-01	2022	IMPORTANCE: Menopause is a biological stage associated with increased cardiovascular morbidity and mortality due to changes in sex hormone levels.OBJECTIVE: This systematic review aimed to investigate the benefits and harms of RT in menopausal and postmenopausal women.EVIDENCE REVIEW: We searched PubMed, Embase, CENTRAL, Scopus, and Web of Science from inception to 2021, and clinical trial regist…									0
J	Xu, Yang; Deng, Kai-Li; Xing, Tian-Fang; Mei, Ya-Qing; Xiao, Su-Mei								Effect of hormone therapy on muscle strength in postmenopausal women: a systematic review and meta-analysis of randomized controlled trials								MENOPAUSE-THE JOURNAL OF THE NORTH AMERICAN MENOPAUSE SOCIETY				27	7			827	835				10.1097/GME.0000000000001538							Review	JUL 2020	2020	Objective: This study aimed to evaluate the overall effects of hormone therapy (HT) on muscle strength in postmenopausal women through a systematic review and meta-analysis. Methods: PubMed, Web of Science, Embase, and the Cochrane Central Register of Controlled Trials were systematically searched from the inception dates to August 2019. Randomized controlled trials (RCTs) that compared the effec…									0
J	Cheng, Yu-Shian; Sun, Cheuk-Kwan; Yeh, Pin-Yang; Wu, Ming-Kung; Hung, Kuo-Chuan; Chiu, Hsien-Jane								Serotonergic antidepressants for sleep disturbances in perimenopausal and postmenopausal women: a systematic review and meta-analysis								MENOPAUSE-THE JOURNAL OF THE NORTH AMERICAN MENOPAUSE SOCIETY				28	2			207	216				10.1097/GME.0000000000001647							Review	FEB 2021	2021	Importance:Although previous meta-analyses mainly focused on the effects of hormonal treatment against menopausal sleep disturbances, the therapeutic role of antidepressants has not been systematically addressed.Objective:To study the therapeutic benefit and safety of antidepressants in menopausal sleep disturbances.Evidence review:Randomized controlled trials assessing the therapeutic effects of…									0
J	Schneider, Lon S.; Hernandez, Gerson; Zhao, Liqin; Franke, Adrian A.; Chen, Yu-Ling; Pawluczyk, Sonia; Mack, Wendy J.; Brinton, Roberta D.					Brinton, Roberta/0000-0001-8450-772X			Safety and feasibility of estrogen receptor-beta targeted phytoSERM formulation for menopausal symptoms: phase 1b/2a randomized clinical trial								MENOPAUSE-THE JOURNAL OF THE NORTH AMERICAN MENOPAUSE SOCIETY				26	8			874	884				10.1097/GME.0000000000001325							Article	AUG 2019	2019	Objective: PhytoSERM is a formulation of genistein, daidzein, and S-equol that has an 83-fold selective affinity for estrogen receptor-beta (ER beta); and may enhance neuron function and estrogenic mechanisms in the brain without having peripheral estrogenic activity. Methods: We conducted an overarching, two-stage, dose-ranging, double-blinded, randomized, placebo-controlled trial of 12 weeks du…									15
J	Shirreff, Lindsay; Anderson, Michelle; McDermott, Colleen								Comparing written and verbal delivery of a treatment regimen to women with overactive bladder: a randomized controlled trial								MENOPAUSE-THE JOURNAL OF THE NORTH AMERICAN MENOPAUSE SOCIETY				27	1			76	81				10.1097/GME.0000000000001430							Article	JAN 2020	2020	Objective: Overactive bladder is a common condition among aging women requiring a multifaceted treatment approach, which is usually communicated by physician to the patient in the clinic setting. The objective of this two-center, randomized controlled trial was to determine if a transcribed list of six management strategies for overactive bladder improves immediate and delayed retention of these …									0
J	Mardanpour, Soraya; Kazemi, Farideh; Refaei, Mansoureh; Bakht, Rafat; Hoseini, Molod				Refaei, Mansoureh/D-2163-2018; Kazemi, Farideh/CAG-3455-2022	Refaei, Mansoureh/0000-0002-1114-7847;			Midwifery-oriented group counseling based on the GATHER approach on quality of life of women during the transition to menopause: a randomized controlled trial								MENOPAUSE-THE JOURNAL OF THE NORTH AMERICAN MENOPAUSE SOCIETY				28	11			1247	1253				10.1097/GME.0000000000001851							Article	NOV 2021	2021	Objective: This study aimed to determine the effect of midwifery-oriented group counseling based on the GATHER model on the quality of life of women during the transition to menopause.Methods: This randomized controlled clinical trial was performed on 90 women 45 years or older in 2019 to 2020 in Kermanshah, Iran. The women were assigned into two groups using a randomized blocked design. In the i…									0
J	Fox, Kate A.; Lokken, Erica M.; Reed, Susan D.; Rahn, David D.					Lokken, Erica/0000-0002-3285-4751			Evaluation of systemic estrogen for preventing urinary tract infections in postmenopausal women								MENOPAUSE-THE JOURNAL OF THE NORTH AMERICAN MENOPAUSE SOCIETY				28	7			836	844				10.1097/GME.0000000000001769							Article	JUL 2021	2021	Importance: Current guidelines for postmenopausal recurrent urinary tract infection (rUTI) prevention recommend the use of vaginal topical estrogen products but not systemic estrogens. Studies show that vaginal estrogen decreases the risk of rUTI, but evidence against use of systemic estrogen is less convincing. Objective: We performed a comprehensive literature review to evaluate the effect of s…									3
J	Duggan, Catherine; Tapsoba, Jean de Dieu; Stanczyk, Frank; Wang, Ching-Yun; Schubert, Karen Foster; McTiernan, Anne				Duggan, Catherine/AAE-9777-2020; Duggan, Catherine/F-9414-2015	Stanczyk, Frank/0000-0002-3607-121X; Duggan, Catherine/0000-0001-7369-4021			Long-term weight loss maintenance, sex steroid hormones, and sex hormone-binding globulin								MENOPAUSE-THE JOURNAL OF THE NORTH AMERICAN MENOPAUSE SOCIETY				26	4			417	422				10.1097/GME.0000000000001250							Article	APR 2019	2019	Objective: We tested the effects of weight loss on serum estradiol, estrone, testosterone, and sex hormone-binding globulin (SHBG) in overweight/obese women 18 months after completing a year-long, 4-arm, randomized-controlled dietary weight loss and/or exercise trial.Methods: From 2005 to 2008, 439 overweight/obese, postmenopausal women (BMI > 25 kg/m(2)), 50 to 75 years, were randomized to a yea…									14
J	Reed, Susan D.; LaCroix, Andrea Z.; Anderson, Garnet L.; Ensrud, Kristine E.; Caan, Bette; Carpenter, Janet S.; Cohen, Lee; Diem, Susan J.; Freeman, Ellen W.; Joffe, Hadine; Larson, Joseph C.; McCurry, Susan M.; Mitchell, Caroline M.; Newton, Katherine M.; Sternfeld, Barbara; Guthrie, Katherine A.					Caan, Bette/0000-0002-5803-310X; Ensrud, Kristine/0000-0002-9069-3036; Reed, Susan/0000-0001-7532-3785			Lights on MsFLASH: a review of contributions								MENOPAUSE-THE JOURNAL OF THE NORTH AMERICAN MENOPAUSE SOCIETY				27	4			473	484				10.1097/GME.0000000000001461							Review	APR 2020	2020	Objective: The Menopause Strategies: Finding Lasting Answers for Symptoms and Health clinical trials network was funded by the National Institutes of Health to find new ways to alleviate the most common, bothersome menopausal symptoms by designing and conducting multiple concurrent clinical intervention studies, accommodating a wide scope of populations and intervention strategies. Methods: Trial…									7
J	Nie, Guangning; Yang, Hongyan; Liu, Jian; Cao, Xiaojing; Cheng, Fangping; Du, Qiaolin; Wang, Xiaoyun								Effect of Chinese herbal medicine on serum lipids in postmenopausal women with mild dyslipidemia: a randomized, placebo-controlled clinical trial								MENOPAUSE-THE JOURNAL OF THE NORTH AMERICAN MENOPAUSE SOCIETY				27	7			801	807				10.1097/GME.0000000000001539							Article	JUL 2020	2020	Objective: Previous studies have shown the association between menopause and dyslipidemia. This study was aimed to evaluate the effect of Chinese herbal medicine, tonifying kidney and descending turbidity (TKDT) granule, on serum lipid profiles in postmenopausal women with dyslipidemia. Methods: A double-blind randomized, placebo-controlled trial was conducted among 104 postmenopausal Chinese wom…									2
J	Liu, James H.; Black, Denise R.; Larkin, Lisa; Graham, Shelli; Bernick, Brian; Mirkin, Sebastian					Larkin, Lisa/0000-0002-9729-9584			17 beta-estradiol/progesterone in a single, oral, softgel capsule (TX-001HR) significantly increased the number of vasomotor symptom-free days in the REPLENISH trial								MENOPAUSE-THE JOURNAL OF THE NORTH AMERICAN MENOPAUSE SOCIETY				27	12			1388	1395				10.1097/GME.0000000000001631							Article	DEC 2020	2020	Objective: To examine responder rates and vasomotor symptom-free days with oral 17 beta-estradiol/progesterone (E2/P4; TX-001HR) versus placebo in the REPLENISH trial. Methods: REPLENISH (NCT01942668) was a phase 3, randomized, double-blind, placebo-controlled, multicenter trial, evaluating single, oral, softgel E2/P4 capsules in postmenopausal women (40-65 y) with a uterus and vasomotor symptoms…									3
J	Zou, Ping; D'Souza, Daniel; Luo, Yan; Sun, Winnie; Zhang, Hui; Yang, Yeqin								Potential effects of virtual interventions for menopause management: a systematic review								MENOPAUSE-THE JOURNAL OF THE NORTH AMERICAN MENOPAUSE SOCIETY				29	9			1101	1117				10.1097/GME.0000000000002020							Review	SEP 2022	2022	Importance Menopausal women are one of the fastest growing demographic groups globally. Virtual interventions have emerged as alternate avenues for menopausal women to manage and cope with their symptoms. Objective The purpose of this review is to summarize existing research on the potential effects of virtual interventions for menopause management. Evidence Review This systematic review was writ…									0
J	Hao, Yuan; Xiaodan, Jiang; Jiarui, Yang; Xuemin, Li					Li, Xuemin/0000-0001-7822-4694			The effect of hormone therapy on the ocular surface and intraocular pressure for postmenopausal women: a systematic review and meta-analysis of randomized controlled trials								MENOPAUSE-THE JOURNAL OF THE NORTH AMERICAN MENOPAUSE SOCIETY				27	8			929	940				10.1097/GME.0000000000001559							Review	AUG 2020	2020	Objective: The aim of the study was to investigate the impact of hormone therapy (HT) on the ocular surface and intraocular pressure in postmenopausal women.Methods: This systematic review and meta-analysis was conducted according to the Preferred Reporting Items for Systematic Reviews and Meta-analyses Statement. PubMed, EMBASE, Cochrane Library of Systematic Reviews, Cochrane Central Register o…									1
J	Yi, Mingyu; Wang, Sixue; Wu, Ting; Zhang, Xinyue; Jiang, Li; Fang, Xiaoling								Effects of exogenous melatonin on sleep quality and menopausal symptoms in menopausal women: a systematic review and meta-analysis of randomized controlled trials								MENOPAUSE-THE JOURNAL OF THE NORTH AMERICAN MENOPAUSE SOCIETY				28	6			717	725				10.1097/GME.0000000000001757							Review	JUN 2021	2021	Importance: Because of the bothersome symptoms during women's menopausal period and the severe side effects of hormone therapy, it is meaningful to find new breakthroughs in improving menopausal women's quality of life. Objective: We performed a systematic review and meta-analysis of randomized controlled trials (RCTs) evaluating melatonin intake on the improvement of sleep quality, general menop…									4
J	Green, Sheryl M.; Donegan, Eleanor; Frey, Benicio N.; Fedorkow, Donna M.; Key, Brenda L.; Streiner, David L.; McCabe, Randi E.				McCabe, Randi E/H-4906-2018; Frey, Benicio/AAJ-8212-2021; Key, Brenda/AAU-7803-2021; Streiner, David/E-6563-2011	McCabe, Randi E/0000-0001-6437-4982; Streiner, David/0000-0003-0610-6271; Frey, Benicio N./0000-0001-8267-943X			Cognitive behavior therapy for menopausal symptoms (CBT-Meno): a randomized controlled trial								MENOPAUSE-THE JOURNAL OF THE NORTH AMERICAN MENOPAUSE SOCIETY				26	9			972	980				10.1097/GME.0000000000001363							Article	SEP 2019	2019	Objective: To evaluate the effectiveness of cognitive behavioral therapy for menopausal symptoms (CBT-Meno) compared with a waitlist condition (no active intervention), A randomized controlled trial was conducted with 71 perimenopausal or postmenopausal women who were seeking treatment for menopausal symptoms.Methods: Blind assessments were conducted at baseline, 12 weeks postbaseline, and 3 mont…									24
J	Dutra, Paula Fernanda Santos Pallone; Heinke, Thais; Pinho, Stella Catunda; Focchi, Gustavo Rubino Azevedo; Tso, Fernanda Kesselring; de Almeida, Bruna Cristine; Silva, Ivaldo; Speck, Neila Maria Gois				Heinke, Thaís/AAY-1109-2021; Silva, Ivaldo/E-4143-2012; De Almeida, Bruna Cristine/ABC-5649-2021	Heinke, Thaís/0000-0002-2842-496X; Silva, Ivaldo/0000-0002-2370-943X; De Almeida, Bruna Cristine/0000-0003-1641-5609			Comparison of topical fractional CO2 laser and vaginal estrogen for the treatment of genitourinary syndrome in postmenopausal women: a randomized controlled trial								MENOPAUSE-THE JOURNAL OF THE NORTH AMERICAN MENOPAUSE SOCIETY				28	7			756	763				10.1097/GME.0000000000001797							Article	JUL 2021	2021	Objective: To compare the efficacy of fractional CO2 laser therapy with topical estrogen therapy for the treatment of postmenopausal genitourinary syndrome of menopause. Methods: We conducted a randomized controlled clinical trial involving 25 postmenopausal women. Participants were aged between 50 and 65 years with at least 1 year of amenorrhea and follicle-stimulating hormone levels of >40 IU/L…									7
J	Faubion, Stephanie S.; Kapoor, Ekta; Moyer, Ann M.; Hodis, Howard N.; Miller, Virginia M.								Statin therapy: does sex matter?								MENOPAUSE-THE JOURNAL OF THE NORTH AMERICAN MENOPAUSE SOCIETY				26	12			1425	1435				10.1097/GME.0000000000001412							Review	DEC 2019	2019	Objective: Statins are a class of drugs that competitively bind to the active site of HMG-CoA reductase enzyme, thereby inhibiting the initial steps in cholesterol synthesis. Originally approved for use in lowering serum cholesterol, a risk factor for developing atherosclerosis and coronary heart disease, statins have subsequently been noted to have myriad extrahepatic effects, including potentia…									21
J	Naeij, Ehtram; Khani, Soghra; Firouzi, Armin; Moosazadeh, Mahmood; Mohammadzadeh, Farnaz				moosazadeh, mahmood/F-3730-2017; Khani, Soghra/AAF-2572-2020	moosazadeh, mahmood/0000-0002-5452-514X; Khani, Soghra/0000-0001-6958-8234			The effect of a midwife-based counseling education program on sexual function in postmenopausal women: a randomized controlled clinical trial								MENOPAUSE-THE JOURNAL OF THE NORTH AMERICAN MENOPAUSE SOCIETY				26	5			520	530				10.1097/GME.0000000000001270							Article	MAY 2019	2019	Objective: The present study was conducted to investigate the effect of a midwife-based counseling education program on sexual function in postmenopausal women.Methods: A randomized clinical trial was conducted on 52 eligible postmenopausal women. Participants' sexual function was assessed using the Female Sexual Function Index (FSFI). The women were randomly allocated into two groups: (1) the in…									2
J	Jung, Ah Jin; Sharma, Anshul; Lee, Sung-Hyen; Lee, Sung-Joon; Kim, Jung-Hwan; Lee, Hae-Jeung								Efficacy of black rice extract on obesity in obese postmenopausal women: a 12-week randomized, double-blind, placebo-controlled preliminary clinical trial								MENOPAUSE-THE JOURNAL OF THE NORTH AMERICAN MENOPAUSE SOCIETY				28	12			1391	1399				10.1097/GME.0000000000001862							Article	DEC 2021	2021	Objectives: Postmenopausal obesity is a paramount health concern among older women. Black rice is a wellknown pigmented rice variety with a higher anthocyanin content. Both in vitro and in vivo studies have demonstrated the effects of black rice on obesity. The present study aimed to investigate the effects of black rice extract (BRE) on obesity among obese postmenopausal women from Korea.Methods…									3
J	Constantine, Ginger D.; Graham, Shelli; Lapane, Kate; Ohleth, Kathleen; Bernick, Brian; Liu, James; Mirkin, Sebastian								Endometrial safety of low-dose vaginal estrogens in menopausal women: a systematic evidence review								MENOPAUSE-THE JOURNAL OF THE NORTH AMERICAN MENOPAUSE SOCIETY				26	7			800	807				10.1097/GME.0000000000001315							Article; Proceedings Paper	JUL 2019	2019	Objective: The aim of the study was to systematically review studies that evaluated endometrial hyperplasia or cancer incidence with unopposed vaginal estrogens.Methods: PubMed and EMBASE were searched from inception to August 2017 for relevant articles and abstracts. Bibliographies of review articles and abstracts of major women's health medical meetings were examined. Eligible studies (independ…					Annual Clinical and Scientific Meeting of the American-College-of-Obstetricians-and-Gynecologists (ACOG)Annual Clinical and Scientific Meeting of the American-College-of-Obstetricians-and-Gynecologists (ACOG)	APR 27-30, 2018APR 27-30, 2018	Amer Coll Obstetricians & GynecologistsAmer Coll Obstetricians & Gynecologists	Austin, TXAustin, TX	17
J	Abshirini, Maryam; Omidian, Mahsa; Kord-Varkaneh, Hamed								Vaginal elasticity is significantly decreased in vaginal atrophy: a strain elastography study								MENOPAUSE-THE JOURNAL OF THE NORTH AMERICAN MENOPAUSE SOCIETY				27	12			1425	1433				10.1097/GME.0000000000001622							Review	DEC 2020	2020	Objectives: Strain elastography is a novel method to assess the elasticity of tissues. We aimed to evaluate the value of vaginal strain elastography in women with vulvovaginal atrophy (VVA). Methods: Women with or without VVA were enrolled in this prospective study. Participants underwent vaginal cytology and vaginal wall elastography. Vaginal Health Index (VHI) was calculated. Based on Vaginal M…									2
J	Derzko, Christine M.; Rohrich, Sebastian; Panay, Nick								Does age at the start of treatment for vaginal atrophy predict response to vaginal estrogen therapy? Post hoc analysis of data from a randomized clinical trial involving 205 women treated with 10 mu g estradiol vaginal tablets								MENOPAUSE-THE JOURNAL OF THE NORTH AMERICAN MENOPAUSE SOCIETY				28	2			113	118				10.1097/GME.0000000000001666							Article	FEB 2021	2021	Objective:Local estrogen therapy (ET) can improve vaginal atrophy symptoms and associated cellular changes in postmenopausal women. This study evaluated whether age at the start of treatment influences response.Methods:This post hoc analysis used data from a double-blind, randomized, placebo-controlled trial (NCT00108849), which treated 205 postmenopausal women aged >= 45 years with 10 mu g vagin…									5
J	Taguchi, Akira; Shiraki, Masataka; Tanaka, Satoshi; Ohshige, Hideyo; Nakamura, Toshitaka								Improved periodontal disease and prevention of tooth loss in osteoporosis patients receiving once-yearly zoledronic acid: a randomized clinical trial								MENOPAUSE-THE JOURNAL OF THE NORTH AMERICAN MENOPAUSE SOCIETY				26	11			1277	1283				10.1097/GME.0000000000001393							Article	NOV 2019	2019	Objective: This randomized, clinical trial investigated whether zoledronic acid combined with oral health maintenance can improve periodontal disease associated with osteoporosis, thus reducing the risk of tooth loss.Methods: Participants were those of the ZONE (ZOledroNate treatment in efficacy to osteoporosis) study. None of the participants had symptomatic periodontal disease at baseline. Part…									7
J	Sharif, Seyedeh Nazanin; Darsareh, Fatemeh				Darsareah, Fatemeh/AAR-3476-2020	Darsareah, Fatemeh/0000-0003-2644-792X			Impact of evening primrose oil consumption on psychological symptoms of postmenopausal women: a randomized double-blinded placebo-controlled clinical trial								MENOPAUSE-THE JOURNAL OF THE NORTH AMERICAN MENOPAUSE SOCIETY				27	2			194	198				10.1097/GME.0000000000001434							Article	FEB 2020	2020	Objective: The purpose of this study was to determine the efficacy and safety of evening primrose oil on women's psychological symptoms during menopause.Methods: A double-blinded randomized placebo-controlled trial carried out from September 2018 to February 2019 in Bandar Abbas, Iran. Eligible women randomly received either 1,000 mg of evening primrose oil capsules daily or matching placebo for …									2
J	Constantine, Ginger D; Simon, James A; Kaunitz, Andrew M; Pickar, James H; Revicki, Dennis A; Graham, Shelli; Bernick, Brian; Mirkin, Sebastian								TX-001HR is associated with a clinically meaningful effect on severity of moderate to severe vasomotor symptoms in the REPLENISH trial.								Menopause (New York, N.Y.)													10.1097/GME.0000000000001602							Journal Article	2020-Jul-13	2020	OBJECTIVE: The aim of the study was to evaluate the clinically meaningful effect of oral TX-001HR (17beta-estradiol [E2]/progesterone [P4]) capsules on hot flushes severity (vasomotor symptoms [VMS] severity scale) using the patient-reported Clinical Global Impression (CGI).METHODS: REPLENISH (NCT01942668) was a phase 3, randomized, double-blind, placebo-controlled, multicenter trial that evaluat…									0
J	Lima, Sonia M. R. R.; Honorato, Juliana V.								Critical analysis of methods for assessing genitourinary syndrome of menopause used in clinical trials								MENOPAUSE-THE JOURNAL OF THE NORTH AMERICAN MENOPAUSE SOCIETY				26	12			1436	1442				10.1097/GME.0000000000001406							Review	DEC 2019	2019	Objective: The aim of the study was to determine the most used methods for assessing genitourinary syndrome of menopause by the latest studies on the subject, and to critically assess their differences and comparability. Methods: A narrative review of the literature was conducted, employing the terms genitourinary syndrome, vaginal atrophy, urogenital atrophy, and atrophic vaginitis, to analyze m…									5
J	Bailey, Tom G.; Mielke, Gregore, I; Skinner, Tina S.; Anderson, Debra; Porter-Steele, Janine; Balaam, Sarah; Young, Leonie; McCarthy, Alexandra L.				Mielke, Gregore/E-2141-2014; Skinner, Tina/N-6733-2013	Mielke, Gregore/0000-0002-3043-2715; Anderson, Debra/0000-0001-8996-9624; Skinner, Tina/0000-0002-5704-2741			Physical activity and menopausal symptoms in women who have received menopause-inducing cancer treatments: results from the Women's Wellness After Cancer Program								MENOPAUSE-THE JOURNAL OF THE NORTH AMERICAN MENOPAUSE SOCIETY				28	2			142	149				10.1097/GME.0000000000001677							Article	FEB 2021	2021	Objective:This randomized controlled trial tested a digitally-delivered whole-of-lifestyle program for women previously treated for cancer. We investigated (1) associations between self-reported physical activity (PA) and menopausal symptoms and (2) if the intervention was associated with beneficial changes in PA and menopausal symptoms.Methods:Women were randomized to intervention (n = 142) or c…									1
J	Aparicio, Virginia A.; Flor-Alemany, Marta; Marin-Jimenez, Nuria; Coll-Risco, Irene; Aranda, Pilar				De La Flor Alemany, Marta/AFT-1666-2022; Coll Risco, Irene/GZN-1623-2022	De La Flor Alemany, Marta/0000-0001-8256-5053; Coll Risco, Irene/0000-0003-2176-0538			A 16-week concurrent exercise program improves emotional well-being and emotional distress in middle-aged women: the FLAMENCO project randomized controlled trial								MENOPAUSE-THE JOURNAL OF THE NORTH AMERICAN MENOPAUSE SOCIETY				28	7			764	771				10.1097/GME.0000000000001760							Article	JUL 2021	2021	Objective: To analyze the influence of a supervised concurrent exercise program on emotional well-being and emotional distress in middle-aged women. Methods: This randomized controlled trial included 150 middle-aged women recruited for the FLAMENCO project. Participants were allocated into counseling (n = 75) or exercise (n = 75) groups. The counseling group attended conferences on healthy lifest…									4
J	Biehl, Colton; Plotsker, Olivia; Mirkin, Sebastian								A systematic review of the efficacy and safety of vaginal estrogen products for the treatment of genitourinary syndrome of menopause								MENOPAUSE-THE JOURNAL OF THE NORTH AMERICAN MENOPAUSE SOCIETY				26	4			431	453				10.1097/GME.0000000000001221							Review	APR 2019	2019	Objective: We updated a systematic review to evaluate the totality of evidence available for the efficacy and safety of vaginal estrogen products for the treatment of genitourinary syndrome of menopause (GSM) based on published randomized controlled trials.Methods: We searched the Cochrane Library, Ovid, PubMed, Medline, Embase, and Clinicaltrials.gov for English-language articles from database i…									35
J	Zaw, Jay Jay Thaung; Howe, Peter R. C.; Wong, Rachel H. X.				Howe, Peter/AAM-4972-2021; Zaw, Jay Jay Thaung/AAB-4882-2021	Howe, Peter/0000-0001-6546-7742; Zaw, Jay Jay Thaung/0000-0003-4891-0292; Wong, Rachel/0000-0002-6550-5646			Long-term resveratrol supplementation improves pain perception, menopausal symptoms, and overall well-being in postmenopausal women: findings from a 24-month randomized, controlled, crossover trial								MENOPAUSE-THE JOURNAL OF THE NORTH AMERICAN MENOPAUSE SOCIETY				28	1			40	49				10.1097/GME.0000000000001643							Article	JAN 2021	2021	Objective: Following concerns about hormone therapy, postmenopausal women need alternative options to manage menopause-related symptoms and improve their well-being. A 14-week pilot study has shown that supplementation with resveratrol, a phytoestrogen with circulatory benefits, can improve aspects of well-being including chronic pain, which is a common complaint in postmenopausal women. We aimed…									6
J	Constantine, Ginger D.; Simon, James A.; Kaunitz, Andrew M.; Pickar, James H.; Revicki, Dennis A.; Graham, Shelli; Bernick, Brian; Mirkin, Sebastian								TX-001HR is associated with a clinically meaningful effect on severity of moderate to severe vasomotor symptoms in the REPLENISH trial								MENOPAUSE-THE JOURNAL OF THE NORTH AMERICAN MENOPAUSE SOCIETY				27	11			1236	1241				10.1097/GME.0000000000001602							Article	NOV 2020	2020	Objective: The aim of the study was to evaluate the clinically meaningful effect of oral TX-001HR (17 beta-estradiol [E2]/progesterone [P4]) capsules on hot flushes severity (vasomotor symptoms [VMS] severity scale) using the patient-reported Clinical Global Impression (CGI). Methods: REPLENISH (NCT01942668) was a phase 3, randomized, double-blind, placebo-controlled, multicenter trial that evalu…									1
J	Trower, Mike; Anderson, Richard A.; Ballantyne, Elizabeth; Joffe, Hadine; Kerr, Mary; Pawsey, Steve								Effects of NT-814, a dual neurokinin 1 and 3 receptor antagonist, on vasomotor symptoms in postmenopausal women: a placebo-controlled, randomized trial								MENOPAUSE-THE JOURNAL OF THE NORTH AMERICAN MENOPAUSE SOCIETY				27	5			498	505				10.1097/GME.0000000000001500							Article	MAY 2020	2020	Objectives: To evaluate the safety, pharmacokinetics, and preliminary efficacy of NT-814, a dual neurokinin 1,3 antagonist, in postmenopausal women with vasomotor symptoms (hot flashes). Methods: We completed a double-blind, randomized, placebo-controlled trial in three US clinical research units in 76 postmenopausal women with moderate/severe hot flashes. Participants were randomized to 14 days …									19
J	Lam, Christine M.; Hernandez-Galan, Leticia; Mbuagbaw, Lawrence; Ewusie, Joycelyne Efua; Thabane, Lehana; Shea, Alison K.								Behavioral interventions for improving sleep outcomes in menopausal women: a systematic review and meta-analysis								MENOPAUSE-THE JOURNAL OF THE NORTH AMERICAN MENOPAUSE SOCIETY				29	10			1210	1221				10.1097/GME.0000000000002051							Review	OCT 2022	2022	Importance Perimenopausal and postmenopausal women commonly report sleep disruption and insomnia. Behavioral interventions may be safe alternatives for patients who are unwilling to begin pharmacological treatments because of adverse effects, contraindications, or personal preference. Objective The primary objective is to assess the efficacy of behavioral interventions on sleep outcomes among per…									0
J	Liu, Yi; Yuan, Ying; Day, A. J.; Zhang, Wen; John, Princy; Ng, Danielle J.; Banov, Daniel								Safety and efficacy of compounded bioidentical hormone therapy (cBHT) in perimenopausal and postmenopausal women: a systematic review and meta-analysis of randomized controlled trials								MENOPAUSE-THE JOURNAL OF THE NORTH AMERICAN MENOPAUSE SOCIETY				29	4			465	482				10.1097/GME.0000000000001937							Review	APR 2022	2022	Importance: More information is needed about the efficacy and safety of compounded bioidentical hormone therapy (cBHT) in the published literature. A thorough synthesis of existing data is not currently available. Objective: To provide a systematic review and meta-analysis of the existing evidence related to the safety and efficacy of commonly prescribed cBHT preparations in perimenopausal and po…									2
J	Lensen, Sarah; Bell, Robin J.; Carpenter, Janet S.; Christmas, Monica; Davis, Susan R.; Giblin, Karen; Goldstein, Steven R.; Hillard, Tim; Hunter, Myra S.; Iliodromiti, Stamatina; Jaisamrarn, Unnop; Khandelwal, Sunila; Kiesel, Ludwig; Kim, Bobae V.; Lumsden, Mary Ann; Maki, Pauline M.; Mitchell, Caroline M.; Nappi, Rossella E.; Niederberger, Craig; Panay, Nick; Roberts, Helen; Shifren, Jan; Simon…				Davis, Susan R/A-3111-2009; Nappi, Rossella Elena/AAC-1793-2022; Davis, Susan D/GZL-2361-2022	Davis, Susan R/0000-0002-2955-0415; Nappi, Rossella Elena/0000-0003-1713-6396; Iliodromiti, Stamatina/0000-0001-6453-6654			A core outcome set for genitourinary symptoms associated with menopause: the COMMA (Core Outcomes in Menopause) global initiative								MENOPAUSE-THE JOURNAL OF THE NORTH AMERICAN MENOPAUSE SOCIETY				28	8			859	866				10.1097/GME.0000000000001788							Article	AUG 2021	2021	Objective: Genitourinary symptoms, such as vaginal dryness and pain with sex, are commonly experienced by postmenopausal women. Comparing treatments for these genitourinary symptoms are restricted by the use of different outcome measures in clinical trials and the omission of outcomes, which may be relevant to women. The aim of this project was to develop a Core Outcome Set (COS) to be reported i…									5
J	Mitchell, Caroline M.; Guthrie, Katherine A.; Larson, Joseph; Diem, Susan; LaCroix, Andrea Z.; Caan, Bette; Shifren, Jan L.; Woods, Nancy F.; Heiman, Julia R.; Lindau, Stacy T.; Reed, Susan D.					Reed, Susan/0000-0001-7532-3785; Caan, Bette/0000-0002-5803-310X			Sexual frequency and pain in a randomized clinical trial of vaginal estradiol tablets, moisturizer, and placebo in postmenopausal women								MENOPAUSE-THE JOURNAL OF THE NORTH AMERICAN MENOPAUSE SOCIETY				26	8			816	822				10.1097/GME.0000000000001341							Article	AUG 2019	2019	Objective: To evaluate the efficacy of two common interventions for bothersome postmenopausal vaginal symptoms on improving sexual frequency and pain. Methods: This is a post-hoc analysis of data from a 12-week double-blind placebo-controlled trial that randomized postmenopausal women (ages 45-70 years) with moderate-severe genitourinary discomfort to vaginal 10 mu g estradiol tablet plus placebo…									11
J	Thomson, Zoe O.; Kelly, Jaimon T.; Sainsbury, Amanda; Reeves, Marina M.				Salis, Amanda/A-3187-2011; Kelly, Jaimon/I-3730-2016	Salis, Amanda/0000-0001-9176-1574; Kelly, Jaimon/0000-0003-0232-5848			Weight loss outcomes in premenopausal versus postmenopausal women during behavioral weight loss interventions: a systematic review and meta-analysis								MENOPAUSE-THE JOURNAL OF THE NORTH AMERICAN MENOPAUSE SOCIETY				28	3			337	346				10.1097/GME.0000000000001684							Review	MAR 2021	2021	Importance: Weight loss may be difficult for young women with obesity to achieve due to competing priorities (caring for children and/or full-time work), limiting their ability to engage in weight loss interventions. Older or postmenopausal women may also face challenges to weight loss such as caring responsibilities and menopause. Menopausal status may reflect differences in weight loss.Objectiv…									3
J	Miller, Virginia M.; Naftolin, Fredrick; Asthana, Sanjay; Black, Dennis M.; Brinton, Eliot A.; Budoff, Matthew J.; Cedars, Marcelle I.; Dowling, N. Maritza; Gleason, Carey E.; Hodis, Howard N.; Jayachandran, Muthuvel; Kantarci, Kejal; Lobo, Rogerio A.; Manson, JoAnn E.; Pal, Lubna; Santoro, Nanette F.; Taylor, Hugh S.; Harman, S. Mitchell				Dowling, N. Maritza/AAW-1928-2021; Budoff, Matthew/ABD-5175-2021	Budoff, Matthew/0000-0002-9616-1946; Dowling, N. Maritza/0000-0001-8642-7299			The Kronos Early Estrogen Prevention Study (KEEPS): what have we learned?								MENOPAUSE-THE JOURNAL OF THE NORTH AMERICAN MENOPAUSE SOCIETY				26	9			1071	1084				10.1097/GME.0000000000001326							Review	SEP 2019	2019	Objective: The Kronos Early Estrogen Prevention Study (KEEPS) was designed to address gaps in understanding the effects of timely menopausal hormone treatments (HT) on cardiovascular health and other effects of menopause after the premature termination of the Women's Health Initiative.Method: The KEEPS was a randomized, double-blinded, placebo-controlled trial to test the hypothesis that initiati…									58
J	Febrina, Fiorentina; Triyoga, Ichsan Fauzi; White, Michelle; Marino, Jennifer L.; Peate, Michelle								Efficacy of interventions to manage sexual dysfunction in women with cancer: a systematic review								MENOPAUSE-THE JOURNAL OF THE NORTH AMERICAN MENOPAUSE SOCIETY				29	5			609	626				10.1097/GME.0000000000001953							Review	MAY 2022	2022	Importance: Cancer and its treatment negatively affect female sexual health and function. The prevalence of female sexual dysfunction after cancer is between 33% and 43%. Numerous studies have addressed treatment options for sexual dysfunction in women with cancer, but it still remains a challenge to select the most efficacious option for patients.Objective: To compile and appraise recent evidenc…									1
J	Li, Zhen-Yu; Dong, Ying-Li; Cao, Xiao-Zhong; Ren, Sha-Sha; Zhang, Zhen								Gonadotropin-releasing hormone agonists for ovarian protection during breast cancer chemotherapy: a systematic review and meta-analysis								MENOPAUSE-THE JOURNAL OF THE NORTH AMERICAN MENOPAUSE SOCIETY				29	9			1093	1100				10.1097/GME.0000000000002019							Review	SEP 2022	2022	Importance The increasing trend of delaying childbirth means that more women are being diagnosed with breast cancer before having given birth to their desired number of children. Although chemotherapy can significantly improve the prognosis of this population, it also causes ovarian damage, including premature ovarian insufficiency and infertility. Gonadotropin-releasing hormone agonists (GnRHa) …									0
J	Zhang, Yang; Cao, Yuankui; Wang, Li								The effects of a new, improved Chinese medicine, Gengnianchun formula granules, on hot flushes, depression, anxiety, and sleep in Chinese peri- and postmenopausal women: a randomized placebo-controlled trial								MENOPAUSE-THE JOURNAL OF THE NORTH AMERICAN MENOPAUSE SOCIETY				27	8			899	905				10.1097/GME.0000000000001558							Article	AUG 2020	2020	Objective: The aim of the study was to investigate the effectiveness and safety of a new, improved herbal formula of a traditional Chinese medicine, improved Gengnianchun (I-GNC), on hot flushes, depression, anxiety, and sleep in peri- and postmenopausal women in China.Methods: A randomized, single-blind, placebo-controlled trial of peri- and postmenopausal women with Kupperman Index (KMI) scores…									3
J	Kocak, Derya Yuksel; Varisoglu, Yeliz				VARIŞOĞLU, YELİZ/AAP-6276-2021	VARIŞOĞLU, YELİZ/0000-0002-6350-7218			The effect of music therapy on menopausal symptoms and depression: a randomized-controlled study								MENOPAUSE-THE JOURNAL OF THE NORTH AMERICAN MENOPAUSE SOCIETY				29	5			545	552				10.1097/GME.0000000000001941							Article	MAY 2022	2022	Objective: Menopausal syndrome generally includes psychological problems. Listening to music has been used to cope with changes during this period. This study was conducted to determine the effect of listening to music on the symptoms of menopause and depression levels. Methods: This randomized-controlled study was carried out between July 2019 and December 2020. The study sample consisted of 48 …									0
J	Miyazaki, Kentaro; Kaneko, Masayuki; Narukawa, Mamoru								Factors associated with high placebo response in clinical studies of hot flashes: a meta-analysis								MENOPAUSE-THE JOURNAL OF THE NORTH AMERICAN MENOPAUSE SOCIETY				29	2			239	246				10.1097/GME.0000000000001895							Review	FEB 2022	2022	Importance: High placebo response can often mask the evaluation of active treatment in clinical studies for women with hot flashes and potentially undermine the evaluation of new treatments.Objective: The aim of this meta-analysis was to determine the factors associated with high placebo response (defined as the reduction in the mean number of hot flash frequency from baseline) in randomized, con…									1
J	Jiang, Xuezhi; Aragaki, Aaron K; Nudy, Matthew; Manson, JoAnn E; Shadyab, Aladdin H; Wild, Robert A; Valdiviezo, Carolina; Gass, Margery; Martin, Lisa Warsinger; Pan, Kathy; Stefanick, Marcia L; Robbins, John A; Schnatz, Peter F								The association of hormone therapy with blood pressure control in postmenopausal women with hypertension: a secondary analysis of the Women's Health Initiative clinical trials.								Menopause (New York, N.Y.)				30	1			28	36				10.1097/GME.0000000000002086							Randomized Controlled Trial; Journal Article	2023-Jan-01	2023	OBJECTIVE: The objective of this study was to assess the effect of menopausal hormone therapy (HT) on blood pressure control in postmenopausal women with hypertension.METHODS: The Women's Health Initiative HT clinical trials were double-blinded, randomized, placebo-controlled studies of women aged 50 to 79 years testing the effects of HT (conjugated equine estrogens [CEE, 0.625 mg/d] or CEE + med…									0
J	Baena-Garcia, Laura; Flor-Alemany, Marta; Marin-Jimenez, Nuria; Aranda, Pilar; Aparicio, Virginia A.				Baena-García, Laura/AAR-2350-2021; De La Flor Alemany, Marta/AFT-1666-2022	De La Flor Alemany, Marta/0000-0001-8256-5053			A 16-week multicomponent exercise training program improves menopause-related symptoms in middle-aged women. The FLAMENCO project randomized control trial								MENOPAUSE-THE JOURNAL OF THE NORTH AMERICAN MENOPAUSE SOCIETY				29	5			537	544				10.1097/GME.0000000000001947							Article	MAY 2022	2022	Objective: To investigate the influence of a supervised multicomponent exercise training program on menopause-related symptoms, particularly vasomotor symptoms (VMS), in middle-aged women. Methods: A total of 112 middle-aged women (mean age 52 +/- 4 y old, age range 45-60 y) from the FLAMENCO project (exercise [n = 59] and counseling [n = 53] groups) participated in this randomized controlled tri…									1
J	Manson, JoAnn E.; Bassuk, Shari S.; Kaunitz, Andrew M.; Pinkerton, JoAnn V.								The Women's Health Initiative trials of menopausal hormone therapy: lessons learned								MENOPAUSE-THE JOURNAL OF THE NORTH AMERICAN MENOPAUSE SOCIETY				27	8			918	928				10.1097/GME.0000000000001553							Review	AUG 2020	2020	Objective: The Women's Health Initiative (WHI) assessed oral conjugated equine estrogens (CEE) taken with or without medroxyprogesterone acetate (MPA) for prevention of chronic disease in postmenopausal women aged 50-79 years.Methods: Women with an intact uterus (n = 16,608) were randomized to CEE+ MPA therapy or placebo for a median of 5.6 years; women with hysterectomy (n = 10,739) were randomi…									14
J	Dam, Tine Vrist; Dalgaard, Line Barner; Thomsen, Christian Bejlegaard; Hjortebjerg, Rikke; Ringgaard, Steffen; Johansen, Frank Ted; Bengtsen, Mads Bisgaard; Mose, Maike; Lauritsen, Katrine Meyer; Sondergaard, Esben; Gravholt, Claus H.; Hansen, Mette				; Hjortebjerg, Rikke/F-8950-2019	Dalgaard, Line Barner/0000-0001-7676-5323; Hansen, Mette/0000-0002-9383-8202; Lauritsen, Katrine M./0000-0002-6230-6430; Sondergaard, Esben/0000-0001-8041-6994; Hjortebjerg, Rikke/0000-0001-8237-0889			Estrogen modulates metabolic risk profile after resistance training in early postmenopausal women: a randomized controlled trial								MENOPAUSE-THE JOURNAL OF THE NORTH AMERICAN MENOPAUSE SOCIETY				28	11			1214	1224				10.1097/GME.0000000000001841							Article	NOV 2021	2021	Objective: Women experience an unhealthy change in metabolic risk profile at menopause. The purpose of the present study was to determine effects of resistance training with or without transdermal estrogen therapy (ET) on adipose tissue mass and metabolic risk profile in early postmenopausal women.Methods: A double-blinded randomized controlled trial, where healthy, untrained postmenopausal women…									2
J	da Costa Hime, Lucia de Fatima Cahino; Carvalho Lopes, Ceci Mendes; Roa, Cristiane Lima; Zuchelo, Lea Tami Suzuki; Baracat, Edmund C.; de Andrade, Januario; Soares, Jose Maria, Jr.				Zuchelo, Lea Tami Suzuki/E-7534-2017; Baracat, Edmund C/H-3800-2012; Soares-Jr, Jose Maria/G-1467-2012	Zuchelo, Lea Tami Suzuki/0000-0001-5249-0281; Baracat, Edmund C/0000-0003-0111-9030; Soares-Jr, Jose Maria/0000-0003-0774-9404			Is there a beneficial effect of gamma-linolenic acid supplementation on body fat in postmenopausal hypertensive women? A prospective randomized double-blind placebo-controlled trial								MENOPAUSE-THE JOURNAL OF THE NORTH AMERICAN MENOPAUSE SOCIETY				28	6			699	705				10.1097/GME.0000000000001740							Article	JUN 2021	2021	Objective: Systemic arterial hypertension and obesity are major public health problems that increase risks of serious cardiovascular diseases and kidney failure as well as increase mortality. Substances that can alleviate these problems are desirable. We evaluated the beneficial effects of nutritional supplementation with gamma-linolenic acid in postmenopausal hypertensive women. Methods: This wa…									2
J	Coll-Risco, Irene; de la Flor Alemany, Marta; Acosta-Manzano, Pedro; Borges-Cosic, Milkana; Camiletti-Moiron, Daniel; Baena-Garcia, Laura; Aparicio, Virginia A								The influence of an exercise program in middle-aged women on dietary habits. The FLAMENCO project.								Menopause (New York, N.Y.)				29	12			1416	1422				10.1097/GME.0000000000002071							Randomized Controlled Trial; Journal Article; Research Support, Non-U.S. Gov't	2022-12-01	2022	OBJECTIVE: To determine the extent to which following an exercise training program can modify dietary habits and adherence to the Mediterranean diet (MD) compared with a counseling group.METHODS: These are secondary analyses from the FLAMENCO (Fitness League Against MENopause COst) project. The present randomized controlled trial included 150 perimenopausal women who were randomized into counseli…									0
J	Cao, Xiao-jing; Huang, Xu-chun; Wang, Xiaoyun								Effectiveness of Chinese herbal medicine granules and traditional Chinese medicine-based psychotherapy for perimenopausal depression in Chinese women: a randomized controlled trial								MENOPAUSE-THE JOURNAL OF THE NORTH AMERICAN MENOPAUSE SOCIETY				26	10			1193	1203				10.1097/GME.0000000000001380							Article	OCT 2019	2019	Objective: The aim of the study was to assess the effectiveness of Chinese herbal medicine combined with traditional Chinese medicine (TCM)-based psychotherapy (TBP) on perimenopausal depression (PMD). Methods: This multicenter, randomized, placebo-controlled clinical trial was conducted in nine hospitals in China between August 2015 and June 2017. The study included 307 women with PMD who were d…									4
J	Pan, Zhuo; Wen, Shu; Qiao, Xiaoyong; Yang, Meina; Shen, Xiaoyang; Xu, Liangzhi								Different regimens of menopausal hormone therapy for improving sleep quality: a systematic review and meta-analysis								MENOPAUSE-THE JOURNAL OF THE NORTH AMERICAN MENOPAUSE SOCIETY				29	5			627	635				10.1097/GME.0000000000001945							Review	MAY 2022	2022	Importance: Long-term sleep disturbances in menopausal women are closely related to cardiovascular disorders, metabolic disorders, and cognitive impairment. At present, hormone therapy (HT) is a standard treatment for menopausal symptoms. However, it remains unclear whether HT can improve sleep quality. Objective: We did a systematic review and meta-analysis to assess the effects of different HT …									2
J	Reed, Susan D.; Carpenter, Janet S.; Larson, Joseph; Mitchell, Caroline M.; Shifren, Jan; Heiman, Julia; Woods, Nancy Fugate; Lindau, Stacy Tessler; LaCroix, Andrea Z.; Guthrie, Katherine A.								Toward a better measure of midlife sexual function: pooled analyses in nearly 1,000 women participating in MsFLASH randomized trials								MENOPAUSE-THE JOURNAL OF THE NORTH AMERICAN MENOPAUSE SOCIETY				29	4			397	407				10.1097/GME.0000000000001940							Article	APR 2022	2022	Objective: Evaluate appropriateness of the current Female Sexual Function Index (FSFI)-19 value of <26.6 to designate female sexual dysfunction (FSD) in postmenopausal women, using the Female Sexual Distress-Revised (FSDS-R) scale to measure distress.Methods: Participant-level data containing standardized measures from five completed Menopause Strategies: Finding Lasting Answers for Symptoms and …									0
J	Wolters, Maike; Dejanovic, Gordana M.; Asllanaj, Eralda; Gunther, Kathrin; Pohlabeln, Hermann; Bramer, Wichor M.; Ahrens, Jenny; Nagrani, Rajini; Pigeot, Iris; Franco, Oscar H.; Ahrens, Wolfgang; Muka, Taulant; Glisic, Marija				Nagrani, Rajini/W-3272-2019; Pigeot, Iris/A-2722-2012; Franco, Óscar H/ABE-2305-2020	Nagrani, Rajini/0000-0002-1708-2319; Pigeot, Iris/0000-0001-7483-0726; Franco, Óscar H/0000-0002-4606-4929; Glisic, Marija/0000-0002-0108-2576; Gunther, Kathrin/0000-0003-3801-4769			Effects of phytoestrogen supplementation on intermediate cardiovascular disease risk factors among postmenopausal women: a meta-analysis of randomized controlled trials								MENOPAUSE-THE JOURNAL OF THE NORTH AMERICAN MENOPAUSE SOCIETY				27	9			1081	1092				10.1097/GME.0000000000001566							Article	SEP 2020	2020	Importance: Phytoestrogens are becoming popular constituents of human diets and are increasingly used by postmenopausal women.Objective: Our study aims to determine the effects of phytoestrogen supplementation on intermediate cardiovascular disease (CVD) risk factors in postmenopausal women.Evidence review: Five electronic databases (Medline, EMBASE, Web of Science, Cochrane CENTRAL, Google Schol…									6
J	Nudy, Matthew; Jiang, Xuezhi; Aragaki, Aaron K.; Manson, JoAnn E.; Shadyab, Aladdin H.; Foy, Andrew J.; Buerger, Jonathan; Kelsey, Anita M.; LeBlanc, Erin S.; Wild, Robert A.; Wactawski-Wende, Jean; Stefanick, Marcia L.; Robbins, John A.; Schnatz, Peter F.				Wactawski-Wende, Jean/AGH-5457-2022	Wactawski-Wende, Jean/0000-0003-3096-9595; Kelsey, Anita/0000-0002-2351-4990			The severity of vasomotor symptoms and number of menopausal symptoms in postmenopausal women and select clinical health outcomes in the Women's Health Initiative Calcium and Vitamin D randomized clinical trial								MENOPAUSE-THE JOURNAL OF THE NORTH AMERICAN MENOPAUSE SOCIETY				27	11			1265	1273				10.1097/GME.0000000000001667							Article	NOV 2020	2020	Objective: This study evaluated whether vasomotor symptom (VMS) severity and number of moderate/severe menopausal symptoms (nMS) were associated with health outcomes, and whether calcium and vitamin D (CaD) modified the risks.Methods: The Women's Health Initiative CaD study was a double blind, randomized, placebo-controlled trial, which tested 400 IU of 25-hydroxyvitamin-D and 1,000 mg of calcium…									4
J	Ribeiro, Ana Elisa; Santana Monteiro, Naice Eleidiane; Gueldini de Moraes, Anna Valeria; Costa-Paiva, Lucia Helena; Pedro, Adriana Orcesi					Costa-Paiva, Lucia/0000-0002-9088-6700			Can the use of probiotics in association with isoflavone improve the symptoms of genitourinary syndrome of menopause? Results from a randomized controlled trial								MENOPAUSE-THE JOURNAL OF THE NORTH AMERICAN MENOPAUSE SOCIETY				26	6			643	652				10.1097/GME.0000000000001279							Article	JUN 2019	2019	Objective: To evaluate the effect of isoflavone administration, either in conjunction with probiotic use or not, on the symptoms of genitourinary syndrome of menopause, and compare the effects with those of hormone therapy.Methods: A randomized clinical trial was conducted on 60 postmenopausal women aged 40 to 60 years, randomly assigned to receive oral isoflavone (150 mg dry extract of glycine m…									13
J	Sun, Rong; Chu, Yan; Gao, Yan; Cheng, Wenke; Gao, Shan				Cheng, wenke/GQI-3026-2022	Cheng, wenke/0000-0001-7105-037X			Efficacy and safety of endocrine therapy for breast-cancer prevention in high-risk premenopausal or postmenopausal women: a Bayesian network meta-analysis of nine randomized controlled trials								MENOPAUSE-THE JOURNAL OF THE NORTH AMERICAN MENOPAUSE SOCIETY				28	5			589	600				10.1097/GME.0000000000001763							Review	MAY 2021	2021	Importance: Findings in this work might provide certain guidance for current clinical work. Objective: This study aimed to evaluate the efficacy and safety of these drugs based on the Bayesian network meta-analysis. Evidence review: Two researchers systematically and comprehensively searched PubMed, Embase, and the central databases of the Cochrane Library from inception to September 15, 2020. Th…									0
J	Mejia-Gomez, Javier; Gronwald, Jacek; Senter, Leigha; Karlan, Beth Y.; Tung, Nadine; Wolfman, Wendy; Demsky, Rochelle; Sun, Ping; Narod, Steven A.; Kotsopoulos, Joanne		Hereditary Breast Canc Clinical St		Narod, Steven A/AAA-6112-2022				Breast effects of oral, combined 17 beta-estradiol, and progesterone capsules in menopausal women: a randomized controlled trial								MENOPAUSE-THE JOURNAL OF THE NORTH AMERICAN MENOPAUSE SOCIETY				27	12			1396	1402				10.1097/GME.0000000000001629							Article	DEC 2020	2020	Objective: To evaluate the effect of a single-capsule, bioidentical 17 beta-estradiol (E2) and progesterone (P4) hormone therapy on mammograms and breasts in postmenopausal women after 1 year of use. Methods: In the 12-month, phase 3, randomized, double-blind, placebo-controlled, multicenter REPLENISH trial, postmenopausal women (40-65 y) with moderate to severe vasomotor symptoms and a uterus we…									5
J	Gokbulut, Nilay; Akca, Emine Ibici; Ay, Cigdem Karakayali				KARAKAYALI AY, Çiğdem/ABH-8278-2020	KARAKAYALI AY, Çiğdem/0000-0002-5282-973X			The impact of foot massage given to postmenopausal women on anxiety, fatigue, and sleep: a randomized-controlled trial								MENOPAUSE-THE JOURNAL OF THE NORTH AMERICAN MENOPAUSE SOCIETY				29	11			1254	1262				10.1097/GME.0000000000002062							Article	NOV 2022	2022	Objective This study aims to determine the impact of foot massage given to postmenopausal women on anxiety, fatigue, and sleep. Methods This randomized-controlled study was conducted with 70 women (35 experimental, 35 control) who resided in a village located in Northern Turkey. In the study, the women in the experimental group were given foot massage once every day for 7 days. No intervention wa…									0
J	Lensen, Sarah; Archer, David; Bell, Robin J.; Carpenter, Janet S.; Christmas, Monica; Davis, Susan R.; Giblin, Karen; Goldstein, Steven R.; Hillard, Tim; Hunter, Myra S.; Iliodromiti, Stamatina; Jaisamrarn, Unnop; Joffe, Hadine; Khandelwal, Sunila; Kiesel, Ludwig; Kim, Bobae V.; Lambalk, Cornelis B.; Lumsden, Mary Ann; Maki, Pauline M.; Nappi, Rossella E.; Panay, Nick; Roberts, Helen; Shifren, Ja…				Davis, Susan D/GZL-2361-2022; Davis, Susan R/A-3111-2009; Nappi, Rossella Elena/AAC-1793-2022	Davis, Susan R/0000-0002-2955-0415; Nappi, Rossella Elena/0000-0003-1713-6396; Iliodromiti, Stamatina/0000-0001-6453-6654; Lambalk, Cornelis/0000-0003-3947-5129			A core outcome set for vasomotor symptoms associated with menopause: the COMMA (Core Outcomes in Menopause) global initiative								MENOPAUSE-THE JOURNAL OF THE NORTH AMERICAN MENOPAUSE SOCIETY				28	8			852	858				10.1097/GME.0000000000001787							Article	AUG 2021	2021	Objective: Vasomotor symptoms (VMS) (hot flashes and night sweats) affect most women over the menopause transition. Comparing the safety and effectiveness of treatments for vasomotor symptoms is limited by the use of inconsistent outcome measures, and uncertainty as to which outcomes are most important to symptomatic women. To address this, we have developed a Core Outcome Set (COS) for use in cl…									6
J	El Khoudary, Samar R.; Venugopal, Vidya; Manson, JoAnn E.; Brooks, Maria M.; Santoro, Nanette; Black, Dennis M.; Harman, Mitchell; Naftolin, Frederick; Hodis, Howard N.; Brinton, Eliot A.; Miller, Virginia M.; Taylor, Hugh S.; Budoff, Matthew J.				Budoff, Matthew/ABD-5175-2021	Budoff, Matthew/0000-0002-9616-1946; naftolin, frederick/0000-0002-9447-6266; El Khoudary, Samar/0000-0003-2913-0821			Heart fat and carotid artery atherosclerosis progression in recently menopausal women: impact of menopausal hormone therapy: The KEEPS trial								MENOPAUSE-THE JOURNAL OF THE NORTH AMERICAN MENOPAUSE SOCIETY				27	3			255	262				10.1097/GME.0000000000001472							Article	MAR 2020	2020	Objective: Heart fat deposition has been linked to atherosclerosis, and both accelerate after menopause. Hormone therapy (HT) may differentially slow heart fat deposition and progression of atherosclerosis, depending on the specific HT agent or its route of administration. Our objective was to evaluate the effects of different HT agents, oral and transdermal, on associations between heart fat acc…									10
J	Fine, Alexa; Busza, Alicja; Allen, Lisa M.; Kelly, Catherine; Wolfman, Wendy; Jacobson, Michelle; Lega, Iliana C.								Comparing estrogen-based hormonal contraceptives and hormone therapy on bone mineral density in women with premature ovarian insufficiency: a systematic review								MENOPAUSE-THE JOURNAL OF THE NORTH AMERICAN MENOPAUSE SOCIETY				29	3			351	359				10.1097/GME.0000000000001921							Review	MAR 2022	2022	Importance: Premature ovarian insufficiency (POI) is a condition associated with estrogen deficiency which leads to decreased bone mineral density and an increased risk of osteoporosis and fractures. Estrogen-based hormone therapy is an integral component of treatment; however, to date the ideal hormone formulation for optimizing bone health has not been established. Objective: To assess the effe…									2
J	Soares-Jr, Jose M.; Branco-de-Luca, Alexandre C.; Fonseca, Angela M.; Carvalho-Lopes, Ceci M.; Arruda-Veiga, Eduardo C.; Roa, Cristiane L.; Bagnoli, Vicente R.; Baracat, Edmund C.				Baracat, Edmund C/H-3800-2012; VEIGA, EDUARDO CARVALHO DE ARRUDA/I-2814-2013; Soares-Jr, Jose Maria/G-1467-2012	Baracat, Edmund C/0000-0003-0111-9030; VEIGA, EDUARDO CARVALHO DE ARRUDA/0000-0002-0167-861X; Soares-Jr, Jose Maria/0000-0003-0774-9404; Reis, AlessanRSS/0000-0001-8486-7469			Acupuncture ameliorated vasomotor symptoms during menopausal transition: single-blind, placebo-controlled, randomized trial to test treatment efficacy								MENOPAUSE-THE JOURNAL OF THE NORTH AMERICAN MENOPAUSE SOCIETY				28	1			80	85				10.1097/GME.0000000000001651							Article	JAN 2021	2021	Objectives: This study aimed to evaluate the effects of acupuncture on women with vasomotor symptoms during the menopausal transition with the aid of the Kupperman-Blatt Menopausal Index.Method: Crossover, single-blind, sham-controlled trial with 100 women randomly divided into two groups of 50 participants each: G1 and G2. During the first 24 weeks of treatment, the G1 women received acupuncture…									0
J	Diem, Susan J.; LaCroix, Andrea Z.; Reed, Susan D.; Larson, Joseph C.; Newton, Katherine M.; Ensrud, Kristine E.; Woods, Nancy F.; Guthrie, Katherine A.					Ensrud, Kristine/0000-0002-9069-3036			Effects of pharmacologic and nonpharmacologic interventions on menopause-related quality of life: a pooled analysis of individual participant data from four MsFLASH trials								MENOPAUSE-THE JOURNAL OF THE NORTH AMERICAN MENOPAUSE SOCIETY				27	10			1126	1136				10.1097/GME.0000000000001597							Article	OCT 2020	2020	Objective: The Menopause Strategies: Finding Lasting Answers for Symptoms and Health network conducted three randomized clinical trials (RCTs) testing six interventions treating vasomotor symptoms (VMS), and also collected menopause-related quality of life (QOL) measures. A fourth RCT assessed an intervention for insomnia symptoms among women with VMS. We describe these seven interventions' effec…									7
J	Barnard, Neal D; Kahleova, Hana; Holtz, Danielle N; Znayenko-Miller, Tatiana; Sutton, Macy; Holubkov, Richard; Zhao, Xueheng; Galandi, Stephanie; Setchell, Kenneth D R								A dietary intervention for vasomotor symptoms of menopause: a randomized, controlled trial.								Menopause (New York, N.Y.)				30	1			80	87				10.1097/GME.0000000000002080							Randomized Controlled Trial; Journal Article	2023-Jan-01	2023	OBJECTIVE: Postmenopausal vasomotor symptoms disrupt quality of life. This study tested the effects of a dietary intervention on vasomotor symptoms and menopause-related quality of life.METHODS: Postmenopausal women (n = 84) reporting at least two moderate-to-severe hot flashes daily were randomly assigned, in two successive cohorts, to an intervention including a low-fat, vegan diet and cooked s…									0
J	Nunes, Paulo R. P.; Martins, Fernanda M.; Souza, Aleteia P.; Carneiro, Marcelo A. S.; Nomelini, Rosekeila S.; Michelin, Marcia A.; Murta, Eddie F. C.; de Oliveira, Erick P.; Orsatti, Fabio L.				de Oliveira, Erick P./D-1138-2011; Murta, Eddie/AAU-7749-2020; Carneiro, Marcelo A. S./AAD-8441-2020; Martins, Fernanda/GXG-8067-2022; Martins, Fernanda Maria/ABE-6156-2020; Nunes, Paulo/J-7971-2015	de Oliveira, Erick P./0000-0001-8989-8344; Murta, Eddie/0000-0003-4014-1345; Carneiro, Marcelo A. S./0000-0002-5252-7790; Martins, Fernanda Maria/0000-0003-0776-5287; Nunes, Paulo/0000-0002-4224-7779			Comparative effects of high-intensity interval training with combined training on physical function markers in obese postmenopausal women: a randomized controlled trial								MENOPAUSE-THE JOURNAL OF THE NORTH AMERICAN MENOPAUSE SOCIETY				26	11			1242	1249				10.1097/GME.0000000000001399							Article	NOV 2019	2019	Objectives: This study compared the effects of high-intensity interval training (HIIT) with effects of combined training (CT) on physical function, body composition, and muscle strength in obese postmenopausal women (PW) (trial registration: NCT03200639).Methods: PW were randomized to CT (n = 12) and HIIT (n = 12). The CT group performed 30 minutes of moderate walking at 70% of maximum heart rate…									8
J	Silva, Thais R.; Lago, Suzana C.; Yavorivski, Andressa; Ferreira, Lais L.; Fighera, Tayane M.; Spritzer, Poli Mara				Fighera, Tayane/ABD-7296-2021	Ferreira, Lais Lima/0000-0001-9940-4117			Effects of high protein, low-glycemic index diet on lean body mass, strength, and physical performance in late postmenopausal women: a randomized controlled trial								MENOPAUSE-THE JOURNAL OF THE NORTH AMERICAN MENOPAUSE SOCIETY				28	3			307	317				10.1097/GME.0000000000001692							Article	MAR 2021	2021	Objective: To investigate whether increasing protein consumption to twice the recommended daily allowance (RDA) by The Institute of Medicine affects lean body mass (LBM), muscle strength, and physical performance in late postmenopausal women. Methods: Parallel-group randomized trial with 26 apparently healthy women aged >= 65 years. Participants were randomly assigned to low-glycemic index diets …									2
J	Yoon, Sang-Hee; Lee, Ji Young; Lee, Chulmin; Lee, Hyojin; Kim, Soo-Nyung								Gabapentin for the treatment of hot flushes in menopause: a meta-analysis								MENOPAUSE-THE JOURNAL OF THE NORTH AMERICAN MENOPAUSE SOCIETY				27	4			485	493				10.1097/GME.0000000000001491							Review	APR 2020	2020	Objective: Gabapentin is used to treat vasomotor symptoms (VMS) in postmenopausal women with contraindications to hormonal therapy or who prefer alternatives. We investigated the efficacy and tolerability of gabapentin for treating menopausal hot flushes via a meta-analysis. Methods: We searched the PubMed, MEDLINE, EMBASE, and CENTRAL databases for English-language articles published until June,…									2
J	Tan, Xiang; Wen, Fei; Yang, Wei; Xie, Ji-Yong; Ding, Liang-Liang; Mo, Yu-Xia								Comparative efficacy and safety of pharmacological interventions for osteoporosis in postmenopausal women: a network meta-analysis (Chongqing, China)								MENOPAUSE-THE JOURNAL OF THE NORTH AMERICAN MENOPAUSE SOCIETY				26	8			929	939				10.1097/GME.0000000000001321							Review	AUG 2019	2019	Objective: The aim of this study was to assess the comparative effectiveness and safety of different pharmacological agents, including abaloparatide and romosozumab, for treatment of osteoporosis in postmenopausal women. Methods: We searched PubMed, Embase, the Cochrane Central Register of Controlled Trials, and Google Scholar for relevant randomized controlled trials published up to July 16, 201…									12
J	Schmidt, Peter J.; Wei, Shau-Ming; Martinez, Pedro E.; Ben Dor, Rivka R.; Guerrieri, Gioia M.; Palladino, Paula P.; Harsh, Veronica L.; Li, Howard J.; Wakim, Paul; Nieman, Lynnette K.; Rubinow, David R.					Guerrieri, Gioia/0000-0002-5983-2587			The short-term effects of estradiol, raloxifene, and a phytoestrogen in women with perimenopausal depression								MENOPAUSE-THE JOURNAL OF THE NORTH AMERICAN MENOPAUSE SOCIETY				28	4			369	383				10.1097/GME.0000000000001724							Article	APR 2021	2021	Objective: We examined the short-term efficacies of three estrogen-like compounds under placebo-controlled conditions in women with perimenopause-related depression (PMD). Methods: Women with PMD were randomized in a double-blind parallel design to one of four treatments: transdermal 17-beta estradiol (TE) (100 mcg/d); oral raloxifene (60 mg/d); a proprietary phytoestrogen compound, Rimostil (1,0…									4
J	Dolitsky, Shelley N.; Cordeiro Mitchell, Christina N.; Stadler, Sarah Sheehan; Segars, James H.				Mitchell, Christina/C-5129-2018	Mitchell, Christina/0000-0002-0402-2536			Efficacy of progestin-only treatment for the management of menopausal symptoms: a systematic review								MENOPAUSE-THE JOURNAL OF THE NORTH AMERICAN MENOPAUSE SOCIETY				28	2			217	224				10.1097/GME.0000000000001676							Review	FEB 2021	2021	Importance: Menopause is associated with bothersome symptoms for many women, including mood changes, hot flushes, sleep problems, and fatigue. Progesterone is commonly prescribed in combination with estrogen therapy. Although monotherapy with progestins has been used as treatment of menopausal symptoms in women with contraindications to estrogens, the optimal route, and dosage of progestin monoth…									2
J	Simon, James A.; Kaunitz, Andrew M.; Kroll, Robin; Graham, Shelli; Bernick, Brian; Mirkin, Sebastian				Kaunitz, Andrew/AAL-8448-2020				Oral 17 beta-estradiol/progesterone (TX-001HR) and quality of life in postmenopausal women with vasomotor symptoms								MENOPAUSE-THE JOURNAL OF THE NORTH AMERICAN MENOPAUSE SOCIETY				26	5			506	512				10.1097/GME.0000000000001271							Article; Proceedings Paper	MAY 2019	2019	Objective: The aim of the study was to describe the effects of TX-001HR (17 beta-estradiol [E2] and natural progesterone [P4] in a single oral capsule) on menopause-specific quality of life in women with moderate to severe vasomotor symptoms (VMS).Methods: The REPLENISH study (NCT01942668) was a phase 3, randomized, double-blind, placebo-controlled, multicenter trial which evaluated four E2/P4 do…					28th Annual Meeting of the North-American-Menopause-Society28th Annual Meeting of the North-American-Menopause-Society	OCT 11-14, 2017OCT 11-14, 2017	N Amer Menopause SocN Amer Menopause Soc	Philadelphia, PAPhiladelphia, PA	12
J	Kaunitz, Andrew M.; Bitner, Diana; Constantine, Ginger D.; Bernick, Brian; Graham, Shelli; Mirkin, Sebastian								Effect of sex hormones on coronavirus disease 2019: an analysis of 5,061 laboratory-confirmed cases in South Korea								MENOPAUSE-THE JOURNAL OF THE NORTH AMERICAN MENOPAUSE SOCIETY				27	12			1382	1387				10.1097/GME.0000000000001615							Article	DEC 2020	2020	Objective: To evaluate the effect of female sex hormones on the clinical outcomes of coronavirus disease 2019 patients using national claims data. Methods: This retrospective cohort study used the Health Insurance Review and Assessment data of 5,061 adult patients with laboratory-confirmed coronavirus disease 2019 in South Korea from January 20 to April 8, 2020. To evaluate the effect of hormone …									1
J	Chee, Wonshik; Kim, Sangmi; Tsai, Hsiu-Min; Im, Eun-Ok				wang, shuiling/AAK-2231-2020				Decreasing sleep-related symptoms through increasing physical activity among Asian American midlife women								MENOPAUSE-THE JOURNAL OF THE NORTH AMERICAN MENOPAUSE SOCIETY				26	2			152	161				10.1097/GME.0000000000001178							Article	FEB 2019	2019	Objective: The beneficial effects of physical activities on sleep-related symptoms have been reported in the literature, and physical activity has been suggested as an efficient strategy to reduce sleep-related symptoms among midlife women. The effect of Web-based physical activity promotion programs on sleep-related symptoms have, however, rarely been explored, especially among midlife racial/et…									5
J	Romero, Sally A. D.; Li, Qing Susan; Orlow, Irene; Gonen, Mithat; Su, Hui-Chun Irene; Mao, Jun J.								Genetic predictors to acupuncture response for hot flashes: an exploratory study of breast cancer survivors								MENOPAUSE-THE JOURNAL OF THE NORTH AMERICAN MENOPAUSE SOCIETY				27	8			913	917				10.1097/GME.0000000000001545							Article	AUG 2020	2020	Objective: Because hot flashes are a common symptom experienced by women with breast cancer, we sought to explore genetic predictors associated with response to acupuncture for the treatment of hot flashes.Methods: Using data from our completed randomized controlled trial (Clinicaltrials.gov identifier: NCT01005108) on hot flashes among breast cancer survivors who provided biomarker collection (N…									2
J	Mirkin, Sebastian; Graham, Shelli; Revicki, Dennis A.; Bender, Randall H.; Bernick, Brian; Constantine, Ginger D.					Bender, Randall/0000-0001-5565-4712			Relationship between vasomotor symptom improvements and quality of life and sleep outcomes in menopausal women treated with oral, combined 17 beta-estradiol/progesterone								MENOPAUSE-THE JOURNAL OF THE NORTH AMERICAN MENOPAUSE SOCIETY				26	6			637	642				10.1097/GME.0000000000001294							Article	JUN 2019	2019	Objective: To characterize the impact of TX-001HR on the relationship between vasomotor symptom (VMS) improvement and quality of life and sleep.Methods: REPLENISH (NCT01942668) was a phase 3, randomized, double-blind, placebo-controlled, multicenter trial, which evaluated four daily doses of 17 beta-estradiol and progesterone (E2/P4) combined in a single, oral, softgel capsule in postmenopausal w…									8
J	Gordon, Catherine; Gonzales, Savanah; Krychman, Michael L.					Gordon, Catherine/0000-0003-2961-0462			Rethinking the techno vagina: a case series of patient complications following vaginal laser treatment for atrophy								MENOPAUSE-THE JOURNAL OF THE NORTH AMERICAN MENOPAUSE SOCIETY				26	4			423	427				10.1097/GME.0000000000001293							Article	APR 2019	2019	Objective: The treatment of genitourinary syndrome of menopause (GSM) includes prescription hormone therapy, nonhormonal over-the-counter products, and most recently, laser treatment. Although the Food and Drug Administration has cleared fractional carbon dioxide (CO2) laser for a variety of dermatologic and gynecologic indications, lasers have not to date, been approved for use for vulvar/vagina…									41
J	Shokri-Ghadikolaei, Alemeh; Bakouei, Fatemeh; Delavar, Mouloud Agajani; Azizi, Alireza; Sepidarkish, Mahdi								Effects of health coaching on menopausal symptoms in postmenopausal and perimenopausal women								MENOPAUSE-THE JOURNAL OF THE NORTH AMERICAN MENOPAUSE SOCIETY				29	10			1189	1195				10.1097/GME.0000000000002050							Article	OCT 2022	2022	Objective This study aimed to determine the effects of health coaching on reducing menopausal symptoms in postmenopausal and perimenopausal women. Methods This randomized controlled study was performed on 94 postmenopausal and perimenopausal women aged 45 to 55 years. The participants were randomly divided into intervention and control groups. In the intervention group, health coaching was perfor…									0
J	Sheng, Y.; Carpenter, J. S.; Elomba, C. D.; Alwine, J. S.; Yue, M.; Chen, C. X.; Tisdale, J. E.				; Chen, Chen/C-1238-2017	Sheng, Ying/0000-0003-2311-3393; Yue, Min/0000-0003-4999-8150; Chen, Chen/0000-0002-6902-1227; Alwine, Jennifer/0000-0002-7140-6767; Tisdale, James/0000-0002-2117-9463; Carpenter, Janet/0000-0003-3988-8855			Effect of menopausal symptom treatment options on palpitations: a systematic review								CLIMACTERIC				25	2			128	140				10.1080/13697137.2021.1948006					AUG 2021		Review	MAR 4 2022	2022	This systematic review provides an overview of the effects of menopausal symptom treatment options on palpitations, defined as feelings of missed or exaggerated heart beats, reported by perimenopausal and postmenopausal women. Guided by the Preferred Reporting Items for Systematic Reviews and Meta-Analyses (PRISMA) guidelines, searches were conducted in PubMed, CINAHL and PsycINFO to identify art…									1
J	Mirkin, Sebastian; Simon, James A.; Liu, James H.; Archer, David F.; Castro, Patricia D.; Graham, Shelli; Bernick, Brian; Komm, Barry								Evaluation of endometrial progesterone receptor expression after 12 weeks of exposure to a low-dose vaginal estradiol insert								MENOPAUSE-THE JOURNAL OF THE NORTH AMERICAN MENOPAUSE SOCIETY				28	9			998	1003				10.1097/GME.0000000000001801							Article	SEP 2021	2021	Objective: To evaluate endometrial progesterone receptor (PGR) expression in menopausal women who used vaginal 4-mu g and 10-mu g estradiol (E2) inserts or placebo.Methods: REJOICE was a randomized, placebo-controlled trial investigating vaginal E2 inserts in women with moderate to severe dyspareunia due to menopause. In this post hoc analysis, 25 eligible women with endometrial biopsies were ran…									1
J	Nunes, Paulo R. P.; Martins, Fernanda M.; Souza, Aleteia P.; Carneiro, Marcelo A. S.; Orsatti, Claudio L.; Michelin, Marcia A.; Murta, Eddie F. C.; de Oliveira, Erick P.; Orsatti, Fabio L.				Carneiro, Marcelo A. S./AAD-8441-2020; de Oliveira, Erick P./D-1138-2011; Martins, Fernanda/GXG-8067-2022; Michelin, Marcia/V-1386-2017; Murta, Eddie/AAU-7749-2020; Orsatti, Claudio Lera/M-1227-2013; Martins, Fernanda Maria/ABE-6156-2020; Orsatti, Fábio Lera/F-8441-2012; Nunes, Paulo/J-7971-2015	Carneiro, Marcelo A. S./0000-0002-5252-7790; de Oliveira, Erick P./0000-0001-8989-8344; Murta, Eddie/0000-0003-4014-1345; Orsatti, Claudio Lera/0000-0001-9161-5737; Martins, Fernanda Maria/0000-0003-0776-5287; Orsatti, Fábio Lera/0000-0002-6258-2646; Nunes, Paulo/0000-0002-4224-7779			Effect of high-intensity interval training on body composition and inflammatory markers in obese postmenopausal women: a randomized controlled trial								MENOPAUSE-THE JOURNAL OF THE NORTH AMERICAN MENOPAUSE SOCIETY				26	3			256	264				10.1097/GME.0000000000001207							Article	MAR 2019	2019	Objectives: This study tested whether high-intensity interval training is a time-efficient strategy for improving visceral adiposity tissue and inflammatory markers in obese postmenopausal women when compared with combined training. Moreover, we tested whether change in visceral adiposity tissue is associated with alterations in these inflammatory markers.Methods: Postmenopausal women were random…									19
J	Carcelen-Fraile, Maria del Carmen; Aibar-Almazan, Agustin; Martinez-Amat, Antonio; Brandao-Loureiro, Vania; Jimenez-Garcia, Jose Daniel; Castellote-Caballero, Yolanda; Hita-Contreras, Fidel				Carcelén Fraile, María del Carmen/GYJ-3589-2022; Loureiro, Vania/P-1186-2016	Loureiro, Vania/0000-0003-2458-3004			Changes in satisfaction with female genital self-image and sexual function after a Qigong exercise intervention in Spanish postmenopausal women: a randomized-controlled trial								MENOPAUSE-THE JOURNAL OF THE NORTH AMERICAN MENOPAUSE SOCIETY				29	6			693	699				10.1097/GME.0000000000001967							Article	JUN 2022	2022	Objective: To analyze the effectiveness of a Qigong exercise program on satisfaction with female genital self-image and female sexual function in postmenopausal Spanish women. Methods: A total of 49 women were randomly assigned to an experimental group (n = 22) that carried out training based on Qigong exercises for 12 weeks and a control group (n = 27) that did not carry out any type of interven…									0
J	Pagano, Tiziana; Conforti, Alessandro; Buonfantino, Cira; Schettini, Francesco; Vallone, Roberta; Gallo, Alessandra; Avino, Luisa; Alviggi, Carlo; De Placido, Giuseppe; Sopracordevole, Francesco				Sopracordevole, Francesco/ABE-5043-2020; Schettini, Francesco/M-5860-2018; Alviggi, Carlo/B-9096-2011; Conforti, Alessandro/K-8739-2018	Sopracordevole, Francesco/0000-0001-5562-4353; Schettini, Francesco/0000-0001-6561-1919; Conforti, Alessandro/0000-0002-5676-0055; Alviggi, Carlo/0000-0001-9116-020X; Gallo, Alessandra/0000-0001-9258-5883			Effect of rescue fractional microablative CO2 laser on symptoms and sexual dysfunction in women affected by vulvar lichen sclerosus resistant to long-term use of topic corticosteroid: a prospective longitudinal study								MENOPAUSE-THE JOURNAL OF THE NORTH AMERICAN MENOPAUSE SOCIETY				27	4			418	422				10.1097/GME.0000000000001482							Article	APR 2020	2020	Objective: The objective of this study was to evaluate the efficacy of rescue fractional microablative CO2 laser treatment in women with severe symptoms and sexual dysfunction related to lichen sclerosus not responsive to long-term ultra-potent topical corticosteroid treatment. Methods: Consecutive eligible women with lichen sclerosus referred to our unit who received fractional microablative CO2…									12
J	Ruanphoo, Purim; Bunyavejchevin, Suvit								Treatment for vaginal atrophy using microablative fractional CO2 laser: a randomized double-blinded sham-controlled trial								MENOPAUSE-THE JOURNAL OF THE NORTH AMERICAN MENOPAUSE SOCIETY				27	8			858	863				10.1097/GME.0000000000001542							Article	AUG 2020	2020	Objective: The aim of this study was to evaluate the efficacy of vaginal CO2 laser for the treatment of vaginal atrophy compared to the sham procedure.Methods: Between June 2016 and May 2017, postmenopausal women with moderate to severe intensity of any vaginal atrophy symptoms (VAS) were invited to participate in the study. A total of 88 women were randomized to receive treatment with either vag…									22
J	Guo, Julia Z.; Souders, Colby; McClelland, Lynn; Anger, Jennifer T.; Scott, Victoria C. S.; Eilber, Karyn S.; Ackerman, A. Lenore				Ackerman, Anne/ABG-8182-2020; Souders, Colby/AAP-9658-2021; Ackerman, A. Lenore/AAP-9844-2021				Vaginal laser treatment of genitourinary syndrome of menopause: does the evidence support the FDA safety communication?								MENOPAUSE-THE JOURNAL OF THE NORTH AMERICAN MENOPAUSE SOCIETY				27	10			1177	1184				10.1097/GME.0000000000001577							Review	OCT 2020	2020	Importance: Genitourinary syndrome of menopause (GSM) is a chronic, progressive condition frequently manifesting as vaginal dryness and pain with intercourse. Survey data indicate this is a highly prevalent, likely underreported, condition that profoundly affects quality of life for millions of women. Vaginal lasers demonstrate promise as an effective, nonhormone therapeutic alternative for GSM; …									9
J	Grigolon, Ruth B; Ceolin, Gilciane; Deng, Yan; Bambokian, Alexander; Koning, Elena; Fabe, Jennifer; Lima, Maiara; Gerchman, Fernando; Soares, Claudio N; Brietzke, Elisa; Gomes, Fabiano A					Ceolin, Gilciane/0000-0003-0525-2867			Effects of nutritional interventions on the severity of depressive and anxiety symptoms of women in the menopausal transition and menopause: a systematic review, meta-analysis, and meta-regression.								Menopause (New York, N.Y.)				30	1			95	107				10.1097/GME.0000000000002098							Systematic Review; Meta-Analysis; Journal Article	2023-Jan-01	2023	IMPORTANCE: Depression and anxiety may significantly affect women during the menopausal transition. In addition to traditional treatment strategies such as hormone therapy, antidepressants, and psychotherapy, nutritional interventions have been increasingly studied, but there is no consensus about their role in this patient population.OBJECTIVE: This systematic review and meta-analysis aimed to e…									0
J	Hirschberg, Angelica Linden; Sanchez-Rovira, Pedro; Presa-Lorite, Jesus; Campos-Delgado, Miriam; Gil-Gil, Miguel; Lidbrink, Elisabet; Suarez-Almarza, Javier; Nieto-Magro, Concepcion				Hirschberg, Angelica/AAE-6980-2022	Suarez-Almarza, Javier/0000-0001-7852-1226			Efficacy and safety of ultra-low dose 0.005% estriol vaginal gel for the treatment of vulvovaginal atrophy in postmenopausal women with early breast cancer treated with nonsteroidal aromatase inhibitors: a phase II, randomized, double-blind, placebo-controlled trial								MENOPAUSE-THE JOURNAL OF THE NORTH AMERICAN MENOPAUSE SOCIETY				27	5			526	534				10.1097/GME.0000000000001497							Article	MAY 2020	2020	Objective: To assess the efficacy and safety of ultra-low dose 0.005% estriol vaginal gel in women with breast cancer receiving nonsteroidal aromatase inhibitors (NSAIs) and experiencing treatment-related vulvovaginal symptoms and signs. Methods: Women with hormone receptor-positive early breast cancer receiving NSAIs were randomized to either estriol vaginal gel or placebo for 12 weeks. Vaginal …									8
J	Archer, David F.; Goldstein, Steven R.; Simon, James A.; Waldbaum, Arthur S.; Sussman, Steven A.; Altomare, Corrado; Zhu, Julie; Yoshida, Yuki; Schaffer, Sam; Soulban, Graziella								Efficacy and safety of ospemifene in postmenopausal women with moderate-to-severe vaginal dryness: a phase 3, randomized, double-blind, placebo-controlled, multicenter trial								MENOPAUSE-THE JOURNAL OF THE NORTH AMERICAN MENOPAUSE SOCIETY				26	6			611	621				10.1097/GME.0000000000001292							Article; Proceedings Paper	JUN 2019	2019	Objective: To evaluate the safety and efficacy of ospemifene for the treatment of moderate to severe vaginal dryness in postmenopausal women with vulvovaginal atrophy (VVA).Methods: This 12-week, multicenter, double-blind phase 3 study randomized postmenopausal women (aged 40-80 years) with VVA and moderate to severe vaginal dryness as their most bothersome symptom to daily oral ospemifene 60 mg …					29th Annual Meeting of the North-American-Menopause-Society (NAMS)29th Annual Meeting of the North-American-Menopause-Society (NAMS)	OCT 03-06, 2018OCT 03-06, 2018	N Amer Menopause SocN Amer Menopause Soc	San Diego, CASan Diego, CA	25
J	Zou, Ping; Shao, Jing; Luo, Yan; Huang, Yanjin; Zhang, Hui; Sidani, Souraya								Effect of soy protein containing isoflavones on endothelial and vascular function in postmenopausal women: a systematic review and meta-analysis of randomized controlled trials								MENOPAUSE-THE JOURNAL OF THE NORTH AMERICAN MENOPAUSE SOCIETY				27	12			1434	1443				10.1097/GME.0000000000001623							Review	DEC 2020	2020	Importance: The beneficial role of soy protein in cardiovascular health has been well documented in observational studies. However, evidence from clinical trials on effects of soy protein on endothelial function in postmenopausal women has been conflicting. Objective: We aimed to systematically review and conduct a meta-analysis of randomized controlled trials (RCTs) investigating the impact of s…									3
J	Mirkin, Sebastian; Goldstein, Steven R.; Archer, David F.; Pickar, James H.; Graham, Shelli; Bernick, Brian								Endometrial safety and bleeding profile of a 17 beta-estradiol/progesterone oral softgel capsule (TX-001HR)*								MENOPAUSE-THE JOURNAL OF THE NORTH AMERICAN MENOPAUSE SOCIETY				27	4			410	417				10.1097/GME.0000000000001480							Article; Proceedings Paper	APR 2020	2020	Objective: The aim of the study was to evaluate the effect of a single-capsule 17 beta-estradiol/progesterone (E2/P4), TX-001HR, on endometrial safety, to report on amenorrhea and bleeding patterns of users, and to identify predictors of amenorrhea. Methods: The REPLENISH trial (NCT01942668) evaluated use of TX-001HR in menopausal women (40-65 y) with vasomotor symptoms (VMS) and a uterus. Women …					16th World Congress on Menopause16th World Congress on Menopause	JUN 06-09, 2018JUN 06-09, 2018		Vancouver, CANADAVancouver, CANADA	10
J	Li, Ting; Zhang, Yi; Cheng, Qingqing; Hou, Mengyuan; Zheng, Xijun; Zheng, Qingshan; Li, Lujin				Li, Lujin/ABA-6800-2021				Quantitative study on the efficacy of acupuncture in the treatment of menopausal hot flashes and its comparison with nonhormonal drugs								MENOPAUSE-THE JOURNAL OF THE NORTH AMERICAN MENOPAUSE SOCIETY				28	5			564	572				10.1097/GME.0000000000001767							Article	MAY 2021	2021	Objective: This study aimed to compare the efficacy of acupuncture to that of sham acupuncture, placebo pills, and nonhormonal drugs to provide the necessary quantitative information for establishing medication guidelines for menopausal hot flashes. Methods: A comprehensive literature search was performed using public databases. Randomized clinical studies on acupuncture therapy for the treatment…									0
J	Palma, Federica; Fontanesi, Francesca; Neri, Isabella; Xholli, Anjeza; Facchinetti, Fabio; Cagnacci, Angelo				xholli, Anjeza/AAN-2085-2021; Cagnacci, Angelo/Q-7432-2016	xholli, Anjeza/0000-0001-8887-3823; Cagnacci, Angelo/0000-0003-2714-623X			Blood pressure and cardiovascular risk factors in women treated for climacteric symptoms with acupuncture, phytoestrogens, or hormones								MENOPAUSE-THE JOURNAL OF THE NORTH AMERICAN MENOPAUSE SOCIETY				27	9			1060	1065				10.1097/GME.0000000000001626							Article	SEP 2020	2020	Objective: To evaluate the response of cardiovascular risk factors to the treatment of climacteric symptoms.Methods: In this prospective study, women reporting climacteric symptoms were randomized to 3 months of treatment with either acupuncture (n = 19), phytoestrogens (75 mg soy isoflavones, BID; n = 22), or low-dose hormone therapy (HT; 0.3 mg conjugated equine oestrogens plus 1.5 mg medroxypr…									5
J	Lopez, Laura Lopez; Benitez, Paula Obeso; Lopez, Jesus Casilda; Martos, Irene Cabrera; Torres, Janet Rodriguez; Santiago, Maria Granados; Valenza, Marie-Carmen				Granados-Santiago, María/AAD-8426-2019	Granados-Santiago, María/0000-0002-3609-0509; OBESO BENITEZ, PAULA/0000-0001-7115-4013			Effectiveness of an individualized comprehensive rehabilitation program in women with chronic knee osteoarthritis: a randomized controlled trial								MENOPAUSE-THE JOURNAL OF THE NORTH AMERICAN MENOPAUSE SOCIETY				29	6			687	692				10.1097/GME.0000000000001959							Article	JUN 2022	2022	Objective: To evaluate the short- and medium-term effects of an 8-week individualized comprehensive rehabilitation program in women with chronic knee osteoarthritis as regards functionality, physical performance, and perceived health status. Methods: Women with chronic knee osteoarthritis were randomly assigned to the aquatic training group or to the individualized comprehensive rehabilitation (I…									2
J	Barnard, Neal D.; Kahleova, Hana; Holtz, Danielle N.; Del Aguila, Fabiola; Neola, Maggie; Crosby, Lelia M.; Holubkov, Richard					Holtz, Danielle/0000-0002-3178-9185			The Women's Study for the Alleviation of Vasomotor Symptoms (WAVS): a randomized, controlled trial of a plant-based diet and whole soybeans for postmenopausal women								MENOPAUSE-THE JOURNAL OF THE NORTH AMERICAN MENOPAUSE SOCIETY				28	10			1150	1156				10.1097/GME.0000000000001812							Article	OCT 2021	2021	Objective: This study aimed to assess the effects of the combination of a low-fat plant-based diet and soybeans on the frequency and severity of menopausal hot flashes.Methods: Postmenopausal women (n = 38) reporting two or more hot flashes/day were randomly assigned to a low-fat, vegan diet, including 1/2 cup (86 g) of cooked soybeans daily, or to no diet changes for 12 weeks. Frequency and seve…									5
J	Son, Won-Mok; Pekas, Elizabeth J.; Park, Song-Young								Twelve weeks of resistance band exercise training improves age-associated hormonal decline, blood pressure, and body composition in postmenopausal women with stage 1 hypertension: a randomized clinical trial								MENOPAUSE-THE JOURNAL OF THE NORTH AMERICAN MENOPAUSE SOCIETY				27	2			199	207				10.1097/GME.0000000000001444							Article	FEB 2020	2020	Objective: Menopause is often accompanied by an age-associated hormonal decline, increased blood pressure (BP), and poor body composition, which may collectively increase risks for cardiovascular disease. It is important to combat the negative effects on age-associated hormonal decline, BP, and body composition by incorporating appropriate lifestyle interventions, such as exercise. We sought to e…									15
J	Gazarra, Livia B. Carvalho; Bonacordi, Camila L.; Yela, Daniela A.; Benetti-Pinto, Cristina Laguna				Benetti-Pinto, Cristina Laguna L./C-4551-2012	Benetti-Pinto, Cristina Laguna L./0000-0001-6198-5593			Bone mass in women with premature ovarian insufficiency: a comparative study between hormone therapy and combined oral contraceptives								MENOPAUSE-THE JOURNAL OF THE NORTH AMERICAN MENOPAUSE SOCIETY				27	10			1110	1116				10.1097/GME.0000000000001592							Article	OCT 2020	2020	Objective: The aim of the study was to evaluate whether combined oral contraceptives (COCs) can be used as hormone therapy (HT) to preserve bone mineral density (BMD) in women with premature ovarian insufficiency (POI). Methods: An observational study of women with POI comparing the use of COC (ethinylestradiol 30 mu g + levonorgestrel, continuously) with: low-dose HT (continuous conjugated estro…									14
J	Yeganeh, Ladan; Khan, Nadia N.; Boyle, Jacqueline A.; Gibson-Helm, Melanie; Teede, Helena; Vincent, Amanda J.				Khan, Nadia/AAL-3284-2021	Khan, Nadia/0000-0002-9115-0914; Boyle, Jacqueline/0000-0002-3616-1637			Development and evaluation of an early menopause question prompt list								MENOPAUSE-THE JOURNAL OF THE NORTH AMERICAN MENOPAUSE SOCIETY				27	1			102	109				10.1097/GME.0000000000001429							Article	JAN 2020	2020	Objective: A question prompt list (QPL)-a structured list of questions-assists women in acquiring relevant information and facilitates communication with healthcare providers (HPs). This study aims to co-develop an early menopause (EM) QPL and assess its acceptability and feasibility.Methods: This three-phase study consisted of a survey to inform QPL development, interviews to explore acceptabili…									4
J	Faubion, Stephanie S.; Crandall, Carolyn J.; Davis, Lori; El Khoudary, Samar R.; Hodis, Howard N.; Lobo, Roger A.; Maki, Pauline M.; Manson, JoAnn E.; Pinkerton, JoAnn V.; Santoro, Nanette F.; Shifren, Jan L.; Shufelt, Chrisandra L.; Thurston, Rebecca C.; Wolfman, Wendy		North Amer Menopause Soc			Shufelt, Chrisandra/0000-0001-6886-9210			The 2022 hormone therapy position statement of The North American Menopause Society								MENOPAUSE-THE JOURNAL OF THE NORTH AMERICAN MENOPAUSE SOCIETY				29	7			767	794				10.1097/GME.0000000000002028							Article	JUL 2022	2022	The 2022 Hormone Therapy Position Statement of The North American Menopause Society (NAMS) updates The 2017 Hormone Therapy Position Statement of The North American Menopause Society and identifies future research needs. An Advisory Panel of clinicians and researchers expert in the field of women's health and menopause was recruited by NAMS to review the 2017 Position Statement, evaluate new lite…									3
J	Simpson, Ellen E. A.; Furlong, Orlaith N.; Parr, Heather J.; Hodge, Stephanie J.; Slevin, Mary M.; McSorley, Emeir M.; McCormack, Jacqueline M.; McConville, Christopher; Magee, Pamela J.					Magee, Pamela/0000-0002-0479-3314; McSorley, Emeir/0000-0003-1861-3991; Furlong, Orlaith/0000-0003-3825-2775; McCormack, Jacqueline/0000-0002-6444-9072			The effect of a randomized 12-week soy drink intervention on everyday mood in postmenopausal women								MENOPAUSE-THE JOURNAL OF THE NORTH AMERICAN MENOPAUSE SOCIETY				26	8			867	873				10.1097/GME.0000000000001322							Article	AUG 2019	2019	Objective: Dietary soy may improve menopausal symptoms, and subsequently mediate mood. This novel study examines various doses of dietary soy drink on everyday mood stability and variability in postmenopausal women. Methods: Community-dwelling women (n = 101), within 7 years postmenopause, consumed daily either a low (10 mg, n = 35), medium (35 mg, n = 37), or high (60 mg, n = 29) dose of isoflav…									3
J	Blake, Jennifer; Cosman, Felicia A.; Lewiecki, E. Michael; McClung, Michael R.; Pinkerton, JoAnn, V; Shapiro, Marla		North Amer Menopause Soc NAMS		McClung, Michael/ABA-4100-2021	McClung, Michael/0000-0002-7827-0778			Management of osteoporosis in postmenopausal women: the 2021 position statement of The North American Menopause Society								MENOPAUSE-THE JOURNAL OF THE NORTH AMERICAN MENOPAUSE SOCIETY				28	9			973	997				10.1097/GME.0000000000001831							Article	SEP 2021	2021	Objective: To review evidence regarding osteoporosis screening, prevention, diagnosis, and management in the past decade and update the position statement published by The North American Menopause Society (NAMS) in 2010 regarding the management of osteoporosis in postmenopausal women as new therapies and paradigms have become available. Design: NAMS enlisted a panel of clinician experts in the fi…									35
[truncated: 13 more columns]
