# Supplementary material for: Clinical trial registration and CONSORT adherence in obstetrics and gynecology journals: a cross-sectional analysis of Chinese- and English-language publications
Source: PeerJ. 2026 Apr 21;14:e21140. doi: 10.7717/peerj.21140 (PMC13108464; doi:10.7717/peerj.21140)
Supplement: Supplemental Information 1 [file peerj-14-21140-s001.zip › Raw data-updated/RCT-English journals/Original data/26.xls]

## Sheet: savedrecs
Publication Type	Authors	Book Authors	Group Authors	Book Group Authors	Researcher Ids	ORCIDs	Book Editors	Author - Arabic	Article Title	Article Title - SciELO	Article Title - SciELO	Article Title - Chinese	Article Title - Russian	Patent Number	Patent Assignee	Source Title - Arabic	Source Title	Source Title - Korean	Book Series Title	Book Series Subtitle	Volume	Issue	Special Issue	Meeting Abstract	Start Page	End Page	Article Number	Version	Version History	DOI	Book DOI	License Name	License URI	License Description	Early Access Date	Supplement	Document Type	Publication Date	Publication Year	Abstract	Abstract - Foreign	Abstract - English Transliteration	Abstract - Foreign	Abstract - Korean	Conference Title	Conference Date	Conference Sponsor	Conference Location	Times Cited, WoS Core
J	Jamilian, H.								Comparison of myo-inositol and metformin on mental health parameters and biomarkers of oxidative stress in women with polycystic ovary syndrome: a randomized, double-blind, placebo-controlled trial (Expression of Concern of Vol 39, Pg 307, 2018)								JOURNAL OF PSYCHOSOMATIC OBSTETRICS & GYNECOLOGY				41	4			I	I									NOV 2020		Expression of Concern	OCT 1 2020	2020										0
J	Hildingsson, Ingegerd; Rubertsson, Christine								Childbirth experiences among women with fear of birth randomized to internet-based cognitive therapy or midwife counseling								JOURNAL OF PSYCHOSOMATIC OBSTETRICS & GYNECOLOGY				41	3			205	214				10.1080/0167482X.2019.1634047							Article	JUL 2 2020	2020	Background: Although women with fear of birth often report negative birth experiences, few studies have focused on their experiences in the long term. The aim of this study was to compare birth experiences a year after childbirth in two groups of women receiving treatment for experiencing fear of birth during pregnancy.Methods: As part of the U-CARE: Pregnancy Trial, a prospective multicenter ran…									8
J	Akgun, Mehtap; Boz, Ilkay; Ozer, Zeynep				Boz, İlkay/C-5252-2016; Akgün, Mehtap/I-7048-2017; Ozer, Zeynep/B-9166-2016	Boz, İlkay/0000-0002-3529-9351; Ozer, Zeynep/0000-0001-8405-1208; AKGUN, Mehtap/0000-0002-2723-7708			The effect of psychoeducation on fear of childbirth and birth type: systematic review and meta-analysis								JOURNAL OF PSYCHOSOMATIC OBSTETRICS & GYNECOLOGY				41	4			253	265				10.1080/0167482X.2019.1689950					NOV 2019		Review	OCT 1 2020	2020	Objective: Psychoeducation is an evidence-based therapeutic intervention for women that provide information, support for a better understanding and coping with fear of childbirth (FOC). Although there have been some studies examining the effects of psychoeducation on FOC and cesarean section (CS), there is no high quality evidence. This systematic review and meta-analysis study aimed to investiga…									10
J	Mahdi, Amy; Dembinsky, Melanie; Bristow, Katie; Slade, Pauline								Approaches to the prevention of postnatal depression and anxiety ? a review of the literature								JOURNAL OF PSYCHOSOMATIC OBSTETRICS & GYNECOLOGY				40	4			250	263				10.1080/0167482X.2018.1512577							Review	OCT 2 2019	2019	Introduction: Poor maternal mental health during the perinatal period has been shown to have potentially long-lasting effects for mother and child. In recognition of this, maternal mental health is receiving increased attention from political and healthcare organizations, with a growing focus on preventing the onset of common mental health disorders. Objective: The objective for this review is to…									2
J	Klabbers, Gert A.; Wijma, Klaas; Paarlberg, K. Marieke; Emons, Wilco H. M.; Vingerhoets, Ad J. J. M.				Paarlberg, K. Marieke/AAE-6451-2021	Paarlberg, K. Marieke/0000-0002-3749-1128			Haptotherapy as a new intervention for treating fear of childbirth: a randomized controlled trial								JOURNAL OF PSYCHOSOMATIC OBSTETRICS & GYNECOLOGY				40	1			38	47				10.1080/0167482X.2017.1398230							Article	2019	2019	Objective: To evaluate the effect of haptotherapy on severe fear of childbirth in pregnant women.Design: Randomized controlled trial.Setting: Community midwifery practices and a teaching hospital in the Netherlands.Population or Sample: Primi- and multigravida, suffering from severe fear of childbirth (N=134).Methods: Haptotherapy, psycho-education via Internet and care as usual were randomly ass…									22
J	Abdollahi, Leila; Mirghafourvand, Mojgan; Babapour, Jalil Kheyradin; Mohammadi, Mozhdeh				Mirghafourvand, Mojgan/AAW-3741-2020; Mirghafourvand, Mojgan/G-3878-2015	Mirghafourvand, Mojgan/0000-0001-8360-4309			Effectiveness of cognitive-behavioral therapy (CBT) in improving the quality of life and psychological fatigue in women with polycystic ovarian syndrome: a randomized controlled clinical trial								JOURNAL OF PSYCHOSOMATIC OBSTETRICS & GYNECOLOGY				40	4			283	293				10.1080/0167482X.2018.1502265							Article	OCT 2 2019	2019	Introduction: Given the increasing prevalence of complications caused by the polycystic ovarian syndrome (PCOS) such as medical and psychological problems and also the chronicity of this disease, patients with the PCOS tend to experience lower quality of life and greater psychological fatigue similar to other patients with chronic diseases. This study was conducted to determine the effects of cog…									12
J	Wassef, Andreanne; Quoc Dinh Nguyen; St-Andre, Martin								Anaemia and depletion of iron stores as risk factors for postpartum depression: a literature review								JOURNAL OF PSYCHOSOMATIC OBSTETRICS & GYNECOLOGY				40	1			19	28				10.1080/0167482X.2018.1427725							Review	2019	2019	Purpose: Iron-deficiency and anaemia are common in pregnant and postpartum women because of increasing iron demand and blood loss. Many women also enter pregnancy with pre-depleted iron stores. We reviewed the evidence linking anaemia and/or iron-deficiency to postpartum depression (PPD).Methods: We identified seventeen studies in four databases including randomized-controlled trials (RCTs) and o…									26
J	Mahmoud, Marwa Yahia; Labib, Kareem; Sileem, Sileem Ahmed; Mustafa, Faisal Ali; Hamed, Wael M.; Abd Elhamid, Ahmed; Saleh, Doaa M.; Alanwar, Ahmed; Riad, Amr Ahmed Mahmoud; Abdelhakim, Ahmed Mohamed; Abbas, Ahmed M.; Mohammed, Heba M.				alanwar, ahmed/R-1630-2017	alanwar, ahmed/0000-0002-7171-1470			The impact of music therapy on anxiety and pregnancy rate among infertile women undergoing assisted reproductive technologies: a systematic review and meta-analysis								JOURNAL OF PSYCHOSOMATIC OBSTETRICS & GYNECOLOGY				43	2			205	213				10.1080/0167482X.2021.1977277					SEP 2021		Review	APR 3 2022	2022	Objective: We aimed to perform a systematic review and meta-analysis to evaluate the effect of music therapy on anxiety and pregnancy rates among infertile women undergoing to perform assisted reproductive technologies (ART). Methods: Cochrane Library, PubMed, ISI web of science, and Scopus were searched from inception to May 2021. We included randomized controlled trials (RCTs) that compared mus…									0
J	Sant'Anna, Edna M.; Paiva, Sara P. C.; Santos, Raphael P.; Rodrigues, Ana M. S.; Davis, Nakita A.; Nery, Simone F.; Maia, Fernanda P.; Ferreira, Adaliene V. M.; Reis, Fernando M.				Rodrigues, Ana/GYQ-6273-2022; Ferreira, Adaliene VM/G-8523-2011; Reis, Fernando M./E-5930-2013	Ferreira, Adaliene VM/0000-0003-2256-8652; Santos, Raphael/0000-0001-6715-124X; Reis, Fernando M./0000-0002-9258-7472			Mindfulness-based program to support lifestyle modification and weight loss in infertile women: randomized controlled trial								JOURNAL OF PSYCHOSOMATIC OBSTETRICS & GYNECOLOGY				43	2			136	144				10.1080/0167482X.2020.1823962					SEP 2020		Article	APR 3 2022	2022	Objective We evaluated the short-term effects of a mindfulness-based program (MBP) on weight loss through lifestyle modification in infertile women who were overweight or obese. Methods The participants were randomly assigned to 8 consecutive weekly sessions of MBP plus diet or diet alone. Both groups received a customized dietary plan. Body measures were taken and a questionnaire was applied to …									0
J	Amini, Mehrdad; Bahmani, Fereshteh; Foroozanfard, Fatemeh; Vahedpoor, Zahra; Ghaderi, Amir; Taghizadeh, Mohsen; Karbassizadeh, Hassan; Asemi, Zatollah								The effects of fish oil omega-3 fatty acid supplementation on mental health parameters and metabolic status of patients with polycystic ovary syndrome: a randomized, double-blind, placebo-controlled trial								JOURNAL OF PSYCHOSOMATIC OBSTETRICS & GYNECOLOGY													10.1080/0167482X.2018.1508282					OCT 2020		Article; Early Access		2020	ObjectiveThis study was conducted to evaluate the effects of fish oil omega-3 fatty acid supplementation on mental health parameters and metabolic status of women with polycystic ovary syndrome (PCOS).MethodsThis randomized double-blind, placebo-controlled trial was conducted on 60 women with PCOS, aged 18-40 years old. Participants were randomly assigned into two groups to receive either 2 x 100…									10
J	Cooper, Katherine M.; Masters, Grace A.; Moore Simas, Tiffany A.; Byatt, Nancy					Cooper, Katherine/0000-0002-6030-4773; Byatt, Nancy/0000-0002-4010-8919			The role of clinician assistants in addressing perinatal depression								JOURNAL OF PSYCHOSOMATIC OBSTETRICS & GYNECOLOGY				43	3			368	373				10.1080/0167482X.2021.1975676					SEP 2021		Article	JUL 3 2022	2022	Background Upwards of one in seven individuals experience perinatal depression and many individuals cannot access treatment. In response, perinatal depression is increasingly being managed in the obstetric setting. This study aimed to characterize the experiences of clinicians and clinician assistants to inform the extent to which clinician assistants can help address depression in obstetric sett…									0
J	Ghorbani, Mohammad; Ashrafizaveh, Akram; Azmoude, Elham				Ghorbani, Mohammad/R-8605-2017	Ghorbani, Mohammad/0000-0002-8725-7452; Azmoude, Elham/0000-0002-7740-5220			Effects of progestin contraceptive methods on sexual function in reproductive age women: a meta-analysis								JOURNAL OF PSYCHOSOMATIC OBSTETRICS & GYNECOLOGY				42	1			3	14				10.1080/0167482X.2020.1725464					FEB 2020		Review	JAN 2 2021	2021	Aim: The aim of this study was to investigate the effects of progestin contraceptive methods on sexual function in reproductive-age women. Methods: The published literature was identified via a systematic search in medical databases of PubMed, SCOPUS, ISI Web of Sciences, Embase, Cochrane library and Google Scholar up to December 2019 using relevant search terms. All randomized controlled trials …									1
J	Sasaki, Natsu; Akiyama, Hiroto; Kawakami, Norito; Nishi, Daisuke					Akiyama, Hiroto/0000-0001-9596-5929; Sasaki, Natsu/0000-0002-6097-5948; Kawakami, Norito/0000-0003-1080-2720			Preconception menstrual cycle disorder and antenatal depression: a cross-sectional study with prerecorded information								JOURNAL OF PSYCHOSOMATIC OBSTETRICS & GYNECOLOGY				43	4			411	418				10.1080/0167482X.2021.2010699					DEC 2021		Article	OCT 2 2022	2022	Objectives This study aimed to evaluate the association between pre-pregnancy menstrual cycle characteristics (i.e. cycle-length variability and cycle length) and antenatal depression. Methods This study retrieved the data from the baseline survey of the randomized controlled trial with pregnant women at 16-20 weeks gestation who used a pregnancy tracking app. The antenatal depression was assesse…									0
J	Boz, Ilkay; Akgun, Mehtap; Duman, Ferdane				Akgün, Mehtap/I-7048-2017; Boz, İlkay/C-5252-2016	Boz, İlkay/0000-0002-3529-9351			A feasibility study of a psychoeducation intervention based on Human Caring Theory in nulliparous women with fear of childbirth								JOURNAL OF PSYCHOSOMATIC OBSTETRICS & GYNECOLOGY				42	4			300	312				10.1080/0167482X.2020.1752173					APR 2020		Article	OCT 2 2021	2021	Objective: To evaluate the effects of psychoeducation program based on the Human Caring Theory on the level of fear of childbirth (FOC) by comparing the antenatal education classes. Methods: This feasibility study was conducted in a single-blinded, randomized controlled trial on 24 nulliparous women with FOC between July and October 2018. The women received five sessions of psychoeducation and fo…									7
J	Shirzadi, Maryam; Farshchian, Negin; Nazarpour, Arash; Eskandari, Soudabeh; Kahrari, Fahimeh; Abdollahpour Ranjbar, Hamed; Nazari, Somayeh; Hekmati, Issa; Farhang, Sara				A. Ranjbar, Hamed/ABA-3209-2021; Hekmati, Issa/AAC-3495-2020	A. Ranjbar, Hamed/0000-0002-2923-5829; Hekmati, Issa/0000-0003-4177-0194			Escitalopram and progressive muscle relaxation training are both effective for the treatment of hot flashes in patients with breast cancer: a randomized controlled trial								JOURNAL OF PSYCHOSOMATIC OBSTETRICS & GYNECOLOGY				43	4			393	399				10.1080/0167482X.2021.1985452					OCT 2021		Article	OCT 2 2022	2022	Introduction Available treatments for hot flashes in patients with breast cancer are not always tolerable or effective for all patients. Methods Patients diagnosed to have primary breast cancer were randomly allocated to receive 10 mg of escitalopram, placebo, or progressive muscle relaxation therapy. Patients were asked to report the frequency and duration of hot flashes during day and night, at…									0
J	Seiiedi-Biarag, Leila; Mirghafourvand, Mojgan; Ghanbari-Homayi, Solmaz				Najafi, Tahereh Fathi/F-5455-2012; Mirghafourvand, Mojgan/AAW-3741-2020	Najafi, Tahereh Fathi/0000-0003-0280-5980;			The effect of cognitive-behavioral therapy on psychological distress in the mothers of preterm infants: a systematic review and meta-analysis								JOURNAL OF PSYCHOSOMATIC OBSTETRICS & GYNECOLOGY				41	3			167	176				10.1080/0167482X.2019.1678019					OCT 2019		Review	JUL 2 2020	2020	Introduction: The birth of a preterm infant has the potential to cause stress, anxiety, depression and Post-Traumatic Stress Disorder (PTSD) in mothers. Numerous interventions have been developed for the parents of preterm infants to deal with these problems. Cognitive-Behavioral Therapy (CBT) is a client-centered intervention for improving mental health and alleviating psychological distress by …									7
J	Kazemi, Maryam; McBreairty, Laura E.; Zello, Gordon A.; Pierson, Roger A.; Gordon, Julianne J.; Serrao, Shani B.; Chilibeck, Philip D.; Chizen, Donna R.				Kazemi, Maryam/AAK-4907-2020	Kazemi, Maryam/0000-0001-6001-7208; Pierson, Roger/0000-0003-4435-0515; Chilibeck, Philip/0000-0003-3973-5939			A pulse-based diet and the Therapeutic Lifestyle Changes diet in combination with health counseling and exercise improve health-related quality of life in women with polycystic ovary syndrome: secondary analysis of a randomized controlled trial								JOURNAL OF PSYCHOSOMATIC OBSTETRICS & GYNECOLOGY				41	2			144	153				10.1080/0167482X.2019.1666820					SEP 2019		Article	APR 2 2020	2020	Objective: A favorable dietary composition to increase health-related quality of life (HRQoL) in PCOS remains unclear. We compared changes in HRQoL of women with PCOS who participated in a low-glycemic-index pulse-based (lentils, beans, split peas, and chickpeas) or the Therapeutic Lifestyle Changes (TLC) diet intervention. Methods: Thirty women in the pulse-based and 31 in the TLC groups (18-35 …									15
[truncated: 13 more columns]
