# Supplementary material for: Clinical trial registration and CONSORT adherence in obstetrics and gynecology journals: a cross-sectional analysis of Chinese- and English-language publications
Source: PeerJ. 2026 Apr 21;14:e21140. doi: 10.7717/peerj.21140 (PMC13108464; doi:10.7717/peerj.21140)
Supplement: Supplemental Information 1 [file peerj-14-21140-s001.zip › Raw data-updated/RCT-English journals/Original data/27.xls]

## Sheet: savedrecs
Publication Type	Authors	Book Authors	Group Authors	Book Group Authors	Researcher Ids	ORCIDs	Book Editors	Author - Arabic	Article Title	Article Title - SciELO	Article Title - SciELO	Article Title - Chinese	Article Title - Russian	Patent Number	Patent Assignee	Source Title - Arabic	Source Title	Source Title - Korean	Book Series Title	Book Series Subtitle	Volume	Issue	Special Issue	Meeting Abstract	Start Page	End Page	Article Number	Version	Version History	DOI	Book DOI	License Name	License URI	License Description	Early Access Date	Supplement	Document Type	Publication Date	Publication Year	Abstract	Abstract - Foreign	Abstract - English Transliteration	Abstract - Foreign	Abstract - Korean	Conference Title	Conference Date	Conference Sponsor	Conference Location	Times Cited, WoS Core
J	Sciorio, Romualdo; Miranian, Daniel; Smith, Gary D.					SCIORIO, ROMUALDO/0000-0002-7698-8823			Non-invasive oocyte quality assessment								BIOLOGY OF REPRODUCTION				106	2			274	290				10.1093/biolre/ioac009							Article	FEB 22 2022	2022	Direct and/or indirect non-invasive assessments of oocyte quality are reviewed and discussed in relation to clinical needs in assisted reproductive technologies and as informative underpinnings of basic reproductive biology spanning follicle to embryo development.Oocyte quality is perhaps the most important limiting factor in female fertility; however, the current methods of determining oocyte co…									1
[truncated: 13 more columns]
