# Supplementary material for: Clinical trial registration and CONSORT adherence in obstetrics and gynecology journals: a cross-sectional analysis of Chinese- and English-language publications
Source: PeerJ. 2026 Apr 21;14:e21140. doi: 10.7717/peerj.21140 (PMC13108464; doi:10.7717/peerj.21140)
Supplement: Supplemental Information 1 [file peerj-14-21140-s001.zip › Raw data-updated/RCT-English journals/Original data/28.xls]

## Sheet: savedrecs
Publication Type	Authors	Book Authors	Group Authors	Book Group Authors	Researcher Ids	ORCIDs	Book Editors	Author - Arabic	Article Title	Article Title - SciELO	Article Title - SciELO	Article Title - Chinese	Article Title - Russian	Patent Number	Patent Assignee	Source Title - Arabic	Source Title	Source Title - Korean	Book Series Title	Book Series Subtitle	Volume	Issue	Special Issue	Meeting Abstract	Start Page	End Page	Article Number	Version	Version History	DOI	Book DOI	License Name	License URI	License Description	Early Access Date	Supplement	Document Type	Publication Date	Publication Year	Abstract	Abstract - Foreign	Abstract - English Transliteration	Abstract - Foreign	Abstract - Korean	Conference Title	Conference Date	Conference Sponsor	Conference Location	Times Cited, WoS Core
J	Von Bargen, E.; Chang, O. H.; Noor, N.; Demtchouk, V. O.; Smith, L. A.; Hacker, M. R.; Elkadry, E. A.				Hacker, Michele/ABC-5031-2021; Chang, Olivia H./I-7094-2019; Von Bargen, Emily/ABC-2627-2020	Chang, Olivia H./0000-0001-9713-2736;			PHENAZOPYRIDINE USE FOR OFFICE CYSTOSCOPY: A RANDOMIZED CONTROLLED TRIAL								INTERNATIONAL UROGYNECOLOGY JOURNAL				30		SI	297	S351	S352										1	Meeting Abstract	SEP 2019	2019										0
J	Dietz, H. P.; Korda, A.; Rosamilia, A.; Pardey, J.; Shek, K. L.; Wong, V; Hall, Caudwell J.; Langer, S.; Benness, C.				liu, wei/AAU-1999-2021				Hiatal reduction with the 'puborectalis sling': a multicentre randomised controlled trial								INTERNATIONAL UROGYNECOLOGY JOURNAL				31	SUPPL 1		5	S3	S4										1	Meeting Abstract	DEC 2020	2020										0
J	Manalastas, J. A.; Aguinaldo, J. K.								A randomized controlled trial on bowel preparation for patients undergoing vaginal prolapse surgery								INTERNATIONAL UROGYNECOLOGY JOURNAL				33	SUPPL 1		147	S92	S93										1	Meeting Abstract	MAY 2022	2022										0
J	Dengler, K. L.; Simpson, K.; Strauchon, C. J.; Shaddeau, A. K.; Gruber, D. D.								A RANDOMIZED CONTROLLED TRIAL OF LIPOSOMAL BUPIVACAINE FOR PAIN MANAGEMENT FOLLOWING OBSTETRICAL LACERATION								INTERNATIONAL UROGYNECOLOGY JOURNAL				30		SI	25	S106	S106										1	Meeting Abstract	SEP 2019	2019										0
J	Kowalski, J. T.; Genadry, R. R.; Ten Eyck, P. P.; Bradley, C. S.								A RANDOMIZED CONTROLLED TRIAL OF PERMANENT VS ABSORBABLE SUTURE FOR UTEROSACRAL LIGAMENT SUSPENSION								INTERNATIONAL UROGYNECOLOGY JOURNAL				30		SI	26	S15	S16										1	Meeting Abstract	SEP 2019	2019										0
J	Izett-Kay, Matthew; Rahmanou, Phillip; Cartwright, Rufus; Price, Natalia; Jackson, Simon								Hysterectomy or Hysteropexy? Long term follow-up from a randomised controlled trial								INTERNATIONAL UROGYNECOLOGY JOURNAL				33	2			446	446											Meeting Abstract	FEB 2022	2022										0
J	Serna-Gallegos, T.; Komesu, Y.; Dunivan, G.; Meriwether, K.; Ninivaggio, C.; Petersen, T.; Jeppson, P. C.								Randomized Trial on Expectations and Pain Control Advancement in Surgery: The REPAIR Study								INTERNATIONAL UROGYNECOLOGY JOURNAL				33	SUPPL 2	SI	66	S221	S221										2	Meeting Abstract	OCT 2022	2022										0
J	Sears, S.; Slopnick, E.; Chapman, G.; Sheyn, D.; Abrams, M.; Roberts, K.; Pollard, R.; Mangel, J.								Pudendal Block Analgesia with Vaginal Surgery: A Randomized, Double-blind, Placebo Controlled Trial								INTERNATIONAL UROGYNECOLOGY JOURNAL				33	SUPPL 2	SI	227	S343	S344										2	Meeting Abstract	OCT 2022	2022										0
J	Hicks, C.; Schaffer, J.; Pruszynski, J.; Rahn, D.								Impact of Intraurethral Lidocaine on Cystometric Parameters and Discomfort, a Randomized Control Trial								INTERNATIONAL UROGYNECOLOGY JOURNAL				33	SUPPL 2	SI	119	S263	S264										2	Meeting Abstract	OCT 2022	2022										0
J	Brandt, C.; van Vuuren, C. E. Janse				Brandt, Corlia/ABB-7403-2021	Brandt, Corlia/0000-0002-8445-1348			REHABILITATION IN WOMEN UNDERGOING PELVIC FLOOR RECONSTRUCTIVE SURGERY: A DOUBLE-BLIND, RANDOMISED, CONTROLLED CLINICAL TRIAL								INTERNATIONAL UROGYNECOLOGY JOURNAL				30		SI	143	S277	S278										1	Meeting Abstract	SEP 2019	2019										0
J	Goos, A.; Engberts, M.; van Eijndhoven, H.								Urolastic versus Bulkamid in the treatment of female urinary stress incontinence: randomized controlled trial								INTERNATIONAL UROGYNECOLOGY JOURNAL				31	SUPPL 1		493	S226	S226										1	Meeting Abstract	DEC 2020	2020										0
J	van der Vaart, L.; Vollebregt, A.; Milani, A.; Lagro-Janssen, A.; Duijnhoven, R.; Roovers, J.; van der Vaart, C.								Pessary or Surgery for a Symptomatic Pelvic Organ Prolapse; a Multicenter Randomized Controlled Trial								INTERNATIONAL UROGYNECOLOGY JOURNAL				33	SUPPL 2	SI	13	S182	S183										2	Meeting Abstract	OCT 2022	2022										0
J	Zoorob, D.; Tsolakian, I; Perring, P.; Maxwell, R.								Transversus Abdominis Plane Block in Robotic Sacrocolpopexy Procedures - A Pilot Randomized Controlled Trial (SACROTAP)								INTERNATIONAL UROGYNECOLOGY JOURNAL				33	SUPPL 2	SI	221	S339	S339										2	Meeting Abstract	OCT 2022	2022										0
J	Smith, A.; Schimpf, M.; Hawthorne, K.; Garcia, C.; Miller, J.								Fluids affecting bladder urgency and lower urinary symptoms (FABULUS): results from a randomized controlled trial								INTERNATIONAL UROGYNECOLOGY JOURNAL				31	SUPPL 1		114	S59	S60										1	Meeting Abstract	DEC 2020	2020										0
J	Manriquez, V; Naser, M.; Castro, D.; Castro, A.; Troncoso, P.								Transcutaneous Posterior Tibial Nerve Stimulation to Treat Primary Dysmenorrhea in Adolescents. Prospective, Randomized, Placebo, Controlled Trial								INTERNATIONAL UROGYNECOLOGY JOURNAL				33	SUPPL 2	SI	333	S401	S401										2	Meeting Abstract	OCT 2022	2022										0
J	Seki, A. S.; Bianchi-Ferraro, A. M. H. D. M.; Fonseca, E. S. M.; Sartori, M. G. F.; Di Bella, Z. I. K. D. J.								Use of CO2 LASER and Microablative Radiofrequency in Coital Incontinence Treatment. A Randomized, Controlled Trial								INTERNATIONAL UROGYNECOLOGY JOURNAL				33	SUPPL 2	SI	118	S262	S263										2	Meeting Abstract	OCT 2022	2022										0
J	Izett-Kay, M.; Rahmanou, P.; Cartwright, R.; Price, N.; Jackson, S.								Laparoscopic mesh sacrohysteropexy versus vaginal hysterectomy: 7-year follow-up from a randomised controlled trial								INTERNATIONAL UROGYNECOLOGY JOURNAL				31	SUPPL 1		8	S4	S5										1	Meeting Abstract	DEC 2020	2020										0
J	Ezzedine, D.; Dhariwal, L.; Wasenda, E.; Salamon, C.; Caraballo, R.								Pudendal Nerve Block with Liposomal Bupivacaine for Sacrospinous Ligament Suspension: A Randomized Controlled Trial								INTERNATIONAL UROGYNECOLOGY JOURNAL				33	SUPPL 2	SI	45	S209	S210										2	Meeting Abstract	OCT 2022	2022										0
J	Liapis, I; Zacche, M.; Toozs-Hobson, P.								Has the Quality of IUGA Abstracts Reporting Randomised Controlled Trials Improved over the Last Decade?								INTERNATIONAL UROGYNECOLOGY JOURNAL				33	SUPPL 2	SI	452	S476	S477										2	Meeting Abstract	OCT 2022	2022										0
J	Krantz, T.; Rogers, R. G.; Petersen, T. R.; Madsen, A. M.; Dunivan, G. C.; Jeppson, P. C.; Ninivaggio, C. S.; Cichowski, S. B.; White, A. B.; Komesu, Y. M.				Cichowski, Sara/AAD-9400-2020				PEER-CENTERED VERSUS PHYSICIAN-CENTERED VIDEO COUNSELING FOR MIDURETHRAL SLING SURGERY: A RANDOMIZED CONTROLLED TRIAL								INTERNATIONAL UROGYNECOLOGY JOURNAL				30		SI	29	S49	S50										1	Meeting Abstract	SEP 2019	2019										0
J	McKee, D. C.; Gonzalez, E. J.; Amundsen, C. L.; Grill, W. M.								RANDOMIZED CONTROLLED TRIAL TO ASSESS THE IMPACT OF HIGH CONCENTRATION INTRAURETHRAL LIDOCAINE ON URODYNAMIC VOIDING PARAMETERS								INTERNATIONAL UROGYNECOLOGY JOURNAL				30		SI	97	S88	S88										1	Meeting Abstract	SEP 2019	2019										0
J	Bianchi-Ferraro, A. M. H.; Seki, A. S.; Fonseca, E. S.; Sartori, M. G. F.; Girao, M. J. B. C.; Jarmi Di Bella, Z. I. K.				SARTORI, MARAIR G F/D-3888-2012; Bella, Zsuzsanna I K Jarmy-Di/K-4105-2012; Sartori, Marair/ABE-2830-2021; Sartori, Marair/HGF-1328-2022; Girao, Manoel Batista Castello/ABA-6558-2021	SARTORI, MARAIR G F/0000-0002-3001-6076; Bella, Zsuzsanna I K Jarmy-Di/0000-0001-9179-3023; Sartori, Marair/0000-0002-3001-6076; Sartori, Marair/0000-0002-3001-6076;			ALTERNATIVE TREATMENTS FOR STRESS URINARY INCONTINENCE: LASER AND MICROABLATIVE RADIOFREQUENCY A DOUBLE BLIND RANDOMIZED CONTROLLED TRIAL								INTERNATIONAL UROGYNECOLOGY JOURNAL				30		SI	341	S372	S372										1	Meeting Abstract	SEP 2019	2019										0
J	Yong, C.; Dune, T.; Shaya, R.; Cameron-Jeffs, R.; Cornish, A.; Singh, R.; Carey, M.								Silicon irregular hexagon pessary versus polyvinyl chloride ring pessary for pelvic organ prolapse: a randomized controlled trial								INTERNATIONAL UROGYNECOLOGY JOURNAL				33	SUPPL 1		32	S24	S24										1	Meeting Abstract	MAY 2022	2022										0
J	Sigurdardottir, T.; Steingrimsdottir, T.; Geirsson, R. T.; Halldorsson, T., I; Aspelund, T.; Bo, K.								Pelvic organ prolapse and postpartum pelvic floor muscle training. A randomized controlled trial of primiparous women								INTERNATIONAL UROGYNECOLOGY JOURNAL				33	SUPPL 1		90	S59	S60										1	Meeting Abstract	MAY 2022	2022										0
J	Alexander, J.; Karjalainen, P.; Ow, L. L.; Kulkarni, M.; Lee, J.; Leitch, A.; Rosamilia, A.								Carbon dioxide surgical laser for treatment of stress urinary incontinence in women: A randomized controlled trial								INTERNATIONAL UROGYNECOLOGY JOURNAL				33	SUPPL 1		971	S64	S64										1	Meeting Abstract	MAY 2022	2022										0
J	Gluck, O.; Feldstein, O.; Barber, E.; Tamayev, L.; Condrea, A.; Grinstein, E.; Sagiv, R.; Wolfson, I; Bar, J.; Ginath, S.								The effect of local anesthesia on postoperative pain in vaginal hysterectomy: a randomized controlled trial								INTERNATIONAL UROGYNECOLOGY JOURNAL				31	SUPPL 1		78	S40	S40										1	Meeting Abstract	DEC 2020	2020										0
J	Nicolay, L.; Avian, A.; Greimel, E.; Pristauz-Telsnigg, G.; Balic, M.; Tamussino, K.; Trutnovsky, G.; Gold, D.								Vaginal laser therapy for women with GSM after treatment for breast cancer: a randomized controlled trial								INTERNATIONAL UROGYNECOLOGY JOURNAL				33	SUPPL 1		155	S98	S99										1	Meeting Abstract	MAY 2022	2022										0
J	Mackova, K.; da Cunha, M. C. Mori; Mazzer, A. M. N.; Hajkova, Hympanova L.; Kastelein, A.; Roovers, J.; Krofta, L.; Deprest, J.								Vaginal Er:YAG laser application in the menopausal ewe model: a randomized estrogen and sham controlled trial								INTERNATIONAL UROGYNECOLOGY JOURNAL				31	SUPPL 1		20	S11	S12										1	Meeting Abstract	DEC 2020	2020										0
J	Richter, H. E.; Gregory, W.; Lowder, J.; Arya, L.; Woolfolk, C.; Tita, A.; Caughey, A.; Srinivas, S.; Cahill, A.; Tuuli, M.								Impact of second stage pushing timing on post partum pelvic floor morbidity: multicenter randomized controlled trial								INTERNATIONAL UROGYNECOLOGY JOURNAL				31	SUPPL 1		36	S20	S21										1	Meeting Abstract	DEC 2020	2020										0
J	Boyd, S. S.; O'Sullivan, D. M.; Tunitsky, E.								PLUG-UNPLUG: A RANDOMIZED CONTROLLED TRIAL EVALUATING A NOVEL APPROACH TO CATHETER MANAGEMENT AFTER PELVIC RECONSTRUCTIVE SURGERY								INTERNATIONAL UROGYNECOLOGY JOURNAL				30		SI	167	S180	S180										1	Meeting Abstract	SEP 2019	2019										0
J	Ugianskiene, Aiste								Commentary on: Outpatient visits versus telephone interviews for postoperative care: a randomized controlled trial								INTERNATIONAL UROGYNECOLOGY JOURNAL				30	10			1647	1647				10.1007/s00192-019-03928-7							Editorial Material	OCT 2019	2019										0
J	Hernandez-Aranda, D.; Panza, J.; Doyle, P.; Duecy, E.; O'Brien, J.; Eigg, M.; Greenstein, M.; Warren, G.								Transcutaneous Electrical Nerve Stimulation Analgesia During Outpatient Operative Cystoscopy for Overactive Bladder: The TENSOB Randomized Control Trial.								INTERNATIONAL UROGYNECOLOGY JOURNAL				33	SUPPL 2	SI	408	S451	S451										2	Meeting Abstract	OCT 2022	2022										0
J	Walters, L.; Salmon, V; Hay-Smith, J.; Bugge, C.; Hagen, S.; Elders, A.; Dean, S.								Promoting pelvic floor muscle training adherence - Evaluating fidelity to intervention treatment delivery in a randomised controlled trial								INTERNATIONAL UROGYNECOLOGY JOURNAL				33	SUPPL 1		287	S167	S167										1	Meeting Abstract	MAY 2022	2022										0
J	Gordon, B.; Blanton, C.								Anti-Inflammatory diet for interstitial cystitis (AID-IC): A study protocol for a randomized controlled cross-over trial								INTERNATIONAL UROGYNECOLOGY JOURNAL				33	SUPPL 1		206	S125	S125										1	Meeting Abstract	MAY 2022	2022										0
J	Sharma, J. B.								A randomized control trial to compare the efficacy of solifenacin and tolterodine in women with overactive bladder syndrome (OABS)								INTERNATIONAL UROGYNECOLOGY JOURNAL				31	SUPPL 1		187	S97	S97										1	Meeting Abstract	DEC 2020	2020										0
J	Wan, O. Y. K.; Cheung, Y. K. R.; Law, M. P.; Lee, L. L.; Chan, S. S. C.								A RANDOMIZED CONTROLLED TRIAL ON THE EFFECT OF ACUPUNCTURE ON URINARY INCONTINENCE AND QUALITY OF LIFE IN WOMEN								INTERNATIONAL UROGYNECOLOGY JOURNAL				30		SI	96	S87	S88										1	Meeting Abstract	SEP 2019	2019										0
J	Ferreira, L. A.; Gimenez, M. M.; Matias, M. M.; Fitz, F. F.; Bortolini, M.; Castro, R. A.								DOES EDUCATIONAL PROGRAM OF PELVIC FLOOR MUSCLE WITH VAGINAL PALPATION IMPROVE THE MOTOR CONTROL OF THE PELVIC FLOOR MUSCLE OF WOMEN WITH URINARY INCONTINENCE? A RANDOMIZED CONTROLLED TRIAL								INTERNATIONAL UROGYNECOLOGY JOURNAL				30		SI	229	S319	S319										1	Meeting Abstract	SEP 2019	2019										0
J	Weinstein, M. M.; Dunivan, G.; Guaderrama, N. M.; Richter, H. E.								Digital Therapeutic Device for Urinary Incontinence: a 6-and 12-month Follow-up of a Randomized Controlled Trial								INTERNATIONAL UROGYNECOLOGY JOURNAL				33	SUPPL 2	SI	78	S232	S233										2	Meeting Abstract	OCT 2022	2022										0
J	Seki, A. S.; Bianchi-Ferraro, A. M. H. D. M.; Rodrigues, C. A.; Fonseca, E. S. M.; Sartori, M. G. F.; Girao, M. J. B. C.; Di Bella, Z. I. K. D. J.				Sartori, Marair/HGF-1328-2022; Bella, Zsuzsanna I K Jarmy-Di/K-4105-2012; Girao, Manoel Batista Castello/ABA-6558-2021	Sartori, Marair/0000-0002-3001-6076; Bella, Zsuzsanna I K Jarmy-Di/0000-0001-9179-3023;			Laser and microablative radiofrequency for stress urinary incontinence: a double blind randomized controlled trial - one year follow-up								INTERNATIONAL UROGYNECOLOGY JOURNAL				31	SUPPL 1		104	S54	S54										1	Meeting Abstract	DEC 2020	2020										0
J	Veit-Rubin, N.; Torres, M. Jimenez; Beitl, K.; Umek, W.				Veit-Rubin, Nikolaus/AAO-7142-2020; Veit-Rubin, Nikolaus/C-3128-2016; Veit-Rubin, Nikolaus/AAQ-7772-2020	Veit-Rubin, Nikolaus/0000-0002-2102-9254; Veit-Rubin, Nikolaus/0000-0002-2102-9254; Veit-Rubin, Nikolaus/0000-0002-2102-9254			BENEFIT OF A TELEPHONE-BASED NURSE-LED INTERVENTION PRIOR TO THE FIRST UROGYNECOLOGY OUTPATIENT VISIT: A RANDOMIZED, CONTROLLED TRIAL								INTERNATIONAL UROGYNECOLOGY JOURNAL				30		SI	45	S117	S117										1	Meeting Abstract	SEP 2019	2019										0
J	Kaeser, C. T.; Whiteside, J. L.; Zoorob, D.								A MULTICENTER, DOUBLE-BLIND, RANDOMIZED, PLACEBO-CONTROLLED TRIAL OF LEVATOR MUSCLE BLOCKS FOLLOWING POSTERIOR COLPORRHAPHY SURGERY TO REDUCE POSTOPERATIVE PAIN								INTERNATIONAL UROGYNECOLOGY JOURNAL				30		SI	25	S15	S15										1	Meeting Abstract	SEP 2019	2019										0
J	Stanley, R. F.								THE ROLE OF RIBOFLAVIN IN THE EVALUATION OF URETERAL JETS AT THE TIME OF CYSTOSCOPY: A RANDOMIZED CONTROLLED TRIAL								INTERNATIONAL UROGYNECOLOGY JOURNAL				30		SI	307	S356	S356										1	Meeting Abstract	SEP 2019	2019										0
J	Rodrigues, E. P.; Borges, F. A.; Jose-Vaz, L. A.; Fitz, F. F.; Pereira-Baldon, V; Resende, A. P. M.								Pelvic floormuscle training is better than pilates exercise program in female stress urinary incontinence treatment: randomized controlled trial								INTERNATIONAL UROGYNECOLOGY JOURNAL				31	SUPPL 1		18	S10	S10										1	Meeting Abstract	DEC 2020	2020										0
J	van der Vaart, L.; Vollebregt, A.; Milani, A.; Lagro-Janssen, A.; Duijnhoven, R.; Roovers, J.; van der Vaart, C.								Sexual Functioning in Women with a Symptomatic Pelvic Organ Prolapse; A Multicenter Randomized Controlled Trial Between Pessary and Surgery								INTERNATIONAL UROGYNECOLOGY JOURNAL				33	SUPPL 2	SI	117	S261	S262										2	Meeting Abstract	OCT 2022	2022										0
J	Takacs, P.; Bence, K.; Sipos, A.; Poka, R.				Kozma, Bence/ABC-5594-2020				RANDOMIZED CONTROLLED TRIAL FOR IMPROVED RECOVERY OF THE PELVIC FLOOR AFTER VAGINAL DELIVERY WITH A SPECIALLY FORMULATED POSTPARTUM SUPPLEMENT								INTERNATIONAL UROGYNECOLOGY JOURNAL				30		SI	24	S105	S106										1	Meeting Abstract	SEP 2019	2019										0
J	Viguera, S.; Donoso, S.; Alonso, G.; Schlageter, F.; Miranda, V								Vaginal Erbium-Yag laser versus pelvic floor training for mild to moderate stress urinary incontinence: A pilot randomized controlled trial								INTERNATIONAL UROGYNECOLOGY JOURNAL				31	SUPPL 1		117	S61	S61										1	Meeting Abstract	DEC 2020	2020										0
J	Avondstondt, A. M.; Salamon, C.								THE IMPACT OF PRE-PROCEDURE TOPICAL LIDOCAINE ON PAIN SCORES AFTER COMPLEX URODYNAMIC TESTING IN WOMEN: A RANDOMIZED CONTROL TRIAL								INTERNATIONAL UROGYNECOLOGY JOURNAL				30		SI	8	S221	S221										1	Meeting Abstract	SEP 2019	2019										0
J	Shatkin-Margolis, A.; Yook, E.; Hill, A. M.; Ghodsi, V.; Yeung, J. Y.; Crisp, C. C.; Kleeman, S. D.; Pauls, R. N.								SELF-DISCONTINUATION OF A TRANSURETHRAL CATHETER FOLLOWING PELVIC RECONSTRUCTIVE SURGERY IS NONINFERIOR TO OFFICE-BASED DISCONTINUATION: A RANDOMIZED CONTROLLED TRIAL								INTERNATIONAL UROGYNECOLOGY JOURNAL				30		SI	29	S17	S18										1	Meeting Abstract	SEP 2019	2019										0
J	Kastelein, A.; Angles-Acedo, S.; Tervo, J.; Opmeer, B.; Soler, V; Pages, A.; Alonso, J. F.; Zwolsman, S.; Raatikainen, K.; Mananas, M. A.; Airaksinen, O.; Roovers, J.; Espuna, M.								Serious game-enhanced biofeedback-supported remotely-supervised self-management versus pelvic physiotherapy for stress urinary incontinence - a multinational randomized controlled trial								INTERNATIONAL UROGYNECOLOGY JOURNAL				31	SUPPL 1		10	S5	S6										1	Meeting Abstract	DEC 2020	2020										0
J	Sonmer, E.; Oztoprak, E.; Dokmeci, F.; Karakaya, G.								Investigation of the Effectiveness of a Pelvic Floor Muscle Training Mobile Application in Women with Stress Urinary Incontinence: Randomized Controlled Trial								INTERNATIONAL UROGYNECOLOGY JOURNAL				33	SUPPL 2	SI	475	S490	S491										2	Meeting Abstract	OCT 2022	2022										0
J	Dorairajan, G.								Comparison of blood loss between saline hydro dissection and conventional dissection during vaginal surgery for pelvic organ prolapse-randomised controlled trial								INTERNATIONAL UROGYNECOLOGY JOURNAL				31	SUPPL 1		3	S2	S3										1	Meeting Abstract	DEC 2020	2020										0
J	Azuma, R.; Hunter, K.; Acharya, S.; Martin, A.; Echols, K. T.								A PROSPECTIVE SINGLE-BLINDED RANDOMIZED-CONTROL TRIAL ON REDUCING PAIN AND OPIOIDS: POST-OPERATIVE PAIN EVALUATION USING POSITIVE SUGGESTION (POPE): A PILOT STUDY								INTERNATIONAL UROGYNECOLOGY JOURNAL				30		SI	57	S65	S66										1	Meeting Abstract	SEP 2019	2019										0
J	Liu, Shengzhuo; Zhang, Chi; Peng, Liao; Lu, Yiping; Luo, Deyi								Comparative effectiveness and safety of intravesical instillation treatment of interstitial cystitis/bladder pain syndrome: a systematic review and network meta-analysis of randomized controlled trials								INTERNATIONAL UROGYNECOLOGY JOURNAL				32	5			1061	1071				10.1007/s00192-020-04490-3					SEP 2020		Review	MAY 2021	2021	Introduction and hypothesis A large variety of agents are available for intravesical instillation treatment of interstitial cystitis/bladder pain syndrome (IC/BPS). The purpose of the study was to compare the efficacy and safety of those agents. Methods PubMed, the Cochrane Library, and Embase were searched from database inception to February 2020 for randomized controlled trials. The language of…									6
J	Amorim, Melania Maria; Delgado, Alexandre; Katz, Leila				Katz, Leila/M-5291-2013; Amorim, Melania/C-5807-2013; Delgado, Alexandre/AAD-5289-2022	Katz, Leila/0000-0001-9854-7917; Amorim, Melania/0000-0003-1047-2514;			Letter to the editor: Is it time to abandon episiotomy use? A randomized controlled trial (EPITRIAL)								INTERNATIONAL UROGYNECOLOGY JOURNAL				31	11			2451	2451				10.1007/s00192-020-04421-2					JUL 2020		Letter	NOV 2020	2020										0
J	Chinthakanan, O.; Chansriniyom, N.; Wattanayingcharoenchai, R.; Aimjirakul, K.; Manonai, J.								Rate of postoperative urinary retention after anterior compartment prolapse surgery, comparing early versus conventional transurethral catheter removal: a randomized controlled trial								INTERNATIONAL UROGYNECOLOGY JOURNAL				33	SUPPL 1		93	S61	S62										1	Meeting Abstract	MAY 2022	2022										0
J	McLean, L.; Charette, M.; Berube, M. E.; Brooks, K. C. L.; O'Neil, J.; Brosseau, L.								HOW WELL DO PUBLISHED RANDOMIZED CONTROLLED TRIALS ON PELVIC FLOOR MUSCLE TRAINING INTERVENTIONS FOR URINARY INCONTINENCE DESCRIBE THE DETAILS OF THE INTERVENTION?								INTERNATIONAL UROGYNECOLOGY JOURNAL				30		SI	127	S271	S271										1	Meeting Abstract	SEP 2019	2019										0
J	Giarreta, F.; Fusco, H.; Haddad, J.; Baracat, E.; Etienne, M.; Ferreira, E.								Is the addition of vaginal electrical stimulation to transcutaneous tibial nerve electrical stimulation more effective for overactive bladder treatment? A randomized controlled trial								INTERNATIONAL UROGYNECOLOGY JOURNAL				31	SUPPL 1		75	S38	S39										1	Meeting Abstract	DEC 2020	2020										0
J	Patel, Mittal					Patel, Mittal/0000-0002-3111-3257			Commentary: Efficacy of Clorpactin in refractory bladder pain syndrome/interstitial cystitis: a randomized controlled trial								INTERNATIONAL UROGYNECOLOGY JOURNAL				32	5			1185	1185				10.1007/s00192-021-04731-z					MAR 2021		Editorial Material	MAY 2021	2021										0
J	Angles-Acedo, S.; Ros-Cerro, C.; Escura-Sancho, S.; Palau-Pascual, M. J.; Bataller-Sanchez, E.; Espuna-Pons, M.; Carmona-Herrera, F.								Sexual activity and function in women with POP and high risk of recurrence, before and after laparoscopic versus vaginal mesh: a randomised controlled trial								INTERNATIONAL UROGYNECOLOGY JOURNAL				31	SUPPL 1		25	S14	S14										1	Meeting Abstract	DEC 2020	2020										0
J	Atan, Kamisan, I; Wagimon, N. W.; Rahman, Abdul R.; Kalok, Mohd A. H.; Izaham, A.				Atan, Ixora Kamisan/E-2468-2017	Atan, Ixora Kamisan/0000-0001-8447-004X			A randomised controlled trial assessing the effect of continuation versus discontinuation of epidural infusion in the second stage of labour on intrapartum pelvic floor injury								INTERNATIONAL UROGYNECOLOGY JOURNAL				31	SUPPL 1		38	S21	S22										1	Meeting Abstract	DEC 2020	2020										0
J	Abdelrahman, Abdelmageed								Commentary on 'Can effective supervised pelvic floor muscle training be provided by primary care nurses? A randomized controlled trial'								INTERNATIONAL UROGYNECOLOGY JOURNAL				32	10			2727	2727				10.1007/s00192-021-04763-5					MAY 2021		Editorial Material	OCT 2021	2021										0
J	Dhariwal, L.; Salamon, C.								A PROSPECTIVE RANDOMIZED CONTROL TRIAL COMPARING CONTINUOUS URINARY DRAINAGE TO A URINARY CATHETER VALVE IN WOMEN BEING DISCHARGED WITH A FOLEY AFTER UROGYNECOLOGIC SURGERY								INTERNATIONAL UROGYNECOLOGY JOURNAL				30		SI	87	S82	S83										1	Meeting Abstract	SEP 2019	2019										0
J	Major, K.; Warren, F.; Hay-Smith, J.; Bugge, C.; Hagen, S.; Elders, A.; Dean, S.								Promoting adherence to pelvic floor muscle exercises: analysis of exercise prescription, prompts to exercise, and predictors of exercise diary return, during a randomised controlled trial								INTERNATIONAL UROGYNECOLOGY JOURNAL				33	SUPPL 1		286	S166	S167										1	Meeting Abstract	MAY 2022	2022										0
J	Sagi-Dain, Lena; Kreinin-Bleicher, Inna; Bahous, Rabia; Sagi, Shlomi					Sagi-Dain, Lena/0000-0002-0883-2130			In reply: Letter to the editor: Is it time to abandon episiotomy use? A randomized controlled trial (epitrial)								INTERNATIONAL UROGYNECOLOGY JOURNAL				31	11			2453	2453				10.1007/s00192-020-04453-8					JUL 2020		Letter	NOV 2020	2020										0
J	Doumouchtsis, S.; Fahmy, J.; Betschart, C.; Falconi, G.; Nygaard, C. C.; Rada, M. P.; Haddad, J. Milhem; Elfituri, A.; Tsiapakidou, S.; Pergialiotis, V.				Pergialiotis, Vasilios/H-3772-2019; Doumouchtsis, Stergios/I-5984-2014; Rada, Maria Patricia/HII-9548-2022	Pergialiotis, Vasilios/0000-0003-4510-1633; Doumouchtsis, Stergios/0000-0002-0404-6335; Rada, Maria Patricia/0000-0003-4128-7477			CORE OUTCOME SETS IN CHILDBIRTH TRAUMA RESEARCH: PATIENT-REPORTED OUTCOMES AND OUTCOME MEASURES IN RANDOMISED CONTROLLED TRIALS OF INTERVENTIONS FOR THE MANAGEMENT OF CHILDBIRTH TRAUMA								INTERNATIONAL UROGYNECOLOGY JOURNAL				30		SI	176	S183	S184										1	Meeting Abstract	SEP 2019	2019										0
J	Nikpoor, P.; Karjalainen, P. K.; Ow, L. L.; Melendez-Munoz, J.; Leitch, A.; Ryan, G.; Lee, J. K.; Rosamilia, A.								MODIFIED TRANSOBTURATOR (TVT ABBREVO) AND SINGLE INCISION (MINIARC) SUBURETHRAL SLING IN WOMEN WITH STRESS URINARY INCONTINENCE - A RANDOMISED CONTROLLED TRIAL: 3 YEAR FOLLOW UP								INTERNATIONAL UROGYNECOLOGY JOURNAL				30		SI	29	S108	S109										1	Meeting Abstract	SEP 2019	2019										0
J	Lukacz, E.; Carper, B.; Luchristt, D.; Balgobin, S.; Meyer, I; Meyers, D.; Gantz, M.; Zyczynski, H.								Characteristics Associated with Successful Treatment of Accidental Bowel Leakage (ABL) in Women Enrolled in a Randomized Sham-controlled Trial of Percutaneous Tibial Nerve Stimulation (PTNS)								INTERNATIONAL UROGYNECOLOGY JOURNAL				33	SUPPL 2	SI	369	S428	S429										2	Meeting Abstract	OCT 2022	2022										0
J	Zhao, Z. Y.; Lovatsis, D.; Gagnon, L.; Wang, S.; Huszti, E.; McDermott, C.								Optimal Ureteric jet Visualization at the Time of Pelvic Reconstructive Surgery: A Double-blinded, Randomized Controlled Trial Comparing Vitamin B2 to 5% Dextrose in Water								INTERNATIONAL UROGYNECOLOGY JOURNAL				33	SUPPL 2	SI	11	S180	S181										2	Meeting Abstract	OCT 2022	2022										0
J	Offiah, I; Cree, B.; Hollands, H.; Waterfield, M.; Freeman, R.								A feasibility study on the prevention of post-partum stress urinary incontinence by midwife-delivered antenatal pelvic floor muscle training: a cluster randomised controlled trial								INTERNATIONAL UROGYNECOLOGY JOURNAL				31	SUPPL 1		119	S62	S62										1	Meeting Abstract	DEC 2020	2020										0
J	Mathew, S.; Nyhus, Oyasaeter M.; Salvesen, K.; Volloyhaug, I								A randomized controlled trial on the effect of preoperative pelvic floor muscle training on urinary and anal incontinence in women scheduled for pelvic organ prolapse surgery								INTERNATIONAL UROGYNECOLOGY JOURNAL				31	SUPPL 1		115	S60	S61										1	Meeting Abstract	DEC 2020	2020										0
J	Guerette, N.; Molden, S.; Gopal, M.; Kholi, N.								High Intensity Focused Electromagnetic Therapy vs. Pelvic Floor Therapy with Biofeedback for Treatment of Female Urinary Incontinence. A Multi-Center Randomized-Controlled Trial: 12-Month Analysis								INTERNATIONAL UROGYNECOLOGY JOURNAL				33	SUPPL 2	SI	128	S270	S271										2	Meeting Abstract	OCT 2022	2022										0
J	Chinthakanan, O.; Wattanayingcharoenchai, R.; Aimjirakul, K.; Sarit-apirak, S.; Manonai, J.								COMPARISON OF VAGINAL MOISTURIZERS WITH ULTRA-LOW DOSE ESTRIOL & LACTOBACILLULS ACIDOPHILUS VAGINAL TABLETS IN PELVIC ORGAN PROLAPSE WOMEN WHO WERE TREATED WITH VAGINAL PESSARY: A RANDOMIZED CONTROLLED TRIAL								INTERNATIONAL UROGYNECOLOGY JOURNAL				30		SI	144	S168	S168										1	Meeting Abstract	SEP 2019	2019										0
J	Koch, Marianne					Koch, Marianne/0000-0003-4748-2994			Commentary on the paper titled: Partially absorbable mesh or native tissue repair for pelvic organ prolapse: a randomized controlled trial								INTERNATIONAL UROGYNECOLOGY JOURNAL				30	4			575	575				10.1007/s00192-018-3741-0							Editorial Material	APR 2019	2019										0
J	Pape, Dominique Malacarne								A commentary on Benefit of a nurse-led telephone-based intervention prior to the first urogynecology outpatient visit: a randomized-controlled trial								INTERNATIONAL UROGYNECOLOGY JOURNAL				32	6			1497	1497				10.1007/s00192-020-04327-z					MAY 2020		Editorial Material	JUN 2021	2021										0
J	Schimpf, Megan O.; Smith, Abigail R.; Miller, Janis M.					Schimpf, Megan/0000-0001-5947-7725; Miller, Janis/0000-0003-4604-196X			Fluids affecting bladder urgency and lower urinary symptoms (FABULUS): methods and protocol for a randomized controlled trial								INTERNATIONAL UROGYNECOLOGY JOURNAL				31	5			1033	1040				10.1007/s00192-019-04209-z							Article	MAY 2020	2020	Introduction and hypothesis We present the design of a randomized controlled trial, Fluids Affecting Bladder Urgency and Lower Urinary Symptoms (FABULUS), with the purpose of testing the common clinical advice of treating overactive bladder by eliminating potentially irritating beverages (PIBs) that are caffeinated, artificially sweetened, citric, or alcoholic. The primary hypothesis is that wome…									2
J	Rostaminia, Ghazaleh								A commentary on Impact of postoperative instructions on physical activity following pelvic reconstructive surgery: a randomized controlled trial								INTERNATIONAL UROGYNECOLOGY JOURNAL				31	7			1347	1347				10.1007/s00192-020-04269-6					FEB 2020		Editorial Material	JUL 2020	2020										0
J	McLean, L.; Brooks, K. C. L.; Varette, K.; Brison, R.; Day, A.; Harvey, M. A.; Robert, M.; Della Zazzerra, V.; Baker, K.; Sauerbrei, E.								PHYSIOTHERAPIST-SUPERVISED PELVIC FLOOR MUSCLE TRAINING AS AN ADJUNCT TO SURGERY FOR WOMEN WITH STRESS URINARY INCONTINENCE UNDERGOING MID-URETHRAL SLING INSERTION: RESULTS OF A SINGLE-BLIND RANDOMIZED CONTROLLED TRIAL								INTERNATIONAL UROGYNECOLOGY JOURNAL				30		SI	78	S77	S78										1	Meeting Abstract	SEP 2019	2019										0
J	Rostaminia, Ghazaleh								A commentary on Microablative radiofrequency versus pelvic floor muscle training for stress urinary incontinence: a randomized controlled trial								INTERNATIONAL UROGYNECOLOGY JOURNAL				33	1			65	65				10.1007/s00192-021-04835-6					MAY 2021		Editorial Material	JAN 2022	2022										0
J	Chang, Chih-Ting; Lin, Kun-Ling; Long, Cheng-Yu					Long, Cheng-Yu/0000-0002-1102-0512			Letter to the editor: Impact of postoperative instructions on physical activity following pelvic reconstructive surgery: a randomized controlled trial								INTERNATIONAL UROGYNECOLOGY JOURNAL				31	8			1711	1711				10.1007/s00192-020-04316-2					APR 2020		Letter	AUG 2020	2020										0
J	van IJsselmuiden, M. N.; Bongers, M. Y.; Veen, J.; van de Pol, G.; Housmans, S.; Vollebregt, A.; Radder, C. M.; Deprest, J.; van Eijndhoven, H. W.								A RANDOMIZED CONTROLLED NON-INFERIORITY TRIAL COMPARING LAPAROSCOPIC SACROHYSTEROPEXY AND VAGINAL SACROSPINOUS HYSTEROPEXY IN TREATMENT OF UTERINE PROLAPSE STAGE 2 OR HIGHER: ANATOMICAL AND FUNCTIONAL OUTCOME AT 24 MONTHS FOLLOW-UP								INTERNATIONAL UROGYNECOLOGY JOURNAL				30		SI	91	S84	S85										1	Meeting Abstract	SEP 2019	2019										0
J	Bianchi-Ferraro, A. M.; Dia Oliveira, C.; Speck, N.; Campos, M.; Nogueira, M. C.; Marair Gracio Ferreira, S.; Jarmy Di-Bella, Z.								Analysis of Clinical Response, Sexuality and Vaginal Health in Women with Genitourinary Syndrome of Menopause Treated with Topical Estrogen, Microablative Fractional CO 2 Laser and Microablative Fractional Radiofrequency: Randomized Controlled Trial								INTERNATIONAL UROGYNECOLOGY JOURNAL				33	SUPPL 2	SI	30	S198	S199										2	Meeting Abstract	OCT 2022	2022										0
J	Yeh, Jian-Ling; Long, Cheng-Yu					Long, Cheng-Yu/0000-0002-1102-0512			Letter to the editor: absorbable versus non-absorbable sutures for vaginal mesh attachment during sacrocolpopexy: a randomized controlled trial								INTERNATIONAL UROGYNECOLOGY JOURNAL				33	7			2069	2069				10.1007/s00192-022-05247-w					JUN 2022		Letter	JUL 2022	2022										0
J	Bianchi-Ferraro, A. M.; Ferreira Gracio Sartori, M.; Speck, N.; Dardes, R.; Patriarca, M.; Caceres Nogueira, N. C.; Leonor Pereira Campos, M.; Dias de Oliveira, C.; Furtado, M.; Cruz Cantarelli, G.; Dedonatto, C.; Jose Baptista Castello Girao, M.; Ilona Kathalin de Jarmy di Bella, Z.				Sartori, Marair/HGF-1328-2022; Bella, Zsuzsanna I K Jarmy-Di/K-4105-2012	Sartori, Marair/0000-0002-3001-6076; Bella, Zsuzsanna I K Jarmy-Di/0000-0001-9179-3023			CO2 laser and microablative radiofrequency in the treatment of genitourinary syndrome of menopause and vulvovaginal atrophy in breast cancer survivors in use of antiestrogens: impact in quality of life. Preliminary results of randomized controlled trial								INTERNATIONAL UROGYNECOLOGY JOURNAL				31	SUPPL 1		29	S16	S17										1	Meeting Abstract	DEC 2020	2020										0
J	de Albuquerque Coelho, Suelene Costa; Giraldo, Paulo Cesar; Brito, Luiz Gustavo Oliveira; Juliato, Cassia Raquel Teatin				Brito, Luiz Gustavo/H-3228-2012; Juliato, Cassia R T/D-4447-2012; Giraldo, Paulo Cesar/J-6582-2015	Brito, Luiz Gustavo/0000-0002-7364-4718; Juliato, Cassia R T/0000-0003-3197-1195; Giraldo, Paulo Cesar/0000-0002-1914-4579			ESTROgen use for complications in women treating pelvic organ prolapse with vaginal PESSaries (ESTRO-PESS)-a randomized clinical trial								INTERNATIONAL UROGYNECOLOGY JOURNAL				32	6			1571	1578				10.1007/s00192-020-04654-1					JAN 2021		Article	JUN 2021	2021	Introduction and hypothesis To evaluate the complications of new users' vaginal pessaries (VP), with and without the use of vaginal estrogen after a 6-month follow-up. Methods A parallel, single-blinded, randomized, controlled trial. Symptomatic postmenopausal women (n = 98) with pelvic organ prolapse (POP) (stage 3/4) were recruited from August 2018 to October 2019. Patients were randomized into…									2
J	Abdelrahman, Abdelmageed								Commentary on Methenamine hippurate compared with trimethoprim for the prevention of recurrent urinary tract infections: a randomized clinical trial								INTERNATIONAL UROGYNECOLOGY JOURNAL				33	3			581	581				10.1007/s00192-021-04904-w					JUL 2021		Editorial Material	MAR 2022	2022										0
J	Rostaminia, Ghazaleh								A commentary on Effects of home-based stabilization exercises focusing on pelvic floor on postnatal stress urinary incontinence and low back pain: a randomized controlled trial								INTERNATIONAL UROGYNECOLOGY JOURNAL				31	11			2309	2309				10.1007/s00192-020-04321-5					MAY 2020		Editorial Material	NOV 2020	2020										0
J	Rada, Reem Moussa Maria Patricia; Cornelia, Betschart; Falconi, Gabriele; Sedgwick, Philip; Hadad, Jorge Milhem; Doumouchtsis, Stergios								Outcome reporting in randomised controlled trials on the pharmacological management of idiopathic overactive bladder in women. A systematic review and proposal for interim core outcome sets. CHORUS, An International Collaboration for Harmonising Outcomes, Research and Standards in Urogynaecology and Women's Health (i-chorus.org)								INTERNATIONAL UROGYNECOLOGY JOURNAL				33	2			448	448											Meeting Abstract	FEB 2022	2022										0
J	Li, Meixuan; Yao, Liang; Han, Caiwen; Li, Huijuan; Xun, Yangqin; Yan, Peijing; Wang, Meng; He, Wenbo; Lu, Cuncun; Yang, Kehu				L, C/GRO-4991-2022; Lu, cuncun/AAK-2842-2020	Lu, cuncun/0000-0001-9541-9733; Yan, Peijing/0000-0001-5525-2465			The incidence of urinary tract infection of different routes of catheterization following gynecologic surgery: a systematic review and meta-analysis of randomized controlled trials								INTERNATIONAL UROGYNECOLOGY JOURNAL				30	4			523	535				10.1007/s00192-018-3791-3							Review	APR 2019	2019	Introduction and hypothesisWe performed a systematic review of randomized controlled trials to assess the incidence of urinary tract infection (UTI) and complications of different urinary drainage methods (indwelling urinary catheterization, suprapubic catheterization, and intermittent catheterization.).MethodsPubMed, EMBASE, and Cochrane Library were systematically searched from their inception …									6
J	Khorasani, Fahime; Ghaderi, Fariba; Bastani, Parvin; Sarbakhsh, Parvin; Berghmans, Bary				bastani, parvin/M-3660-2017; Bastani, Parvin/AAJ-1737-2021; Ghaderi, Fariba/L-8599-2017	Bastani, Parvin/0000-0002-7103-0683; Ghaderi, Fariba/0000-0003-4668-472X			The Effects of home-based stabilization exercises focusing on the pelvic floor on postnatal stress urinary incontinence and low back pain: a randomized controlled trial								INTERNATIONAL UROGYNECOLOGY JOURNAL				31	11			2301	2307				10.1007/s00192-020-04284-7					APR 2020		Article	NOV 2020	2020	Introduction and hypothesis Stress urinary incontinence (SUI) and low back pain (LBP) are common postnatal problems. We aimed to compare the effects of stabilization exercises focusing on the pelvic floor on postnatal SUI and LBP. Methods This two-arm, single-blind, parallel, randomized controlled trial was done on 80 women (mean age: 30.5, range: 20-45 years), with postnatal SUI and LBP. They we…									4
J	Fenocchi, Linda; Best, Catherine; Mason, Helen; Elders, Andrew; Hagen, Suzanne; Maxwell, Margaret					Fenocchi, Linda/0000-0003-2536-8234; Mason, Helen/0000-0002-9303-2794			Long-term effects and costs of pelvic floor muscle training for prolapse: trial follow-up record-linkage study								INTERNATIONAL UROGYNECOLOGY JOURNAL													10.1007/s00192-022-05272-9					JUN 2022		Article; Early Access		2022	Introduction and hypothesis Pelvic organ prolapse affects around 40% of women aged over 50 years. A multicentre parallel group randomised trial (the Pelvic Organ Prolapse PhysiotherapY (POPPY) trial) demonstrated that pelvic floor muscle training (PFMT) was effective in reducing prolapse symptoms compared with no treatment. However, insight into the long-term impact of PFMT on health outcomes and…									0
J	Bhide, Alka A.; Khullar, Vik; Swift, Stephen; Digesu, Giuseppe A.				khullar, vik/N-7721-2018				The use of laser in urogynaecology								INTERNATIONAL UROGYNECOLOGY JOURNAL				30	5			683	692				10.1007/s00192-018-3844-7							Review	MAY 2019	2019	IntroductionThe use of lasers in urogynaecology has increased in recent years. Their use has been described in pelvic organ prolapse, urinary incontinence and genito-urinary symptoms of menopause. The aim of this study was to review the published literature on CO2 and erbium:YAG laser use in urogynaecological conditions.MethodsAn extensive search of literature databases (PubMed, EMBASE) was perfo…									18
J	Waterfield, Ann; Waterfield, Malcolm; Campbell, John; Freeman, Robert								Can effective supervised pelvic floor muscle training be provided by primary care nurses? A randomized controlled trial								INTERNATIONAL UROGYNECOLOGY JOURNAL				32	10			2717	2725				10.1007/s00192-021-04692-3					FEB 2021		Article	OCT 2021	2021	Introduction and hypothesis To determine whether primary care nurses with no prior experience can, after training, provide effective supervised pelvic floor muscle training (PFMT) by a three-group parallel randomized controlled trial (RCT): primary care nurse, urogynaecology nurse specialist and controls undertaken in 11 primary care/general practices, covering urban and rural settings in SW Engl…									2
J	Sagi-Dain, Lena; Kreinin-Bleicher, Inna; Bahous, Rabia; Arye, Noga Gur; Shema, Tamar; Eshel, Aya; Caspin, Orna; Gonen, Ron; Sagi, Shlomi					Sagi-Dain, Lena/0000-0002-0883-2130			Is it time to abandon episiotomy use? A randomized controlled trial (EPITRIAL)								INTERNATIONAL UROGYNECOLOGY JOURNAL				31	11			2377	2385				10.1007/s00192-020-04332-2					MAY 2020		Article	NOV 2020	2020	Introduction and hypothesis The objective of this trial was to evaluate whether avoidance of episiotomy can decrease the risk of advanced perineal tears. Methods In this randomized (1:1) parallel-group superiority trial, primiparous women underwent randomization into avoidance of episiotomy (the study group in which episiotomy was allowed only in cases of fetal distress) or standard care. The pri…									3
J	Smith, Pamela E.; McLaughlin, Eric M.; Pandya, Lopa K.; Hade, Erinn M.; Lynch, Courtney D.; Hudson, Catherine O.				Lynch, Courtney Denning-Johnson/AFO-9327-2022	Lynch, Courtney Denning-Johnson/0000-0002-4642-9772			A pilot randomized controlled trial of vaginal estrogen on postpartum atrophy, perineal pain, and sexual function								INTERNATIONAL UROGYNECOLOGY JOURNAL				33	12			3383	3390				10.1007/s00192-022-05149-x					APR 2022		Article	DEC 2022	2022	Introduction and hypothesis Vulvovaginal symptoms following perineal laceration may be worsened by atrophy related to decreased estrogen. Our objective was to evaluate the effect of local estrogen therapy in this setting. Methods We conducted a single-center, pilot, randomized, placebo-controlled trial of local estradiol in primiparous women with a second-degree or greater perineal laceration fol…									0
J	de Mattos Lourenco, Thais Regina; Pergialiotis, Vasilis; Durnea, Constantin M.; Elfituri, Abdullatif; Haddad, Jorge Milhem; Betschart, Cornelia; Falconi, Gabriele; Nygaard, Christiana Campani; Doumouchtsis, Stergios K.		CHORUS Int Collaboration Harm		Betschart, Cornelia/E-6756-2013	Betschart, Cornelia/0000-0002-0467-0170; Lourenco, Thais/0000-0003-3491-7792			Quality assessment of outcome reporting, publication characteristics and overall methodological quality in trials on synthetic mesh procedures for the treatment of pelvic organ prolapse for development of core outcome sets								INTERNATIONAL UROGYNECOLOGY JOURNAL				32	11			2913	2919				10.1007/s00192-021-04749-3					APR 2021		Review	NOV 2021	2021	Introduction and hypothesis Variations in outcome measures and reporting of outcomes in trials on surgery for pelvic organ prolapse (POP) using synthetic mesh have been evaluated and reported. However, the quality of outcome reporting, methodology of trials and their publication parameters are important considerations in the process of development of Core Outcome Sets. We aimed to evaluate these …									1
J	Benseler, Anouk; Anglim, Breffini; Zhao, Zi Ying; Walsh, Chris; McDermott, Colleen D.					McDermott, Colleen/0000-0002-9588-6574; Walsh, Chris/0000-0001-5768-5694			Antibiotic prophylaxis for urodynamic testing in women: a systematic review								INTERNATIONAL UROGYNECOLOGY JOURNAL				32	1			27	38				10.1007/s00192-020-04501-3					AUG 2020		Review	JAN 2021	2021	Introduction and hypothesis Urinary tract infection is the most common complication after urodynamic studies (UDS). Practice guidelines recommend against antibiotic prophylaxis based on an outdated review of the literature, which advised on the premise of a lack of good quality studies and based on an assumed low incidence not consistently supported by the literature. Objectives This systematic r…									5
J	Pergialiotis, Vasilios; Daskalakis, Georgios; Thomakos, Nikolaos; Haidopoulos, Dimitrios; Loutradis, Dimitrios; Rodolakis, Alexandros				Pergialiotis, Vasilios/H-3772-2019	Pergialiotis, Vasilios/0000-0003-4510-1633			Impact of vertical versus horizontal vaginal cuff closure on vaginal length following hysterectomy: a meta-analysis of randomized trials								INTERNATIONAL UROGYNECOLOGY JOURNAL				30	8			1239	1245				10.1007/s00192-019-03881-5							Review	AUG 2019	2019	Introduction and hypothesisPosthysterectomy vaginal length has been previously associated with postoperative sexual dysfunction, but evidence for this in the literature is controversial. The purpose of this meta-analysis was to investigate whether vertical or horizontal closure of the vaginal cuff has a direct effect on posthysterectomy vaginal length and on postoperative sexual dysfunction.Metho…									1
J	Rudnicki, Martin; Jakobsson, Ulf; Teleman, Pia				Barker, Maegan/ABD-6702-2021; Rudnicki, Martin/AAU-5023-2020	Rudnicki, Martin/0000-0002-5115-1445			Impact of per-operative antibiotics on the urinary tract infection rate following mid-urethral sling surgery for urinary incontinence: a randomized controlled trial								INTERNATIONAL UROGYNECOLOGY JOURNAL				31	8			1545	1550				10.1007/s00192-019-04156-9					NOV 2019		Article	AUG 2020	2020	Introduction and hypothesis The objective was to compare the effect of antibiotics versus no antibiotics prophylaxis per-operatively on the frequency of urinary tract infection (UTI) following mid-urethral sling application to treat stress or mixed urinary incontinence. Methods This study was designed as a multicenter prospective randomized trial. Women were included from eight centers in three c…									2
J	Chen, Ying-Yu; Su, Tsung-Hsien; Lau, Hui-Hsuan				chen, ying/HHS-8254-2022				Estrogen for the prevention of recurrent urinary tract infections in postmenopausal women: a meta-analysis of randomized controlled trials								INTERNATIONAL UROGYNECOLOGY JOURNAL				32	1			17	25				10.1007/s00192-020-04397-z					JUN 2020		Review	JAN 2021	2021	Introduction and hypothesis Recurrent urinary tract infections (rUTIs) are commonly encountered in postmenopausal women. Optimal non-antimicrobial prophylaxis for rUTIs is an important health issue. The aim of this study was to evaluate the use of estrogen in the prevention of rUTIs versus placebo. Methods Eligible studies published up to December 2019 were retrieved through searches of MEDLINE, …									8
J	Takashima, Yoko; Handler, Stephanie J.; Zeno, Aldene; Miyazaki, Brian; del Canto, Isabel; Yazdany, Tajnoos; Le, Tam Hoang								Use of pelvic model-based simulation for sacrospinous ligament fixation education in novice learners: a single-blinded randomized controlled trial								INTERNATIONAL UROGYNECOLOGY JOURNAL				32	4			897	903				10.1007/s00192-020-04445-8					JUL 2020		Article	APR 2021	2021	Introduction and hypothesis We hypothesize that there will be improvement in a novice learners' confidence and skill level with sacrospinous ligament fixation (SSLF) following a pelvic model-based simulation. Methods We performed a single-blinded randomized controlled trial with obstetrics and gynecology residents who were novices at SSLF. The residents were randomly assigned to two groups. The c…									0
J	Williams, Kathryn S.; Pilkinton, Marjorie L.; Shalom, Dara F.; Winkler, Harvey A.								A randomized controlled trial comparing two voiding trials after midurethral sling with or without colporrhaphy								INTERNATIONAL UROGYNECOLOGY JOURNAL				30	8			1247	1252				10.1007/s00192-018-3783-3							Article; Proceedings Paper	AUG 2019	2019	Introduction and hypothesisTo compare the force of the stream (FOS) voiding trial with the standard voiding trial (SVT) after outpatient midurethral sling (MUS) whether or not colporrhaphy was performed.MethodsThis is a randomized controlled non-inferiority trial of patients scheduled for MUS or colporrhaphy. Sample size of 102 patients was calculated for 80% power. Patients were randomized to FO…					Scientific Meeting of the Society-for-Gynecologic-SurgeonsScientific Meeting of the Society-for-Gynecologic-Surgeons	MAR, 2016MAR, 2016	Soc Gynecol SurgSoc Gynecol Surg	San Antonio, TXSan Antonio, TX	4
J	Okayama, Hisayo; Ninomiya, Sanae; Naito, Kiyoko; Endo, Yoshihiro; Morikawa, Shigehiro								Effects of wearing supportive underwear versus pelvic floor muscle training or no treatment in women with symptoms of stress urinary incontinence: an assessor-blinded randomized control trial								INTERNATIONAL UROGYNECOLOGY JOURNAL				30	7			1093	1099				10.1007/s00192-018-03855-z							Article	JUL 2019	2019	Introduction and hypothesisIn our previous single-arm pilot study, we reported that ready-made supportive underwear (shaper) was effective in elevating the bladder neck and reducing urinary incontinence (UI) symptoms. The aim of this study was to determine the effects of wearing a shaper compared with pelvic floor muscle training (PFMT) at home using a training compact disc with music, or no trea…									1
J	Taumberger, Nadja; Schutz, Anna-Maria; Jeitler, Klaus; Siebenhofer, Andrea; Simonis, Holger; Bornemann-Cimenti, Helmar; Laky, Rene; Tamussino, Karl				Taumberger, Nadja/HDN-7875-2022; Bornemann-Cimenti, Helmar/C-1252-2009	Bornemann-Cimenti, Helmar/0000-0002-1201-3752; Siebenhofer-Kroitzsch, Andrea/0000-0002-6980-2103; Taumberger, Nadja/0000-0002-8969-7064			Preemptive local analgesia at vaginal hysterectomy: a systematic review								INTERNATIONAL UROGYNECOLOGY JOURNAL				33	9			2357	2366				10.1007/s00192-021-04999-1					DEC 2021		Review	SEP 2022	2022	Introduction and hypothesis We conducted a systematic review of the effectiveness of local preemptive analgesia for postoperative pain control in women undergoing vaginal hysterectomy. Methods MEDLINE, EMBASE, the Cochrane Central Register of Controlled Trials and the Cochrane Database of Systematic Reviews were searched systematically to identify eligible studies published through September 25, …									0
J	Mathew, Seema; Nyhus, Maria Oyasaeter; Salvesen, Oyvind; Salvesen, Kjell Asmund; Stafne, Signe Nilssen; Volloyhaug, Ingrid					Mathew, Seema/0000-0002-5007-9322			The effect of preoperative pelvic floor muscle training on urinary and colorectal-anal distress in women undergoing pelvic organ prolapse surgery-a randomized controlled trial								INTERNATIONAL UROGYNECOLOGY JOURNAL				32	10			2787	2794				10.1007/s00192-021-04684-3					FEB 2021		Article	OCT 2021	2021	Introduction and hypothesis Pelvic floor muscle training (PFMT) improves urinary incontinence and mild pelvic organ prolapse (POP). We aimed to investigate the effect of preoperative PFMT on urinary and colorectal-anal distress and related quality of life (QoL) in women with severe POP scheduled for surgery. Methods Randomized controlled trial of 159 women scheduled for POP surgery (intervention …									2
J	Wang, Ting; Wen, Zhengfang; Li, Meng				wen, zheng/HII-3705-2022				The effect of pelvic floor muscle training for women with pelvic organ prolapse: a meta-analysis								INTERNATIONAL UROGYNECOLOGY JOURNAL				33	7			1789	1801				10.1007/s00192-022-05139-z					MAR 2022		Review	JUL 2022	2022	Introduction and hypothesis This study was aimed at evaluating the effect of pelvic floor muscle training (PFMT) as a conservative treatment for patients with pelvic organ prolapse (POP). Methods A comprehensive search to identify eligible randomized controlled trial (RCT) studies was conducted using electronic databases including PubMed, Cochrane Central Register of Controlled Trials (CENTRAL), …									1
J	Abdelhakim, Ahmed Mohamed; Eldesouky, Elsayed; Elmagd, Ibrahim Abo; Mohammed, Attia; Farag, Elsayed Aly; Mohammed, Abd Elhalim; Hamam, Khaled M.; Hussein, Ahmed Salah; Ali, Ahmed Said; Keshta, Nawal Hamdy Ahmed; Hamza, Mohamed; Samy, Ahmed; Abdel-Latif, Ali Abdelhafeez				Eldesouky, Elsayed Ahmed/ABH-3029-2021; Ali, Ahmed Said/AAN-8597-2020; Eldesouky, Elsayed Ahmed/ABH-3216-2021; SAMY, AHMED/T-6214-2018	Eldesouky, Elsayed Ahmed/0000-0001-5157-1813; Ali, Ahmed Said/0000-0001-9616-3709; Eldesouky, Elsayed Ahmed/0000-0001-5157-1813; SAMY, AHMED/0000-0003-0150-828X; Salah, Ahmed/0000-0001-8415-9374			Antenatal perineal massage benefits in reducing perineal trauma and postpartum morbidities: a systematic review and meta-analysis of randomized controlled trials								INTERNATIONAL UROGYNECOLOGY JOURNAL				31	9			1735	1745				10.1007/s00192-020-04302-8					MAY 2020		Review	SEP 2020	2020	Introduction and hypothesis Most vaginal births are associated with trauma to the perineum. The morbidity associated with perineal trauma can be significant, especially when it leads to third- and fourth-degree perineal tears. We hypothesized that antenatal perineal massage could decrease the incidence of perineal trauma, particularly severe perineal tears and other postpartum complications. Meth…									8
J	Orhan, Ceren; Akbayrak, Turkan; Ozgul, Serap; Baran, Emine; Uzelpasaci, Esra; Nakip, Gulbala; Ozgul, Nejat u; Beksac, Mehmet Sinan				Nakip, Gulbala/ABA-7276-2021; Gursen, Ceren/G-1232-2015; uzelpasaci, esra/AFK-5043-2022; Baran, Emine/N-3848-2017	Gursen, Ceren/0000-0002-9204-8364; uzelpasaci, esra/0000-0002-0960-122X; Baran, Emine/0000-0003-4974-6543; OZGUL, SERAP/0000-0002-2362-6773			Effects of vaginal tampon training added to pelvic floor muscle training in women with stress urinary incontinence: randomized controlled trial								INTERNATIONAL UROGYNECOLOGY JOURNAL				30	2			219	229				10.1007/s00192-018-3585-7							Article	FEB 2019	2019	Introduction and hypothesisWe evaluated whether vaginal tampon training (VTT) combined with pelvic floor muscle training (PFMT) results in better outcomes than PFMT alone for treating stress urinary incontinence (SUI).MethodsThis was a randomized, controlled study. Patients were allocated to either the combined program, consisting of PFMT and VTT over 12weeks [PFMT and VTT group (n=24)] or to PFM…									4
J	Santiago, Mariana; Cardoso-Teixeira, Pedro; Pereira, Sofia; Firmino-Machado, Joao; Moreira, Susana								A Hybrid-Telerehabilitation Versus a Conventional Program for Urinary Incontinence: a Randomized Trial during COVID-19 Pandemic								INTERNATIONAL UROGYNECOLOGY JOURNAL													10.1007/s00192-022-05108-6					MAY 2022		Article; Early Access		2022	Introduction and hypothesis This study aimed to compare the effectiveness of a hybrid telerehabilitation program with a traditional face to face model in women with stress urinary incontinence (SUI) and mixed incontinence (MUI) with a predominance of SUI. The authors hypothesized that home pelvic floor muscle training (PFMT) would have a similar benefit to outpatient PFMT.Methods Parallel randomi…									1
J	Asfour, Victoria; Nikolopoulos, Kostis I.; Digesu, Giuseppe Alessandro; Emery, Simon; Khan, Zainab					Asfour, Victoria/0000-0002-9022-6753			Modified autologous fascial sling technique ('sling on a string') for stress incontinence								INTERNATIONAL UROGYNECOLOGY JOURNAL				33	2			435	438				10.1007/s00192-021-04815-w					JUL 2021		Article	FEB 2022	2022	Introduction and hypothesis Describe the modified autologous fascial sling procedure that has been employed in the largest randomized controlled trial comparing autologous slings, mesh slings and xenografts. Methods The video aims to demonstrate the modified Aldridge technique. The surgical procedure is demonstrated. A 6-cm suprapubic incision is made to harvest the rectus sheath fascia. Loop-0-P…									0
J	Sacomori, Cinara; Zomkowski, Kamilla; Porto, Isabela dos Passos; Cardoso, Fernando Luiz; Sperandio, Fabiana Flores				Zomkowski, Kamilla/AAZ-7910-2021; Barker, Maegan/ABD-6702-2021; Sacomori, Cinara/D-2210-2012; Sacomori, Cinara/D-9011-2016	Sacomori, Cinara/0000-0002-7349-7850; Flores Sperandio, Fabiana/0000-0002-2435-0246			Adherence and effectiveness of a single instruction of pelvic floor exercises: a randomized clinical trial								INTERNATIONAL UROGYNECOLOGY JOURNAL				31	5			951	959				10.1007/s00192-019-04032-6							Article	MAY 2020	2020	Introduction and hypothesis In Brazil there are limited knowledge and education about preventative exercises for pelvic floor muscles (PFMs). We hypothesised that a single pelvic floor muscle exercise (PFME) session immediately postpartum would be effective in preventing urinary incontinence (UI) in a 3-month postpartum period with good adherence rates. Methods Two hundred two women were approach…									7
J	Salehi-pourmehr, Hanieh; Nouri, Ozra; Naseri, Amirreza; Roshangar, Leila; Rahbarghazi, Reza; Sadigh-Eteghad, Saeed; Mahmoudi, Javad; Mostafaei, Hadi; Roshandel, M. Reza; Hoseini, Leila; Abolhasanpour, Nasrin; Mostafaei, Ali; Hajebrahimi, Sakineh; Hashim, Hashim				Roshandel, M. Reza/ABH-1770-2020; abolhasanpour, nasrin/AEO-5494-2022; Sadigh-Eteghad, Saeed/J-3918-2013; Naseri, Amirreza/AAI-4774-2021; Rahbarghazi, Reza/L-7238-2017	Roshandel, M. Reza/0000-0001-6342-2989; abolhasanpour, nasrin/0000-0002-2606-5772; Sadigh-Eteghad, Saeed/0000-0003-2872-1072; Naseri, Amirreza/0000-0001-9723-0109; roshangar, leila/0000-0001-5329-0951; Mostafaei, Hadi/0000-0001-5596-1771; Rahbarghazi, Reza/0000-0003-3864-9166; Salehi-pourmehr, Hanieh/0000-0001-9030-2106			Clinical application of stem cell therapy in neurogenic bladder: a systematic review and meta-analysis								INTERNATIONAL UROGYNECOLOGY JOURNAL				33	8			2081	2097				10.1007/s00192-021-04986-6					NOV 2021		Review	AUG 2022	2022	Introduction and hypothesis This review aims to investigate the effect of stem cell (SC) therapy on the management of neurogenic bladder (NGB) in four neurological diseases, including spinal cord injury (SCI), Parkinson's disease (PD), multiple sclerosis (MS), and stroke, in the clinical setting.Methods An electronic database search was conducted in the Cochrane Library, EMBASE, Proquest, , WHO, …									0
J	Seki, Ana Silvia; Bianchi-Ferraro, Ana Maria H. M.; Fonseca, Eliana S. M.; Sartori, Marair G. F.; Girao, Manoel J. B. C.; Jarmy-Di Bella, Zsuzsanna I. K.				Sartori, Marair/HGF-1328-2022; Bella, Zsuzsanna I K Jarmy-Di/K-4105-2012	Sartori, Marair/0000-0002-3001-6076; Bella, Zsuzsanna I K Jarmy-Di/0000-0001-9179-3023			CO2 Laser and radiofrequency compared to a sham control group in treatment of stress urinary incontinence (LARF study arm 3). A randomized controlled trial								INTERNATIONAL UROGYNECOLOGY JOURNAL				33	12			3535	3542				10.1007/s00192-022-05091-y					MAR 2022		Article	DEC 2022	2022	Introduction and hypothesis Female stress urinary incontinence (SUI) is a prevalent condition, and conservative treatment options are needed. Were evaluated CO2 laser and radiofrequency as treatment for SUI. Methods One hundred thirty-nine women with SUI were eligible and randomized in a three-arm double-blind randomized controlled trial into radiofrequency (RF), laser (LS) and sham control (SCT)…									1
J	De Castro, Edilson Benedito; Brito, Luiz Gustavo O.; Juliato, Cassia Raquel T.				Juliato, Cassia R T/D-4447-2012; Brito, Luiz Gustavo/H-3228-2012	Juliato, Cassia R T/0000-0003-3197-1195; Brito, Luiz Gustavo/0000-0002-7364-4718			Vaginal hysterectomy with bilateral sacrospinous fixation plus an anterior mesh versus abdominal sacrocervicopexy for the treatment of primary apical prolapse in postmenopausal women: a randomized controlled study								INTERNATIONAL UROGYNECOLOGY JOURNAL				31	2			365	372				10.1007/s00192-019-03948-3							Article	FEB 2020	2020	Introduction and hypothesis We compared vaginal hysterectomy with bilateral sacrospinous fixation plus an anterior polyvinylidene fluoride mesh versus abdominal sacrocolpopexy for the treatment of primary apical prolapse in postmenopausal women. Methods A prospective, randomized, single-blind, parallel study [Registro Brasileiro de Ensaios Clinicos (REBEC) trial register code RBR-7t6rg2] was perf…									7
J	Moussa, Reem; Rada, Maria Patricia; Durnea, Constantin; Falconi, Gabriele; Betschart, Cornelia; Haddad, Jorge Milhem; Sedgwick, Philip; Doumouchtsis, Stergios K.		CHORUS Int Collaboration Harmo		Rada, Maria Patricia/HII-9548-2022; Doumouchtsis, Stergios/I-5984-2014; Sedgwick, Philip Martin/C-6997-2019	Rada, Maria Patricia/0000-0003-4128-7477; Doumouchtsis, Stergios/0000-0002-0404-6335; Sedgwick, Philip Martin/0000-0001-8859-2175			Outcome reporting in randomized controlled trials (RCTs) on the pharmacological management of idiopathic overactive bladder (OAB) in women; a systematic review for the development of core outcome sets (COS)								INTERNATIONAL UROGYNECOLOGY JOURNAL				33	5			1243	1250				10.1007/s00192-021-05040-1					JAN 2022		Review	MAY 2022	2022	Introduction and hypothesis Evidence on OAB management remains suboptimal and methodological limitations in randomized control trials (RCTs) affect their comparability. High quality meta-analyses are lacking. This study aimed to compare selection and reporting of outcomes and outcome measures across RCTs as well as evaluate methodological quality and outcome reporting quality as a first stage in …									0
J	High, Rachel A.; Shi, Zhaoyue; Danford, Jill M.; Bird, Erin T.; Karmonik, Christof; Khavari, Rose								The effect of oral medications on fMRI brain activation: A randomized, double blind, controlled pilot trial of older women with overactive bladder								INTERNATIONAL UROGYNECOLOGY JOURNAL													10.1007/s00192-022-05300-8					AUG 2022		Article; Early Access		2022	Introduction and aim Observational studies have associated oral anticholinergic medications for overactive bladder (OAB) with cognitive impairment. This is the first pilot trial to compare the effects of two classes of OAB medications on brain activity in women. We evaluated the effect of anticholinergic versus non-anticholinergic (Non-Ach) interventions on regional brain activation during a cogn…									1
J	Rachaneni, Suneetha; Dua, Anupreet								Interventions to reduce morbidity from vault hematoma following vaginal hysterectomy: a systematic review and meta-analysis								INTERNATIONAL UROGYNECOLOGY JOURNAL				30	7			1061	1070				10.1007/s00192-018-3829-6							Review	JUL 2019	2019	Introduction and hypothesisA frequent complication following vaginal hysterectomy is the formation of vaginal vault hematoma. The objective of our systematic review was to assess the impact of various interventions in reducing the incidence of vault hematoma or postoperative febrile morbidity following vaginal hysterectomy.MethodsWe carried out a systematic search of Cochrane, MEDLINE, Embase, CI…									4
J	Stafne, Signe Nilssen; Dalbye, Rebecka; Kristiansen, Oda M.; Hjelle, Yvonne E.; Salvesen, Kjell Asmund; Morkved, Siv; Johannessen, Hege Holmo								Antenatal pelvic floor muscle training and urinary incontinence: a randomized controlled 7-year follow-up study								INTERNATIONAL UROGYNECOLOGY JOURNAL				33	6			1557	1565				10.1007/s00192-021-05028-x					DEC 2021		Article	JUN 2022	2022	Introduction and hypothesis Urinary incontinence is common postpartum. Our aims were to assess whether antenatal exercise including pelvic floor muscle training (PFMT) has long-term effects on urinary incontinence (UI) and to explore factors associated with UI 7 years postpartum. Methods A follow-up of a two-centre randomized controlled trial performed at St. Olavs Hospital and Stavanger Universi…									0
J	McLean, Linda; Charette, Marylene; Varette, Kevin; Brooks, Kaylee; Harvey, Marie-Andree; Robert, Magali; Baker, Kevin; Day, Andrew; Della Zazzera, Vincent; Sauerbrei, Eric; Brison, Robert				McLean, Linda/H-4828-2013	McLean, Linda/0000-0003-0343-5168			Pelvic floor muscle training as an adjunct to a midurethral sling: a single-blind randomised controlled trial								INTERNATIONAL UROGYNECOLOGY JOURNAL				33	4			809	819				10.1007/s00192-020-04668-9					MAR 2021		Article	APR 2022	2022	Introduction and hypothesis This single-blind, randomised controlled trial was aimed at determining whether peri-operative physiotherapist-supervised pelvic floor muscle (PFM) training was superior to standard care (handout) in terms of improvements in stress urinary incontinence (SUI) symptoms, cure rate, and/or post-operative filling or voiding symptoms among women undergoing surgical mid-ureth…									1
J	Ueda da Mata, Kyannie Risame; Monica Costa, Rafaela Cristina; Monteiro Carbone, Ebe dos Santos; Gimenez, Marcia Maria; Tezelli Bortolini, Maria Augusta; Castro, Rodrigo Aquino; Fitz, Fatima Fani				Barker, Maegan/ABD-6702-2021; Fitz, Fatima Fani/S-4033-2016	Fitz, Fatima Fani/0000-0002-6371-3193			Telehealth in the rehabilitation of female pelvic floor dysfunction: a systematic literature review								INTERNATIONAL UROGYNECOLOGY JOURNAL				32	2			249	259				10.1007/s00192-020-04588-8					NOV 2020		Review	FEB 2021	2021	Introduction and hypothesis The pandemic caused by coronavirus disease 2019 (COVID-19) increased the awareness and efforts to provide care from distance using information technologies. We reviewed the literature about the practice and effectiveness of the rehabilitation of the female pelvic floor dysfunction via telehealth regarding symptomatology and quality of life and function of pelvic floor …									10
J	Cui, Yang; Li, Quan; Wang, Delong; Bao, Rui; Li, Limiao; Zhu, Jiamin; Li, Jianuo; Li, Zhuxin; Yin, Jiantao; Zhou, Xinyu; Yin, Hongna; Sun, Zhongren								Does electroacupuncture benefit mixed urinary incontinence? A systematic review and meta-analysis with trial sequential analysis								INTERNATIONAL UROGYNECOLOGY JOURNAL				33	4			751	766				10.1007/s00192-021-05057-6					JAN 2022		Review	APR 2022	2022	Introductin and hypothesis Mixed urinary incontinence (MUI) comprises a combination of urgency and stress. The efficacy and safety of electroacupuncture (EA) for the treatment of MUI remain unclear. Objective To assess the efficacy and safety of EA in treating MUI. Methods We searched PubMed, CENTRAL, Embase, Web of Science, four Chinese databases, clinical research registration platforms, grey l…									3
J	Goldman, Howard B.; Oelke, Matthias; Kaplan, Steven A.; Kitta, Tekeya; Russell, David; Carlsson, Martin; Arumi, Daniel; Mangan, Erin; Ntanios, Fady								Do patient characteristics predict which patients with overactive bladder benefit from a higher fesoterodine dose?								INTERNATIONAL UROGYNECOLOGY JOURNAL				30	2			239	244				10.1007/s00192-018-3640-4							Article	FEB 2019	2019	Introduction and hypothesisWe sought to determine whether baseline characteristics predict which overactive bladder (OAB) patients benefit from fesoterodine 8mg versus 4mg.MethodsIn double-blind, placebo-controlled, flexible-dose trials, baseline characteristics of OAB patients with 1 urgency urinary incontinence (UUI) episodes/24h who escalated from fesoterodine 4mg to 8mg were evaluated. Possib…									3
J	Furtado-Albanezi, Daniele; Jurgensen, Soraia Pilon; Avila, Mariana Arias; Correia, Grasiela Nascimento; Driusso, Patricia				Albanezi, Daniele/AAV-2438-2020; Driusso, Patricia/D-8592-2012; Avila, Mariana Arias/C-7182-2017; Borghi-Silva, Audrey/F-5702-2012	Driusso, Patricia/0000-0001-8067-9786; Avila, Mariana Arias/0000-0002-5081-5326; Borghi-Silva, Audrey/0000-0002-3891-6941			Effects of two nonpharmacological treatments on the sleep quality of women with nocturia: a randomized controlled clinical trial								INTERNATIONAL UROGYNECOLOGY JOURNAL				30	2			279	286				10.1007/s00192-018-3584-8							Article	FEB 2019	2019	Introduction and hypothesis: The objective was to check the effects of two nonpharmacological treatments on the sleep quality of women with nocturia.Methods: A randomized controlled clinical trial in which 40 women with nocturia were randomized into two groups; one was subjected to tibial nerve stimulation (GTNS) and the other received pelvic floor muscle training associated with behavioral thera…									6
J	Giusto, Laura L.; Derisavifard, Samir; Zahner, Patricia M.; Rueb, Jessica J.; Deyi, Luo; Jiayi, Li; Weilin, Fang; de Jesus Moreira, Raphael; Gomelsky, Alexander; Balzarro, Matteo; Goldman, Howard B.					Zahner, Patricia/0000-0002-6606-239X			Telemedicine follow-up is safe and efficacious for synthetic midurethral slings: a randomized, multi-institutional control trial								INTERNATIONAL UROGYNECOLOGY JOURNAL				33	4			1007	1015				10.1007/s00192-021-04767-1					APR 2021		Article	APR 2022	2022	Introduction and hypothesis The objective was to assess whether telemedicine-based follow-up is equivalent to office-based follow-up in the early postoperative period after routine synthetic midurethral sling placement. Methods This is a prospective, international, multi-institutional, randomized controlled trial. Patients undergoing synthetic midurethral sling placement were randomized to 3-week…									5
J	van Oudheusden, Anique M. J.; Eissing, Josephine; Terink, Ivon M.; Vink, Maarten D. H.; van Kuijk, Sander M. J.; Bongers, Marlies Y.; Coolen, Anne-Lotte W. M.								Laparoscopic sacrocolpopexy versus abdominal sacrocolpopexy for vaginal vault prolapse: long-term follow-up of a randomized controlled trial								INTERNATIONAL UROGYNECOLOGY JOURNAL													10.1007/s00192-022-05350-y					SEP 2022		Article; Early Access		2022	Introduction and hypothesis The objective of this study was to evaluate long-term outcomes of laparoscopic sacrocolpopexy (LSC) versus abdominal sacrocolpopexy (ASC) for vaginal vault prolapse (VVP).Methods Long-term follow-up of a multicenter randomized controlled trial (SALTO trial). A total of 74 women were randomly assigned to LSC (n=37) or ASC (n=37). Primary outcome was disease-specific qua…									0
J	Izett-Kay, Matthew L.; Rahmanou, Philip; Cartwright, Rufus J.; Price, Natalia; Jackson, Simon R.					Izett-Kay, Matthew/0000-0003-0126-5177			Laparoscopic sacrohysteropexy versus vaginal hysterectomy and apical suspension: 7-year follow-up of a randomized controlled trial								INTERNATIONAL UROGYNECOLOGY JOURNAL				33	7			1957	1965				10.1007/s00192-021-04932-6					AUG 2021		Article	JUL 2022	2022	Introduction and hypothesis Laparoscopic mesh sacrohysteropexy offers a uterine-sparing alternative to vaginal hysterectomy with apical suspension, although randomised comparative data are lacking. This study was aimed at comparing the long-term efficacy of laparoscopic mesh sacrohysteropexy and vaginal hysterectomy with apical suspension for the treatment of uterine prolapse. Methods A randomise…									3
J	Cvach, Kristina; Rosamilia, Anna; Dwyer, Peter; Lim, Yik; DeSouza, Alison; Ow, Linli; Thomas, Elizabeth; Murray, Christine; Leitch, Alison; Schierlitz, Lore								Efficacy of Clorpactin in refractory bladder pain syndrome/interstitial cystitis: a randomized controlled trial								INTERNATIONAL UROGYNECOLOGY JOURNAL				32	5			1177	1183				10.1007/s00192-020-04652-3					JAN 2021		Article	MAY 2021	2021	Introduction Clorpactin is an antibacterial agent with limited evidence for its use as instillation therapy in patients with bladder pain syndrome/interstitial cystitis (BPS/IC).This was a multi-centre, single-blinded randomized controlled trial to investigate whether Clorpactin instillation results in symptom improvement in patients with refractory BPS/IC.Methods Fifty women with refractory BPS/…									1
J	Luginbuehl, Helena; Lehmann, Corinne; Koenig, Irene; Kuhn, Annette; Buergin, Reto; Radlinger, Lorenz								Involuntary reflexive pelvic floor muscle training in addition to standard training versus standard training alone for women with stress urinary incontinence: a randomized controlled trial								INTERNATIONAL UROGYNECOLOGY JOURNAL				33	3			531	540				10.1007/s00192-021-04701-5					FEB 2021		Article	MAR 2022	2022	Introduction and hypothesis Although involuntary reflexive pelvic floor muscle contractions seem crucial during stress urinary incontinence-provoking situations, hitherto existing guidelines feature voluntary pelvic floor muscle training only. Two pelvic floor muscle protocols were compared regarding their effect on stress urinary incontinence in women: one focusing on standard physiotherapy with…									2
J	Zomkowski, Kamilla; Kammers, Ingridy; Hugen Back, Bruna Baungarten; Maria Moreira, Gessica; Sonza, Anelise; Sacomori, Cinara; Flores Sperandio, Fabiana				Sacomori, Cinara/D-2210-2012; Sacomori, Cinara/D-9011-2016	Sacomori, Cinara/0000-0002-7349-7850			The effectiveness of different electrical nerve stimulation protocols for treating adults with non-neurogenic overactive bladder: a systematic review and meta-analysis								INTERNATIONAL UROGYNECOLOGY JOURNAL				33	5			1045	1058				10.1007/s00192-022-05088-7					FEB 2022		Review	MAY 2022	2022	Introduction and hypothesis Electrical nerve stimulation is a widely used treatment for overactive bladder but there is no consensus regarding the best placement of electrodes or protocols. We hypothesised that some non-implanted neurostimulation protocols would be more effective compared to others for treating urinary symptoms and improving quality of life among adults diagnosed with non-neuroge…									0
J	Hwang, Woo Yeon; Kim, Yong Beom; Lee, Sa Ra; Suh, Dong Hoon; Kim, Kidong; No, Jae Hong					Hwang, Woo Yeon/0000-0003-0231-8330			Efficacy and safety of skin-adhesive low-level light therapy for overactive bladder: a Phase III study								INTERNATIONAL UROGYNECOLOGY JOURNAL				33	12			3573	3580				10.1007/s00192-022-05153-1					APR 2022		Article	DEC 2022	2022	Introduction and hypothesis Overactive bladder (OAB) is a common condition that remains challenging to treat. We hypothesized that skin-adhesive low-level light therapy (LLLT) would be an effective treatment for OAB caused by bladder muscle contraction. Accordingly, we aimed to evaluate the efficacy and safety of an LLLT device for the treatment of OAB. Methods This prospective, randomized, doubl…									0
J	Taneja, Rajesh					Taneja, Rajesh/0000-0002-1726-9263			Current status of oral pentosan polysulphate in bladder pain syndrome/interstitial cystitis								INTERNATIONAL UROGYNECOLOGY JOURNAL				32	5			1107	1115				10.1007/s00192-020-04517-9					SEP 2020		Review	MAY 2021	2021	Introduction and hypothesis Oral pentosan polysulphate (PPS) has been used in the treatment of bladder pain syndrome/interstitial cystitis (BPS/IC) for almost 35 years. However, in some recent studies, questions have been raised about its efficacy in treating this condition. We aimed to evaluate the published medical literature and discuss the clinical utility of oral PPS in the treatment of BPS/…									4
J	Bo, Kari; Haakstad, Lene Anette H.; Paulsen, Goran; Rustaden, Anne Mette								Does regular strength training cause urinary incontinence in overweight inactive women? A randomized controlled trial								INTERNATIONAL UROGYNECOLOGY JOURNAL				32	10			2827	2834				10.1007/s00192-021-04739-5					MAR 2021		Article	OCT 2021	2021	Introduction and hypothesis Urinary incontinence (UI) is common in women who exercise. We aimed to investigate new onset UI in formerly inactive, overweight or obese women (BMI > 25) participating in three different strength training modalities compared with a non-exercising control group. Methods This was a secondary analysis of an assessor blinded randomized controlled trial investigating the e…									1
J	Li, Adrienne L. K.; Wadsworth, Kristin; Siddiqui, Naveed T.; Alarab, May; McDermott, Colleen D.; Lemos, Nucelio; Dawood, Ashraf; Lovatsis, Danny				Lemos, Nucelio/D-2172-2014; SIDDIQUI, NAVEED/ABD-6303-2020	Lemos, Nucelio/0000-0002-3184-8229; SIDDIQUI, NAVEED/0000-0001-6757-0057; McDermott, Colleen/0000-0002-9588-6574			Does low-dose gapapentin reduce opioid use postoperatively?: A randomized controlled trial in women undergoing reconstructive pelvic surgery								INTERNATIONAL UROGYNECOLOGY JOURNAL				30	2			211	217				10.1007/s00192-018-3617-3							Article	FEB 2019	2019	Introduction and hypothesisPre-emptive gabapentin has been shown to decrease postoperative pain in abdominal and vaginal hysterectomy. However, the effect of pre-emptive low-dose gabapentin has not been studied in vaginal hysterectomy combined with concomitant pelvic reconstruction.MethodsA randomized double-blind placebo-controlled trial assessed all women seen for symptomatic prolapse requiring…									5
J	Wharton, Laura; Athey, Ruth; Jha, Swati					Jha, Swati/0000-0002-4519-6903; Wharton, Laura/0000-0002-1177-308X			Do vaginal pessaries used to treat pelvic organ prolapse impact on sexual function? A systematic review and meta-analysis								INTERNATIONAL UROGYNECOLOGY JOURNAL				33	2			221	233				10.1007/s00192-021-05059-4					JAN 2022		Review	FEB 2022	2022	Introduction and hypothesis Pelvic organ prolapse (POP) is common and associated with sexual dysfunction. Vaginal pessaries are an effective treatment for POP, but their impact on sexual function is not well established. The aim of this systematic review and meta-analysis was to establish the impact of vaginal pessaries used for POP on female sexual function.Methods Systematic review of the liter…									0
J	Halder, Gabriela E.; White, Amanda B.; Brown, Heidi W.; Caldwell, Lauren; Wright, Michelle L.; Giles, Dobie L.; Heisler, Christine A.; Bilagi, Daksha; Rogers, Rebecca G.				Wright, Michelle Lynn/L-4885-2019	Wright, Michelle Lynn/0000-0002-9348-8740			A telehealth intervention to increase patient preparedness for surgery: a randomized trial								INTERNATIONAL UROGYNECOLOGY JOURNAL				33	1			85	93				10.1007/s00192-021-04831-w					MAY 2021		Article; Proceedings Paper	JAN 2022	2022	Introduction and hypothesis Methods to increase surgical preparedness in urogynecology are lacking. Our objective was to evaluate the impact of a preoperative provider-initiated telehealth call on surgical preparedness. Methods This was a multicenter randomized controlled trial. Women undergoing surgery for pelvic organ prolapse and/or stress urinary incontinence were randomized to either a teleh…					41st Annual Scientific Meeting of the American-Urogynecologic-Society (AUGS) / Pelvic Floor Disorders (PFD) Week41st Annual Scientific Meeting of the American-Urogynecologic-Society (AUGS) / Pelvic Floor Disorders (PFD) Week	OCT 06-10, 2020OCT 06-10, 2020	Amer Urogynecol SocAmer Urogynecol Soc	ELECTR NETWORKELECTR NETWORK	2
J	Propst, Katie; O'Sullivan, David M.; Steinberg, Adam C.					Propst, Katie/0000-0001-7122-6187			Randomized double-blind trial of short- versus long-acting analgesia at the sacrospinous ligament								INTERNATIONAL UROGYNECOLOGY JOURNAL				30	1			123	130				10.1007/s00192-018-3758-4							Article	JAN 2019	2019	Introduction and hypothesisPain control is a key component of postoperative care; our objective was to evaluate if use of long-acting local anesthesia at the sacrospinous ligament leads to decreased postoperative pain versus short-acting local anesthesia in patients undergoing sacrospinous ligament fixation.MethodsWomen 18years old undergoing sacrospinous ligament fixation to treat pelvic organ p…									13
J	Caagbay, Delena; Raynes-Greenow, Camille; Dangal, Ganesh; Mc Geechan, Kevin; Black, Kirsten, I				Dangal, Ganesh/O-1989-2017; Caagbay, Delena/AAF-7806-2022; Caagbay, Delena/AFK-0848-2022; Dangal, Ganesh/AAU-9082-2020	Dangal, Ganesh/0000-0002-5834-5525; Black, Kirsten/0000-0003-0030-2431; Caagbay, Delena/0000-0003-1662-8997			Impact of an informational flipchart on lifestyle advice for Nepali women with a pelvic organ prolapse: a randomized controlled trial								INTERNATIONAL UROGYNECOLOGY JOURNAL				31	6			1223	1230				10.1007/s00192-020-04228-1					JAN 2020		Article	JUN 2020	2020	Introduction and hypothesis Pelvic floor muscle training (PFMT) and lifestyle advice are effective at improving the symptoms and severity of pelvic organ prolapse (POP) in a range of populations; however, the impact of these interventions in Nepali women is unknown. We aimed to evaluate the impact of an informational flipchart on PFMT and lifestyle advice on the quality of life (QOL) for Nepali w…									2
J	Lucena, Hayser Medina; Williams, Kate; Tincello, Douglas G.; Lipp, Allyson; Shaw, Chris					Medina Lucena, Hayser/0000-0003-4637-7279			Evaluation of the IncoStress device for urinary incontinence: a feasibility study and pilot randomised controlled trial								INTERNATIONAL UROGYNECOLOGY JOURNAL				30	8			1365	1369				10.1007/s00192-018-3749-5							Article; Proceedings Paper	AUG 2019	2019	Introduction and hypothesisThe aim of this study was to assess the feasibility of recruitment to and outcomes from a pilot randomised study of the IncoStress device as an adjunct to conservative treatment for urinary incontinence.MethodsWomen with urinary incontinence were randomised on a 2:1 basis to usual care (control) or usual care plus use of the IncoStress device (intervention). Process out…					46th Annual Scientific Meeting of the International-Continence-Society (ICS)46th Annual Scientific Meeting of the International-Continence-Society (ICS)	SEP 13-16, 2016SEP 13-16, 2016	Int Continence SocInt Continence Soc	Tokyo, JAPANTokyo, JAPAN	3
J	Koenig, Irene; Eichelberger, Patric; Luginbuehl, Helena; Kuhn, Annette; Lehmann, Corinne; Taeymans, Jan; Radlinger, Lorenz								Activation patterns of pelvic floor muscles in women with incontinence while running: a randomized controlled trial								INTERNATIONAL UROGYNECOLOGY JOURNAL				32	2			335	343				10.1007/s00192-020-04334-0					MAY 2020		Article	FEB 2021	2021	Introduction and hypothesis Running is known to cause urinary leakage in women with stress urinary incontinence (SUI). Task-specific fiber-type recruitment while running can be estimated using wavelets. The aim of this study was to compare the effect of a new physiotherapy program including involuntary, reflexive training with a standard physiotherapy program on pelvic floor muscle (PFM) activati…									2
J	Di, Xing-peng; Luo, De-yi; Jin, Xi; Zhao, Wan-yu; Li, Hong; Wang, Kun-jie					Xingpeng, Di/0000-0002-1921-5509			Efficacy and safety comparison of pharmacotherapies for interstitial cystitis and bladder pain syndrome: a systematic review and Bayesian network meta-analysis								INTERNATIONAL UROGYNECOLOGY JOURNAL				32	5			1129	1141				10.1007/s00192-020-04659-w					FEB 2021		Review	MAY 2021	2021	Introduction and hypothesis The objective was to compare the clinical efficacy and safety of pharmacological interventions for interstitial cystitis and bladder pain syndrome (IC/BPS) with direct and indirect evidence from randomized trials. Methods We searched PubMed, the Cochrane library, and EMBASE for randomized controlled trials (RCTs) that assessed the pharmacological therapies for IC/BPS. …									8
J	Leerasiri, Pichai; Pariyaeksut, Pimchanok; Hengrasmee, Pattaya; Asumpinwong, Chutimon								Effectiveness of melatonin for the treatment of nocturia: a randomized controlled trial								INTERNATIONAL UROGYNECOLOGY JOURNAL													10.1007/s00192-022-05232-3					MAY 2022		Article; Early Access		2022	Introduction and hypothesis Nocturia affects health and quality of life (QoL). Current medical treatments can cause severe adverse effects, especially when treating elderly patients. Endogenous melatonin has a physiologic role in urinary bladder function, and the exogenous one may be beneficial for this condition. This article aims to evaluate the effectiveness and safety of melatonin for amelior…									2
J	Geoffrion, Roxana; Koenig, Nicole A.; Sanaee, May S.; Lee, Terry; Todd, Nicole J.					Geoffrion, Roxana/0000-0003-1194-0842			Optimizing resident operative self-confidence through competency-based surgical education modules: are we there yet?								INTERNATIONAL UROGYNECOLOGY JOURNAL				30	3			423	428				10.1007/s00192-018-3654-y							Article	MAR 2019	2019	Introduction and hypothesisSelf-confidence is the belief in one's ability to perform and can be enhanced by training. Surgical education should aim to optimize trainee confidence. We designed three procedure-specific competency-based modules to teach vaginal hysterectomy (VH), anterior (AR) and posterior repair (PR) to novice gynecology residents. We hypothesized each module would improve self-co…									3
J	Yaraghi, Mansooreh; Ghazizadeh, Shirin; Mohammadi, Fariba; Ashtiani, Elahe Miri; Bakhtiyari, Mahmood; Mareshi, Sayeda Mahjabeen; Sarfjoo, Fatemeh Sadat; Eftekhar, Tahereh				Bakhtiyari, Mahmood/ABG-5363-2020				Comparing the effectiveness of functional electrical stimulation via sexual cognitive/behavioral therapy of pelvic floor muscles versus local injection of botulinum toxin on the sexual functioning of patients with primary vaginismus: a randomized clinical trial								INTERNATIONAL UROGYNECOLOGY JOURNAL				30	11	SI		1821	1828				10.1007/s00192-018-3836-7							Article	NOV 2019	2019	Introduction and hypothesisMost patients suffering from vaginismus feel sinful, anxious, and incompetent, with reduced self-confidence. This study was aimed at comparing the effectiveness of the physiotherapy of pelvic floor muscles as a standard treatment and local injection of botulinum toxin on the sexual functioning of patients with primary vaginismus.MethodsIn this randomized clinical trial …									8
J	Yan, Kaicheng; Zhu, Man; Jia, Yuting; Wang, Jin; Cai, Yun				Yan, Kaicheng/GRO-1660-2022				Efficacy and safety of quinolones vs. other antimicrobials for the treatment of uncomplicated urinary tract infections in adults: a systematic review and meta-analysis								INTERNATIONAL UROGYNECOLOGY JOURNAL				33	5			1103	1123				10.1007/s00192-021-05013-4					NOV 2021		Review	MAY 2022	2022	Introduction and hypothesis In the present study, we aimed to compare the efficacy and safety of quinolones with trimethoprim-sulfamethoxazole (TMP/SMX), nitrofurantoin, fosfomycin, and beta-lactams for the treatment of uncomplicated urinary tract infections (UTIs) in adults.Methods All controlled clinical trials assessing quinolones for uncomplicated UTIs in adults were searched from PubMed, Emb…									3
J	Hilde, Gunvor; Staer-Jensen, Jette; Siafarikas, Franziska; Engh, Marie Ellstrom; Bo, Kari								Postpartum pelvic floor muscle training, levator ani avulsion and levator hiatus area: a randomized trial								INTERNATIONAL UROGYNECOLOGY JOURNAL													10.1007/s00192-022-05406-z					NOV 2022		Article; Early Access		2022	Introduction and hypothesis Vaginal delivery may lead to tearing of the levator ani (LA) muscle from its bony insertions (complete LA avulsion) and increased levator hiatus (LH) area, both risk factors for pelvic floor dysfunctions. Early active rehabilitation is standard treatment after musculo-skeletal injury. We hypothesized that pelvic floor muscle training (PFMT) early postpartum would reduc…									0
J	Wu, Jia-Pei; Peng, Liao; Zeng, Xiao; Li, Hao; Shen, Hong; Luo, De-Yi				Zeng, Xiao/ABG-5938-2021				Is imidafenacin an alternative to current antimuscarinic drugs for patients with overactive bladder syndrome?								INTERNATIONAL UROGYNECOLOGY JOURNAL				32	5			1117	1127				10.1007/s00192-020-04329-x					MAY 2020		Review	MAY 2021	2021	Purpose Previous studies have included a limited number of randomized controlled trials (RCTs) and compared limited parameters after treatment with imidafenacin and other anticholinergic drugs (ADs) for overactive bladder syndrome (OAB), and controversy about the superiority of these ADs still remains. We aim to update the evidence and provide better clinical guidance. Methods A systematic search…									5
J	Singh, Ruchira; Hokenstad, Erik D.; Wiest, Sheila R.; Kim-Fine, Shunaha; Weaver, Amy L.; McGree, Michaela E.; Klingele, Christopher J.; Trabuco, Emanuel C.; Gebhart, John B.								Randomized controlled trial of silver-alloy-impregnated suprapubic catheters versus standard suprapubic catheters in assessing urinary tract infection rates in urogynecology patients								INTERNATIONAL UROGYNECOLOGY JOURNAL				30	5			779	787				10.1007/s00192-018-3726-z							Article	MAY 2019	2019	Introduction and hypothesis Catheter-associated urinary tract infections (UTI) are the most common health-care-related infections. We aimed to compare the UTI rate among women undergoing urogynecological procedures with a silver-alloy suprapubic catheter (SPC) and a standard SPC, and identify the risk factors predisposing patients to UTI.Methods Patients who were to undergo placement of an SPC as…									9
J	Schreiner, Lucas; Nygaard, Christiana Campani; dos Santos, Thais Guimaraes; Knorst, Mara Regina; da Silva Filho, Irenio Gomes					Schreiner, Lucas/0000-0003-4444-9232			Transcutaneous tibial nerve stimulation to treat urgency urinary incontinence in older women: 12-month follow-up of a randomized controlled trial								INTERNATIONAL UROGYNECOLOGY JOURNAL				32	3			687	693				10.1007/s00192-020-04560-6					OCT 2020		Article	MAR 2021	2021	Introduction and hypothesis Urgency urinary incontinence (UUI) is highly prevalent in elderly individuals and has a great impact on quality of life. Transcutaneous tibial nerve stimulation (TTNS) can be an effective treatment option for UUI in older women. Methods This is a single-center randomized clinical trial with a 12-month follow-up involving 106 women > 60 years of age. Kegel exercises and…									1
J	Ross, Christina; Overholt, Tyler; Xu, Raymond; Badlani, Gopal; Evans, Robert J.; Matthews, Catherine A.; Walker, Stephen J.					Walker, Stephen/0000-0002-0732-2366			Pulsed electromagnetic field (PEMF) as an adjunct therapy for pain management in interstitial cystitis/bladder pain syndrome								INTERNATIONAL UROGYNECOLOGY JOURNAL				33	3			487	491				10.1007/s00192-021-04862-3					JUN 2021		Review	MAR 2022	2022	Introduction and hypothesis Patients with interstitial cystitis/bladder pain syndrome (IC/BPS) often experience chronic pelvic and even systemic pain that can be difficult to clinically manage. Pulsed electromagnetic field (PEMF) therapy, a non-invasive strategy that has shown significant efficacy for pain reduction in other chronic pain conditions, may provide benefit for pain management in pati…									0
J	Chiengthong, Keerati; Ruanphoo, Purim; Chatsuwan, Tanittha; Bunyavejchevin, Suvit					Bunyavejchevin, Suvit/0000-0003-3544-1837			Effect of vaginal estrogen in postmenopausal women using vaginal pessary for pelvic organ prolapse treatment: a randomized controlled trial								INTERNATIONAL UROGYNECOLOGY JOURNAL				33	7			1833	1838				10.1007/s00192-021-04821-y					MAY 2021		Article	JUL 2022	2022	Introduction and hypothesis Evidence and recommendations for the use of intravaginal estrogen for prevention of bacterial vaginosis and pessary-related complications are limited and controversial. We hypothesized that adding intravaginal estrogen to pessary use would decrease the incidence of bacterial vaginosis and other pessary-related complications. Methods A single-center, open-label, randomi…									2
J	Ekersund, J.; Samuelsson, E.; Lindholm, L.; Sjostrom, M.								A mobile app for the treatment of female mixed and urgency incontinence: a cost-effectiveness analysis in Sweden								INTERNATIONAL UROGYNECOLOGY JOURNAL				33	5			1273	1282				10.1007/s00192-022-05137-1					MAR 2022		Article	MAY 2022	2022	Introduction and hypothesis A previous randomized controlled trial (RCT) demonstrated that the app Tat II, for self-management of mixed urinary incontinence (MUI) and urgency urinary incontinence (UUI), yielded significant, clinically relevant improvements in symptom severity and quality of life (QoL) compared with a control group. We aimed to assess the cost-effectiveness of Tat II. Methods A co…									0
J	Ghaderi, Fariba; Bastani, Parvin; Hajebrahimi, Sakineh; Jafarabadi, Mohammad Asghari; Berghmans, Bary				Bastani, Parvin/AAJ-1737-2021; Ghaderi, Fariba/L-8599-2017; bastani, parvin/M-3660-2017; Hajebrahimi, Sakineh/AAY-6933-2020	Bastani, Parvin/0000-0002-7103-0683; Ghaderi, Fariba/0000-0003-4668-472X; Hajebrahimi, Sakineh/0000-0003-1494-7097			Pelvic floor rehabilitation in the treatment of women with dyspareunia: a randomized controlled clinical trial								INTERNATIONAL UROGYNECOLOGY JOURNAL				30	11	SI		1849	1855				10.1007/s00192-019-04019-3							Article	NOV 2019	2019	Introduction and hypothesisDyspareunia, the symptom of painful sexual intercourse, is a common sexual dysfunction in reproductive-aged women. Because of its multifactorial etiology, a multidisciplinary approach may be required to treat it. Musculoskeletal factors play an important role; thus, rehabilitating the pelvic floor and modifying the tone of the pelvic floor muscles (PFMs) may be an effec…									22
J	Arunachalam, Divya; Heit, Michael H.								Impact of postoperative instructions on physical activity following pelvic reconstructive surgery: a randomized controlled trial								INTERNATIONAL UROGYNECOLOGY JOURNAL				31	7			1337	1345				10.1007/s00192-020-04239-y					FEB 2020		Article	JUL 2020	2020	Introduction and hypothesis There is little information on the impact that postoperative instructions have on physical activity to help guide physicians in providing these recommendations after surgery. Our study objective was to evaluate the impact of postoperative instructions on physical activity. We hypothesized that there would be no differential effect of instructions on activity. Methods I…									7
J	Miller, Janis M.; Schimpf, Megan O.; Hawthorne, Kieran; Hortsch, Sarah B.; Garcia, Caroline; Smith, Abigail R.								Fluids affecting bladder urgency and lower urinary symptoms: results from a randomized controlled trial								INTERNATIONAL UROGYNECOLOGY JOURNAL				33	5			1329	1345				10.1007/s00192-022-05090-z					APR 2022		Article; Proceedings Paper	MAY 2022	2022	Introduction and hypothesis Caffeinated, alcoholic, artificially sweetened, carbonated, and acidic beverages are pervasive and consumed in large quantities. Reputedly, these beverages are irritating to the bladder and result in heightened void frequency, but prior studies lack control for intake volume. We tested the null hypothesis that women recruited from the community who demonstrate overacti…					41st Annual Scientific Meeting of the American-Urogynecologic-Society (AUGS) / Pelvic Floor Disorders (PFD) Week41st Annual Scientific Meeting of the American-Urogynecologic-Society (AUGS) / Pelvic Floor Disorders (PFD) Week	OCT 06-10, 2020OCT 06-10, 2020	Amer Urogynecol SocAmer Urogynecol Soc	ELECTR NETWORKELECTR NETWORK	0
J	Xie, Nansha; Hu, Zeyin; Ye, Zengjie; Xu, Qiong; Chen, Jie; Lin, Yan				Ye, Zeng-Jie/AAC-7540-2019	Ye, Zeng-Jie/0000-0002-4437-3947			A systematic review comparing early with late removal of indwelling urinary catheters after pelvic organ prolapse surgery								INTERNATIONAL UROGYNECOLOGY JOURNAL				32	6			1361	1372				10.1007/s00192-020-04522-y					SEP 2020		Review	JUN 2021	2021	Background An indwelling catheter is routinely used after pelvic organ prolapse surgery to prevent urinary retention. However, the timing of catheter removal remains controversial. Objectives To investigate the optimal timing of catheter removal following prolapse surgery. Methods Electronic databases including the Cochrane Center Controlled Test Center, Embase, CINAHL, MEDLINE, PubMed, Web of Sc…									0
J	Ehsani, Fatemeh; Sahebi, Nasrin; Shanbehzadeh, Sanaz; Arab, Amir Massoud; ShahAli, Shabnam				ShahAli, Shabnam/P-2908-2018; Ehsani, fatemeh/G-9992-2017	ShahAli, Shabnam/0000-0002-5126-9929; Ehsani, fatemeh/0000-0002-7528-973X			Stabilization exercise affects function of transverse abdominis and pelvic floor muscles in women with postpartum lumbo-pelvic pain: a double-blinded randomized clinical trial study								INTERNATIONAL UROGYNECOLOGY JOURNAL				31	1			197	204				10.1007/s00192-019-03877-1							Article	JAN 2020	2020	Introduction and hypothesis Lumbo-pelvic pain (LPP) is a common disorder in women after pregnancy due to ligament laxity and postural changes. Transverse abdominis (TrA) and pelvic floor muscle (PFM) activity is important for lumbo-pelvic stability. The purpose of this study was to compare the effect of stabilization exercise (SE) and general exercise (GE) on TrA and PFM muscle activity and pain …									11
J	Grimes, Cara L.; Schimpf, Megan O.; Wieslander, Cecilia K.; Sleemi, Ambereen; Doyle, Paula; Wu, You (Maria); Singh, Ruchira; Balk, Ethan M.; Rahn, David D.		Soc Gynecologic Surg SGS		Balk, Ethan/AAJ-2547-2020; Rahn, David/AAB-2551-2019; Grimes, Cara/T-1365-2019	Rahn, David/0000-0003-4775-2368; Grimes, Cara/0000-0001-5927-1663			Surgical interventions for posterior compartment prolapse and obstructed defecation symptoms: a systematic review with clinical practice recommendations								INTERNATIONAL UROGYNECOLOGY JOURNAL				30	9			1433	1454				10.1007/s00192-019-04001-z							Article; Proceedings Paper	SEP 2019	2019	Introduction and hypothesis Several posterior compartment surgical approaches are used to address posterior vaginal wall prolapse and obstructed defecation. We aimed to compare outcomes for both conditions among different surgical approaches. Methods A systematic review was performed comparing the impact of surgical interventions in the posterior compartment on prolapse and defecatory symptoms. M…					44th Annual Scientific Meeting of the Society-of-Gynecologic-Surgeons (SGS)44th Annual Scientific Meeting of the Society-of-Gynecologic-Surgeons (SGS)	MAR 11-14, 2018MAR 11-14, 2018	Soc Gynecol SurgSoc Gynecol Surg	Orlando, FLOrlando, FL	6
J	Wu, Chen; Newman, Diane K.; Palmer, Mary H.				Barker, Maegan/ABD-6702-2021				Unsupervised behavioral and pelvic floor muscle training programs for storage lower urinary tract symptoms in women: a systematic review								INTERNATIONAL UROGYNECOLOGY JOURNAL				31	12			2485	2497				10.1007/s00192-020-04498-9					SEP 2020		Review	DEC 2020	2020	Introduction and hypothesis This study synthesized the effects of unsupervised behavioral and pelvic floor muscle training (B-PFMT) programs on outcomes relevant to women's storage lower urinary tract symptoms (LUTS) and pelvic floor muscle strength (PFMS). Methods PubMed, CINAHL, Web of Science, and PsycINFO were searched since their inception to August 6, 2019. Randomized controlled trials (RCT…									6
J	Maturana, Ana P.; Palos, Claudia C.; Ghersel, Frederico R.; Fernandes, Cesar E.; Oliveira, Emerson				FERNANDES, CÉSAR E/O-4302-2015; Fernandes, Cesar Eduardo/O-4302-2015	FERNANDES, CÉSAR E/0000-0002-7426-7598; Fernandes, Cesar Eduardo/0000-0002-7796-6386; Maturana, Ana Paula/0000-0002-8020-9749			Randomized controlled trial comparing mini-sling with transobturator sling for the treatment of stress urinary incontinence								INTERNATIONAL UROGYNECOLOGY JOURNAL				31	9			1925	1931				10.1007/s00192-019-04145-y					NOV 2019		Article	SEP 2020	2020	Introduction and hypothesis Stress urinary incontinence (SUI) is the involuntary loss of urine on effort and is a condition that negatively interferes with various aspects of a woman's life. This study aimed to demonstrate the non-inferiority of the less invasive single-incision mini-sling (SIMS) method in objective and subjective cures in relation to tension-free transobturator tape (TOT) in two…									3
J	Braga, Andrea; Caccia, Giorgio; Regusci, Luca; Salvatore, Stefano; Papadia, Andrea; Serati, Maurizio					SERATI, MAURIZIO/0000-0002-8534-646X; Regusci, Luca/0000-0001-5966-3624			Mid-urethral sling in a day surgery setting: is it possible?								INTERNATIONAL UROGYNECOLOGY JOURNAL				31	4			817	821				10.1007/s00192-019-04159-6					NOV 2019		Article	APR 2020	2020	Introduction and hypothesis Several studies have shown that immediate catheter removal following pelvic surgery is associated with several advantages. The aim of this case-control study is to compare immediate versus delayed catheter removal following mid-urethral sling surgery, to determine if indwelling catheterisation is necessary after this procedure. The secondary outcomes were subjective an…									0
J	Dhariwal, Laura; Chiu, Stephanie; Salamon, Charbel								A urinary catheter valve is non-inferior to continuous bladder drainage with respect to post-operative UTIs: a randomized controlled trial								INTERNATIONAL UROGYNECOLOGY JOURNAL				32	6			1433	1439				10.1007/s00192-020-04436-9					JUL 2020		Article	JUN 2021	2021	Introduction and hypothesis Urinary tract infections (UTIs) are common with indwelling catheter use. Our primary aim was to compare UTI rates in women sent home after surgery with continuous bladder drainage versus a urinary catheter valve. Methods This was a non-inferiority prospective randomized controlled study between June 2016 to June 2019. Women who were being discharged home with a Foley c…									0
J	Giroux, Maria; Funk, Suzanne; Karreman, Erwin; Kamencic, Huse; Bhargava, Rashmi								A randomized comparison of training programs using a pelvic model designed to enhance pelvic floor examination in patients presenting with chronic pelvic pain								INTERNATIONAL UROGYNECOLOGY JOURNAL				32	2			423	431				10.1007/s00192-020-04487-y					SEP 2020		Article	FEB 2021	2021	Introduction Pelvic floor myalgia is a common cause and contributor to chronic pelvic pain [Neurourol Urodyn 4:984-1008 (2017)]. The purpose of this study was to compare in-person versus video-based teaching methods of a comprehensive assessment of the pelvic floor musculature on a pelvic model. Methods A randomized controlled trial of 46 participants was conducted. The participants were randomiz…									1
J	Hagovska, Magdalena; Svihra, Jan; Breza, Jan, Jr.; Dubravicky, Jozef; Vargovcak, Marek				Svihra, Jan/ABD-8755-2020	Svihra, Jan/0000-0003-0164-6359; Hagovska, Magdalena/0000-0002-3666-6256			A randomized, intervention parallel multicentre study to evaluate duloxetine and innovative pelvic floor muscle training in women with uncomplicated stress urinary incontinence-the DULOXING study								INTERNATIONAL UROGYNECOLOGY JOURNAL				32	1			193	201				10.1007/s00192-020-04516-w					AUG 2020		Article	JAN 2021	2021	Introduction and hypothesis The aim of our study was to evaluate the effect of a combination of innovative pelvic floor muscle training (iPFMT) and duloxetine compared with the use of duloxetine alone on women with stress urinary incontinence (SUI) after 12 weeks of treatment.Methods We conducted a parallel multicentre study with randomized intervention in 45 national urological outpatient clinic…									2
J	Li, Meixuan; Xing, Xin; Yao, Liang; Wang, Xiaoqin; He, Wenbo; Wang, Meng; Li, Huijuan; Xun, Yangqin; Yan, Peijing; Hui, Xu; Yang, Xinmin; Yang, Kehu					Yan, Peijing/0000-0001-5525-2465			The effect of bladder catheterization on the incidence of urinary tract infection in laboring women with epidural analgesia: a meta-analysis of randomized controlled trials								INTERNATIONAL UROGYNECOLOGY JOURNAL				30	9			1419	1427				10.1007/s00192-019-03904-1							Review	SEP 2019	2019	Introduction and hypothesis There is conflicting evidence on whether intermittent catheterization (IC) is less associated with urinary tract infection (UTI) and more likely to prevent urinary retention than continuous catheterization (CC). We aimed to compare the effect of IC with that of CC on the incidence of postpartum UTI, urinary retention and hemorrhage in laboring women with epidural analg…									2
J	Ankarcrona, Victoria; Karlstrom, Sofie; Sylvan, Sissela; Starck, Marianne; Jonsson, Maria; Wendel, Sophia Brismar				Brismar Wendel, Sophia/AFS-4418-2022	Brismar Wendel, Sophia/0000-0002-9401-8062; Liversedge Ankarcrona, Victoria/0000-0001-5201-009X			Episiotomy in vacuum extraction, do we cut the levator ani muscle? A prospective cohort study								INTERNATIONAL UROGYNECOLOGY JOURNAL				33	12			3391	3399				10.1007/s00192-022-05188-4					APR 2022		Article	DEC 2022	2022	Introduction and hypothesis Vaginal delivery may lead to levator ani muscle (LAM) injury or avulsion. Episiotomy may reduce obstetric anal sphincter injury in operative vaginal delivery, but may increase the risk of LAM injury. Our aim was to assess whether lateral episiotomy in vacuum extraction (VE) in primiparous women causes LAM injury. Methods A prospective cohort study of 58 primiparous wom…									0
J	Fernandez-Gonzalez, Sergi; Martinez Franco, Eva; Martinez-Cumplido, Ruben; Molinet Coll, Cristina; Ojeda Gonzalez, Funesanta; Gomez Roig, Maria Dolores; Amat Tardiu, Lluis					Molinet Coll, Cristina/0000-0002-1775-4509			Reducing postoperative catheterisation after anterior colporrhaphy from 48 to 24 h: a randomised controlled trial								INTERNATIONAL UROGYNECOLOGY JOURNAL				30	11	SI		1897	1902				10.1007/s00192-018-3818-9							Article; Proceedings Paper	NOV 2019	2019	Introduction and hypothesis There is a distinct lack of literature on postoperative management after anterior colporrhaphy (AC). Our traditional postoperative protocol consisted of 24 h of indwelling catheterisation followed by 24 h of self-intermittent catheterisation. We hypothesised that a new protocol consisting of only 24 h of indwelling catheterisation might produce better results without a…					EUGA CongressEUGA Congress	20172017	EUGAEUGA	Barcelona, SPAINBarcelona, SPAIN	3
J	Bo, Kari; Angles-Acedo, Sonia; Batra, Achla; Braekken, Ingeborg Hoff; Chan, Yi Ling; Jorge, Cristine Homsi; Kruger, Jennifer; Yadav, Manisha; Dumoulin, Chantale				Homsi Jorge, Cristine/H-5973-2016	Homsi Jorge, Cristine/0000-0002-4956-4611			International urogynecology consultation chapter 3 committee 2; conservative treatment of patient with pelvic organ prolapse: Pelvic floor muscle training								INTERNATIONAL UROGYNECOLOGY JOURNAL				33	10			2633	2667				10.1007/s00192-022-05324-0					AUG 2022		Article	OCT 2022	2022	Introduction and hypothesis This manuscript from Chapter 3 of the International Urogynecology Consultation (IUC) on Pelvic Organ Prolapse (POP) describes the current evidence and suggests future directions for research on the effect of pelvic floor muscle training (PFMT) in prevention and treatment of POP. Methods An international group of four physical therapists, four urogynecologists and one m…									2
J	Botros, Carolyn; Lozo, Svjetlana; Iyer, Shilpa; Warren, Alexandra; Goldberg, Roger; Tomezsko, Janet; Sasso, Karen; Sand, Peter; Gafni-Kane, Adam; Biener, Adam; Botros-Brey, Sylvia				Botros-Brey, Sylvia/ABD-8855-2021	Botros-Brey, Sylvia/0000-0001-7100-332X			Methenamine hippurate compared with trimethoprim for the prevention of recurrent urinary tract infections: a randomized clinical trial								INTERNATIONAL UROGYNECOLOGY JOURNAL				33	3			571	580				10.1007/s00192-021-04849-0					JUN 2021		Review	MAR 2022	2022	Introduction and hypothesis The objective was to find an alternative treatment to a low-dose antibiotic for the prevention of recurrent urinary tract infections (UTI) and to evaluate the difference in rates of reinfection within 1 year when treated with methenamine hippurate for prophylaxis compared with trimethoprim. Methods We present a non-blinded randomized trial comparing methenamine hippura…									5
J	Dequirez, Pierre-Luc; Biardeau, Xavier					Dequirez, Pierre-Luc/0000-0003-0921-1253			Randomized clinical trials assessing third-line therapies to treat non-neurogenic overactive bladder syndrome: a review about methodology								INTERNATIONAL UROGYNECOLOGY JOURNAL				32	10			2603	2618				10.1007/s00192-021-04688-z					MAR 2021		Review	OCT 2021	2021	Introduction and hypothesis Using similar methodologies and outcome measures is crucial to allow pertinent literature reviews and meta-analyses. Therefore, this scoping review aims to compare methodologies of randomized clinical trials (RCTs) assessing the efficacy of third-line therapies to treat non-neurogenic OAB: intradetrusor onabotulinumtoxinA (BoNTA) injections, sacral neuromodulation (SNM…									0
J	Drost, Larissa Esmeralda; Stegeman, Marjan; Gerritse, Maria B. E.; Franx, Arie; Vos, M. Caroline; Lamers, Romy E. D.; Ezendam, Nicole P. M.; Dam, Anika; Schrickx, Jan; van Wijk, Heidy F.								A web-based decision aid for shared decision making in pelvic organ prolapse: the SHADE-POP trial								INTERNATIONAL UROGYNECOLOGY JOURNAL													10.1007/s00192-022-05405-0					NOV 2022		Article; Early Access		2022	Introduction and hypothesis Among women worldwide, pelvic organ prolapse (POP) is a common problem. There are three different treatment options for POP: pelvic floor muscle therapy, pessary treatment and prolapse surgery. As none of the three treatment options is clearly superior, shared decision making (SDM) is very important. A decision aid (DA) is known to facilitate patient participation and …									0
J	Kowalski, Joseph T.; Genadry, Rene; Ten Eyck, Patrick; Bradley, Catherine S.								A randomized controlled trial of permanent vs absorbable suture for uterosacral ligament suspension								INTERNATIONAL UROGYNECOLOGY JOURNAL				32	4			785	790				10.1007/s00192-020-04244-1					FEB 2020		Article	APR 2021	2021	Introduction and hypothesis Uterosacral ligament suspension (USLS) is a common procedure for apical pelvic organ prolapse. The procedure has been described using only permanent suture, only absorbable suture and a combination of permanent and absorbable suture. We hypothesized that the use of absorbable suture is not inferior to the use of permanent suture. Methods All women undergoing USLS betwe…									7
J	Sobhgol, Sahar Sadat; Smith, Caroline A.; Dahlen, Hannah Grace				Dahlen, Hannah/V-1034-2019	Dahlen, Hannah/0000-0002-4450-3078			The effect of antenatal pelvic floor muscle exercises on labour and birth outcomes: a systematic review and meta-analysis								INTERNATIONAL UROGYNECOLOGY JOURNAL				31	11			2189	2203				10.1007/s00192-020-04298-1					JUN 2020		Review	NOV 2020	2020	Introduction and hypothesis The current data on the effectiveness of antenatal pelvic floor muscle exercises (PFME) on childbirth outcomes are limited. Therefore, in this study the effect of antenatal PFMEs on labour and birth outcomes was assessed by undertaking a meta-analysis.Methods Databases were systematically searched from 1988 until June 2019. Randomised controlled trials (RCTs) and quasi…									6
J	Sassani, Jessica C.; Kantartzis, Kelly; Wu, Liwen; Fabio, Anthony; Zyczynski, Halina M.								Bowel preparation prior to minimally invasive sacrocolpopexy: a randomized controlled trial								INTERNATIONAL UROGYNECOLOGY JOURNAL				31	7			1305	1313				10.1007/s00192-019-04120-7							Article	JUL 2020	2020	Introduction and hypothesis The objective was to determine if a bowel preparation prior to minimally invasive sacrocolpopexy (MIS) influences post-operative constipation symptoms. We hypothesized that women who underwent a bowel preparation would have an improvement in post-operative defecatory function. Methods In this randomized controlled trial, women undergoing MIS received a pre-operative bo…									2
J	Dieb, Amira S.; Shoab, Amira Y.; Nabil, Hala; Gabr, Amir; Abdallah, Ahmed A.; Shaban, Mona M.; Attia, Ahmed H.				Dieb, Amira/AAO-2919-2021	Dieb, Amira/0000-0003-3517-6324			Perineal massage and training reduce perineal trauma in pregnant women older than 35 years: a randomized controlled trial								INTERNATIONAL UROGYNECOLOGY JOURNAL				31	3	SI		613	619				10.1007/s00192-019-03937-6							Article	MAR 2020	2020	Introduction and hypothesis The aim of this study was to evaluate the effectiveness of perineal massage, pelvic floor muscle training (PFMT) and a pelvic floor dysfunction (PFD) prevention educational program in pregnant women above the age of 35 years to prevent perineal tear and episiotomy. Methods A randomized parallel assignment study involved two groups of pregnant women at the obstetrics ou…									12
J	Torres, Maria Jimenez; Beitl, Klara; Jimenez, Julia Hummel; Mayer, Hanna; Zehetmayer, Sonja; Umek, Wolfgang; Veit-Rubin, Nikolaus				Veit-Rubin, Nikolaus/C-3128-2016	Veit-Rubin, Nikolaus/0000-0002-2102-9254; Zehetmayer, Sonja/0000-0001-6863-7997			Benefit of a nurse-led telephone-based intervention prior to the first urogynecology outpatient visit: a randomized-controlled trial								INTERNATIONAL UROGYNECOLOGY JOURNAL				32	6			1489	1495				10.1007/s00192-020-04318-0					MAY 2020		Article	JUN 2021	2021	Introduction and hypothesis Triage has become a valid tool to reduce workload during the first consultation in a specialized clinic. A nurse-led telephone intervention prior to the first urogynecologic visit reduces visit duration and increases patients' and physicians' satisfaction. Methods All patients scheduled for their very first visit were recruited. They were randomized into an interventio…									2
J	Yildirim, Ozge Oz; Avci, Ilknur Aydin; Yildirim, Eren; Bostanci, Yakup				Aydin avci, ilknur/E-2976-2012	Aydin avci, ilknur/0000-0002-5379-3038; OZ YILDIRIM, Ozge/0000-0003-4810-563X; Bostanci, Yakup/0000-0001-5970-9557			The effect of the Incontinence Health Belief Development Program on women's urinary incontinence awareness and health beliefs: a randomized controlled trial								INTERNATIONAL UROGYNECOLOGY JOURNAL													10.1007/s00192-022-05343-x					SEP 2022		Article; Early Access		2022	Introduction and hypothesis This study is aimed at determining the effects of the Incontinence Health Belief Development Program (IHBDP) on the urinary incontinence awareness and health beliefs of women in the pre-menopausal period. Methods This randomized controlled study was conducted in 160 eligible women. The pre-test and post-test data of the study were collected from experimental and contro…									0
J	Liao, Christina; Laus, Katharina; Yazdany, Tajnoos					Laus, Katharina/0000-0002-5665-0059			Randomized trial of an enhanced consultation versus standard consultation for prolapse: impact on patient satisfaction								INTERNATIONAL UROGYNECOLOGY JOURNAL				33	7			1967	1971				10.1007/s00192-021-04959-9					SEP 2021		Article	JUL 2022	2022	Introduction and hypothesis Optimal counseling techniques for Spanish-speaking patients with low health literacy and pelvic organ prolapse (POP) is unknown. We hypothesize that with use of an enhanced consultation (EC) strategy, patient satisfaction with their knowledge of prolapse will improve compared with a standard consultation (SC). Methods We conducted a randomized controlled trial of an EC…									0
J	Thompson, Jennifer C.; Cichowski, Sara B.; Rogers, Rebecca G.; Qeadan, Fares; Zambrano, Julissa; Wenzl, Cynthia; Jeppson, Peter C.; Dunivan, Gena C.; Komesu, Yuko M.				Cichowski, Sara/AAD-9400-2020; Qeadan, Fares/ABD-3131-2020; Qeadan, Fares/B-9482-2014	Qeadan, Fares/0000-0002-3376-220X			Outpatient visits versus telephone interviews for postoperative care: a randomized controlled trial								INTERNATIONAL UROGYNECOLOGY JOURNAL				30	10			1639	1646				10.1007/s00192-019-03895-z							Article	OCT 2019	2019	Introduction and hypothesis Our aim was to determine whether postoperative telephone follow-up was noninferior to in-person clinic visits based on patient satisfaction. Secondary outcomes were safety and clinical outcomes. Methods Women scheduled for pelvic surgery were recruited from a single academic institution and randomized to clinic or telephone follow-up. The clinic group returned for visi…									32
J	Bataller, Eduardo; Ros, Cristina; Angles, Sonia; Gallego, Miriam; Espuna-Pons, Montserrat; Carmona, Francisco				Carmona, Francisco/AAT-1363-2020				Anatomical outcomes 1year after pelvic organ prolapse surgery in patients with and without a uterus at a high risk of recurrence: a randomised controlled trial comparing laparoscopic sacrocolpopexy/cervicopexy and anterior vaginal mesh								INTERNATIONAL UROGYNECOLOGY JOURNAL				30	4			545	555				10.1007/s00192-018-3702-7							Article	APR 2019	2019	Introduction and hypothesisFew studies have compared the different approaches of mesh surgery in patients with severe pelvic organ prolapse (POP). In addition to laparoscopic sacrocolpopexy/cervicopexy (LSC-Cx), anterior vaginal mesh (AVM) may be an effective approach for correcting anterior vaginal wall associated with apical POP in women with advanced POP.MethodsA randomised controlled trial (R…									14
J	Hou, Dong; Li, Zhaoyuan; Peng, Shouxin; Liang, Wei					Liang, Wei/0000-0002-4725-9605; Li, Zhaoyuan/0000-0003-2070-522X			Effect of urinary catheter removal on different time after hysterectomy: a network meta-analysis								INTERNATIONAL UROGYNECOLOGY JOURNAL				33	9			2367	2378				10.1007/s00192-021-05067-4					JAN 2022		Review	SEP 2022	2022	Introduction and hypothesis The optimal timing for removing urinary catheters is controversial for patients undergoing total hysterectomy. This study aimed to evaluate the optimal time for removing urinary catheters post-hysterectomy. Methods We searched multiple databases from inception till December 31, 2020, for all randomized trials evaluating the timing of catheter removal following hysterec…									0
J	Latif, Dina; Darweesh, Fatma Faisal; Osman, Omneya M.; Abdelhakim, Ahmed Mohamed; Nabil, Hala; Ashour, Ahmed S. A.								Oral tramadol versus oral celecoxib for analgesia after mediolateral episiotomy repair in obese primigravidae: a randomized controlled trial								INTERNATIONAL UROGYNECOLOGY JOURNAL				32	9			2465	2472				10.1007/s00192-020-04411-4					JUL 2020		Article	SEP 2021	2021	Introduction and hypothesis A variety of pharmacological and non-pharmacological interventions have been investigated, with the goal of relieving pain after post-episiotomy repair. We aimed to compare the efficacy of tramadol versus celecoxib orally in reducing pain after mediolateral episiotomy repair in obese primigravidae undergoing spontaneous vaginal delivery. Methods We conducted a randomiz…									0
J	Alkis, Okan; Ozlu, Aysun; Kartal, Ibrahim Guven; Sevim, Mehmet; Baser, Aykut; Aras, Bekir				kartal, ibrahim/AAB-8322-2020; alkis, okan/AAC-3356-2020; baser, aykut/D-5250-2019; Aras, Bekir/W-1653-2017	kartal, ibrahim/0000-0002-2313-3522; alkis, okan/0000-0001-6116-9588; baser, aykut/0000-0003-0457-512X; ozlu, aysun/0000-0002-1912-6039; Aras, Bekir/0000-0002-7020-8830; sevim, mehmet/0000-0002-7571-7669			How effectively do we apply first-line treatment in overactive bladder?								INTERNATIONAL UROGYNECOLOGY JOURNAL				33	8			2299	2306				10.1007/s00192-022-05279-2					JUL 2022		Article	AUG 2022	2022	Introduction and hypothesis We aimed to reveal the effectiveness of the combination of behavioral therapy (BT), drug therapy, and pelvic floor muscle training (PFMT) in patients with the diagnosis of overactive bladder (OAB) who did not respond to drug therapy. Methods Seventy female patients aged between 18 and 65 years diagnosed with wet-type OAB, who did not respond to drug therapy, were inclu…									0
J	Slongo, Helena; Lunardi, Ana Lygia B.; Riccetto, Cassio L. Z.; Machado, Helymar C.; Juliato, Cassia R. T.				Juliato, Cassia R T/D-4447-2012	Juliato, Cassia R T/0000-0003-3197-1195			Microablative radiofrequency versus pelvic floor muscle training for stress urinary incontinence: a randomized controlled trial								INTERNATIONAL UROGYNECOLOGY JOURNAL				33	1			53	64				10.1007/s00192-021-04758-2					APR 2021		Article	JAN 2022	2022	Introduction and hypothesis The efficacy of radiofrequency (RF) in stress urinary incontinence (SUI) is as yet unknown. The aim was to compare the effect of fractional microablative RF and pelvic floor muscle training (PFMT) against the combination of both therapies (RF + PFMT) in the SUI and on genitourinary syndrome (GSM). Methods This was a three-arm randomized clinical trial including 117 cli…									2
J	Graefe, F.; Schwab, F.; Tunn, R.					Graefe, Flora/0000-0002-5132-6487			Double-layered anterior colporrhaphy (DAC)-video and mid-term follow-up of 60 patients								INTERNATIONAL UROGYNECOLOGY JOURNAL													10.1007/s00192-022-05216-3					MAY 2022		Article; Early Access		2022	Introduction and hypothesis Anterior colporrhaphy (AC) exhibits high recurrence rates, and this issue is not appropriately addressed by alloplastic material, which often necessitates reoperation. Aiming to improve the anatomical cure rate, we implemented double-layered anterior colporrhaphy (DAC). With a retrospective investigation, precise description and video of the surgical technique, we want…									0
J	Halder, Gabriela E.; Rogers, Rebecca G.; Brown, Heidi W.; Kenton, Kimberly S.; Carlsson, Eva; White, Amanda; Caldwell, Lauren; High, Rachel; Constantine, Melissa L.								Validation of the Surgical Preparedness Assessment in women with pelvic floor disorders								INTERNATIONAL UROGYNECOLOGY JOURNAL													10.1007/s00192-022-05418-9					DEC 2022		Article; Early Access		2022	Introduction and hypothesisWe sought to further develop and validate the Surgical Preparedness Assessment (SPA) scale to evaluate patient preparedness for urogynecological surgery. MethodsThis was a planned ancillary analysis of a randomized controlled trial (RCT) evaluating the impact of a preoperative telehealth call on patient preparedness for urogynecological surgery. Patients completed the P…									0
J	He, Qing; Li, Boya; Zhang, Chi; Zhang, Jie; Luo, Deyi; Wang, Kunjie								Treatment for refractory overactive bladder: a systematic review and meta-analysis of sacral neuromodulation and onabotulinumtoxinA								INTERNATIONAL UROGYNECOLOGY JOURNAL				32	3			477	484				10.1007/s00192-020-04427-w					JUL 2020		Review	MAR 2021	2021	Introduction and hypothesis This systematic review and meta-analysis aim to evaluate the outcomes between SNM and BTX in the treatment of refractory OAB. Methods PubMed, Embase, and CENTRAL were comprehensively searched from their inception to December 2019. Randomized and nonrandomized controlled trials evaluating OAB patients who underwent SNM and BTX were included. Data extraction and quality …									8
J	Woodburn, Katherine L.; El Haraki, Amr Sherif; Sokol, Andrew, I; Gutman, Robert E.; Matthews, Catherine A.					Woodburn, Katherine/0000-0003-3901-9043			Mesh Exposure Following Vaginal Versus Laparoscopic Hysterectomy at the Time of Sacrocolpopexy								INTERNATIONAL UROGYNECOLOGY JOURNAL				33	11			3213	3220				10.1007/s00192-022-05093-w					FEB 2022		Article	NOV 2022	2022	Introduction and hypothesis To compare vaginal mesh exposure rates, adverse events and composite failure within 1 year postoperatively in patients who undergo vaginal hysterectomy with vaginal mesh attachment (TVH) versus laparoscopic hysterectomy with abdominal mesh attachment (TLH) for minimally invasive sacrocolpopexy. Methods This multicenter retrospective cohort study is a secondary analysis…									1
J	Doumouchtsis, Stergios K.; Loganathan, Jemina; Fahmy, John; Falconi, Gabriele; Rada, Maria; Elfituri, Abdullatif; Haddad, Jorge Milhem; Pergialiotis, Vasilios; Betschart, Cornelia		Chorus Int Collaboration Harmonisi		Pergialiotis, Vasilios/H-3772-2019; Rada, Maria Patricia/HII-9548-2022; Doumouchtsis, Stergios/I-5984-2014; Betschart, Cornelia/E-6756-2013	Pergialiotis, Vasilios/0000-0003-4510-1633; Rada, Maria Patricia/0000-0003-4128-7477; Doumouchtsis, Stergios/0000-0002-0404-6335; Betschart, Cornelia/0000-0002-0467-0170; Fahmy, John/0000-0002-5571-1462			Patient-reported outcomes and outcome measures in childbirth perineal trauma research: a systematic review								INTERNATIONAL UROGYNECOLOGY JOURNAL				32	7			1695	1706				10.1007/s00192-021-04820-z					JUN 2021		Review	JUL 2021	2021	Introduction and hypothesis In evaluating the effectiveness of interventions in perineal trauma research, outcomes reported by patients should have a prominent focus. There is no international consensus regarding the use of either patient-reported outcomes (PROs) or tools used to determine these outcomes (patient-reported outcome measures, PROMs). The objective was to evaluate the selection, repo…									4
J	Sagi-Dain, Lena; Kreinin-Bleicher, Inna; Shkolnik, Chen; Bahous, Rabia; Sagi, Shlomi					Sagi-Dain, Lena/0000-0002-0883-2130			In women with spontaneous vaginal delivery, repair of perineal tears might be easier compared to episiotomy								INTERNATIONAL UROGYNECOLOGY JOURNAL				32	7			1727	1732				10.1007/s00192-020-04642-5					JAN 2021		Article	JUL 2021	2021	Introduction and hypothesis To examine a common assumption that suturing of episiotomy, a straight performer-controlled incision, might be easier compared to repair of unpredictable spontaneous perineal tears. Methods Data for this study were collected prospectively, as part of a randomized controlled trial examining the outcomes of episiotomy avoidance. Suturing characteristics were compared bet…									0
J	Zhu, Dai; Xia, Zhijun; Yang, Zhiqi				yang, zhiqi/GZL-3610-2022; Zhu, Dai/ABD-3546-2021	Zhu, Dai/0000-0002-1529-625X			Effectiveness of physiotherapy for lower urinary tract symptoms in postpartum women: systematic review and meta-analysis								INTERNATIONAL UROGYNECOLOGY JOURNAL				33	3			507	521				10.1007/s00192-021-04939-z					JUL 2021		Review	MAR 2022	2022	Introduction and hypothesis The efficacy of physiotherapy for postpartum lower urinary tract symptoms (LUTS) has attracted considerable research interest. In the current study we evaluated the efficacy and safety of pelvic floor muscle training (PFMT) combined with biofeedback (BF), electrical stimulation (ES) therapy, or both for postpartum LUTS. Methods PUBMED, EMBASE, Web of Science, Cochrane …									0
J	Yetiskin, Gurbet; Dinc Kaya, Husniye				Dinç, Hüsniye/D-1668-2019; YILMAZ, Tulay/D-1830-2019	Dinç, Hüsniye/0000-0002-8461-643X; YILMAZ, Tulay/0000-0002-3706-3844			The effect of pelvic floor muscle exercises applied during pregnancy on genito-pelvic pain level in postpartum period								INTERNATIONAL UROGYNECOLOGY JOURNAL				33	10			2791	2799				10.1007/s00192-022-05225-2					JUN 2022		Article	OCT 2022	2022	Introduction and hypothesis The goal of the study is to determine the effect of pelvic floor muscle exercises on genito-pelvic pain levels during the postpartum period.Methods The data of the study, which was carried out in a randomized controlled experimental design, were collected in the antenatal policlinic of a public hospital from June-December 2019. There were 60 pregnant women in the exper…									0
J	Frederice, Claudia Pignatti; Oliveira Brito, Luiz Gustavo; Varella Pereira, Glaucia Miranda; Barbosa Lunardi, Anna Lygia; Teatin Juliato, Cassia Raquel				Juliato, Cassia R T/D-4447-2012; Brito, Luiz Gustavo/H-3228-2012	Juliato, Cassia R T/0000-0003-3197-1195; Brito, Luiz Gustavo/0000-0002-7364-4718			Interventional treatment for myofascial pelvic floor pain in women: systematic review with meta-analysis								INTERNATIONAL UROGYNECOLOGY JOURNAL				32	5			1087	1096				10.1007/s00192-021-04725-x					FEB 2021		Review	MAY 2021	2021	Introduction and hypothesis Female myofascial pain (MFP) of the pelvic floor muscles (PFM) is a subtype of chronic pelvic pain associated with urinary, anorectal, and sexual symptoms, such as dyspareunia. Treatment remains poorly discussed, and we hypothesized that different treatments could improve outcomes versus placebo or no treatment.Methods A systematic review (CRD 42020201419) was performe…									2
J	Vikstrom, Nils Hansson; Wasteson, Elisabet; Lindam, Anna; Samuelsson, Eva				Barker, Maegan/ABD-6702-2021	Samuelsson, Eva/0000-0002-8549-0007			Anxiety and depression in women with urinary incontinence using E-health								INTERNATIONAL UROGYNECOLOGY JOURNAL				32	1			103	109				10.1007/s00192-020-04227-2					FEB 2020		Article	JAN 2021	2021	Introduction and hypothesis Previous studies have found high prevalence rates of anxiety and depression in women with urinary incontinence (UI). This study investigates the prevalence in women who had turned to eHealth for treatment of UI and identifies possible factors associated with depression. Methods We analyzed data from two randomized controlled trials evaluating eHealth treatment for UI, …									12
J	Reisch, Becca; Das, Rebekah; Gardner, Brynne; Overton, Katie					, Rebecca/0000-0003-1277-4049			Cognitive components of behavioral therapy for overactive bladder: a systematic review								INTERNATIONAL UROGYNECOLOGY JOURNAL				32	10			2619	2629				10.1007/s00192-021-04720-2					FEB 2021		Review	OCT 2021	2021	Introduction and hypothesis Behavioral therapy is the first-line treatment for overactive bladder (OAB); however, the cognitive components of behavioral therapy for OAB have not been evaluated. The purposes of this systematic review were to describe the cognitive components of behavioral therapy for OAB and evaluate their effectiveness as well as to describe their rationale and origins. Methods S…									3
J	Duong, Vi; Iwamoto, Aya; Pennycuff, Jon; Kudish, Bela; Iglesia, Cheryl					Duong, Vi/0000-0003-3122-4966			A systematic review of neurocognitive dysfunction with overactive bladder medications								INTERNATIONAL UROGYNECOLOGY JOURNAL				32	10			2693	2702				10.1007/s00192-021-04909-5					JUL 2021		Review	OCT 2021	2021	Introduction and hypothesis The aim of this study is to report cognitive dysfunction with commonly used antimuscarinic overactive bladder medications in patients suffering from overactive bladder disorder with and without baseline neurologic conditions. Methods We conducted an Ovid MEDLINE, Embase, and PsycINFO search from January 1998 to December 2018 using PRISMA guidelines. Eighteen studies me…									6
J	Tranoulis, Anastasios; Georgiou, Dimitra; Michala, Lina				Michala, Lina/ABC-1557-2021; Michala, Lina/AAZ-5774-2021	Michala, Lina/0000-0001-8629-9776			Laser treatment for the management of genitourinary syndrome of menopause after breast cancer. Hope or hype?								INTERNATIONAL UROGYNECOLOGY JOURNAL				30	11	SI		1879	1886				10.1007/s00192-019-04051-3							Article	NOV 2019	2019	Introduction and hypothesisFractional CO2 and vaginal erbium lasers have emerged as potential treatment options for genitourinary syndrome of menopause (GSM) in breast cancer (BC) survivors.MethodsWe conducted a systematic review of the literature to ascertain whether available evidence supports the efficacy and safety of laser treatment for GSM in BC patients. MEDLINE, Scopus and Cochrane Librar…									4
J	Kang, Jing; Sun, Yuanjie; Su, Tongsheng; Liu, Yan; Liang, Fengxia; Liu, Zhishun				Liang, Fenghua/HHM-3798-2022; Liang, Feng/GZK-4305-2022				Electroacupuncture for balanced mixed urinary incontinence: secondary analysis of a randomized non-inferiority controlled trial								INTERNATIONAL UROGYNECOLOGY JOURNAL				32	2			325	334				10.1007/s00192-020-04305-5					JUL 2020		Article	FEB 2021	2021	Introduction and hypothesis The aim was to investigate the effectiveness and safety of electroacupuncture (EA) in women with balanced mixed urinary incontinence (MUI) compared with PFMT plus solifenacin. Methods This is a secondary analysis of a randomized non-inferiority clinical trial. Seventy-nine patients with balanced MUI were randomly assigned to receive either 12-week EA with 24-week follo…									1
J	Kulkarni, Mugdha; Young, Natharnia; Lee, Joseph; Rosamilia, Anna					Kulkarni, Mugdha/0000-0001-5129-158X			Hysterectomy with uterosacral suspension or Uphold (TM) hysteropexy in women with apical prolapse: a parallel cohort study								INTERNATIONAL UROGYNECOLOGY JOURNAL				31	10			2137	2146				10.1007/s00192-020-04328-y					MAY 2020		Article	OCT 2020	2020	Introduction and hypothesis The aim was to compare objective and subjective cure rates between Uphold (TM) hysteropexy (HP) and vaginal hysterectomy (VH) with uterosacral suspension.Methods A sample size of 49 in each arm would be required to detect a clinical difference of 20% between the groups. Owing to delayed recruitment, this originally planned randomised controlled trial was changed to a p…									5
J	Bretschneider, C. Emi; Kenton, Kimberly; Geller, Elizabeth J.; Wu, Jennifer M.; Matthews, Catherine A.				Wu, Jennifer/GRX-1831-2022	Wu, Jennifer/0000-0002-4477-3932; Bretschneider, C. Emi/0000-0002-8129-9643			Pain after permanent versus delayed absorbable monofilament suture for vaginal graft attachment during minimally invasive total hysterectomy and sacrocolpopexy								INTERNATIONAL UROGYNECOLOGY JOURNAL				31	10			2035	2041				10.1007/s00192-020-04471-6					AUG 2020		Article	OCT 2020	2020	Objectives The objective was to evaluate pain and dyspareunia in women undergoing minimally invasive total hysterectomy and sacrocolpopexy (TLH + SCP) with a light-weight polypropylene mesh 1 year after surgery. Methods This is a planned secondary analysis of a randomized trial comparing permanent (Gore-Tex) versus absorbable suture (PDS) for vaginal attachment of a y-mesh (Upsylon (TM)) during T…									1
J	Alexandridis, Vasileios; Rudnicki, Martin; Jakobsson, Ulf; Teleman, Pia					Alexandridis, Vasileios/0000-0003-3899-9318			Adjustable mini-sling compared with conventional mid-urethral slings in women with urinary incontinence: a 3-year follow-up of a randomized controlled trial								INTERNATIONAL UROGYNECOLOGY JOURNAL				30	9			1465	1473				10.1007/s00192-019-04004-w							Article; Proceedings Paper	SEP 2019	2019	Introduction and hypothesis The aim of this study was to compare the long-term subjective outcomes of an adjustable single-incision sling (Ajust (R)) vs standard mid-urethral slings (SMUS) for the treatment of women with stress urinary incontinence. Methods This study was designed as a multicenter prospective randomized trial. Women under 60 years old with objectively verified stress urinary inco…					Bi-Annual Meeting of the Nordic-Urogynecological-AssociationBi-Annual Meeting of the Nordic-Urogynecological-Association	JAN 25-26, 2019JAN 25-26, 2019	Nordic Urogynecol AssocNordic Urogynecol Assoc	Copenhagen, DENMARKCopenhagen, DENMARK	2
J	Petros, Peter; Sivaslioglu, Akin; Bratila, Elvira; Bratila, Petre; Abendstein, Burghard				Bratila, Elvira/AGA-6109-2022	Petros, Peter/0000-0002-9611-3258; BRATILA, Elvira/0000-0002-2979-3433			A biomechanically based concept for a stronger obstetric anal sphincter repair								INTERNATIONAL UROGYNECOLOGY JOURNAL				31	11			2399	2403				10.1007/s00192-020-04350-0					JUN 2020		Article	NOV 2020	2020	Introduction and hypothesis This study emanates from the ISPP OASIS and fecal incontinence study group at the 2018 annual meeting of the International Society for Pelviperineology (ISPP) in Bucharest, Romania. The aim was to analyze the biomechanical factors leading to the breakdown of anal sphincter repair and to suggest a more robust technique for external anal sphincter (EAS) repair. Methods O…									0
J	Bach, Fiona L.; Sairally, B. Zeyah F.; Latthe, Pallavi								Effect of oestrogen therapy on faecal incontinence in postmenopausal women: a systematic review								INTERNATIONAL UROGYNECOLOGY JOURNAL				31	7			1289	1297				10.1007/s00192-020-04252-1							Review	JUL 2020	2020	Introduction and hypothesis Faecal incontinence (FI) is prevalent in postmenopausal women. Oestrogen receptors have been identified in the anal sphincter and have been implicated in the pathogenesis and potential treatment. We sought to evaluate the literature regarding the impact of local and systemic oestrogen therapy on FI in postmenopausal women. Methods A systematic review of all studies in …									3
J	Baer, Ronnie; Tene, Lea; Weintraub, Adi Y.; Kalichman, Leonid					Tene, Lea/0000-0003-3158-3846			The effect of vitamin D deficiency and supplementation on urinary incontinence: scoping review								INTERNATIONAL UROGYNECOLOGY JOURNAL				33	5			1083	1090				10.1007/s00192-021-04963-z					SEP 2021		Review	MAY 2022	2022	Introduction and hypothesis Vitamin D receptors are found in skeletal and smooth muscle cells throughout the body, specifically in the bladder detrusor muscle. We reviewed the current literature on the association between vitamin D deficiency and urinary incontinence (UI), and whether vitamin D supplementation plays a role in the treatment of UI symptoms. Methods We performed a scoping review of …									0
J	Lauterbach, Roy; Aharoni, Saar; Justman, Naphtali; Farago, Naama; Gruenwald, Ilan; Lowenstein, Lior					Lauterbach, Roy/0000-0002-1598-3586			The efficacy and safety of a single maintenance laser treatment for stress urinary incontinence: a double-blinded randomized controlled trial								INTERNATIONAL UROGYNECOLOGY JOURNAL				33	12			3499	3504				10.1007/s00192-022-05103-x					FEB 2022		Article	DEC 2022	2022	Introduction and hypothesis To evaluate the efficacy and safety of a single carbon dioxide (CO2) laser maintenance treatment in women previously treated successfully with laser for stress urinary incontinence (SUI), who have demonstrated a decline in treatment effect. Methods Women aged 40-70 years who experienced temporary significant improvement in symptoms following CO2 laser treatments for SU…									1
J	Uustal, Eva					Uustal, Eva/0000-0003-3299-8437			Pre-emptive digitally guided pudendal block after posterior vaginal repair								INTERNATIONAL UROGYNECOLOGY JOURNAL				32	8			2265	2271				10.1007/s00192-020-04488-x					SEP 2020		Article	AUG 2021	2021	Introduction and hypothesis The aim of this study was to establish if digitally guided pre-emptive pudendal block (PDB) reduces postoperative pain and facilitates recovery after posterior vaginal repair under local anesthesia and sedation. Methods We carried out a prospective, randomized, double-blind trial in an outpatient surgery facility. Forty-one women between 18 and 70 years of age, schedul…									2
J	Bo, Kari; Angles-Acedo, Sonia; Batra, Achla; Braekken, Ingeborg H.; Chan, Yi Ling; Jorge, Cristine Homsi; Kruger, Jennifer; Yadav, Manisha; Dumoulin, Chantale								Are hypopressive and other exercise programs effective for the treatment of pelvic organ prolapse?								INTERNATIONAL UROGYNECOLOGY JOURNAL													10.1007/s00192-022-05407-y					NOV 2022		Review; Early Access		2022	Introduction and hypothesis Pelvic floor muscle training (PFMT) is effective for the treatment of pelvic organ prolapse (POP), but other exercise programs have also been promoted and used. The aim of this review was to evaluate the effect of hypopressive and other exercise programs besides PFMT for POP. Methods A literature search was conducted on Ovid Medline, EMBASE, CINAHL, Cochrane, PEDro, an…									0
J	Kershaw, Victoria; Khunda, Aethele; McCormick, Carol; Ballard, Paul				Khunda, Aethele/AAT-9922-2021	Khunda, Aethele/0000-0003-4574-9675			The effect of percutaneous tibial nerve stimulation (PTNS) on sexual function: a systematic review and meta-analysis								INTERNATIONAL UROGYNECOLOGY JOURNAL				30	10			1619	1627				10.1007/s00192-019-04027-3							Review	OCT 2019	2019	Introduction Percutaneous tibial nerve stimulation (PTNS) is now an established treatment of pelvic floor dysfunction such as overactive bladder, faecal incontinence or voiding dysfunction. Prevalence of female sexual dysfunction is high in this group. We aim to examine the effect of PTNS on sexual function in this patient group by systematically reviewing the literature and pooling the data in a…									12
J	Huang, Zehao; Wu, Siyu; Yu, Ting; Hu, Ailing								Efficacy of telemedicine for urinary incontinence in women: a systematic review and meta-analysis of randomized controlled trials								INTERNATIONAL UROGYNECOLOGY JOURNAL				31	8			1507	1513				10.1007/s00192-020-04340-2					MAY 2020		Review	AUG 2020	2020	Objectives The systematic review and meta-analysis were performed to summarize the available evidence and assess the efficacy of telemedicine for urinary incontinence in women. Methods PUBMED, EMBASE, Web of Science, The Cochrane Library, CBM, CNKI, WanFang, and VIP databases were electronically searched to identify eligible studies updated to February 2020 to collect RCTs regarding the efficacy …									6
J	Barnes, H. C.; Akl, A.; Taege, S. K.; Brincat, C.; Brubaker, L.; Mueller, E. R.					Mueller, Elizabeth R./0000-0003-3069-4069			Using clinical estimate or catheter measurement of urethral mid-point result in similar retropubic mid-urethral sling position: a randomized trial								INTERNATIONAL UROGYNECOLOGY JOURNAL				33	12			3555	3561				10.1007/s00192-022-05167-9					MAR 2022		Article	DEC 2022	2022	Introduction and hypothesis The objective was to determine whether standardized, intraoperative urethral measurement improves retropubic mid-urethral sling (RPMUS) positioning and if the intraoperative position remains stable at 2 weeks postoperatively. Methods Participants undergoing a RPMUS were randomized to mid-urethral placement as per usual surgical care (no Foley catheter measurement, no-F…									0
J	Yang, Xiaowei; Zhang, Aixia; Sayer, Lynn; Bassett, Sam; Woodward, Sue					Yang, Xiaowei/0000-0002-1774-9400			The effectiveness of group-based pelvic floor muscle training in preventing and treating urinary incontinence for antenatal and postnatal women: a systematic review								INTERNATIONAL UROGYNECOLOGY JOURNAL				33	6			1407	1420				10.1007/s00192-021-04960-2					AUG 2021		Review	JUN 2022	2022	Introduction and hypothesis Urinary incontinence (UI) is prevalent in antenatal and postnatal women. Pelvic floor muscle training (PFMT) is the first-line treatment for UI. Group-based PFMT provides a way for professionals to deliver this intervention to more women who need to prevent and/or treat UI. This review aims to (1) assess the effectiveness of group-based PFMT in preventing and treating …									0
J	Reisenauer, Christl; Andress, Jurgen; Schoenfisch, Birgitt; Huebner, Markus; Brucker, Sara Yvonne; Lippkowski, Andrea; Beilecke, Kathrin; Marschke, Juliane; Tunn, Ralf				Huebner, Markus/ABB-1247-2020	Huebner, Markus/0000-0003-4906-7751			Absorbable versus non-absorbable sutures for vaginal mesh attachment during sacrocolpopexy: a randomized controlled trial								INTERNATIONAL UROGYNECOLOGY JOURNAL				33	2			411	419				10.1007/s00192-021-04853-4					JUN 2021		Article	FEB 2022	2022	Introduction and hypothesis The purpose of the study was to analyze anatomical and functional outcomes after sacrocolpopexy (SCP) for vaginal vault prolapse pelvic organ prolapse quantification (POPQ) II-III by random use of absorbable (Vicryl) and non-absorbable sutures (Ethibond) for vaginal mesh fixation. Methods This study was designed as a two-center randomized controlled study (RCT). The pr…									3
J	Zhang, Wenju; Cheon, Willy Cecilia; Zhang, Li; Wang, Xiaozhong; Wei, Yuzhen; Lyu, Chaoxia					Zhang, Wenju/0000-0002-2305-9377			Comparison of the effectiveness of sacrospinous ligament fixation and sacrocolpopexy: a meta-analysis								INTERNATIONAL UROGYNECOLOGY JOURNAL				33	1			3	13				10.1007/s00192-021-04823-w					JUN 2021		Review	JAN 2022	2022	Introduction and hypothesis Sacrocolpopexy and sacrospinous ligament fixation (SSLF) have been used for the restoration of apical support. Studies comparing sacrocolpopexy and SSLF have reported conflicting results. We aim to assess the current evidence regarding efficiency and the complications of sacrocolpopexy compared with SSLF. Methods We searched PubMed, Embase, and Cochrane Library and per…									7
J	Karp, Barbara Illowsky; Tandon, Hannah; Vigil, Deionna; Stratton, Pamela								Methodological approaches to botulinum toxin for the treatment of chronic pelvic pain, vaginismus, and vulvar pain disorders								INTERNATIONAL UROGYNECOLOGY JOURNAL				30	7			1071	1081				10.1007/s00192-018-3831-z							Review	JUL 2019	2019	Introduction and hypothesisBotulinum toxin (BoNT) is increasingly used for pain, especially with muscle spasm. We describe our methodology for BoNT treatment of chronic pelvic pain (CPP) in women and place it in the context of the literature on techniques for this use.MethodsDatabases were searched using terms botulinum toxin, pelvic pain, and vaginismus. Reports on vaginismus/vulvodynia/vestibul…									13
J	Chang, Chia-Lun; Chen, Chun-Hua; Chang, Shang-Jen					chang, shang-jen/0000-0003-1409-3853			Comparing the outcomes and effectiveness of robotic-assisted sacrocolpopexy and laparoscopic sacrocolpopexy in the treatment of pelvic organ prolapse								INTERNATIONAL UROGYNECOLOGY JOURNAL				33	2			297	308				10.1007/s00192-021-04741-x					MAR 2021		Article	FEB 2022	2022	Introduction and hypothesis Abdominal sacrocolpopexy is regarded as the gold standard for management of pelvic organ prolapse (POP). Nowadays, minimally invasive surgeries are preferred, and sacrocolpopexy can be performed using either a laparoscopic or robotic-assisted approach. The aim of the current study was to compare the efficacy and safety of robotic-assisted sacrocolpopexy (RASC) and lapa…									5
J	Angles-Acedo, Sonia; Ros-Cerro, Cristina; Escura-Sancho, Silvia; Palau-Pascual, M. Jose; Bataller-Sanchez, Eduardo; Espuna-Pons, Montserrat; Carmona-Herrera, Francisco								Female sexuality before and after sacrocolpopexy or vaginal mesh: is vaginal length one of the key factors?								INTERNATIONAL UROGYNECOLOGY JOURNAL				33	1			143	152				10.1007/s00192-021-04697-y					JUN 2021		Article	JAN 2022	2022	Introduction and hypothesis We aimed to demonstrate that laparoscopic sacrocolpopexy/cervicopexy (LSC-Cx) versus anterior vaginal mesh (AVM) results in a longer vaginal length without impacting sexual activity or function. Methods We performed a secondary analysis of sexual outcomes of a previous randomized control trial comparing LSC-Cx and AVM in 120 women (60/group) with symptomatic POP stage …									0
J	Dabaja, Hanin; Lauterbach, Roy; Matanes, Emad; Gruenwald, Ilan; Lowenstein, Lior								The safety and efficacy of CO(2)laser in the treatment of stress urinary incontinence								INTERNATIONAL UROGYNECOLOGY JOURNAL				31	8			1691	1696				10.1007/s00192-019-04204-4							Article	AUG 2020	2020	Introduction and hypothesis Conservative treatment is recommended as first-line therapy for stress urinary incontinence (SUI). We hypothesized that CO(2)laser treatment would demonstrate safety and efficacy for women with SUI. Methods A prospective, open-label, cohort study of 33 women (mean age 43 years) referred from a continence clinic after urologist/urogynecologist assessment, with a verifie…									8
J	Xu, Ping; Wang, Xiaojuan; Guo, Pingping; Zhang, Wei; Mao, Minna; Feng, Suwen								The effectiveness of eHealth interventions on female pelvic floor dysfunction: a systematic review and meta-analysis								INTERNATIONAL UROGYNECOLOGY JOURNAL				33	12			3325	3354				10.1007/s00192-022-05222-5					MAY 2022		Review	DEC 2022	2022	Introduction and hypothesis eHealth interventions represent a promising novel strategy in pelvic floor management for women. Nevertheless, the effectiveness of eHealth interventions among women with or at risk of pelvic floor dysfunction (PFD) has not been adequately discussed to date. This study aimed to determine the effectiveness of eHealth interventions in preventing and treating PFD among wo…									1
J	Zullo, Marzio Angelo; Schiavi, Michele Carlo; Luffarelli, Paolo; Prata, Giovanni; Di Pinto, Anna; Oliva, Cosimo								TVT-O vs. TVT-Abbrevo for stress urinary incontinence treatment in women: a randomized trial								INTERNATIONAL UROGYNECOLOGY JOURNAL				31	4			703	710				10.1007/s00192-019-04077-7							Article	APR 2020	2020	Introduction To compare the efficacy, safety and complications of the trans-obturator midurethral sling from inside to outside (TVT-O) and of the shorter trans-obturator midurethral sling (TVT-Abbrevo) for treatment of female SUI. Materials and methods One hundred fifty-eight recruited patients were randomized into either the TVT-O or TVT-Abbrevo group. Preoperative assessment included history an…									5
J	He, Li; Feng, Dan; Zha, Xi; Liao, Xiao-Yan; Gong, Zhao-Lin; Gu, Ding-Qian; Lin, Yong-Hong; Huang, Lu								Hysteropreservation versus hysterectomy in uterine prolapse surgery: a systematic review and meta-analysis								INTERNATIONAL UROGYNECOLOGY JOURNAL				33	7			1917	1925				10.1007/s00192-021-04913-9					JUL 2021		Review	JUL 2022	2022	Introduction and hypothesis Hysteropreservation and hysterectomy for uterine prolapse have been compared in several randomized controlled trials (RCTs), as the best treatment has not been definitively determined. This study aimed to summarize the available evidence in RCTs of hysteropreservation versus hysterectomy. Methods We performed electronic searches in the PubMed, Embase, Cochrane Library,…									1
J	Allegre, Lucie; Callewaert, Geertje; Alonso, Sandrine; Cornille, Arnaud; Fernandez, Herve; Eglin, Georges; de Tayrac, Renaud					alonso, sandrine/0000-0001-9838-0272; Callewaert, Geertje/0000-0003-0516-4007			Long-term outcomes of a randomized controlled trial comparing trans-obturator vaginal mesh with native tissue repair in the treatment of anterior vaginal wall prolapse								INTERNATIONAL UROGYNECOLOGY JOURNAL				31	4			745	753				10.1007/s00192-019-04073-x							Article	APR 2020	2020	Introduction and hypothesis The aim of this study was to report the long-term subjective and objective outcomes after transvaginal mesh (TVM) or native tissue repair. Methods Prospective, randomized, multicenter study conducted between April 2005 and December 2009 comparing anterior colporrhaphy with trans-obturator vaginal mesh (Pelvitex/Ugytex (R), Sofradim, Trevoux, France) for the treatment o…									8
J	Angles-Acedo, Sonia; Ros-Cerro, Cristina; Escura-Sancho, Silvia; Palau-Pascual, M. Jose; Bataller-Sanchez, Eduardo; Espuna-Pons, Montserrat; Carmona-Herrera, Francisco								Sexual activity and function in women with advanced stages of pelvic organ prolapse, before and after laparoscopic or vaginal mesh surgery								INTERNATIONAL UROGYNECOLOGY JOURNAL				32	5			1157	1168				10.1007/s00192-020-04406-1					AUG 2020		Article; Proceedings Paper	MAY 2021	2021	Introduction and hypothesis The differential impact of specific pelvic organ prolapse (POP) surgery on sexual activity and function is unknown. Our primary aim was to analyse sexual inactivity and function in women with symptomatic advanced stages of POP and the changes incurred after laparoscopic or vaginal mesh surgery. Methods We performed a secondary analysis of sexual outcomes of a previousl…					22nd Annual Congress of the European-Society-for-Sexual-Medicine22nd Annual Congress of the European-Society-for-Sexual-Medicine	JAN 23-25, 2020JAN 23-25, 2020	European Soc Sexual MedEuropean Soc Sexual Med	Prague, CZECH REPUBLICPrague, CZECH REPUBLIC	3
J	Hsu, Frances C.; Weeks, Chandler E.; Selph, Shelley S.; Blazina, Ian; Holmes, Rebecca S.; McDonagh, Marian S.					Hsu, Frances/0000-0001-9459-1195; Blazina, Ian/0000-0003-0164-6674; McDonagh, Marian/0000-0002-6911-268X			Updating the evidence on drugs to treat overactive bladder: a systematic review								INTERNATIONAL UROGYNECOLOGY JOURNAL				30	10			1603	1617				10.1007/s00192-019-04022-8							Review	OCT 2019	2019	Introduction Overactive bladder (OAB) is a common condition, increasing with age and affecting quality of life. While numerous OAB drugs are available, persistence is low. We evaluated evidence published since 2012 to determine if newer drugs provided better efficacy and harm profiles. Methods We searched MEDLINE and the Cochrane Library from 2012 to September 2018 using terms for included drugs …									18
J	Han, Xu; Shen, Haiyue; Chen, Jiming; Wu, Yi				Chen, Jiming/ABC-5146-2021	Han, Xu/0000-0002-6482-4581			Efficacy and safety of electrical stimulation for stress urinary incontinence in women: a systematic review and meta-analysis								INTERNATIONAL UROGYNECOLOGY JOURNAL				33	4			789	799				10.1007/s00192-021-04928-2					AUG 2021		Review	APR 2022	2022	Introduction and hypothesis This systematic review and meta-analysis was aimed at investigating the safety and short- and long-term efficacy of electrical stimulation (ES) in women with stress urinary incontinence (SUI). Methods PubMed, Embase, and the Cochrane database were searched for randomized controlled trials (RCTs) conducted up to 2020. Studies comparing ES with sham ES or no intervention…									4
J	Pereira, Glaucia Miranda Varella; Hosoume, Renato Sugahara; de Castro Monteiro, Marilene Vale; Juliato, Cassia Raquel Teatin; Brito, Luiz Gustavo Oliveira				Juliato, Cassia R T/D-4447-2012; Brito, Luiz Gustavo/H-3228-2012; hosoume, renato/AAO-2711-2020	Juliato, Cassia R T/0000-0003-3197-1195; Brito, Luiz Gustavo/0000-0002-7364-4718; hosoume, renato/0000-0002-4762-2574			Selective episiotomy versus no episiotomy for severe perineal trauma: a systematic review with meta-analysis								INTERNATIONAL UROGYNECOLOGY JOURNAL				31	11			2291	2299				10.1007/s00192-020-04308-2					APR 2020		Review	NOV 2020	2020	Introduction and hypothesis We hypothesized whether a non-episiotomy protocol or administration of selective episiotomy as an intrapartum intervention would modify the incidence of obstetric anal sphincter injuries (OASIS). Methods We registered this systematic review with the PROSPERO database (CRD42018111018). Prospective randomized controlled trials (RCTs) were included from databases until Fe…									4
J	Pizzoferrato, Anne-Cecile; Timoh, Krystel Nyangoh; Bader, Georges; Fort, Julie; Fritel, Xavier; Fauconnier, Arnaud				TiÃoh, Kryste Nyangoh/ABC-8309-2020; Pizzoferrato, Anne Cécile/AAO-9218-2020; FRITEL, Xavier/K-8566-2012	TiÃoh, Kryste Nyangoh/0000-0003-4751-9080; FRITEL, Xavier/0000-0002-4987-8127			Perineal ultrasound for the measurement of urethral mobility: a study of inter- and intra-observer reliability								INTERNATIONAL UROGYNECOLOGY JOURNAL				30	9			1551	1557				10.1007/s00192-019-03933-w							Article	SEP 2019	2019	Introduction and hypothesis Ultrasound measurement of urethral mobility is an attractive approach to directly visualize bladder neck descent (BND) during stress. BND assessed by transperineal ultrasound appears to be associated with stress urinary incontinence (SUI) severity. This study evaluated the inter- and intra-observer reliability of ultrasound BND measurement and its correlation with clin…									5
J	Fitz, Fatima Fani; Gimenez, Marcia Maria; Ferreira, Leticia de Azevedo; Perreira Matias, Mayanni Magda; Tezelli Bortolini, Maria Augusta; Castro, Rodrigo Aquino				Gimenez, Marcia Maria/AAG-4982-2021; Fitz, Fatima Fani/S-4033-2016	Gimenez, Marcia Maria/0000-0003-2016-593X; Fitz, Fatima Fani/0000-0002-6371-3193			Pelvic floor muscle training for female stress urinary incontinence: a randomised control trial comparing home and outpatient training								INTERNATIONAL UROGYNECOLOGY JOURNAL				31	5			989	998				10.1007/s00192-019-04081-x							Article	MAY 2020	2020	Introduction and hypothesis In the literature, it is suggested that supervised pelvic floor muscle training (PFMT) might be the first option treatment for female stress urinary incontinence (SUI). However, inadequate accessibility to health care and scarce individual resources may prevent adherence to the treatment. Our study is aimed at comparing the efficacy of performing PFMT in an outpatient …									7
J	Sahin, Nilay; Yesil, Hilal; Gorcan, Busra				ŞAHİN, Nilay/GVU-6923-2022	Yesil, Hilal/0000-0002-8291-1515			The effect of pelvic floor exercises performed with EMG biofeedback or a vaginal cone on incontinence severity, pelvic floor muscle strength, and quality of life in women with stress urinary incontinence: a randomized, 6-month follow-up study								INTERNATIONAL UROGYNECOLOGY JOURNAL				33	10			2773	2779				10.1007/s00192-021-05006-3					JAN 2022		Article	OCT 2022	2022	Introduction and hypothesis The objective was to assess the effectiveness of pelvic floor exercises performed with electromyographic (EMG) biofeedback or a vaginal cone on incontinence severity, muscle strength, social activity level, quality of life, treatment success, and treatment satisfaction in women with stress urinary incontinence (SUI). Methods This prospective, randomized study included …									3
J	Steures, Pieternel; Milani, Alfredo L.; van Rumpt-van de Geest, Deliana A.; Kluivers, Kirsten B.; Withagen, Mariella I. J.					Steures, Pieternel/0000-0002-1702-8021			Partially absorbable mesh or native tissue repair for pelvic organ prolapse: a randomized controlled trial								INTERNATIONAL UROGYNECOLOGY JOURNAL				30	4			565	573				10.1007/s00192-018-3757-5							Article	APR 2019	2019	Introduction and hypothesisThe objective was to compare medium-term efficacy and safety of a partially absorbable mesh kit and native tissue repair in pelvic organ prolapse (POP).Materials and methodsWomen with primary POP stage II were randomized to transvaginal trocar-guided partially absorbable mesh (81 women) or native tissue repair (82 women). Primary outcome was overall anatomical success (…									10
J	de Tayrac, Renaud; Cosson, Michel; Panel, Laure; Compan, Clara; Zemmache, Mohammed Zakarya; Bouvet, Sophie; Wagner, Laurent; Fatton, Brigitte; Lamblin, Gery								Urinary and sexual impact of pelvic reconstructive surgery for genital prolapse by surgical route. A randomized controlled trial								INTERNATIONAL UROGYNECOLOGY JOURNAL				33	7			2021	2030				10.1007/s00192-021-05071-8					JAN 2022		Article	JUL 2022	2022	Introduction and hypothesis The main objective of the study was to evaluate the rates of de novo stress urinary (SUI) and postoperative dyspareunia after both sacrocolpopexy/hysteropexy (SCP) and vaginal mesh surgery. Methods A prospective, multicenter, randomized, open-label study with two parallel groups treated by either SCP or Uphold Lite vaginal mesh was carried out. Study participants were …									1
J	Latul, Y.; Casteleijn, F.; Zwolsman, S.; Roovers, J.								Sexual function following treatment for stress urinary incontinence with bulk injection therapy and mid-urethral sling surgery								INTERNATIONAL UROGYNECOLOGY JOURNAL				33	SUPPL 1		108	S69	S70										1	Meeting Abstract	MAY 2022	2022										0
J	Golmakani, Nahid; Emamverdikhan, Aazam Parnan; Zarifian, Ahmadreza; Tabassi, Sayyed Abolghasem Sajadi; Hassanzadeh, Malihe				Zarifian, Ahmadreza/I-7238-2019	Zarifian, Ahmadreza/0000-0002-3139-7915; hasanzadeh mofrad, malihe/0000-0003-0870-7433			Vitamin E as alternative local treatment in genitourinary syndrome of menopause: a randomized controlled trial								INTERNATIONAL UROGYNECOLOGY JOURNAL				30	5			831	837				10.1007/s00192-018-3698-z							Article	MAY 2019	2019	Introduction and hypothesis Genitourinary syndrome of menopause is a major health concern in postmenopausal women. This study was aimed at comparing the effect of a vitamin E vaginal suppository with that of conjugated estrogen vaginal cream on sexual function in postmenopausal women with genitourinary syndrome of menopause.Methods This survey was carried out on 52 postmenopausal women aged 40-65…									7
J	Campbell, Patrick; Moran, Kayleigh; Boyle, Sinead; Gallagher, Caroline								Compliance with Uresta (CURE) study; a 12 month follow-up of 40 women								INTERNATIONAL UROGYNECOLOGY JOURNAL													10.1007/s00192-022-05234-1					MAY 2022		Article; Early Access		2022	Introduction and hypothesis The Uresta bladder support is an effective management option for women with stress urinary incontinence (SUI), however, there is a lack of data assessing long-term compliance. The aim of this study was to assess compliance at 12 month follow-up in women using the Uresta bladder support for exercise related SUI. Methods This was a prospective study advertised on social …									0
J	Cross, Donelle; Waheed, Nasreena; Krake, Michelle; Gahreman, Daniel					Gahreman, Daniel/0000-0002-2375-6746			Effectiveness of supervised Kegel exercises using bio-feedback versus unsupervised Kegel exercises on stress urinary incontinence: a quasi-experimental study								INTERNATIONAL UROGYNECOLOGY JOURNAL													10.1007/s00192-022-05281-8					JUL 2022		Article; Early Access		2022	Introduction and hypothesis The objective was to investigate and compare the efficacy of supervised Kegel exercises with bio-feedback on stress urinary incontinence (SUI) and pelvic floor muscle strength (PFMS) compared with unsupervised Kegel exercises. Method Matched-group quasi-experimental study of 29 female participants divided into two groups (supervised and non-supervised) was conducted ov…									0
J	Cattani, Laura; Neefs, Liesbeth; Verbakel, Jan Y.; Bosteels, Jan; Deprest, Jan				Verbakel, Jan/E-6758-2015; Bosteels, Jan/D-2105-2011	Verbakel, Jan/0000-0002-7166-7211; Deprest, Jan/0000-0002-4920-945X			Obstetric risk factors for anorectal dysfunction after delivery: a systematic review and meta-analysis								INTERNATIONAL UROGYNECOLOGY JOURNAL				32	9			2325	2336				10.1007/s00192-021-04723-z					MAR 2021		Review	SEP 2021	2021	Introduction and hypothesis Pregnancy and childbirth are considered risk factors for pelvic floor dysfunction, including anorectal dysfunction. We aimed to assess the effect of obstetric events on anal incontinence and constipation after delivery. Methods We systematically reviewed the literature by searching MEDLINE, Embase and CENTRAL. We included studies in women after childbirth examining the…									8
J	Isenlik, Bekir Sitki; Aksoy, Orhan; Erol, Onur; Mulayim, Baris					Mulayim, Baris/0000-0003-2355-3372			Comparison of laparoscopic lateral suspension and laparoscopic sacrocolpopexy with concurrent total laparoscopic hysterectomy for the treatment of pelvic organ prolapse: a randomized controlled clinical trial								INTERNATIONAL UROGYNECOLOGY JOURNAL													10.1007/s00192-022-05267-6					JUN 2022		Article; Early Access		2022	Introduction and hypothesis We compared the outcomes of women who underwent laparoscopic lateral suspension with concurrent total laparoscopic hysterectomy (LLS-TLH) with those of women who underwent laparoscopic sacrocolpopexy with concurrent total laparoscopic hysterectomy (LSC-TLH) for apical and/or anterior vaginal wall prolapse. Methods Eighty women underwent LLS-TLH or LSC-TLH operations. A…									0
J	van Zanten, Femke; van Iersel, Jan J.; Paulides, Tim J. C.; Verheijen, Paul M.; Broeders, Ivo A. M. J.; Consten, Esther C. J.; Lenters, Egbert; Koops, Steven E. Schraffordt					Verheijen, Paul/0000-0003-2213-8310			Long-term mesh erosion rate following abdominal robotic reconstructive pelvic floor surgery: a prospective study and overview of the literature								INTERNATIONAL UROGYNECOLOGY JOURNAL				31	7			1423	1433				10.1007/s00192-019-03990-1							Article	JUL 2020	2020	Introduction and hypothesis The use of synthetic mesh in transvaginal pelvic floor surgery has been subject to debate internationally. Although mesh erosion appears to be less associated with an abdominal approach, the long-term outcome has not been studied intensively. This study was set up to determine the long-term mesh erosion rate following abdominal pelvic reconstructive surgery. Methods A …									10
J	Lee, Hyung Ho; Kim, Dae Keun; Park, Jae Won; Lee, Suk Young; Ko, Woo Jin; Kim, Young Sig					Kim, Young-Sig/0000-0002-7060-805X			Crede maneuver to adjust tape tension during trans-obturator tape mid-urethral sling in mixed urinary incontinence								INTERNATIONAL UROGYNECOLOGY JOURNAL				31	4			809	816				10.1007/s00192-019-04160-z					NOV 2019		Article	APR 2020	2020	Introduction and Hypothesis To evaluate the efficacy of intraoperative extrinsic manual bladder compression (Crede maneuver) for trans-obturator tape adjustment during mid-urethral sling surgery in women with stress urinary incontinence and those with mixed urinary incontinence. Methods The study included 148 randomly selected women who underwent mid-urethral sling surgery with trans-obturator ta…									0
J	Robinson, Dudley; Prodigalidad, Lisa T.; Chan, Symphorosa; Serati, Maurizio; Lozo, Svjetlana; Lowder, Jerry; Ghetti, Chiara; Hullfish, Kathie; Hagen, Suzanne; Dumoulin, Chantal					SERATI, MAURIZIO/0000-0002-8534-646X; HAGEN, SUZANNE/0000-0002-9741-9160			International Urogynaecology Consultation chapter 1 committee 4: patients' perception of disease burden of pelvic organ prolapse								INTERNATIONAL UROGYNECOLOGY JOURNAL				33	2			189	210				10.1007/s00192-021-04997-3					JAN 2022		Article	FEB 2022	2022	Introduction and hypothesis This manuscript from Chapter 1 of the International Urogynecology Consultation (IUC) on Pelvic Organ Prolapse (POP) reports on the patients' perception of disease burden associated with pelvic organ prolapse. Materials and methods An international group containing a team of eight urogynaecologists, a physiotherapist and a statistician performed a search of the literatu…									2
[truncated: 13 more columns]
