# Supplementary material for: Clinical trial registration and CONSORT adherence in obstetrics and gynecology journals: a cross-sectional analysis of Chinese- and English-language publications
Source: PeerJ. 2026 Apr 21;14:e21140. doi: 10.7717/peerj.21140 (PMC13108464; doi:10.7717/peerj.21140)
Supplement: Supplemental Information 1 [file peerj-14-21140-s001.zip › Raw data-updated/RCT-English journals/Original data/29.xls]

## Sheet: savedrecs
Publication Type	Authors	Book Authors	Group Authors	Book Group Authors	Researcher Ids	ORCIDs	Book Editors	Author - Arabic	Article Title	Article Title - SciELO	Article Title - SciELO	Article Title - Chinese	Article Title - Russian	Patent Number	Patent Assignee	Source Title - Arabic	Source Title	Source Title - Korean	Book Series Title	Book Series Subtitle	Volume	Issue	Special Issue	Meeting Abstract	Start Page	End Page	Article Number	Version	Version History	DOI	Book DOI	License Name	License URI	License Description	Early Access Date	Supplement	Document Type	Publication Date	Publication Year	Abstract	Abstract - Foreign	Abstract - English Transliteration	Abstract - Foreign	Abstract - Korean	Conference Title	Conference Date	Conference Sponsor	Conference Location	Times Cited, WoS Core
J	[Anonymous]								Probiotic supplementation and the effects on weight loss, glycaemia and lipid profiles in women with polycystic ovary syndrome: a randomised, double-blind, placebo-controlled trial (vol 20, pg 254, 2017)								HUMAN FERTILITY				24	5			395	395				10.1080/14647273.2020.1841980					OCT 2020		Editorial Material	OCT 20 2021	2021										0
J	Pedro, Juliana; Fernandes, Joana; Barros, Alberto; Xavier, Pedro; Almeida, Vasco; Costa, Maria E.; Schmidt, Lone; Martins, Mariana, V				Martins, Mariana/AAX-3578-2021; Barros, Alberto/L-3094-2013	Martins, Mariana/0000-0001-6489-0290; G. Fernandes, Joana/0000-0003-3256-8277; Xavier, Pedro/0000-0002-3871-5568; Barros, Alberto/0000-0002-8700-3698; Schmidt, Lone/0000-0002-9518-1734			Effectiveness of a video-based education on fertility awareness: a randomized controlled trial with partnered women								HUMAN FERTILITY				25	3			522	533				10.1080/14647273.2020.1854482					NOV 2020		Article	MAY 27 2022	2022	Fertility awareness (FA) among young people is low. Fertility awareness interventions have been found to contribute to increase FA in the short-term. The long-term effectiveness of FA interventions on childless and presumed fertile people, committed in a heterosexual relationship and wishing to have children in the near future is not known. In a double-blind parallel randomized controlled trial c…									1
J	Aboshama, Rehab Abdelhamid; Shareef, Mohammad Abrar; AlAmodi, Abdulhadi A.; Kurdi, Wesam; Al-Tuhaifi, Mohammed M.; Bintalib, Marwah Ghazi; Sileem, Sileem Ahmed; Abdelazem, Osama; Abdelhakim, Ahmed Mohamed; Sobh, Ahmed M. A.; Elbaradie, Sahar M. Y.				aboshama, rehab/GQY-9058-2022; Abbas, Ahmed/H-5235-2019	Abbas, Ahmed/0000-0002-2359-2729; Elbaradie, sahar/0000-0001-6857-5044			The effect of hyoscine-N-butylbromide on pain perception during and after hysterosalpingography in infertile women: a systematic review and meta-analysis of randomised controlled trials								HUMAN FERTILITY				25	3			422	429				10.1080/14647273.2020.1842915					NOV 2020		Review	MAY 27 2022	2022	This paper reports a systematic review and meta-analysis of the effectiveness of hyoscine-N-butylbromide (HBB) administration in hysterosalpingography (HSG). Four electronic databases were searched for randomised controlled trials (RCTs) that compared HBB versus placebo or no intervention in infertile women undergoing HSG. Pain during and after HSG and different adverse events including nausea, v…									1
J	Haidari, Fatemeh; Mohammadi-Asl, Javad; Kavianpour, Maria; Dadfar, Mohammadreza; Haghighian, Hossein Khadem				Haidari, Fatemeh/K-4157-2018; Kavianpour, Maria/AAV-8567-2021	Haidari, Fatemeh/0000-0001-9104-4639; Kavianpour, Maria/0000-0002-8047-8754			Effect of lipoic acid supplementation on gene expression and activity of glutathione S-transferase enzyme in infertile men								HUMAN FERTILITY				24	4			276	283				10.1080/14647273.2019.1639221					JUL 2019		Article	AUG 8 2021	2021	Oxidative stress has become the focus of interest as a potential cause of male infertility. We evaluate effects of lipoic acid (LA) supplementation on glutathione S-transferase (GST) expression. This randomized, triple-blind, placebo-controlled clinical trial was conducted on 44 infertile males with idiopathic asthenozoospermia. Men were randomized to receive 600 mg LA or placebo once daily for 1…									3
J	Abu-Zaid, Ahmed; Baradwan, Saeed; Abuzaid, Mohammed; AlSghan, Rayan; Alomar, Osama; Salem, Hany; Al-Badawi, Ismail A.					Abu-Zaid, Ahmed/0000-0003-2286-2181			EMLA (lidocaine-prilocaine) cream for pain relief during hysterosalpingography: a systematic review and meta-analysis of randomised placebo-controlled trials								HUMAN FERTILITY													10.1080/14647273.2022.2040748					FEB 2022		Review; Early Access		2022	We systematically investigated the efficacy and safety of EMLA (5% lidocaine-prilocaine cream) versus placebo for pain relief among infertile patients undergoing hysterosalpingography (HSG). We screened four databases from inception until 25 November 2020. We included only randomised placebo-controlled trials (RCTs) and assessed their risk of bias. The main efficacy outcomes included safety and p…									0
J	Helli, Bijan; Kavianpour, Maria; Ghaedi, Ehsan; Dadfar, Mohammadreza; Haghighian, Hossein Khadem				Kavianpour, Maria/AAV-8567-2021	Kavianpour, Maria/0000-0002-8047-8754			Probiotic effects on sperm parameters, oxidative stress index, inflammatory factors and sex hormones in infertile men								HUMAN FERTILITY				25	3			499	507				10.1080/14647273.2020.1824080					SEP 2020		Article	MAY 27 2022	2022	Decreased sperm motility is one of the main causes of male infertility. The aim of this study was to evaluate the effects of probiotic supplementation on semen quality, seminal oxidative stress biomarkers, inflammatory factors and reproductive hormones. In this randomised, double-blind controlled clinical trial, 52 men with idiopathic oligoasthenoteratozoospermia attending a urology clinic, were …									10
J	Maheshwari, Abha; Muneer, Asif; Lucky, Marc; Mathur, Raj; McEleny, Kevin								A review of varicocele treatment and fertility outcomes								HUMAN FERTILITY				25	2			209	216				10.1080/14647273.2020.1785117					JUL 2020		Review	MAR 15 2022	2022	Varicoceles are reported to be present in a significant proportion of men presenting with subfertility and are more common amongst this group than in the general population. Opinion still remains divided amongst clinicians managing male factor infertility as to whether varicoceles alter the probability of spontaneous conception and/or pregnancy and live birth rates after fertility treatment. The …									3
J	Ziarati, Niloofar; Tavalaee, Marziyeh; Bahadorani, Mehrnoosh; Esfahani, Mohammad Hossein Nasr				, Nasr-Esfahani/AAR-2434-2021; Nasr-Esfahani, Mohammad Hossein/AAN-2577-2020; bahadorani, mehrnoosh/W-2045-2019; Tavalaee, Marziyeh/AAM-7801-2020; bahadorani, mehrnoosh/T-2341-2019	Nasr-Esfahani, Mohammad Hossein/0000-0003-1983-3435; Tavalaee, Marziyeh/0000-0001-9954-964X; bahadorani, mehrnoosh/0000-0002-5825-1086; Ziarati, Niloofar/0000-0002-6303-5599			Clinical outcomes of magnetic activated sperm sorting in infertile men candidate for ICSI								HUMAN FERTILITY				22	2			118	125				10.1080/14647273.2018.1424354							Article	APR 3 2019	2019	Magnetic activated cell sorting (MACS) with annexin V microbeads deselected apoptotic sperm with externalized phosphatidylserine (PS) residues on their surface and decrease chance of such sperm to be inseminated. Therefore, the aim of this study was to evaluate efficiency of MACS procedure in a prospective randomized trial. Sixty-two semen samples were allocated into two groups and processed acco…									18
J	Bayar, Erna; Galazis, Nicolas; Jones, Benjamin; Bracewell-Milnes, Timothy; Chawla, Mehar; Ahmed-Salim, Yousra; Nagi, Jara Ben					Chawla, Mehar/0000-0003-0697-815X			Impact of polyunsaturated fatty acid supplementation on assisted reproductive technology outcomes: a systematic review								HUMAN FERTILITY													10.1080/14647273.2021.2007421					DEC 2021		Review; Early Access		2021	This review explores the impact of polyunsaturated fatty acid (PUFA) supplementation in women undergoing assisted reproductive technology (ART) on reproductive outcomes. A systematic search of English peer-reviewed journals was carried out using MEDLINE, EMBASE, and the Cochrane Library to identify articles published from January 1978 to 2021. The primary outcomes assessed included pregnancy and …									0
J	Sarwari, Madina; Beilby, Kiri; Hammarberg, Karin; Hickey, Martha; Lensen, Sarah					Lensen, Sarah/0000-0002-1694-1142; Hammarberg, Karin/0000-0002-5988-5865; Hickey, Martha/0000-0002-3941-082X			Endometrial scratching in Australia, New Zealand and the United Kingdom (UK): a follow-up survey								HUMAN FERTILITY													10.1080/14647273.2021.1995902					NOV 2021		Article; Early Access		2021	Endometrial scratching is a common IVF add-on. In 2015, a survey in Australia, New Zealand and the United Kingdom (UK) reported that 83% of fertility specialists recommended endometrial scratching for IVF. Several large trials have since been published reporting no clear evidence for improved live birth rates following endometrial scratching before IVF. An online survey was undertaken to ascertai…									3
J	Sylvest, Randi; Stormlund, Sacha; Koert, Emily; Freiesleben, Nina la Cour; Lossl, Kristine; Ziebe, Soren; Schmidt, Lone; Pinborg, Anja					Freiesleben, Nina la Cour/0000-0002-5670-2015; Schmidt, Lone/0000-0002-9518-1734; Sylvest, Randi/0000-0001-5242-7346			A qualitative study on couples' attitudes and concerns regarding a freeze all strategy in ART treatment								HUMAN FERTILITY				25	4			697	705				10.1080/14647273.2021.1893838					FEB 2021		Article	AUG 8 2022	2022	The freeze all strategy has become a promising alternative to fresh embryo transfer in fertility treatment almost eliminating late ovarian hyperstimulation syndrome (OHSS) in the segmented cycle. There is a lack of in-depth knowledge regarding patients' attitudes towards the freeze all strategy. The aim of this study was to explore the attitudes towards a freeze all strategy compared with fresh e…									0
J	Salehpour, Leila Nazari Saghar; Hosseini, Maryam Sadat; Moghanjoughi, Parisa Hashemi				nazari, leila/AAU-4990-2021; Hosseini, Maryam Sadat/S-4988-2019	Hosseini, Maryam Sadat/0000-0001-8303-3681; hashemi moghanjoughi, Parisa/0000-0001-9545-7924			The effects of autologous platelet-rich plasma in repeated implantation failure: a randomized controlled trial								HUMAN FERTILITY				23	3			209	213				10.1080/14647273.2019.1569268							Article	2020	2020	Repeated implantation failure is a major challenge in reproductive medicine and despite several methods that have been described for management, there is little consensus on which is the most effective. This study was conducted to evaluate the effectiveness of autologous platelet-rich plasma in improving the pregnancy rate in repeated implantation failure. Between 2016 and 2017, a total of 138 pa…									23
[truncated: 13 more columns]
