# Supplementary material for: Clinical trial registration and CONSORT adherence in obstetrics and gynecology journals: a cross-sectional analysis of Chinese- and English-language publications
Source: PeerJ. 2026 Apr 21;14:e21140. doi: 10.7717/peerj.21140 (PMC13108464; doi:10.7717/peerj.21140)
Supplement: Supplemental Information 1 [file peerj-14-21140-s001.zip › Raw data-updated/RCT-English journals/Original data/3.xls]

## Sheet: savedrecs
Publication Type	Authors	Book Authors	Group Authors	Book Group Authors	Researcher Ids	ORCIDs	Book Editors	Author - Arabic	Article Title	Article Title - SciELO	Article Title - SciELO	Article Title - Chinese	Article Title - Russian	Patent Number	Patent Assignee	Source Title - Arabic	Source Title	Source Title - Korean	Book Series Title	Book Series Subtitle	Volume	Issue	Special Issue	Meeting Abstract	Start Page	End Page	Article Number	Version	Version History	DOI	Book DOI	License Name	License URI	License Description	Early Access Date	Supplement	Document Type	Publication Date	Publication Year	Abstract	Abstract - Foreign	Abstract - English Transliteration	Abstract - Foreign	Abstract - Korean	Conference Title	Conference Date	Conference Sponsor	Conference Location	Times Cited, WoS Core
J	Donnez, Jacques								Unexpected results from randomized clinical trials. Or are they?								FERTILITY AND STERILITY				112	5			804	805				10.1016/j.fertnstert.2019.08.055							Editorial Material	NOV 2019	2019										3
J	Wang, Rui; Chen, Zi-Jiang; Vuong, Lan N.; Legro, Richard S.; Mol, Ben W.; Wilkinson, Jack				Wilkinson, Jack/AAJ-5643-2021; Chen, Zi-Jiang/GOE-6119-2022	Wilkinson, Jack/0000-0003-3513-4677; Wang, Rui/0000-0002-6622-8134; Mol, Ben Willem/0000-0001-8337-550X			Large randomized controlled trials in infertility								FERTILITY AND STERILITY				113	6			1093	1099				10.1016/j.fertnstert.2020.04.037							Review	JUN 2020	2020	As the first paper in this series of Views and Reviews on randomized controlled trials (RCTs), we aim to provide the basics of RCTs in infertility research. In this paper, we discuss the need and ethical considerations of large trials in infertility research and important aspects to guarantee the quality of a trial, including protocols, registrations and monitoring, issues of study design and ana…									6
J	Halpern, Joshua A.; Brannigan, Robert E.								Barriers, potential solutions, and alternatives to randomized clinical trials in male reproductive medicine								FERTILITY AND STERILITY				111	5			871	872				10.1016/j.fertnstert.2019.03.038							Editorial Material	MAY 2019	2019										0
J	Wang, Ange; Letourneau, Joseph M.; Juarez-Hernandez, Flor; Abel, Mary Kathryn; Mok-Lin, Evelyn; Rosen, Mitchell P.								CHARACTERISTICS OF FOLLICULAR FLUID IN THE TALES RANDOMIZED CONTROLLED TRIAL.								FERTILITY AND STERILITY				116	3		P-253	E214	E215										S	Meeting Abstract	SEP 2021	2021										0
J	Diaz-Garcia, Cesar; Herraiz, Sonia; Pamplona, Loida; Subira, Jessica; Jose Soriano, Maria; Simon, Carlos; Seli, Emre; Pellicer, Antonio				Soriano, María José/AFT-1661-2022; Herraiz, Sonia/M-6119-2015	Herraiz, Sonia/0000-0003-0703-6922			FOLLICULAR ACTIVATION IN POOR OVARIAN RESPONDERS (FAPPOR): A RANDOMIZED CONTROLLED TRIAL.								FERTILITY AND STERILITY				116	3		P-775	E425	E426										S	Meeting Abstract	SEP 2021	2021										0
J	Mackens, Shari; Stubbe, Alexandre Marie; Santos-Ribeiro, Samuel; van de Vijver, Arne; Tournaye, Herman; Blockeel, Christophe				Santos-Ribeiro, Samuel/Q-1203-2017	Santos-Ribeiro, Samuel/0000-0003-2476-7858			NATURAL VERSUS MANAGED NATURAL CYCLE PRIOR TO FET: A RANDOMIZED CONTROLLED TRIAL.								FERTILITY AND STERILITY				112	3		P-216	E191	E191				10.1016/j.fertnstert.2019.07.618						S	Meeting Abstract	SEP 2019	2019						75th Scientific Congress of the American-Society-for-Reproductive-Medicine (ASRM)75th Scientific Congress of the American-Society-for-Reproductive-Medicine (ASRM)	OCT 12-16, 2019OCT 12-16, 2019	Amer Soc Reprod MedAmer Soc Reprod Med	Philadelphia, PAPhiladelphia, PA	0
J	Masterson, John Michael; Kim, Howard H.; Robbins, Wendie A.								WALNUTS IMPROVE SEMEN QUALITY IN INFERTILE MEN: A RANDOMIZED CONTROL DIETARY INTERVENTION TRIAL.								FERTILITY AND STERILITY				114	3		O-57	E23	E24										S	Meeting Abstract	SEP 2020	2020						76th Scientific Congress of the American-Society-for-Reproductive-Medicine76th Scientific Congress of the American-Society-for-Reproductive-Medicine	OCT 17-21, 2020OCT 17-21, 2020	Amer Soc Reprod MedAmer Soc Reprod Med	ELECTR NETWORKELECTR NETWORK	0
J	Abdallah, Karim S.; Badran, Esraa; Abdelmagied, Ahmed M.; El-Nashar, Ihab M.; Al-Hussaini, Tarek K.; Farghaly, Tarek; Saadeldine, Hazem; Wang, Rui; Mol, Ben W.; Makhlouf, Ahmad				Abdallah, Karim S./AAZ-2417-2020	Abdallah, Karim S./0000-0002-6833-6729			INTRAUTERINE INJECTION OF HUMAN CHORIONIC GONADOTROPIN BEFORE EMBRYO TRANSFER: A RANDOMIZED CONTROLLED TRIAL.								FERTILITY AND STERILITY				114	3		P-127	E159	E160										S	Meeting Abstract	SEP 2020	2020						76th Scientific Congress of the American-Society-for-Reproductive-Medicine76th Scientific Congress of the American-Society-for-Reproductive-Medicine	OCT 17-21, 2020OCT 17-21, 2020	Amer Soc Reprod MedAmer Soc Reprod Med	ELECTR NETWORKELECTR NETWORK	0
J	Stratton, Pamela; Tandon, Hannah K.; Vy Phan; Aredo, Jacqueline V.; Sinaii, Ninet; Shah, Jay; Karp, Barbara I.								RANDOMIZED, PLACEBO-CONTROLLED TRIAL OF BOTULINUM TOXIN FOR ENDOMETRIOSIS-RELATED CHRONIC PELVIC PAIN.								FERTILITY AND STERILITY				116	3		O-120	E52	E52										S	Meeting Abstract	SEP 2021	2021										0
J	Fawzy, Mohamed; AbdelRahman, Mohamed Y.; Abdelghafar, Hazem								Humid versus dry incubator: a prospective, randomized, controlled trial (vol 108, pg 277, 2017)								FERTILITY AND STERILITY				115	4			1087	1087				10.1016/j.fertnstert.2021.01.030					APR 2021		Correction	APR 2021	2021										0
J	Venetis, Christos; d'Hooghe, Thomas; Barnhart, Kurt T.; Bossuyt, Patrick M. M.; Mol, Ben Willem J.				Bossuyt, Patrick M/AAR-1183-2021	Bossuyt, Patrick M/0000-0003-4427-0128; Mol, Ben Willem/0000-0001-8337-550X			Methodologic considerations in randomized clinical trials in reproductive medicine								FERTILITY AND STERILITY				113	6			1107	1112				10.1016/j.fertnstert.2020.04.038							Review	JUN 2020	2020	Randomized controlled trials (RCTs) are the cornerstone of evidence-based medicine. In this series in Fertility and Sterility, several aspects of RCTs are discussed, with contributions on multicenter RCTs, different international settings, and integrity of RCTs. The present contribution deals with methodologic issues. We discuss different types of RCTs based on null hypothesis (superiority vs. no…									2
J	Mantravadi, Krishna, Sr.; Gedela, Durga Rao; Karunakaran, Sandeep, Sr.								RAISED SPERM DNA FRAGMENTATION -RANDOMISED CONTROLLED TRIAL OF MACS VS TESA TO OPTIMISE REPRODUCTIVE OUTCOMES.								FERTILITY AND STERILITY				114	3		P-647	E370	E370										S	Meeting Abstract	SEP 2020	2020						76th Scientific Congress of the American-Society-for-Reproductive-Medicine76th Scientific Congress of the American-Society-for-Reproductive-Medicine	OCT 17-21, 2020OCT 17-21, 2020	Amer Soc Reprod MedAmer Soc Reprod Med	ELECTR NETWORKELECTR NETWORK	0
J	Barlow, David H.								Optimizing office hysteroscopy								FERTILITY AND STERILITY				111	3			465	466				10.1016/j.fertnstert.2018.12.001							Editorial Material	MAR 2019	2019										0
J	Khalife, Dalia; Awwad, Johnny; Ghunaim, Suleiman; Abu-Musa, Antoine; Beyrouthy, Christine; Ghazeeri, Ghina Said								DUAL TRIGGERING OF FINAL OOCYTE MATURATION IN POOR OVARIAN RESPONDERS: A PROSPECTIVE RANDOMIZED CONTROLLED TRIAL.								FERTILITY AND STERILITY				112	3		O-68	E28	E29				10.1016/j.fertnstert.2019.07.207						S	Meeting Abstract	SEP 2019	2019						75th Scientific Congress of the American-Society-for-Reproductive-Medicine (ASRM)75th Scientific Congress of the American-Society-for-Reproductive-Medicine (ASRM)	OCT 12-16, 2019OCT 12-16, 2019	Amer Soc Reprod MedAmer Soc Reprod Med	Philadelphia, PAPhiladelphia, PA	0
J	Mohamed, Ahmed Mohamed Bahaaeldin; Gad, Haitham Fathy; Abdelrazek, Maya Mahmoud								LAPAROENDOSCOPIC SINGLE-SITE SURGERY VERSUS CONVENTIONAL MULTI-PORT LAPAROSCOPY IN OVARIAN DRILLING: A RANDOMIZED CONTROLLED TRIAL.								FERTILITY AND STERILITY				114	3		P-907	E475	E476										S	Meeting Abstract	SEP 2020	2020						76th Scientific Congress of the American-Society-for-Reproductive-Medicine76th Scientific Congress of the American-Society-for-Reproductive-Medicine	OCT 17-21, 2020OCT 17-21, 2020	Amer Soc Reprod MedAmer Soc Reprod Med	ELECTR NETWORKELECTR NETWORK	0
J	Moustafa, Sarah M.; Silverstein, Gina; Young, Steven L.; Goodman, Linnea R.								SALINE ULTRASOUND VERSUS OFFICE HYSTEROSCOPY FOR UTERINE CAVITY EVALUATION PRIOR TO IVF: A RANDOMIZED CONTROLLED TRIAL.								FERTILITY AND STERILITY				114	3		P-344	E246	E246										S	Meeting Abstract	SEP 2020	2020						76th Scientific Congress of the American-Society-for-Reproductive-Medicine76th Scientific Congress of the American-Society-for-Reproductive-Medicine	OCT 17-21, 2020OCT 17-21, 2020	Amer Soc Reprod MedAmer Soc Reprod Med	ELECTR NETWORKELECTR NETWORK	0
J	Klimczak, Amber M.; Herlihy, Nola S.; Hanson, Brent M.; Kim, Julia G.; Margolis, Cheri K.; Roberts, Leah M.; Seli, Emre; Scott, Richard T., Jr.								EMBRYO VITRIFICATION WITH SLUSH NITROGEN YIELDS SIMILAR PREGNANCY OUTCOMES COMPARED TO LIQUID NITROGEN: A RANDOMIZED CONTROLLED TRIAL.								FERTILITY AND STERILITY				116	3		O-205	E87	E87										S	Meeting Abstract	SEP 2021	2021										0
J	Kop, Petronella A. L.; van Wely, M.; Soufan, Alexandre; de Melker, Annemieke Aagje; Mol, Ben W.; Bernardus, Rob; De Brucker, Michael; Janssens, Pim M. W.; Nap, Annemiek; Cohlen, Ben J.; Pieters, Jacqueline J. P. M.; Repping, Sjoerd; van der Veen, F.; Mochtar, Monique H.				van Wely, Madelon/GXV-1757-2022; NAP, Annemiek/ABE-1897-2021	van Wely, Madelon/0000-0001-8263-213X			INTRACERVICAL INSEMINATION AND INTRAUTERINE INSEMINATION FOR DONOR SPERM TREATMENT IN THE NATURAL CYCLE: A RANDOMIZED CONTROLLED TRIAL.								FERTILITY AND STERILITY				114	3		O-247	E101	E102										S	Meeting Abstract	SEP 2020	2020						76th Scientific Congress of the American-Society-for-Reproductive-Medicine76th Scientific Congress of the American-Society-for-Reproductive-Medicine	OCT 17-21, 2020OCT 17-21, 2020	Amer Soc Reprod MedAmer Soc Reprod Med	ELECTR NETWORKELECTR NETWORK	0
J	Smith, Meghan Brooke; Ho, Jacqueline; Cortessis, Victoria; Chen, Irene J.; Bendikson, Kristin A.; Paulson, Richard J.; McGinnis, Lynda K.; Ahmady, Ali					Cortessis, Victoria/0000-0002-2339-1089			WHAT IS THE OPTIMAL TIMING OF INTRACYTOPLASMIC SPERM INJECTION (ICSI) AFTER EGG RETRIEVAL? A RANDOMIZED CONTROLLED TRIAL.								FERTILITY AND STERILITY				114	3		O-4	E2	E2										S	Meeting Abstract	SEP 2020	2020						76th Scientific Congress of the American-Society-for-Reproductive-Medicine76th Scientific Congress of the American-Society-for-Reproductive-Medicine	OCT 17-21, 2020OCT 17-21, 2020	Amer Soc Reprod MedAmer Soc Reprod Med	ELECTR NETWORKELECTR NETWORK	0
J	Vaithianathan, Hema; Chelladurai, Rajani; Gopinath, P. M.; Venkatesh, Deepika; Jagadeesan, Vedantha Srinivas; Chokkalingam, Punitha Velam								EFFECT OF MUSIC THERAPY ON ANXIETY LEVELS AMONG INFERTILE WOMEN UNDERGOING IVF PROCEDURES: A RANDOMIZED CONTROL TRIAL.								FERTILITY AND STERILITY				116	3		P-610	E360	E360										S	Meeting Abstract	SEP 2021	2021										0
J	Legro, Richard S.; Dodson, William C.; Estes, Stephanie J.; Stetter, Christina M.; Kunselman, Allen R.								OIL-BASED OR SALINE-BASED CONTRAST FOR SONO-HSG IN INFERTILE WOMEN: A PILOT RANDOMIZED CONTROLLED TRIAL.								FERTILITY AND STERILITY				116	3		O-136	E58	E59										S	Meeting Abstract	SEP 2021	2021										0
J	Abbas, Ahmed M.; Ali, Shymaa; Abd Ellah, Noura H.; Shaaban, Omar M.				Abbas, Ahmed/H-5235-2019; Abd Ellah, Noura/ABF-9955-2021; Shaaban, Omar Mamdouh/H-6379-2019	Abbas, Ahmed/0000-0002-2359-2729; Shaaban, Omar Mamdouh/0000-0001-6714-2087			EFFECT OF SELF-ADMINISTERED LIDOCAINE IN-SITU GEL ON INTRAUTERINE DEVICE INSERTION PAIN: A RANDOMIZED CONTROLLED TRIAL.								FERTILITY AND STERILITY				112	3		P-491	E304	E305				10.1016/j.fertnstert.2019.07.887						S	Meeting Abstract	SEP 2019	2019						75th Scientific Congress of the American-Society-for-Reproductive-Medicine (ASRM)75th Scientific Congress of the American-Society-for-Reproductive-Medicine (ASRM)	OCT 12-16, 2019OCT 12-16, 2019	Amer Soc Reprod MedAmer Soc Reprod Med	Philadelphia, PAPhiladelphia, PA	0
J	Abou-Taleb, Hisham A.; Abdellah, Mohamed; Abbas, Ahmed M.				Abou-Taleb, Hisham/GXM-4650-2022	Abou-Taleb, Hisham/0000-0001-6366-9703			EVALUATION OF THE HANG-UP TECHNIQUE FOR TRANS-CESAREAN COPPER INTRAUTERINE DEVICE INSERTION: A RANDOMIZED CONTROLLED TRIAL.								FERTILITY AND STERILITY				116	3		O-113	E49	E49										S	Meeting Abstract	SEP 2021	2021										0
J	Chartomatsidou, Tatiana; Najdecki, Robert; Chouliara, Foteini; Timotheou, Evangelia; Tatsi, Petroula; Asouchidou, Eirini; Bouchlariotou, Sofia; Mbambas, Evangelos; Karagiannidis, Lazaros Konstantinos; Nikolettos, Nikolaos; Papanikolaou, Evangelos				Najdecki, Robert/AAF-4830-2020	Najdecki, Robert/0000-0002-1837-2617			A SINGLE INJECTION OF LONG ACTING GNRH-ANTAGONIST -DEGARELIX- DOWNREGULATES HYPOPHYSIS DURING OVARIAN STIMULATION. A RANDOMIZED CONTROLLED TRIAL.								FERTILITY AND STERILITY				112	3		O-275	E439	E439				10.1016/j.fertnstert.2019.08.022						S	Meeting Abstract	SEP 2019	2019						75th Scientific Congress of the American-Society-for-Reproductive-Medicine (ASRM)75th Scientific Congress of the American-Society-for-Reproductive-Medicine (ASRM)	OCT 12-16, 2019OCT 12-16, 2019	Amer Soc Reprod MedAmer Soc Reprod Med	Philadelphia, PAPhiladelphia, PA	0
J	Holt, Marianne Dreyer; Skouby, Sven Olaf; Warzecha, Agnieszka; Bulow, Nathalie Soderhamn; Mikkelsen, Anne Lis Englund; Petersen, Kathrine Birch; Macklon, Nick								DOES ADJUVANT LETROZOLE DURING OVARIAN STIMULATION FOR IVF REDUCE THE NEED FOR LUTEAL SUPPORT? A RANDOMIZED CONTROLLED TRIAL.								FERTILITY AND STERILITY				116	3		O-261	E109	E110										S	Meeting Abstract	SEP 2021	2021										0
J	Ghuman, Navdeep Kaur; Singh, Pratibha; Raikar, Sunil; Singhmor, Priya				Raikar, Sunil S/AAR-1391-2021	Raikar, Sunil S/0000-0001-9359-1054			DOES ENDOMETRIAL SCRATCH INJURY HELPS IN IMPROVING REPRODUCTIVE OUTCOMES OF INTRA-UTERINE INSEMINATION TREATMENT? A RANDOMISED CONTROLLED TRIAL.								FERTILITY AND STERILITY				114	3		P-936	E524	E524										S	Meeting Abstract	SEP 2020	2020						76th Scientific Congress of the American-Society-for-Reproductive-Medicine76th Scientific Congress of the American-Society-for-Reproductive-Medicine	OCT 17-21, 2020OCT 17-21, 2020	Amer Soc Reprod MedAmer Soc Reprod Med	ELECTR NETWORKELECTR NETWORK	0
J	Zolton, Jessica R.; Lindner, Peter G.; Terry, Nancy; DeCherney, Alan H.; Hill, Micah J.				Hill, Micah/AAM-7682-2020; DeCherney, Alan H/AAS-2944-2020				ORAL OVULATION INDUCTION MEDICATIONS VERSUS GONADOTROPINS FOR UNEXPLAINED INFERTILITY: A SYSTEMIC REVIEW AND META-ANALYSIS OF RANDOMIZED CONTROLLED TRIALS.								FERTILITY AND STERILITY				112	3		P-287	E220	E221				10.1016/j.fertnstert.2019.07.688						S	Meeting Abstract	SEP 2019	2019						75th Scientific Congress of the American-Society-for-Reproductive-Medicine (ASRM)75th Scientific Congress of the American-Society-for-Reproductive-Medicine (ASRM)	OCT 12-16, 2019OCT 12-16, 2019	Amer Soc Reprod MedAmer Soc Reprod Med	Philadelphia, PAPhiladelphia, PA	0
J	Dviri, Michal; Haham, Lilach Marom; Friedler, Jordana Beth Mashiach; Roumia, Anjila; Yee, Samantha; Baratz, Ari Y.; Glass, Karen B.; Sharma, Prati; Librach, Clifford Lawrence								THE USE OF VIRTUAL REALITY TECHNOLOGY IN INFERTILE WOMEN UNDERGOING IN VITRO FERTILIZATION-EMBRYO TRANSFER: A RANDOMIZED CONTROLLED TRIAL.								FERTILITY AND STERILITY				114	3		P-288	E223	E224										S	Meeting Abstract	SEP 2020	2020						76th Scientific Congress of the American-Society-for-Reproductive-Medicine76th Scientific Congress of the American-Society-for-Reproductive-Medicine	OCT 17-21, 2020OCT 17-21, 2020	Amer Soc Reprod MedAmer Soc Reprod Med	ELECTR NETWORKELECTR NETWORK	0
J	Shaaban, Omar M.; Abbas, Ahmed M.; Saber, Treza; Youness, Entisar; Farouk, Manal				Abbas, Ahmed/H-5235-2019; Shaaban, Omar Mamdouh/H-6379-2019	Abbas, Ahmed/0000-0002-2359-2729; Shaaban, Omar Mamdouh/0000-0001-6714-2087			EFFECT OF CELL-PHONE ASSISTED POSTPARTUM COUNSELING ON THE USE OF LONG-ACTING REVERSIBLE CONTRACEPTIVES: A RANDOMIZED CONTROLLED TRIAL.								FERTILITY AND STERILITY				112	3		O-21	E9	E9				10.1016/j.fertnstert.2019.07.160						S	Meeting Abstract	SEP 2019	2019						75th Scientific Congress of the American-Society-for-Reproductive-Medicine (ASRM)75th Scientific Congress of the American-Society-for-Reproductive-Medicine (ASRM)	OCT 12-16, 2019OCT 12-16, 2019	Amer Soc Reprod MedAmer Soc Reprod Med	Philadelphia, PAPhiladelphia, PA	0
J	Child, Tim J.; Bevan, Aysha; Frettsome-Hook, Rebecca; Craig, Jo; Shahbazian, Sevanna; Mounce, Ginny								A RANDOMISED CONTROLLED BLINDED TRIAL ASSESSING THE EFFECTIVENESS OF EMBRYOGLUE AS AN EMBRYO TRANSFER MEDIUM IN IVF CYCLES.								FERTILITY AND STERILITY				116	3		O-9	E4	E4										S	Meeting Abstract	SEP 2021	2021										0
J	Hussein, Reda S.; Amin, Ahmed F.; Zhao, Yulian; Abou-Taleb, Hisham A.; Abdelmagied, Ahmed M.; Abdalmageed, Osama S.; Elnashar, Ihab				Abdalmageed, Osama/AAN-9956-2021; Abou-Taleb, Hisham/GXM-4650-2022	Abdalmageed, Osama/0000-0002-0446-6858; Abou-Taleb, Hisham/0000-0001-6366-9703			ROLE OF METFORMIN IN PREVENTION OF PREMATURE LUTEINIZATION IN FRESH INTRACYTOPLASMIC SPERM INJECTION (ICSI) CYCLES: A RANDOMIZED CONTROLLED TRIAL.								FERTILITY AND STERILITY				112	3		O-135	E57	E58				10.1016/j.fertnstert.2019.07.274						S	Meeting Abstract	SEP 2019	2019						75th Scientific Congress of the American-Society-for-Reproductive-Medicine (ASRM)75th Scientific Congress of the American-Society-for-Reproductive-Medicine (ASRM)	OCT 12-16, 2019OCT 12-16, 2019	Amer Soc Reprod MedAmer Soc Reprod Med	Philadelphia, PAPhiladelphia, PA	0
J	Khalaf, Mohamed; Abbas, Ahmed M.; Hussein, Asmaa M.; El-Dein, Hazem Saad				Abbas, Ahmed/H-5235-2019	Abbas, Ahmed/0000-0002-2359-2729			UTERINE DOPPLER BLOOD FLOW EVALUATION OF THE EFFECT OF MISOPROSTOL ADMINISTERED PRIOR TO ABDOMINAL MYOMECTOMY: A RANDOMIZED CONTROLLED TRIAL.								FERTILITY AND STERILITY				114	3		P-893	E470	E471										S	Meeting Abstract	SEP 2020	2020						76th Scientific Congress of the American-Society-for-Reproductive-Medicine76th Scientific Congress of the American-Society-for-Reproductive-Medicine	OCT 17-21, 2020OCT 17-21, 2020	Amer Soc Reprod MedAmer Soc Reprod Med	ELECTR NETWORKELECTR NETWORK	0
J	Nackeeran, Sirpi; Kohn, Taylor; Gonzalez, Daniel; White, Joshua; Ory, Jesse; Ramasamy, Ranjith								ASSOCIATION BETWEEN TESTOSTERONE THERAPY AND CHANGE IN HEMATOCRIT: A SYSTEMATIC REVIEW AND NETWORK META-ANALYSIS OF RANDOMIZED CONTROL TRIALS.								FERTILITY AND STERILITY				116	3		P-605	E358	E358										S	Meeting Abstract	SEP 2021	2021										0
J	Abdelhakim, Ahmed M.; Samy, Ahmed; Abbas, Ahmed M.				Abbas, Ahmed/H-5235-2019	Abbas, Ahmed/0000-0002-2359-2729			EFFECT OF MUSIC IN REDUCING PATIENT ANXIETY DURING COLPOSCOPY: A SYSTEMATIC REVIEW AND META-ANALYSIS OF RANDOMIZED CONTROLLED TRIALS.								FERTILITY AND STERILITY				112	3		P-263	E210	E210				10.1016/j.fertnstert.2019.07.664						S	Meeting Abstract	SEP 2019	2019						75th Scientific Congress of the American-Society-for-Reproductive-Medicine (ASRM)75th Scientific Congress of the American-Society-for-Reproductive-Medicine (ASRM)	OCT 12-16, 2019OCT 12-16, 2019	Amer Soc Reprod MedAmer Soc Reprod Med	Philadelphia, PAPhiladelphia, PA	0
J	Singh, Randhir; Singh, Monica Jindal								A PROSPECTIVE RANDOMIZED CONTROLLED TRIAL (RCT) COMPARING DAY 3-FRESH EMBRYO TRANSFER CYCLES WITH FREEZE ALL CYCLES IN IVF-ICSI.								FERTILITY AND STERILITY				116	3		P-39	E131	E131										S	Meeting Abstract	SEP 2021	2021										0
J	Hasanen, Eman Mohamed; Hozyen, Manar; Omar, Radwa Tarek; Alkhader, Hanaa Ahmed; Zaki, Hosam								STRATEGIES FOR REDUCING SPERM DNA FRAGMENTATION BY COMPARING PICSI VERSUS SECOND EJACULATE IN ICSI PATIENTS: A PROSPECTIVE RANDOMIZED CONTROLLED TRIAL.								FERTILITY AND STERILITY				116	3		P-409	E280	E280										S	Meeting Abstract	SEP 2021	2021										0
J	Kim, Julia G.; Comito, Cindy; Pangasnan, Rosanna; Hanson, Brent M.; Klimczak, Amber M.; Herlihy, Nola S.; Hong, Kathleen; Seli, Emre; Scott, Richard T., Jr.								CONCO2 RANDOMIZED CONTROLLED TRIAL INTERIM UPDATE: EMBRYO CULTURE IN A CONTINUOUS CARBON DIOXIDE SETTING DOES NOT NEGATIVELY IMPACT BLASTOCYST FORMATION RATES.								FERTILITY AND STERILITY				116	3		P-35	E129	E129										S	Meeting Abstract	SEP 2021	2021										0
J	Vuong, Lan N.; Ho, Vu N. A.; Ho, Tuong M.; Dang, Vinh Q.; Phung, Tuan H.; Giang, Nhu H.; Le, Anh H.; Pham, Toan D.; Wang, Rui; Norman, Robert J.; Gilchrist, Robert B.; Smitz, Johan; Mol, Ben W.				Ho, Vu N A/AAI-1911-2019; Vinh, Dang Quang/N-6816-2019; Gilchrist, Robert/ABE-9594-2020	Ho, Vu N A/0000-0003-1768-8393; Vinh, Dang Quang/0000-0001-5205-8210; Gilchrist, Robert/0000-0003-1611-7142; Ho, Tuong/0000-0003-3528-7358			IN VITRO MATURATION (IVM) VERSUS IN VITRO FERTILIZATION (IVF) IN WOMEN WITH HIGH ANTRAL FOLLICLE COUNT (AFC): A RANDOMIZED CONTROLLED TRIAL (NCT03405701).								FERTILITY AND STERILITY				112	3		O-268	E435	E436				10.1016/j.fertnstert.2019.08.015						S	Meeting Abstract	SEP 2019	2019						75th Scientific Congress of the American-Society-for-Reproductive-Medicine (ASRM)75th Scientific Congress of the American-Society-for-Reproductive-Medicine (ASRM)	OCT 12-16, 2019OCT 12-16, 2019	Amer Soc Reprod MedAmer Soc Reprod Med	Philadelphia, PAPhiladelphia, PA	0
J	Martini, Anne E.; Dunn, Ariel; Wells, Lauren; Rollene, Nanette; Saunders, Rhiana D.; Healy, Mae W.; Terry, Nancy; DeCherney, Alan H.; Hill, Micah J.								FOLLICLE FLUSHING DOES NOT IMPROVE LIVE BIRTH AND REDUCES OOCYTE YIELD: A SYSTEMATIC REVIEW AND META-ANALYSIS OF RANDOMIZED CONTROLLED TRIALS (RCTS).								FERTILITY AND STERILITY				114	3		P-477	E301	E301										S	Meeting Abstract	SEP 2020	2020						76th Scientific Congress of the American-Society-for-Reproductive-Medicine76th Scientific Congress of the American-Society-for-Reproductive-Medicine	OCT 17-21, 2020OCT 17-21, 2020	Amer Soc Reprod MedAmer Soc Reprod Med	ELECTR NETWORKELECTR NETWORK	0
J	Bernard, Abigail L.; Barbour, Ashley K.; Madeira, Jody L.; Lindheim, Steven R.; Goodman, Linnea R.								EMOTIONAL WELL-BEING DURING FERTILITY TREATMENT: A RANDOMIZED CONTROLLED TRIAL TO EVALUATE THE USE OF AN ONLINE LEARNING PLATFORM AS A RESOURCE.								FERTILITY AND STERILITY				114	3		P-840	E449	E449										S	Meeting Abstract	SEP 2020	2020						76th Scientific Congress of the American-Society-for-Reproductive-Medicine76th Scientific Congress of the American-Society-for-Reproductive-Medicine	OCT 17-21, 2020OCT 17-21, 2020	Amer Soc Reprod MedAmer Soc Reprod Med	ELECTR NETWORKELECTR NETWORK	1
J	Hirshfeld-Cytron, Jennifer								Optimizing implantation: are we just scratching the surface?								FERTILITY AND STERILITY				111	4			677	678				10.1016/j.fertnstert.2019.01.011							Editorial Material	APR 2019	2019										0
J	Doyle, Nicole; Jahandideh, Samad; Hill, Micah J.; Widra, Eric A.; Levy, Michael; Devine, Kate								A RANDOMIZED CONTROLLED TRIAL COMPARING LIVE BIRTH FROM SINGLE EUPLOID FROZEN BLASTOCYST TRANSFER USING STANDARDIZED TIMING VERSUS TIMING BY ENDOMETRIAL RECEPTIVITY ANALYSIS.								FERTILITY AND STERILITY				116	3		O-241	E101	E101										S	Meeting Abstract	SEP 2021	2021										4
J	Zaat, Tjitske; de Bruin, J. P.; Goddijn, Mariette; Visser, Jantien; Verhoeve, Harold; Lambalk, C. B.; Groenewoud, Eva; van Wely, M.; Mol, Femke				van Wely, Madelon/GXV-1757-2022				HOME- OR HOSPITAL -BASED MONITORING TO TIME FROZEN EMBRYO TRANSFER IN THE NATURAL CYCLE? OUTCOMES FROM A RANDOMIZED CONTROLLED TRIAL (ANTARCTICA-2).								FERTILITY AND STERILITY				112	3		O-154	E65	E65				10.1016/j.fertnstert.2019.07.293						S	Meeting Abstract	SEP 2019	2019						75th Scientific Congress of the American-Society-for-Reproductive-Medicine (ASRM)75th Scientific Congress of the American-Society-for-Reproductive-Medicine (ASRM)	OCT 12-16, 2019OCT 12-16, 2019	Amer Soc Reprod MedAmer Soc Reprod Med	Philadelphia, PAPhiladelphia, PA	1
J	Bosch, Ernesto; Aasted, Heidi; Klein, Bjarke M.; Arce, Joan-Carles		BASIC Study Grp						A RANDOMIZED, DOUBLE-BLIND, PLACEBO-CONTROLLED, MULTI-CENTER, PHASE 2 TRIAL TO INVESTIGATE THE EFFECT OF BARUSIBAN ON IMPLANTATION IN IVF/ICSI PATIENTS.								FERTILITY AND STERILITY				112	3		P-182	E179	E179				10.1016/j.fertnstert.2019.07.584						S	Meeting Abstract	SEP 2019	2019						75th Scientific Congress of the American-Society-for-Reproductive-Medicine (ASRM)75th Scientific Congress of the American-Society-for-Reproductive-Medicine (ASRM)	OCT 12-16, 2019OCT 12-16, 2019	Amer Soc Reprod MedAmer Soc Reprod Med	Philadelphia, PAPhiladelphia, PA	2
J	Gavrizi, Sarah; Wild, Robert A.								Thyroid autoantibodies: to treat or not to treat?								FERTILITY AND STERILITY				114	6			1185	1186				10.1016/j.fertnstert.2020.08.1400							Editorial Material	DEC 2020	2020										0
J	Hashim, Hatem Abu; Shokeir, Tarek; Badawy, Ahmed								RETRACTED: Letrozole versus combined metformin and clomiphene citrate for ovulation induction in clomiphene-resistant women with polycystic ovary syndrome: a randomized controlled trial.								Fertility and sterility				114	3			667	667				10.1016/j.fertnstert.2020.08.1406							Published Erratum	2020-Sep	2020										1
J	Hanson, Brent M.; Kim, Julia G.; Klimczak, Amber M.; Herlihy, Nola S.; Margolis, Cheri K.; Roberts, Leah M.; Seli, Emre; Scott, Richard T., Jr.								OOCYTE SURVIVAL AFTER VITRIFICATION USING SUPER-COOLED SLUSH NITROGEN IS SIMILAR TO SURVIVAL AFTER VITRIFICATION WITH CONVENTIONAL LIQUID NITROGEN: A RANDOMIZED CONTROLLED TRIAL.								FERTILITY AND STERILITY				116	3		P-218	E200	E200										S	Meeting Abstract	SEP 2021	2021										0
J	Belan, Matea; Carranza-Mamane, Belina; AinMelk, Youssef; Pesant, Marie-Helene; Duval, Karine; Jean-Denis, Farrah; Langlois, Marie-France; Lavoie, Helene; Waddell, Guy; Baillargeon, Jean-Patrice								A LIFESTYLE INTERVENTION TARGETING WOMEN WITH OBESITY AND INFERTILITY IMPROVES THEIR FERTILITY OUTCOMES, ESPECIALLY IN WOMEN WITH PCOS: A RANDOMIZED CONTROLLED TRIAL.								FERTILITY AND STERILITY				112	3		O-95	E40	E40				10.1016/j.fertnstert.2019.07.234						S	Meeting Abstract	SEP 2019	2019						75th Scientific Congress of the American-Society-for-Reproductive-Medicine (ASRM)75th Scientific Congress of the American-Society-for-Reproductive-Medicine (ASRM)	OCT 12-16, 2019OCT 12-16, 2019	Amer Soc Reprod MedAmer Soc Reprod Med	Philadelphia, PAPhiladelphia, PA	1
J	Osman, Emily K.; Esbert, Marga; Hanson, Brent M.; Winslow, Ayesha D.; Seli, Emre; Scott, Richard Thomas, Jr.								EMBRYO VITRIFICATION IN SUPER COOLED SLUSH NITROGEN RESULTS IN SUPERIOR POST-THAW SURVIVAL COMPARED TO CONVENTIONAL LIQUID NITROGEN: A BLINDED, RANDOMIZED CONTROLLED TRIAL.								FERTILITY AND STERILITY				114	3		O-92	E38	E38										S	Meeting Abstract	SEP 2020	2020						76th Scientific Congress of the American-Society-for-Reproductive-Medicine76th Scientific Congress of the American-Society-for-Reproductive-Medicine	OCT 17-21, 2020OCT 17-21, 2020	Amer Soc Reprod MedAmer Soc Reprod Med	ELECTR NETWORKELECTR NETWORK	1
J	Abdelhakim, Ahmed M.; Gadallah, Al-Hussein; Abbas, Ahmed M.				Abbas, Ahmed/H-5235-2019; Abdelhafeez, Alhussein/AAR-5701-2020	Abbas, Ahmed/0000-0002-2359-2729; Abdelhafeez, Alhussein/0000-0001-7370-6061			EFFICACY AND SAFETY OF ORAL VERSUS VAGINAL MISOPROSTOL IN CERVICAL PRIMING BEFORE HYSTEROSCOPY: A SYSTEMATIC REVIEW AND META-ANALYSIS OF RANDOMIZED CONTROLLED TRIALS.								FERTILITY AND STERILITY				112	3		P-775	E413	E413				10.1016/j.fertnstert.2019.07.1171						S	Meeting Abstract	SEP 2019	2019						75th Scientific Congress of the American-Society-for-Reproductive-Medicine (ASRM)75th Scientific Congress of the American-Society-for-Reproductive-Medicine (ASRM)	OCT 12-16, 2019OCT 12-16, 2019	Amer Soc Reprod MedAmer Soc Reprod Med	Philadelphia, PAPhiladelphia, PA	0
J	Vidal, Carmen; Giles, Juan; Labarta, Elena; Castillon, Gemma; Martinez-Salazar, Javier; Fernandez, Laura; Ayllon, Yanira, Sr.; Munoz, Manuel; Bellver, Jose; Tocino, Antonia, Sr.; Munoz, Elkin; Pellicer, Antonio; Garrido, Nicolas				Garrido, Nicolas/ABG-3235-2020; Pellicer, Antonio/AAA-6005-2020	Pellicer, Antonio/0000-0002-8254-863X			INTENTIONAL ENDOMETRIAL INJURY TRYING TO IMPROVE CLINICAL OUTCOMES OF AN OOCYTE DONATION PROGRAM IN PATIENTS WITHOUT RIF. INTERYM ANALYSIS OF A RANDOMIZED CONTROLLED TRIAL.								FERTILITY AND STERILITY				112	3		P-143	E164	E165				10.1016/j.fertnstert.2019.07.546						S	Meeting Abstract	SEP 2019	2019						75th Scientific Congress of the American-Society-for-Reproductive-Medicine (ASRM)75th Scientific Congress of the American-Society-for-Reproductive-Medicine (ASRM)	OCT 12-16, 2019OCT 12-16, 2019	Amer Soc Reprod MedAmer Soc Reprod Med	Philadelphia, PAPhiladelphia, PA	1
J	Jensen, Jeffrey T.; Kroll, Robin; Peters, Kevin; Schreifels, Mary Jo; Turok, David K.								COMPARATIVE COPPER PHARMACOKINETIC PROPERTIES OF A NOVEL LOW-DOSE NITINOL FRAME COPPER INTRAUTERINE DEVICE (IUD) AND THE COPPER T380A IUD: A RANDOMIZED CONTROLLED TRIAL.								FERTILITY AND STERILITY				116	3		P-434	E290	E290										S	Meeting Abstract	SEP 2021	2021										0
J	Haham, Lilach Marom; Gidoni, Yariv Shlomo; Baruchin, Ohad; Barkat, Jonathan; Youngster, Michal; Revel, Ariel; Ben-Ami, Ido								LUTEAL PHASE SUPPORT USING GONADOTROPIN RELEASING HORMONE AGONIST (GNRHA) VERSUS ESTROGEN AND PROGESTERONE SUPPLEMENTATION IN HIGH RESPONDERS FOLLOWING GNRHA TRIGGERING - A PROSPECTIVE RANDOMIZED CONTROLLED TRIAL.								FERTILITY AND STERILITY				112	3		P-171	E174	E175				10.1016/j.fertnstert.2019.07.573						S	Meeting Abstract	SEP 2019	2019						75th Scientific Congress of the American-Society-for-Reproductive-Medicine (ASRM)75th Scientific Congress of the American-Society-for-Reproductive-Medicine (ASRM)	OCT 12-16, 2019OCT 12-16, 2019	Amer Soc Reprod MedAmer Soc Reprod Med	Philadelphia, PAPhiladelphia, PA	0
J	Elshimy, Amr; Hozyen, Manar; Alkhader, Hanaa Ahmed; Zaki, Hosam								THE IMPACT OF USING GPS DISHES FOR OOCYTE PICK UP ON THE IN-VITRO EMBRYOLOGICAL PARAMETERS AND THE PGT-A RESULTS, A RANDOMIZED CONTROLLED TRIAL.								FERTILITY AND STERILITY				116	3		P-41	E131	E133										S	Meeting Abstract	SEP 2021	2021										0
J	Gautam, Surabhi; Kumar, Manoj; Chaurasia, Priyanka; Rana, Deeksha; Dada, Rima				KUMAR, MANOJ/HHC-0782-2022	Gautam, Surabhi/0000-0002-7469-4450			IMPACT OF YOGA BASED LIFESTYLE INTERVENTION ON QUALITY OF LIFE, DEPRESSION AND SPERM OXIDATIVE DNA DAMAGE: A RANDOMIZED CONTROLLED TRIAL ON INFERTILE MEN WITH RHEUMATOID ARTHRITIS.								FERTILITY AND STERILITY				112	3		P-765	E409	E409				10.1016/j.fertnstert.2019.07.1161						S	Meeting Abstract	SEP 2019	2019						75th Scientific Congress of the American-Society-for-Reproductive-Medicine (ASRM)75th Scientific Congress of the American-Society-for-Reproductive-Medicine (ASRM)	OCT 12-16, 2019OCT 12-16, 2019	Amer Soc Reprod MedAmer Soc Reprod Med	Philadelphia, PAPhiladelphia, PA	1
J	Abdelaleem, Ahmed Ali; Ali, Shymaa; Abbas, Ahmed M.; Farghaly, Tarek; Elsenosy, Elwany; Sayed, Gamal				Abbas, Ahmed/H-5235-2019	Abbas, Ahmed/0000-0002-2359-2729			DUAL TRIGGER USING RECOMBINANT HCG AND GONADOTROPIN-RELEASING HORMONE AGONIST IMPROVE OOCYTE QUALITY AND EMBRYO GRADING FOR NORMAL RESPONDERS IN GNRH ANTAGONIST CYCLES: RANDOMIZED CONTROLLED TRIAL.								FERTILITY AND STERILITY				112	3		P-249	E205	E206				10.1016/j.fertnstert.2019.07.651						S	Meeting Abstract	SEP 2019	2019						75th Scientific Congress of the American-Society-for-Reproductive-Medicine (ASRM)75th Scientific Congress of the American-Society-for-Reproductive-Medicine (ASRM)	OCT 12-16, 2019OCT 12-16, 2019	Amer Soc Reprod MedAmer Soc Reprod Med	Philadelphia, PAPhiladelphia, PA	0
J	Walter, Jessica R.; Barnhart, Kurt T.; Koelper, Nathanael C.; Santoro, Nanette F.; Zhang, Heping; Thomas, Tracey R.; Huang, Hao; Harvie, Heidi								COST-EFFECTIVENESS ANALYSIS OF THE ACTIVE TREATMENT OR NO TREATMENT (ACT OR NOT) RANDOMIZED CONTROLLED TRIAL OF THE OPTIMAL MANAGEMENT OF PERSISTENT PREGNANCIES OF UNKNOWN LOCATION.								FERTILITY AND STERILITY				116	3		O-178	E77	E78										S	Meeting Abstract	SEP 2021	2021										0
J	Yamasaki, M.; Hill, M.; Jahandideh, S.; Decherney, A.; Dolitsky, S.; Pekny, C.; Devine, K.								RELATIONSHIP BETWEEN ROUTE OF PROGESTER-ONE SUPPLEMENTATION, SERUM PROGESTERONE CONCENTRATION, AND LIVE BIRTH FROM VITRIFIED-WARMED BLASTOCYST TRANSFERS: SECONDARY ANALYSES OF A RANDOMIZED CONTROLLED TRIAL (RCT)								FERTILITY AND STERILITY				118	5		O3	E5	E6										S	Meeting Abstract	NOV 2022	2022						70th Annual Meeting of the Pacific-Coast-Reproductive-Society70th Annual Meeting of the Pacific-Coast-Reproductive-Society	MAR 23-27, 2022MAR 23-27, 2022	Pacific Coast Reprod SocPacific Coast Reprod Soc	Indian Wells, CAIndian Wells, CA	0
J	Marchetto, Nicole M.; Perlman, Barry E.; Kulak, David; Boden, Victoria; Morelli, Sara S.; Mcgovern, Peter G.								RANDOMIZED CONTROLLED DOUBLE BLINDED TRIAL OF GNRHA VS. PLACEBO AT TIME OF EMBRYO TRANSFER: INTERIM ANALYSIS OF THE GRAET (GNRH AGONIST AT TIME OF EMBRYO TRANSFER) STUDY.								FERTILITY AND STERILITY				116	3		O-38	E16	E17										S	Meeting Abstract	SEP 2021	2021										0
J	Zhang, Jing; Lan, Weishun; Wang, Yitang				Wang, Yu/GZL-9655-2022; wang, yi/GVT-8516-2022; Wang, Yuan/HHC-1520-2022; Wang, Yanbo/HFZ-8018-2022; wang, yan/GSE-6489-2022; Wang, Yin/HCI-9352-2022; wangwangwang, yuanyaun/HHN-6432-2022				ETHIODIZED POPPYSEED OIL-BASED CONTRAST MEDIUM IS SUPERIOR TO WATER-BASED CONTRAST MEDIUM DURING HYSTEROSALPINGOGRAPHY REGARDING IMAGE QUALITY IMPROVEMENT AND FERTILITY ENHANCEMENT: A MULTI-CENTRIC RANDOMIZED CONTROLLED TRIAL.								FERTILITY AND STERILITY				116	3		O-133	E57	E58										S	Meeting Abstract	SEP 2021	2021						77th Annual Scientific Congress and Expo of the American-Society-for-Reproductive-Medicine (ASRM)77th Annual Scientific Congress and Expo of the American-Society-for-Reproductive-Medicine (ASRM)	OCT 16-20, 2021OCT 16-20, 2021	Amer Soc Reprod MedAmer Soc Reprod Med	Baltimore, MDBaltimore, MD	0
J	Blumenfeld, Zeev					Blumenfeld, Zeev/0000-0003-3929-7940			Corifollitropin-alpha is useful for low and normal responders, but what about hyperresponders?								FERTILITY AND STERILITY				111	4			675	676				10.1016/j.fertnstert.2018.12.013							Editorial Material	APR 2019	2019										1
J	Jorgensen, Niels; Lamb, Dolores J.; Levine, Hagai; Pastuszak, Alexander W.; Sigalos, John T.; Swan, Shanna H.; Eisenberg, Michael L.				Jørgensen, Niels/A-8148-2012	Jørgensen, Niels/0000-0003-4827-0838			Are worldwide sperm counts declining?								FERTILITY AND STERILITY				116	6			1457	1463				10.1016/j.fertnstert.2021.10.020					NOV 2021		Editorial Material	DEC 2021	2021										3
J	Li, Wentao; van Wely, Madelon; Gurrin, Lyle; Mol, Ben W.				Li, Wentao/AAF-6647-2019; van Wely, Madelon/GXV-1757-2022	Li, Wentao/0000-0001-8980-0909; van Wely, Madelon/0000-0001-8263-213X; Mol, Ben Willem/0000-0001-8337-550X; Gurrin, Lyle/0000-0001-7052-1969			Integrity of randomized controlled trials: challenges and solutions								FERTILITY AND STERILITY				113	6			1113	1119				10.1016/j.fertnstert.2020.04.018							Review	JUN 2020	2020	There has been increasing concern about compromised integrity in randomized controlled trials (RCTs) because it undermines the authority of this top-level evidence-generating method and puts patients at risk. Compromised RCTs also jeopardize the validity of systematic reviews and meta-analyses when they are included. The publication-driven research environment is responsible for the emergence of …									3
J	Bressler, Leah Hawkins; Mersereau, Jennifer E.								Not throwing away my shot but taking less: three-arm randomized controlled trial finds equivalent live birth rate with intramuscular progesterone every third day for programmed frozen embryo transfer cycles								FERTILITY AND STERILITY				116	3			655	656				10.1016/j.fertnstert.2021.06.060					AUG 2021		Editorial Material	AUG 2021	2021										0
J	Donnez, Jacques; Dolmans, Marie-Madeleine								Fibroids and medical therapy: bridging the gap from selective progesterone receptor modulators to gonadotropin-releasing hormone antagonist								FERTILITY AND STERILITY				114	4			739	741				10.1016/j.fertnstert.2020.07.028							Editorial Material	OCT 2020	2020										6
J	Simon, Carlos				Simon, Carlos/G-2186-2014	Simon, Carlos/0000-0003-0902-9531			Introduction: How evident is the evidence?								FERTILITY AND STERILITY				113	6			1091	1092				10.1016/j.fertnstert.2020.03.018							Editorial Material	JUN 2020	2020	Randomized-controlled trials (RCTs) and meta-analyses are the pinnacle of evidence-based medicine, enabling identification of the best available diagnostic, interventional, and therapeutic options. These tools help clinicians and policy-makers to set clinical guidelines, but they also represent a double-edged sword: the meaningfulness of RCTs and meta-analyses relies on their quality, performance…									1
J	Oostingh, Elsje C.; Koster, Maria P. H.; van Dijk, Matthijs R.; Willemsen, Sten P.; Broekmans, Frank J. M.; Hoek, Annemieke; Goddijn, Marriete; Klijn, Nicole F.; van Santbrink, Evert J. P.; Steegers, Eric A. P.; Laven, Joop S. E.; Steegers-Theunissen, Regine P. M.					Goddijn, Mariette/0000-0001-9928-9673			First effective mHealth nutrition and lifestyle coaching program for subfertile couples undergoing in vitro fertilization treatment: a single-blinded multicenter randomized controlled trial								FERTILITY AND STERILITY				114	5			945	954				10.1016/j.fertnstert.2020.04.051							Article	NOV 2020	2020	Objective: To study compliance and effectiveness of the mHealth nutrition and lifestyle coaching program Smarter Pregnancy in couples undergoing in vitro fertilization (IVF) treatment with or without intracytoplasmic sperm injection (ICSI).Design: Multicenter, single-blinded, randomized controlled trial, conducted from July 2014 to March 2017.Setting: IVF clinics.Patient(s): A total of 626 women …									12
J	Lensen, Sarah; Shreeve, Norman; Barnhart, Kurt T.; Gibreel, Ahmed; Ng, Ernest Hung Yu; Moffett, Ashley					Lensen, Sarah/0000-0002-1694-1142			In vitro fertilization add-ons for the endometrium: it doesn't add-up								FERTILITY AND STERILITY				112	6			987	993				10.1016/j.fertnstert.2019.10.011							Article	DEC 2019	2019	The probability of live birth from an in vitro fertilization (IVF) cycle is modest. Many additional treatments (add-ons) are available which promise to improve the success of IVF. This review summarizes the current evidence for common IVF add-ons which are suggested to improve endometrial receptivity. Systematic reviews of randomized controlled trials and individual trials were included. Five add…									30
J	Mattar, Omar M.; Abdalla, Ahmed R.; Shehata, Mohamed S. A.; Ali, Ahmed Said; Sinokrot, Muhammed; Abdelazeim, Bassant A.; Taher, Ayman; Samy, Ahmed; Mahmoud, Mostafa; Abbas, Ahmed M.				Abbas, Ahmed/H-5235-2019; Ali, Ahmed Said/AAN-8597-2020; SAMY, AHMED/L-8387-2019	Abbas, Ahmed/0000-0002-2359-2729; Ali, Ahmed Said/0000-0001-9616-3709; SAMY, AHMED/0000-0003-0150-828X; /0000-0001-9580-4279			Efficacy and safety of tramadol in pain relief during diagnostic outpatient hysteroscopy: systematic review and meta-analysis of randomized controlled trials								FERTILITY AND STERILITY				111	3			547	552				10.1016/j.fertnstert.2018.10.026							Review	MAR 2019	2019	Objective: To evaluate the evidence about the safety and efficacy of tramadol in pain relief during diagnostic outpatient hysteroscopy (OH).Design: Systematic review and meta-analysis of randomized controlled trials.Setting: Not applicable.Patient(s): Patients undergoing diagnostic OH received tramadol versus those who were administered placebo.Intervention(s): Electronic databases were searched …									13
J	Ludwin, Artur; Trolice, Mark P.; Bhagavath, Bala; Lindheim, Steven R.								Resection of a uterine septum in a normal uterus: Whoa Nellie								FERTILITY AND STERILITY				115	5			1140	1142				10.1016/j.fertnstert.2021.03.010					APR 2021		Editorial Material	MAY 2021	2021										1
J	Tamblyn, Jennifer A.; Pilarski, Nicole S. P.; Markland, Alexandra D.; Marson, Ella J.; Devall, Adam; Hewison, Martin; Morris, Rachel K.; Coomarasamy, Arri					Tamblyn, Jennifer/0000-0001-6551-3323			Vitamin D and miscarriage: a systematic review and meta-analysis								FERTILITY AND STERILITY				118	1			111	122				10.1016/j.fertnstert.2022.04.017							Review	JUL 2022	2022	Objective: To investigate whether a significant association between vitamin D status and the risk of miscarriage or recurrent miscarriage (RM) exists.Design: Systematic review and meta-analysis.Setting: Not applicable.Patient(s): Women with miscarriage and RM.Intervention(s): We searched the Ovid MEDLINE, Embase, the Cumulative Index to Nursing and Allied Health Literature, and Cochrane Central R…									2
J	Song, Dongmei; He, Yanfei; Wang, Yixuan; Liu, Ziyu; Xia, Enlan; Huang, Xiaowu; Xiao, Yu; Li, Tin-Chiu				Wang, Yijun/GXW-1763-2022; Wang, Yin/HCI-9352-2022; wang, yixuan/GXW-2866-2022; Wang, Yixuan/GZK-6559-2022; wang, yi/GVT-8516-2022; Wang, Yu/GZL-9655-2022				Impact of antibiotic therapy on the rate of negative test results for chronic endometritis: a prospective randomized control trial								FERTILITY AND STERILITY				115	6			1549	1556				10.1016/j.fertnstert.2020.12.019					MAY 2021		Article	JUN 2021	2021	Objective: To compare the rates of negative test results for chronic endometritis (CE) between subjects who did and did not receive antibiotic treatment.Design: Prospective, single-blind randomized controlled trial.Setting: Tertiary hysteroscopic center in a university teaching hospital.Patient(s): A total of 132 women with CE confirmed with immunohistochemical study with CD138 epitope.Interventi…									14
J	Devall, Adam J.; Out, Henk Jan; Mol, Ben Willem J.; Duffy, James M. N.; Collura, Barbara; Dyer, Silke				Devall, Adam/AAC-9646-2022	Mol, Ben Willem/0000-0001-8337-550X			Coordination and planning of clinical research on a national and global level								FERTILITY AND STERILITY				113	6			1100	1106				10.1016/j.fertnstert.2020.04.032							Review	JUN 2020	2020	In reproductive medicine, the needs and desires of infertility patients drive future research, with the most important outcome being live birth of a baby. Large, multicenter, randomized clinical trials are considered the best research tool to evaluate the effectiveness of medical interventions, but they can often take a long time to find definitive answers. Advances in individual participant data…									10
J	Martin, Caitlin Elizabeth; Lanham, Michael; Almgren-Bell, Alison; Marsh, Courtney; Omurtag, Kenan					Lanham, Michael/0000-0001-5320-9797; Almgren-Bell, Alison/0000-0002-5237-9388			A randomized controlled trial to evaluate the use of a web-based application to manage medications during in vitro fertilization								FERTILITY AND STERILITY				116	3			793	800				10.1016/j.fertnstert.2021.04.022					AUG 2021		Article	AUG 2021	2021	Objective: To evaluate the use of a web-based application that assists in medication management during in vitro fertilization (IVF) treatment. Design: Multicenter randomized controlled trial. Setting: University hospitals. Patient(s): Women undergoing IVF. Intervention(s): Subjects were recruited to assess quality of life during IVF and were randomly assigned to use either the OnTrack application…									2
J	Olesen, Mia Steengaard; Hauge, Benedicte; Ohrt, Lisbeth; Olesen, Tine Norregaard; Roskaer, Janne; Baek, Vibeke; Elbaek, Helle Olesen; Nohr, Bugge; Nyegaard, Mette; Overgaard, Michael Toft; Humaidan, Peter; Forman, Axel; Agerholm, Inge				Overgaard, Michael Toft/E-1354-2011; Humaidan, Peter/AAB-4788-2020	Overgaard, Michael Toft/0000-0002-1423-2481; Humaidan, Peter/0000-0001-6884-5366; Forman, Axel/0000-0003-1369-1296; Nyegaard, Mette/0000-0003-4973-8543; Steengaard Olesen, Mia/0000-0001-9715-883X			Therapeutic endometrial scratching and implantation after in vitro fertilization: a multicenter randomized controlled trial								FERTILITY AND STERILITY				112	6			1015	1021				10.1016/j.fertnstert.2019.08.010							Article	DEC 2019	2019	Objective: To study whether endometrial scratching in the luteal phase before ovarian stimulation increases clinical pregnancy rates in women with one or more previous implantation failures.Design: A nonblinded multicenter randomized clinical trial.Setting: Fertility clinics.Patient(s): Three hundred four eligible patients scheduled for IVF/intracytoplasmic sperm injection were randomized. The in…									18
J	Hodgson, Ruth Mary; Lee, Hui Linn; Wang, Rui; Mol, Ben Williem; Johnson, Neil				Wang, Rui/ABB-5615-2020	Wang, Rui/0000-0002-6622-8134; Mol, Ben Willem/0000-0001-8337-550X			Interventions for endometriosis-related infertility: a systematic review and network meta-analysis								FERTILITY AND STERILITY				113	2			374	+				10.1016/j.fertnstert.2019.09.031							Review	FEB 2020	2020	Objective: To compare the effectiveness of different treatments for women with endometriosis-related infertility.Design: A systematic review and network meta-analysis of randomized controlled trials (RCTs).Setting: Not applicable.Patient(s): Women with endometriosis confirmed by laparoscopy with associated infertility.Intervention(s): An extensive electronic search of the following databases: Coc…									20
J	Cozzolino, Mauro; Vitagliano, Amerigo; Cecchino, Gustavo Nardini; Ambrosini, Guido; Garcia-Velasco, Juan Antonio					Garcia-Velasco, Juan/0000-0003-1005-8727			Corifollitropin alfa for ovarian stimulation in in vitro fertilization: a systematic review and meta-analysis of randomized controlled trials								FERTILITY AND STERILITY				111	4			722	733				10.1016/j.fertnstert.2018.11.047							Article	APR 2019	2019	Objective: To evaluate the effectiveness of corifollitropin alfa in improving the success of IVF.Design: Systematic review and meta-analysis.Setting: Not applicable.Patient(s): Infertile women undergoing conventional IVF or intracytoplasmic sperm injection (ICSI).Intervention(s): Randomized controlled trials (RCTs) of infertile women undergoing a single IVF/ICSI cycle with either corifollitropin …									10
J	Penzias, Alan; Bendikson, Kristin; Butts, Samantha; Falcone, Tommaso; Gitlin, Susan; Gracia, Clarisa; Hansen, Karl; Hill, Micah; Hurd, William; Jindal, Sangita; Kalra, Suleena; Mersereau, Jennifer; Odem, Randall; Rebar, Robert; Reindollar, Richard; Rosen, Mitchell; Sandlow, Jay; Schlegel, Peter; Steiner, Anne; Tanrikut, Cigdem; Stovall, Dale		Practice Comm Amer Soc Reprod Med		Hill, Micah/AAM-7682-2020				Interpretation of clinical trial results: a committee opinion								FERTILITY AND STERILITY				113	2			295	304				10.1016/j.fertnstert.2019.11.009							Article	FEB 2020	2020	This document provides guidance, background, and tips on how to recognize quality trials and focuses on evaluating the validity, importance, and relevance of clinical trial results. This document replaces the document of the same name, last published in 2008 (Fertil Steril (R) 2008;90:S114-20). ((C)2019 by American Society for Reproductive Medicine.)									0
J	Price, Sarah A.; Sumithran, Priya; Prendergast, Luke A.; Nankervis, Alison J.; Permezel, Michael; Proietto, Joseph				Prendergast, Luke A/G-8376-2011	Prendergast, Luke A/0000-0002-9122-5429			Time to pregnancy after a prepregnancy very-low-energy diet program in women with obesity substudy of a randomized controlled trial								FERTILITY AND STERILITY				114	6			1256	1262				10.1016/j.fertnstert.2020.06.033							Article	DEC 2020	2020	Objective: To examine the impact of a prepregnancy very-low-energy diet (VLED) program on time to pregnancy in women with obesity. Design: Substudy of a two-arm parallel group randomized controlled trial. Setting: Multiple tertiary care centers.Patient(s): Women 18-38 years old with obesity (body mass index 30-55 kg/m(2)) and planning conception.Intervention(s): One hundred sixty-four normoglycem…									6
J	Cozzolino								Corifollitropin alfa for ovarian stimulation in in vitro fertilization: a systematic review and meta-analysis of randomized controlled trials (vol 111, pg 722, 2020)								FERTILITY AND STERILITY				114	6			1358	1358				10.1016/j.fertnstert.2020.10.043							Correction	DEC 2020	2020										0
J	Martini, Anne E.; Dunn, Ariel; Wells, Lauren; Rollene, Nanette; Saunders, Rhiana; Healy, Mae W.; Terry, Nancy; DeCherney, Alan; Hill, Micah J.								Follicle flushing does not improve live birth and increases procedure time: a systematic review and meta-analysis of randomized controlled trials								FERTILITY AND STERILITY				115	4			974	983				10.1016/j.fertnstert.2020.10.064					APR 2021		Review	APR 2021	2021	Objective: To determine whether follicle flushing during oocyte retrieval improves live birth or secondary outcomes in assisted reproductive technology (ART).Design: Systematic review and meta-analysis.Setting: Not applicable.Patient(s): Women undergoing ART using autologous gametes.Intervention(s): A systematic search of PubMed, EMBASE, Cochrane Database, and Web of Science for randomized contro…									2
J	Dolmans, Marie-Madeleine; Taylor, Hugh S.; Rodriguez-Wallberg, Kenny A.; Blumenfeld, Zeev; Lambertini, Matteo; von Wolff, Michael; Donnez, Jacques				Lambertini, Matteo/T-2563-2017	Lambertini, Matteo/0000-0003-1797-5296			Utility of gonadotropin-releasing hormone agonists for fertility preservation in women receiving chemotherapy: pros and cons								FERTILITY AND STERILITY				114	4			725	738				10.1016/j.fertnstert.2020.08.011							Editorial Material	OCT 2020	2020										20
J	Fang								Oil-based versus water-based contrast for hysterosalpingography in infertile women: a systematic review and meta-analysis of randomized controlled trials (vol 110, pg 153, 2018)								FERTILITY AND STERILITY				111	6			1262	1262											Correction	JUN 2019	2019										0
J	Simon, Carlos				Simon, Carlos/G-2186-2014	Simon, Carlos/0000-0003-0902-9531			Introduction: How evident is the evidence?								Fertility and sterility													10.1016/j.fertnstert.2020.04.022							Journal Article	2020-Jul-02	2020	Randomized controlled trials (RCTs) and meta-analyses are the pinnacle of evidence-based medicine, enabling identification of the best available diagnostic, interventional, and therapeutic options. These tools help clinicians and policy makers to set clinical guidelines, but they also represent a double-edged sword: The meaningfulness of RCTs and meta-analyses relies on their quality, performance…									0
J	Fawzy, Mohamed; Emad, Mai; Elsuity, Mohamed A.; Mahran, Ali; Abdelrahman, Mohamed Y.; Fetih, Ahmed N.; Abdelghafar, Hazem; Sabry, Mohamed; Nour, Mohamed; Rasheed, Salah M.				Elsuity, Mohamed A./AAW-9725-2021; SABRY, MOHAMED/AAG-3678-2020; SABRY, MOHAMED/AAK-8807-2020	Elsuity, Mohamed A./0000-0002-3083-5311; SABRY, MOHAMED/0000-0002-8206-2074; Fawzy, Mohamed/0000-0001-8756-3612			Cytokines hold promise for human embryo culture in vitro: results of a randomized clinical trial								FERTILITY AND STERILITY				112	5			849	+				10.1016/j.fertnstert.2019.07.012							Article	NOV 2019	2019	Objective: To evaluate the effects of cytokine enrichment of culture medium on embryological and clinical outcomes after intracytoplasmic sperm injection (ICSI).Design: A randomized clinical trial.Setting: In vitro fertilization centers.Patient(s): This trial included 443 ICSI cycles randomized into two groups.Intervention(s): This study evaluated the influence of integration of granulocyte-macro…									3
J	Samy, Ahmed; Raslan, Ayman N.; Talaat, Bassem; El Lithy, Ahmed; El Sharkawy, Mohamed; Sharaf, Marwa Fouad; Hussein, Amr Hassan; Amin, Ahmed Hussein; Ibrahim, Ahmed M.; Elsherbiny, Wael Sayed; Soliman, Hossam H.; Metwally, Ahmed A.				; SAMY, AHMED/T-6214-2018	Elsherbiny, Wael/0000-0002-0217-2899; Ibrahim, Ahmed/0000-0002-5896-4342; Amin, Ahmed/0000-0002-7786-6027; SAMY, AHMED/0000-0003-0150-828X			Perioperative nonhormonal pharmacological interventions for bleeding reduction during open and minimally invasive myomectomy: a systematic review and network meta-analysis								FERTILITY AND STERILITY				113	1			224	+				10.1016/j.fertnstert.2019.09.016							Review	JAN 2020	2020	Objective: To synthesize evidence on the most effective pharmacological interventions for bleeding reduction during open and minimally invasive myomectomy.Design: Systematic review and network meta-analysis of randomized controlled trials (RCTs).Setting: Not applicable.Patients: Trials assessing efficacy of pharmacological interventions during different types of myomectomy.Interventions: Misopros…									16
J	Hooker, Angelo B.; de Leeuw, Robert A.; Twisk, Jos W. R.; Brolmann, Hans A. M.; Huirne, Judith A. F.				de Leeuw, Robert/GNH-1513-2022; Hooker, Angelo/AAA-2390-2021	de Leeuw, Robert/0000-0002-9344-7754;			Pregnancy and neonatal outcomes 42 months after application of hyaluronic acid gel following dilation and curettage for miscarriage in women who have experienced at least one previous curettage: follow-up of a randomized controlled trial								FERTILITY AND STERILITY				114	3			601	609				10.1016/j.fertnstert.2020.04.021							Article	SEP 2020	2020	Objective: To study whether intrauterine application of auto-crosslinked polymers of hyaluronic acid (ACP) gel after dilation and curettage (D$C) improves reproductive outcomes.Design: Follow-up of a prospective randomized trial.Setting: University and university-affiliated teaching hospitals.Patient(s): Women with a miscarriage at <14 weeks' gestation with at least one previous DEtC were randomi…									5
J	Quaas, Alexander M.; Gavrizi, Sarah Z.; Peck, Jennifer D.; Diamond, Michael P.; Legro, Richard S.; Robinson, Randal D.; Casson, Peter; Christman, Gregory M.; Zhang, Heping; Hansen, Karl R.		Eunice Kennedy Shriver Natl Inst C; Human Dev Reprod Med Network		Zhang, He/GXN-0028-2022				Endometrial thickness after ovarian stimulation with gonadotropin , clomiphene, or letrozole for unexplained infertility, and association with treatment outcomes								FERTILITY AND STERILITY				115	1			213	220				10.1016/j.fertnstert.2020.07.030					JAN 2021		Article	JAN 2021	2021	Objective: To study the association of endometrial thickness (EMT) with live birth rates (LBR) in ovarian stimulation with intrauterine insemination (OS-IUI) treatments for unexplained infertility.Design: Prospective cohort analysis of the Reproductive Medicine Network's Assessment of Multiple Intrauterine Gestations from Ovarian Stimulation (AMIGOS) randomized controlled trial.Setting: Multicent…									11
J	Samy, Ahmed; Abbas, Ahmed M.; Mahmoud, Mostafa; Taher, Ayman; Awad, Mohamed Hammam; El Husseiny, Tarek; Hussein, Mohamed; Ramadan, Mohamed; Shalaby, Mohamed A.; El Sharkawy, Mohamed; Hatem, Dina; Wali, Ahmed Alaa-El-din; Abd-el-Fatah, Shimaa M.; Hussein, Amr H.; Haggag, Hisham				Abbas, Ahmed/H-5235-2019; SAMY, AHMED/L-8387-2019; Wali, Ahmed/AAR-3849-2020; hussein, mohamed/GYU-6912-2022; Haggag, Hisham/L-7142-2016	Abbas, Ahmed/0000-0002-2359-2729; SAMY, AHMED/0000-0003-0150-828X; Wali, Ahmed/0000-0002-6140-5146; Haggag, Hisham/0000-0002-1511-900X; Abd-El-Fatah, Shimaa/0000-0001-5877-9553			Evaluating different pain lowering medications during intrauterine device insertion: a systematic review and network meta-analysis								FERTILITY AND STERILITY				111	3			553	+				10.1016/j.fertnstert.2018.11.012							Review	MAR 2019	2019	Objective: To synthesize the evidence on the most effective medications for the relief of intrauterine device (IUD) insertion-related pain.Design: Systematic review and network meta-analysis of randomized controlled trials (RCTs).Setting: Not applicable.Patient(s): Patients undergoing IUD insertion who received different medications for pain relief versus those who received placebo.Intervention(s…									22
J	Jenkins, Tim; Aston, Kenneth; Carrell, Douglas; DeVilbiss, Elizabeth; Sjaarda, Lindsey; Perkins, Neil; Mills, James L.; Chen, Zhen; Sparks, Amy; Clemons, Traci; Chaney, Kayla; Peterson, C. Matthew; Emery, Benjamin; Hotaling, Jim; Johnstone, Erica; Schisterman, Enrique; Mumford, Sunni L.				Sparks, Amy/GQH-8512-2022; Jenkins, Tim/AAC-5072-2021	Sparks, Amy/0000-0002-6401-2452			The impact of zinc and folic acid supplementation on sperm DNA methylation: results from the folic acid and zinc supplementation randomized clinical trial (FAZST)								FERTILITY AND STERILITY				117	1			75	85				10.1016/j.fertnstert.2021.09.009					DEC 2021		Article	JAN 2022	2022	Objective: To determine if 6-month folic acid (5 mg) and zinc (30 mg) supplementation impacts sperm DNA methylation patterns.Design: A multicenter, double-blind, block randomized, placebo-controlled trial titled The Folic Acid and Zinc Supplementation Trial (FAZST).Setting: Infertility care centers.Patient(s): Male partners (18 years and older) from heterosexual couples (female partners aged 18-4…									3
J	Dumesic, Daniel A; Winnett, Chloe; Lu, Gwyneth; Grogan, Tristan R; Abbott, David H; Naik, Rajanigandha; Chazenbalk, Gregorio D								Randomized clinical trial: effect of low-dose flutamide on abdominal adipogenic function in normal-weight women with polycystic ovary syndrome.								Fertility and sterility													10.1016/j.fertnstert.2022.09.324							Journal Article	2022-Nov-15	2022	OBJECTIVE: To examine whether low-dose flutamide administration to normal-weight women with polycystic ovary syndrome (PCOS) reduces abdominal fat deposition, attenuates accelerated lipid accumulation in newly formed adipocytes derived from subcutaneous (SC) abdominal adipose stem cells (ASCs), and/or alters glucose-lipid metabolism.DESIGN: A double-blind, placebo-controlled randomized clinical t…									0
J	Anaya, Yanett; Cakmak, Hakan; Mata, Douglas A.; Letourneau, Joseph; Zhang, Li; Lenhart, Nikolaus; Juarez-Hernandez, Flor; Jalalian, Liza; Cedars, Marcelle I.; Rosen, Mitchell					Zhang, Li/0000-0002-3617-2627			Triggering with 1,500 IU of human chorionic gonadotropin plus follicle-stimulating hormone compared to a standard human chorionic gonadotropin trigger dose for oocyte competence in in vitro fertilization cycles: a randomized, double-blinded, controlled noninferiority trial								FERTILITY AND STERILITY				118	2			266	278				10.1016/j.fertnstert.2022.05.006					JUL 2022		Article	AUG 2022	2022	Objective: To assess if triggering with 1,500 IU of human chorionic gonadotropin (hCG) with 450 IU of follicle-stimulating hormone (FSH) induces noninferior oocyte competence to a standard dose of hCG trigger used in in vitro fertilization (IVF). The alternative trigger will be considered noninferior if it is at least 80% effective in promoting oocyte competence. Design: Randomized, double-blinde…									1
J	Ishihara, Osamu; Klein, Bjarke M.; Arce, Joan-Carles		Japanese Follitropin Delta Phase 2						Randomized, assessor-blind, antimullerian hormone-stratified, dose-response trial in Japanese in vitro fertilization/intracytoplasmic sperm injection patients undergoing controlled ovarian stimulation with follitropin delta								FERTILITY AND STERILITY				115	6			1478	1486				10.1016/j.fertnstert.2020.10.059					MAY 2021		Article	JUN 2021	2021	Objective: To establish the relationship between follitropin delta doses (recombinant follicle-stimulating hormone produced from the human cell line PER.C6) and ovarian response in Japanese women undergoing in vitro fertilization/intracytoplasmic sperm injection treatment and to evaluate the influence of initial antimu & euro;llerian hormone (AMH) levels.Design: Randomized, controlled, assessor-b…									4
J	Juneau, Caroline R.; Tiegs, Ashley W.; Franasiak, Jason M.; Goodman, Linnea R.; Whitehead, Christine; Patounakis, George; Scott, Richard T., Jr.					Goodman, Linnea/0000-0003-0466-1554			Embryo's Natural Motion (enMotion): a paired randomized controlled trial evaluating a dynamic embryo culture system								FERTILITY AND STERILITY				113	3			578	+				10.1016/j.fertnstert.2019.09.043							Article	MAR 2020	2020	Objective: To determine if a dynamic embryo culture system affects the reproductive potential of human embryos resulting from in vitro fertilization (IVF).Design: Paired randomized controlled trial (RCT).Setting: IVF center.Patient(s): IVF patients with normal ovarian reserve eligible for two-embryo transfer.Intervention: IVF care was routine until fertilization was confirmed. Two-pronuclear embr…									0
J	Taher, Ayman; Farouk, Dalia; Kotb, Mohamed Mahmoud Mohamed; Ghamry, Nevein Kamal; Kholaif, Khaled; Allah, Ahmed A. Mageed A.; Ali, Ahmed Said; Osman, Omneya M.; Nabil, Hala; Islam, Yomna; Bakry, Mohamed Sobhy; Islam, Bassem Aly; Alalfy, Mahmoud; Nassar, Salma Ashraf; Bosilah, Almandouh H.; Ghanem, Ashraf A.; Rund, Nansy Mohamed Ali; Refaat, Rania; Ali, Hamada Ashry Abdel Wahed; Bakry, Ahmed; Asho…				Ghanem, Ashraf A/ACC-4309-2022; Ali, Ahmed Said/AAN-8597-2020	Ali, Ahmed Said/0000-0001-9616-3709			Evaluating efficacy of intravenous carbetocin in reducing blood loss during abdominal myomectomy: a randomized controlled trial								FERTILITY AND STERILITY				115	3			793	801				10.1016/j.fertnstert.2020.09.132					MAR 2021		Article	MAR 2021	2021	Objective: To evaluate the efficacy of carbetocin versus placebo in decreasing intraoperative blood loss and the need for blood transfusion during abdominal myomectomy.Design: Randomized, double-blind, placebo-controlled trial.Setting: Tertiary university hospital from September 2019 to February 2020. Patient(s): A total of 138women with symptomatic leiomyoma whowere candidates for abdominalmyome…									2
J	Kermack, Alexandra J.; Lowen, Philippa; Wellstead, Susan J.; Fisk, Helena L.; Montag, Markus; Cheong, Ying; Osmond, Clive; Houghton, Franchesca D.; Calder, Philip C.; Macklon, Nick S.				; Calder, Philip/E-9739-2013	Houghton, Franchesca/0000-0002-5167-1694; Cheong, Ying/0000-0001-7687-4597; Osmond, Clive/0000-0002-9054-4655; Fisk, Helena/0000-0002-9534-3246; Calder, Philip/0000-0002-6038-710X; Kermack, Alexandra/0000-0002-9176-9426			Effect of a 6-week Mediterranean'' dietary intervention on in vitro human embryo development: the Preconception Dietary Supplements in Assisted Reproduction double-blinded randomized controlled trial								FERTILITY AND STERILITY				113	2			260	269				10.1016/j.fertnstert.2019.09.041							Article	FEB 2020	2020	Objective: To study the impact of increased dietary intake of omega-3 fatty acids, vitamin D, and olive oil for 6 weeks before in vitro fertilization (IVF) or IVF-intracytoplasmic sperm injection (ICSI) on morphokinetic markers of early embryo development.Design: A double-blinded randomized controlled trial.Setting: Academic IVF unit.Patient(s): A total of 111 couples undergoing IVF or IVF-ICSI w…									22
J	Gao, MingXia; Jiang, XiangYan; Li, Bin; Li, LiFei; Duan, MengTao; Zhang, XueHong; Tian, JinHui; Qi, KeYan					Gao, MingXia/0000-0003-0618-7868			Intrauterine injection of human chorionic gonadotropin before embryo transfer can improve in vitro fertilization-embryo transfer outcomes: a meta-analysis of randomized controlled trials								FERTILITY AND STERILITY				112	1			89	+				10.1016/j.fertnstert.2019.02.027							Article	JUL 2019	2019	Objective: To evaluate whether intrauterine injection of hCG before embryo transfer can improve IVF-ET outcomes.Design: Meta-analysis.Setting: Not applicable.Patient(s): Infertile women who underwent IVF-ET and received an intrauterine injection of hCG before ET.Intervention(s): Infertile women treated with or without intrauterine hCG injection before ET.Main Outcome Measure(s): The primary outco…									22
J	Wong, Tze Yoong; Lensen, Sarah; Wilkinson, Jack; Sadler, Lynn; Farquhar, Cynthia								Reply of the authors: Is the era of the endometrial scratching finished?								FERTILITY AND STERILITY				118	3			604	604				10.1016/j.fertnstert.2022.06.020							Letter	SEP 2022	2022										0
J	Wong, Tze Yoong; Lensen, Sarah; Wilkinson, Jack; Glanville, Elizabeth Joan; Acharya, Santanu; Clarke, Fiona; Das, Sangeeta; Dawson, Jeanette; Hammond, Bev; Jayaprakasan, Kanna; Kearsley, Nichola; Milner, Matthew; Shankaralingaiah, Nethra; Wood, Simon; Sadler, Lynn; Farquhar, Cynthia					ACHARYA, SANTANU/0000-0003-4251-9655			Effect of endometrial scratching on unassisted conception for unexplained infertility: a randomized controlled trial								FERTILITY AND STERILITY				117	3			612	619				10.1016/j.fertnstert.2021.12.009					FEB 2022		Article	MAR 2022	2022	Objective: To investigate whether endometrial scratching increases the chance of live birth in women with unexplained infertility attempting to conceive without assisted reproductive technology. Patient(s): Women with a diagnosis of unexplained infertility trying to conceive without assistance. Intervention(s): Participants were randomly assigned to receive an endometrial biopsy or a placebo proc…									5
J	Abbas, Ahmed M.; Samy, Ahmed; Ali, Abd El-Naser Abd El-Gaber; Khodry, Mustafa M.; Ahmed, Mohammad A. M.; El-Rasheedy, Mahmoud, I; Abdallah, Khaled M.; Mohammed, Abd-Elhalim; Abdelbaky, Waleed H.; Raslan, Osama Kamal; Badawy, Mahmoud A.; Elktatny, Hossam H.				Abbas, Ahmed/H-5235-2019; SAMY, AHMED/T-6214-2018	Abbas, Ahmed/0000-0002-2359-2729; Ahmed, Mohammad/0000-0002-2641-4864; SAMY, AHMED/0000-0003-0150-828X			Medications for pain relief in outpatient endometrial sampling or biopsy: a systematic review and network meta-analysis								FERTILITY AND STERILITY				112	1			140	+				10.1016/j.fertnstert.2019.03.028							Review	JUL 2019	2019	Objective: To determine the most effective analgesia for pain relief during the outpatient endometrial biopsy (OEB) or outpatient hysteroscopy with endometrial aspiration (EA).Design: Systematic review and network meta-analysis of randomized controlled trials.Setting: Not applicable.Patient(s): Pre- or postmenopausal women undergoing OEB or outpatient hysteroscopy with EA for evaluation of uterin…									7
J	Bradley, Linda D.; Singh, Sukhbir S.; Simon, James; Gemzell-Danielsson, Kristina; Petersdorf, Kathrin; Groettrup-Wolfers, Esther; Ren, Xiaowei; Zvolanek, Michal; Seitz, Christian								Vilaprisan in women with uterine fibroids: the randomized phase 2b ASTEROID 1 study								FERTILITY AND STERILITY				111	2			240	248				10.1016/j.fertnstert.2018.10.012							Article	FEB 2019	2019	Objectives: To assess the safety and efficacy of four vilaprisan doses (0.5-4.0 mg) in women with uterine fibroids.Design: Randomized, double-blind, placebo-controlled, multicenter trial.Setting: Ninety-eight centers in 12 countries.Patient(s): Women aged 18-50 years with uterine fibroids and heavy menstrual bleeding were randomized equally to oral vilaprisan at 0.5, 1.0, 2.0, or 4.0 mg or placeb…									22
J	Mejia, Rachel B.; Summers, Karen M.; Kresowik, Jessica D.; Van Voorhis, Bradley J.					Van Voorhis, Brad/0000-0002-1455-0164; Mejia, Rachel/0000-0002-5892-2492; Kresowik, Jessica/0000-0003-1636-5576			A randomized controlled trial of combination letrozole and clomiphene citrate or letrozole alone for ovulation induction in women with polycystic ovary syndrome								FERTILITY AND STERILITY				111	3			571	+				10.1016/j.fertnstert.2018.11.030							Article	MAR 2019	2019	Objective: To evaluate whether a combination of letrozole and clomiphene citrate (CC) results in higher ovulation rates than letrozole alone in infertile women with polycystic ovary syndrome (PCOS).Design: Open-label randomized controlled trial.Setting: Academic medical center using two clinic sites.Patient(s): Women 18-40 years of age with a diagnosis of infertility and PCOS as defined by the Ro…									26
J	Osuga, Yutaka; Enya, Kazuaki; Kudou, Kentarou; Hoshiai, Hiroshi								Relugolix, a novel oral gonadotropin-releasing hormone antagonist, in the treatment of pain symptoms associated with uterine fibroids: a randomized, placebo-controlled, phase 3 study in Japanese women								FERTILITY AND STERILITY				112	5			922	+				10.1016/j.fertnstert.2019.07.013							Article	NOV 2019	2019	Objective: To investigate the efficacy and safety of the oral gonadotropin-releasing hormone receptor antagonist, relugolix, in patients experiencing uterine fibroid-associated pain.Design: Phase 3, multicenter, randomized, double-blind, placebo-controlled study.Setting: Medical centers.Patient(s): Premenopausal Japanese women (N = 65) experiencing moderate-to-severe uterine fibroid-associated pa…									32
J	Hanson, Brent M.; Kim, Julia G.; Suarez, Sandra, I; Ackerman, Brian K.; Comito, Cynthia E.; Pangasnan, Rosanna; Seli, Emre; Hong, Kathleen H.; Scott, Richard T., Jr.								Embryology outcomes after oocyte vitrification with super-cooled slush nitrogen are similar to outcomes with conventional liquid nitrogen: a randomized controlled trial								FERTILITY AND STERILITY				117	1			106	114				10.1016/j.fertnstert.2021.08.043					DEC 2021		Article	JAN 2022	2022	Objective: To determine whether the use of slush nitrogen (SN), a super-cooled form of nitrogen with a temperature from -207 to -210 degrees C, can improve oocyte survival after vitrification and warming compared with conventional liquid nitrogen (LN). Setting: Academic-affiliated private practice. Patient(s): A total of 556 metaphase II oocytes from 32 oocyte donor cycles were included. Interven…									0
J	Abu Hashim, Hatem; Shokeir, Tarek; Badawy, Ahmed								Letrozole versus combined metformin and clomiphene citrate for ovulation induction in clomiphene-resistant women with polycystic ovary syndrome: a randomized controlled trial (vol 94, pg 1405, 2010)								FERTILITY AND STERILITY				114	3			667	667											Correction	SEP 2020	2020										0
J	Cozzolino, Mauro; Cecchino, Gustavo N.; Troiano, Gianmarco; Romanelli, Chiara								Growth hormone cotreatment for poor responders undergoing in vitro fertilization cycles: a systematic review and meta-analysis								FERTILITY AND STERILITY				114	1			97	109				10.1016/j.fertnstert.2020.03.007							Review	JUL 2020	2020	Objective: To evaluate the effectiveness of growth hormone (GH) supplementation in improving the in vitro fertilization (IVF) out- comes of poor responders. Design: Systematic review and meta -analysis. Setting: Not applicable. Patient(s): Poor ovarian responders undergoing conventional IVF or intracytoplasmic sperm injection (ICSI). Intervention(s): Randomized controlled trials (RCTs) of poor ov…									23
J	Yung, Sofie Shuk Fei; Lai, Shui Fan; Lam, Mei Ting; Lui, Ellen Man Wa; Ko, Jennifer Ka Yee; Li, Hang Wun Raymond; Wong, Jacki Yuk Ying; Lau, Estella Yee Lan; Yeung, William Shu Biu; Ng, Ernest Hung Yu								Hyaluronic acid-enriched transfer medium for frozen embryo transfer: a randomized, double-blind, controlled trial								FERTILITY AND STERILITY				116	4			1001	1009				10.1016/j.fertnstert.2021.02.015					SEP 2021		Article	OCT 2021	2021	Objective: To compare the effects of hyaluronic acid (HA)-enriched transfer medium versus standard medium on live birth rate after frozen embryo transfer (FET).Design: Randomized, double-blind, controlled trial.Setting: Two tertiary fertility centers.Patient(s): Infertile women aged <43 years at the time of in vitro fertilization undergoing FET.Intervention(s): The women were randomly assigned to…									2
J	Munne, Santiago; Kaplan, Brian; Frattarelli, John L.; Child, Tim; Nakhuda, Gary; Shamma, F. Nicholas; Silverberg, Kaylen; Kalista, Tasha; Handyside, Alan H.; Katz-Jaffe, Mandy; Wells, Dagan; Gordon, Tony; Stock-Myer, Sharyn; Willman, Susan; Acacio, Brian; Lavery, Stuart; Carby, Anna; Boostanfar, Robert; Forman, Robert; Sedler, Mark; Jackson, Anthea; Jordan, Keith; Schoolcraft, William; Katz-Jaffe…		STAR Study Grp		Frattarelli, John/AAK-1552-2021; Kalista, Tasha/AAY-8985-2021; Mounce, Ginny/AAJ-3192-2020	Large, Michael/0000-0002-0170-3918			Preimplantation genetic testing for aneuploidy versus morphology as selection criteria for single frozen-thawed embryo transfer in good-prognosis patients: a multicenter randomized clinical trial								FERTILITY AND STERILITY				112	6			1071	+				10.1016/j.fertnstert.2019.07.1346							Article	DEC 2019	2019	Objective: To evaluate the benefit of next-generation sequencing (NGS)-based preimplantation genetic testing for aneuploidy (PGT-A) for embryo selection in frozen-thawed embryo transfer.Design: Randomized controlled trial.Setting: Not applicable.Patient(s): Women aged 25-40 years undergoing IVF with at least two blastocysts that could be biopsied.Intervention(s): Randomization for single frozen-t…									226
J	Vitagliano, Amerigo; Andrisani, Alessandra; Alviggi, Carlo; Vitale, Salvatore Giovanni; Valenti, Gaetano; Sapia, Fabrizio; Favilli, Alessandro; Martins, Wellington P.; Raine-Ferring, Nick; Polanski, Lukasz; Ambrosini, Guido				Favilli, Alessandro/B-5269-2011; Alviggi, Carlo/B-9096-2011; Polanski, Lukasz T/AAQ-5272-2021; Martins, Wellington/B-1284-2008	Favilli, Alessandro/0000-0002-1556-0962; Polanski, Lukasz T/0000-0002-9678-8028; Martins, Wellington/0000-0002-7593-5607; Alviggi, Carlo/0000-0001-9116-020X			Endometrial scratching for infertile women undergoing a first embryo transfer: a systematic review and meta-analysis of published and unpublished data from randomized controlled trials								FERTILITY AND STERILITY				111	4			734	+				10.1016/j.fertnstert.2018.12.008							Article	APR 2019	2019	Objective: To investigate endometrial scratch injury (ESI) as an intervention to improve IVF outcome in women undergoing a first ET.Design: Systematic review and meta-analysis.Setting: Not applicable.Patient(s): Infertile women undergoing a first fresh/frozen embryo transfer.Intervention(s): We included published and unpublished data from randomized controlled trials in which the intervention gro…									44
J	Hansen, Karl; Chung, Karine; Goldstein, Jessica; Hirshfeld-Cytron, Jennifer; Knight, Zac; Lebovic, Daniel; Lin, Paul; Lucidi, Richard; Stec, Carla; Penzias, Alan; Bendikson, Kristin; Falcone, Tommaso; Hill, Micah; Jindal, Sangita; Mersereau, Jennifer; Racowsky, Catherine; Rebar, Robert; Steiner, Anne Z.; Stovall, Dale; Tanrikut, Cigdem; Kalra, Suleena; Reindollar, Richard; Hurd, William		Practice Comm Amer Soc Reprod Med		Hill, Micah/AAM-7682-2020				Evidence-based treatments for couples with unexplained infertility: a guideline								FERTILITY AND STERILITY				113	2			305	322				10.1016/j.fertnstert.2019.10.014							Article	FEB 2020	2020	Objective: To provide evidence-based recommendations to practicing physicians and others regarding the effectiveness and safety of therapies for unexplained infertility.Methods: ASRM conducted a literature search, which included systematic reviews, meta-analyses, randomized controlled trials, and prospective and retrospective comparative observational studies published from 1968 through 2019. The…									48
J	Diaz-Garcia, Cesar; Herraiz, Sonia; Pamplona, Loida; Subira, Jessica; Jose Soriano, Maria; Simon, Carlos; Seli, Emre; Pellicer, Antonio				Simon, Carlos/G-2186-2014; Herraiz, Sonia/M-6119-2015	Simon, Carlos/0000-0003-0902-9531; Herraiz, Sonia/0000-0003-0703-6922			Follicular activation in women previously diagnosed with poor ovarian response: a randomized, controlled trial								FERTILITY AND STERILITY				117	4			747	755				10.1016/j.fertnstert.2021.12.034					MAR 2022		Article	APR 2022	2022	Objective: To investigate whether ovarian fragmentation for follicular activation (OFFA) improves ovarian reserve markers and in vitro fertilization (IVF) outcomes in women with poor ovarian response (POR).Design: Randomized, controlled trial, with parallel assignment. Setting: University hospital.Patient(s): Thirty-four women with POR according to the European Society of Human Reproduction and E…									3
J	Russo, Lindsey M.; Whitcomb, Brian W.; Freeman, Joshua R.; Mumford, Sunni L.; Sjaarda, Lindsey A.; Perkins, Neil J.; Schliep, Karen C.; Grewal, Jagteshwar; Silver, Robert M.; Schisterman, Enrique F.				Schliep, Karen C/A-2803-2012; Russo, Lindsey/HHN-8738-2022	Russo, Lindsey/0000-0002-7639-8655; Grewal, Jagteshwar/0000-0002-0141-4876			Physical activity and incidence of subclinical and clinical pregnancy loss: a secondary analysis in the effects of aspirin in gestation and reproduction randomized trial								FERTILITY AND STERILITY				113	3			601	+				10.1016/j.fertnstert.2019.10.027							Article	MAR 2020	2020	Objective: To estimate the association between physical activity and risk of subclinical and clinical pregnancy loss among women with a history of pregnancy loss.Design: Prospective cohort study as a secondary analysis of the Effects of Aspirin in Gestation and Reproduction randomized controlled trial of preconception-initiated low-dose aspirin among women with one or two prior pregnancy losses.S…									2
J	Sacha, Caitlin R.; Mortimer, Roisin; Hariton, Eduardo; James, Kaitlyn; Hosseini, Afrooz; Gray, Morgan; Xuan, Chengluan; Hammer, Karissa; Lange, Allison; Mahalingaiah, Shruthi; Wang, Jingping; Petrozza, John C.								Assessing efficacy of intravenous acetaminophen for perioperative pain control for oocyte retrieval: a randomized, double-blind, placebo-controlled trial								FERTILITY AND STERILITY				117	1			133	141				10.1016/j.fertnstert.2021.08.046					DEC 2021		Article	JAN 2022	2022	Objective: To compare the effect of preoperative intravenous (IV) acetaminophen versus oral (PO) acetaminophen or placebo on postoperative pain scores and the time to discharge in women undergoing oocyte retrieval.Design: Randomized, double-blind, placebo-controlled trial.Setting: Single academic fertility center.Patient(s): Women aged 18-43 years undergoing oocyte retrieval.Intervention(s): Rand…									2
J	Peipert, Benjamin J.; Spinosa, Daniel; Howell, Elizabeth P.; Weber, Jeremy M.; Truong, Tracy; Harris, Benjamin S.					Peipert, Benjamin/0000-0002-5038-7472			Innovations in infertility: a comprehensive analysis of the ClinicalTrials.gov database								FERTILITY AND STERILITY				116	5			1381	1390				10.1016/j.fertnstert.2021.06.013					OCT 2021		Article; Proceedings Paper	NOV 2021	2021	Objective: To characterize the interventional clinical trials in infertility and to assess whether trial location or industry sponsorship was associated with trial noncompletion. Design: Retrospective review of trials registered with ClinicalTrials.gov. Setting: None. Patient(s): None. Intervention(s): None. Main Outcome Measure(s): Descriptive statistics characterizing the attributes of the clin…					76th Virtual Scientific Congress and Expo of the American-Society-for-Reproductive-Medicine76th Virtual Scientific Congress and Expo of the American-Society-for-Reproductive-Medicine	OCT 17-21, 2020OCT 17-21, 2020	Amer Soc Reprod MedAmer Soc Reprod Med	ELECTR NETWORKELECTR NETWORK	1
J	Bortoletto, Pietro; Prabhu, Malavika; Baker, Valerie L.					Bortoletto, Pietro/0000-0003-4329-3141			Association between programmed frozen embryo transfer and hypertensive disorders of pregnancy								FERTILITY AND STERILITY				118	5			839	848				10.1016/j.fertnstert.2022.07.025							Article	NOV 2022	2022	Dissociation of embryo transfer from the ovarian stimulation cycle has afforded patients increased flexibility for genetic testing and fertility preservation. Although frozen embryo transfer (FET) has largely been demonstrated to be safe and effective compared with fresh transfer, programmed FET cycles, where a corpus luteum is absent, have come under increasing scrutiny. In observational trials,…									0
J	Vaughan, Denis A.; Goldman, Marlene B.; Koniares, Katherine G.; Nesbit, Carleigh B.; Toth, Thomas L.; Fung, June L.; Reindollar, Richard H.								Long-term reproductive outcomes in patients with unexplained infertility follow-up of the Fast Track and Standard Treatment Trial participants								FERTILITY AND STERILITY				117	1			193	201				10.1016/j.fertnstert.2021.09.012					DEC 2021		Article	JAN 2022	2022	Objective: To evaluate long-term reproductive outcomes in couples who were enrolled in a large randomized controlled trial that studied optimal treatment for unexplained infertility.Design: Telephone survey, administered between March 2019 and February 2020.Setting: Large urban university-affiliated fertility center.Patient(s): Couples who enrolled in the Fast Track and Standard Treatment Trial (…									2
J	Devine, Kate; Richter, Kevin S.; Jahandideh, Samad; Widra, Eric A.; McKeeby, Jeffrey L.					Richter, Kevin/0000-0003-3379-5359			Intramuscular progesterone optimizes live birth from programmed frozen embryo transfer: a randomized clinical trial								FERTILITY AND STERILITY				116	3			633	643				10.1016/j.fertnstert.2021.04.013					AUG 2021		Article	AUG 2021	2021	Objective: To determine whether vaginal progesterone for programmed endometrial preparation is noninferior to intramuscular progesterone in terms of live birth rates from frozen embryo transfer (FET). Design: Three-armed, randomized, controlled noninferiority trial. Setting: Multicenter fertility clinic. Patient(s): A total of 1,346 volunteer subjects planning vitrified-warmed transfer of high-qu…									13
J	Jiang, Yanbiao; Wang, Liyan; Shen, Haofei; Wang, Bin; Wu, Jingyuan; Hu, Kaiyan; Wang, Yiqing; Ma, Bin; Zhang, Xuehong								The effect of progesterone supplementation for luteal phase support in natural cycle frozen embryo transfer: a systematic review and meta-analysis based on randomized controlled trials.								Fertility and sterility													10.1016/j.fertnstert.2022.12.035							Journal Article; Review	2022-Dec-24	2022	IMPORTANCE: The necessity of progesterone supplementation for luteal phase support (LPS) in natural cycle frozen embryo transfer (NC-FET) cycles warrants further confirmation.OBJECTIVE: To investigate the effect of progesterone supplementation for LPS on the reproductive outcomes of patients undergoing NC-FET cycles.DATA SOURCES: The PubMed, Ovid-Embase, Cochrane Library, Web of Science, CNKI, Wa…									0
J	Buisman, Erato Terpsichori Iduna Antigoni; de Bruin, Jan Peter; Braat, Didi Dorothea Maria; van der Steeg, Jan Willem								Effect of needle diameter on pain during oocyte retrieval-a randomized controlled trial								FERTILITY AND STERILITY				115	3			683	691				10.1016/j.fertnstert.2020.06.040					MAR 2021		Article	MAR 2021	2021	Objective: To study pain in women undergoing oocyte retrieval with a reduced needle (20/17 gauge) compared to a standard needle (16 gauge).Design: Single-center randomized controlled trial.Setting: Fertility clinic.Patients: Women undergoing their first oocyte retrieval for in vitro fertilization or intracytoplasmic sperm injection.Interventions: Oocyte retrieval with a reduced needle (20/17 gaug…									6
J	Tang, Xiaoqian; Yu, Yunhai; Ding, Qiaoqiao; Liu, Hong; Niu, Yue; Li, Yan; Zhao, Shigang; Wei, Daimin; Chen, Zi-Jiang					Li, Yan/0000-0003-1813-8115			The sex-specific difference in singleton birth weight after frozen embryo transfer compared with fresh embryo transfer: a secondary analysis of 3 randomized trials								FERTILITY AND STERILITY				117	5			1004	1012				10.1016/j.fertnstert.2022.01.015					MAY 2022		Article	MAY 2022	2022	Objective: To assess whether the between-group difference in singleton birth weight following frozen vs. fresh embryo transfer varied with infant sex.Design: A post hoc exploratory secondary analysis of data from three multicenter randomized trials compared the live birth rates between freeze-only vs. fresh embryo transfer.Setting: Academic fertility centers.Patient(s): A total of 1,886 women who…									1
J	Witz, Craig A.; Daftary, Gaurang S.; Doody, Kevin J.; Park, John K.; Seifu, Yodit; Yankov, Vladimir I.; Heiser, Patrick W.		MEGASET-HR Trial Grp			Heiser, Patrick/0000-0002-8831-4973			Randomized, assessor-blinded trial comparing highly purified human menotropin and recombinant follicle-stimulating hormone in high responders undergoing intracytoplasmic sperm injection								FERTILITY AND STERILITY				114	2			321	330				10.1016/j.fertnstert.2020.03.029							Article	AUG 2020	2020	Objective: To evaluate the efficacy and safety of highly purified human menotropin (HP-hMG) and recombinant follicle-stimulating hormone (rFSH) for controlled ovarian stimulation in a population of patients predicted to be high responders.Design: Randomized, open-label, assessor-blinded, parallel-group, noninferiority trial.Setting: Fertility centers.Patient(s): A total of 620 women with serum an…									10
J	Kaponis, Apostolos; Chatzopoulos, Grigoris; Paschopoulos, Minas; Georgiou, Ioannis; Paraskevaidis, Vaggelis; Zikopoulos, Konstantinos; Tsiveriotis, Konstantinos; Taniguchi, Fuminori; Adonakis, George; Harada, Tasuku					Chatzopoulos, Grigorios/0000-0001-7136-7641; Adonakis, George/0000-0002-2385-0871; Georgiou, Ioannis/0000-0002-0308-5703			Ultralong administration of gonadotropin-releasing hormone agonists before in vitro fertilization improves fertilization rate but not clinical pregnancy rate in women with mild endometriosis: a prospective, randomized, controlled trial								FERTILITY AND STERILITY				113	4			828	835				10.1016/j.fertnstert.2019.12.018							Article	APR 2020	2020	Objective: To evaluate the effects of gonadotropin-releasing hormone agonists (GnRH-a) on fertility in women with mild endometriosis who are undergoing in vitro fertilization and embryo transfer (IVF-ET) procedures.Design: Prospective, randomized, controlled trial.Setting: Three tertiary university hospitals.Patient(s): Four hundred infertile women with mild endometriosis, documented with laparos…									16
J	Osuga, Yutaka; Hayashi, Koichi; Kanda, Shingo								A multicenter, randomized, placebo-controlled, double-blind, comparative study of dienogest at 1 mg/day in patients with primary and secondary dysmenorrhea								FERTILITY AND STERILITY				113	3			627	+				10.1016/j.fertnstert.2019.11.010							Article	MAR 2020	2020	Objective: To evaluate the efficacy and safety of dienogest (DNG), a progestational 19-norsteroid, in patients with primary and secondary dysmenorrhea.Design: Phase III, randomized, double-blind, multicenter, placebo-controlled study.Setting: Clinical study sites in Japan.Patient(s): Ninety-four women with dysmenorrhea.Intervention(s): Random assignment to receive DNG (1 mg/day, orally) or placeb…									1
J	Roelens, Caroline; Blockeel, Christophe								Impact of different endometrial preparation protocols before frozen embryo transfer on pregnancy outcomes: a review								FERTILITY AND STERILITY				118	5			820	827				10.1016/j.fertnstert.2022.09.003							Review	NOV 2022	2022	The use of frozen embryo transfer cycles has exponentially increased in the last few years. Optimization of endometrial preparation protocols before frozen embryo transfer is mandatory to further improve pregnancy outcomes. This review will focus on the existing literature with regard to the different available endometrial preparation protocols and their impact on pregnancy outcomes. More spe-cif…									0
J	Yan, Hailan; Shi, Jinghua; Li, Xiaoyan; Dai, Yi; Wu, Yushi; Zhang, Jing; Gu, Zhiyue; Zhang, Chenyu; Leng, Jinhua								Oral gonadotropin-releasing hormone antagonists for treating endometriosis-associated pain: a systematic review and network meta-analysis.								Fertility and sterility				118	6			1102	1116				10.1016/j.fertnstert.2022.08.856							Journal Article; Meta-Analysis; Systematic Review	2022-Dec	2022	OBJECTIVE: To review the use of oral gonadotropin-releasing hormone (GnRH) antagonists and synthesize their efficacy and safety parameters for the treatment of endometriosis-associated pain.DESIGN: Systematic review and network meta-analysis.SETTING: Not applicable.PATIENT(S): Premenopausal women with endometriosis who had experienced moderate or severe pain.INTERVENTION(S): The Web of Science, E…									0
J	Osuga, Yutaka; Hayashi, Koichi; Kanda, Shingo								Evaluation of the efficacy, safety, and clinically recommended dose of dienogest in the treatment of primary dysmenorrhea: a randomized, double-blind, multicenter, placebo-controlled study								FERTILITY AND STERILITY				113	1			167	175				10.1016/j.fertnstert.2019.09.014							Article	JAN 2020	2020	Objective: To evaluate the efficacy, safety, and clinically recommended dose of dienogest (DNG; 0.5 mg/d, 1 mg/d, and 2 mg/d) in the treatment of primary dysmenorrhea.Design: A phase II, randomized, double-blind, multicenter, placebo-controlled study.Setting: Twenty study sites.Patients: A total of 235 patients with primary dysmenorrhea.Intervention(s): Patients were randomized to receive orally …									6
J	Melo, Pedro; Thornton, Teresa; Coomarasamy, Arri; Granne, Ingrid					Thornton, Teresa/0000-0001-5200-1644			Evidence for the effectiveness of immunologic therapies in women with subfertility and/or undergoing assisted reproduction								FERTILITY AND STERILITY				117	6			1144	1159				10.1016/j.fertnstert.2022.04.015					MAY 2022		Article	JUN 2022	2022	Implantation is a critical step in the establishment of a successful pregnancy, depending on a complex immune-endocrine dialogue between the developing embryo and maternal endometrium. Research suggests that altered immunity in the maternal decidua results in implantation impairment and failure. Immunomodulatory drugs have, thus, been widely used in assisted conception to aid embryo implantation,…									1
J	Wang, Xing; Zhang, Yu; Tan, Huiwen; Bai, Yu; Zhou, Liangxue; Fang, Fang; Faramand, Andrew; Chong, Weelic; Hai, Yang				Hai, Yang/AAC-7340-2020	Chong, Weelic/0000-0003-1639-0480			Effect of levothyroxine on pregnancy outcomes in women with thyroid autoimmunity: a systematic review with meta-analysis of randomized controlled trials								FERTILITY AND STERILITY				114	6			1306	1314				10.1016/j.fertnstert.2020.06.034							Article	DEC 2020	2020	Objective: To investigate whether levothyroxine is associated with improved live birth and other benefits in women with thyroid autoimmunity.Design: Systematic review and meta-analysis.Setting: Not applicable.Patient(s): Women positive for thyroid peroxidase antibody.Intervention(s): MEDLINE, Embase, and the Cochrane Central Register of Controlled Trials were searched without any language restric…									12
J	Osuga, Yutaka; Nakano, Yasuaki; Yamauchi, Yuji; Takanashi, Masaya								Ulipristal acetate compared with leuprorelin acetate for Japanese women with symptomatic uterine fibroids: a phase III randomized controlled trial								FERTILITY AND STERILITY				116	1			189	197				10.1016/j.fertnstert.2021.01.023					JUN 2021		Article	JUL 2021	2021	Objective: To evaluate the efficacy and safety of ulipristal acetate (UPA) for uterine fibroids (UFs), a phase III study was conducted with leuprorelin (LEU) as a comparator. This is the first confirmatory trial of UPA for UFs among Asians. Design: Multicenter, randomized, double-blind, double-dummy, parallel-group study. Setting: Thirty-two sites in Japan. Patient(s): Patients were assigned to 2…									6
J	Lan Ngoc Vuong; Trung Thien Ly; Nghia An Nguyen; Loc Minh Tai Nguyen; Xuyen Thi Ha Le; Tien Khac Le; Khanh Tuan Quoc Le; Thanh Van Le; Minh Hoang Nhat Nguyen; Vinh Quang Dang; Norman, Robert J.; Mol, Ben Willem; Tuong Manh Ho				Vinh, Dang Quang/N-6816-2019; Vuong, Lan/N-9688-2017; Thanh, Le/C-8235-2019	Vinh, Dang Quang/0000-0001-5205-8210; Nguyen, Minh/0000-0002-6770-0082; Mol, Ben Willem/0000-0001-8337-550X; Vuong, Lan/0000-0001-6529-6912; Thanh, Le/0000-0002-7757-1042; Ho, Tuong/0000-0003-3528-7358; K Le, Tien/0000-0003-4018-2163			Development of children born from freeze-only versus fresh embryo transfer: follow-up of a randomized controlled trial								FERTILITY AND STERILITY				114	3			558	566				10.1016/j.fertnstert.2020.04.041							Article	SEP 2020	2020	Objective: To compare the longer-term development outcomes in children born after freeze-only versus fresh embryo transfer (ET) in women with an ovulatory cycle.Design: Long-term follow-up study (NCT04099784) of babies born alive after the first ET in a randomized controlled trial (RCT) comparing ongoing pregnancy and live birth rates after use of a freeze-only versus fresh ET strategy (NCF024715…									9
J	Ashour, Ahmed S. A.; Nabil, Hala; Yosif, Mohamed F.; Hussein, Mohamed; Allah, Ahmed A. Mageed A.; Mahmoud, Mostafa; Abdou, Hossam; Kholaif, Khaled; Kotb, Mohamed Mahmoud Mohamed; El Sharkawy, Mohamed; Abdelhakim, Ahmed Mohamed; Ali, Ahmed Said; Nassar, Salma Ashraf; Abbassy, Amr Hazim; Ghamry, Nevein Kamal; Abdel-Latif, Ali Abdelhafeez; Taher, Ayman; El Mahy, Mohamed				Ali, Ahmed Said/AAN-8597-2020; hussein, mohamed/GYU-6912-2022	Ali, Ahmed Said/0000-0001-9616-3709;			Effect of self-administered vaginal dinoprostone on pain perception during copper intrauterine device insertion in parous women: a randomized controlled trial								FERTILITY AND STERILITY				114	4			861	868				10.1016/j.fertnstert.2020.05.004							Article	OCT 2020	2020	Objective(s): To assess efficacy and safety of self-administered 3 mg dinoprostone vaginally in reducing pain during copper intrauterine device (IUD) insertion in parous women.Design: Randomized, double-blinded, placebo-controlled trial.Setting: Family planning clinic in a tertiary referral hospital.Patient(s): Multiparous women who were attending a family planning clinic and requesting copper IU…									3
J	Steiner, Anne Z.; Hansen, Karl R.; Barnhart, Kurt T.; Cedars, Marcelle I.; Legro, Richard S.; Diamond, Michael P.; Krawetz, Stephen A.; Usadi, Rebecca; Baker, Valerie L.; Coward, Matthew; Huang, Hao; Wild, Robert; Masson, Puneet; Smith, James F.; Santoro, Nanette; Eisenberg, Esther; Zhang, Heping		Reproductive Med Network		Zhang, He/GXN-0028-2022; Huang, Huang/AAN-5671-2020; krawetz, stephen/GQQ-3308-2022	Coward, Robert/0000-0002-7698-1912			The effect of antioxidants on male factor infertility: the Males, Antioxidants, and Infertility (MOXI) randomized clinical trial								FERTILITY AND STERILITY				113	3			552	+				10.1016/j.fertnstert.2019.11.008							Article	MAR 2020	2020	Objective: To determine whether antioxidants improve male fertility, as measured by semen parameters and DNA fragmentation at 3 months and pregnancy resulting in live birth after up to 6 months of treatment, among couples with male factor infertility.Design: Multicenter, double-blind, randomized, placebo-controlled trial with an internal pilot study.Setting: Nine fertility centers in the United S…									70
J	Osuga, Yutaka; Seki, Yoshifumi; Tanimoto, Masataka; Kusumoto, Takeru; Kudou, Kentarou; Terakawa, Naoki								Relugolix, an oral gonadotropin-releasing hormone receptor antagonist, reduces endometriosis-associated pain in a dose-response manner: a randomized, double-blind, placebo-controlled study								FERTILITY AND STERILITY				115	2			397	405				10.1016/j.fertnstert.2020.07.055					FEB 2021		Article; Proceedings Paper	FEB 2021	2021	Objective: To evaluate the efficacy and safety of three dose levels of relugolix, a gonadotropin-releasing hormone receptor antagonist, compared with placebo and leuprorelin in women with endometriosis-associated pain.Design: Phase 2, multicenter, randomized, double-blind, placebo-controlled study.Setting: Hospitals and clinics.Patient(s): Adult premenopausal women with endometriosis who had dysm…					13th World Congress of Endometriosis13th World Congress of Endometriosis	MAY 17-20, 2017MAY 17-20, 2017		Vancouver, CANADAVancouver, CANADA	29
J	Elkind-Hirsch, Karen E.; Chappell, Neil; Shaler, Donna; Storment, John; Bellanger, Drake								Liraglutide 3 mg on weight, body composition, and hormonal and metabolic parameters in women with obesity and polycystic ovary syndrome: a randomized placebo-controlled-phase 3 study								FERTILITY AND STERILITY				118	2			371	381				10.1016/j.fertnstert.2022.04.027					JUL 2022		Article	AUG 2022	2022	Objective: To study the efficacy and safety of the GLP-1 analog liraglutide 3 mg (LIRA 3 mg) vs. placebo (PL) for reduction of body weight (BW) and hyperandrogenism in women with obesity and polycystic ovary syndrome (PCOS). Design: Randomized, double-blind, placebo-controlled trial. Setting: Hospital-based outpatient endocrine and metabolic center. Patient(s): Women diagnosed with PCOS (NIH crit…									3
J	Donnez, Jacques; Taylor, Hugh S.; Taylor, Robert N.; Akin, Mark D.; Tatarchuk, Tatyana F.; Wilk, Krzysztof; Gotteland, Jean-Pierre; Lecomte, Veronique; Bestel, Elke				Tatarchuk, Tetiana/AAT-2603-2020	Tatarchuk, Tetiana/0000-0002-5498-4143			Treatment of endometriosis-associated pain with linzagolix, an oral gonadotropin-releasing hormone-antagonist: a randomized clinical trial								FERTILITY AND STERILITY				114	1			44	55				10.1016/j.fertnstert.2020.02.114							Article	JUL 2020	2020	Objective: To study the effect of a new investigational oral gonadotropin-releasing hormone antagonist, linzagolix, on endometriosisassociated pain (EAP).Design: A multinational, parallel group, randomized, placebo-controlled, double-blind, dose-ranging trial.Setting: Clinical centers.Patient(s): Women aged 18-45 years with surgically confirmed endometriosis and moderate-to-severe EAP.Interventio…									38
J	Asserhoj, Louise Laub; Spangmose, Anne Laerke; Henningsen, Anna-Karina Aaris; Clausen, Tine Dalsgaard; Ziebe, Soren; Jensen, Rikke Beck; Pinborg, Anja				Clausen, Tine Dalsgaard/X-3720-2019	Spangmose, Anne Laerke/0000-0001-7541-5858; Jensen, Rikke Beck/0000-0002-4522-672X; Clausen, Tine Dalsgaard/0000-0001-5585-2153			Adverse obstetric and perinatal outcomes in 1,136 singleton pregnancies conceived after programmed frozen embryo transfer (FET) compared with natural cycle FET								FERTILITY AND STERILITY				115	4			947	956				10.1016/j.fertnstert.2020.10.039					APR 2021		Article	APR 2021	2021	Objective: To investigate whether obstetric and perinatal outcomes in pregnancies differ after different frozen embryo transfer (FET) protocols.Design: Register-based cohort study.Setting: Not applicable.Patient(s): All singleton deliveries after assisted reproductive technology in Denmark from 2006 to 2014. Data consisted of 1,136 deliveries after frozen in vitro fertilization. Frozen embryo tra…									31
J	Meng, Qingxia; Xu, Yunyu; Zheng, Aiyan; Li, Hong; Ding, Jie; Xu, Yongle; Pu, Yan; Wang, Wei; Wu, Huihua								Noninvasive embryo evaluation and selection by time-lapse monitoring vs. conventional morphologic assessment in women undergoing in vitro fertilizati on/intracytoplasmic sperm injection: a single-center randomized controlled study								FERTILITY AND STERILITY				117	6			1203	1212				10.1016/j.fertnstert.2022.02.015					MAY 2022		Article	JUN 2022	2022	Objective: To determine whether time-lapse monitoring (TLM) for cleavage-stage embryo selection improves reproductive outcomes in comparison with conventional morphological assessment (CMA) selection.Design: Prospective randomized controlled trial.Setting: Single academic center.Patients: We randomly assigned 139 women who were undergoing their first in vitro fertilization or intracytoplasmic spe…									2
J	Penzias, Alan; Bendikson, Kristin; Falcone, Tommaso; Gitlin, Susan; Gracia, Clarisa; Hansen, Karl; Hill, Micah; Hurd, William; Jindal, Sangita; Kalra, Suleena; Mersereau, Jennifer; Odem, Randall; Racowsky, Catherine; Rebar, Robert; Reindollar, Richard; Rosen, Mitchell; Sandlow, Jay; Schlegel, Peter; Steiner, Anne; Stovall, Dale; Tanrikut, Cigdem		Amer Soc Reprod Med		Hill, Micah/AAM-7682-2020				Postoperative adhesions in gynecologic surgery: a committee opinion								FERTILITY AND STERILITY				112	3			458	463				10.1016/j.fertnstert.2019.06.027							Article	SEP 2019	2019	Postoperative adhesions are a natural consequence of surgical tissue trauma and healing and may result in infertility, pain, and bowel obstruction. Adherence to microsurgical principles and minimally invasive surgery may help to decrease postoperative adhesions. Some surgical barriers have been demonstrated to be effective for reducing postoperative adhesions, but there is no substantial evidence…									12
J	Zolton, Jessica R.; Lindner, Peter G.; Terry, Nancy; DeCherney, Alan H.; Hill, Micah J.				Hill, Micah/AAM-7682-2020; DeCherney, Alan H/AAS-2944-2020	Zolton, Jessica/0000-0001-9174-3122; Hill, Micah/0000-0002-3104-7763			Gonadotropins versus oral ovarian stimulation agents for unexplained infertility: a systematic review and meta-analysis								FERTILITY AND STERILITY				113	2			417	+				10.1016/j.fertnstert.2019.09.042							Review	FEB 2020	2020	Objective: To compare live birth and multiple gestation in patients diagnosed with unexplained infertility undergoing intrauterine insemination after ovarian stimulation (OS-IUI) with oral medications versus gonadotropins.Design: Systemic review and meta-analysis.Setting: Not applicable.Patient(s): Patients undergoing OS-IUI for treatment of unexplained infertility.Intervention(s): Clomiphene, le…									19
J	Kemper, James M.; Rolnik, Daniel L.; Mol, Ben W. J.; Ioannidis, John P. A.				Ioannidis, John P. A./G-9836-2011; Rolnik, Daniel/R-3706-2018	Rolnik, Daniel/0000-0002-2263-3592; Ioannidis, John P./0000-0003-3118-6859; Mol, Ben Willem/0000-0001-8337-550X			Reproducible research practices and transparency in reproductive endocrinology and infertility articles								FERTILITY AND STERILITY				114	6			1322	1329				10.1016/j.fertnstert.2020.05.020							Article	DEC 2020	2020	Objective: To analyse the published literature in reproductive endocrinology and infertility (REI) to examine the transparency and the use of reproducible research practices of the scientific literature and to identify possible avenues for improvement.Design: Meta-epidemiologic study. We examined the first 20 consecutive full-text original articles presenting primary data from five REI-specific j…									2
J	Duffy, J. M. N.; AlAhwany, H.; Bhattacharya, S.; Collura, B.; Curtis, C.; Evers, J. L. H.; Farquharson, R. G.; Franik, S.; Giudice, L. C.; Khalaf, Y.; Knijnenburg, J. M. L.; Leeners, B.; Legro, R. S.; Lensen, S.; Vazquez-Niebla, J. C.; Mavrelos, D.; Mol, B. W. J.; Niederberger, C.; Ng, E. H. Y.; Otter, A. S.; Puscasiu, L.; Rautakallio-Hokkanen, S.; Repping, S.; Sarris, I.; Simpson, J. L.; Strande…		Core Outcome Measure Infertility T		van Wely, Madelon/GXV-1757-2022; Pacey, Allan A/A-6992-2008; Leeners, Brigitte/GRJ-4693-2022; La Marca, Antonio/A-5940-2015	Pacey, Allan A/0000-0002-4387-8871; Leeners, Brigitte/0000-0003-4027-6151; Wang, Rui/0000-0002-6622-8134; La Marca, Antonio/0000-0001-7921-9547; Griesinger, Georg/0000-0002-0606-5804; Glujovsky, Demian/0000-0002-0586-9341; Cuevas, Irene/0000-0002-9587-0492; Sarris, Ippokratis/0000-0002-8912-5920; van Wely, Madelon/0000-0001-8263-213X			Developing a core outcome set for future infertility research: an international consensus development study								FERTILITY AND STERILITY				115	1			191	200				10.1016/j.fertnstert.2020.11.012					JAN 2021		Article	JAN 2021	2021	Study Question: Can a core outcome set to standardize outcome selection, collection, and reporting across future infertility research be developed?Summary Answer: A minimum data set, known as a core outcome set, has been developed for randomized controlled trials (RCT) and systematic reviews evaluating potential treatments for infertility.What is Known Already: Complex issues, including a failure…									5
J	Li, Yujing; Tan, Jing; Wang, Qiuyi; Duan, Changling; Hu, Yuanyuan; Huang, Wei				Li, yujing/GQA-4109-2022; li, yu/HGL-9518-2022; Duan, changling/AAW-7774-2021	Duan, changling/0000-0003-3655-7962			Comparing the individual effects of metformin and rosiglitazone and their combination in obese women with polycystic ovary syndrome: a randomized controlled trial								FERTILITY AND STERILITY				113	1			197	204				10.1016/j.fertnstert.2019.09.011							Article	JAN 2020	2020	Objective: To compare the effects of metformin, rosiglitazone, and their combination in obese polycystic ovary syndrome (PCOS) patients with insulin resistance.Design: Prospective randomized controlled trail.Setting: Tertiary teaching hospital.Patient(s): Obese Chinese women (body mass index [BMI] >= 25 kg/m(2)) with insulin resistance who fulfilled the Rotterdam criteria of PCOS.Intervention(s):…									15
J	Sjaarda, Lindsey A.; Radoc, Jeannie G.; Flannagan, Kerry S.; Mumford, Sunni L.; Kim, Keewan; Perkins, Neil J.; Silver, Robert M.; Schisterman, Enrique F.					Kim, Keewan/0000-0002-1892-6739			Urinary selective serotonin reuptake inhibitors across critical windows of pregnancy establishment: a prospective cohort study of fecundability and pregnancy loss								FERTILITY AND STERILITY				114	6			1278	1287				10.1016/j.fertnstert.2020.06.037							Article	DEC 2020	2020	Objective: To prospectively investigate the association of selective serotonin reuptake inhibitor (SSRI) exposure through critical windows of pregnancy establishment with fecundability and pregnancy loss.Design: Prospective cohort study using longitudinal urine measurements of common SSRIs while women are actively trying to conceive.Setting: Four clinical sites.Patient(s): A total of 1,228 women …									2
J	Surrey, Eric S.; Soliman, Ahmed M.; Agarwal, Sanjay K.; Snabes, Michael C.; Diamond, Michael P.					Agarwal, Sanjay/0000-0002-8046-9807			Impact of elagolix treatment on fatigue experienced by women with moderate to severe pain associated with endometriosis								FERTILITY AND STERILITY				112	2			298	+				10.1016/j.fertnstert.2019.02.031							Article	AUG 2019	2019	Objective: To evaluate the efficacy of elagolix, an oral GnRH antagonist, for the reduction of fatigue in women with moderate or severe endometriosis-associated pain.Design: Randomized, double-blind, multicenter, placebo-controlled phase III trial.Setting: Clinics.Patient(s): A total of 860 women treated with elagolix or placebo.Intervention(s): Women received either elagolix at 150 mg daily (QD)…									17
J	Weiss, Marissa Steinberg; Roe, Andrea Hsu; Allison, Kelly C.; Dodson, William C.; Kris-Etherton, Penny M.; Kunselman, Allen R.; Stetter, Christy M.; Williams, Nancy I.; Gnatuk, Carol L.; Estes, Stepanie J.; Sarwer, David B.; Coutifaris, Christos; Legro, Richard S.; Dokras, Anuja					Allison, Kelly/0000-0002-9807-0220			Lifestyle modifications alone or combined with hormonal contraceptives improve sexual dysfunction in women with polycystic ovary syndrome								FERTILITY AND STERILITY				115	2			474	482				10.1016/j.fertnstert.2020.08.1396					FEB 2021		Article	FEB 2021	2021	Objective: To describe the prevalence of female sexual dysfunction in a well-defined polycystic ovary syndrome (PCOS) population, and to assess the impact of common PCOS treatments on sexual function.Design: Secondary analysis of a randomized controlled trial, oral contraceptive pills and weight loss in PCOS.Setting: Two academic medical centers.Patients: Women with PCOS (N =114) defined by the R…									6
J	Trussell, J. C.; Coward, R. Matthew; Santoro, Nanette; Stetter, Christy; Kunselman, Allen; Diamond, Michael P.; Hansen, Karl R.; Krawetz, Stephen A.; Legro, Richard S.; Heisenleder, Dan; Smith, James; Steiner, Anne; Wild, Robert; Casson, Peter; Coutifaris, Cristos; Alvero, Reuben R.; Robinson, R. B.; Christman, Greg; Patrizio, Pasquale; Zhang, Heping; Lindgren, Mark C.		Reprod Med Network		krawetz, stephen/GQQ-3308-2022; Zhang, He/GXN-0028-2022; Patrizio, Pasquale/AGO-0674-2022	Coward, Robert/0000-0002-7698-1912; Hansen, Karl/0000-0002-2122-8843; Trussell, J/0000-0002-4784-7896			Association between testosterone, semen parameters, and live birth in men with unexplained infertility in an intrauterine insemination population								FERTILITY AND STERILITY				111	6			1129	1134				10.1016/j.fertnstert.2019.01.034							Article	JUN 2019	2019	Objective: To determine whether men with unexplained infertility and low total T (TT) have abnormal spermatogenesis and lower fecundity.Design: Secondary analysis of the prospective, randomized, multicenter clinical trial, Assessment of Multiple Intrauterine Gestations from Ovarian Stimulation (AMIGOS).Setting: Infertility clinics.Patient(s): Nine hundred couples with unexplained infertility enro…									17
J	Melo, Pedro; Chung, Yealin; Pickering, Oonagh; Price, Malcolm J.; Fishel, Simon; Khairy, Mohammed; Kingsland, Charles; Lowe, Philip; Petsas, Georgios; Rajkhowa, Madhurima; Sephton, Victoria; Tozer, Amanda; Wood, Simon; Labarta, Elena; Wilcox, Mark; Devall, Adam; Gallos, Ioannis; Coomarasamy, Arri				Devall, Adam/AAC-9646-2022	Price, Malcolm/0000-0002-7352-3027			Serum luteal phase progesterone in women undergoing frozen embryo transfer in assisted conception: a systematic review and meta-analysis								FERTILITY AND STERILITY				116	6			1534	1556				10.1016/j.fertnstert.2021.07.002					NOV 2021		Review	DEC 2021	2021	Objective: To investigate the association between luteal serum progesterone levels and frozen embryo transfer (FET) outcomes.Design: Systematic review and meta-analysis.Setting: Not applicable.Patient(s): Women undergoing FET.Intervention(s): We conducted electronic searches of MEDLINE, PubMed, CINAHL, EMBASE, the Cochrane Database of Systematic Reviews, Cochrane Central Register of Controlled Tr…									16
J	Clark, Nisse V.; Einarsson, Jon I.				Einarsson, Jon/AAO-2614-2020				Laparoscopic abdominal cerclage: a highly effective option for refractory cervical insufficiency								FERTILITY AND STERILITY				113	4			717	722				10.1016/j.fertnstert.2020.02.007							Review	APR 2020	2020	Laparoscopic abdominal cerclage is emerging as the preferred treatment option for patients with refractory cervical insufficiency. Laparoscopic abdominal cerclage reduces second-trimester loss and preterm birth with success rates similar to open abdominal cerclage. Increasing evidence also suggests improved neonatal survival rates with abdominal cerclage compared with repeat vaginal cerclage in p…									11
J	Mizrachi, Yossi; McQueen, Dana B.					Mizrachi, Yossi/0000-0002-2533-6972			Embryo transfer success: It is in our hands								FERTILITY AND STERILITY				118	5			815	819				10.1016/j.fertnstert.2022.08.858							Article	NOV 2022	2022	Embryo transfer (ET) is considered as a critical step in the process of in vitro fertilization. Interestingly, studies have consistently shown significant outcome differences between physicians. Although the outcome of ET is not related to the physician's experience and spe-cifically not different between fellows and attending physicians, certain techniques have been found to affect the success r…									0
J	Giles, Juan; Alama, Pilar; Gamiz, Pilar; Vidal, Carmen; Badia, Paloma; Pellicer, Antonio; Bosch, Ernesto					Vidal, Carmen/0000-0001-8533-4509			Medroxyprogesterone acetate is a useful alternative to a gonadotropin-releasing hormone antagonist in oocyte donation: a randomized, controlled trial								FERTILITY AND STERILITY				116	2			404	412				10.1016/j.fertnstert.2021.02.036					AUG 2021		Article	AUG 2021	2021	Objective: To compare ovarian response and reproductive outcomes in oocyte donors undergoing pituitary suppression with medroxyprogesterone acetate (MPA) versus those undergoing conventional treatment with a gonadotropin-releasing hormone (GnRH) antagonist.Design: A prospective, randomized, controlled trial of cycles was conducted from October 2017 to June 2019 to evaluate ovarian response in ter…									6
J	Penzias, Alan; Azziz, Ricardo; Bendikson, Kristin; Falcone, Tommaso; Goldstein, Jessica; Hansen, Karl; Hill, Micah; Jindal, Sangita; Kalra, Suleena; Knight, Zac; Mersereau, Jennifer; Reindollar, Richard; Shannon, Chevis N.; Steiner, Anne; Tanrikut, Cigdem; Taylor, Hugh; Yauger, Belinda; Mersereau, Jennifer; Hoyos, Luis; Go, Kathryn; Goldman, Kara; Skiadas, Christine; Mersol-Barg, Michael		Practice Comm Amer Soc Reprod Med						Evidence-based outcomes after oocyte cryopreservation for donor oocyte in vitro fertilization and planned oocyte cryopreservation: a guideline								FERTILITY AND STERILITY				116	1			36	47				10.1016/j.fertnstert.2021.02.024					JUN 2021		Editorial Material	JUL 2021	2021	Objective: To provide evidence-based recommendations to practicing physicians and others regarding the efficacy of oocyte cryopreservation (OC) for donor oocyte in vitro fertilization and planned OC.Methods: The American Society for Reproductive Medicine conducted a literature search, which included systematic reviews, meta-analyses, randomized controlled trials, and prospective and retrospective…									8
J	Labarta, Elena; Jose de los Santos, Maria; Herraiz, Sonia; Jose Escriba, Maria; Marzal, Alicia; Buigues, Anna; Pellicer, Antonio				Pellicer, Antonio/AAA-6005-2020; Herraiz, Sonia/M-6119-2015	Pellicer, Antonio/0000-0002-8254-863X; Herraiz, Sonia/0000-0003-0703-6922; De los Santos, Maria Jose/0000-0003-1394-8661; Labarta, Elena/0000-0002-3048-9447			Autologous mitochondrial transfer as a complementary technique to intracytoplasmic sperm injection to improve embryo quality in patients undergoing in vitro fertilization-a randomized pilot study								FERTILITY AND STERILITY				111	1			86	96				10.1016/j.fertnstert.2018.09.023							Article	JAN 2019	2019	Objective: To study if autologous mitochondrial transfer (AUGMENT) improves outcome in patients with previously failed in vitro fertilization (IVF).Design: Randomized, controlled, triple-blind, experimental study.Setting: Private infertility center, Valencian Institute of Infertility (IVI-RMA), Valencia, Spain.Patient(s): Infertile women <= 42 years of age, body mass index <30 kg/m(2), antimlleri…									42
J	Banks, Nicole; Sun, Fangbai; Krawetz, Stephen A.; Coward, R. Matthew; Masson, Puneet; Smith, James F.; Trussell, J. C.; Santoro, Nanette; Zhang, Heping; Steiner, Anne Z.				krawetz, stephen/GQQ-3308-2022; Zhang, He/GXN-0028-2022				Male vitamin D status and male factor infertility								FERTILITY AND STERILITY				116	4			973	979				10.1016/j.fertnstert.2021.06.035					SEP 2021		Article	OCT 2021	2021	Objective: To determine the association between vitamin D levels in the male partner and fertility outcomes in couples with mild male factor infertility.Design: Secondary analysis of a randomized, controlled trial.Setting: Nine fertility centers in the United States.Patient(s): Men (n = 154) with sperm concentration between 5 and 15 million/mL, motility <= 40%, or normal morphology <= 40% were el…									2
J	Harada, Tasuku; Osuga, Yutaka; Suzuki, Yusuke; Fujisawa, Masaki; Fukui, Motoko; Kitawaki, Jo					Fukui, Motoko/0000-0002-2028-881X			Relugolix, an oral gonadotropin-releasing hormone receptor antagonist, reduces endometriosis-associated pain compared with leuprorelin in Japanese women: a phase 3, randomized, double-blind, noninferiority study								FERTILITY AND STERILITY				117	3			583	592				10.1016/j.fertnstert.2021.11.013					FEB 2022		Article	MAR 2022	2022	Objective: To evaluate the efficacy and safety of 40-mg relugolix (REL) compared with those of leuprorelin (LEU) in women with endometriosis-associated pain.Design: Phase 3, multicenter, randomized, double-blind, double-dummy, active-controlled study in Japanese patients.Setting: Hospitals and clinics.Patient(s): Women aged >= 20 years with regular menstrual cycles (25-38 days) experiencing endom…									7
J	Souter, Irene; Sun, Fangbai; Zhang, Heping; Diamond, Michael P.; Legro, Richard S.; Wild, Robert A.; Hansen, Karl R.; Santoro, Nanette		Eunice Kennedy Schriver Natl Id		Zhang, He/GXN-0028-2022				A personalized medicine approach to ovulation induction/ovarian stimulation: development of a predictive model and online calculator from level-I evidence								FERTILITY AND STERILITY				117	2			408	418				10.1016/j.fertnstert.2021.10.024							Article	FEB 2022	2022	Objective: To estimate the probability of clinical or multiple pregnancy during ovulation induction (OI)/ovarian stimulation (OS).Design: Secondary analysis of two multicenter randomized clinical trials (combined).Setting: Multicenter.Patients: A total of 750 women with polycystic ovary syndrome and 900 women with unexplained infertility.Interventions: Ovulation induction/OS with either timed int…									1
J	Santoro, Nanette; Schauer, Irene E.; Kuhn, Katherine; Fought, Angela J.; Babcock-Gilbert, Sara; Bradford, Andrew P.								Gonadotropin response to insulin and lipid infusion reproduces the reprometabolic syndrome of obesity in eumenorrheic lean women: a randomized crossover trial								FERTILITY AND STERILITY				116	2			566	574				10.1016/j.fertnstert.2021.03.005					AUG 2021		Article	AUG 2021	2021	Objective: To study the reprometabolic syndrome in normal-weight, eumenorrheic women by infusing a combination of insulin and lipid. Women with obesity have been shown to have reduced gonadotropins and impaired luteinizing hormone (LH) and follicle-stimulating hormone (FSH) response to gonadotropin-releasing hormone (GnRH).Design: Randomized crossover.Setting: Academic medical center.Participant(…									5
J	Hoek, Annemieke; Wang, Zheng; van Oers, Anne M.; Groen, Henk; Cantineau, Astrid E. P.					Groen, Henk/0000-0002-6629-318X			Effects of preconception weight loss after lifestyle intervention on fertility outcomes and pregnancy complications								FERTILITY AND STERILITY				118	3			456	462				10.1016/j.fertnstert.2022.07.020							Article	SEP 2022	2022	It is well documented that obesity decreases natural fertility among men and women as well as pregnancy chances after conventional infertility and assisted reproductive technology (ART)-based treatments. Moreover, pregnancy complications are increased in women with overweight and obesity. General guidelines on the treatment of obesity recommend lifestyle intervention, including diet and exercise …									0
J	Orvieto, Raoul								Pretreatment: Does it improve quantity or quality?								FERTILITY AND STERILITY				117	4			657	663				10.1016/j.fertnstert.2022.01.029					MAR 2022		Article	APR 2022	2022	Pretreatment medications/manipulations are offered to patients with poor ovarian response, aiming to prevent the occurrence of a spontaneous luteinizing hormone surge, increase the number of preantral and antral follicles, synchronize follicular development, and increase oocytes' yield and quality, with the consequent improvement in cycle outcome. Although early small human studies were encouragi…									0
J	Bergh, Christina; Kamath, Mohan S.; Wang, Rui; Lensen, Sarah					Wang, Rui/0000-0002-6622-8134			Strategies to reduce multiple pregnancies during medically assisted reproduction								FERTILITY AND STERILITY				114	4			673	679				10.1016/j.fertnstert.2020.07.022							Review	OCT 2020	2020	Multiple birth rates after fertility treatment are still high in many countries. Multiple births are associated with increased rates of preterm birth and low birth weight babies, in turn increasing the risk of severe morbidity for the children. The multiple birth rates vary in different countries between 2% and 3% and up to 30% in some settings. Elective single-embryo transfer, particularly in co…									10
J	Ludwin, Artur; Lindheim, Steven R.; Bhagavath, Bala; Martins, Wellington P.; Ludwin, Inga				Martins, Wellington/B-1284-2008; Ludwin, Inga Paula/AGE-6164-2022	Martins, Wellington/0000-0002-7593-5607; Ludwin, Inga Paula/0000-0002-8702-7163; Bhagavath, Bala/0000-0001-7921-7015			Longitudinal vaginal septum: a proposed classification and surgical management								FERTILITY AND STERILITY				114	4			899	901				10.1016/j.fertnstert.2020.06.014							Editorial Material	OCT 2020	2020										4
J	Lingaiah, Shilpa; Morin-Papunen, Laure; Risteli, Juha; Tapanainen, Juha S.					Morin-Papunen, Laure/0000-0001-5987-7534; Lingaiah, Shilpa/0000-0003-0005-9187			Metformin decreases bone turnover markers in polycystic ovary syndrome: a post hoc study								FERTILITY AND STERILITY				112	2			362	370				10.1016/j.fertnstert.2019.04.013							Article	AUG 2019	2019	Objective: To study the effects of metformin treatment on bone turnover in women with polycystic ovary syndrome (PCOS), as measured by serum concentrations of bone turnover markers.Design: Post hoc study of a previously conducted prospective multicenter, placebo-controlled, randomized study.Setting: University clinic.Patient(s): The study cohort consisted of 74 non-obese women (body mass index < …									15
J	Sanders, Ari P.; Chan, Wilson V.; Tang, Jennifer; Murji, Ally					Murji, Ally/0000-0002-4216-4172			Surgical outcomes after uterine artery occlusion at the time of myomectomy: systematic review and meta-analysis								FERTILITY AND STERILITY				111	4			816	+				10.1016/j.fertnstert.2018.12.011							Review	APR 2019	2019	Objective: To systematically review andmeta-analyze evidence on surgical outcomes after uterine artery occlusion (UAO) atmyomectomy.Design: Systematic review and meta-analysis.Setting: Not applicable.Patient(s): Twenty-six studies involving 2,871 patients located via database searches of MEDLINE, Embase, Web of Science, PubMed, clinicaltrials.gov, and cited references.Intervention(s): Interventio…									15
J	Legro, Richard S.; Diamond, Michael P.; Coutifaris, Christos; Schlaff, William D.; Alvero, Ruben; Casson, Peter; Christman, Gregory M.; Rosen, R. Mitchell; Cedars, Marcelle, I; Hansen, Karl R.; Robinson, Randal; Baker, Valerie; Usadi, Rebecca; Dodson, William C.; Estes, Stephanie J.; Kunselman, Allen; Stetter, Christina; Barnhart, Kurt T.; Coward, R. Matthew; Trussell, J. C.; Krawetz, Stephen A.;…		Reprod Med Network		Zhang, He/GXN-0028-2022; krawetz, stephen/GQQ-3308-2022	Coward, Robert/0000-0002-7698-1912; Alvero, Ruben/0000-0001-6542-710X			Pregnancy registry: three-year follow-up of children conceived from letrozole, clomiphene, or gonadotropins								FERTILITY AND STERILITY				113	5			1005	1013				10.1016/j.fertnstert.2019.12.023							Article	MAY 2020	2020	Objective: To study the development of children conceived from non-IVF infertility treatments consisting of gonadotropins, clomiphene, or letrozole.Design: Prospective cohort study.Setting: U.S. academic health centers.Patient(s): Children of women with polycystic ovary syndrome who conceived with letrozole (LTZ) or clomiphene (CC) in the PPCOS II study or women with unexplained infertility (AMIG…									2
J	Duffy, J. M. N.; Bhattacharya, S.; Bofill, M.; Collura, B.; Curtis, C.; Evers, J. L. H.; Giudice, L. C.; Farquharson, R. G.; Franik, S.; Hickey, M.; Hull, M. L.; Jordan, V.; Khalaf, Y.; Legro, R. S.; Lensen, S.; Mavrelos, D.; Mol, B. W.; Niederberger, C.; Ng, E. H. Y.; Puscasiu, L.; Repping, S.; Sarris, I.; Showell, M.; Strandell, A.; Vail, A.; van Wely, M.; Vercoe, M.; Vuong, N. L.; Wang, A. Y.;…		Core Outcome Measure Infertility T		Pacey, Allan A/A-6992-2008; van Wely, Madelon/GXV-1757-2022; Hull, Louise/AAU-8217-2021; La Marca, Antonio/A-5940-2015	Pacey, Allan A/0000-0002-4387-8871; Hull, Louise/0000-0003-1813-3971; Glujovsky, Demian/0000-0002-0586-9341; La Marca, Antonio/0000-0001-7921-9547; Wang, Rui/0000-0002-6622-8134; Cuevas, Irene/0000-0002-9587-0492; Griesinger, Georg/0000-0002-0606-5804; Sarris, Ippokratis/0000-0002-8912-5920; van Wely, Madelon/0000-0001-8263-213X			Standardizing definitions and reporting guidelines for the infertility core outcome set: an international consensus development study								FERTILITY AND STERILITY				115	1			201	212				10.1016/j.fertnstert.2020.11.013					JAN 2021		Article	JAN 2021	2021	Study Question: Can consensus definitions for the core outcome set for infertility be identified in order to recommend a standardized approach to reporting?Summary Answer: Consensus definitions for individual core outcomes, contextual statements, and a standardized reporting table have been developed.What is Known Already: Different definitions exist for individual core outcomes for infertility. …									12
J	Roelens, Caroline; Santos-Ribeiro, Samuel; Becu, Lauren; Mackens, Shari; Van Landuyt, Lisbet; Racca, Annalisa; De Vos, Michel; van de Vijver, Arne; Tournaye, Herman; Blockeel, Christophe				Santos-Ribeiro, Samuel/Q-1203-2017	Santos-Ribeiro, Samuel/0000-0003-2476-7858; Van Landuyt, Lisbet/0000-0003-0043-3677; De Vos, Michel/0000-0001-5019-5924; Racca, Annalisa/0000-0002-2494-9830			Frozen-warmed blastocyst transfer after 6 or 7 days of progesterone administration: impact on live birth rate in hormone replacement therapy cycles								FERTILITY AND STERILITY				114	1			125	132				10.1016/j.fertnstert.2020.03.017							Article	JUL 2020	2020	Objective: To study the difference in live birth rate (LBR) between frozen -warmed blastocyst transfer (FET) on the 6th or the 7th day of progesterone administration in arti ficially prepared cycles. Design: Retrospective cohort study. Setting: Tertiary university -based referral hospital. Patient(s): Patients who underwent FET between December 2015 and December 2017 in a hormone replacement ther…									13
J	Kirubarajan, Abirami; Li, Xinglin; Yau, Matthew; Yu, Caberry; Got, Tiffany; Li, Qixuan; Huszti, Ella; Leung, Shannon; Thangavelu, Nila; Sobel, Mara								Awareness, knowledge, and misconceptions of adolescents and young people regarding long-acting reversible contraceptives: a systematic review and meta-analysis								FERTILITY AND STERILITY				118	1			168	179				10.1016/j.fertnstert.2022.03.013							Review	JUL 2022	2022	Objective: To assess the awareness, knowledge, and misconceptions of young people regarding long-acting reversible contraceptives (LARCs).Design: We conducted a systematic review in accordance with the Preferred Reporting Items for Systematic Reviews and MetaAnalyses guidelines of MEDLINE-Ovid, Embase, and Cumulative Index to Nursing and Allied Health Literature. A random-effects meta-analysis wa…									0
J	Mohammed, Amal; Woad, Kathryn J.; Mann, George E.; Craigon, Jim; Raine-Fenning, Nick; Robinson, Robert S.				Raine-Fenning, Nicholas J/C-3005-2008; Mohammed, Amal/ABD-7178-2020; Robinson, Bob/G-7016-2011	Raine-Fenning, Nicholas J/0000-0001-5521-9059; Woad, Kathryn/0000-0001-7779-0678; Robinson, Bob/0000-0002-7186-6122			Evaluation of progestogen supplementation for luteal phase support in fresh in vitro fertilization cycles								FERTILITY AND STERILITY				112	3			491	+				10.1016/j.fertnstert.2019.04.021							Article	SEP 2019	2019	Objective: To evaluate the effectiveness of progestogen supplementation in improving clinical pregnancy rates in women undergoing fresh IVF cycles and to compare different routes, start times, durations, and estrogen coadministration regimen.Design: Comprehensive systematic review and meta-analysis.Setting: University.Patient(s): Women undergoing fresh IVF cycles who did and did not receive proge…									17
[truncated: 13 more columns]
