# Supplementary material for: Clinical trial registration and CONSORT adherence in obstetrics and gynecology journals: a cross-sectional analysis of Chinese- and English-language publications
Source: PeerJ. 2026 Apr 21;14:e21140. doi: 10.7717/peerj.21140 (PMC13108464; doi:10.7717/peerj.21140)
Supplement: Supplemental Information 1 [file peerj-14-21140-s001.zip › Raw data-updated/RCT-English journals/Original data/30.xls]

## Sheet: savedrecs
Publication Type	Authors	Book Authors	Group Authors	Book Group Authors	Researcher Ids	ORCIDs	Book Editors	Author - Arabic	Article Title	Article Title - SciELO	Article Title - SciELO	Article Title - Chinese	Article Title - Russian	Patent Number	Patent Assignee	Source Title - Arabic	Source Title	Source Title - Korean	Book Series Title	Book Series Subtitle	Volume	Issue	Special Issue	Meeting Abstract	Start Page	End Page	Article Number	Version	Version History	DOI	Book DOI	License Name	License URI	License Description	Early Access Date	Supplement	Document Type	Publication Date	Publication Year	Abstract	Abstract - Foreign	Abstract - English Transliteration	Abstract - Foreign	Abstract - Korean	Conference Title	Conference Date	Conference Sponsor	Conference Location	Times Cited, WoS Core
J	Peters, Elke E. M.; Leon-Castillo, Alicia; Smit, Vincent T. H. B. M.; Boennelycke, Marie; Hogdall, Estrid; Hogdall, Claus; Creutzberg, Carien; Jurgenliemk-Schulz, Ina M.; Jobsen, Jan J.; Mens, Jan Willem M.; Lutgens, Ludy C. H. W.; Van der Steen-Banasik, Elzbieta M.; Ortoft, Gitte; Bosse, Tjalling; Nout, Remi				Bosse, Tjalling/AFX-6970-2022	Bosse, Tjalling/0000-0002-6881-8437; Hogdall, Claus/0000-0002-5959-8874			Defining Substantial Lymphovascular Space Invasion in Endometrial Cancer								INTERNATIONAL JOURNAL OF GYNECOLOGICAL PATHOLOGY				41	3			220	226				10.1097/PGP.0000000000000806							Article	MAY 2022	2022	Lymphovascular space invasion (LVSI) occurs in a minority of endometrial cancer (EC) cases, and the extent of LVSI is an important risk factor for recurrence and/or metastases. Our aim was to improve the reproducibility of measuring clinically meaningful LVSI by performing a quantitative analysis of the correlation between LVSI and the risk of pelvic lymph node recurrence in EC. EC samples from P…									3
[truncated: 13 more columns]
