# Supplementary material for: Clinical trial registration and CONSORT adherence in obstetrics and gynecology journals: a cross-sectional analysis of Chinese- and English-language publications
Source: PeerJ. 2026 Apr 21;14:e21140. doi: 10.7717/peerj.21140 (PMC13108464; doi:10.7717/peerj.21140)
Supplement: Supplemental Information 1 [file peerj-14-21140-s001.zip › Raw data-updated/RCT-English journals/Original data/31.xls]

## Sheet: savedrecs
Publication Type	Authors	Book Authors	Group Authors	Book Group Authors	Researcher Ids	ORCIDs	Book Editors	Author - Arabic	Article Title	Article Title - SciELO	Article Title - SciELO	Article Title - Chinese	Article Title - Russian	Patent Number	Patent Assignee	Source Title - Arabic	Source Title	Source Title - Korean	Book Series Title	Book Series Subtitle	Volume	Issue	Special Issue	Meeting Abstract	Start Page	End Page	Article Number	Version	Version History	DOI	Book DOI	License Name	License URI	License Description	Early Access Date	Supplement	Document Type	Publication Date	Publication Year	Abstract	Abstract - Foreign	Abstract - English Transliteration	Abstract - Foreign	Abstract - Korean	Conference Title	Conference Date	Conference Sponsor	Conference Location	Times Cited, WoS Core
J	Lim, H. Y.; Kim, K. N.; Jun, J. H.; Lee, S. W.; Kang, M. S.				KIM, KYUNAM/AEB-4737-2022	KIM, KYUNAM/0000-0003-2526-8348			Reporting of randomized controlled trials in International Journal of Obstetric Anesthesia								INTERNATIONAL JOURNAL OF OBSTETRIC ANESTHESIA				41				114	115				10.1016/j.ijoa.2019.04.006							Letter	FEB 2020	2020										0
J	Ronel, I.; Weiniger, C. F.								A broadening choice for labor analgesia: remifentanil on the a la carte menu								INTERNATIONAL JOURNAL OF OBSTETRIC ANESTHESIA				39				1	6				10.1016/j.ijoa.2019.06.005							Editorial Material	AUG 2019	2019										4
J	Qin, R.; Chen, Y.; Zhu, Y.; Zhang, Y.; Ma, G.; Guo, L.; Xue, W.; He, L.; Ma, S.; Ni, X.								Effect of different crystalloid preload volumes combined with prophylactic norepinephrine infusion on inferior vena cava collapsibility index and post-spinal anesthesia hypotension during cesarean section: a randomized controlled trial								INTERNATIONAL JOURNAL OF OBSTETRIC ANESTHESIA				52									10.1016/j.ijoa.2022.103596							Letter	NOV 2022	2022										0
J	Chao, E.; Sun, H. -L.; Huang, S. -W.; Liao, J. -H.; Ma, P. -L.; Chen, H. -C.				Huang, ShihWei/S-9278-2019	Chao, Edison/0000-0002-9054-8613; Chen, Hung-Chou/0000-0001-8510-7437			Metaraminol use during spinal anaesthesia for caesarean section: a meta-analysis of randomised controlled trials								INTERNATIONAL JOURNAL OF OBSTETRIC ANESTHESIA				39				42	50				10.1016/j.ijoa.2019.01.009							Article	AUG 2019	2019	Introduction: During caesarean section, the use of a vasopressor is often required to achieve haemodynamic stability of the parturient. Metaraminol is a vasopressor used in this context in some countries. However, the differences between metaraminol and other vasopressors remain unclear.Methods: A search of the PubMed, Cochrane Library, and Embase databases was performed to identify randomised co…									9
J	Heesen, M.; Rijs, K.; Rossaint, R.; Klimek, M.				Klimek, Markus/I-6523-2013; Klimek, Markus/N-7047-2019	Klimek, Markus/0000-0002-0122-9929; Klimek, Markus/0000-0002-0122-9929			Dural puncture epidural versus conventional epidural block for labor analgesia: a systematic review of randomized controlled trials								INTERNATIONAL JOURNAL OF OBSTETRIC ANESTHESIA				40				24	31				10.1016/j.ijoa.2019.05.007							Review	NOV 2019	2019	Introduction: Dural puncture epidural (DPE) analgesia is a modification of conventional epidural analgesia that involves the intentional puncture of the dura with a spinal needle through the needle placed in the epidural space, without a medication being injected intrathecally. There have been contradictory findings regarding better analgesia and better block quality.Methods: A systematic literat…									16
J	Onwochei, D. N.; Van Ross, J.; Singh, P. M.; Salter, A.; Monks, D. T.				Monks, David/AAQ-4168-2021	Monks, David/0000-0002-1677-5244; Onwochei, Desire/0000-0001-7676-9375			Carbetocin reduces the need for additional uterotonics in elective caesarean delivery: a systematic review, meta-analysis and trial sequential analysis of randomised controlled trials								INTERNATIONAL JOURNAL OF OBSTETRIC ANESTHESIA				40				14	23				10.1016/j.ijoa.2019.06.007							Review	NOV 2019	2019	Background: Carbetocin has been found to be superior to oxytocin in terms of need for additional uterotonics and prevention of postpartum haemorrhage at caesarean delivery. However, this is based on combined data from labouring and non-labouring parturients and it remains unclear how effective carbetocin is in the purely elective setting. The aim of this review was to compare carbetocin to oxytoc…									9
J	Grangier, L.; de Tejada, B. Martinez; Savoldelli, G. L.; Irion, O.; Haller, G.				Savoldelli, Georges/AAF-9692-2020	Savoldelli, Georges/0000-0002-8968-6920; haller, guy/0000-0001-7367-7029			Adverse side effects and route of administration of opioids in combined spinal-epidural analgesia for labour: a meta-analysis of randomised trials								INTERNATIONAL JOURNAL OF OBSTETRIC ANESTHESIA				41				83	103				10.1016/j.ijoa.2019.09.004							Review	FEB 2020	2020	Background: Studies report an increased risk of maternal and fetal adverse side effects when combined spinal-epidural, rather than standard epidural, analgesia is provided for labour and delivery. Intrathecal opioids used with local anaesthetic in combined spinal-epidural analgesia may be a cause. It is not known whether this is due to the addition of opioid to local anaesthetic in the intratheca…									12
J	Singh, N. P.; Makkar, J. K.; Jafra, A.; Verma, P.; Singh, P. Mohinder								The effect of two groups of intrathecal fentanyl doses on analgesic outcomes and adverse effects in parturients undergoing cesarean delivery: a systematic review and meta-analysis of randomized controlled trials with trial sequential analysis								INTERNATIONAL JOURNAL OF OBSTETRIC ANESTHESIA				50						103270			10.1016/j.ijoa.2022.103270					MAR 2022		Review	MAY 2022	2022	Background: Variable doses of intrathecal fentanyl (ITF) have been used for peri-operative analgesia during cesarean delivery (CD). We conducted a systematic review and meta-analysis to compare lower doses (LD; <= 12.5 mu g) and higher doses (HD; >12.5 mu g) of ITF in parturients undergoing CD.Methods: Databases were searched from inception to December 2020 for randomized controlled trials (RCTs)…									0
J	Bhat, A.; Jaffer, D.; Keasler, P.; Kamath, K.; Kelly, J.; Singh, P. M.								Uterine externalization versus in situ repair of hysterotomy during cesarean delivery: a systematic review, equivalence meta-analysis, and trial sequential analysis								INTERNATIONAL JOURNAL OF OBSTETRIC ANESTHESIA				50						103271			10.1016/j.ijoa.2022.103271					MAR 2022		Review	MAY 2022	2022	Background: Uterine positioning during hysterotomy repair is controversial, with both in situ and externalized approaches commonly performed. Despite many published trials, clinical equipoise remains. This meta-analysis and trial sequential analysis (TSA) summarizes studies comparing both techniques.Methods: A systemic search for randomized controlled trials comparing in situ with externalized hy…									0
J	Palanisamy, S.; Rudingwa, P.; Panneerselvam, S.; Satyaprakash, M. V. S.; Kuberan, A.; Jawaharlal, R. Amala					AMALA, R/0000-0001-6190-6090			Effect of low dose phenylephrine infusion on shivering and hypothermia in patients undergoing cesarean section under spinal anesthesia: a randomized clinical trial								INTERNATIONAL JOURNAL OF OBSTETRIC ANESTHESIA				50						103542			10.1016/j.ijoa.2022.103542					APR 2022		Article	MAY 2022	2022	Background: Shivering is a common complication of spinal anesthesia. Phenylephrine, due to its peripheral vasoconstrictive effect, may limit the core to periphery redistribution of body temperature following spinal anesthesia, and reduce hypothermia and shivering. We hypothesized that prophylactic phenylephrine infusion would reduce shivering and hypothermia in women undergoing cesarean section u…									2
J	Heesen, M.; Rijs, K.; Hilber, N.; Kee, W. D. Ngan; Rossaint, R.; van der Marel, C.; Klimek, M.				Klimek, Markus/I-6523-2013; Klimek, Markus/N-7047-2019	Klimek, Markus/0000-0002-0122-9929; Klimek, Markus/0000-0002-0122-9929			Ephedrine versus phenylephrine as a vasopressor for spinal anaesthesia-induced hypotension in parturients undergoing high-risk caesarean section: meta-analysis, meta-regression and trial sequential analysis								INTERNATIONAL JOURNAL OF OBSTETRIC ANESTHESIA				37				16	28				10.1016/j.ijoa.2018.10.006							Article	FEB 2019	2019	Background: Phenylephrine is the preferred vasopressor for the prevention and treatment of spinal anaesthesia-induced hypotension during caesarean section, because studies on low-risk elective patients found it to have a less detrimental effect on umbilical artery pH compared with ephedrine. However, limited data exist from high-risk parturients and parturients with uteroplacental insufficiency.M…									17
J	Robbins, L. S.; Blanchard, C. T.; Biasini, F. J.; Powell, M. F.; Casey, B. M.; Tita, A. T.; Harper, L. M.					Robbins, Lindsay/0000-0003-3334-1437			General anesthesia for cesarean delivery and childhood neurodevelopmental and perinatal outcomes: a secondary analysis of a randomized controlled trial								INTERNATIONAL JOURNAL OF OBSTETRIC ANESTHESIA				45				34	40				10.1016/j.ijoa.2020.08.007					FEB 2021		Article	FEB 2021	2021	Background: In 2016, the U.S. Food and Drug Administration expressed concern that neurodevelopment may be negatively affected by anesthesia or sedation exposure in pregnancy or before three years of age. We examined the association between general anesthesia at the time of cesarean delivery and early childhood neurodevelopment.Methods: A secondary analysis of a multicenter randomized controlled t…									3
J	Kim, W. H.; Hur, M.; Park, S. -K.; Yoo, S.; Lim, T.; Yoon, H. K.; Kim, J. -T.; Bahk, J. -H.				Kim, Jin-Tae/T-7983-2019; Kim, Won Ho/S-8671-2019; KIM, JIN TAE/D-5734-2012; Yoo, Seokha/H-1638-2018	Kim, Jin-Tae/0000-0002-3738-0081; Kim, Won Ho/0000-0003-1748-1296; KIM, JIN TAE/0000-0002-3738-0081; Yoon, hyun-kyu/0000-0001-5424-3559; Bahk, Jae-Hyon/0000-0002-3082-5244			Comparison between general, spinal, epidural, and combined spinal-epidural anesthesia for cesarean delivery: a network meta-analysis								INTERNATIONAL JOURNAL OF OBSTETRIC ANESTHESIA				37				5	15				10.1016/j.ijoa.2018.09.012							Article	FEB 2019	2019	Background: This study is a network meta-analysis to compare maternal and fetal outcomes associated with four different anesthetic techniques for cesarean delivery.Methods: An arm-based, random-effects frequentist network meta-analysis was performed. A random effect model was selected considering deviance information criteria. Randomized trials reporting the following outcomes were included: Apga…									22
J	Clark, A.; Litchfield, K.; Hannah, S.; Love, C.; Slade, K.; Lake, K.; Agaram, R.								Pre-operative carbohydrate loading prior to elective caesarean delivery: a randomised controlled trial								INTERNATIONAL JOURNAL OF OBSTETRIC ANESTHESIA				45				21	27				10.1016/j.ijoa.2020.10.008					FEB 2021		Article	FEB 2021	2021	Introduction: Women undergoing elective caesarean deliveries are fasted for long periods prior to surgery and can become catabolic. The use of pre-operative carbohydrate drinks to optimise patients ahead of major surgery is now well established. However, evidence to support this in women undergoing elective caesarean delivery is limited. Methods: We conducted a single-blind randomised control tri…									4
J	Priya, T K; Singla, D; Talawar, P; Sharma, R S; Goyal, S; Purohit, G								Comparative efficacy of quadratus lumborum type-II and erector spinae plane block in patients undergoing caesarean section under spinal anaesthesia: a randomised controlled trial.								International journal of obstetric anesthesia								103614	103614				10.1016/j.ijoa.2022.103614							Journal Article	2022-Dec-06	2022	BACKGROUND: Quadratus lumborum and erector spinae plane blocks have been used to provide analgesia in patients undergoing thoracic or abdominal surgeries. Our study compared the analgesic efficacy of the quadratus lumborum type-II block (QLB-II) and the erector spinae plane block (ESPB) in parturients who underwent caesarean section under spinal anaesthesia.METHODS: Fifty-two patients with compar…									0
J	Lee, A.; Landau, R.; Lavin, T.; Goodman, S.; Menon, P.; Smiley, R.				Lee, Allison/AAB-7784-2022; Menon, Prahlad/B-8282-2016	Lee, Allison/0000-0002-7257-1086; Menon, Prahlad/0000-0002-4249-9319			Comparative efficacy of epidural clonidine versus epidural fentanyl for treating breakthrough pain during labor: a randomized double-blind clinical trial								INTERNATIONAL JOURNAL OF OBSTETRIC ANESTHESIA				42				26	33				10.1016/j.ijoa.2019.11.003							Article	MAY 2020	2020	Background: Breakthrough pain during neuraxial labor analgesia is typically alleviated with additional administration of epidural local anesthetics, with or without adjuvants. Sometimes avoiding neuraxial opioids may be warranted and clonidine is an alternative. In a randomized double-blind trial we compared the efficacy of clonidine versus fentanyl, added to bupivacaine, for the management of br…									5
J	White, L. D.; Hodsdon, A.; An, G. H.; Thang, C.; Melhuish, T. M.; Vlok, R.				white, leigh/ABE-2087-2020				Induction opioids for caesarean section under general anaesthesia: a systematic review and meta-analysis of randomised controlled trials								INTERNATIONAL JOURNAL OF OBSTETRIC ANESTHESIA				40				4	13				10.1016/j.ijoa.2019.04.007							Review	NOV 2019	2019	Introduction: The adverse effects of induction opioids on the neonate are poorly characterised. The study aim was to investigate whether induction opioids can be used in caesarean section without adversely affecting the neonate.Methods: Six databases were systematically searched from inception until January 2019. Included studies compared induction opioids and placebo in caesarean section. Result…									22
J	Orbach-Zinger, S.; Heesen, M.; Grigoriadis, S.; Heesen, P.; Halpern, S.				Grigoriadis, Sophie/AAM-9355-2021; Grigoriadis, Sophie/AAM-9372-2021	Grigoriadis, Sophie/0000-0003-3461-6850; halpern, stephen/0000-0002-7480-5122			A systematic review of the association between postpartum depression and neuraxial labor analgesia								INTERNATIONAL JOURNAL OF OBSTETRIC ANESTHESIA				45				142	149				10.1016/j.ijoa.2020.10.004					FEB 2021		Review	FEB 2021	2021	Background: Postpartum depression (PPD) is the most common complication after childbirth, affecting 10-15% of women. It is associated with serious long-term consequences for the mother and family. Whether or not neuraxial labor analgesia mitigates the risk is uncertain and controversial. The purpose of this review was to summarize studies investigating the association between neuraxial labor anal…									6
J	Zuo, R. H.; Dang, J. J.; Zhuang, J. W.; Chen, Q. M.; Zhang, J. Y.; Zheng, H. W.; Wang, Z. P.					Zuo, Ronghua/0000-0001-7016-0091			The incidence of breakthrough pain associated with programmed intermittent bolus volumes for labor epidural analgesia: a randomized controlled trial								INTERNATIONAL JOURNAL OF OBSTETRIC ANESTHESIA				51						103571			10.1016/j.ijoa.2022.103571					AUG 2022		Article	AUG 2022	2022	Background: In this randomized, blinded study, we evaluated the effects of different programmed intermittent epidural bolus (PIEB) volumes for labor analgesia on the incidence of breakthrough pain and other analgesic outcomes.Methods: Nulliparous women with term cephalic singleton pregnancies who requested labor analgesia had epidural analgesia initiated with 10 mL 0.1% ropivacaine with sufentani…									0
J	Sween, L. K.; Xu, S.; Li, C.; O'Donoghue, M. A.; Ciampa, E. J.; Kowalczyk, J. J.; Li, Y.; Hess, P. E.				Hess, Philip/A-8577-2013	Hess, Philip/0000-0002-1206-0102			Low-dose intravenous dexmedetomidine reduces shivering following cesarean delivery: a randomized controlled trial								INTERNATIONAL JOURNAL OF OBSTETRIC ANESTHESIA				45				49	55				10.1016/j.ijoa.2020.11.004					FEB 2021		Article	FEB 2021	2021	Background: Intravenous dexmedetomidine 30 mu g reduces shivering after cesarean delivery but can result in sedation and dry mouth. We hypothesized that prophylactic administration of 10 mu g of IV dexmedetomidine would reduce the patient-reported severity of shivering after cesarean delivery, without an increased incidence of side effects.Methods: After institutional review board approval and in…									3
J	Mohta, M.; Bambode, N.; Chilkoti, G. T.; Agarwal, R.; Malhotra, R. K.; Batra, P.								Neonatal outcomes following phenylephrine or norepinephrine for treatment of spinal anaesthesia-induced hypotension at emergency caesarean section in women with fetal compromise: a randomised controlled study								INTERNATIONAL JOURNAL OF OBSTETRIC ANESTHESIA				49						103247			10.1016/j.ijoa.2021.103247							Article	FEB 2022	2022	Background: Norepinephrine is as effective as phenylephrine for management of spinal anaesthesia-induced hypotension. Most of the studies comparing these vasopressors have been conducted in healthy pregnant women undergoing elective caesarean section. In the current study, we tested the null hypothesis that there is no difference in neonatal outcome when phenylephrine or norepinephrine is used to…									0
J	Hamburger, J.; Beilin, Y.								Systemic adjunct analgesics for cesarean delivery: a narrative review								INTERNATIONAL JOURNAL OF OBSTETRIC ANESTHESIA				40				101	118				10.1016/j.ijoa.2019.06.009							Review	NOV 2019	2019	It is critical to adequately treat postoperative cesarean delivery pain. The use of parenteral or neuraxial opioids has been a mainstay, but opioids have side effects that can be troubling and the opioid crisis in the United States has highlighted the necessity to utilize analgesics other than opioids. Other analgesic options include neuraxial analgesics, nerve blocks such as the transversus abdo…									4
J	Ende, H. B.; Lumbreras-Marquez, M. I.; Farber, M. K.; Fields, K. G.; Tsen, L. C.				Lumbreras-Marquez, Mario I/AAZ-5337-2021	Lumbreras-Marquez, Mario Isaac/0000-0002-5378-5724			A cluster quasi-randomized controlled trial of an interactive, monthly obstetric anesthesiology curriculum: impact on resident satisfaction and knowledge retention								INTERNATIONAL JOURNAL OF OBSTETRIC ANESTHESIA				45				124	129				10.1016/j.ijoa.2020.09.001					FEB 2021		Article	FEB 2021	2021	Background: Increasingly, evidence supports the use of educational paradigms that focus on teacher-learner interaction and learner engagement. We redesigned our monthly obstetric anesthesia resident didactics from a lecture-based curriculum to an interactive format including problem-based learning, case discussion, question/answer sessions, and simulation. We hypothesized that the new curriculum …									2
J	Tan, H. S.; Cooter, M.; George, R. B.; Habib, A. S.								A risk score for postoperative nausea and/or vomiting in women undergoing cesarean delivery with intrathecal morphine								INTERNATIONAL JOURNAL OF OBSTETRIC ANESTHESIA				44				126	130				10.1016/j.ijoa.2020.08.008							Article	NOV 2020	2020	Background: Postoperative nausea and/or vomiting affects up to 80% of parturients undergoing cesarean delivery, but there is a lack of obstetric-specific risk-prediction models. We performed this study to identify postoperative nausea/vomiting risk factors in parturients undergoing cesarean delivery, formulate an obstetric-specific prediction model (Duke score), and compare its performance agains…									2
J	Park, S-K; Park, D-N; Kim, Y-W; Yoo, S.; Kim, W. H.; Lim, Y-J; Park, J. S.; Jun, J. K.; Kim, J-T								Colloid coload versus crystalloid coload to prevent maternal hypotension in women receiving prophylactic phenylephrine infusion during caesarean delivery: a randomised controlled trial								INTERNATIONAL JOURNAL OF OBSTETRIC ANESTHESIA				49						103246			10.1016/j.ijoa.2021.103246							Article	FEB 2022	2022	Background: The optimal fluid strategy to prevent maternal hypotension during caesarean delivery remains unclear. This study aim was to compare the incidence of post-spinal anaesthesia hypotension in women receiving either colloid or crystalloid coload in the setting of prophylactic phenylephrine infusion during caesarean delivery.Methods: Healthy mothers undergoing elective caesarean delivery un…									1
J	Balki, M.; Wong, C. A.					Wong, Cynthia/0000-0002-7144-7008			Refractory uterine atony: still a problem after all these years								INTERNATIONAL JOURNAL OF OBSTETRIC ANESTHESIA				48						103207			10.1016/j.ijoa.2021.103207					AUG 2021		Review	NOV 2021	2021	Postpartum hemorrhage is a leading cause of maternal morbidity and mortality, and uterine atony is the leading cause of postpartum hemorrhage. Risk factors for uterine atony include induced or augmented labor, preeclampsia, chorio-amnionitis, obesity, multiple gestation, polyhydramnios, and prolonged second stage of labor. Although a risk assessment is recommended for all parturients, many women …									6
J	Howle, R.; Sultan, P.; Shah, R.; Sceales, P.; Van de Putte, P.; Bampoe, S.				Sultan, Pervez/AAP-7437-2020	Sultan, Pervez/0000-0002-7770-0289			Gastric point-of-care ultrasound (PoCUS) during pregnancy and the postpartum period: a systematic review								INTERNATIONAL JOURNAL OF OBSTETRIC ANESTHESIA				44				24	32				10.1016/j.ijoa.2020.05.005							Review	NOV 2020	2020	Personalised risk assessment of the likelihood of pulmonary aspiration is recommended for pregnant women undergoing general anaesthesia and gastric point-of-care ultrasound (PoCUS) may help to achieve this. Traditionally, risk assessment is based upon adherence to fasting times, but gastric emptying may vary during pregnancy and surgery often needs to be expedited. We systematically reviewed the …									3
J	Liu, J.; Huang, S.; Sun, S.; Sun, X.; Wang, T.				fengmei, YE/AAL-5860-2020; Huang, Shaoqiang/HIU-0454-2022; Cline, Flo ra/AAL-4800-2020				Comparison of nalbuphine, ondansetron and placebo for the prevention of shivering after spinal anaesthesia for urgent caesarean delivery: a randomised double-blind controlled clinical trial								INTERNATIONAL JOURNAL OF OBSTETRIC ANESTHESIA				42				39	46				10.1016/j.ijoa.2019.10.002							Article	MAY 2020	2020	Background: Shivering is a common complication of caesarean delivery with neuraxial anaesthesia. The effective prevention and treatment of shivering, especially before delivery, is important and difficult. We tested the hypothesis that prophylactic nalbuphine and ondansetron can prevent post-spinal anaesthesia shivering in parturients undergoing urgent caesarean delivery.Methods: Sixty parturient…									2
[truncated: 13 more columns]
