# Supplementary material for: Clinical trial registration and CONSORT adherence in obstetrics and gynecology journals: a cross-sectional analysis of Chinese- and English-language publications
Source: PeerJ. 2026 Apr 21;14:e21140. doi: 10.7717/peerj.21140 (PMC13108464; doi:10.7717/peerj.21140)
Supplement: Supplemental Information 1 [file peerj-14-21140-s001.zip › Raw data-updated/RCT-English journals/Original data/32.xls]

## Sheet: savedrecs
Publication Type	Authors	Book Authors	Group Authors	Book Group Authors	Researcher Ids	ORCIDs	Book Editors	Author - Arabic	Article Title	Article Title - SciELO	Article Title - SciELO	Article Title - Chinese	Article Title - Russian	Patent Number	Patent Assignee	Source Title - Arabic	Source Title	Source Title - Korean	Book Series Title	Book Series Subtitle	Volume	Issue	Special Issue	Meeting Abstract	Start Page	End Page	Article Number	Version	Version History	DOI	Book DOI	License Name	License URI	License Description	Early Access Date	Supplement	Document Type	Publication Date	Publication Year	Abstract	Abstract - Foreign	Abstract - English Transliteration	Abstract - Foreign	Abstract - Korean	Conference Title	Conference Date	Conference Sponsor	Conference Location	Times Cited, WoS Core
J	Christiansen, Ole B.; Kolte, Astrid M.; Krog, Maria C.; Nielsen, Henriette S.; Egerup, Pia				Nielsen, Henriette Svarre/E-3814-2014; Krog, Maria Christine/AAB-2098-2021	Nielsen, Henriette Svarre/0000-0003-2106-8103; EGERUP, PIA/0000-0002-8047-2459; Krog, Maria Christine/0000-0002-2110-0479			Treatment with intravenous immunoglobulin in patients with recurrent pregnancy loss: An update								JOURNAL OF REPRODUCTIVE IMMUNOLOGY				133				37	42				10.1016/j.jri.2019.06.001							Review	JUN 2019	2019	Intravenous immunoglobulin (IVIg) has a documented clinical effect in many autoimmune diseases and has so far been tested in > 10 randomised controlled trials (RCTs) in women with recurrent pregnancy loss (RPL). The results of the RCTs have, however, been very divergent. In meta-analyses of all trials, no significant impact on live birth rate has been reported. In contrast, in sensitivity analyse…									17
J	Sun, Dingqian; Lu, Shenjiao; Gan, Xiaowen; Lash, Gendie E.					Lash, Gendie/0000-0002-3606-1361			Is there a place for Traditional Chinese Medicine (TCM) in the treatment of recurrent pregnancy loss?								JOURNAL OF REPRODUCTIVE IMMUNOLOGY				152						103636			10.1016/j.jri.2022.103636					MAY 2022		Article	AUG 2022	2022	Recurrent pregnancy loss (RPL) impacts a couple's quality of life, mental health and constitutes a large economic burden for care. Traditional Chinese Medicine (TCM) is an integrated systematic medical practice with wide clinical applications that has been predominantly used throughout Asian countries for over 2000 years. However, the efficacy of TCM in the treatment of RPL remains unclear due no…									0
J	Von Woon, Ee; Day, Andrea; Bracewell-Milnes, Timothy; Male, Victoria; Johnson, Mark					Male, Victoria/0000-0001-5654-5083; Bracewell-Milnes, Timothy/0000-0001-9827-4816; Woon, Ee Von/0000-0002-4787-1546			Immunotherapy to improve pregnancy outcome in women with abnormal natural killer cell levels/activity and recurrent miscarriage or implantation failure: A systematic review and meta-analysis								JOURNAL OF REPRODUCTIVE IMMUNOLOGY				142						103189			10.1016/j.jri.2020.103189							Review	NOV 2020	2020	There is a trend towards offering immunotherapy to women with unexplained reproductive failure based on abnormal Natural Killer (NK) cell levels. Previous systematic reviews evaluating immunotherapy usage have not focused on women with abnormal level of NK cells. To address the gap in literature, this systematic review aims to evaluate the efficacy of immunotherapy to improve pregnancy outcome in…									9
J	Khodarahmian, Mahshad; Amidi, Fardin; Moini, Ashraf; Kashani, Ladan; Salahi, Elnaz; Danaii-mehrabad, Shahla; Nashtaei, Maryam Shabani; Mojtahedi, Maryam Farid; Esfandyari, Sahar; Sobhani, Aligholi				Farid Mojtahedi, Maryam Farid/AAW-7506-2021; Nashtaei, Maryam Shabani/AAL-4823-2021	Farid Mojtahedi, Maryam Farid/0000-0002-4417-1181; Nashtaei, Maryam Shabani/0000-0002-7726-3680; Danaii, Shahla/0000-0002-2800-1975			A randomized exploratory trial to assess the effects of resveratrol on VEGF and TNF-alpha 2 expression in endometriosis women								JOURNAL OF REPRODUCTIVE IMMUNOLOGY				143						103248			10.1016/j.jri.2020.103248							Article	FEB 2021	2021	Resveratrol, a naturally synthesized polyphenolic compound found in some fruits, has anti neoplastic, anti-inflammatory, anti-oxidative, and anti-angiogenic properties. Angiogenesis is an important process in endometriosis which provides blood supply for implantation, proliferation and survival of endometriotic lesions. In this study, we assessed the effects of resveratrol on vascular endothelial…									15
J	Wang, Caiyun; Guan, Defeng; Li, Rui; Bing, Zhitong; Yang, Yongxiu; Yang, Kehu								Comparative efficacies of different immunotherapy regimens in recurrent implantation failure: A systematic review and network meta-analysis								JOURNAL OF REPRODUCTIVE IMMUNOLOGY				148						103429			10.1016/j.jri.2021.103429					OCT 2021		Review	NOV 2021	2021	For patients with recurrent implantation failure (RIF), immune system imbalances have become the focus of research. The effects of different classes of immunotherapies on improving pregnancy outcomes have not been fully established. This network meta-analysis was performed to assess the impact of popular immunotherapies in women with RIF. We systematically searched the Cochrane Central Register o…									0
J	Maleki-Hajiagha, Arezoo; Razavi, Maryam; Rouholamin, Safoura; Rezaeinejad, Mahroo; Maroufizadeh, Saman; Sepidarkish, Mahdi				rouholamin, safoura/G-9818-2017; sepidarkish/N-6176-2019; Maroufizadeh, Saman/AAC-1383-2019; Razavi, Maryam/V-1598-2017	Razavi, Maryam/0000-0001-9983-9743; Maroufizadeh, Saman/0000-0001-5794-3876; Maleki Hajiagha, Arezoo/0000-0002-6316-9343			Intrauterine infusion of autologous platelet-rich plasma in women undergoing assisted reproduction: A systematic review and meta-analysis								JOURNAL OF REPRODUCTIVE IMMUNOLOGY				137						103078			10.1016/j.jri.2019.103078							Review	FEB 2020	2020	Prior studies have provided conflicting results regarding the use of platelet-rich plasma (PRP) in women undergoing in-vitro fertilization (IVF) or intracytoplasmic injection (ICSI). The objective of this study was to evaluate the effect of the intrauterine infusion of PRP on the outcome of embryo transfer (ET) in women undergoing IVF/ICSI. We searched databases, including PubMed, Embase, Scopus,…									28
J	Gathiram, Premjith; Moodley, Jagidesa; Khaliq, Olive P.								Covid-19 pandemic: Perspectives on management								JOURNAL OF REPRODUCTIVE IMMUNOLOGY				146						103344			10.1016/j.jri.2021.103344					JUN 2021		Review	AUG 2021	2021	The pandemic COVID-19 presents a major challenge to identify effective drugs for treatment. Clinicians need evidence based on randomized trials regarding effective medical treatments for this infection. Currently no effective therapies exist for the progression of the mild forms to severe disease. Knowledge however is rapidly expanding. Remdesivir, an anti- retroviral agent has in vitro activity …									1
J	Aghajanpour, Samaneh; Hosseini, Elham; Amirchaghmaghi, Elham; Zandieh, Zahra; Amjadi, Fatemehsadat; Yahyaei, Azar; Zolfaghari, Zahra; Aflatoonian, Khashayar; Ashrafi, Mahnaz; Aflatoonian, Reza				Hosseini, Elham/S-4604-2019; hosseini, elham/AAU-5489-2021; Ashrafi, Mahnaz/GPF-4116-2022	Hosseini, Elham/0000-0002-3494-6262; Zandieh, Zahra/0000-0002-7720-9465; Aflatoonian, Reza/0000-0002-8570-583X; Aghajanpour, Samaneh/0000-0002-3765-5647			Differential expression of innate/adaptive immunity genes induced by endometrial scratching as a hopeful approach for implantation boosting in unexplained, repeated implantation failure: An RCT								JOURNAL OF REPRODUCTIVE IMMUNOLOGY				148						103426			10.1016/j.jri.2021.103426					OCT 2021		Article	NOV 2021	2021	Background: Endometrial scratching (ES) has been proposed as a potential treatment for implantation improvement in unexplained repeated implantation failure (uRIF) patients, however, little is known about its exact molecular mechanisms. Objective: This randomized controlled trial (RCT) was conducted on twenty uRIF patients to investigate the expression of innate and adaptive immune signaling gene…									0
J	Daneshjou, Delbar; Mehranjani, Malek Soleimani; Zadehmodarres, Shahrzad; Shariatzadeh, Seyed Mohammad Ali; Mofarahe, Zahra Shams					daneshjou, delbar/0000-0002-8887-1518			Sitagliptin/metformin improves the fertilization rate and embryo quality in polycystic ovary syndrome patients through increasing the expression of GDF9 and BMP15: A new alternative to metformin (a randomized trial)								JOURNAL OF REPRODUCTIVE IMMUNOLOGY				150						103499			10.1016/j.jri.2022.103499					FEB 2022		Article	MAR 2022	2022	The aim of this study was to investigate the effects of sitagliptin/metformin (sitaformin), metformin and sitagliptin in PCOS patients. PCOS is a hormonal disorder and therefore the use of treatments that modulate hormone levels Like AMH, testosterone, insulin, leptin and especially FAI and HOMA-IR can reclaim the symptoms of PCOS. PCOS also increases oxidative stress and lipid peroxidation. Ther…									1
J	Abdolmohammadi-Vahid, Samaneh; Pashazadeh, Fariba; Pourmoghaddam, Zahra; Aghebati-Maleki, Leili; Abdollahi-Fard, Sedigheh; Yousefi, Mehdi				Aghebati Maleki, Leili/AAD-9398-2022; pashazadeh, fariba/AAF-1479-2019; pourmoghadam, zahra/AAR-9828-2021; Yousefi, Mehdi/HHZ-3147-2022	Abdolmohammadi Vahid, Samaneh/0000-0002-7822-5803; pashazadeh, fariba/0000-0002-5879-6166; Pourmoghadam, Zahra/0000-0002-0574-7416			The effectiveness of IVIG therapy in pregnancy and live birth rate of women with recurrent implantation failure (RIF): A systematic review and meta-analysis								JOURNAL OF REPRODUCTIVE IMMUNOLOGY				134				28	33				10.1016/j.jri.2019.07.006							Review	SEP 2019	2019	Recurrent implantation failure (RIF), as a challenging problem in human reproduction, is widely improved by intravenous immunoglobulin (IVIG), especially in patients with immunologic abnormalities. In this meta-analysis, we evaluated the results of the studies in which RIF women were treated with IVIG, and pregnancy, live birth, miscarriage and implantation rate were assessed as the result of tre…									12
J	Pourmoghadam, Zahra; Soltani-Zangbar, Mohammad Sadegh; Sheikhansari, Golshan; Azizi, Ramyar; Eghbal-Fard, Shadi; Mohammadi, Hamed; Siahmansouri, Homayoon; Aghebati-Maleki, Leili; Danaii, Shahla; Mehdizadeh, Amir; Hojjat-Farsangi, Mohammad; Motavalli, Roza; Yousefi, Mehdi				Hojjat-Farsangi, Mohammad/E-8171-2018; Azizi, Ramyar/AFR-5747-2022; Aghebati Maleki, Leili/AAD-9398-2022; Soltani-Zangbar, Mohammad Sadegh/AAC-2625-2022; Yousefi, Mehdi/HHZ-3147-2022; pourmoghadam, zahra/AAR-9828-2021; Mohammadi, Hamed/J-8382-2016	Hojjat-Farsangi, Mohammad/0000-0002-0589-5523; Soltani-Zangbar, Mohammad Sadegh/0000-0003-3960-5712; Mohammadi, Hamed/0000-0002-0736-6211; Siahmansouri, Homayoon/0000-0002-3287-1981; Danaii, Shahla/0000-0002-2800-1975			Intrauterine administration of autologous hCG- activated peripheral blood mononuclear cells improves pregnancy outcomes in patients with recurrent implantation failure; A double-blind, randomized control trial study								JOURNAL OF REPRODUCTIVE IMMUNOLOGY				142						103182			10.1016/j.jri.2020.103182							Article	NOV 2020	2020	We aimed to investigate the effect of intrauterine administration of autologous hCG-activated PBMCs in RIF women with low Th-17/Treg cell ratio. 248 women with a history of implantation failure volunteered to receive PBMC-therapy. After immunologic consultation and doing flow cytometry analysis, 100 women with at least three IVF/ET failure who had low Th-17/Treg ratio in comparison with healthy c…									15
J	Kolanska, Kamila; Bendifallah, Sofiane; Cohen, Jonathan; Placais, Leo; Selleret, Lise; Johanet, Catherine; Suner, Ludovic; Delhommeau, Francois; Chabbert-Buffet, Nathalie; Darai, Emile; Antoine, Jean-Marie; Kayem, Gilles; Fain, Olivier; d'Argent, Emmanuelle Mathieu; Mekinian, Arsene				Kolanska, Kamila/ABG-4564-2021	SUNER, Ludovic/0000-0002-5107-4961; Delhommeau, Francois/0000-0002-4915-0734			Unexplained recurrent implantation failures: Predictive factors of pregnancy and therapeutic management from a French multicentre study								JOURNAL OF REPRODUCTIVE IMMUNOLOGY				145						103313			10.1016/j.jri.2021.103313					MAR 2021		Article	JUN 2021	2021	Introduction: Recurrent implantation failure is defined as the absence of pregnancy after at least three transfers of good-quality embryos after in vitro fecundation/intracytoplasic sperm injection.Aim: The aim of this study was to describe a multicentre cohort of women with unexplained RIF, to analyse the factors associated with clinical pregnancy and to evaluate the immunomodulatory therapies e…									4
[truncated: 13 more columns]
