# Supplementary material for: Clinical trial registration and CONSORT adherence in obstetrics and gynecology journals: a cross-sectional analysis of Chinese- and English-language publications
Source: PeerJ. 2026 Apr 21;14:e21140. doi: 10.7717/peerj.21140 (PMC13108464; doi:10.7717/peerj.21140)
Supplement: Supplemental Information 1 [file peerj-14-21140-s001.zip › Raw data-updated/RCT-English journals/Original data/33.xls]

## Sheet: savedrecs
Publication Type	Authors	Book Authors	Group Authors	Book Group Authors	Researcher Ids	ORCIDs	Book Editors	Author - Arabic	Article Title	Article Title - SciELO	Article Title - SciELO	Article Title - Chinese	Article Title - Russian	Patent Number	Patent Assignee	Source Title - Arabic	Source Title	Source Title - Korean	Book Series Title	Book Series Subtitle	Volume	Issue	Special Issue	Meeting Abstract	Start Page	End Page	Article Number	Version	Version History	DOI	Book DOI	License Name	License URI	License Description	Early Access Date	Supplement	Document Type	Publication Date	Publication Year	Abstract	Abstract - Foreign	Abstract - English Transliteration	Abstract - Foreign	Abstract - Korean	Conference Title	Conference Date	Conference Sponsor	Conference Location	Times Cited, WoS Core
J	Badawy, A.					badawy, ahmed/0000-0002-1112-3001			Data integrity of randomized controlled trials: A hate speech or scientific work?								EUROPEAN JOURNAL OF OBSTETRICS & GYNECOLOGY AND REPRODUCTIVE BIOLOGY				255				259	259											Letter	DEC 2020	2020										1
J	Rauh, Shelby; Nigro, Toni; Sims, Matt; Vassar, Matt					Rauh, Shelby/0000-0002-9877-0905; Vassar, Ben Matthew/0000-0003-2859-6152			The use of systematic reviews to justify randomized controlled trials in obstetrics & gynecology publications								EUROPEAN JOURNAL OF OBSTETRICS & GYNECOLOGY AND REPRODUCTIVE BIOLOGY				252				627	628											Letter	SEP 2020	2020										3
J	Abu Hashim, Hatem								Data integrity of 35 randomized controlled trials: An incorrect rejection of data with undue author stigmatization								EUROPEAN JOURNAL OF OBSTETRICS & GYNECOLOGY AND REPRODUCTIVE BIOLOGY				255				261	261											Letter	DEC 2020	2020										1
J	Zulfeen, Momina; Tatapudi, Radha; Sowjanya, Ravella								IV labetalol and oral nifedipine in acute control of severe hypertension in pregnancy-A randomized controlled trial (vol 236, pg 46, 2019)								EUROPEAN JOURNAL OF OBSTETRICS & GYNECOLOGY AND REPRODUCTIVE BIOLOGY				247				272	272				10.1016/j.ejogrb.2020.01.020							Correction	APR 2020	2020										0
J	Nada, A. M.; Shafeek, M. M.; El Maraghy, M. A.; Nageeb, A. H.; El Din, A. S. Salah; Awad, M. H.								撤稿声明: Antenatal corticosteroid administration before elective caesarean section at term to prevent neonatal respiratory morbidity: A randomized controlled trial (Retraction of Vol 199, Pg 88, 2016)								EUROPEAN JOURNAL OF OBSTETRICS & GYNECOLOGY AND REPRODUCTIVE BIOLOGY				274				33	33				10.1016/j.ejogrb.2022.04.015					MAY 2022		Retraction	JUL 2022	2022										0
J	Shehata, Nesreen A. A.				Shehata, Nesreen/AAT-2540-2020				撤稿声明: Calcium versus oral contraceptive pills containing drospirenone for the treatment of mild to moderate premenstrual syndrome: A double blind randomized placebo controlled trial (Retraction of Vol 198, Pg 100, 2016)								EUROPEAN JOURNAL OF OBSTETRICS & GYNECOLOGY AND REPRODUCTIVE BIOLOGY				240				387	387				10.1016/j.ejogrb.2019.05.044							Retraction	SEP 2019	2019										2
J	Balsaitiene, Sabonyte Z.; Poskus, T.; Ramasauskaite, D.; Drasutiene, G.; Strupas, K.; Jasiunas, E.; Jakubauskas, M.; Jakubauskiene, L.; Vaitkeviciute, D.								Preventing hemorrhoids of pregnancy: results of the randomized controlled trial								EUROPEAN JOURNAL OF OBSTETRICS & GYNECOLOGY AND REPRODUCTIVE BIOLOGY				270			33	E50	E50				10.1016/j.ejogrb.2021.11.180					MAR 2022		Meeting Abstract	MAR 2022	2022										0
J	Hogh, S.; Hegaard, H.; Renault, K.; Cvetanovska, E.; Kjaerbye-Thygesen, A.; Juul, A.; Borgsted, C.; Bjertrup, A.; Miskowiak, K.; Vaever, M.; Stenbaek, D.; Dam, V.; Ozenne, B.; Frokjaer, V.					Miskowiak, Kamilla/0000-0003-2572-1384; Hegaard, Hanne Kristine/0000-0002-7093-0719; vaever, mette skovgaard/0000-0002-9675-3423			Maternal mental health (mama) trial evaluating short-term estrogen as a strategy to prevent postpartum depression in high-risk women: Protocol for a double-blind, randomized, placebo-controlled trial								EUROPEAN JOURNAL OF OBSTETRICS & GYNECOLOGY AND REPRODUCTIVE BIOLOGY				270			368	E42	E42				10.1016/j.ejogrb.2021.11.159					MAR 2022		Meeting Abstract	MAR 2022	2022										0
J	Nikolaos, Vrachnis; Nikolaos, Antonakopoulos; Peter, Von Dadelszen; Marianne, Vidler; Aris, Papageorghiou; Dimitrios, Loutradis		ENGAGE Trial Grp						Engage (enhancing vaginal delivery): A stepped-wedge randomized controlled trial in Greece								EUROPEAN JOURNAL OF OBSTETRICS & GYNECOLOGY AND REPRODUCTIVE BIOLOGY				270			675	E46	E47				10.1016/j.ejogrb.2021.11.172					MAR 2022		Meeting Abstract	MAR 2022	2022										0
J	Gupta, Megha; Petsalis, Marina; Powers, Katherine; Chen, Han-Yang; Chauhan, Suneet P.; Wagner, Stephen								Randomized clinical trials in obstetrics-gynecology registered at ClinicalTrials.gov: Characteristics and factors associated with publication								EUROPEAN JOURNAL OF OBSTETRICS & GYNECOLOGY AND REPRODUCTIVE BIOLOGY				251				223	228				10.1016/j.ejogrb.2020.05.060							Article	AUG 2020	2020	Objective: To describe the characteristics of obstetrical and gynecological randomized clinical trials (RCTs) that were registered at a national database, and to identify factors associated with the publication among the completed trials.Study Design: This was a cross-sectional study using data from ClinicalTrials.gov which was queried for all obstetrical and gynecological RCTs that were register…									8
J	Lin, Tao; Chen, Yumei; Cheng, Xuanyu; Li, Na; Sheng, Xiaolu								Enoxaparin (or plus aspirin) for the prevention of recurrent miscarriage: A meta-analysis of randomized controlled studies								EUROPEAN JOURNAL OF OBSTETRICS & GYNECOLOGY AND REPRODUCTIVE BIOLOGY				234				53	57				10.1016/j.ejogrb.2018.12.023							Review	MAR 2019	2019	Enoxaparin treatment has emerged as an important approach to prevent recurrent miscarriage, but the use of enoxaparin for the prevention of recurrent miscarriage has not been well established. We conduct a systematic review and meta-analysis to evaluate the efficacy of enoxaparin to prevent recurrent miscarriage. PubMed, Embase, and the Cochrane Central Register of Controlled Trials are searched.…									9
J	Green, Oleia; Young, Eloise M.; Oberman, Jemma; Stewart, Joel; King, Yasmin; O'Donoghue, Keelin; Walker, Kate F.; Thornton, Jim G.					Walker, Kate F./0000-0001-5794-7324			Recruitment of pregnant women to randomised trials of COVID 19 treatments, and pharmaceutical treatments received outside such trials: A research article								EUROPEAN JOURNAL OF OBSTETRICS & GYNECOLOGY AND REPRODUCTIVE BIOLOGY				275				12	16				10.1016/j.ejogrb.2022.05.009					JUN 2022		Article	AUG 2022	2022	Objectives: To document how many pregnant women with COVID-19 reported in the literature had participated in randomised trials, what treatments they received outside such trials and compare the latter with evidence-based treatment recommendations.Study design: A systematic review of observational studies.Methods: Two clinical trial registries were searched to identify COVID-19 trials open to preg…									0
J	Verhaeghe, C.; Corroenne, R.; Spiers, A.; Descamps, P.; Gascoin, G.; Bouet, P.; Parot-Schinkel, E.; Legendre, G.								Impact of manual rotation of occiput posterior fetal positions: the rmos randomized controlled trial								EUROPEAN JOURNAL OF OBSTETRICS & GYNECOLOGY AND REPRODUCTIVE BIOLOGY				270			471	E122	E122				10.1016/j.ejogrb.2021.11.386					MAR 2022		Meeting Abstract	MAR 2022	2022										0
J	Ryan, G.; Rafferty, A.; Murphy, J.; Higgins, M.; Mangina, E.; McAuliffe, F.								Virtual reality learning: a randomised control trial assessing medical student knowledge of fetal development								EUROPEAN JOURNAL OF OBSTETRICS & GYNECOLOGY AND REPRODUCTIVE BIOLOGY				270			379	E43	E44				10.1016/j.ejogrb.2021.11.163					MAR 2022		Meeting Abstract	MAR 2022	2022										0
J	Bordewijk, Esmee M.; Wang, Rui; Askie, Lisa M.; Gurrin, Lyle C.; Thornton, Jim G.; van Wely, Madelon; Li, Wentao; Mol, Ben W.				Li, Wentao/AAF-6647-2019; van Wely, Madelon/GXV-1757-2022; Thornton, Jim/B-8336-2008	Li, Wentao/0000-0001-8980-0909; van Wely, Madelon/0000-0001-8263-213X; Wang, Rui/0000-0002-6622-8134; Bordewijk, Esmee/0000-0001-7983-1613; Thornton, Jim/0000-0001-9764-6876			Letter of response - Data integrity of 35 randomised controlled trials in women' health								EUROPEAN JOURNAL OF OBSTETRICS & GYNECOLOGY AND REPRODUCTIVE BIOLOGY				255				260	260											Letter	DEC 2020	2020										1
J	Bordewijk, Esmee M.; Wang, Rui; Askie, Lisa M.; Gurrin, Lyle C.; Thornton, Jim G.; van Wely, Madelon; Li, Wentao; Mol, Ben W.				van Wely, Madelon/GXV-1757-2022; Li, Wentao/AAF-6647-2019; Thornton, Jim/B-8336-2008	Li, Wentao/0000-0001-8980-0909; Wang, Rui/0000-0002-6622-8134; van Wely, Madelon/0000-0001-8263-213X; Thornton, Jim/0000-0001-9764-6876; Bordewijk, Esmee/0000-0001-7983-1613			Letter of response (2) - Data integrity of 35 randomised controlled trials in women' health								EUROPEAN JOURNAL OF OBSTETRICS & GYNECOLOGY AND REPRODUCTIVE BIOLOGY				255				261	262											Letter	DEC 2020	2020										1
J	Bautrant, E.; Leveque, C.; Santos, M.; Kouame, J.; Franke, O.; Amiel, C.; Bensousan, T.; Thiers-Bautrant, D.; Siani, C.								PHASE-III Randomized monocentric controlled trial comparing clinical and cost-effectiveness analysis of botulinum toxin uterine injections versus placebo for severe dysmenorrhea and chronic pelvic pain from uterine origin after standard therapeutic failure								EUROPEAN JOURNAL OF OBSTETRICS & GYNECOLOGY AND REPRODUCTIVE BIOLOGY				270			382	E102	E103				10.1016/j.ejogrb.2021.11.333					MAR 2022		Meeting Abstract	MAR 2022	2022										0
J	Maged, Ahmed M.				Maged, Ahmed/B-2153-2019	Maged, Ahmed/0000-0001-7398-474X			Letter of response (2) - Data integrity of 35 randomised controlled trials in women' health								EUROPEAN JOURNAL OF OBSTETRICS & GYNECOLOGY AND REPRODUCTIVE BIOLOGY				255				262	263											Letter	DEC 2020	2020										0
J	De Wolff, M.; Midtgaard, J.; Johansen, M.; Rom, L.; Tabor, A.; Hegaard, H.					Hegaard, Hanne Kristine/0000-0002-7093-0719			A midwife-coordinated maternity care intervention (ChroPreg) VS. standard care for pregnant women with chronic medical conditions: Results from a randomized controlled trial								EUROPEAN JOURNAL OF OBSTETRICS & GYNECOLOGY AND REPRODUCTIVE BIOLOGY				270			287	E84	E84				10.1016/j.ejogrb.2021.11.279					MAR 2022		Meeting Abstract	MAR 2022	2022										0
J	Mone, Fionnuala; Mulcahy, Cecilia; Navaratnam, Kate; Phelan, Marie M.; Breathnach, Fionnuala; Alfirevic, Ana; McAuliffe, Fionnuala M.				Mone, Fionnuala/AAO-7492-2021	Mone, Fionnuala/0000-0002-0718-7547			Assessing measures of aspirin adherence in pregnancy: Secondary analysis of the TEST randomized controlled trial								EUROPEAN JOURNAL OF OBSTETRICS & GYNECOLOGY AND REPRODUCTIVE BIOLOGY				259				222	223				10.1016/j.ejogrb.2020.11.058					MAR 2021		Letter	APR 2021	2021										0
J	Ouldamer, L.; Giraudeau, B.; Caille, A.; Body, G.								Dead space closure with quilting suture versus conventional closure with drainage in prevention of seroma formation after mastectomy for breast cancer : a randomized controlled trial								EUROPEAN JOURNAL OF OBSTETRICS & GYNECOLOGY AND REPRODUCTIVE BIOLOGY				270			460	E136	E136				10.1016/j.ejogrb.2021.11.118					MAR 2022		Meeting Abstract	MAR 2022	2022										0
J	Gluck, Ohad; Feldstein, Ohad; Barber, Elad; Tamayev, Liliya; Condrea, Alexander; Grinstein, Ehud; Sagiv, Ron; Wolfson, Inna; Bar, Jacob; Ginath, Shimon								The effect of preemptive local anesthesia on postoperative pain following vaginal hysterectomy: A randomized controlled trial - Letter to the editor								EUROPEAN JOURNAL OF OBSTETRICS & GYNECOLOGY AND REPRODUCTIVE BIOLOGY				276				246	246				10.1016/j.ejogrb.2022.07.031					AUG 2022		Letter	SEP 2022	2022										0
J	Middelkoop, Mei-An; Harmsen, Marissa J.; Manyonda, Isaac; Mara, Michal; Ruuskanen, Anu; Daniels, Jane; Mol, Ben Willem J.; Moss, Jonathan; Hehenkamp, Wouter J. K.; Wu, Olivia				Harmsen, Marissa/GZM-7650-2022; moss, jon george/GWN-0387-2022	Wu, Olivia/0000-0002-0570-6016; Daniels, Jane/0000-0003-3324-6771; Hehenkamp, Wouter/0000-0003-3678-7899			Uterine artery embolization versus surgical treatment in patients with symptomatic uterine fibroids: Protocol for a systematic review and meta-analysis of individual participant data								EUROPEAN JOURNAL OF OBSTETRICS & GYNECOLOGY AND REPRODUCTIVE BIOLOGY				256				179	183				10.1016/j.ejogrb.2020.11.027							Review	JAN 2021	2021	Objective: Uterine fibroids are the most common benign tumours in women of the reproductive age. Symptoms of heavy menstrual bleeding, abdominal discomfort and infertility may seriously affect a woman's quality of life. Uterine artery embolization is a safe and effective alternative treatment to hysterectomy or myomectomy for symptomatic uterine fibroids. Which treatment provides the highest qual…									0
J	Sultan, A. H.; Thakar, R.; Ismail, K. M.; Kalis, V; Laine, K.; Raisanen, S. H.; de Leeuw, J. W.				Sultan, Abdul H/AAO-9963-2021; Laine, Katariina/N-8363-2017	Sultan, Abdul H/0000-0001-8979-2304; Laine, Katariina/0000-0001-9970-8401; de Leeuw, Jan Willem/0000-0001-5028-8055			The role of mediolateral episiotomy during operative vaginal delivery								EUROPEAN JOURNAL OF OBSTETRICS & GYNECOLOGY AND REPRODUCTIVE BIOLOGY				240				192	196				10.1016/j.ejogrb.2019.07.005							Article	SEP 2019	2019	The role of episiotomy with regard to prevention of anal sphincter injuries (OASIS) is under discussion. The recently published guideline of the WHO Intrapartum care for a positive childbirth experience states that the role of episiotomy during operative vaginal deliveries remains to be established. This guideline is based on the evidence coming from randomised clinical trials. However, since the…									31
J	El-Khayat, Waleed; Elsadek, Mostafa; Saber, Waleed								撤稿声明: Retraction notice to Comparing the effect of office hysteroscopy with endometrial scratch versus office hysteroscopy on intrauterine insemination outcome: A randomized controlled trial [Eur. J. Obstetr. Gynecol. Reprod. Biol. 194 (2015) 96-100].								European journal of obstetrics, gynecology, and reproductive biology				276				118	118				10.1016/j.ejogrb.2022.07.002							Journal Article; Retraction of Publication	2022-09	2022										1
J	Gupta, Janesh; Baev, Oleg; Gomez, Jorge Duro; Garabedian, Charles; Hellmeyer, Lars; Mahony, Rhona; Maier, Josefine; Parizek, Antonin; Radzinsky, Viktor; Jorgensen, Jan Stener; Wennerholm, Ulla Britt; Di Renzo, Gian Carlo				Baev, Oleg/I-6239-2013; Parizek, Antonin/N-2824-2017	Baev, Oleg/0000-0001-8572-1971; Garabedian, Charles/0000-0003-2105-9784; Parizek, Antonin/0000-0002-8068-9041			Mechanical methods for induction of labor								EUROPEAN JOURNAL OF OBSTETRICS & GYNECOLOGY AND REPRODUCTIVE BIOLOGY				269				138	142				10.1016/j.ejogrb.2021.10.023							Editorial Material	FEB 2022	2022										3
J	Suthaporn, Sutham; Jayaprakasan, Kanna; Maalouf, Walid; Thornton, James G.; Walker, Kate F.				Thornton, Jim/B-8336-2008	Thornton, Jim/0000-0001-9764-6876; Walker, Kate F./0000-0001-5794-7324			The strength of evidence supporting luteal phase progestogen after assisted reproduction: A systematic review with reference to trial registration and pre-specified endpoints								EUROPEAN JOURNAL OF OBSTETRICS & GYNECOLOGY AND REPRODUCTIVE BIOLOGY				245				149	161				10.1016/j.ejogrb.2019.12.002							Review	FEB 2020	2020	Objective: To measure the potential for outcome switching and selective reporting, in trials of luteal phase progestogen in assisted reproduction.Study Design: Trials identified through Medline and Embase in August 2017 using the MeSH term assisted reproductive technology, luteal phase support and associated text words. Randomised controlled trials (RCTs) comparing progestogen of any type, dose, …									2
J	Molloy, Eleanor; Pilarski, Nicole; Morris, Katie; Hodgetts-Morton, Victoria; Jones, Laura				Molloy, Eleanor/AAR-8804-2020	Molloy, Eleanor/0000-0002-4380-1006; Jones, Laura/0000-0002-4018-3855; Hodgetts Morton, Victoria/0000-0001-9817-4313			The acceptability of emergency cervical cerclage within a randomised controlled trial for cervical dilatation with exposed membranes at 16-27+6 weeks gestation: Findings from a qualitative process evaluation of the C-STICH2 pilot trial								EUROPEAN JOURNAL OF OBSTETRICS & GYNECOLOGY AND REPRODUCTIVE BIOLOGY				279				27	39				10.1016/j.ejogrb.2022.10.003							Article	DEC 2022	2022	Objective: C-STICH2 is a randomised controlled trial of emergency cervical cerclage (ECC) vs routine care in women who present in pregnancy with premature cervical dilatation and exposed unruptured fetal membranes. Within the proposed trial an internal pilot was performed with an embedded qualitative process evaluation (QPE) to explore the feasibility of recruitment. The QPE aimed to collect and …									0
J	Middelkoop, Mei-An; Huirne, Judith A. F.; van der Weide, Marijke C. Jansen; Bosmans, Judith E.; Hehenkamp, Wouter J. K.		MYOMEX-2 TRIAL Grp			Bosmans, Judith/0000-0002-1443-1026; Hehenkamp, Wouter/0000-0003-3678-7899			A multi-centre, randomized, non-inferiority trial to compare ulipristal with standard surgical treatment in women with symptomatic uterine fibroids: Protocol of the MYOMEX-2 trial								EUROPEAN JOURNAL OF OBSTETRICS & GYNECOLOGY AND REPRODUCTIVE BIOLOGY				256				63	69				10.1016/j.ejogrb.2020.10.058							Article	JAN 2021	2021	Objectives: Fibroids are the most common benign tumours found in the uterus and can cause various symptoms. In 20-50 % of the women, an intervention is required. When conservative options fail, invasive options such as hysterectomy, uterine artery embolization or myomectomy are eligible options. Ulipristal acetate (UPA) was launched as the sole available long term pharmaceutical treatment, with t…									5
J	Hirsch, Martin; Duffy, James M. N.; Farquhar, Cindy M.					Hirsch, Martin/0000-0002-0192-2803			Re: Hormonal treatment isolated versus hormonal treatment associated with electrotherapy for pelvic pain control in deep endometriosis: Randomized clinical trial								EUROPEAN JOURNAL OF OBSTETRICS & GYNECOLOGY AND REPRODUCTIVE BIOLOGY				256				511	512											Letter	JAN 2021	2021										0
J	Solt, Ido; Ben David, Chen; Carp, Howard								Enoxaparin (or plus aspirin) for the prevention of recurrent miscarriage: a meta-analysis of randomized controlled studies								EUROPEAN JOURNAL OF OBSTETRICS & GYNECOLOGY AND REPRODUCTIVE BIOLOGY				239				67	68				10.1016/j.ejogrb.2019.03.025							Letter	AUG 2019	2019										0
J	Bordewijk, Esmee M.; Wang, Rui; Askie, Lisa M.; Gurrin, Lyle C.; Thornton, Jim G.; van Wely, Madelon; Li, Wentao; Mol, Ben W.				van Wely, Madelon/GXV-1757-2022; Thornton, Jim/B-8336-2008; Li, Wentao/AAF-6647-2019	Thornton, Jim/0000-0001-9764-6876; Li, Wentao/0000-0001-8980-0909; Wang, Rui/0000-0002-6622-8134; van Wely, Madelon/0000-0001-8263-213X; Bordewijk, Esmee/0000-0001-7983-1613; Mol, Ben Willem/0000-0001-8337-550X			Data integrity of 35 randomised controlled trials in women' health								EUROPEAN JOURNAL OF OBSTETRICS & GYNECOLOGY AND REPRODUCTIVE BIOLOGY				249				72	83				10.1016/j.ejogrb.2020.04.016							Editorial Material	JUN 2020	2020	While updating a systematic review on the topic of ovulation of induction, we observed unusual similarities in a number of randomised controlled trials (RCTs) published by two authors from the same institute in the same disease spectrum in a short period of time. We therefore undertook a focused analysis of the data integrity of all RCTs published by the two authors. We made pairwise comparisons …									23
J	Riemma, Gaetano; La Verde, Marco; Schiattarella, Antonio; Cobellis, Luigi; De Franciscis, Pasquale; Colacurci, Nicola; Morlando, Maddalena				Schiattarella, Antonio/W-9985-2019; La Verde, Marco/AAH-8249-2021; Riemma, Gaetano/HHC-3481-2022	Schiattarella, Antonio/0000-0003-2994-1093; La Verde, Marco/0000-0002-6071-0245; Riemma, Gaetano/0000-0003-3676-7716			Efficacy of hyoscine butyl-bromide in shortening the active phase of labor: Systematic review and meta-analysis of randomized trials								EUROPEAN JOURNAL OF OBSTETRICS & GYNECOLOGY AND REPRODUCTIVE BIOLOGY				252				218	224				10.1016/j.ejogrb.2020.06.042							Review	SEP 2020	2020	Introduction: Prolonged labor increases the risk of maternal and fetal complications. The active management of labor has been proven effective in lowering neonatal and maternal morbidity by shortening the duration of labor. Several pharmaceutical and non-pharmaceutical approaches are currently being used in the active management of labor. Hyoscine Butyl-bromide (HBB) is an antispasmodic and antic…									6
J	Meng, Jie; Zhu, Yingjun								Efficacy of simvastatin plus metformin for polycystic ovary syndrome: A meta-analysis of randomized controlled trials								EUROPEAN JOURNAL OF OBSTETRICS & GYNECOLOGY AND REPRODUCTIVE BIOLOGY				257				19	24				10.1016/j.ejogrb.2020.11.070							Article	FEB 2021	2021	Introduction: The efficacy of simvastatin plus metformin to treat polycystic ovary syndrome (PCOS) remained controversial. Therefore, we conducted this meta-analysis to explore the influence of simvastatin plus metformin versus metformin monotherapy on the treatment of PCOS.Methods: We have searched PubMed, EMbase, Web of science, EBSCO, and Cochrane library databases through June 2020 and includ…									6
J	Li, Liang; Fang, JunDan								Myo-inositol supplementation for the prevention of gestational diabetes: A meta-analysis of randomized controlled trials								EUROPEAN JOURNAL OF OBSTETRICS & GYNECOLOGY AND REPRODUCTIVE BIOLOGY				273				38	43				10.1016/j.ejogrb.2022.04.009					APR 2022		Article	JUN 2022	2022	Introduction: It is elusive to use myo-inositol supplementation to prevent gestational diabetes, and this meta -analysis aims to study the efficacy of myo-inositol supplementation for the prevention of gestational diabetes.& nbsp;Methods: Several databases including PubMed, EMbase, Web of science, EBSCO, and Cochrane library databases were systemically searched from inception to October 2021, and…									0
J	Raimondo, Diego; Raffone, Antonio; Saccone, Gabriele; Travaglino, Antonio; Degli Esposti, Eugenia; Mastronardi, Manuela; Borghese, Giulia; Zullo, Fulvio; Seracchioli, Renato				raimondo, diego/AAC-4332-2021; Mastronardi, Manuela/ABO-6699-2022; raimondo, diego/AAC-4273-2021; Travaglino, Antonio/M-7877-2019; Raffone, Antonio/AAA-4943-2019; Saccone, Gabriele/K-2792-2018; Seracchioli, Renato/Q-6101-2016	raimondo, diego/0000-0002-3235-4378; Mastronardi, Manuela/0000-0003-3525-3692; raimondo, diego/0000-0002-3235-4378; Travaglino, Antonio/0000-0003-4002-1618; Raffone, Antonio/0000-0001-5443-2333; Borghese, Giulia/0000-0002-9136-8323; Saccone, Gabriele/0000-0003-0078-2113; Seracchioli, Renato/0000-0001-7487-1333			Cellulose absorbable barrier for prevention of de-novo adhesion formation at the time of laparoscopic myomectomy: A systematic review and meta-analysis of randomized controlled trials								EUROPEAN JOURNAL OF OBSTETRICS & GYNECOLOGY AND REPRODUCTIVE BIOLOGY				245				107	113				10.1016/j.ejogrb.2019.12.033							Review	FEB 2020	2020	Objective: Myomectomy is the standard surgical treatment for symptomatic uterine leiomyomas, especially for patients wishing to preserve their fertility. However, this procedure is associated with adhesion formation. Several strategies have been proposed to reduce them. Cellulose absorbable barrier is widely used. We aimed to assess its effectiveness in the prevention of de-novo adhesion formatio…									6
J	Alves de Mira, Ticiana Aparecida; Yela, Daniela Angerame; Podgaec, Sergio; Baracat, Edmund Chada; Benetti-Pinto, Cristina Laguna				Baracat, Edmund C/H-3800-2012	Baracat, Edmund C/0000-0003-0111-9030; Podgaec, Sergio/0000-0002-9760-6003			Reply to Letter to the Editor entitled Re: Hormonal treatment isolated versus hormonal treatment associated with electrotherapy for pelvic pain control in deep endometriosis: Randomized clinical trial								EUROPEAN JOURNAL OF OBSTETRICS & GYNECOLOGY AND REPRODUCTIVE BIOLOGY				258				463	464											Letter	MAR 2021	2021										1
J	Gupta, Janesh K.								Fabricated data - should we quarantine? A novel tool for risk assessment is proposed								EUROPEAN JOURNAL OF OBSTETRICS & GYNECOLOGY AND REPRODUCTIVE BIOLOGY				249				70	71				10.1016/j.ejogrb.2020.04.020							Editorial Material	JUN 2020	2020										1
J	Titulaer, Linde M. L.; de Wolf, G. Sander; Bakkum, Erica A.; Moll, Etelka					Titulaer, Linde/0000-0002-0955-9690			Delayed versus immediate oxytocin infusion after amniotomy for induction of labour: A randomised controlled pilot trial								EUROPEAN JOURNAL OF OBSTETRICS & GYNECOLOGY AND REPRODUCTIVE BIOLOGY				240				357	363				10.1016/j.ejogrb.2019.07.036							Article	SEP 2019	2019	Objective: To get a preliminary understanding of the amniotomy-to-delivery interval, patients' experiences and risks by awaiting spontaneous contractions after amniotomy and to explore the need and feasibility for a larger randomised controlled trial.Methods: We performed a randomised controlled pilot trial in a peripheral teaching hospital in Amsterdam, The Netherlands. Women with term, singleto…									2
J	Cozzolino, Mauro; Franasiak, Jason; Andrisani, Alessandra; Ambrosini, Guido; Vitagliano, Amerigo				Franasiak, Jason/AAE-6710-2020	Franasiak, Jason/0000-0002-5595-1263			Delayed start gonadotropin-releasing hormone antagonist protocol in Bologna poor-responders: A systematic review and meta-analysis of randomized controlled trials								EUROPEAN JOURNAL OF OBSTETRICS & GYNECOLOGY AND REPRODUCTIVE BIOLOGY				244				154	162				10.1016/j.ejogrb.2019.11.028							Review	JAN 2020	2020	To evaluate the effectiveness of delay start protocol in improving the success of in vitro fertilization (IVF) in poor responders according to Bologna's criteria. Only randomized controlled trial (RCT) of infertile women undergoing a single IVF/ICSI cycle with ovarian stimulation protocol based on daily injections with delay start protocol or a conventional antagonist protocol were included in th…									8
J	Grenvik, Jessica M.; Rosenthal, Emily; Saccone, Gabriele; Della Corte, Luigi; Quist-Nelson, Johanna; Gerkin, Richard D.; Gimovsky, Alexis C.; Kwan, Mei; Mercier, Rebecca; Berghella, Vincenzo				Gerkin, Richard/AAM-5406-2020; Della Corte, Luigi/AAB-3965-2021; Saccone, Gabriele/K-2792-2018	Gerkin, Richard/0000-0002-6389-8888; Della Corte, Luigi/0000-0002-0584-2181; Berghella, Vincenzo/0000-0003-2854-0239; Gimovsky, Alexis/0000-0002-9358-8995; Saccone, Gabriele/0000-0003-0078-2113; Mercier, Rebecca/0000-0003-1584-1198			Peanut ball for decreasing length of labor: A systematic review and meta-analysis of randomized controlled trials								EUROPEAN JOURNAL OF OBSTETRICS & GYNECOLOGY AND REPRODUCTIVE BIOLOGY				242				159	165				10.1016/j.ejogrb.2019.09.018							Review	NOV 2019	2019	Introduction: Prolonged length of labor is associated with increased maternal and neonatal complications. Therefore, great attention has been given to interventions aimed at reducing the length of labor. One such intervention is the peanut ball, a large elongated exercise ball placed between a woman's legs during labor.Objective: The aim of this systematic review and meta-analysis of randomized c…									2
J	White, Victoria A.; Walker, Kate F.; Thornton, Jim G.				Thornton, Jim/B-8336-2008	Thornton, Jim/0000-0001-9764-6876; Walker, Kate F./0000-0001-5794-7324			Trials of antenatal corticosteroids for preterm fetal lung maturity: a review of the potential for selective outcome reporting								EUROPEAN JOURNAL OF OBSTETRICS & GYNECOLOGY AND REPRODUCTIVE BIOLOGY				236				58	68				10.1016/j.ejogrb.2019.02.031							Review	MAY 2019	2019	Objective: To measure the extent to which the evidence underpinning prenatal corticosteroids for preterm fetal lung maturity is at risk of bias due to selective outcome reporting.Study design: Five biomedical databases (Medline, ClinicalTrials.gov, Embase, OVID and HMIC) were searched for trials published between February 2016 and September 2017.Randomised trials of prenatal steroids for women at…									0
J	Yerlikaya-Schatten, Guelen; Trimmal, Lisa; Rosicky, Ingo; Husslein, Peter; Schatten, Christian; Eppel, Daniel; Eppel, Wolfgang; Tura, Andrea; Goebl, Christian S.					Yerlikaya-Schatte, Gulen/0000-0002-9214-740X			Effects of gum chewing on glycaemic control in women with gestational diabetes mellitus: A randomized controlled trial. Impact of chewing on hyperglycaemia in women with GDM								EUROPEAN JOURNAL OF OBSTETRICS & GYNECOLOGY AND REPRODUCTIVE BIOLOGY				247				61	65				10.1016/j.ejogrb.2020.02.003							Article	APR 2020	2020	Background: The amount of chewing might be relevant in reducing hyperglycaemia in diabetic patients. The study assessed the impact of enhanced chewing on glycaemic control in women with gestational diabetes mellitus (GDM).Methods: As an open-label, mono-centre randomized controlled trial, 59 women with recent diagnosis of GDM were included. They received either routine care or additional chewing …									0
J	Felder, Laura; Saccone, Gabriele; Scuotto, Sergio; Monks, David T.; Carvalho, Jose C. A.; Zullo, Fulvio; Berghella, Vincenzo				Saccone, Gabriele/K-2792-2018; Monks, David/AAQ-4168-2021	Saccone, Gabriele/0000-0003-0078-2113; Monks, David/0000-0002-1677-5244			Perioperative gabapentin and post cesarean pain control: A systematic review and meta-analysis of randomized controlled trials								EUROPEAN JOURNAL OF OBSTETRICS & GYNECOLOGY AND REPRODUCTIVE BIOLOGY				233				98	106				10.1016/j.ejogrb.2018.11.026							Review	FEB 2019	2019	Cesarean delivery occurs in roughly one third of pregnancies. Effective postoperative pain control is a goal for patients and physicians. Limiting opioid use in this period is important as some percentage of opioid naive individuals will develop persistent use. Gabapentin is a non-opioid medication that has been used perioperatively to improve postoperative pain and limit opioid requirements. The…									15
J	Baradwan, Saeed; Hafidh, Bandr; Latifah, Hassan M; Gari, Abdulrahim; Sabban, Hussein; Abduljabbar, Hanin Hassan; Tawfiq, Afaf; Hakeem, Ghaidaa Farouk; Alkaff, Alya; AlSghan, Rayan; Alshahrani, Majed Saeed; Badghish, Ehab; Abu-Zaid, Ahmed					Abu-Zaid, Ahmed/0000-0003-2286-2181			Prophylactic tranexamic acid during myomectomy: A systematic review and meta-analysis of randomized controlled trials.								European journal of obstetrics, gynecology, and reproductive biology				276				82	91				10.1016/j.ejogrb.2022.07.004							Journal Article; Meta-Analysis; Review; Systematic Review	2022-Sep	2022	OBJECTIVE: To conduct a systematic review and meta-analysis of randomized controlled trials on the clinical efficacy and safety of prophylactic tranexamic acid (TXA) versus control (normal saline/no treatment) during myomectomy.METHODS: Six databases were screened from inception until 21-February-2022. The eligible studies were assessed for risk of bias. The outcomes were summarized as mean diffe…									2
J	Li, Fujie; Pei, Li; Huang, Guoning; Ye, Hong								Influence of omega-3 fatty acid and vitamin co-supplementation on metabolic status in gestational diabetes: A meta-analysis of randomized controlled studies								EUROPEAN JOURNAL OF OBSTETRICS & GYNECOLOGY AND REPRODUCTIVE BIOLOGY				247				191	197				10.1016/j.ejogrb.2020.02.024							Review	APR 2020	2020	Introduction: Omega-3 fatty acid and vitamin E or D co-supplementation may be an important approach to improve metabolic status in gestational diabetes, but the results are conflicting. This systematic review and meta-analysis was conducted to evaluate the effect of omega-3 fatty acid and vitamin cosupplementation on metabolic status in gestational diabetes.Methods: PubMed, Embase and the Cochran…									5
J	Berntsen, Sine; Hare, Kristine Juul; Lossl, Kristine; Bogstad, Jeanette; Palmo, Jan; Praetorius, Lisbeth; Zedeler, Anne; Pinborg, Anja					Zedeler, Anne/0000-0003-1394-9138; berntsen, sine/0000-0001-9769-5002			Endometrial scratch injury with office hysteroscopy before IVF/ICSI: A randomised controlled trial								EUROPEAN JOURNAL OF OBSTETRICS & GYNECOLOGY AND REPRODUCTIVE BIOLOGY				252				112	117				10.1016/j.ejogrb.2020.06.034							Article	SEP 2020	2020	Objective: Endometrial scratch injury (ESI) has been proposed to improve endometrial receptivity and thereby increase implantation rates in assisted reproductive technology (ART) treatment. ESI has been widely incorporated into clinical practice despite inconclusive evidence of its effect on reproductive outcomes. We aimed to assess pregnancy and live birth rates in subfertile women receiving ESI…									4
J	Martins, Ines; Pereira, Ines; Clode, Nuno								A pilot randomized controlled trial of complete bed rest versus activity restriction after preterm premature rupture of the membranes								EUROPEAN JOURNAL OF OBSTETRICS & GYNECOLOGY AND REPRODUCTIVE BIOLOGY				240				325	329				10.1016/j.ejogrb.2019.07.037							Article	SEP 2019	2019	Objective: To assess the impact of bed rest on maternal and neonatal outcomes in pregnancies complicated by preterm premature rupture of the membranes (PPROM), enabling proper sample size calculation for a powered randomized controlled trial (RCT).Study Design: We conducted a pilot unblinded randomized controlled trial with a 1:1 allocation ratio (complete bed rest vs activity restriction groups)…									4
J	Mira, Ticiana A. A.; Yela, Daniela A.; Podgaec, Sergio; Baracat, Edmund C.; Benetti-Pinto, Cristina L.				Baracat, Edmund C/H-3800-2012; Mira, Ticiana/AAX-9463-2021; Benetti-Pinto, Cristina Laguna L./C-4551-2012	Baracat, Edmund C/0000-0003-0111-9030; Mira, Ticiana/0000-0002-8543-4064; Benetti-Pinto, Cristina Laguna L./0000-0001-6198-5593; Podgaec, Sergio/0000-0002-9760-6003			Hormonal treatment isolated versus hormonal treatment associated with electrotherapy for pelvic pain control in deep endometriosis: Randomized clinical trial								EUROPEAN JOURNAL OF OBSTETRICS & GYNECOLOGY AND REPRODUCTIVE BIOLOGY				255				134	141				10.1016/j.ejogrb.2020.10.018							Article	DEC 2020	2020	Objective: The aim of the study was to evaluate the clinical effectiveness of complementary treatment using self-applied electrotherapy treatment for pain control over the standard hormonal treatment alone for deep infiltrative endometriosis (DIE).Study design: Multicentre randomized clinical trial. We included a hundred-one participants with DIE in electrotherapy (n = 53) (hormonal treatment + e…									6
J	Croll, Dorothee M. R.; Meuleman, Tessa; de Heus, Roel; Boer, Marjon A. de; Verhoeven, Corine J. M.; Bloemenkamp, Kitty W. M.; van Dillen, Jeroen								Pregnant women's willingness to participate in a randomized trial comparing induction of labor at 39 weeks versus expectant management: A survey in the Netherlands								EUROPEAN JOURNAL OF OBSTETRICS & GYNECOLOGY AND REPRODUCTIVE BIOLOGY				273				7	11				10.1016/j.ejogrb.2022.03.041					APR 2022		Article	JUN 2022	2022	Introduction: A randomized controlled trial (RCT) in the United States, the ARRIVE trial, has indicated that induction of labor (IOL) in low-risk nulliparous women with a gestational age (GA) of 39 weeks compared to expectant management (EM) resulted in a significant lower rate of cesarean deliveries. The Dutch maternity care system is different compared to the United States with, among other fac…									0
J	Filipec, Manuela; Matijevic, Ratko								Expert advice about therapeutic exercise in the management of sacroiliac dysfunction in pregnancy: Secondary analysis of a randomized trial								EUROPEAN JOURNAL OF OBSTETRICS & GYNECOLOGY AND REPRODUCTIVE BIOLOGY				265				18	24				10.1016/j.ejogrb.2021.08.011					AUG 2021		Article	OCT 2021	2021	Objective: To assess primiparous and multiparous women, and singleton and multiple pregnancies in a recently published randomized trial. Study design: Secondary analysis of a randomized clinical trial was performed. In total, 500 women with sacroiliac dysfunction diagnosed in pregnancy were randomized into a study group (who received expert advice about therapeutic exercise) and a control group (…									0
J	De Milliano, Inge; Middelkoop, Mei-An; Huirne, Judith A. F.; Kwee, Janet; Geomini, Peggy M. A. J.; Schoot, Benedictus C.; Van Baal, Marchien; Bosmans, Judith E.; Hehenkamp, Wouter J. K.				Geomini, Peggy/AAE-4651-2022	Geomini, Peggy/0000-0002-1951-1076; Bosmans, Judith/0000-0002-1443-1026; Hehenkamp, Wouter/0000-0003-3678-7899			Ulipristal acetate versus gonadotropin-releasing hormone agonists prior to laparoscopic myomectomy (MYOMEX trial): Long term results of a double-blind randomized controlled trial								EUROPEAN JOURNAL OF OBSTETRICS & GYNECOLOGY AND REPRODUCTIVE BIOLOGY				252				256	264				10.1016/j.ejogrb.2020.06.035							Article	SEP 2020	2020	Objective: The aim of this study was to compare the effect of ulipristal acetate (UPA) and gonadotropin-releasing hormone agonists (GnRHa) before laparoscopic myomectomy on long term secondary outcomes of the MYOMEX-trial, regarding quality of life, ultrasound characteristics, hemoglobin levels 6 weeks post-operative, sexual function and menstrual bleeding control. A cost-analysis was also perfor…									1
J	Huang, Shuo; Wang, Rui; Yan, Hongmei; Li, Nannan; Wang, Haiyan; Luo, Li; Wang, Lina; Norman, Robert J.; Li, Rong; Qiao, Jie; Mol, Ben Willem J.				; Norman, Robert/A-1155-2007	Wang, Rui/0000-0002-6622-8134; Norman, Robert/0000-0002-3118-3896			Intrauterine insemination (IUI) with or without letrozole for unexplained or mild male factor infertility: A randomized pilot study								EUROPEAN JOURNAL OF OBSTETRICS & GYNECOLOGY AND REPRODUCTIVE BIOLOGY				262				216	220				10.1016/j.ejogrb.2021.05.029					MAY 2021		Article	JUL 2021	2021	Objective: To study the feasibility of a randomized controlled trial (RCT) comparing intrauterine insemination (IUI) with and without letrozole in couples with unexplained or mild male factor infertility Study design: We performed a randomized pilot study including 100 couples with unexplained or mild male factor infertility in the Reproductive Medicine Centre of Peking University Third Hospital …									0
J	Bordewijk, Esmee M.; Li, Wentao; Gurrin, Lyle C.; Thornton, Jim G.; van Wely, Madelon; Mol, Ben W.				Li, Wentao/AAF-6647-2019; van Wely, Madelon/GXV-1757-2022	Li, Wentao/0000-0001-8980-0909; van Wely, Madelon/0000-0001-8263-213X; Gurrin, Lyle/0000-0001-7052-1969; Mol, Ben Willem/0000-0001-8337-550X			An investigation of seven other publications by the first author of a retracted paper due to doubts about data integrity								EUROPEAN JOURNAL OF OBSTETRICS & GYNECOLOGY AND REPRODUCTIVE BIOLOGY				261				236	241				10.1016/j.ejogrb.2021.04.018					MAY 2021		Article	JUN 2021	2021	Background: In 2019, a randomized controlled trial (RCT) authored by Dr. Ismail was retracted due to concerns about data integrity. Since there are no policies in place to investigate other publications of authors of retracted studies, we investigated Dr. Ismail's other trials.Methods: We searched for RCTs authored by Dr. Ismail. We made pairwise comparisons of values in baseline and outcome tabl…									0
J	Cromi, Antonella; Lagana, Antonio Simone; Ghezzi, Fabio; Valdatta, Luigi; Casarin, Jvan; Cherubino, Mario				Laganà, Antonio Simone/E-6466-2015	Laganà, Antonio Simone/0000-0003-1543-2802			Cosmetic outcomes of skin closure with tissue adhesive or staples in repeated cesarean section: A randomized controlled trial								EUROPEAN JOURNAL OF OBSTETRICS & GYNECOLOGY AND REPRODUCTIVE BIOLOGY				271				112	116				10.1016/j.ejogrb.2022.02.009					FEB 2022		Article	APR 2022	2022	Objective: To compare scar quality associated with metal staples or tissue adhesive for closure of the skin incision at repeat cesarean delivery (CD). Study design: Single-center Randomized Controlled Trial (ClinicalTrial.gov ID: NCT04302597), including women undergoing repeat CD using metal staples or 2-octylcyanoacrylate for closure of the skin incision. Patients were randomized to have skin cl…									0
J	Nielsen, Jeremy; Sleaby, Rochelle; Kumarakurusingham, Evan; Mol, Ben W.					Nielsen, Jeremy/0000-0001-8359-741X			Randomised controlled trials in women's health in the last two decades: A meta-review								EUROPEAN JOURNAL OF OBSTETRICS & GYNECOLOGY AND REPRODUCTIVE BIOLOGY				278				11	15				10.1016/j.ejogrb.2022.09.001							Review	NOV 2022	2022	ObjectivesObstetric and gynaecological conditions represent a significant burden of disease, requiring clinical research. We aimed to study trends in the publication of randomised controlled trials (RCTs) in women's health over the last two decades. The primary objective was to describe longitudinal trends in the geographical distribution of RCTs in obstetrics and gynaecology. We also described t…									0
J	Neta, Joana Nunes; Amorim, Melania Maria; Guendler, Julianna; Delgado, Alexandre; Lemos, Andrea; Katz, Leila				Amorim, Melania/C-5807-2013	Amorim, Melania/0000-0003-1047-2514			Vocalization during the second stage of labor to prevent perineal trauma: A randomized controlled trial								EUROPEAN JOURNAL OF OBSTETRICS & GYNECOLOGY AND REPRODUCTIVE BIOLOGY				275				46	53				10.1016/j.ejogrb.2022.06.007							Article	AUG 2022	2022	Background and purpose: Most women suffer some degree of perineal trauma during vaginal delivery. Second stage management strategies, including vocalization, to protect the perineum have been investigated.Objective: To compare the frequency and degree of perineal trauma at vaginal delivery, with and without use of the vocalization maneuver during the second stage of labor.Materials and methods: T…									0
J	Kemper, James M.; Wang, Hannah T. Y.; Ong, Alston G. J.; Mol, Ben W.; Rolnik, Daniel L.				Kemper, James M./AAK-7359-2020; Rolnik, Daniel/R-3706-2018	Kemper, James M./0000-0002-9483-6639; Rolnik, Daniel/0000-0002-2263-3592; Ong, Alston/0000-0003-0131-8208; Mol, Ben Willem/0000-0001-8337-550X			The quality and utility of research in ectopic pregnancy in the last three decades: An analysis of the published literature								EUROPEAN JOURNAL OF OBSTETRICS & GYNECOLOGY AND REPRODUCTIVE BIOLOGY				245				134	142				10.1016/j.ejogrb.2019.12.022							Article	FEB 2020	2020	Objective: Ectopic pregnancy is a potentially life-threatening health problem that affects fertility and generates a significant economic burden. Optimal management, including when to choose methotrexate, and whether to do salpingectomy or salpingostomy, is still unclear. This study aimed to assess the quality and utility of research on ectopic pregnancy in the last three decades.Study design: We…									4
J	Wetherell, Lima; Kathurusinghe, Shamitha; Dior, Uri; Szabo, Rebecca; Gilmartin, Christine; Polyakov, Alex; Ross, Vanessa; Dronavalli, Mithilesh; Catarina Ang, W				; polyakov, alex/AAV-1180-2021	Dronavalli, Mithilesh/0000-0002-5084-5023; polyakov, alex/0000-0002-4535-1854			POMMS: Pre-operative misoprostol in myomectomy surgery: A randomised controlled pilot study.								European journal of obstetrics, gynecology, and reproductive biology				276				98	101				10.1016/j.ejogrb.2022.07.008							Journal Article; Randomized Controlled Trial	2022-Sep	2022	OBJECTIVE: To assess the effect of pre-operative sublingual misoprostol on intra-operative blood loss in abdominal myomectomy as compared to placebo.STUDY DESIGN: Double-blind randomised controlled pilot study. A single tertiary Gynaecology Unit in Melbourne, Australia. Women≥18years old undergoing laparoscopic or open myomectomy. Women undergoing laparoscopic or open myomectomy for symptomatic u…									0
J	Dokmak, Fatima; Michalek, Irmina Maria; Boulvain, Michel; Desseauve, David				Michalek, Irmina/J-8448-2019	Michalek, Irmina/0000-0001-8367-5916; Desseauve, David/0000-0003-1308-7750			Squatting position in the second stage of labor: A systematic review and meta-analysis								EUROPEAN JOURNAL OF OBSTETRICS & GYNECOLOGY AND REPRODUCTIVE BIOLOGY				254				147	152				10.1016/j.ejogrb.2020.09.015							Review	NOV 2020	2020	Objectives: The influence of squatting during delivery on maternal and fetal outcomes remains unclear. We performed a systematic review and meta-analysis to evaluate the benefits and risks of adopting a squatting position during the second stage of labor.Study design: Search Strategy: A systematic search in the three major electronic databases (CENTRAL PubMed and Embase) was performed, from their…									4
J	Landman, Anadeijda J. E. M. C.; Stirum, Emilie V. J. van Limburg; de Boer, Marjon A.; van't Hooft, Janneke; Ket, Johannes C. F.; Leemhuis, Aleid G.; Finken, Martijn J. J.; Oudijk, Martijn A.; Painter, Rebecca C.				Ket, Johannes C.F./B-7966-2017	Ket, Johannes C.F./0000-0002-1909-3150; de Boer, Marjon/0000-0002-9386-649X; Landman, Anadeijda/0000-0002-6354-3489			Long-term health and neurodevelopment in children after antenatal exposure to low-dose aspirin for the prevention of preeclampsia and fetal growth restriction: A systematic review of randomized controlled trials								EUROPEAN JOURNAL OF OBSTETRICS & GYNECOLOGY AND REPRODUCTIVE BIOLOGY				267				213	220				10.1016/j.ejogrb.2021.11.010							Review	DEC 2021	2021	Objective: To evaluate the long-term effects of antenatal aspirin exposure on child health and neurodevelopmental outcome beyond the perinatal period.Study design: PubMed, Embase.com, the Cochrane Library and Web of Science were systematically searched from inception through 5 November 2020. We performed a cited-reference search and ClinicalTrials.gov was searched on 20 October 2020 to identify t…									3
J	Aflatoonain, Abbas; Saeed, Lida; Hosseinisadat, Robabe								The effect of androgen administration on in vitro fertilization outcome in poor responders undergoing ovarian stimulation with microdose protocol: A randomized clinical trial.								European journal of obstetrics, gynecology, and reproductive biology				279				72	76				10.1016/j.ejogrb.2022.09.027							Journal Article; Randomized Controlled Trial	2022-Dec	2022	OBJECTIVE(S): Patients with poor ovarian response who have reduced ovarian reserve sometimes despite the maximum dose of gonadotropins do not respond properly. Androgens have been shown to play an important role in the early follicular development and proliferation of granulosa cells. This study aimed to evaluate the effect of androgen administration on IVF outcome in poor responders.STUDY DESIGN…									0
J	Mattar, Omar M.; Samy, Ahmed; Shehata, Mohamed; Ibrahim, Ahmed M.; Abdelaziz, Ahmed; Abdelazeim, Nesrine; Elzemrany, Amal A.; Kasem, Shiref A.; Ros, Mohamed Hassan; Hamad, Linda Y.; Taher, Ayman; El-Sharkawy, Mohamed; Mahmoud, Mostafa; Abbas, Ahmed M.				Abbas, Ahmed/H-5235-2019; SAMY, AHMED/T-6214-2018	Abbas, Ahmed/0000-0002-2359-2729; /0000-0001-9580-4279; Abdelmonem, Amal/0000-0002-9066-1632; SAMY, AHMED/0000-0003-0150-828X; Abdelaziz, Ahmed/0000-0002-1257-3450			The efficacy of local anesthetics in pain relief during colposcopic-guided biopsy: A systematic review and meta-analysis of randomized controlled trials								EUROPEAN JOURNAL OF OBSTETRICS & GYNECOLOGY AND REPRODUCTIVE BIOLOGY				237				189	197				10.1016/j.ejogrb.2019.04.047							Review	JUN 2019	2019	Background: Colposcopy is an office gynecological procedure used for cervical evaluation in patients with abnormal cervical cytology. It is considered an important tool for early detection of cases of cervical cancer.Objective: To evaluate the evidence from published randomized clinical trials (RCTs) about the efficacy of local anesthetics in pain relief during colposcopic-guided biopsy.Data sour…									1
J	Dutra, Larissa Ramalho Dantas Varella; Silva-Filho, Edson; Oliveira, Maiara Costa; Tavares, Brenda Nayara Paiva; Pegado, Rodrigo; Micussi, Maria Thereza Babosa Albuquerque Cabral				tavares, brenda/GQH-4895-2022				Transcranial direct current electrical stimulation for the treatment of interstitial cystitis: A study protocol								EUROPEAN JOURNAL OF OBSTETRICS & GYNECOLOGY AND REPRODUCTIVE BIOLOGY				262				198	202				10.1016/j.ejogrb.2021.05.038					MAY 2021		Article	JUL 2021	2021	Background: Interstitial cystitis or painful bladder syndrome is a chronic disorder that presents an unknown etiology, with no generally accepted treatment. Although there is no gold standard treatment, transcranial direct current stimulation (tDCS) has shown efficacy in several chronic pain syndromes with decrease in pain, and improved functionality and mood. tDCS could be a safe, ease to use, a…									0
J	Marchand, Greg; Masoud, Ahmed Taher; Ware, Kelly; Govindan, Malini; King, Alexa; Ruther, Stacy; Brazil, Giovanna; Calteux, Nicolas; Coriell, Catherine; Ulibarri, Hollie; Parise, Julia; Arroyo, Amanda; Filippelli, Candace; Loli, Helen; Sainz, Katelyn					MARCHAND, GREG/0000-0003-4724-9148			Systematic review and meta-analysis of all randomized controlled trials comparing gynecologic laparoscopic procedures with and without robotic assistance								EUROPEAN JOURNAL OF OBSTETRICS & GYNECOLOGY AND REPRODUCTIVE BIOLOGY				265				30	38				10.1016/j.ejogrb.2021.07.038					AUG 2021		Review	OCT 2021	2021	Objective: Following the publication of several high quality randomized controlled trials regarding the comparison of similar laparoscopic gynecologic procedures being performed with or without robotic assistance, we aimed to perform a systematic review to identify any differences in patient safety and expected incidence of complications in these procedures. Data Sources: Articles on ClinicalTria…									1
J	Daykan, Yair; Battino, Shlomo; Arbib, Nissim; Yaniv, Rina Tamir; Schonman, Ron; Klein, Zvi; Pomeranz, Jonathan; Pomeranz, Meir				Daykan, Yair/AAF-2867-2021	Daykan, Yair/0000-0002-0447-2414			Verbal analgesia is as good as oral tramadol prior to intrauterine device (IUD) insertion, among nulliparous women: A randomized controlled trial								EUROPEAN JOURNAL OF OBSTETRICS & GYNECOLOGY AND REPRODUCTIVE BIOLOGY				258				443	446				10.1016/j.ejogrb.2020.09.019					FEB 2021		Article	MAR 2021	2021	Objective: To compare two pain management strategies: oral tramadol or a verbal analgesia technique during insertion of an intrauterine device (IUD) among nulliparous women.Study design: In this randomized, controlled trial, 54 nulliparous women undergoing insertion of a levonorgestrel-releasing intrauterine device (IUD), from December 2015 to December 2018 were randomized to receive oral tramado…									1
J	Taskin, Salih; Sukur, Yavuz Emre; Turgay, Batuhan; Altin, Duygu; Ortac, Firat				Turgay, Batuhan/AAX-9006-2020; Altın, Duygu/AAS-1128-2020; Turgay, Batuhan/AAF-9147-2021; TAŞKIN, SALİH/AAI-4940-2020; ÅÃkÃr, Yavuz Emre/AAI-8806-2020; Ortac, Ugur Firat/AAI-5118-2020	Turgay, Batuhan/0000-0001-9927-181X; Altın, Duygu/0000-0002-9072-9393; TAŞKIN, SALİH/0000-0002-9651-2224; ÅÃkÃr, Yavuz Emre/0000-0003-0815-3522; Ortac, Ugur Firat/0000-0001-6735-5760			Vaginal cuff dehiscence following total laparoscopic hysterectomy by monopolar cut vs coagulation mode during colpotomy: A randomized controlled trial								EUROPEAN JOURNAL OF OBSTETRICS & GYNECOLOGY AND REPRODUCTIVE BIOLOGY				234				38	42				10.1016/j.ejogrb.2018.12.034							Article	MAR 2019	2019	Objectives: To assess the effect of monopolar coagulation vs cut mode during colpotomy at total laparoscopic hysterectomy on vaginal cuff dehiscence.Study design: We conducted this randomized controlled trial at a university hospital's department of obstetrics and gynecology from September 2016 through January 2018. Enrolled women were randomized 1:1 to monopolar coagulation or cut modes during c…									4
J	Xie, Hebin; Zeng, Hong; He, Dongmei; Liu, Nenghui					Zeng, Hong/0000-0003-0216-8117; Liu, Nenghui/0000-0002-4676-1628; Xie, Hebin/0000-0001-8897-0404			Effect of intrauterine perfusion of human chorionic gonadotropin before embryo transfer after two or more implantation failures: A systematic review and meta-analysis								EUROPEAN JOURNAL OF OBSTETRICS & GYNECOLOGY AND REPRODUCTIVE BIOLOGY				243				133	138				10.1016/j.ejogrb.2019.10.039							Review	DEC 2019	2019	Objective: To investigate whether intrauterine perfusion of hCG before embryo transfer (ET) is effective in women experienced two or more implantation failures.Study design: Systematic review and meta-analysis. In the current meta-analysis, Pubmed, EMBASE and The Cochrane Library were searched for trials which compared the efficacy of intrauterine perfusion of hCG with no perfusion of hCG in wome…									7
J	Abu-Zaid, Ahmed; Alshahrani, Majed Saeed; Al-Matary, Abdulrahman; Khadawardi, Khalid; Miski, Najlaa Talat; Abuzaid, Mohammed; Alrasheed, May A.; Baradwan, Afnan; Salem, Abdullah; Salem, Raghad; Albadawi, Mohamed Ismail; Jamjoom, Mohammed Ziad; Almubarki, Abdullah A. M. A.; Abdulmalik, Nadia Ahmed; Almugbel, Maisoon; Tulbah, Maha; Baradwan, Saeed; Alomar, Osama					Abu-Zaid, Ahmed/0000-0003-2286-2181; Al-Matary, Abdulrahman/0000-0003-2759-0218			Isosorbide mononitrate for cervical ripening during labour induction: A systematic review and meta-analysis of 23 randomized controlled trials								EUROPEAN JOURNAL OF OBSTETRICS & GYNECOLOGY AND REPRODUCTIVE BIOLOGY				276				38	46				10.1016/j.ejogrb.2022.06.028					JUL 2022		Review	SEP 2022	2022	Objective: To conduct a systematic review and meta-analysis of all randomized controlled trials (RCTs) that evaluated the efficacy and safety of isosorbide mononitrate (IMN) in promoting cervical ripening during labour induction.Methods: Six major databases were searched from inception until 22 April 2021. The risk of bias of included studies was assessed. Various endpoints (n = 21) were meta-ana…									0
J	Arendsen, Linda P.; Thakar, R.; Bassett, P.; Sultan, A. H.				Sultan, Abdul H/AAO-9963-2021	Sultan, Abdul H/0000-0001-8979-2304; Arendsen, Linda/0000-0002-8004-1181; Bassett, Paul/0000-0001-7830-4563			The impact of copper impregnated wound dressings on surgical site infection following caesarean section: a double blind randomised controlled study								EUROPEAN JOURNAL OF OBSTETRICS & GYNECOLOGY AND REPRODUCTIVE BIOLOGY				251				83	88				10.1016/j.ejogrb.2020.05.016							Article	AUG 2020	2020	Objective: To investigate the effect of copper impregnated wound dressings on the surgical site infection (SSI) rate following caesarean section (CS).Design: Single centre double blind randomised controlled trial.Participants: Women aged 18 years or over who had a CS.Interventions: All women were randomised to receive either a copper-oxide impregnated wound dressing (study group) or a non-copper …									3
J	Merollini, Katharina M. D.; Beckmann, Michael				Beckmann, Michael/L-4760-2013; Merollini, Katharina/AAR-6160-2020	Beckmann, Michael/0000-0001-7319-6938; Merollini, Katharina/0000-0003-1369-7663			Induction of labor using balloon catheter as an outpatient versus prostaglandin as an inpatient: A cost-effectiveness analysis								EUROPEAN JOURNAL OF OBSTETRICS & GYNECOLOGY AND REPRODUCTIVE BIOLOGY				260				124	130				10.1016/j.ejogrb.2021.03.020					MAR 2021		Article	MAY 2021	2021	Objective: The aim of this work was to assess the cost-effectiveness of induction of labor with outpatient balloon catheter cervical priming versus inpatient prostaglandin vaginal gel or tape.Study design: Economic evaluation alongside a multi-centre, randomized controlled trial at eight Australian maternity hospitals. The trial reported on 448 women with live singleton term pregnancies, undergoi…									1
J	Korany, Sayed; Baradwan, Saeed; Badghish, Ehab; Miski, Najlaa Talat; Alshahrani, Majed Saeed; Khadawardi, Khalid; Baradwan, Afnan; Alanwar, Ahmed; Labib, Kareem; Dahi, Ali Abdelmoezz; Hamed, Wael M.; Abdallah, Khaled M.; Badawy, Mahmoud A.; Kamel, Medhat; Abbas, Ahmed M.; Ahmaro, Manar; Abdelhakim, Ahmed Mohamed; Sileem, Sileem Ahmed				alanwar, ahmed/R-1630-2017	alanwar, ahmed/0000-0002-7171-1470			Value of intrauterine platelet-rich concentrates in patients with intrauterine adhesions after hysteroscopy: A systematic review and meta-analysis of randomized controlled trials								EUROPEAN JOURNAL OF OBSTETRICS & GYNECOLOGY AND REPRODUCTIVE BIOLOGY				271				63	70				10.1016/j.ejogrb.2022.01.030							Review	APR 2022	2022	Objective: To evaluate the value of intrauterine platelet-rich concentrates among patients with intrauterine ad-hesions (IUAs) after hysteroscopic adhesiolysis. Methods: Four different databases (PubMed, Cochrane Library, Scopus, and ISI web of science) were searched for the available studies from inception to November 2021. We selected randomized clinical trials (RCTs) that compared platelet-ric…									0
J	Ankarcrona, Victoria; Hesselman, Susanne; Kallner, Helena Kopp; Wendel, Sophia Brismar				Brismar Wendel, Sophia/AFS-4418-2022	Brismar Wendel, Sophia/0000-0002-9401-8062; Kopp Kallner, Helena/0000-0001-7184-9165			Attitudes and knowledge regarding episiotomy use and technique in vacuum extraction: A web-based survey among doctors in Sweden								EUROPEAN JOURNAL OF OBSTETRICS & GYNECOLOGY AND REPRODUCTIVE BIOLOGY				269				62	70				10.1016/j.ejogrb.2021.12.017							Article	FEB 2022	2022	Objectives: Correct episiotomy use and technique may prevent obstetric anal sphincter injuries. We aimed to explore the attitudes, use, and technique regarding episiotomy among doctors in Sweden, and their willingness to contribute to a randomized controlled trial of lateral episiotomy or no episiotomy in vacuum extraction in nulliparous women.Study design: A web-based survey was sent to members …									0
J	Mol, Ben W.; Li, Wentao; Lai, Shimona; Stock, Sarah				Li, Wentao/AAF-6647-2019	Li, Wentao/0000-0001-8980-0909; Mol, Ben Willem/0000-0001-8337-550X			Effectiveness of antenatal corticosteroids at term: Can we trust the data that 'inform' us?								EUROPEAN JOURNAL OF OBSTETRICS & GYNECOLOGY AND REPRODUCTIVE BIOLOGY				261				144	147				10.1016/j.ejogrb.2021.04.031					APR 2021		Article	JUN 2021	2021	Randomized controlled trials (RCTs) are a cornerstone for the assessment of the effectiveness of interventions. Appropriate randomization, design, sample size, statistical analyses, and conduct that reduces the risk of bias, enhance the chance they will deliver true research findings.The credibility of RCTs is difficult to assess without objective evidence of compliance with Good Clinical Practic…									1
J	Ghuman, Navdeep Kaur; Raikar, Sunil; Singh, Pratibha; Gothwal, Meenakshi; Yadav, Garima				Raikar, Sunil S/AAR-1391-2021	Raikar, Sunil S/0000-0001-9359-1054			Improving reproductive outcomes of intrauterine insemination: Does endometrial scratch injury help? A randomised controlled trial								EUROPEAN JOURNAL OF OBSTETRICS & GYNECOLOGY AND REPRODUCTIVE BIOLOGY				253				225	231				10.1016/j.ejogrb.2020.08.010							Article	OCT 2020	2020	Objective(s): Current evidence suggests that endometrial injury improves clinical pregnancy rate while having no effect on miscarriages in women undergoing IVF/ICSI. However, there is no substantial evidence to advocate the use of endometrial injury to benefit the outcomes of IUI treatment. Additionally, there is no clear consensus about the ideal timing, underlying mechanism and optimum intensit…									3
J	Karaahmet, Aysu Yildiz; Bilgic, Fatma Sule; Yilmaz, Tulay; Kaya, Husniye Dinc				yıldız karaahmet, aysu/GPS-5105-2022; Dinç, Hüsniye/D-1668-2019	Dinç, Hüsniye/0000-0002-8461-643X			The effect of yoga on sexual function and body image in primiparous pregnant Women: A randomized controlled single-blind study								EUROPEAN JOURNAL OF OBSTETRICS & GYNECOLOGY AND REPRODUCTIVE BIOLOGY				278				100	106				10.1016/j.ejogrb.2022.09.014							Article	NOV 2022	2022	Objective: This study was conducted to examine the effect of yoga practice during pregnancy on sexual function and body image.Study desing: This study was planned as a randomized controlled single-blind trial. The study was performed with 140 pregnant women randomized in a pregnancy outpatient clinic of a hospital in Istanbul, Turkey, between March and September 2021. Two groups (A: yoga group an…									0
J	Smith, Rachael B; Biller, Emily; Hu, Chengcheng; Mahnert, Nichole D; Womack, Ashley S; Galhotra, Sheena; Mourad, Jamal								Impact of pneumoperitoneum pressure during laparoscopic hysterectomy: A randomized controlled trial.								European journal of obstetrics, gynecology, and reproductive biology				280				73	77				10.1016/j.ejogrb.2022.11.011							Randomized Controlled Trial; Journal Article	2023-Jan	2023	OBJECTIVE: Minimally invasive hysterectomy is a commonly performed gynecologic procedure with associated postoperative pain managed with opioid medications. Uncontrolled postoperative pain leads to increased opioid use/abuse, longer hospital stays, increase in healthcare visits, and may negatively affect patient satisfaction. Current data suggests that reduced pneumoperitoneum insufflation pressu…									0
J	Pergialiotis, Vasilios; Bellos, Ioannis; Constantinou, Therapon; Voskos, Andreas; Papapanagiotou, Angeliki; Loutradis, Dimitrios; Daskalakis, George				Bellos, I./AAD-7344-2020; Pergialiotis, Vasilios/H-3772-2019	Bellos, I./0000-0001-5088-5458; Pergialiotis, Vasilios/0000-0003-4510-1633; DASKALAKIS, GEORGE/0000-0001-7108-211X			Magnesium sulfate and risk of postpartum uterine atony and hemorrhage: A meta-analysis								EUROPEAN JOURNAL OF OBSTETRICS & GYNECOLOGY AND REPRODUCTIVE BIOLOGY				256				158	164				10.1016/j.ejogrb.2020.11.005							Article	JAN 2021	2021	Objectives: Magnesium sulfate (MgSO4) is among the most commonly used medications in labor and delivery units. It has been used as a mean to protect against eclampsia and a neuroprotective agent for fetuses at risk of preterm birth. In the present study we investigated its impact in the occurrence of postpartum uterine atony and hemorrhage.Methods: We searched the Medline, Scopus, EMBASE, Cochran…									2
J	Kulshrestha, Vidushi; Balani, Shrey; Kachhawa, Garima; Vanamail, P.; Kumari, Rajesh; Sharma, J. B.; Bhatla, Neerja								Efficacy of myoinositol in treatment of gestational diabetes mellitus in Asian Indian women: A pilot randomized clinical trial								EUROPEAN JOURNAL OF OBSTETRICS & GYNECOLOGY AND REPRODUCTIVE BIOLOGY				260				42	47				10.1016/j.ejogrb.2021.02.017					MAR 2021		Article	MAY 2021	2021	Objective: To compare efficacy of myoinositol as an adjuvant to dietary modification for treatment of gestational diabetes mellitus in Asian Indian women compared to controls.Study design: Setting: This pilot randomized open label trial was conducted in a single antenatal clinic in India.Subjects: One hundred women with singleton pregnancy and gestational diabetes diagnosed between 14-28 weeks' g…									7
J	Magoga, Giulia; Saccone, Gabriele; Al-Kouatly, Huda B.; Dahlen, Hannah G.; Thornton, Charlene; Akbarzadeh, Marzieh; Ozcan, Tulin; Berghella, Vincenzo				Dahlen, Hannah/V-1034-2019; akbarzadeh, marzieh/J-5207-2016; Saccone, Gabriele/K-2792-2018	Dahlen, Hannah/0000-0002-4450-3078; akbarzadeh, marzieh/0000-0002-4491-2437; Berghella, Vincenzo/0000-0003-2854-0239; Saccone, Gabriele/0000-0003-0078-2113			Warm perineal compresses during the second stage of labor for reducing perineal trauma: A meta-analysis								EUROPEAN JOURNAL OF OBSTETRICS & GYNECOLOGY AND REPRODUCTIVE BIOLOGY				240				93	98				10.1016/j.ejogrb.2019.06.011							Article	SEP 2019	2019	Objective: Perineal trauma may have a negative impact on women's lives as it has been associated with perineal pain, urinary incontinence and sexual dysfunction. The aim of this systematic review and meta-analysis of randomized controlled trials was to evaluate the effectiveness of warm compresses during the second stage of labor in reducing perineal trauma.Methods: Electronic databases were sear…									20
J	Elers, Jimmi; Bing, Mette Hornum; Birkefoss, Kirsten; Rohde, Jeanett Friis; Ussing, Anja; Glavind, Karin								TVT or TVT-O? - A systematic review and meta-analysis comparing efficacy, complications and re-operations								EUROPEAN JOURNAL OF OBSTETRICS & GYNECOLOGY AND REPRODUCTIVE BIOLOGY				258				146	151				10.1016/j.ejogrb.2020.12.005					JAN 2021		Review	MAR 2021	2021	Objectives: To compare the efficacy, complications and re-operations after bottom-up tension-free vaginal tape (TVT) and inside-out tension-free vaginal tape - obturator (TVT-O) in the treatment of stress urinary incontinence (SUI) in adult women.Study design: A systematic literature search and review was performed limited to randomized controlled trials. We searched Medline, Embase, Cochrane Lib…									3
J	Burande, Anuprita Prakash; Jayaraj, Vasanthi; Pai, Anitha V; Akkarappatty, Philo; Arathi, V L; Pradeep, Manu; Paily, Vakkanal Paily					Pradeep, Manu/0000-0003-3454-5677			Assisted vaginal birth using the Paily obstetric forceps vs Ventouse - A randomized clinical trial.								European journal of obstetrics, gynecology, and reproductive biology				280				40	47				10.1016/j.ejogrb.2022.10.028							Randomized Controlled Trial; Journal Article	2023-Jan	2023	OBJECTIVE: Instruments used in assisted vaginal birth have seen little innovation for decades. Due to the risk of trauma and technical difficulty incurred during forceps delivery, instrumental deliveries are on a decline, and the global rate of primary cesarean birth is rising. The novel Paily Obstetric Forceps (POF) features a compact, lighter design with thinner blades, designed to increase ope…									0
J	Hanley, Stephanie J.; Walker, Kate F.; Wakefield, Natalie; Plachcinski, Rachel; Pallotti, Phoebe; Tempest, Nicola; Pillai, Arani; Thornton, Jim; Jones, Nia; Mitchell, Eleanor J.				Mitchell, Eleanor/GXW-2022-2022	Walker, Kate F./0000-0001-5794-7324; Hanley, Stephanie/0000-0002-5260-4450; Mitchell, Eleanor/0000-0002-6998-4533; Plachcinski, Rachel/0000-0001-9908-0773			Managing an impacted fetal head at caesarean section: a UK survey of healthcare professionals and parents								EUROPEAN JOURNAL OF OBSTETRICS & GYNECOLOGY AND REPRODUCTIVE BIOLOGY				271				88	92				10.1016/j.ejogrb.2022.01.033					FEB 2022		Article	APR 2022	2022	Objective(s): To understand current practice, expertise and training requirements for management of an impacted fetal head (IFH) at caesarean section (CS) in the UK, and whether a clinical trial of techniques to manage an IFH is acceptable. Study design: Five hundred and thirty-eight online surveys were completed by obstetricians (n = 206), obstetric anaesthetists (n = 38), midwives (n = 35) and …									1
J	Zhou, Yuan-hong; Xie, Yan; Luo, You-Zhen; Liu, Xiao-Wen; Zhou, Jun; Liu, Qiang					liu, qiang/0000-0002-9719-2023			Intramuscular versus intravenous oxytocin for the third stage of labor after vaginal delivery to prevent postpartum hemorrhage: a meta-analysis of randomized controlled trials								EUROPEAN JOURNAL OF OBSTETRICS & GYNECOLOGY AND REPRODUCTIVE BIOLOGY				250				265	271				10.1016/j.ejogrb.2020.04.007							Article	JUL 2020	2020	Introduction: To examine the effects and safety of oxytocin administered intramuscularly or intravenously for preventing postpartum hemorrhage (PPH) in the third stage of labor after vaginal deliveries.Material and methods: Before data extraction, the review was registered with the PROSPERO International Prospective Register of Systematic Reviews (registration No. CRD42019145912). We searched the…									1
J	Koningstein, Fiona; Schneeberger, Caroline; van Der Ven, A. Jeanine; van Os, Melanie A.; Pajkrt, Eva; de Groot, Christianne J. M.; Mol, Ben Willem J.; Geerlings, Susanne E.; Kazemier, Brenda M.					Mol, Ben Willem/0000-0001-8337-550X; de Groot, Christianne/0000-0003-3277-2542			Is asymptomatic bacteriuria associated with short cervical length in women with a singleton pregnancy, a secondary analysis of two national cohort studies with small embedded randomized controlled trials								EUROPEAN JOURNAL OF OBSTETRICS & GYNECOLOGY AND REPRODUCTIVE BIOLOGY				248				172	176				10.1016/j.ejogrb.2020.03.015							Article	MAY 2020	2020	Objective: To assess the association between asymptomatic bacteriuria (ASB) and short cervical length (CL), since they are both associated with preterm delivery.Study design: In two prospective multicentre cohort studies, pregnant women were screened for the presence of ASB and short CL (<= 25 mm). We compared CL in women with and without ASB. Both studies had a small randomised clinical trial em…									1
J	Buddhabunyakan, Nattapong; Sothornwit, Jen; Seejorn, Kanok; Buppasiri, Pranom; Salang, Lingling				Sothornwit, Jen/ABD-3274-2020	Sothornwit, Jen/0000-0002-5985-7389			Effects of atosiban on uterine peristalsis following frozen embryo transfer: A randomized controlled trial								EUROPEAN JOURNAL OF OBSTETRICS & GYNECOLOGY AND REPRODUCTIVE BIOLOGY				265				96	101				10.1016/j.ejogrb.2021.08.017					AUG 2021		Article	OCT 2021	2021	Objectives: To compare the effects of atosiban (oxytocin antagonist) on uterine peristalsis and pregnancy outcomes in the frozen embryo transfer (FET) cycle. Setting: Srinagarind Hospital, a university hospital, Khon Kaen, Thailand. Design: A randomized, double-blinded, controlled trial. Methods: Fifty infertile women were randomized into the atosiban (n = 25) and placebo group (n = 25). Women in…									2
J	Beelen, Pleun; van der Velde, Marleen G. A. M.; Herman, Malou C.; Geomini, Peggy M.; van den Brink, Marian J.; Duijnhoven, Ruben G.; Bongers, Marlies Y.				Geomini, Peggy/AAE-4651-2022	Geomini, Peggy/0000-0002-1951-1076; , Pleun/0000-0002-4196-6835; Duijnhoven, Ruben/0000-0002-4784-4396; van den Brink, Marian/0000-0001-9805-5015			Treatment of women with heavy menstrual bleeding: Results of a prospective cohort study alongside a randomised controlled trial								EUROPEAN JOURNAL OF OBSTETRICS & GYNECOLOGY AND REPRODUCTIVE BIOLOGY				257				1	5				10.1016/j.ejogrb.2020.11.071							Article	FEB 2021	2021	Objective: The objective of this study was to compare the reintervention rate of women who opted for treatment with the levonorgestrel-releasing intrauterine system (LNG-IUS) to women who opted for endometrial ablation. Furthermore, the difference in reintervention rate between women in this observational cohort and women who were randomised was compared, with the hypothesis that women who active…									0
J	Di Mascio, Daniele; Caruso, Giuseppe; Prata, Giovanni; Saccone, Gabriele; Terrin, Gianluca; Giancotti, Antonella; Brunelli, Roberto; Muzii, Ludovico; Panici, Pierluigi Benedetti; Di Donato, Violante					Caruso, Giuseppe/0000-0001-5501-1936; Di Mascio, Daniele/0000-0002-6560-3393			The efficacy of abdominal binders in reducing postoperative pain and distress after cesarean delivery: A meta-analysis of randomized controlled trials								EUROPEAN JOURNAL OF OBSTETRICS & GYNECOLOGY AND REPRODUCTIVE BIOLOGY				262				73	79				10.1016/j.ejogrb.2021.05.014					MAY 2021		Review	JUL 2021	2021	Objective: To evaluate the efficacy of abdominal binders in reducing postoperative pain, patient distress and surgical postoperative sequelae after cesarean delivery (CD).Methods: A comprehensive search in electronic databases (MEDLINE, EMBASE, and Cochrane Central) was performed up to February 2021. Selection criteria included randomized clinical trials investigating the application or not of ab…									0
J	De Silva, Prathiba M.; Carnegy, Alasdair; Smith, Paul P.; Clark, T. Justin					De Silva, Prathiba/0000-0002-3234-1155			Local anaesthesia for office hysteroscopy: A systematic review & meta-analysis								EUROPEAN JOURNAL OF OBSTETRICS & GYNECOLOGY AND REPRODUCTIVE BIOLOGY				252				70	81				10.1016/j.ejogrb.2020.05.062							Review	SEP 2020	2020	Objective: To compare the effects of different types and routes of administration of local anaesthetic for pain control during and after office hysteroscopy.Methods: Medline, Embase, CINAHL and the Cochrane library were searched from inception until October 2019, in order to perform a systematic review and meta-analysis of all randomised controlled trials investigating the use of a local anaesthe…									6
J	Kanninen, Tomi; Bellussi, Federica; Berghella, Vincenzo								Fundal pressure to shorten the second stage of labor: Systematic review and meta-analysis								EUROPEAN JOURNAL OF OBSTETRICS & GYNECOLOGY AND REPRODUCTIVE BIOLOGY				275				70	83				10.1016/j.ejogrb.2022.06.010							Review	AUG 2022	2022	Objectives: Systematically review the evidence on fundal pressure to expedite vaginal delivery.Study design: Literature search in electronic databases. Randomized controlled trials of fundal pressure to expedite delivery were included in this systematic review and meta-analysis. The primary outcome was the length of the second stage.Results: We identified 10 randomized controlled trials. Fundal p…									1
J	Azadi, Ali; Marchand, Greg; Masoud, Ahmed Taher; Sainz, Katelyn; Govindan, Malini; Ware, Kelly; King, Alexa; Ruther, Stacy; Brazil, Giovanna; Calteux, Nicolas; Ulibarri, Hollie; Parise, Julia; Arroyo, Amanda; Coriell, Catherine; Goetz, Sydnee; Ostergard, Donald R.					Bocanegra Ballesteros, Andres Felipe/0000-0001-7728-8717; MARCHAND, GREG/0000-0003-4724-9148			Complications and objective outcomes of uterine preserving surgeries for the repair of pelvic organ prolapse versus procedures removing the Uterus, a systematic review								EUROPEAN JOURNAL OF OBSTETRICS & GYNECOLOGY AND REPRODUCTIVE BIOLOGY				267				90	98				10.1016/j.ejogrb.2021.10.020					NOV 2021		Review	DEC 2021	2021	Background: Several authors have recently compared the outcomes and complications of surgical procedures that preserve or remove the uterus in the treatment of pelvic organ prolapse (POP) and stress urinary incontinence (SUI). Following the publication of several high quality randomized control trials on this topic we performed a new systematic review and meta analysis of this data. Methods: We p…									1
J	Gu, Wei; Lin, Jing; Hou, Yan-Yan; Lin, Nan; Song, Meng-Fan; Zeng, Wei-Jian; Shang, Jing; Huang, He-Feng				Huang, Hefeng/AAR-7184-2021; Huang, Hefeng/ABF-1117-2020	Huang, Hefeng/0000-0003-4293-3557; Wu, Dan/0000-0002-3809-1740			Effects of low-dose aspirin on the prevention of preeclampsia and pregnancy outcomes: A randomized controlled trial from Shanghai, China								EUROPEAN JOURNAL OF OBSTETRICS & GYNECOLOGY AND REPRODUCTIVE BIOLOGY				248				156	163				10.1016/j.ejogrb.2020.03.038							Article	MAY 2020	2020	Objectives: To evaluate the preventive effects of low-dose aspirin on the incidence of preeclampsia and pregnancy outcomes of women at high-risk for preeclampsia.Study design: This prospective randomized clinical trial was conducted at the Obstetrics Department of The International Peace Maternity and Child Health Hospital, School of Medicine, Shanghai Jiao Tong University, China. It analyzed dat…									11
J	Rimmer, Michael P.; Henderson, Ian; Keay, Stephen D.; Khan, Khalid S.; Al Wattar, Bassel H.				Rimmer, Michael P/AAF-5785-2019; Wattar, Bassel H. Al/I-6518-2019; Khan, Khalid S/AAT-8824-2020	Rimmer, Michael P/0000-0002-3295-8753; Wattar, Bassel H. Al/0000-0001-8287-9271; Khan, Khalid S/0000-0001-5084-7312; Henderson, Ian/0000-0003-2967-0406			Early versus delayed urinary catheter removal after hysterectomy: A systematic review and meta-analysis								EUROPEAN JOURNAL OF OBSTETRICS & GYNECOLOGY AND REPRODUCTIVE BIOLOGY				247				55	60				10.1016/j.ejogrb.2020.01.011							Review	APR 2020	2020	Objectives: In bladder drainage, an essential part of post-hysterectomy care, the optimal timing for removing the urinary catheter is unclear. Our objective was to evaluate the risks and benefits of early (<6 h) vs delayed (>6 h) catheter removal post-hysterectomy.Study design: A systematic review searching MEDLINE, EMBASE and Cochrane CENTRAL from inception till May 2019 for randomised trials of…									4
J	SOLT KIRCA, Aya; KANZA GUL, Derya				şolt kırca, Ayça/AAZ-8861-2020	şolt kırca, Ayça/0000-0001-6733-5348			Effects of acupressure and shower applied in the delivery on the intensity of labor pain and postpartum comfort								EUROPEAN JOURNAL OF OBSTETRICS & GYNECOLOGY AND REPRODUCTIVE BIOLOGY				273				98	104				10.1016/j.ejogrb.2022.04.018					MAY 2022		Article	JUN 2022	2022	Background and purpose: Labour pain is a constantly increasing pain. This study thus aims to determine the effects of acupressure and shower on labour pain and postpartum comfort.Methods: In this randomized controlled trial (RCT), the control group consisted of 40 pregnant women, while the experimental groups consisted of 80 pregnant women in total. The experimental groups received routine labour…									0
J	Sverrisdottir, Una Aslaug; Hansen, Sara; Rudnicki, Martin					Hansen, Sara/0000-0003-1659-1805			Impact of diet on pain perception in women with endometriosis: A systematic review								EUROPEAN JOURNAL OF OBSTETRICS & GYNECOLOGY AND REPRODUCTIVE BIOLOGY				271				245	249				10.1016/j.ejogrb.2022.02.028					MAR 2022		Review	APR 2022	2022	Introduction: Endometriosis is a painful, chronic inflammatory disorder that is difficult to treat. Studies have suggested that diet may have a therapeutic effect on chronic inflammation. However, only limited information is available regarding the impact of diet on pain perception in relation to endometriosis. As such, the aim of this review was to evaluate if diet has any impact on pain percept…									0
J	Zulfeen, Momina; Tatapudi, Radha; Sowjanya, Ravella					zulfeen, momina/0000-0003-2767-2192			IV labetalol and oral nifedipine in acute control of severe hypertension in pregnancy-A randomized controlled trial								EUROPEAN JOURNAL OF OBSTETRICS & GYNECOLOGY AND REPRODUCTIVE BIOLOGY				236				46	52				10.1016/j.ejogrb.2019.01.022							Article	MAY 2019	2019	Objective: To compare the efficacy of intravenous labetalol with oral nifedipine in the treatment of severe hypertension in pregnancy with blood pressure >= 160/110 mm Hg.Design, setting and participants: We conducted a parallel double-blinded randomized controlled trial between December 2014 to December 2016 in 120 antenatal women of gestational age >28 weeks, admitted with severe hypertension o…									14
J	Man, Rebecca; Morton, Victoria Hodgetts; Devani, Pooja; Morris, R. Katie					Hodgetts Morton, Victoria/0000-0001-9817-4313; Morris, Katie/0000-0003-1247-429X			Aspirin for preventing adverse outcomes in low risk nulliparous women with singleton pregnancies: A systematic review and meta-analysis								EUROPEAN JOURNAL OF OBSTETRICS & GYNECOLOGY AND REPRODUCTIVE BIOLOGY				262				105	112				10.1016/j.ejogrb.2021.05.017					MAY 2021		Review	JUL 2021	2021	Objective: To assess the effects of aspirin in pregnancy for the prevention of adverse outcomes in low risk, nulliparous women with singleton pregnancies. Study design: Medline, Embase, CINAHL, the Cochrane library, Web of Science and clinicaltrials.gov were searched from inception until February 2020. Randomised controlled trials were eligible for inclusion where women were nulliparous, had sing…									5
J	Baradwan, Saeed; Alshahrani, Majed Saeed; Miski, Najlaa Talat; Alkhamis, Waleed H.; Alfaifi, Suhail S.; Abdelhakim, Ahmed Mohamed; Sunoqrot, Mohammad; Ahmaro, Manar; Abdelazem, Osama; Mohammed, Ahmed Hashim; Abbas, Ahmed M.; Bakry, Mohamed Sobhy				Abbas, Ahmed/H-5235-2019; Alkhamis, Waleed H./F-8792-2018	Abbas, Ahmed/0000-0002-2359-2729; Miski, Najlaa/0000-0003-1522-0164; Alkhamis, Waleed H./0000-0003-1774-2388			Ultrasound guidance versus classical method for intrauterine insemination: A systematic review and meta-analysis of randomized controlled trials								EUROPEAN JOURNAL OF OBSTETRICS & GYNECOLOGY AND REPRODUCTIVE BIOLOGY				263				223	230				10.1016/j.ejogrb.2021.06.039					JUL 2021		Review	AUG 2021	2021	Objective: There is a great controversy regarding the benefits of ultrasound-guided intrauterine insemination (IUI) in improving pregnancy rates. Thus, we aimed to compare ultrasound-guided IUI versus classical IUI regarding the pregnancy rates improvement. Methods: A systematic search was done in Cochrane Library, PubMed, ISI web of science, and Scopus during June 2021. We selected randomized cl…									1
J	Chatzistergiou, T. Konstantinos; Zervaki, D. Styliani; Derouich, Mohamed; Lazzati, Andrea					Chatzistergiou, Konstantinos/0000-0002-2200-0824			Laparoscopic sleeve gastrectomy and pregnancy outcomes: A systematic review								EUROPEAN JOURNAL OF OBSTETRICS & GYNECOLOGY AND REPRODUCTIVE BIOLOGY				256				339	347				10.1016/j.ejogrb.2020.11.060							Review	JAN 2021	2021	Obesity is a chronic disease that presents a significant prevalence among women within childbearing age. Laparoscopic sleeve gastrectomy (LSG) is a widely used method for the treatment of obesity. Several studies have examined this operation's impact on pregnancy outcomes with contradictory results. The aim of this systematic review was to examine the maternal and neonatal outcomes following LSG.…									1
J	Matei, Anca; Saccone, Gabriele; Vogel, Joshua P.; Armson, Anthony B.				Vogel, Joshua/K-7649-2019; Saccone, Gabriele/K-2792-2018	Vogel, Joshua/0000-0002-3214-7096; Saccone, Gabriele/0000-0003-0078-2113			Primary and secondary prevention of preterm birth: a review of systematic reviews and ongoing randomized controlled trials								EUROPEAN JOURNAL OF OBSTETRICS & GYNECOLOGY AND REPRODUCTIVE BIOLOGY				236				224	239				10.1016/j.ejogrb.2018.12.022							Review	MAY 2019	2019	Background: Preterm birth (PTB) is a leading cause of perinatal morbidity and mortality. Interventions aimed at preventing PTB can be classified as primary, secondary, or tertiary prevention.Objective: To conduct a review of systematic reviews on the effectiveness and safety of primary and secondary preterm birth prevention interventions.Search strategy: A systematic literature search of the Coch…									34
J	Kwon, Rachel; Kasper, Kelly; London, Sue; Haas, David M.								A systematic review: The effects of yoga on pregnancy								EUROPEAN JOURNAL OF OBSTETRICS & GYNECOLOGY AND REPRODUCTIVE BIOLOGY				250				171	177				10.1016/j.ejogrb.2020.03.044							Review	JUL 2020	2020	Objective: A systematic review was conducted to update and provide a comprehensive overview on the psychological effects of antenatal yoga on pregnancy compared to standard prenatal care.Study design: Four databases were searched using keywords yoga, pregnancy, perinatal care, prenatal care, postnatal care, postpartum period, peripartum period, patient outcome assessment, outcome assessment, preg…									9
J	Gilbert, M.; Ghesquiere, L.; Drumez, E.; Subtil, D.; Fague, V; Berveiller, P.; Garabedian, C.					Garabedian, Charles/0000-0003-2105-9784; ghesquiere, louise/0000-0003-4142-5526			How to reduce fetal scalp blood sampling? A retrospective study evaluating the diagnostic value of scalp stimulation to predict fetal wellbeing assessed by scalp blood sampling								EUROPEAN JOURNAL OF OBSTETRICS & GYNECOLOGY AND REPRODUCTIVE BIOLOGY				263				153	158				10.1016/j.ejogrb.2021.05.032					JUN 2021		Article	AUG 2021	2021	Background: The Fetal Blood Sample (FBS) is used as an indicator of fetal acidosis during labor. Its place is discussed through the lack of randomized trials, as well as the limitations related to the technical procedure. An alternative could be the Fetal Scalp Stimulation (FSS). Aim: Our objective was to describe the FSS diagnostic value to predict fetal wellbeing defined from FBS. Methods: The …									2
J	Khosravi, Atefeh; Riazi, Hedyeh; Simbar, Masoumeh; Montazeri, Ali				Riazi, Hedyeh/Z-4021-2019; Montazeri, Ali/C-9276-2009	Riazi, Hedyeh/0000-0003-0346-3396; Montazeri, Ali/0000-0002-5198-9539			Effectiveness of Kegel exercise and lubricant gel for improving sexual function in menopausal women: A randomized trial								EUROPEAN JOURNAL OF OBSTETRICS & GYNECOLOGY AND REPRODUCTIVE BIOLOGY				274				106	112				10.1016/j.ejogrb.2022.05.022					MAY 2022		Article	JUL 2022	2022	Background: There are different approaches to improving sexual function among menopausal women including Kegel exercise and using lubricant gel. However, it is not clear which of these methods could be more effective. This study aimed to compare the effectiveness of these two methods on sexual function in menopausal women. Methods: The present randomized trial was conducted on 150 menopausal wome…									0
J	Yan, Xiaoli; Wang, Dan; Yan, Ping; Li, Hongyu								Low molecular weight heparin or LMWH plus aspirin in the treatment of unexplained recurrent miscarriage with negative antiphospholipid antibodies: A meta-analysis of randomized controlled trial								EUROPEAN JOURNAL OF OBSTETRICS & GYNECOLOGY AND REPRODUCTIVE BIOLOGY				268				22	30				10.1016/j.ejogrb.2021.10.036							Article	JAN 2022	2022	Objective: Unexplained recurrent miscarriage (uRM) has caused serious distress to women of childbearing age, and effective treatment is particularly important. The aim of this meta-analysis is to compare the efficacy of low molecular weight heparin (LMWH) and LMWH combined with aspirin for uRM.Methods: Databases including PubMed, Web of Science, Embase, Scopus and the Cochrane Library databases w…									0
J	Padilha, Juliana Falcao; Avila, Mariana Arias; Driusso, Patricia				Driusso, Patricia/D-8592-2012; Avila, Mariana Arias/C-7182-2017	Driusso, Patricia/0000-0001-8067-9786; Avila, Mariana Arias/0000-0002-5081-5326			Parasacral versus tibial transcutaneous electrical stimulation to treat urinary urgency in adult women: Randomized controlled clinical trial								EUROPEAN JOURNAL OF OBSTETRICS & GYNECOLOGY AND REPRODUCTIVE BIOLOGY				267				167	173				10.1016/j.ejogrb.2021.10.025							Article	DEC 2021	2021	Introduction: Urinary urgency is a very strong urge to urinate that is difficult to postpone and control. One of the physiotherapeutic resources that can be used in the treatment of urinary urgency is electrical nerve stimulation. The objective of this study is to investigate the effects of parasacral and tibial nerve transcutaneous electrical stimulation in improving urinary urgency in adult wom…									1
J	Savona-Ventura, Charles; Mahmood, Tahir								The role of traditional complementary physical interventions in obstetrics - A scientific review commissioned by the European board and college of obstetrics and gynaecology (EBCOG)								EUROPEAN JOURNAL OF OBSTETRICS & GYNECOLOGY AND REPRODUCTIVE BIOLOGY				279				84	87				10.1016/j.ejogrb.2022.10.009							Review	DEC 2022	2022	Because of the fear of the use of pharmacological agents, many pregnant women are opting to use alternative management modalities either as primary management or to compliment standard contemporary medical practices. The traditional complementary physical interventions of acupuncture, acupressure, and electro-stimulation have a long tradition of use in traditional Chinese medical practice and are…									0
J	Farmer, Nicola; Hillier, Megan; Kilby, Mark D.; Hodgetts-Morton, Victoria; Morris, R. Katie					Hodgetts Morton, Victoria/0000-0001-9817-4313; Kilby, Mark/0000-0001-9987-4223; Morris, Katie/0000-0003-1247-429X			Outcomes in intervention and management of multiple pregnancies trials: A systematic review								EUROPEAN JOURNAL OF OBSTETRICS & GYNECOLOGY AND REPRODUCTIVE BIOLOGY				261				178	192				10.1016/j.ejogrb.2021.04.025					MAY 2021		Review	JUN 2021	2021	Objectives: Twin pregnancy has risks of adverse outcomes for mother and baby. Data synthesis is required to gain evidence to aid recommendations but may be hampered by variations in outcome reporting.Study design: Systematically review outcomes reported in twin pregnancy trials (PROSPERO - CRD42019133805). Searches were performed in MEDLINE, EMBASE, CINHAL, Cochrane library (inception-January 201…									0
J	Lee, Dayong; Lee, Jung Ryeol; Suh, Chang Suk; Kim, Seok Hyun					Lee, Jung Ryeol/0000-0003-3743-2934			A systematic review and meta-analysis comparing single port laparoscopic myomectomy with conventional laparoscopic myomectomy								EUROPEAN JOURNAL OF OBSTETRICS & GYNECOLOGY AND REPRODUCTIVE BIOLOGY				239				52	59				10.1016/j.ejogrb.2019.06.001							Review	AUG 2019	2019	Objective: We systematically evaluated if there are any clinical differences in the safety and feasibility of single port laparoscopic myomectomy when compared to conventional laparoscopic myomectomy.Study Design: A meta-analysis and systematic review was conducted in accordance with the PRISMA statement. We searched different databases including Medline, Embase, Cochrane, and Google Scholar up t…									7
J	Hotton, Emily J.; Renwick, Sophie; Lenguerrand, Erik; Wade, Julia; Draycott, Tim J.; Crofts, Joanna F.; Blencowe, Natalie S.					Hotton, Emily/0000-0002-8570-9136; Lenguerrand, Erik/0000-0002-0371-731X; Blencowe, Natalie/0000-0002-6111-2175			Exploring the reporting standards of RCTs involving invasive procedures for assisted vaginal birth: A systematic review								EUROPEAN JOURNAL OF OBSTETRICS & GYNECOLOGY AND REPRODUCTIVE BIOLOGY				262				166	173				10.1016/j.ejogrb.2021.05.026					MAY 2021		Review	JUL 2021	2021	Objective: Assisted vaginal birth (AVB) is a complex intervention involving medical devices, comprising multiple components. This complexity creates difficulties when designing and conducting randomised controlled trials (RCTs), in terms of describing, standardising and monitoring the intervention, and accounting for differing clinician expertise. This review examines the reporting standards of c…									0
J	OuYang, Zhenbo; Wu, Jiawen; Xu, Yujing; Wei, Shiyuan; Zhong, Biting; Zhang, Min; Li, Feng					ouyang, zhenbo/0000-0002-9761-3756			Single-dose versus multidose metronidazole for the treatment of vaginal trichomoniasis: A meta-analysis								EUROPEAN JOURNAL OF OBSTETRICS & GYNECOLOGY AND REPRODUCTIVE BIOLOGY				255				56	62				10.1016/j.ejogrb.2020.10.013							Review	DEC 2020	2020	Objective: The purpose of this meta-analysis is to further explore the effectiveness of multidose metronidazole (MTZ) and single-dose MTZ in the treatment of trichomoniasis.Study design: Search all the literature on MTZ for trichomoniasis in the Pubmed, Ovid Embase, Ovid MEDLIN and Cochrane Library databases. The search period is from the establishment of the database to September 10, 2020. Two a…									0
J	Haakstad, Lene A. H.; Bo, Kari								The marathon of labour-Does regular exercise training influence course of labour and mode of delivery? Secondary analysis from a randomized controlled trial								EUROPEAN JOURNAL OF OBSTETRICS & GYNECOLOGY AND REPRODUCTIVE BIOLOGY				251				8	13				10.1016/j.ejogrb.2020.05.014							Article	AUG 2020	2020	Objectives: Today all pregnant women are recommended to participate in moderate intensity aerobic and resistance-based physical activity/exercise >150 min/week. However, there are still controversies and scant knowledge on the role of regular exercise on delivery outcomes, including mode of delivery and length of active labour. In addition, nutritional counselling have often been examined togethe…									3
J	Ofojebe, Chukwuemeka Jude; Eleje, George Uchenna; Ikechebelu, Joseph Ifeanyichukwu; Okpala, Boniface Chukwuneme; Ofojebe, Binyelum Adaobi; Ugwu, Emmanuel Onyebuchi; Igbodike, Emeka Philip; Onwuegbuna, Arinze Anthony; Ikwuka, David Chibuike; Anikwe, Chidebe Christian; Ejikeme, Toochukwu Benjamin				OKPALA, BONIFACE/AED-9821-2022; Ikwuka, David/ABC-4611-2020; Igbodike, Emeka/AEZ-0133-2022; Anikwe, Chidebe/AAX-5725-2020; ELEJE, GEORGE/I-1780-2019	OKPALA, BONIFACE/0000-0003-1693-373X; Ikwuka, David/0000-0002-1465-7033; Igbodike, Emeka/0000-0003-4698-6226; Anikwe, Chidebe/0000-0002-3730-621X; ELEJE, GEORGE/0000-0002-0390-2152; UGWU, EMMANUEL/0000-0002-3342-434X			A randomized controlled clinical trial on peripartum effects of delayed versus immediate umbilical cord clamping on term newborns								EUROPEAN JOURNAL OF OBSTETRICS & GYNECOLOGY AND REPRODUCTIVE BIOLOGY				262				99	104				10.1016/j.ejogrb.2021.04.038					MAY 2021		Article	JUL 2021	2021	Objectives: To compare the hemoglobin and serum bilirubin concentration of term newborn following delayed and immediate umbilical cord clamping. Methods: A randomized controlled trial of eligible parturients with singleton pregnancy delivered between July 1, 2019 and September 30, 2020 were randomly assigned (1:1 ratio) to either delayed clamping of umbilical cord (60 s after delivery) or immedia…									2
J	Abdi, Fatemeh; Rahnemaei, Fatemeh Alsadat; Roozbeh, Nasibeh; Pakzad, Reza								Impact of phytoestrogens on treatment of urogenital menopause symptoms: A systematic review of randomized clinical trials								EUROPEAN JOURNAL OF OBSTETRICS & GYNECOLOGY AND REPRODUCTIVE BIOLOGY				261				222	235				10.1016/j.ejogrb.2021.03.039					MAY 2021		Review	JUN 2021	2021	Objective: Menopause symptoms affect the various dimensions of women's lives and they can lead to reduction of their quality of life. Phytoestrogens can be used as an approach to diminish these symptoms. The aim of this systematic review was to investigate the effect of phytoestrogens on the treatment of urogenital menopause symptoms.Study design: PubMed, EMBASE, Web of Science, Cochrane library,…									3
J	Kovacs, Peter; Matyas, Szabolcs; Forgacs, Vince; Sajgo, Attila; Molnar, Laszlo; Pribenszky, Csaba				Kovacs, Peter/ABF-8538-2020	Molnar, Laszlo/0000-0001-8258-6460			Non-invasive embryo evaluation and selection using time-lapse monitoring: Results of a randomized controlled study								EUROPEAN JOURNAL OF OBSTETRICS & GYNECOLOGY AND REPRODUCTIVE BIOLOGY				233				58	63				10.1016/j.ejogrb.2018.12.011							Article	FEB 2019	2019	Objective: Continuous monitoring of embryos via time-lapse (TL) provides more information on embryo kinetics and morphology compared to standard daily evaluation. Embryo selection by TL could support single embryo transfer (SET). With SET multiple gestations are avoided and perinatal outcome is improved. Our primary goal was to determine whether selection of a single blastocyst based on an algori…									16
J	Reinders, Imke M. A.; Cremers, Gaston R.; van Rooijen, Stefanus J.; Leemans, Jaklien C.; Perquin, Christel W.; Geomini, Peggy M. A. J.; Maas, Jacques W. M.; Bongers, Marlies Y.				Geomini, Peggy/AAE-4651-2022	Geomini, Peggy/0000-0002-1951-1076			The effect of an informative 360-degree virtual reality video on anxiety for women visiting the one-stop clinic for abnormal uterine bleeding: A randomized controlled trial (VISION-trial)								EUROPEAN JOURNAL OF OBSTETRICS & GYNECOLOGY AND REPRODUCTIVE BIOLOGY				272				96	103				10.1016/j.ejogrb.2022.02.179					MAR 2022		Article	MAY 2022	2022	Objective: To evaluate the effect of an informative 360-degree virtual reality (VR) video on preoperative anxiety before visiting a one-stop clinic for abnormal uterine bleeding. Study Design: A randomized controlled trial was performed in a teaching hospital in the Netherlands. A total of 83 women scheduled for a first consultation at the one-stop clinic between April 2017 and September 2017 wer…									0
J	Gluck, Ohad; Feldstein, Ohad; Barber, Elad; Tamayev, Liliya; Condrea, Alexander; Grinstein, Ehud; Sagiv, Ron; Wolfson, Inna; Bar, Jacob; Ginath, Shimon								The effect of preemptive local anesthesia on postoperative pain following vaginal hysterectomy: A randomized controlled trial								EUROPEAN JOURNAL OF OBSTETRICS & GYNECOLOGY AND REPRODUCTIVE BIOLOGY				267				269	273				10.1016/j.ejogrb.2021.11.421							Article; Proceedings Paper	DEC 2021	2021	Objective: We aimed to study the effect of preemptive local anesthetic without adrenaline on postoperative pain following vaginal hysterectomy and concomitant trans obturator tape (TOT).Study design: This was a double-blinded, randomized, controlled trial.Women who undergone elective vaginal hysterectomy were included.Solutions of either Bupivacaine-Hydrochloride 0.5%, or Sodium-Chloride 0.9% as …					IUGA 45th Virtual Annual MeetingIUGA 45th Virtual Annual Meeting	20202020	IUGAIUGA	ELECTR NETWORKELECTR NETWORK	2
J	Palaia, Innocenza; Di Donato, Violante; Caruso, Giuseppe; Vestri, Annarita; Scudo, Maria; Fegatelli, Danilo Alunni; Galli, Valerio; Cavalli, Alessandra; Perniola, Giorgia; Panici, Pierluigi Benedetti; Muzii, Ludovico								Preoperative low-residue diet in gynecological surgery								EUROPEAN JOURNAL OF OBSTETRICS & GYNECOLOGY AND REPRODUCTIVE BIOLOGY				271				172	176				10.1016/j.ejogrb.2022.02.018					FEB 2022		Article	APR 2022	2022	Objective: To evaluate the impact of preoperative low-residue diet on intra-and postoperative outcomes among gynecological surgical patients. Methods: This is a surgeon-blind, randomized controlled trial enrolling patients undergoing elective surgery for either benign disease or endometrial carcinoma. Patients were preoperatively randomized to receive either low residue diet (arm A) or free diet …									0
J	Fantasia, Ilaria; Bussolaro, Sofia; Stampalija, Tamara; Rolnik, Daniel L.				Rolnik, Daniel/R-3706-2018	Rolnik, Daniel/0000-0002-2263-3592			The role of melatonin in pregnancies complicated by placental insufficiency: A systematic review								EUROPEAN JOURNAL OF OBSTETRICS & GYNECOLOGY AND REPRODUCTIVE BIOLOGY				278				22	28				10.1016/j.ejogrb.2022.08.029							Review	NOV 2022	2022	Placental insufficiency affects about 10% of pregnancies and can lead to pre-eclampsia, fetal growth restriction, and preterm birth. Despite significant advances in early prediction and prevention of preterm pre-eclampsia with aspirin, the effects of prophylaxis on fetal growth restriction are less certain, and the rates of late-onset pre-eclampsia are not influenced by aspirin treatment. Pregnan…									0
J	Beckmann, Michael; Acreman, Melissa; Schmidt, Emily; Merollini, Katharina M. D.; Miller, Yvette				Merollini, Katharina/AAR-6160-2020; Beckmann, Mike/ABB-4964-2020; Beckmann, Michael/L-4760-2013	Merollini, Katharina/0000-0003-1369-7663; Beckmann, Michael/0000-0001-7319-6938; Acreman, Melissa/0000-0002-4757-1316; Miller, Yvette D/0000-0002-5393-7142			Women's experience of induction of labor using PGE2 as an inpatient versus balloon catheter as an outpatient								EUROPEAN JOURNAL OF OBSTETRICS & GYNECOLOGY AND REPRODUCTIVE BIOLOGY				249				1	6				10.1016/j.ejogrb.2020.03.031							Article	JUN 2020	2020	Objective: Induction of labor (IOL) typically involves cervical priming in an inpatient setting. Outpatient cervical priming may be a safe and cost-effective alternative. However, little is known about women's preference and the impact of outpatient cervical priming on their healthcare experience. The objective was to compare women's healthcare experiences following IOL using a balloon catheter a…									7
J	Pasquier, Jean-Charles; Claris, Olivier; Rabilloud, Muriel; Ecochard, Rene; Picaud, Jean-Charles; Moret, Stephanie; Buch, Danielle; Mellier, Georges				Carmen, Team1/Y-7382-2019	Carmen, Team1/0000-0003-4234-1746; Lab, Carmen/0000-0002-5935-3236; Ecochard, Rene/0000-0002-1695-789X			Intentional early delivery versus expectant management for preterm premature rupture of membranes at 28-32 weeks' gestation: A multicentre randomized controlled trial (MICADO STUDY)								EUROPEAN JOURNAL OF OBSTETRICS & GYNECOLOGY AND REPRODUCTIVE BIOLOGY				233				30	37				10.1016/j.ejogrb.2018.11.024							Article	FEB 2019	2019	Objectives: Preterm premature rupture of fetal membranes (PPROM) exposes the fetus to preterm birth, and optimal timing for delivery is controversial. The aim of this study was to compare intentional early delivery (active management) with expectant management in very preterm birth (28-32 weeks).Study design: We conducted a prospective randomized controlled trial with intent-to-treat analysis, at…									9
J	Koot, Marjette H.; Grooten, Iris J.; van der Post, Joris A. M.; Bais, Joke M. J.; Ris-Stalpers, Carrie; Leeflang, Mariska M. G.; Bremer, Henk A.; van der Ham, David P.; Heidema, Wieteke M.; Huisjes, Anjoke; Kleiverda, Gunilla; Kuppens, Simone M.; van Laar, Judith O. E. H.; Langenveld, Josje; van der Made, Flip; van Pampus, Marielle G.; Papatsonis, Dimitri; Pelinck, Marie-Jose; Pernet, Paula J.; v…					Roseboom, Tessa/0000-0003-0564-5994; Mol, Ben Willem/0000-0001-8337-550X; van der Post, Joris/0000-0003-3311-2116			Determinants of disease course and severity in hyperemesis gravidarum								EUROPEAN JOURNAL OF OBSTETRICS & GYNECOLOGY AND REPRODUCTIVE BIOLOGY				245				162	167				10.1016/j.ejogrb.2019.12.021							Article	FEB 2020	2020	Objective: We aimed to identify determinants that predict hyperemesis gravidarum (HG) disease course and severity.Study design: For this study, we combined data of the Maternal and Offspring outcomes after Treatment of HyperEmesis by Refeeding (MOTHER) randomized controlled trial (RCT) and its associated observational cohort with non-randomised patients. Between October 2013 and March 2016, in 19…									7
J	Pergialiotis, Vasilios; Bellos, Ioannis; Fanaki, Maria; Vrachnis, Nikolaos; Doumouchtsis, Stergios K.				Doumouchtsis, Stergios/I-5984-2014; Bellos, I./AAD-7344-2020; Pergialiotis, Vasilios/H-3772-2019	Doumouchtsis, Stergios/0000-0002-0404-6335; Bellos, I./0000-0001-5088-5458; Pergialiotis, Vasilios/0000-0003-4510-1633			Risk factors for severe perineal trauma during childbirth: An updated meta-analysis								EUROPEAN JOURNAL OF OBSTETRICS & GYNECOLOGY AND REPRODUCTIVE BIOLOGY				247				94	100				10.1016/j.ejogrb.2020.02.025							Review	APR 2020	2020	Several studies have investigated the importance of maternal, fetal factors and intrapartum characteristics in predicting severe perineal lacerations. The purpose of the present systematic review is to accumulate current evidence and provide estimated effect sizes for the various risk factors described. We reviewed Medline, Scopus, Clinicaltrials.gov, EMBASE, Cochrane Central Register of Controll…									18
J	Madhuri, M. S.; Thyagaraju, Chitra; Naidu, Archana; Dasari, Papa								The effect of endometrial scratching on pregnancy rate after failed intrauterine insemination: A Randomised Controlled Trail								EUROPEAN JOURNAL OF OBSTETRICS & GYNECOLOGY AND REPRODUCTIVE BIOLOGY				268				37	42				10.1016/j.ejogrb.2021.10.028							Article	JAN 2022	2022	Introduction: Endometrial injury (ES) has been suggested as intervention to increase probability of pregnancy in women undergoing assisted reproductive technologies. Majority of studies reported that ES improves outcome in Invitro fertilisation,Intrauterine Insemination(IUI) and natural conceptions: however, the size and quality of studies are poor which questions the presence of any beneficial e…									3
J	Gemzell-Danielsson, Kristina; Heikinheimo, Oskari; Zatik, Janos; Poka, Robert; Rechberger, Tomasz; Hudecek, Robert; Petersdorf, Kathrin; Ramirez, Francisco; Faustmann, Thomas; Groettrup-Wolfers, Esther; Seitz, Christian				Rechberger, Tomasz/AGU-9874-2022; Poka, Robert/ABD-1344-2020; Heikinheimo, Oskari/ABC-7792-2020	Poka, Robert/0000-0003-1836-1579; Rechberger, Tomasz/0000-0003-4138-332X; Hudecek, Robert/0000-0003-0617-0126			Efficacy and safety of vilaprisan in women with uterine fibroids: Data from the phase 2b randomized controlled trial ASTEROID 2								EUROPEAN JOURNAL OF OBSTETRICS & GYNECOLOGY AND REPRODUCTIVE BIOLOGY				252				7	14				10.1016/j.ejogrb.2020.05.043							Article	SEP 2020	2020	Objective: To assess the efficacy of vilaprisan compared with placebo in the management of the symptoms of uterine fibroids (UF), with a secondary objective to provide a descriptive comparison with ulipristal acetate. Study design: The randomized, parallel-group, double-blind, placeboand active-controlled, multicenter ASTEROID 2 trial assessed the efficacy and safety of vilaprisan versus placebo …									9
J	Souza, Carlos A. B.; Genro, Vanessa K.; Tarrasconi, Diego, V; Oppermann, Maria L. R.; Cunha Filho, Joao S. L.				cunha-filho, joao/AAU-9395-2020	cunha-filho, joao/0000-0002-0535-8963			Diclofenac versus a combination of hyoscine and diclofenac for outpatient hysteroscopy: A placebo controlled randomized clinical trial								EUROPEAN JOURNAL OF OBSTETRICS & GYNECOLOGY AND REPRODUCTIVE BIOLOGY				247				1	5				10.1016/j.ejogrb.2020.01.030							Article	APR 2020	2020	Objective: to compare the effect of administering diclofenac sodium and/or oral hyoscine in pain perception during and after outpatient diagnostic hysteroscopy without anesthesia. Study design: a randomized, double-blind placebo-controlled clinical trial was performed in an University Hospital. We included 217 patients submitted to office hysteroscopy for the following indications: diagnosis of a…									3
J	Melcer, Yaakov; Maymon, Ron; Gal-Kochav, Maayan; Pekar-Zlotin, Marina; Levinsohn-Tavor, Orna; Meizner, Israel; Svirsky, Ran								Analgesic efficacy of virtual reality for acute pain in amniocentesis: A randomized controlled trial								EUROPEAN JOURNAL OF OBSTETRICS & GYNECOLOGY AND REPRODUCTIVE BIOLOGY				261				134	138				10.1016/j.ejogrb.2021.04.024					APR 2021		Article	JUN 2021	2021	Background: To evaluate the efficacy of virtual reality (VR) as a distraction technique in the management of acute pain and anxiety during amniocentesis.Study design: A randomized controlled trial was conducted between September 2020 and October 2020 involving 60 women undergoing mid-trimester amniocentesis. Thirty women were assigned randomly to the VR intervention (immersive video content as a …									1
J	Gkrozou, F.; Pappa, C.; Tsonis, O.; Dimitriou, E.; Paschopoulos, M.					Gkrozou, Fani/0000-0001-7164-8603; Dimitriou, Evangelos/0000-0002-4924-6410			Relaxin as a potential diagnostic biomarker for ovarian cancer-A prospective study								EUROPEAN JOURNAL OF OBSTETRICS & GYNECOLOGY AND REPRODUCTIVE BIOLOGY				260				99	104				10.1016/j.ejogrb.2021.03.008					MAR 2021		Article	MAY 2021	2021	Ovarian cancer is a leading cause of female mortality worldwide. Although novel approaches on this disease have been developed, overall survival rates remain moderate due to the lack of scientific evidence promoting screening at early stages of the disease. A number of biomarkers have been suggested as predictive for this type of cancer. The role of relaxin in endometrial cancer is well documente…									2
J	Forde, Hannah; Crowley, Rachel K.; McKenna, Malachi J.; Kilbane, Mark T.; Conway, Marie; McDonnell, Ciara M.; Twomey, Patrick J.; McAuliffe, Fionnuala M.					Forde, hannah/0000-0002-6799-6434; Crowley, Rachel/0000-0003-1472-4117			No effect of calcium and vitamin D intake on maternal blood pressure in a healthy pregnant population								EUROPEAN JOURNAL OF OBSTETRICS & GYNECOLOGY AND REPRODUCTIVE BIOLOGY				264				8	14				10.1016/j.ejogrb.2021.07.005					JUL 2021		Letter	SEP 2021	2021	Objectives: Clinical studies have reported an inverse relationship between calcium and vitamin D intake and hypertensive disorders of pregnancy (HDP). The aim of this study was to investigate if there was an association between calcium/vitamin D intake, and vitamin D (25OHD) status, and maternal blood pressure (BP), during pregnancy and at 5-year follow-up. Study design: This was an observational…									3
J	Visconti, Federica; Quaresima, Paola; Rania, Erika; Palumbo, Anna Rita; Micieli, Mariella; Zullo, Fulvio; Venturella, Roberta; Di Carlo, Costantino				Venturella, Roberta/K-3414-2016	Venturella, Roberta/0000-0003-1359-770X; Di Carlo, Costantino/0000-0002-4119-9824; PALUMBO, ANNA RITA/0000-0002-8610-0744			Difficult caesarean section: A literature review								EUROPEAN JOURNAL OF OBSTETRICS & GYNECOLOGY AND REPRODUCTIVE BIOLOGY				246				72	78				10.1016/j.ejogrb.2019.12.026							Review	MAR 2020	2020	Background: Caesarean section (CS) is usually perceived as a simple and safe alternative to natural birth, but in some instances can be technically difficult with consequent health hazards for both the mother and the fetus. We have proposed an evidence-based literature review of the most common difficult CS scenarios, with the aim to provide useful information about their management, possible pre…									7
J	Khan, Kimmee; Rada, Maria; Elfituri, Abdullatif; Betschart, Cornelia; Falconi, Gabriele; Haddad, Jorge Milhem; Doumouchtsis, Stergios K.		CHORUS Int Collaboration Harmonisi		Rada, Maria Patricia/HII-9548-2022; Doumouchtsis, Stergios/I-5984-2014	Rada, Maria Patricia/0000-0003-4128-7477; Doumouchtsis, Stergios/0000-0002-0404-6335; Khan, Kimmee/0000-0002-9302-0814			Outcome reporting in trials on conservative interventions for pelvic organ prolapse: A systematic review for the development of a core outcome set								EUROPEAN JOURNAL OF OBSTETRICS & GYNECOLOGY AND REPRODUCTIVE BIOLOGY				268				100	109				10.1016/j.ejogrb.2021.08.028							Review	JAN 2022	2022	Background: Significant risk of bias and limitations in outcome selections in trials evaluating conservative treatments for the management of Pelvic Organ Prolapse (POP) have been highlighted and preclude comparability of outcomes, synthesis of primary studies and high quality evidence.Objectives: As systematic review of the reported outcomes is the first step in the process of development of a C…									0
J	Fei, Zheng; Xin, Xin; Fei, He; Cui Yuechong					yuechong, cui/0000-0003-2475-3974			Meta-analysis of the use of hyaluronic acid gel to prevent intrauterine adhesions after miscarriage								EUROPEAN JOURNAL OF OBSTETRICS & GYNECOLOGY AND REPRODUCTIVE BIOLOGY				244				1	4				10.1016/j.ejogrb.2019.10.018							Review	JAN 2020	2020	Background: Intrauterine adhesions are a severe complication after miscarriage. Hyaluronic acid gel has been used to prevent intrauterine adhesions after miscarriage.Objective: To systematically evaluate the efficacy of adjuvant therapy with hyaluronic acid gel to prevent intrauterine adhesions after miscarriage.Search strategy: The Cochrane Library, Embase and PubMed databases were searched for …									19
J	Puertas, Alberto; Gongora, Javier; Valverde, Mercedes; Revelles, Laura; Manzanares, Sebastian; Paz Carrillo, M.				Manzanares, Sebastian/I-7782-2019	Manzanares, Sebastian/0000-0003-3455-0660			Cardiotocography alone vs. cardiotocography with ST segment analysis for intrapartum fetal monitoring in women with late-term pregnancy. A randomized controlled trial								EUROPEAN JOURNAL OF OBSTETRICS & GYNECOLOGY AND REPRODUCTIVE BIOLOGY				234				213	217				10.1016/j.ejogrb.2019.01.023							Article	MAR 2019	2019	Objectives: Randomized studies have obtained conflicting results regarding the usefulness of fetal electrocardiographic (ECG) ST-segment analysis, possibly because these studies included non homogeneous populations. We designed a study to determine whether this monitoring technique is potentially useful for populations at risk for fetal heart rate alterations during labor, i.e. groups of women wh…									3
J	Niloofar, Hajatpour; Raheleh, Babazadeh; Roshanak, Salari; Jamshid, Jamali								Evaluation of the safety and efficacy of wormwood vaginal gel in improving sexual function and sexual satisfaction in women of reproductive age: A randomized, triple-blinds, placebo-controlled clinical trial.								European journal of obstetrics, gynecology, and reproductive biology				280				1	6				10.1016/j.ejogrb.2022.11.002							Randomized Controlled Trial; Journal Article	2023-Jan	2023	INTRODUCTION: All aspects of sexual function are related to sexual satisfaction, and not paying attention to sexual problems leads to sexual dissatisfaction. According to studies, sexual satisfaction is a key factor in a couple's quality of life. The aim of this study was to evaluate the safety and efficacy of wormwood vaginal gel in improving sexual function and sexual satisfaction in women of r…									0
J	Migliorelli, Federico; De Oliveira, Sara S.; de Tejada, Begona Martinez				Migliorelli, Federico/HHM-2182-2022	Migliorelli, Federico/0000-0002-2185-369X			The ARRIVE Trial: Towards a universal recommendation of induction of labour at 39 weeks?								EUROPEAN JOURNAL OF OBSTETRICS & GYNECOLOGY AND REPRODUCTIVE BIOLOGY				244				192	195				10.1016/j.ejogrb.2019.10.034							Review	JAN 2020	2020	Both caesarean surgery and induction of labour are common practices performed in all labour wards in an attempt to reduce adverse obstetrical and neonatal outcomes. Recent evidence, notably from the ARRIVE Trial, demonstrated that elective induction at 39 weeks reduced the rate of caesarean deliveries and pregnancy-related hypertensive disorders. However, some concerns have to be addressed as the…									8
J	Carugno, Jose; Timmons, Douglas; Lederer, Madeline; Grady, Mary Mackenzie					Carugno, Jose/0000-0002-5716-4933			Impact of using words with unpleasant emotional connotations on perceived patient discomfort during vaginal speculum examinations: A randomized controlled trial								EUROPEAN JOURNAL OF OBSTETRICS & GYNECOLOGY AND REPRODUCTIVE BIOLOGY				247				203	206				10.1016/j.ejogrb.2020.02.034							Article	APR 2020	2020	Objectives: Many providers often use terms such as this might hurt, or you might feel pressure during exams with the intention to be compassionate and to help decrease discomfort. No evidence exists to support this practice. Our objective was to evaluate the impact of the use of words with unpleasant emotional connotation on perceived discomfort at the time of vaginal speculum examination.Study d…									1
J	Chrysostomou, Andreas; Djokovic, Dusan; Libhaber, Elena; Edridge, William; Kawonga, Mary; van Herendael, Bruno J.				Kawonga, Mary/ABC-6823-2021; van Herendael, Bruno/GZK-4984-2022	Kawonga, Mary/0000-0001-9807-7847; DJOKOVIC, DUSAN/0000-0002-1013-8455			A randomized control trial comparing vaginal and laparoscopically- assisted vaginal hysterectomy in the absence of uterine prolapse in a South African tertiary institution								EUROPEAN JOURNAL OF OBSTETRICS & GYNECOLOGY AND REPRODUCTIVE BIOLOGY				267				73	78				10.1016/j.ejogrb.2021.10.018					OCT 2021		Article	DEC 2021	2021	Objectives: The primary objectives of this study were to estimate blood loss, operation time and cost differences in patients undergoing vaginal hysterectomy (VH) versus laparoscopically-assisted vaginal hysterectomy (LAVH). The secondary objectives were to determine differences in hospital stay, need for postoperative analgesia, intra-and immediate post-operative complications, and the rate of c…									0
J	Cagnacci, Angelo; Barattini, Dionisio Franco; Casolati, Elena; Pecoroni, Alberto; Mangrella, Mario; Patrascu, Liviu Cristian				Cagnacci, Angelo/Q-7432-2016	Cagnacci, Angelo/0000-0003-2714-623X			Polycarbophil vaginal moisturizing gel versus hyaluronic acid gel in women affected by vaginal dryness in late menopausal transition: A prospective randomized trial								EUROPEAN JOURNAL OF OBSTETRICS & GYNECOLOGY AND REPRODUCTIVE BIOLOGY				270				239	245				10.1016/j.ejogrb.2022.01.021							Article	MAR 2022	2022	Objectives: During menopausal transition, women are frequently affected by vulvovaginal atrophy (WA), due to the decline of estrogen levels. Resulting symptoms are itching, burning, dyspareunia, and vaginal dryness (reported in up to 85%). The aim of this trial was to verify if medical device polycarbophil vaginal (PCV) moisturizer gel is not less effective than hyaluronic acid (HA) gel in treati…									1
J	Barakhoeva, Zarema; Vovk, Lyudmila; Fetisova, Yulia; Marilova, Nina; Ovchinnikova, Maria; Tischenko, Marina; Scherbatyuk, Yulia; Kolotovkina, Alexandra; Miskun, Anna; Kasyanova, Galina; Teterina, Tatyana; Zorina, Irina; Belousova, Nadezhda; Morozova, Ekaterina; Yakovenko, Sergey; Apryshko, Valentina; Sichinava, Lali; Shalina, Raisa; Polzikov, Mikhail				Shalina, Raisa/B-1914-2017; Sichinava, Lali/ABG-6599-2020; Shalina, Raisa Ivanovna/AAD-1376-2022; Polzikov, Mikhail/GRY-3996-2022	Shalina, Raisa/0000-0001-7121-1663; Shalina, Raisa Ivanovna/0000-0001-7121-1663; Polzikov, Mikhail/0000-0001-5345-0230; Yakovenko, Sergey/0000-0003-2587-9333			A multicenter, randomized, phase III study comparing the efficacy and safety of follitropin alpha biosimilar and the original follitropin alpha								EUROPEAN JOURNAL OF OBSTETRICS & GYNECOLOGY AND REPRODUCTIVE BIOLOGY				241				6	12				10.1016/j.ejogrb.2019.07.032							Article	OCT 2019	2019	Objective: The aim of the present study was to investigate the therapeutic equivalence between the follitropin alpha biosimilar and the reference medication in women undergoing assisted reproductive technologies (ART).Study design: This multicenter, randomized (1:1), embryologist-blinded, parallel-group, comparative phase Ill study involved 110 women aged 20-35 years old with tubal and/or male fa…									8
J	Papaikonomou, Kiriaki; Frisendahl, Caroline; Williams, Alistair R. W.; Gemzell-Danielsson, Kristina					Papaikonomou, Kiriaki/0000-0002-0862-6265			Effects of the levonorgestrel intrauterine system on the endometrium after long-term exposure to mifepristone: Secondary outcomes of a randomized controlled trial								EUROPEAN JOURNAL OF OBSTETRICS & GYNECOLOGY AND REPRODUCTIVE BIOLOGY				252				330	335				10.1016/j.ejogrb.2020.06.056							Article	SEP 2020	2020	Objective: Long-term treatment with progesterone receptor modulators (PRM) is associated with a distinct histological entity termed progesterone receptor modulator associated endometrial changes (PAEC). While accumulating evidence implies that these changes are benign and reversible after cessation of treatment, there are currently no data underpinning their development. Consequently, as a precau…									0
J	Marchand, Greg; Masoud, Ahmed Taher; Azadi, Ali; Govindan, Malini; Ware, Kelly; King, Alexa; Ruther, Stacy; Brazil, Giovanna; Ulibarri, Hollie; Parise, Julia; Arroyo, Amanda; Coriell, Catherine; Goetz, Sydnee; Cook, Chelsea; Sainz, Katelyn								Efficacy of laparoscopic and trans-abdominal cerclage (TAC) in patients with cervical insufficiency: A systematic review and meta-analysis								EUROPEAN JOURNAL OF OBSTETRICS & GYNECOLOGY AND REPRODUCTIVE BIOLOGY				270				111	125				10.1016/j.ejogrb.2022.01.002							Review	MAR 2022	2022	Background: Cervical insufficiency (CI) may result in preterm delivery. We sought out to perform this review and analysis to compare the efficacy of laparoscopic and open transabdominal cerclage (TAC) in patients suffering with CI.Methods: Our search included PubMed, Scopus, MEDLINE, ClinicalTrials.Gov, Cochrane and Web of Science. We analyzed the data with Open Meta-Analyst Software as well as R…									2
J	Elghazalya, Shrouk M.; Hamam, Khaled M.; Badawy, Marwa M.; Agha, Nadim Aiman Yakoub; Samy, Ahmed; Abbas, Ahmed M.				Abbas, Ahmed/H-5235-2019; SAMY, AHMED/T-6214-2018	Abbas, Ahmed/0000-0002-2359-2729; SAMY, AHMED/0000-0003-0150-828X; Badawy, Marwa Mohamed Abdelmone'm Ali/0000-0003-1890-3059			Efficacy and safety of single dose of oral secnidazole 2 g in treatment of bacterial vaginosis: A systematic review and meta-analysis								EUROPEAN JOURNAL OF OBSTETRICS & GYNECOLOGY AND REPRODUCTIVE BIOLOGY				238				125	131				10.1016/j.ejogrb.2019.05.013							Review	JUL 2019	2019	Background: Bacterial vaginosis (BV) is a common disease characterized by vaginal discharge. Objective: To evaluate the evidence from published randomized clinical trials (RCTs) about the efficacy and safety of single dose of oral secnidazole 2 g in comparison with other drugs.Search strategy: Electronic databases were searched using the following MeSH terms (bacterial vaginosis OR vaginosis) AND…									1
J	Vince, Katja; Matijevic, Ratko								Comparison of intracervical and intravaginal prostaglandin E2 for induction of labor in term pregnancies with unfavorable cervix: Randomized controlled trial								EUROPEAN JOURNAL OF OBSTETRICS & GYNECOLOGY AND REPRODUCTIVE BIOLOGY				270				100	104				10.1016/j.ejogrb.2022.01.004							Article	MAR 2022	2022	Objective: The aim of this study was to compare intracervical (IC) and intravaginal (IV) application of prostaglandin E2 (PGE2) for labor induction in term pregnancies with unfavorable cervix.Study design: This prospective randomized trial included 212 pregnant women with term pregnancy and unfavorable cervix randomly assigned for labor induction with either IC (0.5 mg) or IV (2 mg) PGE2 formulat…									2
J	Katyal, Nitasha; Poulsen, Cecilie Mueller; Knudsen, Ulla Breth; Frederiksen, Yoon				Frederiksen, Yoon/AAM-7265-2021	Frederiksen, Yoon/0000-0001-9318-5689			The association between psychosocial interventions and fertility treatment outcome: A systematic review and meta-analysis								EUROPEAN JOURNAL OF OBSTETRICS & GYNECOLOGY AND REPRODUCTIVE BIOLOGY				259				125	132				10.1016/j.ejogrb.2021.02.012					MAR 2021		Review	APR 2021	2021	Objective: Does psychosocial intervention affect pregnancy outcomes in women and couples undergoing assisted reproductive technology (ART) treatment?.Design: A systematic review and meta-analysis of Randomized Controlled Trials (RCTs) evaluating the efficacy of psychosocial intervention on pregnancy outcomes in women and couples undergoing ART treatment. The primary outcome was Pregnancy Rates. S…									2
J	Singh, Neeta; Davis, Amenda Ann; Kumar, Sunesh; Kriplani, Alka								The effect of administration of intravenous intralipid on pregnancy outcomes in women with implantation failure after IVF/ICSI with non-donor oocytes: A randomised controlled trial								EUROPEAN JOURNAL OF OBSTETRICS & GYNECOLOGY AND REPRODUCTIVE BIOLOGY				240				45	51				10.1016/j.ejogrb.2019.06.007							Article	SEP 2019	2019	Objective: Does the administration of intravenous intralipid in women with previous implantation failure at the time of embryo transfer improve pregnancy outcomes in terms of biochemical pregnancy rate, clinical pregnancy rate, ongoing pregnancy rate, and ongoing pregnancy rate?Study Design: This was a single blinded randomised controlled trial of 105 subjects with previous failed IVF undergoing …									18
J	Perez-Lopez, Faustino R.; Perez-Roncero, Gonzalo R.; Lopez-Baena, Maria T.; Santabarbara, Javier; Chedraui, Peter					Lopez Baena, Maria Teresa/0000-0002-9890-8003; Perez-Lopez, Faustino R./0000-0002-2801-416X; Perez Roncero, Gonzalo Ramon/0000-0001-8137-4837; SANTABARBARA, JAVIER/0000-0002-7297-6104			Hormonal contraceptives and the risk of suicide: a systematic review and meta-analysis								EUROPEAN JOURNAL OF OBSTETRICS & GYNECOLOGY AND REPRODUCTIVE BIOLOGY				251				28	35				10.1016/j.ejogrb.2020.04.053							Review	AUG 2020	2020	Objective: To assess the effect of hormonal contraceptive use over the risk of suicide.Method: Systematic review and meta-analysis of observational studies retrieved from five search engines until September 2019, comparing the use of any hormonal contraceptive versus non-hormonal contraceptive use or no use. Primary outcome was consumed suicide, and secondary outcomes were suicidal attempt and id…									6
J	Hortu, Ismet; Turkay, Unal; Terzi, Hasan; Kale, Ahmet; Yilmaz, Mehmet; Balci, Canan; Aydin, Umit; Lagana, Antonio Simone				yılmaz, mehmet/AAR-1443-2020; Laganà, Antonio Simone/E-6466-2015	yılmaz, mehmet/0000-0002-5353-9996; Laganà, Antonio Simone/0000-0003-1543-2802; Hortu, Ismet/0000-0003-3833-0999			Impact of bupivacaine injection to trocar sites on postoperative pain following laparoscopic hysterectomy: Results from a prospective, multicentre, double-blind randomized controlled trial								EUROPEAN JOURNAL OF OBSTETRICS & GYNECOLOGY AND REPRODUCTIVE BIOLOGY				252				317	322				10.1016/j.ejogrb.2020.07.007							Article	SEP 2020	2020	Objectives: Laparoscopic surgery has numerous advantages over open surgery in view of postoperative pain. In this context, to elevate its benefits and patient satisfaction, different pain management interventions have been used so far. This study aimed to evaluate the effect of bupivacaine injection to trocar sites following laparoscopic hysterectomy for the management of postoperative pain.Study…									9
J	Tjalma, Wiebren A. A.; van Heerden, Jaques; Van den Wyngaert, Tim				Van den Wyngaert, Tim/C-7050-2017	Van den Wyngaert, Tim/0000-0002-0320-9075; van Heerden, Jaques/0000-0002-4502-1169			If prophylactic HPV vaccination is considered in a woman with CIN2+, what is the value and should it be given before or after the surgical treatment?								EUROPEAN JOURNAL OF OBSTETRICS & GYNECOLOGY AND REPRODUCTIVE BIOLOGY				269				98	101				10.1016/j.ejogrb.2021.11.008							Article	FEB 2022	2022	Since the introduction of human papilloma virus (HPV) vaccination, the number of precancerous lesions has decreased in countries with a high HPV vaccination coverage. Currently women who present with a precancerous cervical lesions (CIN2 + ), are often not vaccinated or not vaccinated with the latest vaccine. Although resection of the precancerous lesion is the standard approach, the guidelines r…									3
J	Baker, H.; Pilarski, N.; Hodgetts-Morton, V. A.; Morris, R. K.					Hodgetts Morton, Victoria/0000-0001-9817-4313; Baker, Holly/0000-0002-8249-6550			Comparison of visual and computerised antenatal cardiotocography in the prevention of perinatal morbidity and mortality. A systematic review and meta-analysis								EUROPEAN JOURNAL OF OBSTETRICS & GYNECOLOGY AND REPRODUCTIVE BIOLOGY				263				33	43				10.1016/j.ejogrb.2021.05.048					JUN 2021		Review	AUG 2021	2021	Introduction: Antenatal cardiotocography (CTG) is used to monitor fetal well-being. There are two meth-ods: visual (vCTG) or computerised (cCTG). An earlier Cochrane review compared the effects of both approaches on maternal and fetal outcomes. The objective of this systematic review was to update this search and identify studies not included in the Cochrane review.Materials and methods: MEDLINE,…									3
J	Tiwari, Nisha; Pasrija, Shikha; Jain, Sandhya								Randomised controlled trial to study the efficacy of exercise with and without metformin on women with polycystic ovary syndrome								EUROPEAN JOURNAL OF OBSTETRICS & GYNECOLOGY AND REPRODUCTIVE BIOLOGY				234				149	154				10.1016/j.ejogrb.2018.12.021							Article	MAR 2019	2019	Objectives: 1. To study the efficacy of exercise in improving clinical symptoms, anthropometry, glucose tolerance and laboratory profile in women with Polycystic ovarian syndrome. 2. To study the combined efficacy of exercise and metformin on above parameters in women with polycystic ovary syndrome.Study design: A Randomised double blinded placebo controlled trial was performed at a district hosp…									12
J	Bahrami, Afsane; Mohammadifard, Mahtab; Rajabi, Zahra; Motahari-Nasab, Mohammadhossein; Ferns, Gordon A.				rajabi, zahra/HCH-7203-2022				Effects of curcumin-piperine supplementation on systemic immunity in young women with premenstrual syndrome and dysmenorrhea: A randomized clinical trial								EUROPEAN JOURNAL OF OBSTETRICS & GYNECOLOGY AND REPRODUCTIVE BIOLOGY				278				131	136				10.1016/j.ejogrb.2022.09.021							Article	NOV 2022	2022	Introduction: Premenstrual syndrome (PMS) and primary dysmenorrhea (PD) are common gynecological complications and there is evidence that inflammation may be an important factor in their etiology. There is a relationship between PMS and PD with susceptibility to allergic disorders. We aimed to assess the effect of curcumin co-administered with piperine on serum IL-10, IL-12 and IgE levels in pati…									0
J	van Winden, T. M. S.; Roos, C.; Nijman, T. A. J.; Kleinrouweler, C. E.; Olaru, Adriana; Mol, B. W.; McAuliffe, F. M.; Pajkrt, E.; Oudijk, M. A.					Nijman, Tobias/0000-0002-2620-8884; Mol, Ben Willem/0000-0001-8337-550X; van Winden, Tijn/0000-0002-5357-8872			Tocolysis compared with no tocolysis in women with threatened preterm birth and ruptured membranes: A propensity score analysis								EUROPEAN JOURNAL OF OBSTETRICS & GYNECOLOGY AND REPRODUCTIVE BIOLOGY				255				67	73				10.1016/j.ejogrb.2020.10.015							Article	DEC 2020	2020	Introduction: In women with preterm ruptured membranes and contractions, the administration of tocolysis is controversial. This study compares tocolysis with no tocolysis in women with threatened preterm birth and ruptured membranes.Objective: To compare tocolysis with no tocolysis in women with threatened preterm birth and ruptured membranes.Study design: Data from the APOSTEL III RCT was combin…									2
J	Sharp, Andrew; Jackson, Richard; Cornforth, Christine; Harrold, Jane; Turner, Mark A.; Kenny, Louise; Baker, Philip N.; Johnstone, Edward D.; Khalil, Asma; von Dadelszen, Peter; Papageorghiou, Aris T.; Alfirevic, Zarko				von Dadelszen, Peter/AAP-7480-2021; Khall, Asma/AAC-1459-2020; Kenny, Louise/G-1112-2011	Khall, Asma/0000-0003-2802-7670; von Dadelszen, Peter/0000-0003-4136-3070; Johnstone, Ed/0000-0001-9732-8544; Turner, Mark/0000-0002-5299-8656; Kenny, Louise/0000-0002-9011-759X; Cornforth, Christine/0000-0002-6047-8634; Papageorghiou, Aris T./0000-0001-8143-2232; sharp, andrew/0000-0003-3396-7464			A prediction model for short-term neonatal outcomes in severe early-onset fetal growth restriction								EUROPEAN JOURNAL OF OBSTETRICS & GYNECOLOGY AND REPRODUCTIVE BIOLOGY				241				109	118				10.1016/j.ejogrb.2019.08.007							Article	OCT 2019	2019	Background: Severe early-onset fetal growth restriction (FGR) predisposes to fetal death, neonatal death, neonatal morbidity and neurodisability. The use of placental biomarkers has been proposed for risk stratification in pre-eclampsia, but they could be equally useful in fetal growth restriction in aiding management.Objective: To determine the efficacy of angiogenic biomarkers at predicting adv…									12
J	Pergialiotis, Vasilios; Thomakos, Nikolaos; Frountzas, Maximos; Haidopoulos, Dimitrios; Loutradis, Dimitrios; Rodolakis, Alexandros				Frountzas, Maximos/HGA-7986-2022; Frountzas, Maximos/AAV-4137-2020; Pergialiotis, Vasilios/H-3772-2019	Frountzas, Maximos/0000-0001-9157-9860; Pergialiotis, Vasilios/0000-0003-4510-1633			Perioperative blood transfusion and ovarian cancer survival rates: A meta-analysis based on univariate, multivariate and propensity score matched data								EUROPEAN JOURNAL OF OBSTETRICS & GYNECOLOGY AND REPRODUCTIVE BIOLOGY				252				137	143				10.1016/j.ejogrb.2020.06.013							Review	SEP 2020	2020	The negative impact of perioperative blood transfusion on survival outcomes has been reported in several cancer types. The purpose of the present study is to summarize existing evidence in ovarian cancer patients. We searched the Medline, Scopus, Clinicaltrials.gov, EMBASE, Cochrane Central Register of Controlled Trials CENTRAL and Google Scholar databases for observational and randomized trials …									3
J	Lor, Kar Yee; Soupashi, Maria; Abdel-Fattah, Mohamed; Mostafa, Alyaa					Soupashi, Maria/0000-0002-5523-7000; lor, kar yee/0000-0003-2970-9796			Does pre-operative urodynamics lead to better outcomes in management of urinary incontinence in women? A linked systematic review and meta-analysis								EUROPEAN JOURNAL OF OBSTETRICS & GYNECOLOGY AND REPRODUCTIVE BIOLOGY				244				141	153				10.1016/j.ejogrb.2019.11.013							Review	JAN 2020	2020	The use of preoperative urodynamics as a standard investigation for urinary incontinence (UI) has long been a subject of debate, with a lack of robust evidence to demonstrate improved patients' outcomes. We aim to compare the clinical and cost effectiveness of urodynamics versus office clinical evaluation only, prior to the treatment of UI. We conducted three linked systematic reviews and meta-an…									0
J	Yin, Juntao; Li, Yang; Chen, Yangyang; Wang, Chaoyang; Song, Xiaoyong								Intracervical Foley catheter plus intravaginal misoprostol compared to intravaginal misoprostol-only for cervical ripening: A systematic review and meta-analysis.								European journal of obstetrics, gynecology, and reproductive biology				281				76	84				10.1016/j.ejogrb.2022.12.022							Journal Article; Review	2022-Dec-20	2022	To compare the combination of intracervical Foley catheter and intravaginal misoprostol administration versus intravaginal misoprostol administration-only for cervical ripening. The Medline, EMBASE, ClinicalTrials.gov, PROSPERO, Scopus, and Cochrane Collaboration databases were searched systematically. Randomized controlled trials that included patients with a singleton viable fetus who underwent…									0
J	Wijetunge, Samodani; Hill, Ruby; Morris, R. Katie; Morton, Victoria Hodgetts					Hodgetts Morton, Victoria/0000-0001-9817-4313			Advanced dressings for the prevention of surgical site infection in women post-caesarean section: A systematic review and meta-analysis								EUROPEAN JOURNAL OF OBSTETRICS & GYNECOLOGY AND REPRODUCTIVE BIOLOGY				267				226	233				10.1016/j.ejogrb.2021.11.014							Review	DEC 2021	2021	Objective(s): Surgical site infections (SSIs) are a common complication post-caesarean section. Advanced dressings aim to provide an optimal wound environment, primarily by physically or chemically controlling moisture, in order to promote timely healing. A systematic review and meta-analysis was conducted to evaluate the effectiveness of advanced dressings in SSI prevention post-caesarean sectio…									0
J	Yang, Siyu; Zhou, Leshan; Chen, Yijing; Krewski, Daniel; Xie, Ri-hua; Wen, Shi Wu								The impact of pregnancy on postoperative outcomes among obese women who underwent bariatric surgery: A systematic review and meta-analysis								EUROPEAN JOURNAL OF OBSTETRICS & GYNECOLOGY AND REPRODUCTIVE BIOLOGY				252				239	245				10.1016/j.ejogrb.2020.06.044							Review	SEP 2020	2020	Objectives: Women who had a history of bariatric surgery are increasingly becoming pregnant. There is growing evidence showing that increased risk of postoperative complications may be associated with the gestation after bariatric surgery.The objective of this systematic review was to evaluate the potential impact of pregnancy on weight loss and postoperative complications in obese women after ba…									2
J	Riemma, Gaetano; Schiattarella, Antonio; La Verde, Marco; Cianci, Stefano; Savoia, Fabiana; De Franciscis, Pasquale; Cobellis, Luigi; Colacurci, Nicola; Morlando, Maddalena				Riemma, Gaetano/HHC-3481-2022; Schiattarella, Antonio/W-9985-2019; La Verde, Marco/AAH-8249-2021	Schiattarella, Antonio/0000-0003-2994-1093; La Verde, Marco/0000-0002-6071-0245; Savoia, Fabiana/0000-0001-5847-3837			Usefulness of atosiban for tocolysis during external cephalic version: Systematic review and meta-analysis								EUROPEAN JOURNAL OF OBSTETRICS & GYNECOLOGY AND REPRODUCTIVE BIOLOGY				258				86	92				10.1016/j.ejogrb.2020.12.053					JAN 2021		Review	MAR 2021	2021	Introduction: Breech/transverse presentation is responsible for about 30-50 % of cesarean sections in the world. Cesarean section carries a five-fold greater morbidity than vaginal delivery, deeply impacting on women's health. External Cephalic Version (ECV) is an external manipulation used to convert a non-cephalic to a cephalic presentation. The use of tocolysis might facilitate this procedure;…									6
J	Pels, A.; van Charante, N. A. Mensing; Heidweiller-Schreurs, C. A. Vollgraff; Limpens, J.; Wolf, H.; de Boer, M. A.; Ganzevoort, W.				Ganzevoort, Wessel/AAH-4468-2020; Limpens, Jacqueline/AGO-4697-2022	Ganzevoort, Wessel/0000-0002-7243-2115; Limpens, Jacqueline/0000-0002-7362-8574; de Boer, Marjon/0000-0002-9386-649X			The prognostic accuracy of short term variation of fetal heart rate in early-onset fetal growth restriction: A systematic review								EUROPEAN JOURNAL OF OBSTETRICS & GYNECOLOGY AND REPRODUCTIVE BIOLOGY				234				179	184				10.1016/j.ejogrb.2019.01.005							Review	MAR 2019	2019	Objective: Cardiotocography (CTG) is an important tool for fetal surveillance in severe early-onset fetal growth restriction (FGR). Assessment of the CTG is usually performed visually (vCTG). However, it is suggested that computerized analysis of the CTG (cCTG) including short term variability (STV) could more accurately detect fetal compromise. The objective of this study was to systematically r…									9
J	Abdelhakim, Ahmed M.; Gadallah, Al-Hussein; Abbas, Ahmed M.				Abbas, Ahmed/H-5235-2019	Abbas, Ahmed/0000-0002-2359-2729; /0000-0001-7370-6061			Efficacy and safety of oral vs vaginal misoprostol for cervical priming before hysteroscopy: A systematic review and meta-analysis								EUROPEAN JOURNAL OF OBSTETRICS & GYNECOLOGY AND REPRODUCTIVE BIOLOGY				243				111	119				10.1016/j.ejogrb.2019.10.023							Review	DEC 2019	2019	Background: There is great controversy regarding the most effective route for cervical priming before diagnostic or operative hysteroscopy.Objective: To evaluate the evidence from published randomized clinical trials (RCTs) about the efficacy and safety of oral vs vaginal misoprostol for cervical priming before hysteroscopy.Search strategy: Electronic databases including PubMed, Cochrane Library,…									6
J	Ashwal, Eran; Amikam, Uri; Wertheimer, Avital; Hadar, Eran; Attali, Emmanuel; Dayan, Dikla B. A.; Aviram, Amir; Yogev, Yariv; Hiersch, Liran								Route of postpartum oxytocin administration and maternal hemoglobin decline-A randomized controlled trial								EUROPEAN JOURNAL OF OBSTETRICS & GYNECOLOGY AND REPRODUCTIVE BIOLOGY				272				134	138				10.1016/j.ejogrb.2022.03.028					MAR 2022		Article	MAY 2022	2022	Objective: Oxytocin uterotonic agents are routinely administered during the third stage of labor, however, the administration route is varying, intravenously or intramuscularly. We aimed to compare the effect of different regimens of postpartum oxytocin administration on hemoglobin (Hb) and hematocrit (Hct) decline.& nbsp;Methods: A randomized, 3-arm study of women who delivered vaginally at term…									0
J	El Dahan, Karim Seif; Bejjani, Joseph; Nasrallah, Ali A.; Youssef, Lara; Mladenovic, Andrea; Dosch, Laura; Leone, Angelo; Jurjus, Abdo				Youssef, lara/HCH-6094-2022	Youssef, Lara/0000-0003-3259-0706; Seif El Dahan, Karim/0000-0003-4268-4079; Bejjani, Joseph/0000-0002-9675-6202			Probiotics Properties: A Focus on Pregnancy Outcomes								EUROPEAN JOURNAL OF OBSTETRICS & GYNECOLOGY AND REPRODUCTIVE BIOLOGY				272				16	23				10.1016/j.ejogrb.2022.03.008					MAR 2022		Review	MAY 2022	2022	A healthy microbiome plays an important role in the prevention of illness and maintenance of overall health, including reproductive health. Although the therapeutic advantages of probiotics have been shown to run across multiple organ systems, their role in pregnancy is not well explored. The aim of this review is to highlight the potential advantages and adverse effects of probiotics in pregnanc…									0
J	Kastora, Stavroula; Kounidas, Georgios; Triantafyllidou, Olga					Kastora, Stavroula/0000-0003-4470-5267			Obstetric anal sphincter injury events prior and after Episcissors-60 implementation: A systematic review and meta-analysis								EUROPEAN JOURNAL OF OBSTETRICS & GYNECOLOGY AND REPRODUCTIVE BIOLOGY				265				175	180				10.1016/j.ejogrb.2021.08.030					SEP 2021		Review	OCT 2021	2021	Objective: To assess the effect of Episcissors-60 upon obstetric anal sphincter injuries (OASIS) reduction in nulliparous women. Study design: Independent literature search for relevant studies was performed up to 30th May 2021 on five databases: Embase (OVID), MEDLINE (R) (OVID), CAB Abstracts (OVID), ClinicalTrials.gov, and Google Scholar. The primary outcome was to assess OASIS events prior an…									1
J	Pels, A.; Knaven, O. C.; Wijnberg-Williams, B. J.; Eijsermans, M. J. C.; Mulder-de Tollenaer, S. M.; Aarnoudse-Moens, C. S. H.; Koopman-Esseboom, C.; van Eyck, J.; Derks, J. B.; Ganzevoort, W.; van Wassenaer-Leemhuis, A. G.				Ganzevoort, Wessel/AAH-4468-2020	Ganzevoort, Wessel/0000-0002-7243-2115			Neurodevelopmental outcomes at five years after early-onset fetal growth restriction: Analyses in a Dutch subgroup participating in a European management trial								EUROPEAN JOURNAL OF OBSTETRICS & GYNECOLOGY AND REPRODUCTIVE BIOLOGY				234				63	70				10.1016/j.ejogrb.2018.12.041							Article	MAR 2019	2019	Objective: The objective of this study is to explore developmental outcomes at five years after early-onset fetal growth restriction (FGR).Study design: Retrospective data analysis of prospective follow-up of patients of three Dutch centres, who participated in a twenty centre European randomized controlled trial on timing of delivery in early-onset FGR. Developmental outcome of very preterm infa…									7
J	Hansen, Thomas Hedebo; Guldberg, Rikke; Meinert, Mette								Botulinum toxin-treatment of localized provoked vulvodynia refractory to conventional treatment								EUROPEAN JOURNAL OF OBSTETRICS & GYNECOLOGY AND REPRODUCTIVE BIOLOGY				234				6	9				10.1016/j.ejogrb.2018.12.013							Article	MAR 2019	2019	Introduction: We wanted to evaluate the efficacy of botulinum toxin type A (botulinum toxin) treatment on vulvodynia refractory to conventional treatment.Material and methods: A follow-up study on botulinum toxin treatment was conducted at Aarhus University Hospital (n =109). Seventy-nine completed the follow-up. The women included had localized provoked vulvodynia, refractory to first line treat…									6
J	Athanasiou, Stavros; Hadzillia, Sophia; Pitsouni, Eleni; Kastanias, Stamatios; Douskos, Athanasios; Valsamidis, Dimitris; Loutradis, Dimitris; Grigoriadis, Themos				Grigoriadis, Themistoklis/AAJ-2269-2021	Grigoriadis, Themistoklis/0000-0002-4301-8775			Intraoperative local infiltration with ropivacaine 0.5% in women undergoing vaginal hysterectomy and pelvic floor repair: Randomized double-blind placebo-controlled trial								EUROPEAN JOURNAL OF OBSTETRICS & GYNECOLOGY AND REPRODUCTIVE BIOLOGY				236				154	159				10.1016/j.ejogrb.2019.03.016							Article	MAY 2019	2019	Objective: To evaluate the effectiveness of infiltration with ropivacaine 0.5% on controlling postoperative pain in women undergoing vaginal hysterectomy (VH) and pelvic floor repair for prolapse stage > II.Study design: This double-blind randomized 1:1 placebo-controlled trial included 59 women. Thirty millilitres of ropivacaine 0.5% or placebo was infiltrated in the round and uterosacral ligame…									6
J	Yavuz, Adem; Oner, Gokalp; Tas, Mustafa; Sonmezer, Murat					YAVUZ, ADEM/0000-0003-4191-4004; Sonmezer, Murat/0000-0001-6101-1414			The impact of indomethacin on the number of oocytes retrieved and IVF outcomes in patients with poor ovarian response								EUROPEAN JOURNAL OF OBSTETRICS & GYNECOLOGY AND REPRODUCTIVE BIOLOGY				264				266	270				10.1016/j.ejogrb.2021.07.035							Article	SEP 2021	2021	Objective: The aim of this retrospective case-control study was to analyze the effect of administering indomethacin after triggering final oocyte maturation in patients with poor ovarian response (POR) on the cycle cancellation rate due to premature ovulation (PO), the number of oocytes retrieved and the clinical outcomes of IVF cycles.Study Design: A total of 214 patients with POR, diagnosed acc…									0
J	Diaz-Burrueco, Javier Ramon; Cano-Ibanez, Naomi; Martin-Pelaez, Sandra; Khan, Khalid S.; Amezcua-Prieto, Carmen								Effects on the maternal-fetal health outcomes of various physical activity types in healthy pregnant women. A systematic review and meta-analysis								EUROPEAN JOURNAL OF OBSTETRICS & GYNECOLOGY AND REPRODUCTIVE BIOLOGY				262				203	215				10.1016/j.ejogrb.2021.05.030					MAY 2021		Review	JUL 2021	2021	Background: Physical activity (PA) promotes health in pregnancy.Objective: To collate the recent randomized controlled trial (RCT) on the effects of various types of PA during pregnancy on maternal-fetal health outcomes, among healthy mothers, and to report the variability in the outcomes reported.Search strategy: Registered in PROSPERO (CRD42019143522). Systematic search conducted in EMBASE, CEN…									8
J	Gezer, Sener; Yalvac, Hayriye M.; Gungor, Kubra; Yucesoy, Izzet				Gezer, Şener/AAX-5992-2021				Povidone-iodine vs chlorhexidine alcohol for skin preparation in malignant and premalignant gynaecologic diseases: A randomized controlled study								EUROPEAN JOURNAL OF OBSTETRICS & GYNECOLOGY AND REPRODUCTIVE BIOLOGY				244				45	50				10.1016/j.ejogrb.2019.10.035							Article	JAN 2020	2020	Objectives: To compare povidone-iodine with chlorhexidine alcohol solutions for the prevention of surgical site infection (SSI) in malignant and premalignant gynaecologic diseases, and to evaluate the effects of temperature on SSI at 25 degrees C and 37 degrees C.Study design: This was a randomized controlled trial of a cohort of 220 patients undergoing surgery for malignant or premalignant condi…									5
J	De Silva, Prathiba M.; Carnegy, Alasdair; Smith, Paul P.; Clark, T. Justin					De Silva, Prathiba/0000-0002-3234-1155			Vaginoscopy for office hysteroscopy: A systematic review & meta-analysis								EUROPEAN JOURNAL OF OBSTETRICS & GYNECOLOGY AND REPRODUCTIVE BIOLOGY				252				278	285				10.1016/j.ejogrb.2020.06.045							Review	SEP 2020	2020	Objective: To investigate the effect of the vaginoscopic approach to office hysteroscopy on patients' experience of pain, when compared with the traditional approach where a vaginal speculum is used.Methods: Medline, Embase, CINAHL and the Cochrane library were searched from inception until December 2019, in order to perform a systematic review and meta-analysis of all randomised controlled trial…									8
J	Neefjes, C.; van den Akker, E. S.; Jacod, B.								Impact of suspected late-onset fetal growth restriction on obstetrical interventions and perinatal outcomes at term; a retrospective cohort study								EUROPEAN JOURNAL OF OBSTETRICS & GYNECOLOGY AND REPRODUCTIVE BIOLOGY				272				69	72				10.1016/j.ejogrb.2022.03.012					MAR 2022		Article	MAY 2022	2022	Objectives: First, assess accuracy of late third trimester universal fetal growth screening in high risk nulliparous women with a singleton in vertex presentation at term. Second, assess instrumental delivery rates and perinatal outcomes in this population. Study design: Single centre retrospective cohort study in a teaching hospital, The Netherlands.Results: In a cohort of 1902 pregnancies, grow…									0
J	Campagna, Giuseppe; Vacca, Lorenzo; Panico, Giovanni; Caramazza, Daniela; Lombisani, Andrea; Scambia, Giovanni; Ercoli, Alfredo				Campagna, Giuseppe/GVT-1316-2022; Panico, Giovanni/GLV-0862-2022	Scambia, Giovanni/0000-0002-9503-9041; Panico, Giovanni/0000-0001-5473-9503; Lombisani, Andrea/0000-0003-2497-6924; Caramazza, Daniela/0000-0003-0858-025X			Laparoscopic lateral suspension for pelvic organ prolapse: A systematic literature review								EUROPEAN JOURNAL OF OBSTETRICS & GYNECOLOGY AND REPRODUCTIVE BIOLOGY				264				318	329				10.1016/j.ejogrb.2021.07.044					AUG 2021		Review	SEP 2021	2021	Background: Abdominal lateral suspension with mesh represents an alternative treatment to suspend the vaginal apex.Objectives: The aim of this study was to summarize literature data regarding the anatomical and functional outcomes, and intra- and postoperative complications of this technique with minimally invasive approach (laparoscopic/robotic).Search strategy: Systematic literature search usin…									4
J	Hong, Jesrine Gek Shan; Abdullah, Nadiah; Rajaratnam, Rajeev Kumar; Shukri, Suriyanti Ahmad; Tan, Sze Ping; Hamdan, Mukhri; Lim, Boon Kiong				Hamdan, Mukhri/HHM-7278-2022; Hamdan, Mukhri/J-1687-2015; Hong, Jesrine/AAE-1642-2021	Hamdan, Mukhri/0000-0002-1006-2614; Hong, Jesrine/0000-0001-8585-2357			Combined perineal massage and warm compress compared to massage alone during active second stage of labour in nulliparas: A randomised trial								EUROPEAN JOURNAL OF OBSTETRICS & GYNECOLOGY AND REPRODUCTIVE BIOLOGY				270				144	150				10.1016/j.ejogrb.2022.01.011							Article	MAR 2022	2022	Objective: To evaluate the effect of combined perineal massage and warm compress to the perineum (MassComp) compared to perineal massage alone during pushing in the second stage of labour in reducing perineal trauma requiring suturing in nulliparas.Study Design: A randomised trial was performed in a University hospital, Malaysia from June 2020 to May 2021. 281 term nulliparas who were about to st…									0
J	Coleman, Laura; Newton, Claire								Patient initiated follow up after gynaecological malignancy: National survey of current UK practice								EUROPEAN JOURNAL OF OBSTETRICS & GYNECOLOGY AND REPRODUCTIVE BIOLOGY				248				193	197				10.1016/j.ejogrb.2020.03.028							Article	MAY 2020	2020	Objective: To establish the prevalence of follow up regimes following treatment for gynaecological malignancies in the UK.Study design: Online questionnaire Survey of gynaecological cancer centres across the UK. All members of the British Gynaecological Cancer Society (BGCS) and the National Forum of Gynaecological Oncology Nurses (NFGON) were invited to complete the survey between 12/07/2018 and…									10
J	Yang, Na; Ge, Xiaojie; Ye, Jiaxin; Liu, Qianqian; Wu, Yanghaotian; Yan, Huan; Han, Xuemei				liu, qian/HDM-2936-2022				Efficacy of acupuncture for urinary incontinence in middle-aged and elderly women: A systematic review and meta-analysis of randomized controlled trials								EUROPEAN JOURNAL OF OBSTETRICS & GYNECOLOGY AND REPRODUCTIVE BIOLOGY				257				138	143				10.1016/j.ejogrb.2020.11.001					JAN 2021		Review	FEB 2021	2021	Objectives: Our aim was to generalize the available evidence and evaluate the effectiveness of acupuncture for urinary incontinence in middle-aged and elderly women.Methods: Six databases including VIP, CNKI, Wan Fang, Web of Science, PubMed and The Cochrane Library were systematically searched to retrieve similar studies updated to December 2019 to gather RCTs regarding the effectiveness of acup…									4
J	Magzoub, Reem; Kheirelseid, Elrasheid A. H.; Perks, Claire; Lewis, Sarah					Perks, Claire/0000-0003-1562-891X			Does metformin improve reproduction outcomes for non-obese, infertile women with polycystic ovary syndrome? Meta-analysis and systematic review								EUROPEAN JOURNAL OF OBSTETRICS & GYNECOLOGY AND REPRODUCTIVE BIOLOGY				271				38	62				10.1016/j.ejogrb.2022.01.025							Review	APR 2022	2022	Background: Polycystic ovary syndrome (PCOS) affects 10-12% of women of reproductive age. The prevalence of infertility in women with PCOS is high at between 70 and 80%. Treatment initially includes recommendations to follow preconception guidelines, such as lifestyle changes, folic acid therapy and halting the consumption of tobacco and alcohol. Management with pharmacological agents and surgica…									5
J	Hagovska, Magdalena; Svihra, Jan; Bukova, Alena; Drackova, Dana; Horbacz, Agata				Svihra, Jan/ABD-8755-2020; Buková, Alena/AAW-5650-2021	Svihra, Jan/0000-0003-0164-6359; Buková, Alena/0000-0002-8470-0236; Drackova, Dana/0000-0003-3036-8319; Hagovska, Magdalena/0000-0002-3666-6256			The impact of different intensities of exercise on body weight reduction and overactive bladder symptoms- randomised trial								EUROPEAN JOURNAL OF OBSTETRICS & GYNECOLOGY AND REPRODUCTIVE BIOLOGY				242				144	149				10.1016/j.ejogrb.2019.09.027							Article	NOV 2019	2019	Objectives: to investigate the effect of a 3-month exercise programme with two different intensities on the reduction of body weight and body fat percentage in overweight women with overactive bladder symptoms (OAB).Study Design: randomised controlled study. The sample consisted of 77 overweight women with OAB symptoms, with an average age of 26.2 years. Body mass index (BMI) measurements confirm…									2
J	Peigne, Maeliss; Devouche, Emmanuel; Ferraretto, Xavier; Gricourt, Solenne; Luton, Dominique; Patrat, Catherine; Epelboin, Sylvie				Devouche, Emmanuel/ABD-5780-2020; Peigné, Maëliss/AAP-5398-2020	Devouche, Emmanuel/0000-0003-3987-1842; Peigne, Maeliss/0000-0001-9987-0740			Higher live birth rate with stimulated rather than artificial cycle for frozen-thawed embryo transfer								EUROPEAN JOURNAL OF OBSTETRICS & GYNECOLOGY AND REPRODUCTIVE BIOLOGY				243				144	149				10.1016/j.ejogrb.2019.10.040							Article	DEC 2019	2019	Objective: To study which endometrial preparation allows a better ongoing pregnancy rates (OPR) and live birth rate (LBR) after frozen-thawed embryo transfer (FET) between mild gonadotropin ovarian stimulation (OS) and artificial cycles (AC).Study design: Retrospective follow-up study including all FET performed in one fertility center from 2013 to 2016. In the OS group, gonadotropins were follow…									13
J	Turner, Jessica; Dunn, Liam; Kumar, Sailesh				Turner, Jessica/X-7920-2018; Kumar, Sailesh/M-3207-2014	Turner, Jessica/0000-0003-1224-7046; Kumar, Sailesh/0000-0003-0832-4811			Changes in fetoplacental Doppler indices following intrapartum maternal sildenafil citrate treatment								EUROPEAN JOURNAL OF OBSTETRICS & GYNECOLOGY AND REPRODUCTIVE BIOLOGY				254				302	307				10.1016/j.ejogrb.2020.09.042							Article	NOV 2020	2020	Objective: Uterine contractions during labour can result in a 60 % decline in fetoplacental perfusion, predisposing the fetus to hypoxic brain injury. Sildenafil citrate (SC) has shown promise in increasing uteroplacental perfusion as well as reducing the risk of operative birth for intrapartum fetal compromise (IFC). The aim of this study was to investigate the effect of intrapartum SC administr…									1
J	Yang, Siyu; Zhou, Leshan; Chen, Yijing; Krewski, Daniel; Wen, Shi Wu; Xie, Ri-Hua								Maternal and neonatal outcomes in women undergoing Roux-en-Y gastric bypass: A systematic review and meta-analysis								EUROPEAN JOURNAL OF OBSTETRICS & GYNECOLOGY AND REPRODUCTIVE BIOLOGY				264				117	127				10.1016/j.ejogrb.2021.07.006					JUL 2021		Review	SEP 2021	2021	Background: To summarize evidence of benefits and risks of maternal and neonatal outcomes among pregnant women after Roux-en-Y gastric bypass surgery.Methods: A systematic search was conducted in MEDLINE, EMBASE, Web of Science, Ovid and Cochrane Library until 24th May 2021. Inclusion criteria were randomized trails or observational studies including at least one of maternal or neonatal outcomes …									2
J	Abdul, Ishaq F.; Amadu, Motunrayo B.; Adesina, Kike T.; Olarinoye, Adebunmi O.; Omokanye, Lukman O.					Abdul, Ishaq Funsho/0000-0002-7652-7832			Adjunctive use of tranexamic acid to tourniquet in reducing haemorrhage during abdominal myomectomy - A randomized controlled trial								EUROPEAN JOURNAL OF OBSTETRICS & GYNECOLOGY AND REPRODUCTIVE BIOLOGY				242				150	158				10.1016/j.ejogrb.2019.09.010							Article	NOV 2019	2019	Background: Uterine fibroids are the commonest tumour of the female genital tract; about one third are symptomatic and require management. The treatment of uterine fibroids may be medical, surgical, conservative or expectant. Myomectomy is the common surgical treatment option for women failing medical management and desiring to preserve fertility and/or their uterus. The tourniquet is shown to be…									6
J	Li, Yi-xin; Zhou, Liang; Lv, Mo-qi; Ge, Pan; Liu, Yi-chen; Zhou, Dang-xia				liu, yang/HHY-8583-2022; liu, yang/HIU-0559-2022; liu, yichen/GVT-6262-2022				Vitrification and conventional freezing methods in sperm cryopreservation: A systematic review and meta-analysis								EUROPEAN JOURNAL OF OBSTETRICS & GYNECOLOGY AND REPRODUCTIVE BIOLOGY				233				84	92				10.1016/j.ejogrb.2018.11.028							Article	FEB 2019	2019	Objective: The objective is to systematically review and synthesize the literature on the efficacy with two different cryopreservation methods used for human spermatozoa and evaluate whether vitrification protocol and quality of sperm influence effect estimates.Design: The following electronic databases were searched up to September 2017: Pubmed, Embase and Web of Science. The search strategy use…									25
J	Li, Yutao; Liu, Siqiao; Lv, Qun								Single blastocyst stage versus single cleavage stage embryo transfer following fresh transfer: A systematic review and meta-analysis								EUROPEAN JOURNAL OF OBSTETRICS & GYNECOLOGY AND REPRODUCTIVE BIOLOGY				267				11	17				10.1016/j.ejogrb.2021.10.004					OCT 2021		Review	DEC 2021	2021	Objectives: To compare the available evidence of the effectiveness of single blastocyst stage transfer against the effectiveness of single cleavage stage embryo transfer. Study design: A systematic research based on Pubmed, Embase and the Cochrane Library was performed until May 2, 2020 to identify all relevant studies. The Cochrane Collaboration's Review Manager (RevMan) 5.0.2 software was used …									3
J	El Taha, Lina; Abu Musa, Antoine; Khalifeh, Dalia; Khalil, Ali; Abbasi, Sehrish; Nassif, Joseph								Efficacy of dienogest vs combined oral contraceptive on pain associated with endometriosis: Randomized clinical trial								EUROPEAN JOURNAL OF OBSTETRICS & GYNECOLOGY AND REPRODUCTIVE BIOLOGY				267				205	212				10.1016/j.ejogrb.2021.10.029							Article	DEC 2021	2021	Objective: To compare the efficacy of dienogest with the combined oral contraceptive pill (COC) Yasmin for the control of endometriosis-associated pelvic pain.Study design: Seventy women with endometriosis-associated chronic pelvic pain, dysmenorrhoea or both for >6 months were randomized to either dienogest (Visanne) 2 mg/day or monophasic COC (Yasmin, 0.03 mg ethinyl estradiol and 3 mg drospire…									1
J	Hwang, Ui-jae; Lee, Min-seok; Jung, Sung-hoon; Ahn, Sun-hee; Kwon, Oh-yun				; Hwang, ui-jae/N-1597-2018	Jeon, In-cheol/0000-0002-6549-6866; Hwang, ui-jae/0000-0002-2050-5503			Which pelvic floor muscle functions are associated with improved subjective and objective symptoms after 8 weeks of surface electrical stimulation in women with stress urinary incontinence?								EUROPEAN JOURNAL OF OBSTETRICS & GYNECOLOGY AND REPRODUCTIVE BIOLOGY				247				16	21				10.1016/j.ejogrb.2020.02.008							Article	APR 2020	2020	Objective: Stress urinary incontinence (SUI) is defined as involuntary urine loss during effort, sneezing, or coughing. We investigated which pelvic floor muscle (PFM) functions (muscle strength, power, and endurance) are associated with improvement in subjective and objective symptoms after 8 weeks of surface electrical stimulation (SES) training. This study was performed to determine the effect…									6
J	Zhou, Ping; Wu, Hanglin; Lin, Xiaona; Wang, Shasha; Zhang, Songying					Zhou, Ping/0000-0002-7447-7982			The effect of intralipid on pregnancy outcomes in women with previous implantation failure in in vitro fertilization/intracytoplasmic sperm injection cycles: A systematic review and meta-analysis								EUROPEAN JOURNAL OF OBSTETRICS & GYNECOLOGY AND REPRODUCTIVE BIOLOGY				252				187	192				10.1016/j.ejogrb.2020.06.057							Review	SEP 2020	2020	Several recent studies have investigated the relationship between intravenous intralipid and in vitro fertilization/intracytoplasmic sperm injection (IVF/ICSI) outcomes in women with previous implantation failure. We conducted a systematic review and meta-analysis to evaluate the effects of intravenous intralipid on pregnancy outcomes in women with previous implantation failure. Ovid MEDLINE, the…									4
J	De Silva, Prathiba M.; Carnegy, Alasdair; Graham, Christopher; Smith, Paul P.; Clark, T. Justin								Conscious sedation for office hysteroscopy: A systematic review and meta-analysis								EUROPEAN JOURNAL OF OBSTETRICS & GYNECOLOGY AND REPRODUCTIVE BIOLOGY				266				89	98				10.1016/j.ejogrb.2021.09.001					SEP 2021		Review	NOV 2021	2021	Objective: To evaluate the role of conscious sedation on pain control in office hysteroscopy.Methods: MEDLINE, EMBASE, CINAHL and CENTRAL were searched from inception to the 30th October 2020 in order to perform a systematic review and meta-analysis of all randomized controlled trials investigating women undergoing office hysteroscopic procedures, allocated to either conscious sedation or a suita…									0
J	Thanaboonyawat, Isarin; Charanwetprasert, Manita; Boriboonhirunsarn, Dittakarn; Petyim, Somsin; Laokirkkiat, Pitak				Boriboonhirunsarn, Dittakarn/Q-4811-2017	Boriboonhirunsarn, Dittakarn/0000-0002-5901-5923			Ultrasound guidance versus the classical method for intrauterine insemination in oral medication-stimulated cycles: A randomized, single-blind, controlled trial								EUROPEAN JOURNAL OF OBSTETRICS & GYNECOLOGY AND REPRODUCTIVE BIOLOGY				258				278	282				10.1016/j.ejogrb.2021.01.015					JAN 2021		Article	MAR 2021	2021	Objective: This study was conducted to compare the pregnancy rates of ultrasound-guided intrauterine insemination (UG-IUI) and classical intrauterine insemination (C-IUI) cycles.Study design: A total of 320 infertile women were enrolled and randomized into an UG-IUI group, and a C-IUI group. All participants received an oral medication for ovarian stimulation. With both groups, the [ills were sch…									0
J	Vargas, Mireia; Mendoza, Manel; Garcia, Itziar; Farras, Alba; Maiz, Nerea; Carreras, Elena; Goya, Maria				Mendoza, Manel/AAG-1445-2020	Mendoza, Manel/0000-0002-3030-3833			Implications of training for pessary placement and accuracy of cervical length measurements after pessary placement: A prospective, double-blind, randomized clinical trial								EUROPEAN JOURNAL OF OBSTETRICS & GYNECOLOGY AND REPRODUCTIVE BIOLOGY				279				12	18				10.1016/j.ejogrb.2022.09.024							Article	DEC 2022	2022	Background: Cervical pessary placement as an intervention for preterm birth prevention in women with a short cervix is a simple, painless procedure with few complications and a reasonable cost. Its efficacy depends on the expertise of the obstetrician performing the procedure. Therefore, it is reasonable to assume that untrained obstetricians with no expertise in pessary placement are more likely…									0
J	Giesbers, Steven; Goh, Edwina; Kew, Tania; Allotey, John; Brizuela, Vanessa; Kara, Edna; Kunst, Heinke; Bonet, Mercedes; Thangaratinam, Shakila; Chatterjee, Shaunak; Gae, Andrea; Stallings, Elena; Yap, Magnus; Sheikh, Jameela; Lawson, Heidi; Coomar, Dyuti; Dixit, Anushka; Zhou, Dengyi; Balaji, Rishab; Littmoden, Megan; King, Yasmin; Debenham, Luke; Llavall, Anna Clave; Ansari, Kehkashan; Sandhu, …		PregCOV-19 Grp		van Wely, Madelon/GXV-1757-2022; stallings, Elena/GYV-2769-2022; Zamora, Javier/B-1722-2009; Zamora, Javier/AEO-0608-2022	Zamora, Javier/0000-0003-4901-588X; Zamora, Javier/0000-0003-4901-588X; Goh, Edwina/0000-0002-9747-9024; Mofenson, Lynne/0000-0002-2818-9808; van Wely, Madelon/0000-0001-8263-213X; Walker, Kate F./0000-0001-5794-7324; van Leeuwen, Elisabeth/0000-0003-2463-9127; Thorson, Anna/0000-0002-8703-6561; Brizuela, Vanessa/0000-0002-4860-0828; Giesbers, Steven/0000-0002-4768-007X; Debenham, Luke/0000-0002-…			Treatment of COVID-19 in pregnant women: A systematic review and meta-analysis								EUROPEAN JOURNAL OF OBSTETRICS & GYNECOLOGY AND REPRODUCTIVE BIOLOGY				267				120	128				10.1016/j.ejogrb.2021.10.007							Review	DEC 2021	2021	Objective: Clinical trials evaluating pharmacological and non-pharmacological treatment of COVID-19, either excluded pregnant women or included very few women. Unlike the numerous systematic reviews on prevalence, symptoms and adverse outcomes of COVID-19 in pregnancy, there are very few on the effects of treatment on maternal and neonatal outcomes in pregnancy. We undertook a systematic review o…									8
J	Mintjens, S.; Menting, M. D.; Gemke, R. J. B. J.; van Poppel, M. N. M.; van Wely, M.; Bensdorp, A. J.; Fat, R. I. Tjon Kon; Mol, B. W. J.; Painter, R. C.; van de Beek, C.; Roseboom, T. J.				Van Poppel, Mireille/AAL-8228-2020; van Wely, Madelon/GXV-1757-2022; Mintjens, Stijn/N-1384-2014	Van Poppel, Mireille/0000-0001-5694-4324; van Wely, Madelon/0000-0001-8263-213X; Mol, Ben Willem/0000-0001-8337-550X; Roseboom, Tessa/0000-0003-0564-5994; Mintjens, Stijn/0000-0002-8018-3921			The effects of intrauterine insemination and single embryo transfer or modified natural cycle in vitro fertilization on offspring's health-Follow-up of a randomized clinical trial								EUROPEAN JOURNAL OF OBSTETRICS & GYNECOLOGY AND REPRODUCTIVE BIOLOGY				242				131	138				10.1016/j.ejogrb.2019.09.026							Article	NOV 2019	2019	Objective: Does ovarian hyperstimulation and/or the in vitro procedure of assisted reproduction affect neurodevelopmental and physical health of the offspring?Study design: Infertile couples were randomly allocated to intrauterine insemination with controlled ovarian hyperstimulation (IUI-COH), modified natural cycle invitro fertilization (IVF-MNC) or single embryo transfer IVF (IVF-SET). We comp…									6
J	Briceno-Perez, Carlos; Reyna-Villasmil, Eduardo; Vigil-De-Gracia, Paulino				VIGIL-DE GRACIA, Paulino/U-8623-2019	VIGIL-DE GRACIA, Paulino/0000-0002-1494-3654			Antenatal corticosteroid therapy: Historical and scientific basis to improve preterm birth management								EUROPEAN JOURNAL OF OBSTETRICS & GYNECOLOGY AND REPRODUCTIVE BIOLOGY				234				32	37				10.1016/j.ejogrb.2018.12.025							Review	MAR 2019	2019	Objective: The purpose of this review is to describe the historical and scientific basis of antenatal corticosteroids (ACS) therapy, to improve the management of preterm birth and decreasing rates of respiratory distress syndrome, intraventricular hemorrhage, necrotizing enterocolitis and perinatal mortality in premature infants.Study design: We searched MEDLINE/PubMed electronic database, the Co…									20
J	Surbone, A.; Vaucher, L.; Primi, M-P; Leyvraz, C.; Pitteloud, N.; Ballabeni, P.; Mathevet, P.; Vulliemoz, N.					Ballabeni, Pierluigi/0000-0002-1572-7179			Clomiphene citrate effect on testosterone level and semen parameters in 18 infertile men with low testosterone level and normal/low gonadotropines level								EUROPEAN JOURNAL OF OBSTETRICS & GYNECOLOGY AND REPRODUCTIVE BIOLOGY				238				104	109				10.1016/j.ejogrb.2019.05.011							Article	JUL 2019	2019	Objective: To determine the effect of a 3-month course of clomiphene citrate (CC) on plasma testosterone (T) level and on semen parameters in 18 infertile men with low T level and normal or low gonadotropines level.Study design: A retrospective study was conducted by reviewing the medical records of men referred to a university fertility medicine unit for infertility management between January 20…									8
J	D'Antonio, Francesco; Berghella, Vincenzo; Di Mascio, Daniele; Saccone, Gabriele; Sileo, Filomena; Flacco, Maria Elena; Odibo, Anthony O.; Liberati, Marco; Manzoli, Lamberto; Khalil, Asma				DAntonio, Francesco/AAC-6653-2022; Manzoli, Lamberto/K-1895-2018; Flacco, Maria Elena/E-3306-2017	Di Mascio, Daniele/0000-0002-6560-3393; Manzoli, Lamberto/0000-0002-8129-9344; Liberati, Marco/0000-0001-7034-0973; Flacco, Maria Elena/0000-0003-1404-4314; Sileo, Filomena/0000-0001-7380-0576			Role of progesterone, cerclage and pessary in preventing preterm birth in twin pregnancies: A systematic review and network meta-analysis								EUROPEAN JOURNAL OF OBSTETRICS & GYNECOLOGY AND REPRODUCTIVE BIOLOGY				261				166	177				10.1016/j.ejogrb.2021.04.023					MAY 2021		Review	JUN 2021	2021	Objective: To determine the role of progesterone, pessary and cervical cerclage in reducing the risk of (preterm birth) PTB in twin pregnancies and compare these interventions using pairwise and network meta-analysis.Study design: Medline, Embase, CINAHL and Cochrane databases were explored. The inclusion criteria were studies in which twin pregnancies were randomized to an intervention for the p…									9
J	Gu, Juan; Yu, Chao; Li, Shuying; Ni, Juan; Liu, Bin								Promotion on labor process and relief of the low back pain by relaxing pelvic muscle with Shangliao (BL 31) point injection in women using epidural analgesia during labor: A randomized, controlled, clinical trial								EUROPEAN JOURNAL OF OBSTETRICS & GYNECOLOGY AND REPRODUCTIVE BIOLOGY				264				259	265				10.1016/j.ejogrb.2021.07.039					JUL 2021		Article	SEP 2021	2021	Background: The purpose of this study was to explore the effects of combing Shangliao point injection with epidural analgesia on labor pain and birth process in women with low back pain and the possible mechanisms.Methods: 93 consecutive women were randomized to receive either Shangliao point injection combined with epidural analgesia or epidural analgesia. Another 14 women were recruited to expl…									1
J	van Kessel, M. A.; Paulussen, M.; Tros, R.; Bongers, M. Y.; Mol, B. W. J.; Koks, C. A. M.								Fertility-related quality of life in subfertile women undergoing tubal testing with transvaginal hydrolaparoscopy or hysterosalpingography								EUROPEAN JOURNAL OF OBSTETRICS & GYNECOLOGY AND REPRODUCTIVE BIOLOGY				274				19	22				10.1016/j.ejogrb.2022.04.005					MAY 2022		Article	JUL 2022	2022	Objective: Both subfertility and its management can have significant impact on quality of life (QoL). Tubal patency testing as part of the fertility work-up, is considered to cause more physical complaints and stress than other tests. Pain scores for HSG are higher than for THL, but acceptability of the procedures was found to be comparable. Fertility-related QoL has not yet been studied in women…									0
J	Malloizel-Delaunay, Julie; Chantalat, Elodie; Bongard, Vanina; Chaput, Benoit; Garmy-Susini, Barbara; Yannoutsos, Alexandra; Vaysse, Charlotte				Chantalat, Elodie/AAN-9430-2020	CHAPUT, benoit/0000-0002-8567-3479			Endermology treatment for breast cancer related lymphedema (ELOCS): Protocol for a phase II randomized controlled trial								EUROPEAN JOURNAL OF OBSTETRICS & GYNECOLOGY AND REPRODUCTIVE BIOLOGY				241				35	41				10.1016/j.ejogrb.2019.07.040							Article	OCT 2019	2019	Objectives: Secondary lymphedema is a serious and debilitating condition, which may cause a range of cutaneous, infectious and joint complications with major psychological and social consequences. There is no curative treatment available. Initial symptomatic treatment includes Intensive Decongestive Treatment (IDT), which involves the use of multi-layered compression bandages, along with manual l…									0
J	Kovacs, Peter; Jayakumaran, Jayapriya; Lu, Yao; Lindheim, Steven R								Comparing pregnancy rates following ovarian stimulation with follitropin-Delta to follitropin -alpha in routine IVF: A retrospective analysis.								European journal of obstetrics, gynecology, and reproductive biology				280				22	27				10.1016/j.ejogrb.2022.11.006							Journal Article	2023-Jan	2023	STUDY OBJECTIVES: Follitropin-Delta, a new recombinant follicle stimulation hormone, uses a fixed daily dose producing a predictable ovarian response while using less gonadotropins compared to follitropin-alpha. We report clinical outcomes comparing each in the routine IVF setting and further compare qualified to disqualified subjects based on previous randomized controlled trial (RCT) inclusion …									0
J	Chavoustie, Steven E.; Carter, Belvia A.; Waldbaum, Arthur S.; Donders, Gilbert G. G.; Peters, Klaus H.; Schwebke, Jane R.; Paull, Jeremy R. A.; Price, Clare F.; Castellarnau, Alex; McCloud, Philip; Kinghorn, George R.				Donders, Gilbert/AAA-9004-2021; Kinghorn, George/AAO-1425-2021	Paull, Jeremy/0000-0002-9981-421X; Kinghorn, George/0000-0001-6608-5076			Two phase 3, double-blind, placebo-controlled studies of the efficacy and safety of Astodrimer 1% Gel for the treatment of bacterial vaginosis								EUROPEAN JOURNAL OF OBSTETRICS & GYNECOLOGY AND REPRODUCTIVE BIOLOGY				245				13	18				10.1016/j.ejogrb.2019.11.032							Article	FEB 2020	2020	Objective: Astodrimer is a dendrimer formulated in a vaginal gel to treat bacterial vaginosis (BV) and prevent recurrence. The objective of these studies was to confirm the efficacy and safety of Astodrimer 1 % Gel for treatment of BV.Study Design: Women with bacterial vaginosis were randomized 1:1 to Astodrimer 1 % Gel (Study 1 conducted in the United States, N = 127; Study 2 conducted in the Un…									11
J	Ha, Thoa K.; Lamar, Robyn; Blat, Cinthia; Rosenstein, Melissa G.								External cephalic version: Success rates with and without nitrous oxide								EUROPEAN JOURNAL OF OBSTETRICS & GYNECOLOGY AND REPRODUCTIVE BIOLOGY				272				156	159				10.1016/j.ejogrb.2022.03.007					MAR 2022		Article	MAY 2022	2022	Background: External cephalic version (ECV) is a technique used to reduce the incidence of cesarean deliveries due to malpresentation. Nitrous oxide is an inhaled analgesic that may be used for pain relief for women undergoing external cephalic version.Objective: To compare the conversion rate of non-cephalic to cephalic presentation in ECV with and without nitrous oxide.Study design: A retrospec…									0
J	Gonzalez-Diaz, Enrique; Fernandez Fernandez, Camino; Gonzalo Orden, Jose Manuel; Fernandez Corona, Alfonso				Gonzalez-Diaz, Enrique/AAE-7918-2020	Gonzalez-Diaz, Enrique/0000-0002-4528-2473; Gonzalo-Orden, Jose Manuel/0000-0002-9822-7566			Which characteristics of the episiotomy and perineum are associated with a lower risk of obstetric anal sphincter injury in instrumental deliveries								EUROPEAN JOURNAL OF OBSTETRICS & GYNECOLOGY AND REPRODUCTIVE BIOLOGY				233				127	133				10.1016/j.ejogrb.2018.12.019							Article	FEB 2019	2019	Objetive: Operative vaginal delivery (OVD) is the most important risk fact for obstetric anal sphincter injury (OASI). Knowledge of possible risk factors for their occurrence may therefore reduce the likelihood of faecal incontinence. The aim is to analyse the effect of mediolateral episitomy and perineum characteristics on the occurrence of OASI in OVD.Study Design: Case-control study, which inc…									7
J	Lagrange, Aurelie; Decoux, Damien; Briot, Nathalie; Hennequin, Audrey; Coudert, Bruno; Desmoulins, Isabelle; Bertaut, Aurelie				Desmoulins, Isabelle/AAD-3011-2022	Coudert, Bruno/0000-0001-9445-2216; bertaut, Aurelie/0000-0002-7934-9509			Visceral osteopathic manipulative treatment reduces patient reported digestive toxicities induced by adjuvant chemotherapy in breast cancer: A randomized controlled clinical study								EUROPEAN JOURNAL OF OBSTETRICS & GYNECOLOGY AND REPRODUCTIVE BIOLOGY				241				49	55				10.1016/j.ejogrb.2019.08.003							Article	OCT 2019	2019	Objective: Breast cancer patients often benefit from adjuvant chemotherapy, a protocol whose effectiveness is accompanied by disabling adverse effects. The aim of this controlled clinical study was to determine the impact of visceral osteopathy on the incidence of nausea/vomiting, constipation and overall quality of life (QoL) in women operated for breast cancer and undergoing adjuvant chemothera…									5
J	Kamdem, Valery Bogne; Daelemans, Caroline; Englert, Yvon; Morin, Francine; Sansregret, Andree				Daelemans, Caroline/GPG-1184-2022	Daelemans, Caroline/0000-0002-4001-3565			Using simulation team training with human's factors components in obstetrics to improve patient outcome: A review of the literature								EUROPEAN JOURNAL OF OBSTETRICS & GYNECOLOGY AND REPRODUCTIVE BIOLOGY				260				159	165				10.1016/j.ejogrb.2021.03.015					MAR 2021		Review	MAY 2021	2021	Objective: to assess the evidence from multidisciplinary simulation team training in obstetrics that integrates human's factors components on patient outcome.Introduction: It has been stated that simulation-based education has the potential to improve technical and nontechnical skills. Reports from enquiries into maternal and newborn adverse outcomes, highlight that the majority of incidents are …									6
J	Song, Taejong; Kang, Du-Young					Song, Taejong/0000-0003-0288-1254			Three-dimensional versus two-dimensional laparoscopic myomectomy: A randomized controlled trial								EUROPEAN JOURNAL OF OBSTETRICS & GYNECOLOGY AND REPRODUCTIVE BIOLOGY				264				271	275				10.1016/j.ejogrb.2021.07.036					JUL 2021		Article	SEP 2021	2021	Objective: This study aimed to compare the surgical outcomes of three-dimensional (3D) and two-dimensional (2D) laparoscopic myomectomy.Study design.A total of 64 patients with symptomatic uterine fibroids were randomly assigned to either the 3D (n = 32) group or the 2D group (n = 32). The primary outcomes were the operative blood loss and change in hemoglobin levels. The secondary outcome was op…									2
J	Kershaw, Victoria F.; Chainrai, Mira; Radley, Stephen C.					radley, stephen/0000-0002-3980-7712			Patient initiated follow up in Obstetrics and Gynaecology: A systematic review								EUROPEAN JOURNAL OF OBSTETRICS & GYNECOLOGY AND REPRODUCTIVE BIOLOGY				272				123	129				10.1016/j.ejogrb.2022.02.181					MAR 2022		Review	MAY 2022	2022	Background: The demand for outpatient hospital appointments has risen steadily over recent years, almost doubling since 2008; now standing at 120 million appointments per year. Initiatives to reduce unnecessary appointments are a key area of interest, as they can be an effective way of both improving patient care and satisfaction, as well as reducing NHS costs. Patient Initiated Follow-Up (PIFU) …									0
J	Schmitt, A.; Cardinale, C.; Loundou, A.; Miquel, L.; Agostini, A.								Nitrous oxide for pain management of first-trimester instrumental termination of pregnancy under local anaesthesia and/or minimal sedation: A systematic review and meta-analysis								EUROPEAN JOURNAL OF OBSTETRICS & GYNECOLOGY AND REPRODUCTIVE BIOLOGY				261				193	199				10.1016/j.ejogrb.2021.04.029					MAY 2021		Review	JUN 2021	2021	Background: Inhalation of nitrous oxide and oxygen (N2O/O-2) is used to reduce pain that is spontaneous or induced by procedures. N2O/O-2 could be useful in the treatment of the pain in first-trimester termination of pregnancy performed under local anaesthesia and/or minimal sedation (FTOPL).Objective: To evaluate the usefulness of N2O/O-2 to reduce pain in FTOPL.Search strategy: Electronic datab…									1
J	Thomas, Viju; Maillard, Charlotte; Barnard, Annelize; Snyman, Leon; Chrysostomou, Andreas; Shimange-Matsose, Lusandolwethu; Van Herendael, Bruno				van Herendael, Bruno/GZK-4984-2022				International Society for Gynecologic Endoscopy (ISGE) guidelines and recommendations on gynecological endoscopy during the evolutionary phases of the SARS-CoV-2 pandemic								EUROPEAN JOURNAL OF OBSTETRICS & GYNECOLOGY AND REPRODUCTIVE BIOLOGY				253				133	140				10.1016/j.ejogrb.2020.08.039							Review	OCT 2020	2020	The severe acute respiratory syndrome coronavirus 2 (SARS-CoV-2) pandemic has raised some important interrogations on minimally invasive gynaecological surgery. The International Society for Gynecologic Endoscopy (ISGE) has taken upon itself the task of providing guidance and best practice policies for all practicing gynaecological endoscopists. Factors affecting decision making processes in mini…									10
J	Olaleye, Atinuke O.; Babah, Ochuwa A.; Osuagwu, Chioma S.; Ogunsola, Folasade T.; Afolabi, Bosede B.				Olaleye, Atinuke/J-4148-2016	Olaleye, Atinuke/0000-0003-4935-3926; BABAH, OCHUWA/0000-0001-6680-3242; Afolabi, Bosede/0000-0002-7511-7567			Sexually transmitted infections in pregnancy - An update on Chlamydia trachomatis and Neisseria gonorrhoeae								EUROPEAN JOURNAL OF OBSTETRICS & GYNECOLOGY AND REPRODUCTIVE BIOLOGY				255				1	12				10.1016/j.ejogrb.2020.10.002							Article	DEC 2020	2020	Routine screening for Chlamydia and gonococcal infection in pregnancy is not widespread, especially in low- and middle-income countries (LMICs), despite their potential adverse consequences on pregnancy outcome. We conducted a systematic literature search of three major databases to review current literature surrounding Chlamydia trachomatis and Neisseria gonorrhoeae infections in pregnancy. We d…									9
J	Matos Queiroz, Ana Carolina; Fabri, Vanessa; Mantoan, Henrique; Sanches, Solange Moraes; Gadelha Guimaraes, Andreia Paiva; Goncalves Ribeiro, Adriana Regina; da Nogueira Silveira Lima, Joao Paulo; Chen, Michael Jenwel; Baiocchi, Glauco; Balieiro Anastacio da Costa, Alexandre Andre				Ribeiro, Adriana/GZB-0082-2022; Baiocchi, Glauco/H-2400-2012; Baiocchi, Glauco/AAR-2767-2021; Chen, Michael/W-1705-2018; da Costa, Alexandre Andre/B-7387-2015	Ribeiro, Adriana/0000-0002-9765-7441; Baiocchi, Glauco/0000-0002-8193-5582; Baiocchi, Glauco/0000-0002-8193-5582; Chen, Michael/0000-0001-7897-7733; da Costa, Alexandre Andre/0000-0002-1631-0105			Risk factors for pelvic and distant recurrence in locally advanced cervical cancer								EUROPEAN JOURNAL OF OBSTETRICS & GYNECOLOGY AND REPRODUCTIVE BIOLOGY				235				6	12				10.1016/j.ejogrb.2019.01.028							Article	APR 2019	2019	Objective: Despite the benefits of concomitant radiotherapy and cisplatin for locally advanced cervical cancer, recurrence rates remain high. New treatment strategies such as consolidation chemotherapy and different concomitant chemotherapy combinations have been tested in recent years. Identification of the best candidates for each treatment strategy could optimize results.Study design: A retros…									13
J	Booker, Whitney A.; Reed, Eda G.; Power, Michael L.; Schulkin, Jay; Gyamfi-Bannerman, Cynthia; Manuck, Tracy; Berghella, Vincenzo; Vink, Joy					Manuck, Tracy/0000-0002-2465-6747			OBGYN practice patterns regarding combination therapy for prevention of preterm birth: A national survey								EUROPEAN JOURNAL OF OBSTETRICS & GYNECOLOGY AND REPRODUCTIVE BIOLOGY				266				23	30				10.1016/j.ejogrb.2021.09.003					SEP 2021		Article	NOV 2021	2021	Objective: Our objective was to examine if US obstetrician-gynecologists (OBGYNs) practice outside of evidenced-based guidelines and use a combination of interventions to prevent spontaneous preterm birth (sPTB). Study design: An electronic survey was distributed to members of the Pregnancy-Related Care Research Network (PRCRN), and also to members of the Society of Maternal-Fetal Medicine (SMFM)…									0
[truncated: 13 more columns]
