# Supplementary material for: Clinical trial registration and CONSORT adherence in obstetrics and gynecology journals: a cross-sectional analysis of Chinese- and English-language publications
Source: PeerJ. 2026 Apr 21;14:e21140. doi: 10.7717/peerj.21140 (PMC13108464; doi:10.7717/peerj.21140)
Supplement: Supplemental Information 1 [file peerj-14-21140-s001.zip › Raw data-updated/RCT-English journals/Original data/34.xls]

## Sheet: savedrecs
Publication Type	Authors	Book Authors	Group Authors	Book Group Authors	Researcher Ids	ORCIDs	Book Editors	Author - Arabic	Article Title	Article Title - SciELO	Article Title - SciELO	Article Title - Chinese	Article Title - Russian	Patent Number	Patent Assignee	Source Title - Arabic	Source Title	Source Title - Korean	Book Series Title	Book Series Subtitle	Volume	Issue	Special Issue	Meeting Abstract	Start Page	End Page	Article Number	Version	Version History	DOI	Book DOI	License Name	License URI	License Description	Early Access Date	Supplement	Document Type	Publication Date	Publication Year	Abstract	Abstract - Foreign	Abstract - English Transliteration	Abstract - Foreign	Abstract - Korean	Conference Title	Conference Date	Conference Sponsor	Conference Location	Times Cited, WoS Core
J	Triunfo, Stefania; Papadia, Andrea				Triunfo, Stefania/C-7698-2016	Triunfo, Stefania/0000-0003-2405-4970			To understand the desirable management in clinical situations UNEXPLORABLE with randomized controlled trials								JOURNAL OF MATERNAL-FETAL & NEONATAL MEDICINE				34	22			3827	3827				10.1080/14767058.2019.1697668					NOV 2019		Letter	NOV 17 2021	2021										0
J	Illingworth, B. J. G.; Duffy, J. M. N.				Duffy, James M N/N-7580-2013	Duffy, James M N/0000-0001-6127-9859			Chewing gum improves postoperative recovery of gastrointestinal function after caesarean delivery: a systematic review and meta-analysis of randomized trials								JOURNAL OF MATERNAL-FETAL & NEONATAL MEDICINE				33	13			2310	2310				10.1080/14767058.2018.1543394							Letter	JUL 2 2020	2020										3
J	Berghella, Vincenzo; Saccone, Gabriele; Ciardulli, Andrea; Di Mascio, Daniele; Caissutti, Claudia				Saccone, Gabriele/K-2792-2018	Saccone, Gabriele/0000-0003-0078-2113; Di Mascio, Daniele/0000-0002-6560-3393; Berghella, Vincenzo/0000-0003-2854-0239			Reply to letter to the editor regarding the article: chewing gum improves postoperative recovery of gastrointestinal function after cesarean delivery: a systematic review and meta-analysis of randomized trials								JOURNAL OF MATERNAL-FETAL & NEONATAL MEDICINE				33	13			2311	2311				10.1080/14767058.2018.1545389							Letter	JUL 2 2020	2020										0
J	Campanile, Marta; D'Alessandro, Pietro; Della Corte, Luigi; Saccone, Gabriele; Tagliaferri, Salvatore; Arduino, Bruno; Esposito, Giuseppina; Esposito, Francesca Giovanna; Raffone, Antonio; Signorini, Maria Gabriella; Magenes, Giovanni; Di Tommaso, Mariarosaria; Xodo, Serena; Zullo, Fulvio; Berghella, Vincenzo				Della Corte, Luigi/AAB-3965-2021; Xodo, Serena/HHZ-0767-2022; Magenes, Giovanni/C-4202-2012; Raffone, Antonio/AAA-4943-2019; Saccone, Gabriele/K-2792-2018	Della Corte, Luigi/0000-0002-0584-2181; Xodo, Serena/0000-0001-9756-0511; Magenes, Giovanni/0000-0002-7558-1490; Raffone, Antonio/0000-0001-5443-2333; Saccone, Gabriele/0000-0003-0078-2113; Tagliaferri, Salvatore/0000-0002-8699-6544			Intrapartum cardiotocography with and without computer analysis: a systematic review and meta-analysis of randomized controlled trials								JOURNAL OF MATERNAL-FETAL & NEONATAL MEDICINE				33	13			2284	2290				10.1080/14767058.2018.1542676							Review	JUL 2 2020	2020	Objective: To evaluate whether intrapartum cardiotocography with computer analysis decreases the incidence of newborn metabolic acidosis or obstetric intervention when compared with visual analysis through a systematic review with meta-analysis of randomized controlled trials. Methods: The research was conducted using Medline, Embase, Web of Science, Scopus, ClinicalTrial.gov, Ovid and Cochrane L…									19
J	Frey, Heather A.; Stout, Molly J.; Abdelwahab, Mahmoud; Tuuli, Methodius G.; Woolfolk, Candice; Shamshirsaz, Alireza A.; Macones, George A.; Cahill, Alison G.								Vaginal progesterone for preterm birth prevention in women with arrested preterm labor								JOURNAL OF MATERNAL-FETAL & NEONATAL MEDICINE													10.1080/14767058.2021.1963705					AUG 2021		Article; Early Access		2021	Objective We tested the hypothesis that administration of vaginal progesterone in women with arrested preterm labor would result in lower rates of preterm birth Study design We performed a randomized, placebo-controlled trial comparing vaginal progesterone to placebo in women with arrested preterm labor. Our trial included women with a singleton or twin gestation at 24(0)(/7)-33(6/7) weeks' gesta…									0
J	Zhang, Haifeng; Lv, You; Li, Zhuo; Sun, Lin; Guo, Weiying								The efficacy of myo-inositol supplementation to prevent gestational diabetes onset: a meta-analysis of randomized controlled trials								JOURNAL OF MATERNAL-FETAL & NEONATAL MEDICINE				32	13			2249	2255				10.1080/14767058.2018.1428303							Review	JUL 3 2019	2019	Introduction: The efficacy of myo-inositol supplementation to prevent gestational diabetes onset remains controversial. We conducted a systematic review and meta-analysis to explore the influence of myo-inositol supplementation on the incidence of gestational diabetes. Methods: We search PubMed, Embase, Web of science, EBSCO, and Cochrane Library databases through November 2017 for randomized con…									16
J	Grenvik, Jessica M.; Rosenthal, Emily; Wey, Stephanie; Saccone, Gabriele; De Vivo, Valentino; De Prisco LCP, Antonietta; Delgado Garcia, Beatriz E.; Berghella, Vincenzo				Saccone, Gabriele/K-2792-2018	Saccone, Gabriele/0000-0003-0078-2113; Berghella, Vincenzo/0000-0003-2854-0239			Birthing ball for reducing labor pain: a systematic review and meta-analysis of randomized controlled trials								JOURNAL OF MATERNAL-FETAL & NEONATAL MEDICINE													10.1080/14767058.2021.1875439					JAN 2021		Review; Early Access		2021	ObjectiveMultiple factors are thought to affect a woman's sensation of pain during the process of labor. Birthing balls are round exercise balls upon which a woman sits during labor and performs different movements such as rocking back and forth and pelvic rotation. Midwives and nurses have been using birthing balls (also known as Swiss balls) to increase maternal comfort, widen the pelvic outlet…									5
J	Hughes, O.; Murphy, D. J.								Comparing second-line tests to assess fetal wellbeing in Labor: a feasibility study and pilot randomized controlled trial								JOURNAL OF MATERNAL-FETAL & NEONATAL MEDICINE				35	1			91	99				10.1080/14767058.2020.1712704					JAN 2020		Article	JAN 2 2022	2022	Objective: To explore the feasibility of conducting a randomized controlled trial (RCT) designed to compare the performance of digital fetal scalp stimulation (dFSS) and fetal blood sampling (FBS) as second-line tests of fetal wellbeing in Labor. Design: A feasibility study included 66 women who consented to both dFSS and FBS performed contemporaneously. A pilot randomized controlled trial includ…									3
J	Liu, Shudong; Li, Wenyan								Intra-arterial lidocaine for pain control after uterine artery embolization: a meta-analysis of randomized controlled trials								JOURNAL OF MATERNAL-FETAL & NEONATAL MEDICINE				35	21			4162	4167				10.1080/14767058.2020.1847079					NOV 2020		Review	NOV 2 2022	2022	IntroductionThe efficacy of intra-arterial lidocaine for pain control of uterine artery embolization remains controversial. We conduct a systematic review and meta-analysis to explore the influence of intra-arterial lidocaine versus placebo on the postoperative pain intensity of uterine artery embolization.MethodsWe searched PubMed, EMbase, Web of science, EBSCO, and Cochrane library databases th…									6
J	Ismail, Alaa M.; Abbas, Ahmed M.; Ali, Mohammed K.; Amin, Ahmed F.				Ismail, Alaa/AAD-7706-2021				撤稿声明: Peri-conceptional progesterone treatment in women with unexplained recurrent miscarriage: a randomized double-blind placebo-controlled trial (Retraction of Vol 31, Pg 388, 2018)								JOURNAL OF MATERNAL-FETAL & NEONATAL MEDICINE				33	6			1073	1073				10.1080/14767058.2019.1703527					DEC 2019		Retraction	MAR 18 2020	2020										0
J	Liu, Yangming; Shan, Nan; Yuan, Yu; Tan, Bin; Qi, Hongbo; Che, Ping				Qi, Hongbo/AAJ-5536-2020				The efficacy of enoxaparin for recurrent abortion: a meta-analysis of randomized controlled studies								JOURNAL OF MATERNAL-FETAL & NEONATAL MEDICINE				34	3			473	478				10.1080/14767058.2019.1608433					APR 2019		Review	FEB 1 2021	2021	Introduction: The efficacy of enoxaparin for recurrent abortion remains controversial. We conduct a systematic review and meta-analysis to explore the influence of enoxaparin versus placebo on recurrent abortion. Methods: We search PubMed, Embase, Web of Science, EBSCO, and Cochrane Library databases through February 2019 for randomized controlled trials (RCTs) assessing the effect of enoxaparin …									0
J	Bi, Wei Guang; Emami, Elham; Luo, Zhong-Cheng; Santamaria, Christina; Wei, Shu Qin				Luo, Zhong-Cheng/T-3882-2017	Luo, Zhong-Cheng/0000-0002-1794-1312			Effect of periodontal treatment in pregnancy on perinatal outcomes: a systematic review and meta-analysis								JOURNAL OF MATERNAL-FETAL & NEONATAL MEDICINE				34	19			3259	3268				10.1080/14767058.2019.1678142					OCT 2019		Review	OCT 2 2021	2021	Objective: To assess the effect of periodontal treatment during pregnancy on maternal, fetal and neonatal outcomes. Methods: This is a systematic review and meta-analysis of randomized controlled trials that evaluated the effect of treatment of periodontal diseases on pregnancy outcomes. Primary outcome was perinatal mortality. Secondary outcomes were maternal and neonatal morbidity. Outcomes wer…									17
J	Sherrell, Helen C.; Dunn, Liam T. B.; Horey, Dell; Flenady, Vicki; Kumar, Sailesh				; Kumar, Sailesh/M-3207-2014	Horey, Dell/0000-0001-7594-7694; Kumar, Sailesh/0000-0003-0832-4811			Women's and clinician's acceptability of participation in a hypothetical obstetric randomized controlled trial: a qualitative survey								JOURNAL OF MATERNAL-FETAL & NEONATAL MEDICINE													10.1080/14767058.2021.2020236					DEC 2021		Article; Early Access		2021	Background Involving patients and consumers in research design helps ensure relevance for those affected by the problem being investigated and can optimize recruitment to clinical trials. This is particularly important when conducting research involving pregnant women. Aims We investigated women's motivations to participate in a hypothetical randomized control trial (RCT) of a third-trimester scr…									0
J	Zhang, Yuan; Xia, Min; Weng, Shuangyan; Wang, Caixia; Yuan, Ping; Tang, Sisi								Effect of Mediterranean diet for pregnant women: a meta-analysis of randomized controlled trials								JOURNAL OF MATERNAL-FETAL & NEONATAL MEDICINE				35	24			4824	4829				10.1080/14767058.2020.1868429					DEC 2020		Review	DEC 17 2022	2022	IntroductionMediterranean diet might be a promising approach to prevent gestational diabetes mellitus. However, the results remained controversial. We conducted a systematic review and meta-analysis to explore the effect of Mediterranean diet on gestational diabetes mellitus.MethodsPubMed, EMbase, Web of science, EBSCO, and Cochrane library databases were systematically searched. Randomized contr…									7
J	Zhuo, Yunqiao; Cainuo, Shen; Chen, Yier; Sun, Bona								The efficacy of letrozole supplementation for medical abortion: a meta-analysis of randomized controlled trials								JOURNAL OF MATERNAL-FETAL & NEONATAL MEDICINE				34	9			1501	1507				10.1080/14767058.2019.1638899					JUL 2019		Article	MAY 3 2021	2021	Introduction: The efficacy of letrozole supplementation for medical abortion remains controversial. We conduct a systematic review and meta-analysis to explore the influence of letrozole supplementation for medical abortion. Methods: We searched PubMed, Embase, Web of Science, EBSCO, and Cochrane Library databases through October 2018 for randomized controlled trials (RCTs) assessing the effect o…									3
J	Jabak, Salma; Hameed, Aisha								Continuous intrapartum fetal monitoring in gestational diabetes, where is the evidence?								JOURNAL OF MATERNAL-FETAL & NEONATAL MEDICINE				35	22			4354	4357				10.1080/14767058.2020.1849117					NOV 2020		Review	NOV 17 2022	2022	Introduction: Gestational Diabetes Mellitus (GDM) is one of the commonest complications in the pregnancy. It differs in pathogenesis and complications from pre gestational diabetes (PGD), yet the choices of birth and management options for women in labor do not differ between both entities.Materials and method: We have performed literature search to find any evidence behind these recommendations …									2
J	Schiattarella, Antonio; Riemma, Gaetano; Sisti, Giovanni; Savoia, Fabiana; Rapisarda, Agnese; De Franciscis, Pasquale; Morlando, Maddalena				Schiattarella, Antonio/W-9985-2019; Sisti, Giovanni/J-1174-2014; Rapisarda, Agnese Maria Chiara/AAC-6668-2022; Riemma, Gaetano/HHC-3481-2022	Schiattarella, Antonio/0000-0003-2994-1093; Sisti, Giovanni/0000-0003-4152-0603; Savoia, Fabiana/0000-0001-5847-3837; Rapisarda, Agnese Maria Chiara/0000-0002-9560-7598			Efficacy of phloroglucinol in shortening the first stage of labor: systematic review and meta-analysis of randomized controlled trials								JOURNAL OF MATERNAL-FETAL & NEONATAL MEDICINE													10.1080/14767058.2021.1936488					JUN 2021		Review; Early Access		2021	Background Protracted labor is associated with an elevated risk of maternal and fetal complications. Results of randomized controlled trials on the efficacy in labor of phloroglucinol (PHL), a pure antispasmodic drug, are uncertain. Objectives To evaluate whether PHL is effective in shortening the first stage of labor. Search strategy MEDLINE, EMBASE, LILACS, Scopus, ClinicalTrials.gov, and the C…									2
J	Liu, Ling; Zhou, Yan; He, LiRong								Mediterranean diet for the prevention of gestational diabetes: a meta-analysis of randomized controlled trials								JOURNAL OF MATERNAL-FETAL & NEONATAL MEDICINE													10.1080/14767058.2021.1966764					OCT 2022		Review; Early Access		2022	IntroductionIt is elusive that whether that Mediterranean diet helps prevent gestational diabetes. This meta-analysis aims to study the efficacy of Mediterranean diet for gestational diabetes mellitus.MethodsWe have systematically searched PubMed, EMbase, Web of science, EBSCO and Cochrane library databases, and included randomized controlled trials (RCTs) that reported the effect of Mediterranea…									0
J	Gu, Jing; Zhu, Yong; Zhao, Jinqiu				Zhao, Jinqiu/GPF-4571-2022				The efficacy of intravenous fluid supplementation for neonatal hyperbilirubinemia: a meta-analysis of randomized controlled studies								JOURNAL OF MATERNAL-FETAL & NEONATAL MEDICINE				34	21			3580	3585				10.1080/14767058.2019.1688295					NOV 2019		Article	NOV 2 2021	2021	Introduction: The efficacy of intravenous fluid supplementation for neonatal hyperbilirubinemia remains controversial. We conduct a systematic review and meta-analysis to explore the influence of intravenous fluid supplementation on treatment efficacy of neonatal hyperbilirubinemia. Methods: We search PubMed, Embase, Web of Science, EBSCO, and Cochrane Library databases through June 2019 for rand…									3
J	Wang, Baogang; Yang, Xiaolin; Yu, Hongbo; Man, Xiaxia								The comparison of ibuprofen versus acetaminophen for blood pressure in preeclampsia: a meta-analysis of randomized controlled studies								JOURNAL OF MATERNAL-FETAL & NEONATAL MEDICINE				35	3			592	597				10.1080/14767058.2020.1720641					JUN 2020		Review	FEB 1 2022	2022	Introduction:The comparison of ibuprofen with acetaminophen for blood pressure (BP) in preeclampsia remains controversial. We conduct a systematic review and meta-analysis to compare the impact of ibuprofenversusacetaminophen on BP for preeclampsia. Methods:We search PubMed, Embase, Web of Science, EBSCO, and Cochrane Library databases through October 2019 for randomized controlled trials (RCTs) …									1
J	Miremberg, Hadas; Barber, Elad; Tamayev, Liliya; Herman, Hadas Ganer; Bar, Jacob; Kovo, Michal				Kovo, Michal/AAW-9252-2021	Barber, Elad/0000-0001-8199-5692; Kovo, Michal/0000-0002-5443-5670; Miremberg, Hadas/0000-0002-9941-0215			When is the right time to remove staples after an elective cesarean delivery?: a randomized control trial								JOURNAL OF MATERNAL-FETAL & NEONATAL MEDICINE				33	23			4004	4009				10.1080/14767058.2019.1594189					MAR 2019		Article	DEC 1 2020	2020	Objective: To determine if there are differences in scar healing and cosmetic outcome between early and late metal staples removal after cesarean delivery. Study design: Randomized controlled trial, in which patients undergoing a scheduled nonemergent cesarean delivery were randomly assigned to early staples removal versus late staples removal. Outcome assessors were blinded to group allocation. …									2
J	Ranjbaran, Mehdi				Ranjbaran, Mehdi/D-5060-2016	Ranjbaran, Mehdi/0000-0002-0313-3373			The effect of hyoscine butylbromide on the duration and progress of labor in primigravidae: a randomized controlled trial: methodological issues								JOURNAL OF MATERNAL-FETAL & NEONATAL MEDICINE				32	6			1049	1049				10.1080/14767058.2017.1395015							Letter	MAR 19 2019	2019										1
J	Walker-Pizarro, Nur; Teran, Carlos G.					Walker-Pizarro, Nur/0000-0003-2858-8531			Letter to the editor regarding the article: Probiotics for the management of neonatal hyperbilirubinemia: a systematic review of randomized controlled trial								JOURNAL OF MATERNAL-FETAL & NEONATAL MEDICINE													10.1080/14767058.2021.1929918					JUL 2021		Letter; Early Access		2021										0
J	Chu, Kelly S.; Shah, Prakesh S.; Whittle, Wendy L.; Windrim, Rory; Murph, Kellie E.				Shah, Prakesh/AAA-9884-2020; Windrim, Rory/AAC-6038-2020; Murphy, Kellie E/B-7616-2016; Windrim, Rory/ABD-6799-2021				The DUC trial: a pilot randomized controlled trial of immediate versus delayed cord clamping in preterm infants born between 24 and 32 weeks gestation								JOURNAL OF MATERNAL-FETAL & NEONATAL MEDICINE				34	24			4049	4052				10.1080/14767058.2019.1702959					DEC 2019		Article	DEC 17 2021	2021	Purpose: To determine the feasibility of a randomized controlled trial of delayed umbilical cord clamping in preterm infants. Methods: Following informed consent, women between 24 to 32 weeks gestation experiencing imminent preterm birth were randomly assigned to either an immediate cord clamping (ICC) or delayed cord clamping (DCC) group. Umbilical cord clamping directions were 0-15 s for the IC…									3
J	Bao Hongdan; Yu Pingxiang; Song Xiaoxiao; Zhou Yafen; Zhu Yuyu; Xu Xiaohong								The influence of home-based exercise on gestational diabetes: a meta-analysis of randomized controlled trials								JOURNAL OF MATERNAL-FETAL & NEONATAL MEDICINE				33	13			2300	2305				10.1080/14767058.2018.1548595							Review	JUL 2 2020	2020	Introduction: The impact of home-based exercise for gestational diabetes remains controversial. We conduct a systematic review and meta-analysis to explore the influence of home-based exercise on glycemic control for gestational diabetes. Methods: We search PubMed, Embase, Web of Science, EBSCO, and Cochrane Library databases through April 2018 for randomized controlled trials (RCTs) assessing th…									3
J	Maged, Ahmed				Maged, Ahmed/B-2153-2019	Maged, Ahmed/0000-0001-7398-474X			Reply to: The effect of hyoscine butylbromide on the duration and progress of labor in primigravidae: a randomized controlled trial: methodological issues								JOURNAL OF MATERNAL-FETAL & NEONATAL MEDICINE				32	6			1020	1021				10.1080/14767058.2017.1396030							Letter	MAR 19 2019	2019										0
J	Maged, Ahmed M.; Kamel, Hany H.; Sanad, Ahmad S.; Mahram, Ahmad E.; AbdAllah, Ameer A.; Elkhateeb, Reham; Bhaa, Haitham A.; Hussein, Eman A.; Essam, Aimy; Ibrahim, Safaa				abdallah, ameer/D-7326-2015; Maged, Ahmed/B-2153-2019; kamel, hany/AFL-4102-2022	Maged, Ahmed/0000-0001-7398-474X; kamel, hany/0000-0001-7946-1675; ahmed abdallah, ameer/0000-0002-4369-6226			The value of amniopatch in pregnancies associated with spontaneous preterm premature rupture of fetal membranes: a randomized controlled trial								JOURNAL OF MATERNAL-FETAL & NEONATAL MEDICINE				34	2			267	273				10.1080/14767058.2019.1605348							Article	JAN 17 2021	2021	Objective: To evaluate the efficacy and safety of amniopatch in pregnancies associated with spontaneous preterm premature rupture of fetal membranes (PPROM). Methods: A randomized controlled trial that involved 100 women diagnosed with PPROM between 24 and 34 weeks of gestational age. Participants were randomized equally into two groups. Group I in which amniopatch was done in addition to the rou…									7
J	Garg, Bhawan Deep; Bansal, Anju; Kabra, Nandkishor S.								Role of selenium supplementation in prevention of late onset sepsis among very low birth weight neonates: a systematic review of randomized controlled trials								JOURNAL OF MATERNAL-FETAL & NEONATAL MEDICINE				32	24			4159	4165				10.1080/14767058.2018.1481039							Review	DEC 17 2019	2019	Background: Neonatal sepsis is one of the most common causes of neonatal morbidity and mortality. Selenium has antioxidant and immune-modulating properties. Aim: The aim of this systematic review is to evaluate role of selenium supplementation in the prevention of late onset sepsis (LOS) among very low birth weight (VLBW) neonates. Methods: We searched literature for this review by searching the …									4
J	De Angelis, Carlo; Di Stadio, Arianna; Vitale, Silvia; Saccone, Gabriele; De Angelis, Maria Chiara; Zizolfi, Brunella; Di Spiezio Sardo, Attilio				; Saccone, Gabriele/K-2792-2018	Zizolfi, Brunella/0000-0002-3409-7504; Saccone, Gabriele/0000-0003-0078-2113; Di Spiezio Sardo, Attilio/0000-0001-6485-5735			Use of calendula ointment after episiotomy: a randomized clinical trial								JOURNAL OF MATERNAL-FETAL & NEONATAL MEDICINE				35	10			1860	1864				10.1080/14767058.2020.1770219					MAY 2020		Article	MAY 19 2022	2022	Objective:Episiotomy is associated with an increased risk of postpartum pain, bleeding, and dyspareunia. The hypothesis of this trial was that in women with singleton pregnancy, and spontaneous labor at term, use of calendula ointment would reduce pain after episiotomy. Methods:This was a single-center parallel group randomized trial of women with singleton pregnancies and spontaneous labor at te…									2
J	Xu, Jiang; Ye, Shandong								Influence of low-glycemic index diet for gestational diabetes: a meta-analysis of randomized controlled trials								JOURNAL OF MATERNAL-FETAL & NEONATAL MEDICINE				33	4			687	692				10.1080/14767058.2018.1497595							Review	2020	2020	Background: Low-glycemic index (GI) diet might be beneficial for gestational diabetes. However, the results remained controversial. We conducted a systematic review and meta-analysis to explore the influence of low-GI diet on gestational diabetes.Methods: PubMed, EMbase, Web of Science, EBSCO, and Cochrane library databases were systematically searched. Randomized controlled trials (RCTs) assessi…									8
J	Garg, Bhawan Deep; Kabra, Nandkishor S.; Balasubramanian, Haribalakrishna								Role of massage therapy on reduction of neonatal hyperbilirubinemia in term and preterm neonates: a review of clinical trials								JOURNAL OF MATERNAL-FETAL & NEONATAL MEDICINE				32	2			301	309				10.1080/14767058.2017.1376316							Review	JAN 17 2019	2019	Background: Neonatal hyperbilirubinemia (NNH) is one of the leading causes of admissions in nursery throughout the world. It affects approximately 2.4-15% of neonates during the first 2 weeks of life. Aims: To evaluate the role of massage therapy for reduction of NNH in both term and preterm neonates. Method: The literature search was done for various randomized control trials (RCTs) by searching…									7
J	Li, Xiujuan; Zhao, Jinqiu				Zhao, Jinqiu/GPF-4571-2022; li, xiu/GXV-1745-2022				The influence of zinc supplementation on metabolic status in gestational diabetes: a meta-analysis of randomized controlled studies								JOURNAL OF MATERNAL-FETAL & NEONATAL MEDICINE				34	13			2140	2145				10.1080/14767058.2019.1659769					SEP 2019		Article	JUL 3 2021	2021	Introduction: Zinc supplementation has emerged as an important approach to improve metabolic status in gestational diabetes. However, its use has not been well established. We conduct a systematic review and meta-analysis to evaluate the efficacy of zinc supplementation to improve metabolic status for gestational diabetes. Methods: PubMed, Embase, and the Cochrane Central Register of Controlled T…									4
J	Zhang, Min; Wang, Lili; Wang, Yang; Tang, Jiulai				wang, lili/HDL-7210-2022				The influence of massage on neonatal hyperbilirubinemia: a meta-analysis of randomized controlled trials								JOURNAL OF MATERNAL-FETAL & NEONATAL MEDICINE				32	18			3109	3114				10.1080/14767058.2018.1455183							Review	SEP 17 2019	2019	Introduction: The efficacy of massage to treat neonatal hyperbilirubinemia remains controversial. We conducted a systematic review and meta-analysis to explore the influence of massage on the neonatal hyperbilirubinemia.Methods: We search PubMed, Embase, Web of science, EBSCO, and Cochrane Library databases through November 2017 for randomized controlled trials (RCTs) assessing the effect of mass…									3
J	Pergialiotis, Vasilios; Bellos, Ioannis; Vrachnis, Nikolaos; Papantoniou, Nikolaos; Loutradis, Dimitrios; Daskalakis, George				Bellos, I./AAD-7344-2020; Pergialiotis, Vasilios/H-3772-2019	Bellos, I./0000-0001-5088-5458; Pergialiotis, Vasilios/0000-0003-4510-1633			Early versus delayed oxytocin infusion following amniotomy for induction of labor: a meta-analysis of randomized controlled trials								JOURNAL OF MATERNAL-FETAL & NEONATAL MEDICINE													10.1080/14767058.2021.1872535					JAN 2021		Review; Early Access		2021	BackgroundOxytocin infusion prior to confirmation of delay in labor is discouraged by the World Health Organization. However, evidence from the Cochrane library seems to support early amniotomy and oxytocin to reduce the rates of cesarean sections (CS).ObjectivesTo investigate differences in mode of delivery among parturient receiving early versus delayed oxytocin infusion following amniotomy as …									0
J	Care, A.; Jackson, R.; O'Brien, E.; Leigh, S.; Cornforth, C.; Haycox, A.; Whitworth, M.; Lavender, T.; Alfirevic, Z.				Care, Angharad/AAY-1901-2021; Lavender, Tina/B-1211-2011	Cornforth, Christine/0000-0002-6047-8634; Lavender, Tina/0000-0003-1473-4956; Care, Angharad/0000-0003-2131-0406			Cervical cerclage, pessary, or vaginal progesterone in high-risk pregnant women with short cervix: a randomized feasibility study								JOURNAL OF MATERNAL-FETAL & NEONATAL MEDICINE				34	1			49	57				10.1080/14767058.2019.1588245							Article	JAN 2 2021	2021	Objective: To assess feasibility for a definitive randomized controlled trial (RCT) comparing three treatments for short cervix in a population at high risk for spontaneous preterm birth (sPTB) over a 1-year period.Design: Three arm, open label feasibility randomized clinical study.Methods: Women with singleton pregnancy with risk factors for sPTB (history of sPTB or prelabor premature rupture of…									2
J	Panaitescu, Anca M.; Roberge, Stephanie; Nicolaides, Kypros H.				Panaitescu, Anca M/Y-7332-2018	Panaitescu, Anca M/0000-0002-9213-6735; Nicolaides, Kypros/0000-0003-1266-0711			Chronic hypertension: effect of blood pressure control on pregnancy outcome								JOURNAL OF MATERNAL-FETAL & NEONATAL MEDICINE				32	5			857	863				10.1080/14767058.2017.1390742							Article	MAR 4 2019	2019	Objective: To examine whether in patients with CH and mild to moderate hypertension the level of control of blood pressure during pregnancy has a beneficial or adverse effect on the risk of PE or SGA. Methods: We performed a systematic review and meta-analysis of randomized controlled trials of patients with mild to moderate CH in pregnancy that reported the impact of different levels of control …									17
J	Garg, Bhawan Deep; Bansal, Anju; Kabra, Nandkishor S.								Role of vitamin A supplementation in prevention of bronchopulmonary dysplasia in extremely low birth weight neonates: a systematic review of randomized trials								JOURNAL OF MATERNAL-FETAL & NEONATAL MEDICINE				32	15			2608	2615				10.1080/14767058.2018.1441282							Review	AUG 3 2019	2019	Background: Bronchopulmonary dysplasia (BPD) is one of the most common consequence of extreme prematurity (<28 weeks of gestation). BPD affects approximately 55% of extremely low birth weight (ELBW) neonates. Aims: The aim of this systematic review is to evaluate the role of vitamin A supplementation in prevention of BPD in ELBW neonates. Method: The literature search was done for various randomi…									12
J	Gao, Li; Lin, Liyuan; Shan, Nan; Ren, Chun-Yan; Long, Xin; Sun, Yu-Han; Wang, Lan								The impact of omega-3 fatty acid supplementation on glycemic control in patients with gestational diabetes: a systematic review and meta-analysis of randomized controlled studies								JOURNAL OF MATERNAL-FETAL & NEONATAL MEDICINE				33	10			1767	1773				10.1080/14767058.2018.1526916							Review	MAY 18 2020	2020	Background: Omega-3 fatty acid supplementation shows some treatment efficacy for gestational diabetes. This systematic review and meta-analysis is conducted to investigate the efficacy of omega-3 fatty acid supplementation for glycemic control in patients with gestational diabetes. Methods: The databases including PubMed, Embase, Web of science, EBSCO, and Cochrane Library databases are systemati…									12
J	Corsi, Daniel J.; Gaudet, Laura M.; El-Chaar, Darine; White, Ruth Rennicks; Rybak, Natalie; Harvey, Alysha; Muldoon, Katerine; Wen, Shi Wu; Walker, Mark				Corsi, Daniel J/S-4689-2018	Corsi, Daniel J/0000-0001-7063-3354; Wen, Shi Wu/0000-0002-7227-0283; El-Chaar, Darine/0000-0002-8266-0242			Effect of high-dose folic acid supplementation on the prevention of preeclampsia in twin pregnancy								JOURNAL OF MATERNAL-FETAL & NEONATAL MEDICINE				35	3			503	508				10.1080/14767058.2020.1725882					FEB 2020		Article	FEB 1 2022	2022	Objective: To determine the efficacy of high-dose folic acid for the prevention of preeclampsia in twin pregnancies. Methods: Secondary analysis of a randomized controlled trial in 70 obstetrical sites in Argentina, Australia, Canada, Jamaica, and the UK between 2011 and 2015. Eligible women pregnant with twins who were aged 18 y or older and between 8 and 16 completed weeks' gestation were rando…									3
J	Hussein, Ahmed M.; Dakhly, Dina Mohamed Refaat; Raslan, Ayman N.; Kamer, Ahmed; Hafeez, Ali Abdel; Moussa, Manal; Hosny, Ahmed Samir; Momtaz, Mohamed				Momtaz, Mohamed/ABC-2384-2020; Hussein, Ahmed M./AAV-9852-2020	Hussein, Ahmed M./0000-0002-0003-2366; Hosny, Ahmed Samir/0000-0001-7706-0982; Kamel ElDesouky, Ahmed/0000-0003-3296-3736; Momtaz, Mohamed M./0000-0001-5351-3174			The role of prophylactic internal iliac artery ligation in abnormally invasive placenta undergoing caesarean hysterectomy: a randomized control trial								JOURNAL OF MATERNAL-FETAL & NEONATAL MEDICINE				32	20			3386	3392				10.1080/14767058.2018.1463986							Article	OCT 18 2019	2019	Objective: To identify the role of bilateral internal iliac artery (IIA) ligation on reducing blood loss in abnormally invasive placenta (AIP) undergoing caesarean hysterectomy. Methods: In this parallel-randomized control trial, 57 pregnant females with ultrasound features suggestive of AIP were enrolled. They were randomized into two groups; IIA group (n = 29 cases) performed bilateral IIA liga…									54
J	Eke, Ahizechukwu C.; Drnec, Sheila; Buras, Andrea; Woo, Joanna; Martin, Denny; Roth, Steven				AHIZECHUKWU EKE, MPH/ABE-8463-2020	Buras, Andrea L/0000-0001-9735-2798; Eke, MD PhD, Ahizechukwu C./0000-0002-0070-9840			Intrauterine cleaning after placental delivery at cesarean section: a randomized controlled trial								JOURNAL OF MATERNAL-FETAL & NEONATAL MEDICINE				32	2			236	242				10.1080/14767058.2017.1378322							Article	JAN 17 2019	2019	Objective: The objective of this study is to evaluate whether omission of intrauterine cleaning increases intraoperative and postoperative complications among women who deliver via cesarean section. Methods: We randomized 206 women undergoing primary elective cesarean deliveries to intrauterine cleaning or omission of cleaning. Postpartum endomyometritis rates across groups were the primary outco…									5
J	Vigil-De Gracia, Paulino; Ludmir, Jack				VIGIL-DE GRACIA, Paulino/U-8623-2019	VIGIL-DE GRACIA, Paulino/0000-0002-1494-3654			Conservative management of early-onset severe preeclampsia: comparison between randomized and observational studies a systematic review								JOURNAL OF MATERNAL-FETAL & NEONATAL MEDICINE				35	16			3182	3189				10.1080/14767058.2020.1814249					SEP 2020		Review	AUG 18 2022	2022	Objective To compare maternal and perinatal outcomes between randomized trials and observational studies in which conservative management was performed for more than 48 h in patients with early-onset severe preeclampsia. Methodology We searched PubMed, LILACS, Cochrane and Google Scholar. The studies were divided in two groups: randomized and observational studies, from 1990 to 2018 that included…									0
J	Ramaswamy, Viraraghavan Vadakkencherry				Viraraghavan, VR/ABC-6885-2021	Viraraghavan, VR/0000-0001-7092-3597			A randomized controlled trial comparing the effect of fortification of human milk with an infant formula powder versus unfortified human milk on the growth of preterm very low birth weight infants								JOURNAL OF MATERNAL-FETAL & NEONATAL MEDICINE				33	21			3719	3719				10.1080/14767058.2019.1580260							Letter	NOV 1 2020	2020										0
J	Sridharan, Kannan; Sivaramakrishnan, Gowri				Sridharan, Kannan/S-9300-2019; Sivaramakrishnan, Gowri/AAA-1867-2020; Sridharan, Kannan/AAO-1715-2021	Sridharan, Kannan/0000-0003-3811-6503; Sivaramakrishnan, Gowri/0000-0002-5877-205X; Sridharan, Kannan/0000-0003-3811-6503			Interventions for treating hyperemesis gravidarum: a network meta-analysis of randomized clinical trials								JOURNAL OF MATERNAL-FETAL & NEONATAL MEDICINE				33	8			1405	1411				10.1080/14767058.2018.1519540							Article	APR 17 2020	2020	Background: Several interventions were explored in clinical trials for treating hyperemesis gravidarum (HG). The present study is a network meta-analysis of such interventions. Methods: Electronic databases were searched for appropriate randomized clinical trials comparing interventions for treatment of patients with HG. Control of HG symptoms was the primary outcome and emetic episodes, hospital…									16
J	Hamidi, Odessa; Quist-Nelson, Johanna; Xodo, Serena; Berghella, Vincenzo				Xodo, Serena/HHZ-0767-2022	Xodo, Serena/0000-0001-9756-0511; Berghella, Vincenzo/0000-0003-2854-0239			Membrane sweeping in patients planning a trial of labor after cesarean: a systematic review and meta-analysis of randomized controlled trials								JOURNAL OF MATERNAL-FETAL & NEONATAL MEDICINE				33	18			3103	3110				10.1080/14767058.2019.1569612							Review	SEP 16 2020	2020	Background:Membrane sweeping has been shown to reduce time to the onset of labor in women at term but the effects of membrane sweeping in women with a prior cesarean delivery are largely unknown. Objective:To determine the effects of membrane sweeping on promoting labor in patients undergoing a trial of labor after cesarean. Study design:Searches were performed in Medline, Ovid, Scopus, ClinicalT…									2
J	Li, Peipei; Zheng, Xiaodong; Wu, Yumin; Peng, Jiwen								The efficacy of parecoxib for pain control after hysterectomy: a meta-analysis of randomized controlled studies								JOURNAL OF MATERNAL-FETAL & NEONATAL MEDICINE				34	21			3488	3495				10.1080/14767058.2019.1685972					DEC 2019		Article	NOV 2 2021	2021	Introduction: The efficacy of parecoxib for pain control after hysterectomy remains controversial. We conduct a systematic review and meta-analysis to explore the influence of parecoxib versus placebo on pain intensity after hysterectomy. Methods: We search PubMed, Embase, Web of Science, EBSCO, and Cochrane Library databases through March 2019 for randomized controlled trials (RCTs) assessing th…									2
J	Della Corte, Luigi; Saccone, Gabriele; Locci, Mariavittoria; Carbone, Luigi; Raffone, Antonio; Giampaolino, Pierluigi; Ciardulli, Andrea; Berghella, Vincenzo; Zullo, Fulvio				Della Corte, Luigi/AAB-3965-2021; Raffone, Antonio/AAA-4943-2019; Saccone, Gabriele/K-2792-2018; Carbone, Luigi/AAV-8998-2021	Della Corte, Luigi/0000-0002-0584-2181; Raffone, Antonio/0000-0001-5443-2333; Saccone, Gabriele/0000-0003-0078-2113; Carbone, Luigi/0000-0002-2127-1876			Tranexamic acid for treatment of primary postpartum hemorrhage after vaginal delivery: a systematic review and meta-analysis of randomized controlled trials								JOURNAL OF MATERNAL-FETAL & NEONATAL MEDICINE				33	5			869	874				10.1080/14767058.2018.1500544							Review	MAR 3 2020	2020	Background: Postpartum hemorrhage (PPH) is responsible for about 25% of maternal deaths worldwide. Antifibrinolytic agents, mainly tranexamic acid (TXA), have been demonstrated to reduce blood loss in patients with established PPH. Objective: The aim of this meta-analysis of randomized controlled trials (RCTs) was to evaluate the effectiveness of TXA administration in women with established prima…									19
J	Jiang, Lan; Gao, Chenlin; Yan, Peijun; Chen, Pan; Jiang, Chunxia; Xu, Yong; Chen, Muhu								Omega-3 fatty acids plus vitamin for women with gestational diabetes or prediabetes: a meta-analysis of randomized controlled studies								JOURNAL OF MATERNAL-FETAL & NEONATAL MEDICINE				35	16			3135	3142				10.1080/14767058.2020.1814239					SEP 2020		Review	AUG 18 2022	2022	Introduction Omega-3 fatty acids plus vitamin (e.g. vitamin D and E) may be beneficial to treat gestational diabetes mellitus (GDM), and we aimed to study the influence of omega-3 fatty acids plus vitamin versus placebo on the treatment efficacy of GDM. Methods We searched the databases including PubMed, Embase, and the Cochrane Central Register of Controlled Trials, and randomized controlled tri…									5
J	Latif, Rabia				Latif, Rabia/AAD-9024-2021	, Rabia Latif/0000-0001-6489-5809			Maternal and fetal effects of chocolate consumption during pregnancy: a systematic review								JOURNAL OF MATERNAL-FETAL & NEONATAL MEDICINE				32	17			2915	2927				10.1080/14767058.2018.1449200							Review	SEP 2 2019	2019	Objectives: The purpose of this review is to explore the effects of chocolate consumption during pregnancy on fetus and mother herself.Methods: Randomized controlled trials/quasi-experimental/observational/controlled before and after studies involving chocolate/cocoa/cacao consumption (irrespective of type or dose, composition, exposure period, and method of administration) among pregnant women/a…									18
J	Norris, Tom; Souza, Renato; Xia, Yinyin; Zhang, Ting; Rowan, Angela; Gallier, Sophie; Zhang, Hua; Qi, Hongbo; Baker, Philip				Souza, Renato T/G-4205-2017; Qi, Hongbo/AAJ-5536-2020; Gallier, Sophie/ABE-2108-2020	Souza, Renato T/0000-0002-9075-9269; Gallier, Sophie/0000-0001-6940-5549			Effect of supplementation of complex milk lipids in pregnancy on fetal growth: results from the Complex Lipids in Mothers and Babies (CLIMB) randomized controlled trial								JOURNAL OF MATERNAL-FETAL & NEONATAL MEDICINE				34	20			3313	3322				10.1080/14767058.2019.1683539					NOV 2019		Article	OCT 18 2021	2021	Background: Gangliosides (GAs) are important for neuronal function and development of the brain, accumulating rapidly in the fetal brain during the last trimester of pregnancy. No study in humans has investigated whether maternal supplementation of GAs during pregnancy has an effect on fetal growth, particularly of the head circumference. Objective: To evaluate the effect of maternal dietary supp…									8
J	Leibel, Sandra L.; Castro, Marina; McBride, Tammy; Hassall, Kelly; Sarmiento, Karla; Ye, Xiang Y.; Shah, Vibhuti					Ye, Xiang Y./0000-0003-2583-6974			Comparison of Continuous positive airway pressure versus High flow nasal cannula for Oral feeding Preterm infants (CHOmP): randomized pilot study								JOURNAL OF MATERNAL-FETAL & NEONATAL MEDICINE				35	5			951	957				10.1080/14767058.2020.1735339					MAR 2020		Article	MAR 4 2022	2022	Objective: To assess the feasibility of conducting a study comparing nasal continuous positive airway pressure (nCPAP) or heated, humidified, high flow nasal cannula (HHHFNC) on oral feeding in preterm infants. Study design: Randomized controlled pilot study in a level III NICU, of infants' born <= 28 degrees(/7) weeks who at 34 degrees(/7) weeks post menstrual age (PMA) were dependent on noninva…									3
J	Saccone, Gabriele; Khalifeh, Adeeb; Al-Kouatly, Huda B.; Sendek, Kerri; Berghella, Vincenzo				Saccone, Gabriele/K-2792-2018	Saccone, Gabriele/0000-0003-0078-2113; Berghella, Vincenzo/0000-0003-2854-0239			Screening for gestational diabetes mellitus: one step versus two step approach. A meta-analysis of randomized trials								JOURNAL OF MATERNAL-FETAL & NEONATAL MEDICINE				33	9			1616	1624				10.1080/14767058.2018.1519543							Review	MAY 2 2020	2020	Objective: Worldwide controversy exists regarding the best approach and criteria for gestational diabetes mellitus (GDM) screening and diagnosis. The aim of this systematic review and meta-analysis of randomized trials was to assess the incidence of maternal and neonatal outcomes comparing the one step with the two step approach for the diagnosis of GDM. Methods: Electronic databases were searche…									17
J	Zayed, Mohamed A.; Fouda, Usama M.; Elsetohy, Khaled A.; Zayed, Shereef M.; Hashem, Ahmed T.; Youssef, Mohamed A.				Al-Inany, Hesham/AAF-1089-2020; youssef, mohamed M/L-3668-2013	youssef, mohamed M/0000-0002-0320-0492; Elsetohy, Khaled/0000-0001-6857-0868; Fouda, Usama/0000-0002-5002-4188			Barbed sutures versus conventional sutures for uterine closure at cesarean section; a randomized controlled trial								JOURNAL OF MATERNAL-FETAL & NEONATAL MEDICINE				32	5			710	717				10.1080/14767058.2017.1388368							Article	MAR 4 2019	2019	Introduction: The aim of this randomized control trial was to compare the operative data and the early postoperative outcomes of cesarean sections in which the uterine incision was closed with a barbed suture (STRATAFIX (TM) Spiral PDO Knotless Tissue Control Device, SXPD2B405, Ethicon Inc.) with those of cesarean sections in which the uterine incision was closed with a conventional smooth suture…									17
J	Ghanbari-Homayi, Solmaz; Hasani, Sonia; Meedya, Shahla; Jafarabadi, Mohammad Asghari; Mirghafourvand, Mojgan				Ghanbari-Homayi, Solmaz/P-1291-2017; Mirghafourvand, Mojgan/AAW-3741-2020; Mirghafourvand, Mojgan/G-3878-2015; Asghari Jafarabadi, Mohammmad/A-7478-2017; Meedya, Shahla/G-9244-2018	Ghanbari-Homayi, Solmaz/0000-0001-5105-9828; Mirghafourvand, Mojgan/0000-0001-8360-4309; Asghari Jafarabadi, Mohammmad/0000-0003-3284-9749; Meedya, Shahla/0000-0003-4022-3324			Nonpharmacological approaches to improve women's childbirth experiences: a systematic review and meta-analysis								JOURNAL OF MATERNAL-FETAL & NEONATAL MEDICINE				34	3			479	491				10.1080/14767058.2019.1608434					APR 2019		Review	FEB 1 2021	2021	Background: Childbirth is considered a significant experience in women's life. Different models of care and interventions without pharmacological approaches have been used to enhance women's positive childbirth experiences, but the most effective interventions have not been clearly identified. Objective: To assess the effectiveness of nonpharmacological approaches in improving women's childbirth …									10
J	Deshmukh, Janki; Deshmukh, Mangesh; Patole, Sanjay					Deshmukh, Mangesh/0000-0002-7485-4776			Probiotics for the management of neonatal hyperbilirubinemia: a systematic review of randomized controlled trials								JOURNAL OF MATERNAL-FETAL & NEONATAL MEDICINE				32	1			154	163				10.1080/14767058.2017.1369520							Article	JAN 2 2019	2019	Background: Neonatal jaundice requiring phototherapy is associated with significant socioeconomic burden including hospital readmission, prolonged hospital stay, and separation of the baby from mother. Objectives: To assess the efficacy and safety of probiotics in reducing the need for phototherapy and its duration in neonatal hyperbilirubinemia. Methods: A systematic review of randomized control…									21
J	Yilmaz, Muge; Aykut, Mualla								The effect of breastfeeding training on exclusive breastfeeding: a randomized controlled trial								JOURNAL OF MATERNAL-FETAL & NEONATAL MEDICINE				34	6			925	932				10.1080/14767058.2019.1622672					JUL 2019		Article	MAR 19 2021	2021	Introduction: Although exclusive breastfeeding is very beneficial for children's and mothers' health, a limited number of infants are exclusively breastfed for 6 months. Aim: This randomized controlled intervention study aims to determine the effect of breastfeeding training on mothers' knowledge, behaviors, and exclusive breastfeeding for 6 months. Materials and methods: The participants were se…									6
J	Vernekar, Sunil S.; Goudar, Swati S.; Metgud, Mrityunjay; Pujar, Yeshita, V; Somannavar, Manjunath S.; Piaggio, Gilda; Carvalho, Jose Ferreira D. E.; Revankar, Amit; Althabe, Fernando; Widmer, Mariana; Gulmezoglu, Ahmet Metin; Goudar, Shivaprasad S.				Vernekar, Sunil/AAD-5489-2020; Somannavar, Manjunath S/Q-3614-2019	Vernekar, Sunil/0000-0002-0635-8041; Somannavar, Manjunath S/0000-0002-8871-5072			Effect of heat stable carbetocin vs oxytocin for preventing postpartum haemorrhage on post delivery hemoglobin-a randomized controlled trial.								JOURNAL OF MATERNAL-FETAL & NEONATAL MEDICINE													10.1080/14767058.2021.2001799					NOV 2021		Article; Early Access		2021	Objective To compare the effect of heat-stable carbetocin 100 mu g IM versus oxytocin 10 IU IM on post-delivery hemoglobin level. Setting Hospital based study in Southern India. Population Women delivering vaginally who were enrolled in the WHO CHAMPION trial in a single facility in India. WHO CHAMPION Trial was a randomized, double-blind, noninferiority trial comparing intramuscular injections o…									0
J	Sklar, Julie; Pyle, Laura; Snell-Bergeon, Janet K.; Garcetti, Rachel; Joshee, Prakriti; Demmitt, Jamie K.; Polsky, Sarit					Polsky, Sarit/0000-0002-7602-0396			Glycemic variability and indices of glycemic control among pregnant women with type 1 diabetes (T1D) based on the use of continuous glucose monitoring share technology								JOURNAL OF MATERNAL-FETAL & NEONATAL MEDICINE													10.1080/14767058.2021.2008895					DEC 2021		Article; Early Access		2021	Background Pregnancies complicated by type 1 diabetes (T1D) experience high levels of glycemic variability, which may be associated with adverse maternal and neonatal outcomes. Therefore, strategies that help pregnant women with T1D manage their glycemic control are of great interest. Methods We examined associations with or without remote monitoring of Continuous Glucose Monitor (CGM) data by fr…									1
J	Shehata, Nesreen A. A.; Ali, Hamada A. A.; Fahim, Ashraf S.; Katta, Maha A.; Hussein, Gaber K.				Shehata, Nesreen/AAT-2540-2020				Addition of sildenafil citrate for treatment of severe intrauterine growth restriction: a double blind randomized placebo controlled trial								JOURNAL OF MATERNAL-FETAL & NEONATAL MEDICINE				33	10			1631	1637				10.1080/14767058.2018.1523892							Article	MAY 18 2020	2020	Background: Severe intrauterine growth restriction complicates approximately 0.4% of the pregnancies. It increases the risk of perinatal morbidity and mortality. Subjects and methods: A double blind placebo controlled trial was conducted in Beni Suef University hospitals during 2017. It included 46 pregnant women with severe intrauterine growth restriction. Women were randomly allocated into two …									5
J	Gimovsky, Alexis C.; Phillips, Jaclyn M.; Amero, Molly; Levine, Jordan; Berghella, Vincenzo					Berghella, Vincenzo/0000-0003-2854-0239; Gimovsky, Alexis/0000-0002-9358-8995			Prolonged second stage effect on pelvic floor dysfunction: a follow up survey to a randomized controlled trial								JOURNAL OF MATERNAL-FETAL & NEONATAL MEDICINE													10.1080/14767058.2021.1887122					FEB 2021		Article; Early Access		2021	Background: Pelvic floor dysfunction is a group of disorders that can significantly impact quality of life due to persistent urinary and anal incontinence. Data evaluating the effect of prolonged second stage of labor and postpartum pelvic floor dysfunction is heterogenous and limited.Objective: To evaluate whether extending the length of labor in nulliparous women with prolonged second stage aff…									1
J	Saccone, Gabriele; Caissutti, Claudia; Khalifeh, Adeeb; Meltzer, Sara; Scifres, Christina; Simhan, Hyagriv N.; Kelekci, Sefa; Sevket, Osman; Berghella, Vincenzo				Caissutti, Claudia/AAC-8831-2020; Saccone, Gabriele/K-2792-2018	Saccone, Gabriele/0000-0003-0078-2113; Berghella, Vincenzo/0000-0003-2854-0239			One step versus two step approach for gestational diabetes screening: systematic review and meta-analysis of the randomized trials								JOURNAL OF MATERNAL-FETAL & NEONATAL MEDICINE				32	9			1547	1555				10.1080/14767058.2017.1408068							Review	MAY 3 2019	2019	Introduction: To compare both the prevalence of gestational diabetes mellitus (GDM) as well as maternal and neonatal outcomes by either the one-step or the two-step approaches. Material and methods: Electronic databases were searched from their inception until June 2017. We included all randomized controlled trials (RCTs) comparing the one-step with the two-step approaches for the screening and d…									15
J	Sparice, Stefania; Giampaolino, Pierluigi; Sansone, Anna; Saccone, Gabriele; Berghella, Vincenzo; Di Carlo, Costantino				Saccone, Gabriele/K-2792-2018	Saccone, Gabriele/0000-0003-0078-2113; Di Carlo, Costantino/0000-0002-4119-9824			Efficacy of methylergometrine during the early puerperium: a randomized double-blind placebo-controlled clinical trial								JOURNAL OF MATERNAL-FETAL & NEONATAL MEDICINE				33	10			1744	1748				10.1080/14767058.2018.1529750							Article	MAY 18 2020	2020	Objective: To determine if oral methylergometrine administration during the first 10 d following spontaneous vaginal delivery has any beneficial effect on the increase of hemoglobin levels. Methods: This was a parallel group double-blind placebo-controlled clinical trial conducted at single center university hospital in Italy. Participants were puerperal women, who delivered singleton gestation w…									1
J	Sharma, Deepak; Kaur, Amandeep; Farahbakhsh, Nazanin; Agarwal, Sunil								To compare nasal mask with binasal prongs in delivering continuous positive airway pressure for reducing need of invasive ventilation: randomized controlled trial								JOURNAL OF MATERNAL-FETAL & NEONATAL MEDICINE				34	12			1890	1896				10.1080/14767058.2019.1651272					AUG 2019		Article	JUN 18 2021	2021	Aims: To compare nasal mask with binasal prongs in delivering bubble continuous positive airway pressure (CPAP) for reducing need of invasive ventilation in VLBW infants: randomized controlled trial. Methods: In this randomized control trial 178 infants were enrolled, 90 were randomized to nasal mask group and 88 to nasal prong group for delivering bubble CPAP. Preterm neonates between 26 and 32 …									2
J	Mazzoni, Sara; Hill, Pamela; Briggs, Ariel; Barbier, Kate; Cahill, Alison; Macones, George; Colditz, Graham; Tuuli, Methodius; Carter, Ebony				Colditz, Graham/A-3963-2009	Colditz, Graham/0000-0002-7307-0291			The effect of group prenatal care for women with diabetes on social support and depressive symptoms: a pilot randomized trial								JOURNAL OF MATERNAL-FETAL & NEONATAL MEDICINE				33	9			1505	1510				10.1080/14767058.2018.1520832							Article	MAY 2 2020	2020	Objective: To measure the impact of group prenatal care (GPC) on diabetes-specific peer support and depressive symptoms in women with pregnancies complicated by diabetes. Materials and methods: This is a planned secondary analysis of a two-center pilot randomized controlled trial conducted at Denver health (DH) and Washington University in St. Louis (WU) including Spanish (DH) or English (WU) spe…									10
J	Abbas, Ahmed M.				Abbas, Ahmed/H-5235-2019	Abbas, Ahmed/0000-0002-2359-2729			Hyoscine butylbromide and progress of labor in primigravidae: methodological concerns Re: Maged AM, Mosaad M, AbdelHak A, Kotb MM, Salem MM. The effect of hyoscine butylbromide on the duration and progress of labor in primigravidae. A randomized controlled trial. J Matern Fetal Neonatal Med. 2017. [Epub ahead of print]. [doi:10.1080/14767058.2017.1359828].								JOURNAL OF MATERNAL-FETAL & NEONATAL MEDICINE				32	5			876	876				10.1080/14767058.2017.1381685							Letter	MAR 4 2019	2019										0
J	Gerli, Sandro; Della Morte, Chiara; Ceccobelli, Margherita; Mariani, Monica; Favilli, Alessandro; Leonardi, Lucio; Lanti, Alessandro; Iannitti, Rossana G.; Fioretti, Bernard				Favilli, Alessandro/B-5269-2011	Favilli, Alessandro/0000-0002-1556-0962; GERLI, Sandro Francesco/0000-0003-1082-3062			Biological and clinical effects of a resveratrol-based multivitamin supplement on intracytoplasmic sperm injection cycles: a single-center, randomized controlled trial								JOURNAL OF MATERNAL-FETAL & NEONATAL MEDICINE													10.1080/14767058.2021.1958313					JUL 2021		Article; Early Access		2021	Background Resveratrol display's positive effects on follicle growth and development in preclinical studies while there is scantly information from clinical trials. The aim of this study was to evaluate the biological and clinical impact of a resveratrol-based multivitamin supplement on intracytoplasmatic sperm injection (ICSI) cycles. Methods A randomized, single-center controlled trial conducte…									2
J	Liu, Jing; Song, Guang; Meng, Tao; Ji, Lu					Liu, Jing/0000-0002-6730-9198; Song, Guang/0000-0002-5459-6247			Foley catheter with simultaneous oxytocin on labor induction: a meta-analysis of randomized controlled trials								JOURNAL OF MATERNAL-FETAL & NEONATAL MEDICINE				32	19			3168	3175				10.1080/14767058.2018.1459551							Article	OCT 2 2019	2019	Objective: It is unclear that whether Foley catheter with simultaneous oxytocin could improve the efficacy of induction outcome. Method: To conduct a meta-analysis of randomized controlled trial (RCT) studies to evaluate the effect of Foley catheter with simultaneous oxytocin on labor induction. PubMed, Embase, and other databases were searched from their inception to July 2017. We included all R…									1
J	Pierce-Williams, Rebecca A. M.; Saccone, Gabriele; Berghella, Vincenzo				Saccone, Gabriele/K-2792-2018	Saccone, Gabriele/0000-0003-0078-2113; Berghella, Vincenzo/0000-0003-2854-0239; Pierce-Williams, Rebecca/0000-0003-0218-6147			Hands-on versus hands-off techniques for the prevention of perineal trauma during vaginal delivery: a systematic review and meta-analysis of randomized controlled trials								JOURNAL OF MATERNAL-FETAL & NEONATAL MEDICINE				34	6			993	1001				10.1080/14767058.2019.1619686					JUN 2019		Review	MAR 19 2021	2021	Background: Perineal trauma at the time of vaginal delivery is common, and when the anal sphincter is included, these injuries can be associated with additional morbidity including incontinence, pelvic pain, and sexual dysfunction. Objective: The aim of this systematic review with meta-analysis was to evaluate whether a hands-on technique during vaginal delivery results in less incidence of perin…									16
J	Garg, Bhawan Deep; Kabra, Nandkishor S.; Bansal, Anju								Role of delayed cord clamping in prevention of necrotizing enterocolitis in preterm neonates: a systematic review								JOURNAL OF MATERNAL-FETAL & NEONATAL MEDICINE				32	1			164	172				10.1080/14767058.2017.1370704							Article	JAN 2 2019	2019	Background: Necrotizing enterocolitis (NEC) is one of the leading causes of neonatal mortality and morbidity particularly in very-low-birth-weight (VLBW) neonates. The incidence of NEC varies across countries and neonatal centers in between 7% and 14%. Aims: The aim of this study is to evaluate the role of delayed cord clamping (DCC) for prevention of NEC in preterm neonates. Method: The literatu…									16
J	Cota, Francesco; Costa, Simonetta; Giannantonio, Carmen; Purcaro, Velia; Catenazzi, Piero; Vento, Giovanni				Costa, Simonetta/AFM-0456-2022; Costa, Simonetta/AAH-2792-2022; Giannantonio, Carmen/AFT-2148-2022; Cota, Francesco/P-1371-2014	COSTA, Simonetta/0000-0003-0980-5297; Cota, Francesco/0000-0002-9009-3997			Lutein supplementation and retinopathy of prematurity: a meta-analysis								JOURNAL OF MATERNAL-FETAL & NEONATAL MEDICINE				35	1			175	180				10.1080/14767058.2020.1712700					FEB 2020		Review	JAN 2 2022	2022	Background: Retinopathy of prematurity (ROP) is a multifactorial retinal disorder characterized by an abnormal vascular development of the retina of the preterm infants. Carotenoids are natural pigments that are synthesized by all plants and some microorganisms where they play a role in photoprotection and coloration. Lutein and zeaxanthin (L/Z) are two carotenoids identified as the major compone…									12
J	Drzymalski, Dan Michael; Lumbreras-Marquez, Mario Isaac; Tsen, Lawrence Ching; Camann, William Reid; Farber, Michaela Kristina				Lumbreras-Marquez, Mario I/AAZ-5337-2021; Farber, Michaela Kristina/M-8146-2019	Farber, Michaela Kristina/0000-0002-8329-2277; Lumbreras-Marquez, Mario Isaac/0000-0002-5378-5724			The effect of patient-selected or preselected music on anxiety during cesarean delivery: a randomized controlled trial								JOURNAL OF MATERNAL-FETAL & NEONATAL MEDICINE				33	24			4062	4068				10.1080/14767058.2019.1594766							Article	DEC 16 2020	2020	Background: Women undergoing cesarean delivery may have significant anxiety prior to surgery. Nonpharmacological approaches to anxiety reduction are favored in this patient population. Objective: The aim of this study was to determine the effects of patient-selected or preselected music on anxiety in parturients undergoing scheduled cesarean delivery. Materials and methods: This is a prospective,…									6
J	Lu, Chang; Liu, Yong; Jiang, Hai-Li					Liu, Yong/0000-0003-2030-643X			Aspirin or heparin or both in the treatment of recurrent spontaneous abortion in women with antiphospholipid antibody syndrome: a meta-analysis of randomized controlled trials								JOURNAL OF MATERNAL-FETAL & NEONATAL MEDICINE				32	8			1299	1311				10.1080/14767058.2017.1404979							Article	APR 18 2019	2019	Objective: This study was designed to evaluate the efficacy of aspirin or heparin or both in the treatment for recurrent spontaneous abortion (RSA) in women with antiphospholipid antibody syndrome (APS). Methods: Systematic searches for randomized clinical trials (RCTs) evaluating on live birth and preterm delivery, preeclampsia, intrauterine growth restriction, gestational diabetes, bleeding of …									25
J	Wang, Guangning; Zhang, Ran; Li, Chuan; Chen, Aiping				Wang, Guangning/AAD-7861-2021	Wang, Guangning/0000-0002-2302-780X			Evaluation of the effect of low molecular weight heparin in unexplained recurrent pregnancy loss: a meta-analysis of randomized controlled trials								JOURNAL OF MATERNAL-FETAL & NEONATAL MEDICINE													10.1080/14767058.2021.1957819					JUL 2021		Review; Early Access		2021	Introduction The effectiveness of low molecular weight heparin (LMWH) in preventing miscarriage of unexplained recurrent pregnancy loss remains controversial. In order to explore the effect of LMWH therapy in unexplained recurrent pregnancy loss, we conducted this meta-analysis. Methods We searched four databases PubMed, Cochrane Library, EMBASE, and Clinical Trials.gov (up to February 2020) for …									3
J	Chen, Yuanyuan; Xue, Fengxia								The impact of gestational hypothyroxinemia on the cognitive and motor development of offspring								JOURNAL OF MATERNAL-FETAL & NEONATAL MEDICINE				33	11			1940	1945				10.1080/14767058.2018.1529749							Review	JUN 2 2020	2020	In the past decade, it is still controversial whether gestational hypothyroxinemia has adverse effects on fetal brain development. Animal models of maternal hypothyroxinemia have proved that thyroid hormone is necessary for the adequate development of a number of neuropsychological abilities whereas the type of deficit depends on the timing of thyroid hormone (TH) deficiency. However, different f…									3
J	Hamm, Rebecca F.; Beidas, Rinad; Srinivas, Sindhu K.; Levine, Lisa D.				Beidas, Rinad/AAD-8693-2022; Beidas, Rinad/ABG-2094-2021	Hamm, Rebecca/0000-0002-2587-2054			Identifying the effective components of a standardized labor induction protocol: secondary analysis of a randomized, controlled trial								JOURNAL OF MATERNAL-FETAL & NEONATAL MEDICINE													10.1080/14767058.2021.1909561					APR 2021		Article; Early Access		2021	ObjectiveStandardized labor induction protocols utilizing evidence-based active management practices are associated with improved obstetric outcomes. However, these protocols are complex and include multiple components. We aimed to identify which of the individual components of an evidence-based labor induction protocol are most associated with reduced rates of cesarean delivery, maternal morbidi…									0
J	Donnelly, Jean M.; Lindsay, Karen; Walsh, Jennifer M.; Horan, Mary K.; O'Shea, Donal; Molloy, Eleanor J.; McAuliffe, Fionnuala M.				Molloy, Eleanor/I-3435-2019	Molloy, Eleanor/0000-0001-6798-2158; Donnelly, Jean/0000-0002-6415-7803; O'Shea, Donal/0000-0002-1408-5274			Perinatal inflammation and childhood adiposity - a gender effect?								JOURNAL OF MATERNAL-FETAL & NEONATAL MEDICINE				33	7			1203	1210				10.1080/14767058.2018.1517315							Article	APR 2 2020	2020	Background: To determine the association of maternal and fetal inflammatory factors with gender-specific infant adiposity, independent of leptin. Methods: Analysis of anthropometry from 265 mother-infant pairs at birth and 280 pairs at 6 months from the randomised control trial of low glycaemic index diet in pregnancy (ROLO) study (Randomised control trial of low glycaemic index diet) and their a…									4
J	Tanaka, Kosuke; Tanaka, Shiori; Shah, Nidhi; Ota, Erika; Namba, Fumihiko				Shah, Nidhi G/AAV-3285-2020	Tanaka, Kosuke/0000-0001-5436-6399; Namba, Fumihiko/0000-0001-6137-4477			Docosahexaenoic acid and bronchopulmonary dysplasia in preterm infants: a systematic review and meta-analysis								JOURNAL OF MATERNAL-FETAL & NEONATAL MEDICINE				35	9			1730	1738				10.1080/14767058.2020.1769590					MAY 2020		Review	MAY 3 2022	2022	Background:Bronchopulmonary dysplasia (BPD) is a common and serious complication of extremely preterm birth. Given the anti-inflammatory properties, docosahexaenoic acid (DHA) supplementation has been proposed as a strategy for the management of BPD. This study aimed to investigate the effects of DHA supplementation on BPD based on a systematic review. Methods:A comprehensive literature search wa…									8
J	Su, Jingjing; Li, Dan; Yang, Yuanyuan; Cao, Yunxia; Yin, Zongzhi								Cerclage placement in twin pregnancies with cervical dilation: a systematic review and meta-analysis								JOURNAL OF MATERNAL-FETAL & NEONATAL MEDICINE													10.1080/14767058.2021.2015577					DEC 2021		Article; Early Access		2021	Objective Existing guidelines and studies on the benefits of cerclage in twin pregnancies with a dilated cervix have low reliability and inconsistent conclusions. New randomized control trials and cohort studies focusing on twin pregnancies with cervical insufficiency were published recently. Therefore, this meta-analysis aimed to compare outcomes of cerclage placement and expectant treatment in …									1
J	Qiu, Jie; Zhao, Li; Yang, Yang; Zhang, Jing-han; Feng, Yun; Cheng, Rui								Effects of fentanyl for pain control and neuroprotection in very preterm newborns on mechanical ventilation								JOURNAL OF MATERNAL-FETAL & NEONATAL MEDICINE				32	22			3734	3740				10.1080/14767058.2018.1471593							Article	NOV 17 2019	2019	Objective: This study aimed to evaluate the cerebral protection effect of fentanyl infusion in very preterm infants in the first 72 h of mechanical ventilation. Methods: In this double-blind, randomized, controlled trial, mechanically ventilated newborns (<32 weeks' gestational age) were randomized to fentanyl (continuous infusion of fentanyl) or placebo (continuous infusion of glucose, controls)…									5
J	Hong, Hui; Li, Xiao-xia; Li, Jing; Zhang, Zhi-qun				Zhang, Zhiqun/AAB-7439-2021				High-flow nasal cannula versus nasal continuous positive airway pressure for respiratory support in preterm infants: a meta-analysis of randomized controlled trials								JOURNAL OF MATERNAL-FETAL & NEONATAL MEDICINE				34	2			259	266				10.1080/14767058.2019.1606193					APR 2019		Article	JAN 17 2021	2021	Background: As a noninvasive respiratory support mode, high-flow nasal cannula (HFNC) is widely used in preterm infants at neonatal care units. HFNC is often used as an alternative to nasal continuous positive airway pressure (NCPAP) for initial or post-extubation respiratory support. The purpose of this meta-analysis is to evaluate and compare the efficacy and safety of HFNC and NCPAP for respir…									24
J	Abdo, Mohamed; Hanbal, Ahmed; Asla, Moamen Mostafa; Ishqair, Anas; Alfar, Merana; Elnaiem, Walaa; Ragab, Khaled Mohamed; Nourelden, Anas Zakarya; Zaazouee, Mohamed Sayed				Zaazouee, Mohamed Sayed/AAR-9608-2021; Nourelden, Anas Zakarya‬/AFB-9564-2022; Zaazouee, Mohamed Sayed/AAQ-3587-2021; Mostafa, Moamen/AAU-5200-2021; Ragab, Khaled/AAM-7480-2021	Zaazouee, Mohamed Sayed/0000-0003-0904-9153; Nourelden, Anas Zakarya‬/0000-0003-3605-1101; Mostafa, Moamen/0000-0003-4837-5445; Ragab, Khaled/0000-0002-7273-9221; Abdo, Mohamed/0000-0002-4223-8610; Ishqair, Anas/0000-0002-7587-2861			Automated versus manual oxygen control in preterm infants receiving respiratory support: a systematic review and meta-analysis								JOURNAL OF MATERNAL-FETAL & NEONATAL MEDICINE													10.1080/14767058.2021.1904875					APR 2021		Review; Early Access		2021	BackgroundVentilated preterm infants are exposed to deviations from the intended arterial oxygen saturation range. Therefore, an automated control system was developed to rapidly modulate the fraction of inspired oxygen. The aim of this review is to compare the efficacy and safety of automated versus manual oxygen delivery control.MethodsIn December 2020, we systematically searched four electroni…									3
J	Aduloju, Olusola Peter; Ipinnimo, Oluwadare Martins; Aduloju, Tolulope				Aduloju, Olusola/AAM-1075-2020	Aduloju, Olusola/0000-0001-9601-3030; Aduloju, Tolulope/0000-0001-8283-6765			Oral misoprostol for induction of labor at term: a randomized controlled trial of hourly titrated and 2 hourly static oral misoprostol solution								JOURNAL OF MATERNAL-FETAL & NEONATAL MEDICINE				34	4			493	499				10.1080/14767058.2019.1610378					APR 2019		Article	FEB 16 2021	2021	Background: Misoprostol has been shown to be effective in induction of labor (IOL) with different dosages and routes of administration. Objectives: This study compared the efficacy and safety of hourly titrated and 2-hourly static low dose oral misoprostol for IOL in Ekiti State University Teaching Hospital, Ado-Ekiti. Methods: One hundred fifty women with singleton pregnancy at term admitted for…									5
J	Hayashi, Masako; Oi, Rie; Otsuki, Katsufumi; Yoneda, Noriko; Nagamatsu, Takeshi; Kumasaka, Ryota; Miyakoshi, Kei; Aoki, Hiroaki; Tanaka, Kei; Kumazawa, Kazumasa; Ohkuchi, Akihide; Matsuda, Yoshio; Nakai, Akihito								Effects of prophylactic vaginal progesterone administration on mild cervical shortening (TROPICAL study): a multicenter, double-blind, randomized trial								JOURNAL OF MATERNAL-FETAL & NEONATAL MEDICINE													10.1080/14767058.2021.1940935					JUN 2021		Article; Early Access		2021	Vaginal progesterone reduces the preterm birth frequency among high-risk women with a cervical length <= 25 mm at midtrimester. However, the strategy may promote no substantial reduction in overall preterm birth rates, because such high-risk women are only approximately 2% of all pregnant women, which restrict the number of participants. Our purpose was to determine whether prophylactic vaginal p…									4
J	Okur, Nilufer; Buyuktiryaki, Mehmet; Sari, Fatma Nur; Dizdar, Evrim Alyamac; Oguz, Serife Suna				OGUZ, SUNA SERIFE/GWZ-7382-2022	OGUZ, SUNA SERIFE/0000-0002-1870-0983			Ventilator-delivered nasal intermittent positive pressure ventilation versus nasal biphasic positive airway pressure following extubation in infants <= 1250 g birth weight: a randomized trial								JOURNAL OF MATERNAL-FETAL & NEONATAL MEDICINE				35	4			752	758				10.1080/14767058.2020.1731462					FEB 2020		Article	FEB 16 2022	2022	Background and objective: To determine the effectiveness of ventilator-delivered nasal intermittent positive pressure ventilation and nasal biphasic positive airway pressure (n-BiPAP) after first extubation attempt in infants <= 1250-g birthweight. Methods: This randomized controlled study included mechanically ventilated preterm infants of <= 1250-g birthweight who were randomly assigned to vent…									3
J	Bennett, G.; King, N.; Redfern, K.; Breese, B. C.					Redfern, Kathy/0000-0003-4885-493X			Supervised physical activity and the incidence of gestational diabetes mellitus: a systematic review and meta-analysis								JOURNAL OF MATERNAL-FETAL & NEONATAL MEDICINE													10.1080/14767058.2022.2155043					DEC 2022		Review; Early Access		2022	BackgroundGestational diabetes mellitus (GDM) characterized by dysfunction in maintaining glucose homeostasis is recognized as the most common metabolic complication associated with pregnancy leading to adverse clinical outcomes for maternal and fetal health. Although previous analysis of the findings from randomized controlled trials (RCTs) support that regular physical activity reduces the inci…									0
J	Ertas, Ibrahim Egemen; Ince, Onur; Emirdar, Volkan; Gultekin, Emre; Biler, Alper; Kurt, Sefa				emirdar, volkan/AGZ-8238-2022	Ince, Onur/0000-0003-2263-8956; emirdar, volkan/0000-0003-4973-2563			Influence of preoperative enema application on the return of gastrointestinal function in elective Cesarean sections: a randomized controlled trial								JOURNAL OF MATERNAL-FETAL & NEONATAL MEDICINE				34	11			1822	1826				10.1080/14767058.2019.1651264					AUG 2019		Article	JUN 3 2021	2021	Aim: There is an extensive literature on the mechanical bowel preparation by an enema in colorectal, abdominal, and gynecologic surgeries that provide evidence against the use of enema. There are, however, few studies investigating the effect of enema prior to elective Cesarean sections. The aim of this study is to investigate whether preoperative enema facilitates the return of gastrointestinal …									2
J	Gupta, Vijay; Rebekah, Grace; Sudhakar, Yesudas; Santhanam, Sridhar; Kumar, Manish; Thomas, Niranjan				William, Niranjan Thomas Abraham/ABC-2258-2020; Kumar, Manish/AAX-8143-2021	William, Niranjan Thomas Abraham/0000-0002-1651-3201; KUMAR, MANISH/0000-0002-3931-3536			A randomized controlled trial comparing the effect of fortification of human milk with an infant formula powder versus unfortified human milk on the growth of preterm very low birth weight infants								JOURNAL OF MATERNAL-FETAL & NEONATAL MEDICINE				33	15			2507	2515				10.1080/14767058.2018.1554046							Article	AUG 2 2020	2020	Objective:To optimize growth in very low birth weight (VLBW) infants, human milk fortification is standard of care in neonatal units of high-income countries. However, commercial fortifiers may not be available or it may be too expensive in resource-limited settings. As an alternative to using human milk fortifiers, we studied the effects of milk fortification with an infant formula on growth and…									9
J	Zheng, Limei; Dong, Jun; Dai, Yongdong; Zhang, Yanling; Shi, Libing; Wei, Minling; Jin, Xiaoying; Li, Chao; Zhang, Songying								Cervical pessaries for the prevention of preterm birth: a systematic review and meta-analysis								JOURNAL OF MATERNAL-FETAL & NEONATAL MEDICINE				32	10			1654	1663				10.1080/14767058.2017.1414795							Article	MAY 19 2019	2019	Objective: The objective of this study is to evaluate the effectiveness and safety of cervical pessaries for the prevention of preterm birth. Methods: We searched PubMed, Embase, Web of Science, and other sources from inception to July 2016. This analysis referred to pregnant women with singleton/multiple viable fetus/fetuses, with or without cervical pessary placement. Results: Six randomized co…									9
J	Barroso, Cristina S.; Yockey, Andrew; Degon, Emoni; Gautam Poudel, Pragya; Brown, Susan D.; Hedderson, Monique M.; Moreno-Hunt, Carey; Ehrlich, Samantha F.					Yockey, Robert/0000-0002-2140-2418; Barroso, Cristina/0000-0002-4354-9058			Efficacious lifestyle interventions for appropriate gestational weight gain in women with overweight or obesity set in the health care system: a scoping review								JOURNAL OF MATERNAL-FETAL & NEONATAL MEDICINE													10.1080/14767058.2021.1914576					MAY 2021		Review; Early Access		2021	Purpose: Health care systems offer opportunities to scale up interventions for appropriate gestational weight gain (GWG); however, GWG interventions in the health care setting remain largely unavailable to women with overweight or obesity. To inform the translation of efficacious lifestyle interventions to health care delivery systems, this scoping review aimed to systematically identify randomiz…									1
J	Bayoumi, Yomna Ali; Alalfy, Mahmoud; Sharkawy, Mohamed; Ali, Ahmed S.; Gouda, Hisham Mohamed; Hatem, Dina Latif				Alalfy, Mahmoud/A-4229-2018	Alalfy, Mahmoud/0000-0002-8429-6376; Said Ali, Ahmed/0000-0001-9616-3709			Castor oil for labor initiation in women with a previous cesarean section: a double-blind randomized study								JOURNAL OF MATERNAL-FETAL & NEONATAL MEDICINE													10.1080/14767058.2021.2008350					DEC 2021		Article; Early Access		2021	Objective: To evaluate the efficacy of castor oil in initiation of labor in women who had one previous cesarean section. This study was conducted as a trial to increase the rate of vaginal birth after cesarean (VBAC) and decrease the rate of elective repeated cesarean section (ERCS). Methods: A double-blinded randomized controlled study was conducted in an Egyptian University Hospital from July 2…									0
J	Bellos, Ioannis; Pandita, Aakash; Yachha, Monika				Bellos, I./AAD-7344-2020; Pandita, Aakash/AAF-4816-2019	Bellos, I./0000-0001-5088-5458;			Effectiveness of theophylline administration in neonates with perinatal asphyxia: a meta-analysis								JOURNAL OF MATERNAL-FETAL & NEONATAL MEDICINE				34	18			3080	3088				10.1080/14767058.2019.1673722					OCT 2019		Review	SEP 17 2021	2021	Aim: To evaluate the effects of prophylactic theophylline in renal function and survival rates of asphyxiated newborns. Methods: Medline, Scopus, Cochrane Central Register of Controlled Trials, Clinicaltrials.gov and Google Scholar databases were systematically searched. All randomized controlled trials evaluating the efficacy of theophylline in the prevention of perinatal asphyxia were selected.…									11
J	Sharma, Deepak; Hussain, Ansar Murtuza; Sharma, Sweta Shastri								Efficacy of Levetiracetam in neonatal seizures: a systematic review								JOURNAL OF MATERNAL-FETAL & NEONATAL MEDICINE				35	20			3923	3930				10.1080/14767058.2020.1844651					NOV 2020		Review	OCT 18 2022	2022	BackgroundNeonatal seizures represent the most frequent presenting sign of any neurological abnormality secondary to various etiologies in the neonatal period. Phenobarbitone (PB) has been used as first-line anti-epileptic drug in the treatment of seizures but concerns have been raised regarding its neuro-apoptotic effects over the developing brain. Levetiracetam (LEV) is a newer anti-epileptic d…									3
J	Adhisivam, Bethou; Kohat, Dilesh; Tanigasalam, Vasanthan; Bhat, Vishnu; Plakkal, Nishad; Palanivel, C.				Chinnakali, Palanivel/AAV-7708-2020; Bethou, Adhisivam/AAY-6948-2020; Plakkal, Nishad/AAL-2397-2020	Chinnakali, Palanivel/0000-0001-8320-1016; Plakkal, Nishad/0000-0003-2729-7310; Tanigasalam, Vasanthan/0000-0003-0629-3644			Does fortification of pasteurized donor human milk increase the incidence of necrotizing enterocolitis among preterm neonates? A randomized controlled trial								JOURNAL OF MATERNAL-FETAL & NEONATAL MEDICINE				32	19			3232	3237				10.1080/14767058.2018.1461828							Article	OCT 2 2019	2019	Objective: To compare the effect of fortified pasteurized donor human milk (PDHM) versus unfortified PDHM on the incidence of necrotizing enterocolitis (NEC) and immediate outcome among preterm neonates. Methods: This randomized controlled trial (RCT) conducted in a tertiary care teaching hospital, south India included 80 healthy preterm neonates randomized to two groups (Group A and B). Neonates…									8
J	Saccone, Gabriele; Della Corte, Luigi; D'Alessandro, Pietro; Ardino, Bruno; Carbone, Luigi; Raffone, Antonio; Guida, Maurizio; Locci, Mariavittoria; Zullo, Fulvio; Berghella, Vincenzo				Della Corte, Luigi/AAB-3965-2021; Carbone, Luigi/AAV-8998-2021; Raffone, Antonio/AAA-4943-2019; Saccone, Gabriele/K-2792-2018	Della Corte, Luigi/0000-0002-0584-2181; Carbone, Luigi/0000-0002-2127-1876; Raffone, Antonio/0000-0001-5443-2333; Saccone, Gabriele/0000-0003-0078-2113; Berghella, Vincenzo/0000-0003-2854-0239			Prophylactic use of tranexamic acid after vaginal delivery reduces the risk of primary postpartum hemorrhage								JOURNAL OF MATERNAL-FETAL & NEONATAL MEDICINE				33	19			3368	3376				10.1080/14767058.2019.1571576							Review	OCT 1 2020	2020	Background:Postpartum hemorrhage (PPH) is responsible for about 25% of maternal deaths worldwide. Antifibrinolytic agents, mainly tranexamic acid, have been demonstrated to reduce maternal blood loss and need for transfusion requirements at delivery in some settings. Objective:The aim of this meta-analysis of randomized controlled trials (RCTs) was to evaluate the effectiveness of tranexamic acid…									18
J	Aquino, Carmen Imma; Guida, Maurizio; Saccone, Gabriele; Cruz, Yuri; Vitagliano, Amerigo; Zullo, Fulvio; Berghella, Vincenzo				Saccone, Gabriele/K-2792-2018; Imma, Aquino Carmen/J-5935-2019	Saccone, Gabriele/0000-0003-0078-2113; Imma, Aquino Carmen/0000-0002-4797-6161; Berghella, Vincenzo/0000-0003-2854-0239			Perineal massage during labor: a systematic review and meta-analysis of randomized controlled trials								JOURNAL OF MATERNAL-FETAL & NEONATAL MEDICINE				33	6			1051	1063				10.1080/14767058.2018.1512574							Review	MAR 18 2020	2020	Background: Different techniques have been analyzed to reduce the risk of perineal trauma during labor. Objective: To evaluate whether perineal massage techniques during vaginal delivery decreases the risk of perineal trauma. Search strategy: Electronic databases (Medline, Prospero, Scopus, ClinicalTrials.gov, Embase, ScienceDirect, the Cochrane Library, SciELO) were searched from their inception…									18
J	Imam, Safaa Shafik; Shinkar, Dina Mohamed; Mohamed, Nevine Ahmed; Mansour, Hebatallah Elhamy					Shinkar, Dina/0000-0003-1406-0306			Effect of right lateral position with head elevation on tracheal aspirate pepsin in ventilated preterm neonates: randomized controlled trial								JOURNAL OF MATERNAL-FETAL & NEONATAL MEDICINE				32	22			3741	3746				10.1080/14767058.2018.1471674							Article	NOV 17 2019	2019	Objective: To evaluate the effect of right lateral positioning in comparison with supine positioning on tracheal aspirate pepsin levels as a marker of aspiration of gastric contents in ventilated preterm neonates. Study design: This randomized controlled trial was conducted on 60 ventilated preterm neonates Results: Neonates in right lateral position group had significantly lower tracheal pepsin …									1
J	Holm, Charlotte; Thomsen, Lars L.; Langhoff-Roos, Jens								Intravenous iron isomaltoside treatment of women suffering from severe fatigue after postpartum hemorrhage								JOURNAL OF MATERNAL-FETAL & NEONATAL MEDICINE				32	17			2797	2804				10.1080/14767058.2018.1449205							Article	SEP 2 2019	2019	Background and objectives: To explore if intravenous iron isomaltoside (Monofer((R))) leads to a better relief of fatigue than current treatment practice with oral iron in women suffering from severe fatigue after postpartum hemorrhage.Materials and methods: This is a subanalysis of a single-center, open-label, randomized controlled trial conducted in women suffering from postpartum hemorrhage. P…									11
J	Ornat, Lia; Alonso-Ventura, Vanesa; Bueno-Notivol, Juan; Chedraui, Peter; Perez-Lopez, Faustino R.		Hlth Outcomes Systemat Anal HOUSSA			Perez-Lopez, Faustino R./0000-0002-2801-416X; ALONSO VENTURA, VANESA/0000-0001-7431-0376			Misoprostol combined with cervical single or double balloon catheters versus misoprostol alone for labor induction of singleton pregnancies: a meta-analysis of randomized trials								JOURNAL OF MATERNAL-FETAL & NEONATAL MEDICINE				33	20			3453	3468				10.1080/14767058.2019.1574741							Article	OCT 17 2020	2020	Objective:To compare the effect of misoprostol combined with a cervical single or double-balloon catheter versus misoprostol alone for labor induction of singleton pregnancies with an unfavorable cervix. Methods:Systematic review and meta-analysis of randomized controlled trials (RCTs) regarding the comparison of two schemes for labor induction of singleton cephalic pregnancies with a Bishop scor…									15
J	Sweeting, Arianne N.; Hsieh, Albert; Wong, Jencia; Ross, Glynis P.					Sweeting, Arianne/0000-0001-6843-6247			Comparison of a subcutaneous versus intravenous insulin protocol for managing hyperglycemia following antenatal betamethasone in women with diabetes: a pilot randomized controlled trial								JOURNAL OF MATERNAL-FETAL & NEONATAL MEDICINE													10.1080/14767058.2021.1900104					MAR 2021		Article; Early Access		2021	IntroductionEvaluate the safety and efficacy of a subcutaneous insulin (SC-I) versus intravenous insulin (IV-I) protocol for optimizing maternal blood glucose levels (BGLs) post-betamethasone administration.MethodsRandomized controlled in-patient pilot study in pregnant women with diabetes, excluding type 1 diabetes, receiving betamethasone >= 24 weeks' gestation. Interventions were stratified SC…									3
J	Akefi, Rona; Hashemi, Seyed Mojtaba; Alinejad, Saeed; Almasi-Hashiani, Amir				Almasi-Hashiani, Amir/P-3356-2018	Almasi-Hashiani, Amir/0000-0003-4434-561X			The effect of ursodeoxycholic acid on indirect hyperbilirubinemia in neonates treated with phototherapy: a randomized clinical trial								JOURNAL OF MATERNAL-FETAL & NEONATAL MEDICINE				35	21			4075	4080				10.1080/14767058.2020.1846705					NOV 2020		Article	NOV 2 2022	2022	Objectives: Indirect hyperbilirubinemia during neonatal period is a common problem, and most preterm and more than half of the term neonates find this problem. Ursodeoxycholic acid (UDCA) protects the liver against oxidative stresses and prevents cellular apoptosis. In addition, it causes stimulation of bile flow, is well tolerated by the patient, and has limited side effects. Thus, the aim of th…									3
J	Shaaban, Omar M.; Abbas, Ahmed M.; Mahmoud, Hanaa R.; Yones, Entsar M.; Hassen, Shaimaa G.; Zakherah, Mahmoud S.				Shaaban, Omar Mamdouh/H-6379-2019; Hassen, Shaimaa Gomaa/AAF-5990-2021; Abbas, Ahmed/H-5235-2019	Shaaban, Omar Mamdouh/0000-0001-6714-2087; Abbas, Ahmed/0000-0002-2359-2729			Counseling and in-advance provision of levonorgestrel emergency contraceptive pills decrease the rate of unplanned pregnancy during breastfeeding: a randomized controlled trial								JOURNAL OF MATERNAL-FETAL & NEONATAL MEDICINE				32	8			1250	1255				10.1080/14767058.2017.1403580							Article	APR 18 2019	2019	Objective: To evaluate the effect of counseling and in-advance provision of levonorgestrel emergency contraceptive pills (LNG-ECPs) during postpartum counseling on the incidence of occurrence of unplanned pregnancy during breastfeeding. Materials and methods: The current study is an open-label, parallel, randomized controlled trial carried out in a university hospital in Egypt. All women who deli…									2
J	Kashanian, Maryam; Dadkhah, Farideh; Tabatabaei, Nasim; Sheikhansari, Narges								Effects of tranexamic acid on the amount of bleeding following vaginal delivery and its adverse effects: a double-blind placebo controlled randomized clinical trial								JOURNAL OF MATERNAL-FETAL & NEONATAL MEDICINE													10.1080/14767058.2021.1888911					MAY 2021		Article; Early Access		2021	Introduction Postpartum hemorrhage (PPH) is the most important concern after delivery. Tranexamic acid (TXA), an anti-fibrinolytic agent, has been suggested for prevention and treatment of PPH. Objective The purpose of the present study was to find the effects of TXA on the amount of bleeding following vaginal delivery and its adverse effects. Materials and methods The study was performed as a ra…									2
J	Mccurdy, Rebekah J.; Felder, Laura A.; Saccone, Gabriele; Edwards, Rodney K.; Thornburg, Loralei L.; Marrs, Caroline; Conner, Shayna N.; Strauss, Robert; Berghella, Vincenzo				; Saccone, Gabriele/K-2792-2018	Berghella, Vincenzo/0000-0003-2854-0239; Thornburg, Loralei/0000-0003-3967-1568; Saccone, Gabriele/0000-0003-0078-2113			The association of skin incision placement during cesarean delivery with wound complications in obese women: a systematic review and meta-analysis								JOURNAL OF MATERNAL-FETAL & NEONATAL MEDICINE				35	12			2311	2323				10.1080/14767058.2020.1786050					JUL 2020		Review	JUN 18 2022	2022	Objective To determine the risk of wound complications by skin incision type in obese women undergoing cesarean delivery. Data sources:Electronic databases (MEDLINE, Scopus, and Ovid) were searched from their inception through August 2018. Methods of study selection:We included all randomized controlled trials and cohort studies reporting the placement of skin incision during cesarean section in …									4
J	Bao, Le-xin; Shi, Wan-ting; Han, Yu-xin					Bao, Le-xin/0000-0001-5306-337X			Metformin versus insulin for gestational diabetes: a systematic review and meta-analysis								JOURNAL OF MATERNAL-FETAL & NEONATAL MEDICINE				34	16			2741	2753				10.1080/14767058.2019.1670804					SEP 2019		Review	AUG 18 2021	2021	Background: Metformin is increasingly used in clinical practice for the treatment of gestational diabetes mellitus. However, its safety and long-term effects on fetuses exposed to metformin in uterus remain controversial. Methods: We systematically searched PubMed, Embase, and the Cochrane database (last search was updated on 1 May 2019) for randomized controlled trials comparing metformin with i…									21
J	Wang, Xiaoyi; Gao, Hong								Prevention of preeclampsia in high-risk patients with low-molecular-weight heparin: a meta-analysis								JOURNAL OF MATERNAL-FETAL & NEONATAL MEDICINE				33	13			2202	2208				10.1080/14767058.2018.1543656							Article	JUL 2 2020	2020	Objective: To assess the secondary preventive effect of low-molecular-weight heparin (LMWH) on pregnant women with prior early-onset or severe preeclampsia (PE). Methods: A systematic literature search of several databases was conducted for randomized controlled trials comparing LMWH with either aspirin or no treatment in pregnant women at a high risk of placental-mediated pregnancy complications…									12
J	Osman, Amani Mahmoud; El-Farrash, Rania Ali; Mohammed, Enas Hussein					Mohammed, Enas/0000-0003-4142-7142; El-Farrash, Rania/0000-0002-7668-6649			Early rescue Neopuff for infants with transient tachypnea of newborn: a randomized controlled trial								JOURNAL OF MATERNAL-FETAL & NEONATAL MEDICINE				32	4			597	603				10.1080/14767058.2017.1387531							Article	FEB 16 2019	2019	Objective: To examine the efficacy of early continuous positive airway pressure (CPAP), delivered using a T-piece-based infant resuscitator (Neopuff) via a face mask, in reducing the severity and duration of transient tachypnea of the newborn (TTN) as well as testing a hypothesis suggesting that rapid clearance of fetal lung fluid to the circulation via CPAP would increase plasma B-type natriuret…									11
J	Caissutti, Claudia; Saccone, Gabriele; Khalifeh, Adeeb; Mackeen, A. Dhanya; Lott, Melisa; Berghella, Vincenzo				Saccone, Gabriele/K-2792-2018; Caissutti, Claudia/AAC-8831-2020	Saccone, Gabriele/0000-0003-0078-2113;			Which criteria should be used for starting pharmacologic therapy for management of gestational diabetes in pregnancy? Evidence from randomized controlled trials								JOURNAL OF MATERNAL-FETAL & NEONATAL MEDICINE				32	17			2905	2914				10.1080/14767058.2018.1449203							Review	SEP 2 2019	2019	Introduction: There is inconclusive evidence to support any specific criteria for starting pharmacologic therapy after diet in women with gestational diabetes mellitus (GDM). We aimed to analyze the most used criteria for starting pharmacologic treatment for patients with GDM.Material and methods: Electronic databases were searched from their inception to September 2017. We included all the rando…									3
J	Juujarvi, Sanna; Saarela, Timo; Hallman, Mikko; Aikio, Outi				Hallman, Niilo/AHD-9810-2022				Trial of paracetamol for premature newborns: five-year follow-up								JOURNAL OF MATERNAL-FETAL & NEONATAL MEDICINE													10.1080/14767058.2021.1875444					JAN 2021		Article; Early Access		2021	Introduction: Paracetamol is a commonly used pain medication for the very-high risk neonates and it is increasingly being used for patent ductus arteriosus treatment in preterm infants. However, randomized trial data on long-term consequences are not yet available, but there is some evidence of serious adverse effects on children exposed to paracetamol during pregnancy.Patients and methods: A fiv…									6
J	Mohr-Sasson, Aya; Castel, Elias; Lurie, Irina; Heifetz, Sigal; Kees, Salim; Sivan, Eyal								Uterine exteriorization versus intraperitoneal repair in primary and repeat cesarean delivery: a randomized controlled trial								JOURNAL OF MATERNAL-FETAL & NEONATAL MEDICINE				35	3			433	438				10.1080/14767058.2020.1720638					JAN 2020		Article	FEB 1 2022	2022	Purpose: The aim of this study is to evaluate the effect of uterine exteriorization versus intraperitoneal repair, in first compared to repeat cesarean delivery. Methods: A prospective randomized control single-blinded trial conducted in a single tertiary center between March 2014 and March 2015, including 32 and 63 women in first and recurrent cesarean sections, respectively. Inclusion criteria …									5
J	Alalfy, Mahmoud; Yehia, Amera; Samy, Ahmed				Alalfy, Mahmoud/A-4229-2018; SAMY, AHMED/T-6214-2018	Alalfy, Mahmoud/0000-0002-8429-6376; SAMY, AHMED/0000-0003-0150-828X			Routine cervical dilatation at caesarean section and its influence on postoperative pain and complications in obese women: a double blind randomized controlled trial								JOURNAL OF MATERNAL-FETAL & NEONATAL MEDICINE				34	12			1906	1913				10.1080/14767058.2019.1651274					AUG 2019		Article	JUN 18 2021	2021	Introduction: Numerous surgical techniques regarding cesarean section performance were assessed. The usefulness of cervical dilatation during cesarean section, are still based on restricted research obtained data. Purpose: To assess the impact of intraoperative digital dilatation of cervix on postoperative pain. Material and methods: The current research study is a Prospective parallel group rand…									1
J	Grasch, Jennifer L.; Daggy, Joanne; Yang, Ziyi; Bhamidipalli, Surya Sruthi; Flannery, Kathleen M.; Quinney, Sara K.; Haas, David M.				Quinney, Sara/J-5130-2014	Quinney, Sara/0000-0002-6554-0695; Grasch, Jennifer/0000-0003-1252-6221; Haas, David/0000-0002-8379-0743			Cervical change times during induction in nulliparas using vaginal or buccal misoprostol								JOURNAL OF MATERNAL-FETAL & NEONATAL MEDICINE													10.1080/14767058.2022.2155039					DEC 2022		Article; Early Access		2022	AimTo determine if the time to cervical change and time to active labor were different when misoprostol was administered by a vaginal or buccal route for cervical ripening in nulliparas undergoing labor induction at term.MethodsThis was a secondary analysis of nulliparous participants in the IMPROVE Study-A comparison of vaginal versus buccal misoprostol for cervical ripening for labor induction …									0
J	Menshawy, Amr; Ghanem, Esraa; Menshawy, Esraa; Masoud, Ahmed Taher; El-Sharkawy, Mohamed; Taher, Ayman; Mahmoud, Mostafa; Khamis, Yasser; Haggag, Hisham; Khalifa, Mansour; Samy, Ahmed; Abbas, Ahmed M.				Haggag, Hisham/L-7142-2016; Abbas, Ahmed/H-5235-2019; SAMY, AHMED/T-6214-2018; Masoud, Ahmed/T-6212-2018	Haggag, Hisham/0000-0002-1511-900X; Abbas, Ahmed/0000-0002-2359-2729; SAMY, AHMED/0000-0003-0150-828X; Masoud, Ahmed/0000-0003-4304-6781			Early versus delayed removal of indwelling urinary catheter after elective cesarean delivery: systematic review and meta-analysis of randomized controlled trials								JOURNAL OF MATERNAL-FETAL & NEONATAL MEDICINE				33	16			2818	2825				10.1080/14767058.2018.1557142							Review	AUG 17 2020	2020	Background:Timing of removal of the indwelling urinary catheter after elective cesarean delivery (CD) is controversial. Early removal could be associated with fewer urinary symptoms. Objective:This review aims to evaluate the evidence from published randomized clinical trials (RCTs) about the outcomes of early versus delayed removal of indwelling urinary catheter after elective cesarean delivery …									4
J	Cohen, Wayne R.; Friedman, Emanuel A.								Obstetric practice guidelines: labor's love lost?								JOURNAL OF MATERNAL-FETAL & NEONATAL MEDICINE				32	9			1567	1570				10.1080/14767058.2017.1406474							Editorial Material	MAY 3 2019	2019	Implementation of clinical practice guidelines may moderate health care costs, improve care, reduce medicolegal liability, and provide a uniformity in care allowing meaningful investigation of treatments and outcomes. However, new guidelines are often uncritically embraced by clinicians, risk management organizations, insurance companies, and the courts as the standard of care. Adoption of incomp…									7
J	Sirico, Angelo; Saccone, Gabriele; Maruotti, Giuseppe Maria; Grandone, Elvira; Sarno, Laura; Berghella, Vincenzo; Zullo, Fulvio; Martinelli, Pasquale				Maruotti, Giuseppe M/K-8763-2018; Sirico, Angelo/ABC-2746-2021; Grandone, Elvira/M-1127-2019; Saccone, Gabriele/K-2792-2018; Sarno, Laura/K-8769-2018; Sirico, Angelo/AAC-3042-2019; Sarno, Laura/ABC-7302-2020	Maruotti, Giuseppe M/0000-0002-9666-6338; Sirico, Angelo/0000-0002-0593-9063; Grandone, Elvira/0000-0002-8980-9783; Saccone, Gabriele/0000-0003-0078-2113; Sarno, Laura/0000-0002-5578-2885; Berghella, Vincenzo/0000-0003-2854-0239; Zullo, Fulvio/0000-0003-4006-3287			Low molecular weight heparin use during pregnancy and risk of postpartum hemorrhage: a systematic review and meta-analysis								JOURNAL OF MATERNAL-FETAL & NEONATAL MEDICINE				32	11			1893	1900				10.1080/14767058.2017.1419179							Review	2019	2019	Introduction: Postpartum hemorrhage (PPH) is the leading cause of maternal mortality worldwide with a prevalence rate of approximately 6%. Although most cases of PPH have no identifiable risk factors, the incidence of PPH has been associated to the thromboprophylaxis in pregnancy with low molecular weight heparin (LMWH). Thus, the aim of the study is to evaluate the risk of PPH in cases of pregna…									14
J	McDonald, Sarah D.; Viaje, Kristen A.; Rooney, Rebecca A.; Jarde, Alexander; Giglia, Lucia; Maxwell, Cynthia V.; Small, David; Kelly, Tracy Pearce; Sabatino, Lisa; Thabane, Lehana				Jarde, Alexander/V-5189-2019	Jarde, Alexander/0000-0002-2951-9741; Maxwell, Cynthia/0000-0003-4734-1251; Thabane, Lehana/0000-0003-0355-9734; McDonald, Sarah/0000-0002-4461-2178			A clinical carepath for obese pregnant women: a pragmatic pilot cluster randomized controlled trial								JOURNAL OF MATERNAL-FETAL & NEONATAL MEDICINE				32	23			3915	3922				10.1080/14767058.2018.1478957							Article	DEC 2 2019	2019	Objectives: Obese women are at increased risks for complications during pregnancy, birth, and in their infants. Although guidelines have been established for the clinical care of obese pregnant women, management is sometimes suboptimal. Our goal was to determine the feasibility of implementing and testing a clinical carepath for obese pregnant women compared to standard care, in a pilot cluster r…									1
J	Syngelaki, Argyro; Campos, Miguel Sequeira; Roberge, Stephanie; Andrade, Walkyria; Nicolaides, Kypros H.				Sequeira Campos, Miguel/AAB-5404-2020	Sequeira Campos, Miguel/0000-0001-5751-6516; Nicolaides, Kypros/0000-0003-1266-0711			Diet and exercise for preeclampsia prevention in overweight and obese pregnant women: systematic review and meta-analysis								JOURNAL OF MATERNAL-FETAL & NEONATAL MEDICINE				32	20			3495	3501				10.1080/14767058.2018.1481037							Review	OCT 18 2019	2019	Objective: To investigate the effect of diet and/or exercise in overweight or obese pregnant women on the risk of preeclampsia (PE). Methods: We performed a systematic review and meta-analysis of randomized controlled trials examining the effect of diet and/or exercise interventions in overweight and obese pregnant women on the risk of PE and hypertensive disorders. We completed a literature sear…									18
J	Veisani, Yousef; Jenabi, Ensiyeh; Delpisheh, Ali; Khazaei, Salman				Khazaei, Salman/O-4553-2019; Jenabi, Ensiyeh/S-6919-2017; Veisani, Yousef/I-7684-2017	Khazaei, Salman/0000-0001-5918-2310; Jenabi, Ensiyeh/0000-0002-4536-0814; Delpisheh, Ali/0000-0001-7201-7854			Effect of prenatal smoking cessation interventions on birth weight: meta-analysis								JOURNAL OF MATERNAL-FETAL & NEONATAL MEDICINE				32	2			332	338				10.1080/14767058.2017.1378335							Review	JAN 17 2019	2019	Background: Smoking is preventable factor for pregnancy outcomes such as low birth weight (LBW). In this study, we assessed the effects of smoking cessation in pregnancy period on the birth weight in Randomized Controlled Trial studies (RCTs). Methods: International databases of Pub Med, Scopus, and Web of Science, by the MeSH heading and/or additional terms, were searched to assess relevant stud…									15
J	El-Sharkawy, Mohamed; Samy, Ahmed; Latif, Dina; Mahmoud, Mostafa; Samir, Dalia; Abbas, Ahmed M.				SAMY, AHMED/L-8387-2019; Abbas, Ahmed/H-5235-2019	SAMY, AHMED/0000-0003-0150-828X; Abbas, Ahmed/0000-0002-2359-2729			The effect of mechanical cervical dilatation during scheduled cesarean section on the blood loss: a randomized controlled trial								JOURNAL OF MATERNAL-FETAL & NEONATAL MEDICINE				33	12			2043	2048				10.1080/14767058.2018.1536742							Article	JUN 17 2020	2020	Objective: This study evaluates the effects of mechanical cervical dilatation during scheduled cesarean section (CS) on intra- and postoperative blood loss. Methods: A single-center randomized double-blind controlled trial (NCT03444792) conducted at a tertiary University Hospital in the period between 1 April 2017 and 31 March 2018 included all women scheduled for scheduled CS under spinal anesth…									0
J	Aquino, Carmen Imma; Saccone, Gabriele; Troisi, Jacopo; Guida, Maurizio; Zullo, Fulvio; Berghella, Vincenzo				Troisi, Jacopo/ABC-1348-2021; Saccone, Gabriele/K-2792-2018; Imma, Aquino Carmen/J-5935-2019	Saccone, Gabriele/0000-0003-0078-2113; Imma, Aquino Carmen/0000-0002-4797-6161; GUIDA, MAURIZIO/0000-0001-7372-0680; Berghella, Vincenzo/0000-0003-2854-0239			Is Ritgen's maneuver associated with decreased perineal lacerations and pain at delivery?								JOURNAL OF MATERNAL-FETAL & NEONATAL MEDICINE				33	18			3185	3192				10.1080/14767058.2019.1568984							Review	SEP 16 2020	2020	Purpose:Different techniques have been studied to prevent the risk of perineal trauma during labor and post-partum pain. Limited information is available on the effect of Ritgen's maneuver. The aim of this review was to analyze whether Ritgen's maneuver during vaginal delivery has an effect on the risks of perineal trauma. Data sources:Electronic databases were searched from their inception until…									9
J	Mashayekh-Amiri, Sepideh; Delavar, Mouloud Agajani; Bakouei, Fatemeh; Faramarzi, Mahbobeh; Esmaeilzadeh, Sedighe				Bakouei, Fatemeh/R-7918-2016; Esmaeilzadeh, Sedighe/AHD-8689-2022	Esmaelzadeh, Sedigheh/0000-0002-1951-1367			The impact of myo-inositol supplementation on sleep quality in pregnant women: a randomized, double-blind, placebo-controlled study								JOURNAL OF MATERNAL-FETAL & NEONATAL MEDICINE				35	18			3415	3423				10.1080/14767058.2020.1818225					SEP 2020		Article	SEP 17 2022	2022	Background Myo-inositol, a glial marker which plays a critical role in some brain regions, can supposedly affect sleep processes. The purpose of randomized controlled trial was to evaluate the impact of myo-inositol supplementation on sleep quality of pregnant women. Methods The study enrolled 60 women with low risk singleton pregnancies, with a gestational age of at least 14 weeks, in Iran. The …									5
J	Tang, Zhijun; Wei, Zonghui; Wen, Fei; Wu, Yongdei								Efficacy of zinc supplementation for neonatal sepsis: a systematic review and meta-analysis								JOURNAL OF MATERNAL-FETAL & NEONATAL MEDICINE				32	7			1213	1218				10.1080/14767058.2017.1402001							Review	APR 3 2019	2019	Background: Zinc supplementation has some potential in treating neonatal sepsis. We conduct a systematic review and meta-analysis to explore the efficacy of zinc supplementation for neonatal sepsis. Methods: PubMed, Embase, Web of science, EBSCO, and Cochrane Library databases are systematically searched. Randomized controlled trials (RCTs) assessing the efficacy of zinc supplementation in neonat…									17
J	Wang, Yu; Dong, Wenbin; Zhang, Linping; Zhang, Rong								The effect of kangaroo mother care on aEEG activity and neurobehavior in preterm infants: a randomized controlled trial								JOURNAL OF MATERNAL-FETAL & NEONATAL MEDICINE													10.1080/14767058.2021.1916460					APR 2021		Article; Early Access		2021	Objective To evaluate the effect of kangaroo mother care (KMC) versus traditional care (TC) on aEEG activity and neurobehavior in preterm infants. Methods A prospective randomized control single-blinded trial conducted in a tertiary level neonatal intensive care unit between October 2019 and October 2020. Preterm infants with gestational age of 31-33 weeks were randomly divided into either a KMC …									1
J	Xiong, Yi-Quan; Tan, Jing; Liu, Yan-Mei; Qi, Ya-Na; He, Qiao; Li, Ling; Zou, Kang; Sun, Xin					Xiong, Yi-Quan/0000-0001-5978-416X			Cervical pessary for preventing preterm birth in singletons and twin pregnancies: an update systematic review and meta-analysis								JOURNAL OF MATERNAL-FETAL & NEONATAL MEDICINE				35	1			100	109				10.1080/14767058.2020.1712705					JAN 2020		Review	JAN 2 2022	2022	Objectives: To evaluate the effectiveness of cervical pessary in preventing preterm birth (PTB) and improving perinatal outcomes among singleton and twin pregnancies. Methods: Electronic databases were systematically searched from their inception until 14 March 2019. Randomized clinical trials comparing the effectiveness of cervical pessary placement with expectant management were included. The p…									3
J	Okpala, Boniface Chukwuneme; Eleje, George Uchenna; Ikechebelu, Joseph Ifeanyichukwu; Ofojebe, Chukwuemeka Jude; Ejikeme, Toochukwu Benjamin; Nwachukwu, Cyril Emeka; Okpala, Augusta Nkiruka				Nwachukwu, Cyril/HIZ-6593-2022; OKPALA, BONIFACE/AED-9821-2022; ELEJE, GEORGE/I-1780-2019	OKPALA, BONIFACE/0000-0003-1693-373X; ELEJE, GEORGE/0000-0002-0390-2152			A double-blind placebo controlled trial on effectiveness of prophylactic dexamethasone for preventing post- dural puncture headache after spinal anesthesia for cesarean section								JOURNAL OF MATERNAL-FETAL & NEONATAL MEDICINE				35	17			3407	3412				10.1080/14767058.2020.1818719					SEP 2020		Article	SEP 2 2022	2022	Aim To determine the effect of dexamethasone in reducing post-dural puncture headache (PDPH) after spinal anesthesia for cesarean section (CS). Methods A double blind placebo controlled randomized trial of parturients undergoing CS under spinal anesthesia was conducted. Participants (n = 192) were randomly (1:1 ratio) given either 2mls (8 mg) of dexamethasone (n = 96) intravenously or 2mls of nor…									1
J	Ausbeck, Elizabeth B.; Jauk, Victoria C.; Boggess, Kim A.; Saade, George; Longo, Sherri; Esplin, Sean; Cleary, Kirsten; Wapner, Ronald; Letson, Kellett; Owens, Michelle; Blackwell, Sean; Ambalavanan, Namasivayam; Szychowski, Jeff M.; Andrews, William; Tita, Alan T. N.		Cesarean Sect Optimal Antibiotic			Szychowski, Jeff/0000-0002-1727-1662			Skin preparation type and post-cesarean infection with use of adjunctive azithromycin prophylaxis								JOURNAL OF MATERNAL-FETAL & NEONATAL MEDICINE				35	14			2690	2694				10.1080/14767058.2020.1797665					JUL 2020		Article	JUL 18 2022	2022	Objective To compare the frequency of postoperative surgical site infection (SSI) by type of skin preparation used for unscheduled cesarean in the setting of adjunctive azithromycin prophylaxis. Methods Secondary analysis of a multi-center randomized controlled trial of adjunctive azithromycin (500 mg intravenous) versus placebo in women who were >= 24 weeks gestation and undergoing unscheduled c…									0
J	Sharpe, Mary; Shah, Vibhuti; Freire-Lizama, Tatiana; Cates, Elizabeth C.; McGrath, Kory; David, Iuliana; Cowan, Sara; Letkeman, Janaya; Stewart-Wilson, Emily					Cates, Elizabeth/0000-0002-1138-6784			Effectiveness of oral intake of Lactobacillus rhamnosus GR-1 and Lactobacillus reuteri RC-14 on Group B Streptococcus colonization during pregnancy: a midwifery-led double-blind randomized controlled pilot trial								JOURNAL OF MATERNAL-FETAL & NEONATAL MEDICINE				34	11			1814	1821				10.1080/14767058.2019.1650907					AUG 2019		Article	JUN 3 2021	2021	Objective: Group B streptococcus (GBS) vaginal/rectal colonization in pregnancy has been associated with early-onset GBS disease (EOGBSD), a leading cause of neonatal morbidity and mortality. In Canada, universal screening for GBS colonization is offered to pregnant people at 35-37 weeks' gestation and those who test positive are offered intrapartum antibiotic prophylaxis (IAP). Universal screeni…									19
J	Jeevan, Amrit; Ananthan, Anitha; Bhuwan, Manjari; Balasubramanian, Haribalakrishna; Rao, Shripada; Kabra, Nandkishor S.					JEEVAN, AMRIT/0000-0001-9303-221X			Umbilical cord milking versus delayed cord clamping in term and late-preterm infants: a systematic review and meta-analysis								JOURNAL OF MATERNAL-FETAL & NEONATAL MEDICINE													10.1080/14767058.2021.1884676					FEB 2021		Review; Early Access		2021	ObjectiveTo conduct a systematic review and meta-analysis to compare the efficacy and safety of umbilical cord milking (UCM) versus delayed cord clamping (DCC) in term and late-preterm infants.MethodsMEDLINE, EMBASE, CINAHL, Cochrane Central Register of Controlled Trials, Clinical trial registries, and Gray literature were searched for randomized controlled trials (RCTs) comparing UCM with DCC in…									5
J	Sehhatie, Fahimeh Shafaei; Mirghafourvand, Mojgan; Havizari, Shiva								Effect of prenatal counseling on exclusive breastfeeding frequency and infant weight gain in mothers with previous unsuccessful breastfeeding: a randomized controlled clinical trial								JOURNAL OF MATERNAL-FETAL & NEONATAL MEDICINE				33	21			3571	3578				10.1080/14767058.2019.1579191							Article	NOV 1 2020	2020	Introduction: Breastfeeding counseling and mother support provision positively affect the duration of exclusive breastfeeding and infant growth and development. This study aimed to determine the effect of prenatal counseling on the frequency of exclusive breastfeeding and infant weight gain in mothers with previous unsuccessful breastfeeding.Methods: This was a randomized clinical trial on 108 pr…									8
J	Garg, Bhawan Deep								Antenatal magnesium sulfate is beneficial or harmful in very preterm and extremely preterm neonates: a new insight								JOURNAL OF MATERNAL-FETAL & NEONATAL MEDICINE				32	12			2084	2090				10.1080/14767058.2018.1424823							Review	JUN 18 2019	2019	Aims: To evaluate whether antenatal MgSO4 is beneficial or harmful in very preterm and extremely preterm neonates. Materials and methods: We retrieved published literature through searches of PubMed or Medline, CINAHL, and the Cochrane Library. Results were restricted to systematic reviews, meta-analysis, randomized controlled trials (RCTs), and relevant observational studies. Results: Evidence r…									4
J	Bozkurt, Ozlem; Dizdar, Evrim Alyamac; Bidev, Duygu; Sari, Fatma Nur; Uras, Nurdan; Oguz, Serife Suna				Uras, Nurdan/AAR-5383-2020; OGUZ, SUNA SERIFE/GWZ-7382-2022	OGUZ, SUNA SERIFE/0000-0002-1870-0983; Bozkurt, Ozlem/0000-0002-1282-9030			Prolonged minimal enteral nutrition versus early feeding advancements in preterm infants with birth weight <= 1250 g: a prospective randomized trial								JOURNAL OF MATERNAL-FETAL & NEONATAL MEDICINE				35	2			341	347				10.1080/14767058.2020.1716723					JAN 2020		Article	JAN 17 2022	2022	Objective: To determine the effect of two different feeding strategies on time to achieve full enteral feeding and the incidence of feeding intolerance in preterm infants with birth weight <= 1250 g. Methods: A prospective randomized trial (NCT02913677) conducted at a tertiary level neonatal intensive care unit. Preterm infants with birth weight <= 1250 g were randomly allocated to either prolong…									6
J	Anvekar, Ajay P.; Shah, Piyush S.; Nathan, Elizabeth A.; Doherty, Dorota A.; Patole, Sanjay K.; Simmer, Karen N.					Doherty, Dorota/0000-0002-5507-9065; Simmer, Karen/0000-0003-4777-9069			High frequency jet ventilation in preterm infants: experience from Western Australia								JOURNAL OF MATERNAL-FETAL & NEONATAL MEDICINE				32	17			2824	2829				10.1080/14767058.2018.1449827							Article	SEP 2 2019	2019	Objective: To assess if high frequency jet ventilation (HFJV) is associated with reduced odds of death or discharge home on oxygen in preterm infants.Methods: A case control study (1 February 2010 - 1 June 2014) comparing the primary outcome as death or discharge home on oxygen in preterm infants who needed HFJV (Cases) versus those who did not (Controls). Controls were matched to cases (1:1) on …									2
J	Sallam, Hany F.; Shady, Nahla W.								A sandwich technique (N&H variation technique) to reduce blood loss during cesarean delivery for complete placenta previa: a randomized controlled trial								JOURNAL OF MATERNAL-FETAL & NEONATAL MEDICINE				32	19			3145	3152				10.1080/14767058.2018.1457643							Article	OCT 2 2019	2019	Objective: To investigate the effect of A sandwich technique Nahla & Hany variation (N&H) technique versus stepwise uterine devascularization on blood loss during cesarean section (CS) in patients with complete placenta previa. Methods: The study was single-blind randomized controlled trial carried out in a tertiary University Hospital between March 2015 to March 2018. We included patients schedu…									3
J	Hajarian Abhari, Zahra; Karimi, Fatemeh Zahra; Taghizdeh, Ziba; Mazloum, Seyed Reza; Asghari Nekah, Seyyed Mohsen				Karimi, Fatemeh zahra/AAQ-2595-2020; Asgharinekah, Seyyed Mohsen/AAB-9620-2021	Karimi, Fatemeh zahra/0000-0002-1515-4411; Asgharinekah, Seyyed Mohsen/0000-0001-5127-0949			Effects of counseling based on Gamble's approach on psychological birth trauma in primiparous women: a randomized clinical trial								JOURNAL OF MATERNAL-FETAL & NEONATAL MEDICINE				35	4			668	676				10.1080/14767058.2020.1730799					FEB 2020		Article	FEB 16 2022	2022	Background: Psychological birth trauma has persistent adverse effects on the performance and health of women during and after childbirth. Therefore, Interventions to prevent and mitigate psychological birth trauma are of paramount importance. Objective: The present study aimed to investigate the effects of counseling based on Gamble's approach on psychological birth trauma in primiparous women. M…									0
J	Haakstad, Lene A. H.; Kissel, Iselin; Bo, Kari								Long-term effects of participation in a prenatal exercise intervention on body weight, body mass index, and physical activity level: a 6-year follow-up study of a randomized controlled trial								JOURNAL OF MATERNAL-FETAL & NEONATAL MEDICINE				34	9			1347	1355				10.1080/14767058.2019.1636028					JUL 2019		Article	MAY 3 2021	2021	Background: Growing evidence supports that physical activity and exercise during pregnancy is favorable for the mother, with persisting benefits in the postpartum period. However, there is scant knowledge of the effect of a prenatal exercise program on long-term health and lifestyle habits. Objectives: This 6-year follow-up study of a randomized controlled trial had two aims: (1) compare body wei…									2
J	Elmowafi, Mohamed; Mohsen, Nada; Nour, Islam; Nasef, Nehad					Nasef, Nehad/0000-0001-7650-123X			Prophylactic versus therapeutic caffeine for apnea of prematurity: a randomized controlled trial								JOURNAL OF MATERNAL-FETAL & NEONATAL MEDICINE													10.1080/14767058.2021.1904873					MAR 2021		Article; Early Access		2021	BackgroundTherapeutic initiation of methyxanthines for treatment of apnea in preterm infants was the standard policy. Caffeine therapy is beneficial for various outcomes of preterm infants.AimTo evaluate the efficacy of early prophylactic compared to routine therapeutic caffeine therapy on duration of oxygen support and other outcomes of preterm infants.MethodsIn a randomized controlled trial inc…									2
J	Amirani, Elaheh; Aghadavod, Esmat; Shafabakhsh, Rana; Asemi, Zatollah; Tabassi, Zohreh; Panahandeh, Ida; Naderi, Fatemeh; Abed, Alireza				Aghadavod, Esmat/I-7736-2017	Aghadavod, Esmat/0000-0001-9456-9238			Anti-inflammatory and antioxidative effects of thiamin supplements in patients with gestational diabetes mellitus								JOURNAL OF MATERNAL-FETAL & NEONATAL MEDICINE				35	11			2085	2090				10.1080/14767058.2020.1779212					JUL 2020		Article	JUN 3 2022	2022	Objective The aim of this study was to evaluate the effects of thiamin supplementation on biomarkers of inflammation and oxidative stress in patients with gestational diabetes mellitus (GDM). Methods This randomized, double-blind, placebo-controlled trial was conducted among 60 patients with GDM. Patients were randomly allocated into two groups to receive either 100 mg/day thiamin supplements (n …									4
J	Huang, Hua-Ping; Zhao, Wen-Jun; Pu, Jia; He, Fang								Prophylactic negative pressure wound therapy for surgical site infection in obese women undergoing cesarean section: an evidence synthesis with trial sequential analysis*								JOURNAL OF MATERNAL-FETAL & NEONATAL MEDICINE				34	15			2498	2505				10.1080/14767058.2019.1668924					SEP 2019		Article	AUG 3 2021	2021	Objective: Current evidence for negative pressure wound therapy (NPWT) on surgical site infection (SSI) and wound complications in cesarean section is conflicting. The objective of this study was to evaluate the efficacy of prophylactic NPWT for preventing SSI and other wound complications in obese women undergoing cesarean section (CS). Methods: We systematically searched PubMed, Embase, the Coc…									8
J	Shady, Nahla W.; Sallam, Hany F.; Elsayed, Ahmed H.; Abdelkader, Abdelrahman M.; Ali, Shymaa S.; Alanwar, Ahmed; Abbas, Ahmed M.				Alanwar, Ahmed/AAB-2419-2021; Abbas, Ahmed/H-5235-2019	Alanwar, Ahmed/0000-0002-7171-1470; Abbas, Ahmed/0000-0002-2359-2729			The effect of prophylactic oral tranexamic acid plus buccal misoprostol on blood loss after vaginal delivery: a randomized controlled trial								JOURNAL OF MATERNAL-FETAL & NEONATAL MEDICINE				32	11			1806	1812				10.1080/14767058.2017.1418316							Article	2019	2019	Objective: The objective of this study is to evaluate the effect of prophylactic oral tranexamic acid (TA) plus buccal misoprostol on the amount of blood loss after vaginal delivery in women at low risk for post-partum hemorrhage (PPH).Materials and methods: The study was a randomized open label clinical trial conducted in a tertiary University Hospital between January 2016 and June 2017. We incl…									8
J	Khalifeh, Adeeb; Fleisher, Jonah; Gressel, Gregory; Berghella, Vincenzo; Leiby, Benjamin; Mackeen, A. Dhanya				Gressel, Gregory M./H-5408-2018	Gressel, Gregory M./0000-0002-6729-4571; Berghella, Vincenzo/0000-0003-2854-0239			Patient preferences for method of cesarean skin closure: secondary outcomes from a randomized trial								JOURNAL OF MATERNAL-FETAL & NEONATAL MEDICINE				33	4			542	546				10.1080/14767058.2018.1497594							Article	2020	2020	Objective: To assess patient preference for sutures or staples for cesarean wound closure.Methods: This is a planned secondary analysis of a randomized controlled trial of 746 women in which suture and staples were compared for cesarean skin closure. Enrolled patients were asked to complete preoperative and postoperative surveys to assess preferred closure. Reasons for expressed preferences were …									2
J	Baez Suarez, Anibal; Martin Castillo, Estela; Garcia Andujar, Josue; Garcia Hernandez, Jose Angel; Quintana Montesdeoca, M. Pino; Loro Ferrer, Juan Francisco				loro, juan/L-9319-2014	loro, juan/0000-0002-0517-8209; Baez-Suarez, Anibal/0000-0002-6264-6312; Quintana Montesdeoca, Maria del Pino/0000-0003-1276-7594			Evaluation of the effectiveness of transcutaneous nerve stimulation during labor in breech presentation: a case series								JOURNAL OF MATERNAL-FETAL & NEONATAL MEDICINE				34	1			24	30				10.1080/14767058.2019.1572110							Article	JAN 2 2021	2021	Objective: To analyze the effectiveness of pain relief with transcutaneous electrical nerve stimulation (TENS) dispositive during labor in breech vaginal delivery and also to describe its tolerance and satisfaction.Design: A randomized, double-blind, and placebo-controlled trial was conducted.Setting: Labor room of Complejo Hospitalario Universitario Insular-Materno Infantil (Spain).Participants:…									3
J	Sullivan, Maranda; Cunningham, Kendall; Angras, Kajal; Mackeen, A. Dhanya					, Maranda/0000-0003-0191-1909			Duration of postpartum magnesium sulfate for seizure prophylaxis in women with preeclampsia: a systematic review and meta-analysis								JOURNAL OF MATERNAL-FETAL & NEONATAL MEDICINE													10.1080/14767058.2021.1946505					JUN 2021		Review; Early Access		2021	Objective Pregnant women diagnosed with preeclampsia are at increased risk of eclampsia. Magnesium sulfate is the standard of care for maternal seizure prophylaxis. Traditional regimens of magnesium sulfate have continued infusions for 24 h postpartum. More recent evidence suggests shortened courses of postpartum magnesium sulfate. The purpose of this systematic review is to evaluate whether the …									4
J	Fariba, Hemmati; Sharma, Deepak; Bahia, Namavar Jahromi; Leila, Salarian; Farahbakhsh, Nazanin					hemmati, fariba/0000-0002-5704-3947			Delayed cord clamping for prevention of intraventricular hemorrhage in preterm neonates: a randomized control trial								JOURNAL OF MATERNAL-FETAL & NEONATAL MEDICINE				35	19			3633	3639				10.1080/14767058.2020.1836148					OCT 2020		Article	OCT 2 2022	2022	BackgroundIntraventricular hemorrhage (IVH) is a common condition in preterm neonates and is responsible for substantial adverse neurodevelopmental outcome in preterm neonates. Prevention of IVH is an important intervention for better neurological outcome in these preterm neonates.Aims and objectiveThis study aimed to determine whether delayed cord clamping (DCC) was superior to immediate cord cl…									4
J	Hasani, Sonia; Mirghafourvand, Mojgan; Esmaeilpour, Khalil; Shafaie, Fahimeh Sehhatie				Mirghafourvand, Mojgan/AAW-3741-2020				The effect of counseling based on health promotion awareness on mental health and self-esteem in women with ectopic pregnancy: a randomized controlled clinical trial								JOURNAL OF MATERNAL-FETAL & NEONATAL MEDICINE				34	11			1687	1694				10.1080/14767058.2019.1644314					AUG 2019		Article	JUN 3 2021	2021	Objectives: In all types of pregnancies women experienced changes in their mental health and self-esteem condition. The aim of this study was to determine the effect of counseling on mental health and self-esteem following an ectopic pregnancy (EP). Study design: This was a randomized controlled clinical trial on 68 pregnant women with EP referring to Al-Zahra hospital in Tabriz, Iran in 2018. Th…									3
J	Kalafat, Erkan; Gokce, Ali; O'Brien, Pat; Benlioglu, Can; Koc, Acar; Karaaslan, Onur; Khalil, Asma				Kalafat, Erkan/S-4762-2019; Koc, Acar/AAI-7513-2020; Benlioglu, Can/AAO-5543-2020; Khall, Asma/AAC-1459-2020; Gokce, Ali/HDO-3899-2022	Kalafat, Erkan/0000-0003-0658-138X; Koc, Acar/0000-0003-2482-7478; Benlioglu, Can/0000-0003-0582-5848; Khall, Asma/0000-0003-2802-7670; Gokce, Ali/0000-0003-1902-4478; KARAASLAN, ONUR/0000-0002-4599-1173			Efficacy of carbetocin in the prevention of postpartum hemorrhage: a systematic review and Bayesian meta-analysis of randomized trials								JOURNAL OF MATERNAL-FETAL & NEONATAL MEDICINE				34	14			2303	2316				10.1080/14767058.2019.1664463					SEP 2019		Review	JUL 18 2021	2021	Objectives: To evaluate the efficacy of carbetocin for the prevention of postpartum hemorrhage (PPH) and related events after vaginal or cesarean delivery. Methods: Medline, Scopus, Embase, and the Cochrane Library were searched in February 2018 using combinations of the relevant MeSH terms, keywords. Randomized studies, comparing carbetocin to any other uterotonic agent, in the management of ces…									8
J	Pergialiotis, Vasilios; Panagiotopoulos, Michalis; Vogiatzi, Lito; Bellos, Ioannis; Antsaklis, Panagiotis; Theodora, Marianna; Ntomali, Ekaterini; Daskalakis, George				Pergialiotis, Vasilios/H-3772-2019	Pergialiotis, Vasilios/0000-0003-4510-1633; Panagiotopoulos, Michail/0000-0002-5492-1812; DASKALAKIS, GEORGE/0000-0001-7108-211X			Spontaneous versus manual placental delivery during cesarean delivery: a systematic review and meta-analysis								JOURNAL OF MATERNAL-FETAL & NEONATAL MEDICINE													10.1080/14767058.2022.2134769					OCT 2022		Review; Early Access		2022	Objective Standardized techniques have been established for cesarean delivery to reduce cesarean delivery complication rates. Current recommendations suggest against manual removal of the placenta. The purpose of the present meta-analysis is to evaluate published data and provide a summary of the evidence. Methods For the purposes of this systematic review, we searched Medline, Scopus, the Cochra…									0
J	Aquino, Carmen Imma; Saccone, Gabriele; Troisi, Jacopo; Zullo, Fulvio; Guida, Maurizio; Berghella, Vincenzo				Troisi, Jacopo/ABC-1348-2021; Imma, Aquino Carmen/J-5935-2019; Saccone, Gabriele/K-2792-2018	Imma, Aquino Carmen/0000-0002-4797-6161; Saccone, Gabriele/0000-0003-0078-2113; Berghella, Vincenzo/0000-0003-2854-0239; GUIDA, MAURIZIO/0000-0001-7372-0680			Use of lubricant gel to shorten the second stage of labor during vaginal delivery								JOURNAL OF MATERNAL-FETAL & NEONATAL MEDICINE				32	24			4166	4173				10.1080/14767058.2018.1482271							Review	DEC 17 2019	2019	Background: Vaginal application of lubricant during labor has been studied to shorten the length of the second stage of labor. Objective: To evaluate whether vaginal application of lubricant shortens the second stage of labor. Data sources: Electronic databases were searched from their inception until February 2018. No restrictions for language or geographic location were applied. Study eligibili…									11
J	Alalfy, Mahmoud; Elgazzar, Ahmed; Fares, Tamer; Ahmed Nagy, Omar; el Lithy, Ahmed; Lasheen, Yossra; Kamel, Ahmed; Soliman, Mahmoud; Hassan, Ahmed; Samy, Ahmed; Taher, Ayman; Ogila, Asmaa; Saad, Hany; Salah, Hend; Ramadan, Mohamed; Nabil, Mohamed; Hatem, Dina; Fikry, Mohamed				SAMY, AHMED/L-8387-2019; Alalfy, Mahmoud/A-4229-2018; Soliman, Mahmoud/AAU-6335-2021	SAMY, AHMED/0000-0003-0150-828X; Alalfy, Mahmoud/0000-0002-8429-6376; Soliman, Mahmoud/0000-0002-3268-7412; Kamel ElDesouky, Ahmed/0000-0003-3296-3736; Hassan Khedr, Ahmed/0000-0002-5038-9590			Reply to: Effect of subcutaneous tissue closure technique in cesarean section on postoperative wound complications in obese Egyptian women								JOURNAL OF MATERNAL-FETAL & NEONATAL MEDICINE				32	22			3887	3888				10.1080/14767058.2018.1471594							Letter	NOV 17 2019	2019										9
J	Cavallin, Francesco; Bua, Benedetta; Pasta, Elisa; Savio, Federica; Villani, Paolo Ernesto; Trevisanuto, Daniele								Device positioning with LISA vs. INSURE: a crossover randomized controlled manikin trial								JOURNAL OF MATERNAL-FETAL & NEONATAL MEDICINE													10.1080/14767058.2022.2134774					OCT 2022		Article; Early Access		2022	Objective We aimed to compare time of device positioning, success of procedure and operator's opinion with LISA vs. INSURE in a manikin simulating an extremely low birthweight infant. Methods A randomized controlled crossover (AB/BA) trial of surfactant administration with LISA vs. INSURE in a preterm manikin. Forty-two tertiary hospital consultants and pediatric residents with previous experienc…									0
J	Pan, Jiajia; Pan, Qiangwei; Chen, Yumei; Zhang, Hongping; Zheng, Xiaodong								Efficacy of probiotic supplement for gestational diabetes mellitus: a systematic review and meta-analysis								JOURNAL OF MATERNAL-FETAL & NEONATAL MEDICINE				32	2			317	323				10.1080/14767058.2017.1376318							Review	JAN 17 2019	2019	Background: Probiotic supplement might be beneficial for gestational diabetes mellitus. However, the results remained controversial. We conducted a systematic review and meta-analysis to explore the efficacy of probiotic supplement in gestational diabetes mellitus. Methods: PubMed, Embase, Web of science, EBSCO, and Cochrane Library databases were systematically searched. Randomized controlled tr…									22
J	Alavi, Azin; Ranjbar, Amene; Atighpoor, Farzane; Zare, Shahram				Alavi, Azin/K-7087-2017	Alavi, Azin/0000-0002-1248-2313			Comparison the efficacy of vaginal progesterone versus 17-alpha-hydroxyprogesterone caproate to prevent preterm birth in high-risk pregnant women undergo cerclage: a randomized clinical trial								JOURNAL OF MATERNAL-FETAL & NEONATAL MEDICINE													10.1080/14767058.2021.1949451					JUL 2021		Article; Early Access		2021	Objective The aim of this study was to compare the effect of vaginal progesterone with 17-alpha-hydroxyprogesterone caproate (17OHP-C) in prevention of preterm birth in high-risk pregnant women undergo cerclage. Materials and methods This prospective randomized clinical trial registered in the Iranian Registry of Clinical Trials (IRCT20181107041585N4), was performed from May 2017 to August 2018 i…									0
J	Cuff, Ryan D.; Sullivan, Scott A.; Chang, Eugene Y.								Impact of dosing schedule on uptake of neuroprotective magnesium sulfate								JOURNAL OF MATERNAL-FETAL & NEONATAL MEDICINE				33	6			982	986				10.1080/14767058.2018.1513482							Article; Proceedings Paper	MAR 18 2020	2020	Background: Preterm delivery <32-week gestation is associated with significant neurodevelopmental morbidity ranging from mild delay to profound disability. Several randomized trials have shown that magnesium sulfate (MgSO4) is an effective neuroprotectant, demonstrating reduced rates of cerebral palsy, death, and gross motor dysfunction for the neonate or infant. Dosing was not consistent among t…					Annual Meeting of the South-Atlantic-Association-of-Obstetricians-and-GynecologistsAnnual Meeting of the South-Atlantic-Association-of-Obstetricians-and-Gynecologists	JAN 13-16, 2018JAN 13-16, 2018	S Atlantic Assoc Obstetricians & GynecologistsS Atlantic Assoc Obstetricians & Gynecologists	Bonita Springs, FLBonita Springs, FL	2
J	Hooker, Angelo B.; Mansvelder, Floor J.; Elbers, Roy G.; Frijmersum, Zayel								Reproductive outcomes in women with mild intrauterine adhesions; a systematic review and meta-analysis								JOURNAL OF MATERNAL-FETAL & NEONATAL MEDICINE													10.1080/14767058.2021.1931103					MAY 2021		Review; Early Access		2021	Background Moderate to severe intrauterine adhesions (IUAs) may greatly impact fertility, predisposing to pregnancy and obstetric complications. The impact of mild IUAs on reproductive performance remains unclear. A systematic review and meta-analysis was performed to examine the long-term reproductive outcomes in women with hysteroscopic identified and treated mild IUAs mild intrauterine adhesio…									3
J	Alalfy, Mahmoud; Elgazzar, Ahmed; Ghamry, Nevein; Elsawah, Heba; Azkalani, Ahmed; el Lithy, Ahmed; Hammam, Mohamed; Gaafar, Hassan; Elshenofy, Hossam; Nagy, Omar; Abdella, Rana; Lasheen, Yossra; Soliman, Mahmoud; Wahba, Amr; Haggag, Hisham; Hany, Ayman; Farouk, Dalia; Sharaf, Marwa; Al Arshal, Alaa Hamed				Soliman, Mahmoud/AAU-6335-2021; Haggag, Hisham/L-7142-2016; Alalfy, Mahmoud/A-4229-2018	Haggag, Hisham/0000-0002-1511-900X; Alalfy, Mahmoud/0000-0002-8429-6376; Gaafar, Hassan/0000-0003-4118-8532; Soliman, Mahmoud/0000-0002-3268-7412; Hany, Ayman/0000-0003-3312-2613			Physical endometrial manipulation and its impact on success rate and live birth rate in ICSI in patients with unexplained infertility after recurrent ICSI failure, a double blinded randomized controlled trial								JOURNAL OF MATERNAL-FETAL & NEONATAL MEDICINE				33	17			2983	2989				10.1080/14767058.2019.1566897							Article	SEP 1 2020	2020	Background:Unexplained infertility is a rising problem and endometrial manipulation could be one of the solutions for enhancing the pregnancy rate and live birth rate in such circumstances. Aims:To evaluate the influence of local endometrial physical manipulation with specializd method for endometrial and tubal hydration (Elgazzar and Alalfy technique) on ICSI outcome and in increasing chemical, …									2
J	Hyett, Jon; Asadi, Nasrin; Khafri, Maryam Zare; Vafaei, Homeira; Kasraeian, Maryam; Salehi, Alireza; Saadati, Najmieh; Bazrafshan, Khadije				Asadi, Nasrin/Y-8734-2018; Salehi, Alireza/N-5720-2017; Kasraeian, Maryam/O-1537-2017; asadi, nasrin/GLV-0343-2022; Vafaei, Homeira/M-2833-2016; kasraeian, maryam/O-1563-2017	Asadi, Nasrin/0000-0002-2089-8941; Salehi, Alireza/0000-0003-2750-8499; Kasraeian, Maryam/0000-0002-9399-7836; asadi, nasrin/0000-0002-2089-8941; Vafaei, Homeira/0000-0002-9399-7836; Saadati, Najmieh/0000-0002-5709-6280; Hyett, Jonathan/0000-0001-8019-1289; kasraeian, maryam/0000-0001-8182-0358			The use of vaginal progesterone as a maintenance therapy in women with arrested preterm labor: a double-blind placebo-randomized controlled trial								JOURNAL OF MATERNAL-FETAL & NEONATAL MEDICINE				35	6			1134	1140				10.1080/14767058.2020.1743662					MAR 2020		Article	MAR 19 2022	2022	Background: The efficacy of maintenance tocolytic therapy after successful arrest of preterm labor remains controversial. The purpose of this study was to evaluate the efficacy of 400 mg of daily vaginal progesterone (cyclogest) after successful parenteral tocolysis to increase latency period and improvement of neonatal outcomes in women with threatened preterm labor. Materials and methods: In th…									1
J	Agra, Isabela K. R.; Carvalho, Mario H. B.; Hernandez, Wagner R.; Francisco, Rossana P. V.; Zugaib, Marcelo; Brizot, Maria L.				Zugaib, Marcelo/A-5724-2013; Francisco, Rossana PV/C-5648-2012; de Lourdes Brizot, Maria/C-5706-2013; Francisco, Rossana Pulcineli Vieira/AAG-7461-2020; de Carvalho, Mario Henrique B Burlacchini/E-7217-2013	Zugaib, Marcelo/0000-0003-1155-2671; Francisco, Rossana PV/0000-0002-9981-8069; de Lourdes Brizot, Maria/0000-0002-6135-4844; Francisco, Rossana Pulcineli Vieira/0000-0002-9981-8069; de Carvalho, Mario Henrique B Burlacchini/0000-0003-0599-0739; Hernandez, Wagner/0000-0003-1910-8807			The effect of prenatal vaginal progesterone on cervical length in nonselected twin pregnancies								JOURNAL OF MATERNAL-FETAL & NEONATAL MEDICINE				32	8			1245	1249				10.1080/14767058.2017.1403577							Article	APR 18 2019	2019	Purpose: The aim of this study was to investigate the influence of vaginal progesterone on cervical length (CL) in asymptomatic nonselected twin gestations. Methods: This was a secondary analysis of a randomized, double-blind, placebo-controlled trial of twin pregnancies exposed to vaginal progesterone or placebo. The CL was examined at six different time periods: 18-21(+6) weeks (T1), 21-23(+6) …									0
J	Azad, Mohammad; Bisht, Surender Singh; Tyagi, Amita; Jaipal, M. L.				Tyagi, Amita/AAC-1508-2022				The role of a neonatal hypothermia alert device in promoting weight gain in LBW infants								JOURNAL OF MATERNAL-FETAL & NEONATAL MEDICINE				35	15			2992	2994				10.1080/14767058.2020.1814244					SEP 2020		Article	AUG 3 2022	2022	Background Neonatal hypothermia is a significant risk factor for preterm and low birth weight (LBW) newborns, especially in India. Kangaroo Mother Care (KMC) is one recommended method of thermal control. A wearable device, TempWatch, has been developed to monitor for and detect hypothermia and to promote KMC for preterm and LBW infants. Purpose This randomized controlled trial was designed to eva…									0
J	Alalfy, Mahmoud; Hussein, Elham; Saber, Waled; Elsharkawy, Mohamed; Salama, Sameh; Lasheen, Yossra; Elshafey, Doaa; Haggag, Hisham; Taher, Ayman; Farouk, Dalia; Eltaieb, E.; Elsirgany, Sherif; Hussein, Mohamed; Fikry, Mohamed; Hassan, Hatem; Sadek, Jehan; Alaa, Doaa; Torad, Hesham; Abdella, Rana; Ali, Sief; Yehia, Amera; Lotfy, Rehab; Hanafy, Amal; Hassan, Ahmed				hussein, mohamed/GYU-6912-2022; Alalfy, Mahmoud/A-4229-2018; Eltaieb, Ebtihal/AAO-2166-2020	Alalfy, Mahmoud/0000-0002-8429-6376; Eltaieb, Ebtihal/0000-0002-7094-7182; Hassan Khedr, Ahmed/0000-0002-5038-9590; Ali, Sief/0000-0002-0754-2721			Alalfy modified cervical inversion technique as a tamponade in controlling PPH in placenta previa, a multicentric double blind randomized controlled trial								JOURNAL OF MATERNAL-FETAL & NEONATAL MEDICINE				34	19			3162	3168				10.1080/14767058.2019.1678140					OCT 2019		Article	OCT 2 2021	2021	Introduction: Postpartum hemorrhage that occurs frequently with placenta previa is one of the causes of maternal mortality in 14% in developing countries. Objective: To assess efficacy of cervical inversion as a tamponade in controlling bed of placenta in cases of placenta previa. Patients and method: A prospective randomized controlled study was conducted among a total of 240 pregnant women with…									1
J	Jamal, Ashraf; Moshfeghi, Maryam; Molaei, Behnaz; Moradi, Yousef; Hashemi, Neda				Moradi, Yousef/AAV-5696-2021	Moradi, Yousef/0000-0002-2936-5930			The effect of vaginal progesterone on Doppler findings in increased uterine artery resistance								JOURNAL OF MATERNAL-FETAL & NEONATAL MEDICINE				34	16			2630	2633				10.1080/14767058.2019.1670794					JAN 2020		Article	AUG 18 2021	2021	Objective: The present study aimed to evaluate the effect of vaginal progesterone on Doppler finding in increased uterine artery resistance compared with aspirin. Materials and methods: This study is a double-blind randomized clinical trial that was conducted on 140 pregnant women with increased uterine artery resistance who were referred to the Shariati hospital (Tehran, Iran) in 2017-2018. Pati…									1
J	Cetinkaya, Senay; Celik, Melike Yavas; Ozdemir, Serap				Cetinkaya, Senay/AAB-9403-2021	Cetinkaya, Senay/0000-0001-9578-5610			Effect of white noise on alleviating the pain of new-born during invasive procedures*								JOURNAL OF MATERNAL-FETAL & NEONATAL MEDICINE				35	8			1426	1432				10.1080/14767058.2020.1755652					APR 2020		Article	APR 18 2022	2022	Objectives: In painful operations like invasive procedures, it is aimed to analyze the effect of making the new-born listen to white noise CD by using the NIPS pain scale. Methods: This is a randomized control trial of research made on 60 new-borns, ranging from 0-28 day-old, 28 gestational weeks and over, and coming to the intensive care unit in Gaziantep Cengiz Gokcek Maternity and Children Hos…									4
J	Felder, Laura; McCurdy, Rebekah; Berghella, Vincenzo					Berghella, Vincenzo/0000-0003-2854-0239			External cephalic version of the non-cephalic presenting twin: a systematic review								JOURNAL OF MATERNAL-FETAL & NEONATAL MEDICINE				35	9			1712	1718				10.1080/14767058.2020.1768237					MAY 2020		Review	MAY 3 2022	2022	Objective: Decreasing the primary cesarean delivery rate and associated maternal and fetal complications is a priority for obstetric care providers. External cephalic version (ECV) is a procedure recommended for women with singleton pregnancies where the fetus is malpresenting to avoid vaginal breech delivery, which is inherently riskier than cesarean delivery. However, little is known about this…									1
J	Aref, Nisreen Khaled								Does timing of urinary catheter removal after elective cesarean section affects postoperative morbidity?: a prospective randomized trial								JOURNAL OF MATERNAL-FETAL & NEONATAL MEDICINE				33	18			3141	3146				10.1080/14767058.2019.1569619							Article	SEP 16 2020	2020	Objective:To assess whether immediate (0 h), intermediate (after 6 h), or delayed (after 24 h) removal of an urinary catheter after elective caesarian section (CS) regarding, the rate of urinary retention with recatheterization, rate of symptomatic urinary tract infections (UTI), time of ambulation, and the length of hospital stay. Methods:Prospective randomized controlled trial conducted at King…									4
J	Nadal, Justine; Pierre, Fabrice; Fernandez, Anna; Boussac, Emilie; Loupec, Thibaut; Desseauve, David								Drinking during low-risk labor: monocentric randomized clinical trial on patients' satisfaction, and maternal and neonatal outcomes								JOURNAL OF MATERNAL-FETAL & NEONATAL MEDICINE													10.1080/14767058.2021.1891219					FEB 2021		Article; Early Access		2021	IntroductionThis study aimed to assess satisfaction of patients affected by various fluid regimes during uncomplicated labor; to identify factors possibly associated with the level of satisfaction; to compare obstetrical and neonatal outcomes between the intervention groups.MethodsBetween October and December 2014, 40 women were included in the study set at the Poitiers University Hospital, Franc…									0
J	Mesdaghinia, Elaheh; Naderi, Fatemeh; Bahmani, Fereshteh; Chamani, Maryam; Ghaderi, Amir; Asemi, Zatollah								The effects of zinc supplementation on clinical response and metabolic profiles in pregnant women at risk for intrauterine growth restriction: a randomized, double-blind, placebo-controlled trial								JOURNAL OF MATERNAL-FETAL & NEONATAL MEDICINE				34	9			1382	1388				10.1080/14767058.2019.1637847					JUL 2019		Article	MAY 3 2021	2021	Objective: This investigation was conducted to assess the effects of zinc supplementation on clinical response and metabolic status among pregnant women at risk for intrauterine growth restriction (IUGR). Methods: This randomized, double-blind, placebo-controlled, clinical trial was conducted among 52 women at risk for IUGR according to abnormal uterine artery Doppler waveform. Participants were …									3
J	Khalifeh, Adeeb; Khosla, Jayasree; Cantor, Eva; Quist-Nelson, Johanna; Saccone, Gabriele; Tumas, Jordyn; Berghella, Vincenzo				Saccone, Gabriele/K-2792-2018	Saccone, Gabriele/0000-0003-0078-2113; Berghella, Vincenzo/0000-0003-2854-0239			A reminder system for postpartum diabetes screening after gestational diabetes: a randomized clinical trial								JOURNAL OF MATERNAL-FETAL & NEONATAL MEDICINE													10.1080/14767058.2021.1951212					JUN 2021		Article; Early Access		2021	Objective To evaluate if a reminder postpartum screening system, providing patients with laboratory requisition on the postpartum ward followed by a telephone reminder one week prior to their 6 weeks appointment, would increase the diabetes mellitus screening rate. Methods Parallel group, open label, multicenter randomized trial. Patients were recruited between July 2015 and March 2016. All women…									0
J	Lin, Jilei; Zhang, Yin; Zhu, Xiaohong; Wang, Donghai; Dai, Jihong								Effects of supplementation with omega-3 fatty acids during pregnancy on asthma or wheeze of children: a systematic review and meta-analysis								JOURNAL OF MATERNAL-FETAL & NEONATAL MEDICINE				33	10			1792	1801				10.1080/14767058.2018.1529161							Review	MAY 18 2020	2020	Objective: To evaluate the effects of omega-3 fatty acids during pregnancy on the incidence of wheeze and asthma of children. Methods: A search was conducted in PubMed, Embase and CENTRAL until September 2017. Randomized controlled trials (RCTs) assessing the effects of omega-3 fatty acids during pregnancy on wheeze/asthma of children were included. Two investigators independently searched articl…									19
J	Rashtchi, Vahideh; Maryami, Niloofar; Molaei, Behnaz								Comparison of entonox and transcutaneous electrical nerve stimulation (TENS) in labor pain: a randomized clinical trial study								JOURNAL OF MATERNAL-FETAL & NEONATAL MEDICINE				35	16			3124	3128				10.1080/14767058.2020.1813706					AUG 2020		Article	AUG 18 2022	2022	Aim The aim of performing this study was comparison of Entonox and transcutaneous electrical nerve stimulation (TENS) in labor pain in Zanjan city, Iran. Materials and methods This clinical trial study was conducted on 120 pregnant women in Zanjan-Iran, 2016. The patients were randomly divided (by method of 1:1:1) into three groups (each group 40 patients): First group was TENS group; the second …									1
J	Omran, Eman F.; Meshaal, Hadeer; Hassan, Sarah M.; Dieb, Amira S.; Nabil, Hala; Saad, Hani					Omran, Eman/0000-0002-4207-7386; Nabil, Hala/0000-0001-5791-0521			The effect of rectus muscle re-approximation at cesarean delivery on pain perceived after operation: a randomized control trial								JOURNAL OF MATERNAL-FETAL & NEONATAL MEDICINE				32	19			3238	3243				10.1080/14767058.2018.1461829							Article	OCT 2 2019	2019	Background: Cesarean section rate has increased dramatically worldwide but there is still debate about the optimum operative technique of cesarean section. Objective: The purpose of this study was to assess the effect of rectus muscle reapproximation at cesarean delivery on the postoperative pain. Methods: This study was a prospective, double-blind, randomized controlled trial. It included 280 pr…									7
J	Gomes, Marina Sousa; Guimaraes, Mariana; Montenegro, Nuno				Gomes, Marina Sousa/ABC-6803-2020	Sousa Gomes, Marina/0000-0002-7858-8225			Thrombolysis in pregnancy: a literature review								JOURNAL OF MATERNAL-FETAL & NEONATAL MEDICINE				32	14			2418	2428				10.1080/14767058.2018.1434141							Review	JUL 18 2019	2019	Background: Changes in the coagulation system during pregnancy and puerperium produce a physiological hypercoagulable state. These changes are thought to be the cause of the higher rates of deep vein thrombosis (DVT), pulmonary embolism (PE), stroke, and mechanical prosthetic valve thrombosis (PVT) during pregnancy. Thrombolysis can be a treatment option in this case. However, there are no availa…									47
J	Maged, Ahmed M.; Mohesen, Mohamed N.; Elhalwagy, Ahmed; Abdelaal, Hoda; Almohamady, Maged; Abdellatif, Ali A.; Alsawaf, Ahmed; Malek, Khaled Abdel; Nabil, Hala; Fahmy, Radwa M.; Wageih, Heba				Maged, Ahmed/B-2153-2019	Maged, Ahmed/0000-0001-7398-474X			Subcuticular interrupted versus continuous skin suturing in elective cesarean section in obese women: a randomized controlled trial								JOURNAL OF MATERNAL-FETAL & NEONATAL MEDICINE				32	24			4114	4119				10.1080/14767058.2018.1481950							Article	DEC 17 2019	2019	Objective: To compare the interrupted subcuticular skin closure with continuous one in obese women undergoing cesarean delivery. Materials and methods: A randomized controlled study conducted on 169 obese women with term uncomplicated singleton pregnancy who underwent elective cesarean delivery. They were randomized to either skin closure through continuous subcuticular sutures using vicryl 3/0 o…									2
J	Elsharkawy, Ibrahim; Noureldin, Elsayed; Mohamed, Ekramy; Mohamed, Ali; Abdeldayem, Hussein; Mansour, Shymaa Abdelazim Mansour								Continuous versus interrupted use of vaginal probiotics plus vaginal clindamycin cream for bacterial vaginosis: a randomized controlled study								JOURNAL OF MATERNAL-FETAL & NEONATAL MEDICINE				34	1			58	65				10.1080/14767058.2019.1588246							Article	JAN 2 2021	2021	Purpose: To compare between continuous and interrupted use of vaginal probiotic after vaginal clindamycin cream for treatment and prevention of recurrence of bacterial vaginosis.Methods: A double-blinded randomized controlled clinical trial, 273 women were randomly allocated to use clindamycin 2% vaginal cream 5g at bedtime for 7days followed after 1week by continuous probiotics vaginal capsule o…									1
J	Goudarzvand, Laleh; Dabirian, Akram; Nourian, Manijeh; Jafarimanesh, Hadi; Ranjbaran, Mehdi				nourian, manijeh/Z-3640-2019; jafarimanesh, hadi/G-8747-2016; Ranjbaran, Mehdi/D-5060-2016	jafarimanesh, hadi/0000-0002-2940-5648; Ranjbaran, Mehdi/0000-0002-0313-3373			Comparison of conventional phototherapy and phototherapy along with Kangaroo mother care on cutaneous bilirubin of neonates with physiological jaundice								JOURNAL OF MATERNAL-FETAL & NEONATAL MEDICINE				32	8			1280	1284				10.1080/14767058.2017.1404567							Article	APR 18 2019	2019	Background: One of the adjuvant and desirable therapies is skin contact between mother and baby or Kangaroo mother care (KMC) that is a cheap, accessible, relaxing, noninvasive and easy method. This study aimed to compare the effect of conventional phototherapy method and phototherapy along with KMC on cutaneous bilirubin in neonates with physiological jaundice. Materials and methods: In this ran…									3
J	Ghahremani, Taylor; Phillips, Amy; Magann, Everett F.; McCoy, Hannah; Whittington, Julie; Ounpraseuth, Songthip; Eswaran, Hari				Whittington, Julie/AAB-3688-2019	Whittington, Julie/0000-0002-6947-2896; Ounpraseuth, Songthip/0000-0001-5623-0444; McCoy, Hannah/0000-0002-9362-3674			17 Alpha-hydroxyprogesterone caproate use in a rural state								JOURNAL OF MATERNAL-FETAL & NEONATAL MEDICINE													10.1080/14767058.2021.1914579					APR 2021		Article; Early Access		2021	Background17 alpha-hydroxyprogesterone caproate (17OHP) is used to reduce the recurrent risk of preterm delivery in women with a history of preterm delivery. Meis et al. conducted a double-blind placebo controlled trial to evaluate the effectiveness of 17OHP and observed a significant reduction in the risk of recurrent preterm delivery. The FDA granted 17OHP a conditional approval on 2011. A seco…									0
J	Yenigul, Nefise Nazli; Mathyk, Begum; Cetin, Berna; Yilmaz, Fatma; Ayhan, Isil				Yilmaz, Fatma Yazıcı/P-4764-2019; YENIGUL, Nefise Nazlı/AAC-3904-2019	Yilmaz, Fatma Yazıcı/0000-0002-4774-0239; YENIGUL, Nefise Nazli/0000-0003-3365-8899			Efficacy of chewing gum for improving bowel function after cesarean sections: a randomized controlled trial								JOURNAL OF MATERNAL-FETAL & NEONATAL MEDICINE				33	11			1840	1845				10.1080/14767058.2018.1531122							Article	JUN 2 2020	2020	Objective: To investigate the effects of chewing xylitol-free gum at different intervals after cesarean sections. Study design: One hundred fifty patients undergoing cesarean sections were randomized into a gum chewing group (n = 75) and a control group (n = 75). Patients in the gum group chewed one sugarless gum for 30 min at 3, 5, and 7 h postoperatively. The two groups were compared in terms o…									2
J	Arefi, Zohreh; Sadeghi, Roya; Shojaeizadeh, Davoud; Yaseri, Mehdi; Sighaldeh, Shirin Shahbazi				Yaseri, Mehdi/I-1645-2018	Yaseri, Mehdi/0000-0002-4066-873X			The effect of educational intervention on nutritional behavior in pregnant women based on social cognitive theory								JOURNAL OF MATERNAL-FETAL & NEONATAL MEDICINE													10.1080/14767058.2022.2050901					MAR 2022		Article; Early Access		2022	Background One of the key issues for women's health is pregnancy. Healthy nutrition during pregnancy is a reliable guarantee for proper pregnancy and childbirth. This study sought to determine the impact of an educational intervention based on social cognitive theory on the nutritional behavior of pregnant women in Iran Methods This randomized controlled trial study was carried out in women of re…									1
J	Zhao, Grace; Murphy, Kellie E.; Berger, Howard; Shah, Baiju R.; Halperin, Ilana; Barrett, Jon; Melamed, Nir					Murphy, Kellie/0000-0002-7327-2600; Zhao, Grace/0000-0002-8819-8490			The screening performance of glucose challenge test for gestational diabetes in twin pregnancies: a systematic review and meta-analysis								JOURNAL OF MATERNAL-FETAL & NEONATAL MEDICINE													10.1080/14767058.2021.1956896					JUL 2021		Review; Early Access		2021	Background The screening accuracy of the 50 g-glucose challenge test (50 g-GCT) for gestational diabetes (GDM) has been described in singleton pregnancies. Given the physiologic differences and greater increase in insulin resistance in twin compared with singleton pregnancies, the performance of the 50 g-GCT in twin pregnancies may differ. Objectives To perform a systematic review on the screenin…									1
J	Stal, Ingrid; Wennerholm, Ulla-Britt; Nordstrom, Lennart; Ladfors, Lars; Wiberg-Itzel, Eva					Ladfors, Lars/0000-0002-7512-2059			Fetal scalp blood sampling during second stage of labor - analyzing lactate or pH? A secondary analysis of a randomized controlled trial								JOURNAL OF MATERNAL-FETAL & NEONATAL MEDICINE				35	6			1100	1107				10.1080/14767058.2020.1743656					MAR 2020		Article	MAR 19 2022	2022	Background: Cardiotocography (CTG) is a widely used method for assessing fetal wellbeing during labor. It is well-known that CTG has high sensitivity but low specificity. To avoid unnecessary operative interventions, adjunctive methods such as fetal blood sampling (FBS) are used. Few studies have looked into whether FBS can be used during second stage of labor, and in that case, which of the meth…									3
J	Passariello, Annalisa; Montaldo, Paolo; Palma, Marta; Cirillo, Marilu; Di Guida, Carmela; Esposito, Simona; Caruso, Marco; Pugliese, Manuela; Giliberti, Paolo				Montaldo, Paolo/F-9001-2018	Montaldo, Paolo/0000-0002-6034-7976; Palma, Marta/0000-0001-9596-5814			Neonatal painful stimuli: skin conductance algesimeter index to measure efficacy 24% of sucrose oral solution								JOURNAL OF MATERNAL-FETAL & NEONATAL MEDICINE				33	21			3596	3601				10.1080/14767058.2019.1580690							Article	NOV 1 2020	2020	Pain management is one of the main challenges in addressing the improved care of hospitalized newborns. The administration of oral sucrose with and without non-nutritive suction has been proposed as a nonpharmacological intervention to relieve procedural pain in newborns. The effects have not yet been well characterized. The aim of this study is to investigate, using skin conductance algesimeter …									2
J	Sahebi, Zohreh; Kazemi, Ashraf; Loripour, Marzieh; Shams, Nafiseh				Sahebi, Zohreh/AAV-4597-2020	Sahebi, Zohreh/0000-0002-4934-2525			An educational intervention to men for reducing environmental tobacco smoke exposure in their pregnant wives								JOURNAL OF MATERNAL-FETAL & NEONATAL MEDICINE				32	10			1595	1601				10.1080/14767058.2017.1410792							Article	MAY 19 2019	2019	Objective: To determine the effect of education based on health belief model (HBM) on the level of their pregnant wives' environmental tobacco smoke exposure (ETSE). Methods: This interventional randomized study was conducted on 60 cigarette smoking men who have exposed their pregnant wives to smoke during of their pregnancy. The HBM constructs and weekly ETSE were evaluated by using questionnair…									3
J	Semerci, Seda Yilmaz; Yucel, Burak; Erbas, Ibrahim Mert; Gunkaya, Osman Samet; Talmac, Merve; Cetinkaya, Merih				Cetinkaya, Merih/AFP-9671-2022; Erbas, Ibrahim Mert/AAA-1316-2021; Yücel, Burak/AAH-1098-2021; Talmac, Merve Aldikactioglu/AAL-3705-2020; Talmaç, Mehmet Ali/AAL-3780-2020; Yilmaz Semerci, Seda/J-6659-2017	Erbas, Ibrahim Mert/0000-0001-9368-8868; Yücel, Burak/0000-0003-2788-104X; Talmac, Merve Aldikactioglu/0000-0001-7219-1772; Talmaç, Mehmet Ali/0000-0001-7734-6438; Yilmaz Semerci, Seda/0000-0002-0411-9610			The utility of amniotic fluid pH and electrolytes for prediction of neonatal respiratory disorders								JOURNAL OF MATERNAL-FETAL & NEONATAL MEDICINE				33	2			253	257				10.1080/14767058.2018.1488961							Article	JAN 17 2020	2020	Background: Amniotic fluid (AF) is a complex structure with a changing content by gestation. Lower genomic expression of Na channels in airways was shown to be associated with respiratory distress syndrome (RDS). The aim of this study was to determine the possible role of amniotic fluid pH and electrolytes for prediction of neonatal respiratory morbidities. Methods: This was a prospective control…									3
J	Darwish, A. M.; Khalifa, E. E.; Rashad, E.; Farghally, E.								Total dose iron dextran infusion versus oral iron for treating iron deficiency anemia in pregnant women: a randomized controlled trial								JOURNAL OF MATERNAL-FETAL & NEONATAL MEDICINE				32	3			398	403				10.1080/14767058.2017.1379988							Article	FEB 1 2019	2019	Study objective: To test safety, efficacy, and cost-effectiveness of total dose infusion (TDI) of low molecular weight (LMW) iron dextran for treatment of iron deficiency anemia (IDA) during pregnancy in comparison to oral ferrous fumarate. Design: Prospective interventional randomized controlled trial (RCT). Design classification. Canadian Task Force II3. Setting: Antenatal clinic and causality …									13
J	Abdelaleem, Ahmed A.; Abbas, Ahmed M.; Thabet, Andrew L.; Badran, Esraa; El-Nashar, Ihab H.				Abbas, Ahmed/H-5235-2019	Abbas, Ahmed/0000-0002-2359-2729			The effect of initiating intravenous oxytocin infusion before uterine incision on the blood loss during elective cesarean section: a randomized clinical trial								JOURNAL OF MATERNAL-FETAL & NEONATAL MEDICINE				32	22			3723	3728				10.1080/14767058.2018.1471461							Article	NOV 17 2019	2019	Objective: This study compares the effect of starting intravenous oxytocin infusion early before uterine incision versus late after umbilical cord clamping on the blood loss during elective cesarean section (CS). Methods: A single-blinded randomized clinical trial conducted on 200 pregnant women at term (>37 weeks) gestation scheduled for elective CS were assigned to either IV infusion of 30 IU o…									5
J	Dempsey, Alice; Mumby, Clare; Bernatavicius, Giovanna; Roberts, Stephen A.; Myers, Jenny E.					Myers, Jenny/0000-0003-0913-2096			Metformin treatment vs a diabetes model of prenatal care in women with mild fasting hyperglycemia diagnosed in pregnancy: a feasibility study								JOURNAL OF MATERNAL-FETAL & NEONATAL MEDICINE				35	23			4469	4477				10.1080/14767058.2020.1852209					NOV 2020		Article	DEC 2 2022	2022	IntroductionGuidelines disagree on the diagnostic thresholds for gestational diabetes (GDM); treatment of women with mild fasting hyperglycemia may not be cost-effective and increase unnecessary intervention.Materials and methodsSingle-center, open-label randomized controlled feasibility trial (ISRCTN86503951). Metformin treatment (2 g/day) without home blood glucose monitoring (HBGM) compared to…									0
J	Nijsten, Kelly; van der Minnen, Lois M.; Dean, Caitlin; Bais, Joke M. J.; Ris-Stalpers, Carrie; van Eekelen, Rik; Bremer, Henk A.; van der Ham, David P.; Heidema, Wieteke M.; Huisjes, Anjoke; Kleiverda, Gunilla; Kuppens, Simone M.; van Laar, Judith O. E. H.; Langenveld, Josje; van der Made, Flip; Papatsonis, Dimitri; Pelinck, Marie-Jose; Pernet, Paula J.; Van Rheenen-Flach, Leonie; Rijnders, Robb…					Nijsten, Kelly/0000-0002-5308-5293			Depression, anxiety, and post-traumatic stress disorder symptoms after hyperemesis gravidarum: a prospective cohort study								JOURNAL OF MATERNAL-FETAL & NEONATAL MEDICINE													10.1080/14767058.2022.2089550					JUN 2022		Article; Early Access		2022	Objective To determine the prevalence of depression, anxiety, and posttraumatic stress disorder (PTSD) years after hyperemesis gravidarum (HG) and its association with HG severity. Material and methods This prospective cohort study consisted of a follow-up of 215 women admitted for HG, who were eligible to participate in a randomized controlled trial and either declined or agreed to be randomized…									0
J	Sun, Lu; Li, Yuxin; Xie, Wei; Xue, Xiaoou				Li, yuxin/GSD-1668-2022; li, Yu/HCI-9086-2022				Association between omega-3 fatty acid supplementation and lower risk of preterm delivery: a systematic review and meta-analysis								JOURNAL OF MATERNAL-FETAL & NEONATAL MEDICINE				35	12			2294	2303				10.1080/14767058.2020.1785423					SEP 2020		Review	JUN 18 2022	2022	Objective To explore whether omega-3 fatty acid supplementation is associated with lower risk of preterm delivery. Methods Searching the RCTs which were compared preterm birth between women with omega-3 fatty acid supplementation and without before December 2019 on Medline, EMBASE and Cochrane's Library, then performing a meta-analysis. Results 26 trials were identified, included 20124 women. The…									3
J	Akbar, Muhammad Ilham Aldika; Yosediputra, Angelina; Pratama, Raditya Ery; Fadhilah, Nur Lailatul; Sulistyowati, Sulistyowati; Amani, Fariska Zata; Dachlan, Erry Gumilar; Dikman Angsar, Muhammad; Dekker, Gustaaf Albert				Amani, Fariska Zata/ABA-9080-2021; Akbar, Muhamad Ilham Aldika/AAM-7551-2021	Amani, Fariska Zata/0000-0002-8887-0304; Akbar, Muhamad Ilham Aldika/0000-0002-2003-9282			Pravastatin suppresses inflammatory cytokines and endothelial activation in patients at risk of developing preeclampsia: INOVASIA study								JOURNAL OF MATERNAL-FETAL & NEONATAL MEDICINE													10.1080/14767058.2021.1879785					JAN 2021		Article; Early Access		2021	IntroductionThe Indonesian INOVASIA study is an ongoing multicentre randomized, open controlled trial of pravastatin for the prevention of preeclampsia in patients deemed to be high risk. Here we evaluate the effects of pravastatin on circulating inflammatory and endothelial markers, i.e. Vascular Endothelial Growth Factor (VEGF), Interleukin-6 (IL-6), Endothelin-1 (ET-1), and Nitric Oxide (NO).M…									4
J	Jouybari, Leila; Abbariki, Ezzat; Jebeli, Maryam; Mehravar, Fatemeh; Asadi, Leila; Akbari, Negarin; Sanagoo, Akram; Moradi, Zahra				Akbari, Negarin/AAU-2267-2021				Comparison of the effect of narrative writing and art therapy on maternal stress in neonatal intensive care settings								JOURNAL OF MATERNAL-FETAL & NEONATAL MEDICINE				33	4			664	670				10.1080/14767058.2018.1499719							Article	2020	2020	Objective: This study was conducted to examine the effect of narrative writing and art therapy on maternal stress in the neonatal intensive care units (NICUs) during infants' hospitalization.Material and Methods: randomized controlled clinical trial with three parallel arms study was conducted among three groups of mothers with preterm infants in the NICUs of two teaching hospitals of Shahroud Un…									5
J	El Sharkwy, Ibrahim Abd Elgafor; Elsayed, Mohamed Lotfy; Ahmed, Mostafa Abdo; Alnemer, Amr Abd Almohsen								Low-dose vaginal misoprostol with or without Foley catheter for late second-trimester pregnancy termination in women with previous multiple cesarean sections								JOURNAL OF MATERNAL-FETAL & NEONATAL MEDICINE				32	22			3703	3707				10.1080/14767058.2018.1470236							Article	NOV 17 2019	2019	Purpose: To compare between low dose vaginal misoprostol with and without Foley catheter for late second trimester pregnancy termination in women with previous multiple cesarean sections. Materials and methods: A prospective randomized controlled clinical trial, patients were randomly allocated to either low dose vaginal misoprostol group (n = 40) or combined low dose vaginal misoprostol plus Fol…									1
J	Altraigey, Ahmed; Ellaithy, Mohamed; Atia, Hytham; Abdelrehim, Wegdan; Abbas, Ahmed M.; Asiri, Mufareh				Atia, Hytham/U-6867-2019; altraigey, ahmed/P-4215-2018; Asiri, Mufareh/AGY-2240-2022; Abbas, Ahmed/H-5235-2019; Ellaithy, Mohamed/H-1394-2013	Atia, Hytham/0000-0002-4013-9491; altraigey, ahmed/0000-0003-3766-6060; Asiri, Mufareh/0000-0002-3770-8606; Abbas, Ahmed/0000-0002-2359-2729; Ellaithy, Mohamed/0000-0003-4185-9009			The effect of gum chewing on the return of bowel motility after planned cesarean delivery: a randomized controlled trial								JOURNAL OF MATERNAL-FETAL & NEONATAL MEDICINE				33	10			1670	1677				10.1080/14767058.2018.1526913							Article	MAY 18 2020	2020	Objective: To endorse the impact of chewing gum on the intestinal functions' restoration, hospital stay and gastrointestinal complications after planned cesarean delivery (CD). Methods: Women aged between 20 and 35 years scheduled for planned CD; either first or repeated, with term, singleton, viable and healthy pregnancy at obstetrics and gynecology department, Armed Forces Hospital Southern Reg…									5
J	Mirzamoradi, Masoumeh; Nejhad, Fatemeh Hasani; Jamali, Razyeh; Heidar, Zahra; Bakhtiyari, Mahmood				Bakhtiyari, Mahmood/ABG-5363-2020				Evaluation of the effect of antenatal betamethasone on neonatal respiratory morbidities in late preterm deliveries (34-37 weeks)								JOURNAL OF MATERNAL-FETAL & NEONATAL MEDICINE				33	15			2533	2540				10.1080/14767058.2018.1554051							Article	AUG 2 2020	2020	Background:Since late preterm neonates (34-36 weeks) are more at risk of respiratory morbidities, the present study was conducted to evaluate the effect of antenatal betamethasone on neonatal respiratory morbidities in women with late preterm delivery. Methods:This randomized clinical trial was performed on 240 women with single pregnancy that was at high risk of late preterm delivery (34-37 week…									9
J	Ricklan, Sarah J.; Cuervo, Isabel; Rebarber, Andrei; Fox, Nathan S.; Shirazian, Taraneh					Rebarber, Andrei/0000-0003-3528-9652; Ricklan, Sarah/0000-0001-5667-1995			Two decades of interventions in New York State to reduce maternal mortality: a systematic review								JOURNAL OF MATERNAL-FETAL & NEONATAL MEDICINE				34	21			3514	3523				10.1080/14767058.2019.1686472					NOV 2019		Review	NOV 2 2021	2021	Objective: To perform a systematic review of interventions to reduce maternal mortality in New York. Study design: We conducted a systematic review of literature published between 2000 and January 2019 reporting interventions to reduce maternal mortality in New York using PubMed and search terms: pregnancy-related death or maternal mortality OR maternal death AND New York. Eight hundred and ninet…									4
J	Smid, Marcela C.; Stuebe, Alison M.; Manuck, Tracy A.; Sen, Sarbattama					Manuck, Tracy/0000-0002-2465-6747			Maternal obesity, fish intake, and recurrent spontaneous preterm birth								JOURNAL OF MATERNAL-FETAL & NEONATAL MEDICINE				32	15			2486	2492				10.1080/14767058.2018.1439008							Article	AUG 3 2019	2019	Objective: Moderate fish intake in early pregnancy is associated with decreased risk of preterm birth (PTB). Obesity during pregnancy is characterized by inflammation and insufficiency of essential fatty acids. The objective of this study was to measure the association between fish intake during pregnancy and risk of recurrent spontaneous (s) PTB among lean, overweight, and obese women. Design: T…									3
J	Khalifeh, Adeeb; Eckler, Rebecca; Felder, Laura; Saccone, Gabriele; Caissutti, Claudia; Berghella, Vincenzo				Saccone, Gabriele/K-2792-2018	Saccone, Gabriele/0000-0003-0078-2113; Berghella, Vincenzo/0000-0003-2854-0239			One-step versus two-step diagnostic testing for gestational diabetes: a randomized controlled trial								JOURNAL OF MATERNAL-FETAL & NEONATAL MEDICINE				33	4			612	617				10.1080/14767058.2018.1498480							Article	2020	2020	Objective: To evaluate the incidence of gestational diabetes mellitus (GDM) using the one-step as compared with the two-step approach.Study design: This was a parallel group nonblinded randomized trial conducted at Thomas Jefferson University Hospital (TJUH) in Philadelphia, Pennsylvania from June 2016 to December 2016. The primary outcome was GDM incidence in the one-step compared to the two-app…									16
J	Ali, Mohammed K.; Botros, Heba A.; Mostafa, Sayed A.								Foley's catheter balloon for induction of mid-trimester missed abortion with or without traction applied: a randomized controlled trial								JOURNAL OF MATERNAL-FETAL & NEONATAL MEDICINE				33	2			198	205				10.1080/14767058.2018.1487949							Article	JAN 17 2020	2020	Objective: To determine whether the traction placed on a transcervical Foley catheter balloon inserted for the induction of mid-trimester missed abortion results in faster time of abortion. Study design: It was randomized clinical trial conducted at Assiut Woman's Health Hospital, Egypt, from September 2016 to August 2017 on women with missed abortion in the mid-trimester. Participants were rando…									1
J	Strassberg, Emmie R.; Fisher, Sarah; Mackeen, A. Dhanya; Sun, Haiyan; Paglia, Michael J.								Comparison of different methods of patient education on preeclampsia: a randomized controlled trial								JOURNAL OF MATERNAL-FETAL & NEONATAL MEDICINE				35	13			2507	2511				10.1080/14767058.2020.1786524					JUL 2020		Article	JUL 3 2022	2022	Background Preeclampsia is a life-threatening condition unique to pregnancy that contributes to maternal mortality worldwide. Delays in diagnosis and treatment are contributing factors for most maternal deaths from preeclampsia. Patients who are educated and knowledgeable regarding this disease process may present earlier for care. Objective To assess whether two different visual aids are effecti…									1
J	Mohsenzadeh-ledari, Farideh; Taghizadeh, Ziba; Keramat, Afsaneh; Moosazadeh, Mahmood; Yazdani, Shahla; Najafi, Ali; Motaghi, Zahra				moosazadeh, mahmood/F-3730-2017; Keramat, Afsaneh/AID-3351-2022	moosazadeh, mahmood/0000-0002-5452-514X; , afsaneh/0000-0002-8728-7790			The effect of caring intervention (physical activity, diet and counseling) on gestational diabetes for pregnant women with metabolic syndrome								JOURNAL OF MATERNAL-FETAL & NEONATAL MEDICINE				35	21			4168	4174				10.1080/14767058.2020.1849088					NOV 2020		Article	NOV 2 2022	2022	ObjectiveMetabolic syndrome and its indexes is one of the critical health problems during pregnancy. This study aimed to examine the effects of a care intervention program on pregnancy outcome in pregnant women with Metabolic Syndrome during 2017-2018.MethodsThis randomized clinical trial study was conducted in 120 singleton pregnant women with metabolic syndrome. The participants were selected u…									1
J	Deshmukh, Mangesh; Mehta, Shailender; Patole, Sanjay					Mehta, Shailender/0000-0002-7042-9246			Sepsis calculator for neonatal early onset sepsis - a systematic review and meta-analysis*								JOURNAL OF MATERNAL-FETAL & NEONATAL MEDICINE				34	11			1832	1840				10.1080/14767058.2019.1649650					AUG 2019		Review	JUN 3 2021	2021	Background: Over investigation and overuse of empirical antibiotics is a concern in management of neonatal early onset sepsis (EOS) using the Centers for Disease Control and Prevention guidelines. Sepsis calculator is a risk-based prediction model for managing neonates at risk of EOS. Objective: To compare outcomes of neonatal EOS using of sepsis calculator versus conventional approach. Methods: …									17
J	Bernstein, Jeffrey; Spitzer, Yelena; Ohaegbulam, Kim; Reddy, Shamantha; Song, Jing; Romanelli, Erik; Nair, Singh								The analgesic efficacy of IV acetaminophen for acute postoperative pain in C-section patients: a randomized, double-blind, placebo-controlled study								JOURNAL OF MATERNAL-FETAL & NEONATAL MEDICINE				35	5			933	940				10.1080/14767058.2020.1735337					MAR 2020		Article	MAR 4 2022	2022	Background: The rate of cesarean delivery is on the rise in the USA. Satisfactory postoperative analgesia remains a top priority for cesarean delivery. Multimodal analgesia with a reduction in opioid consumption and improvement in patient satisfaction is a goal for anesthesiologists caring for this patient population. Our study sought to assess whether IV acetaminophen in four divided doses over …									2
J	Kashanian, Maryam; Shirvani, Shaghayegh; Sheikhansari, Narges; Javanmanesh, Forough								A comparative study on the efficacy of nifedipine and indomethacin for prevention of preterm birth as monotherapy and combination therapy: a randomized clinical trial								JOURNAL OF MATERNAL-FETAL & NEONATAL MEDICINE				33	19			3215	3220				10.1080/14767058.2019.1570117							Article	OCT 1 2020	2020	Introduction: Preterm delivery is an important issue in obstetrics, which is the most common cause of neonatal mortality and morbidity. Therefore, finding a way to prevent it is always under serious concern.Objective: The study aimed to compare the efficacy of two tocolytic agents, nifedipine and indomethacin, for inhibiting preterm uterine contractions as monotherapy and combination therapy.Mate…									3
J	Liu, ZhiRong; Wang, Yaxuan; Yan, Jingxin; Li, Juan; Liu, XinLian; Zhang, LuShun; Cheng, Li				Yan, Jingxin/ABF-0567-2022; Yan, Jingxin/ABB-7428-2020	Yan, Jingxin/0000-0002-2734-6146; Zhang, LuShun/0000-0001-6094-2460			Uterine artery embolization versus hysterectomy in the treatment of refractory postpartum hemorrhage: a systematic review and meta-analysis								JOURNAL OF MATERNAL-FETAL & NEONATAL MEDICINE				33	4			693	705				10.1080/14767058.2018.1497599							Review	2020	2020	Introduction: We carried out a systematic review and meta-analysis to assess the safety and effectiveness of uterine artery embolization (UAE) compared with conventional hysterectomy on refractory postpartum hemorrhage (PPH).Methods: We searched PubMed, Embase, Chinese National Knowledge Infrastructure database (CNKI), Cochrane Library, and Wanfang database through October 2017 for randomized con…									12
J	Kashanian, Maryam; KaramiAbd, Tayyebeh; Sheikhansari, Narges; AminiMoghaddam, Soheila; Jangjoo, Solmaz								Efficacy of daily rectal micronized progesterone for prevention of preterm delivery: a randomized clinical trial								JOURNAL OF MATERNAL-FETAL & NEONATAL MEDICINE				35	1			122	128				10.1080/14767058.2020.1712709					JAN 2020		Article	JAN 2 2022	2022	Introduction: Preterm delivery is the leading cause of neonatal morbidity and mortality and its prevention is always under serious concern.Objective: The aim of the present study was to determine the efficacy of rectal progesterone as a maintenance tocolytic after arresting preterm labor, for increasing the duration of pregnancy, and postponing preterm birth.Method: The study was performed as a d…									2
J	Yulghunlu, Fatemeh Ahadi; Shafaie, Fahimeh Sehhatie; Mirghafourvand, Mojgan; Mohaddesi, Hamideh				yulghunlu, Fatemeh Ahadi/AAP-1974-2021; Mirghafourvand, Mojgan/AAW-3741-2020; Mirghafourvand, Mojgan/G-3878-2015	Mirghafourvand, Mojgan/0000-0001-8360-4309			The effects of intravenous dextrose 5%, Ringer's solution, and oral intake on the duration of labor stages in nulliparous women: a double-blind, randomized, controlled trial								JOURNAL OF MATERNAL-FETAL & NEONATAL MEDICINE				33	2			289	296				10.1080/14767058.2018.1489792							Article	JAN 17 2020	2020	Background and objectives: Childbirth consists of a three-stage period beginning with uterine contractions and ending in the expulsion of the placenta. The present study was conducted to compare the effects of Ringer's solution, dextrose solution 5%, and oral intake on the duration of total labor and labor stages (primary outcome) and the frequency of oxytocin administration and prolonged labor (…									3
J	Vedel, Cathrine; Larsen, Helle; Holmskov, Anni; Andreasen, Kirsten Riis; Uldbjerg, Niels; Ramb, Jan; Bodker, Birgit; Skibsted, Lillian; Sperling, Lene; Krebs, Lone; Zingenberg, Helle; Laursen, Lone; Christensen, Jeanette Tranberg; Tabor, Ann; Rode, Line				Rode, Line/P-7625-2018; Krebs, Lone/AAD-8273-2021; Uldbjerg, Niels/O-2038-2016	Rode, Line/0000-0002-9080-3389; Krebs, Lone/0000-0001-5433-4776; Uldbjerg, Niels/0000-0002-6449-6426; Vedel, Cathrine/0000-0001-7475-513X			Neonatal complications and neurophysiological development in twins - a long-term follow-up study								JOURNAL OF MATERNAL-FETAL & NEONATAL MEDICINE				35	2			372	378				10.1080/14767058.2020.1718647					JAN 2020		Article	JAN 17 2022	2022	Objectives: To investigate the association between neonatal complications and neurophysiological development in twins at 18 and 48-60 months of age. Methods: This was a secondary analysis of 841 Danish mono- and dichorionic diamniotic twins from a randomized controlled trial (PREDICT study), which included an assessment of the twin's neurophysiological development using the Ages and Stages Questi…									2
J	Massalha, Manal; Izhaki, Ido; Iskander, Rula; Salim, Raed								Effect of nitrous oxide use on external cephalic version success rate; a systematic review and meta-analysis								JOURNAL OF MATERNAL-FETAL & NEONATAL MEDICINE													10.1080/14767058.2022.2050898					FEB 2022		Review; Early Access		2022	Introduction Several adjuvant interventions have been evaluated for improving the success rate of the external cephalic version (ECV) and reducing the rate of cesarean delivery (CD). Evidence regarding the effect of Nitrous oxide is limited to a small number of participants with inconsistent results on pain score and success rate. This study aims to examine the effect of inhaled nitrous oxide on …									0
J	Donnelly, Jean M. T.; Horan, Mary; Segurado, Ricardo; Mooney, Eoghan E.; French, Shannon; Molloy, Eleanor J.; McAuliffe, Fionnuala M.				Molloy, Eleanor/I-3435-2019	Molloy, Eleanor/0000-0001-6798-2158; Donnelly, Jean/0000-0002-6415-7803			Sexual dimorphism and the placenta - results from the ROLO kids study								JOURNAL OF MATERNAL-FETAL & NEONATAL MEDICINE				35	21			4221	4227				10.1080/14767058.2020.1849097					NOV 2020		Article	NOV 2 2022	2022	Background/AimsTo assess the association between placental morphology and neonatal and infant anthropometry, including analysis by sex.Study DesignData from the ROLO Kids [Randomized COntrol Trial of LOw Glycaemic Index in Pregnancy] study were analyzed including placental weight and morphology. Placental, anthropometric and skinfold measurements were recorded as markers of adiposity in 196 neona…									1
J	Farghali, Mohamed; Abdelazim, Ibrahim; Abdelrazek, Khaled				Abdelazim, Ibrahim Anwar/F-7566-2013; FARGHALI, MOHAMED/AGZ-5297-2022	Abdelazim, Ibrahim Anwar/0000-0002-7241-2835; FARGHALI, MOHAMED/0000-0003-2245-4903			Delayed second twin delivery: benefits and risks								JOURNAL OF MATERNAL-FETAL & NEONATAL MEDICINE				32	10			1626	1632				10.1080/14767058.2017.1413547							Article	MAY 19 2019	2019	Background: An increasing number of reports describe the delayed second twin delivery for days, or weeks with good results in the majority of the cases, and different survival rate between centers, without reported randomized controlled trials (RCTs). Objectives: This study was designed to evaluate the suggested management of the delayed second twin delivery in the Sabah Maternity Hospital regard…									8
J	He, Rongfang; Wen, Ping; Xiong, Mei; Fan, Zenan; Li, Fang; Luo, Dan; Xie, Xin								Cesarean section in reducing mother-to-child HBV transmission: a meta-analysis								JOURNAL OF MATERNAL-FETAL & NEONATAL MEDICINE				35	18			3424	3432				10.1080/14767058.2020.1819229					SEP 2020		Article	SEP 17 2022	2022	Background A meta-analysis (MA) of natural vs. cesarean births in HBV infected mothers was performed to assess which delivery methods could minimize the mother-to-child transmission (MTCT) of Hepatitis B virus (HBV). Methods Electrical databases PubMed, Embase and Cochrane Library were searched for the English papers about the HBV MTCT up to 19 August 2019. STATA 11.0 software was used for all an…									0
J	Couceiro Naveira, Emilio; Ramon y Cajal, Carlos Lopez					Couceiro Naveira, Emilio/0000-0001-5250-7311			Atosiban versus ritodrine as tocolytics in external cephalic version								JOURNAL OF MATERNAL-FETAL & NEONATAL MEDICINE				35	1			80	85				10.1080/14767058.2020.1712702					JAN 2020		Article	JAN 2 2022	2022	Objective: To assess the efficacy of atosiban versus ritodrine as tocolytics in external cephalic version (ECV). Materials and methods: A prospective comparative trial was carried out in a tertiary hospital. 430 women with singleton breech pregnancies >= 36 weeks were recruited for ECV, 215 with ritodrine and 215 with atosiban as tocolytic agents. The efficacy, complications and perinatal outcome…									3
J	Saccone, Gabriele; D'Alessandro, Pietro; Escolino, Maria; Esposito, Rosanna; Arduino, Bruno; Vitagliano, Amerigo; Quist-Nelson, Johanna; Berghella, Vincenzo; Esposito, Ciro; Zullo, Fulvio				Saccone, Gabriele/K-2792-2018	Saccone, Gabriele/0000-0003-0078-2113			Antenatal intervention for congenital fetal lower urinary tract obstruction (LUTO): a systematic review and meta-analysis								JOURNAL OF MATERNAL-FETAL & NEONATAL MEDICINE				33	15			2664	2670				10.1080/14767058.2018.1555704							Review	AUG 2 2020	2020	Objective:To evaluate the effectiveness of antenatal intervention for the treatment of congenital lower urinary tract obstruction (LUTO) in improving perinatal survival and postnatal renal function. Methods:Electronic databases were searched from their inception until May 2018. Selection criteria included randomized controlled trials and nonrandomized studies including fetuses with ultrasound evi…									12
J	Shaaban, Omar M.; Abbas, Ahmed M.; Mahmoud, Hanaa R.; Yones, Entsar M.; Mahmoud, Ahmed; Zakherah, Mahmoud S.				Shaaban, Omar Mamdouh/H-6379-2019; Abbas, Ahmed/H-5235-2019	Shaaban, Omar Mamdouh/0000-0001-6714-2087; Abbas, Ahmed/0000-0002-2359-2729			Levonorgestrel emergency contraceptive pills use during breastfeeding; effect on infants' health and development								JOURNAL OF MATERNAL-FETAL & NEONATAL MEDICINE				32	15			2524	2528				10.1080/14767058.2018.1439470							Article	AUG 3 2019	2019	Objective: The current study aims to evaluate the effect of the use of single packet of levonorgestrel emergency contraceptive pills (LNG-ECPs) during breastfeeding on the health and development of the nursing infant. Materials and methods: The current study was an ancillary observational cohort study carried out in a university hospital. We counseled all women delivered and planning birth-space …									0
J	Malakian, Arash; Bashirnezhadkhabaz, Shiva; Aramesh, Mohammad-Reza; Dehdashtian, Masoud					Malakian, Arash/0000-0003-0278-9167			Noninvasive high-frequency oscillatory ventilation versus nasal continuous positive airway pressure in preterm infants with respiratory distress syndrome: a randomized controlled trial								JOURNAL OF MATERNAL-FETAL & NEONATAL MEDICINE				33	15			2601	2607				10.1080/14767058.2018.1555810							Article	AUG 2 2020	2020	Background:Respiratory distress syndrome (RDS) is one of the main causes of mortality in premature neonates. Treatment of these neonates with invasive mechanical ventilation has side effects such as chronic pulmonary diseases. Noninvasive ventilation, such as nasal continuous positive airway pressure (NCPAP) and nasal high-frequency oscillation ventilation (NHFOV), has shown to reduce the burden …									23
J	Moussa, Hind; Nasab, Susan Hosseini; Fournie, David; Ontiveros, Alejandra; Alkawas, Rim; Chauhan, Suneet; Blackwell, Sean; Sibai, Baha					Ontiveros, Alejandra E/0000-0003-0192-2835			The impact of time of delivery on gestations complicated by preterm premature rupture of membranes: daytime versus nighttime								JOURNAL OF MATERNAL-FETAL & NEONATAL MEDICINE				32	20			3319	3324				10.1080/14767058.2018.1463363							Article	OCT 18 2019	2019	Background: Perinatal death, in particular intrapartum stillbirth and short-term neonatal death, as well as neonatal short-term and long-term morbidity have been associated with the time of day that the birth occurs. Indeed, evening and nighttime deliveries were associated with an increased risk of an adverse perinatal outcome when compared to similar daytime deliveries. Impact of shift change, a…									2
J	Fatollahzade, Maryam; Parvizi, Soroor; Kashaki, Mandana; Haghani, Hamid; Alinejad-Naeini, Mona				kashaki, mandana/P-3011-2018	kashaki, mandana/0000-0002-5070-8600; fatollahzade, maryam/0000-0002-6135-2603; naiene, mona/0000-0003-4596-7533			The effect of gentle human touch during endotracheal suctioning on procedural pain response in preterm infant admitted to neonatal intensive care units: a randomized controlled crossover study								JOURNAL OF MATERNAL-FETAL & NEONATAL MEDICINE				35	7			1370	1376				10.1080/14767058.2020.1755649					APR 2020		Article	APR 3 2022	2022	Background: Neonates in the neonatal intensive care unit are frequently subjected to painful procedures. Non-pharmacological pain control techniques are useful for reducing procedural pain. Touch as one of the aspects of developmental care used to reduce neonatal pain. The purpose of this study was to determine the effect of gentle human touch during endotracheal suctioning on procedural pain res…									10
J	Shehadeh, Ammar Mohammed Haidar				shehadeh, ammar/AAN-2444-2021	shehadeh, ammar/0000-0003-0507-3033			Non-invasive high flow oscillatory ventilation in comparison with nasal continuous positive pressure ventilation for respiratory distress syndrome, a literature review								JOURNAL OF MATERNAL-FETAL & NEONATAL MEDICINE				34	17			2900	2909				10.1080/14767058.2019.1671332					OCT 2019		Review	SEP 2 2021	2021	Background: Noninvasive high-frequency oscillatory ventilation (NHFOV) keeps the lung open with add-on effective rhythmic oscillations in addition to allowing spontaneous breathing. This review aims at reconstructing the different pieces of available research articles and evidence into a more solid collective evidence for NHFOV in preterm infants with respiratory distress syndrome (RDS). Methods:…									5
J	Ostadmohammadi, Vahidreza; Samimi, Mansooreh; Mobini, Moein; Zarezade Mehrizi, Maryam; Aghadavod, Esmat; Chamani, Maryam; Dastorani, Majid; Asemi, Zatollah				Ostadmohammadi, Vahidreza/A-6248-2018; Aghadavod, Esmat/I-7736-2017	Ostadmohammadi, Vahidreza/0000-0002-4633-5397; Aghadavod, Esmat/0000-0001-9456-9238			The effect of zinc and vitamin E cosupplementation on metabolic status and its related gene expression in patients with gestational diabetes								JOURNAL OF MATERNAL-FETAL & NEONATAL MEDICINE				32	24			4120	4127				10.1080/14767058.2018.1481952							Article	DEC 17 2019	2019	Objective: The aim of this study was to determine the effects of zinc and vitamin E cosupplementation on metabolic status and gene expression related to insulin and lipid metabolism in women with gestational diabetes mellitus (GDM). Methods: Fifty-four women, in the age range of 18-40 years, diagnosed with GDM were recruited for this randomized, double-blinded, placebo-controlled trial. Subjects …									6
J	Niu, Brenda; Mukhtarova, Narmin; Alagoz, Oguzhan; Hoppe, Kara								Cost-effectiveness of telehealth with remote patient monitoring for postpartum hypertension								JOURNAL OF MATERNAL-FETAL & NEONATAL MEDICINE													10.1080/14767058.2021.1956456					JUL 2021		Article; Early Access		2021	Objective Evaluate cost-effectiveness of telehealth with remote monitoring for postpartum hypertensive disorders from the hospital's perspective. Methods A decision tree was developed using results from a non-randomized controlled trial comparing telehealth to standard outpatient blood pressure monitoring. At discharge, postpartum women with a hypertensive disorder received a Bluetooth tablet, bl…									0
J	Radaelli, Tatjana; Ferrari, Maria M.; Duiella, Silvia F.; Gazzola, Federica G.; Campoleoni, Mauro; Merlini, Claudia; Martinetti, Laura; Ambrosini, Maria T.; Ossola, Manuela W.; Nicolini, Antonio				radaelli, tatjana/AAB-5878-2022	radaelli, tatjana/0000-0002-6203-368X			Prophylactic intraoperative uterine artery embolization for the management of major placenta previa								JOURNAL OF MATERNAL-FETAL & NEONATAL MEDICINE				35	17			3359	3364				10.1080/14767058.2020.1818218					SEP 2020		Article	SEP 2 2022	2022	Purpose Placenta previa is a major cause of maternal morbidity and mortality, associated to a high risk of peripartum hemorrhage and hysterectomy. We aimed to verify if prophylactic intraoperative uterine artery embolization in patients with placenta previa and at least one additional risk of bleeding (major placenta previa), can reduce hemorrhage, need for blood transfusions, peripartum hysterec…									2
J	Pereira, Isabel Barros; Silva, Rita; Ayres-de-Campos, Diogo; Clode, Nuno				Pereira, Isabel Barros/J-8348-2015	Pereira, Isabel Barros/0000-0001-7076-0927			Physical exercise at term for enhancing the spontaneous onset of labor: a randomized clinical trial								JOURNAL OF MATERNAL-FETAL & NEONATAL MEDICINE				35	4			775	779				10.1080/14767058.2020.1732341					MAR 2020		Article	FEB 16 2022	2022	Introduction: Physical exercise at term is empirically used as a method of enhancing the spontaneous labor onset. The objective of this study was to evaluate the effect of controlled maternal physical exercise at term as a method of enhancing the spontaneous labor onset. Materials and methods: At 38 weeks low-risk pregnant women, with a singleton cephalic fetus and no previous cesarean deliveries…									6
J	Mouzakiti, Niki; Sierra, Felix; Wolnicki, Bartosz; Al Naimi, Ammar; Bahlmann, Franz; Maul, Holger; Kyvernitakis, Ioannis				Kyvernitakis, Ioannis/K-9292-2013	Kyvernitakis, Ioannis/0000-0002-8721-5818			The impact of funneling shape on the secondary prevention of spontaneous preterm birth in patients treated with either an Arabin pessary, McDonald cerclage or early total cervical occlusion (ETCO)								JOURNAL OF MATERNAL-FETAL & NEONATAL MEDICINE				35	17			3309	3317				10.1080/14767058.2020.1818209					OCT 2020		Article	SEP 2 2022	2022	Objective Cervical funneling is associated with spontaneous preterm birth (sPTB). The aim of this analysis was to assess the relationship between funneling shape and the response to the McDonald cerclage, the Arabin pessary and the early total cervical occlusion (ETCO). Methods We retrospectively analyzed data of 312 randomly selected singleton pregnancies with cervical shortening <25 mm or norma…									2
J	Karabay, Meltem; cinar, Nursan; Karakaya Suzan, Ozge; Yalnizoglu caka, Sinem; Karabay, Oguz				Karabay, Oguz/HHN-5893-2022	Karabay, Oguz/0000-0003-1514-1685; Karakaya Suzan, Ozge/0000-0003-4526-4619			Clinical characteristics of confirmed COVID-19 in newborns: a systematic review								JOURNAL OF MATERNAL-FETAL & NEONATAL MEDICINE				35	22			4386	4397				10.1080/14767058.2020.1849124					NOV 2020		Review	NOV 17 2022	2022	ObjectiveAim of this systematic review is to investigate the available evidence describing neonatal outcomes in newborns who have SARS-CoV-2 infection in order to guide prevention of COVID-19 in newborns.MethodsThis is the study protocol for a systematic review. MEDLINE, Web of Science, PubMed, Science Direct, CINAHL, Scopus, Cochrane, TUBITAK databases, and key words of Newborn (neonatal OR clin…									8
J	Mirzamoradi, Masoomeh; Joshaghani, Zahra; Nejhad, Fatemeh Hasani; Vafaeenia, Mahya; Heidar, Zahra								Evaluation of the effect of antenatal betamethasone on neonatal respiratory morbidity in early-term elective cesarean								JOURNAL OF MATERNAL-FETAL & NEONATAL MEDICINE				33	12			1994	1999				10.1080/14767058.2018.1535587							Article	JUN 17 2020	2020	Background: Compared with vaginal delivery, early-term cesarean section (CS) is associated with an increased risk of neonatal respiratory morbidity. Given the role of steroids in lung maturation in preterm labor, few studies have investigated their effects on early-term delivery. Therefore, this study aimed to investigate the effect of antenatal betamethasone on neonatal respiratory morbidity in …									2
J	El-Farrash, Rania A.; El Shimy, Mohammed S.; El-Sakka, Abeer S.; Ahmed, Manal G.; Abdel-Moez, Dina G.					El Shimi, M Sami/0000-0001-9521-3241; El-Farrash, Rania/0000-0002-7668-6649			Efficacy and safety of oral paracetamol versus oral ibuprofen for closure of patent ductus arteriosus in preterm infants: a randomized controlled trial								JOURNAL OF MATERNAL-FETAL & NEONATAL MEDICINE				32	21			3647	3654				10.1080/14767058.2018.1470235							Article	NOV 2 2019	2019	Objective: The objective of this study is to evaluate the efficacy and safety of oral paracetamol versus oral ibuprofen in the treatment of hemodynamically significant patent ductus arteriosus (hsPDA) in preterm infants. Study design: An interventional randomized case-control study, registered in ClinicalTrials.gov (NCT03265782), was conducted on 60 preterm infants with gestational age <= 34 week…									20
J	Sahin, Suzan; Gozde Kanmaz Kutman, H.; Bozkurt, Ozlem; Yavanoglu Atay, Funda; Emre Canpolat, F.; Uras, Nurdan; Suna Oguz, S.; Underwood, Mark A.				OGUZ, SUNA SERIFE/GWZ-7382-2022; Canpolat, Fuat Emre/P-3992-2018; Yavanoğlu Atay, Funda/GQP-0143-2022; Kutman, Hayriye Gözde Kanmaz/AAH-9681-2021	OGUZ, SUNA SERIFE/0000-0002-1870-0983; Canpolat, Fuat Emre/0000-0001-9307-3003; Kutman, Hayriye Gözde Kanmaz/0000-0002-3177-9411; Bozkurt, Ozlem/0000-0002-1282-9030			Effect of withholding feeds on transfusion-related acute gut injury in preterm infants: a pilot randomized controlled trial								JOURNAL OF MATERNAL-FETAL & NEONATAL MEDICINE				33	24			4139	4144				10.1080/14767058.2019.1597844							Article	DEC 16 2020	2020	Background: Several retrospective studies have reported an increase in necrotizing enterocolitis (NEC) during the 48 h following red blood cell (RBC) transfusion. Whether withholding enteral feeding during transfusion decreases the risk of transfusion-associated acute gut injury (TRAGI) in preterm infants is unclear. Study design and methods: In this pilot study, 112 preterm infants with gestatio…									3
J	Sholapurkar, Shashikant L.								The present and future of intrapartum computerized cardiotocography: role of pattern recognition incorporating single vs. multiple parameters								JOURNAL OF MATERNAL-FETAL & NEONATAL MEDICINE													10.1080/14767058.2021.1949453					AUG 2021		Review; Early Access		2021	Computer assisted cardiotocography holds a great promise in minimizing human errors thereby improving perinatal outcome. Despite exponential growth (Moore's law) in computing power for decades, this promise remains unrealized. The systematic analyses of studies on computerized cardiotocography offer little guide to future. This analytical review presents a more qualitative discussion of available…									4
J	Abbas, Ahmed M.; Mohamed, Ahmed A.; Mattar, Omar M.; El Shamy, Tarek; James, Cathryn; Namous, Lubaba O.; Yosef, Ali H.; Khamis, Yasser; Samy, Ahmed				Mohamed, Ahmed Aboelfadle/V-7603-2019; Yosef, Ali/ABD-4006-2021; SAMY, AHMED/L-8387-2019; Abbas, Ahmed/H-5235-2019	SAMY, AHMED/0000-0003-0150-828X; Abbas, Ahmed/0000-0002-2359-2729			Lidocaine-prilocaine cream versus local infiltration anesthesia in pain relief during repair of perineal trauma after vaginal delivery: a systematic review and meta-analysis								JOURNAL OF MATERNAL-FETAL & NEONATAL MEDICINE				33	6			1064	1071				10.1080/14767058.2018.1512576							Review	MAR 18 2020	2020	Background: Perineal trauma is a common problem that may affect women during vaginal delivery; this trauma can be either spontaneous (tear) or intentional (episiotomy). When repair of perineal trauma is required, adequate analgesics must be obtained. Topical products as lidocaine-prilocaine (EMLA) cream is one of the suggested methods, but still there is lack of evidence with regard to its effica…									6
J	Di Mascio, Daniele; Quist-Nelson, Johanna; Riegel, Melissa; George, Brandon; Saccone, Gabriele; Brun, Romana; Haslinger, Christian; Herrera, Christina; Kawakita, Tetsuya; Lee, Richard H.; Panici, Pierluigi Benedetti; Berghella, Vincenzo				Kawakita, Tetsuya/H-7559-2019; Di Mascio, Daniele/AAK-2534-2020; Kawakita, Tetsuya/AAF-6365-2021; Saccone, Gabriele/K-2792-2018	Brun, Romana/0000-0002-5638-3405; Di Mascio, Daniele/0000-0002-6560-3393; Saccone, Gabriele/0000-0003-0078-2113			Perinatal death by bile acid levels in intrahepatic cholestasis of pregnancy: a systematic review								JOURNAL OF MATERNAL-FETAL & NEONATAL MEDICINE				34	21			3614	3622				10.1080/14767058.2019.1685965					NOV 2019		Review	NOV 2 2021	2021	Background: Intrahepatic cholestasis of pregnancy (ICP) is characterized by the elevation of total bile acids (TBAs). The primary concern in women with ICP is the increased risk of stillbirth. ICP is generally considered as mild when TBA levels range from 10 to 39 mu mol/L and severe with levels greater than 40 mu mol/L, although levels of TBA >= 100 mu mol/L have been also considered as a furthe…									20
J	Hu, Youchun; Amoah, Adwoa N.; Zhang, Han; Fu, Rong; Qiu, Yanfang; Cao, Yuan; Sun, Yafei; Chen, Huanan; Liu, Yanhua; Lyu, Quanjun				liu, yan/HGV-1365-2022; liu, yan/HCI-5542-2022				Effect of ginger in the treatment of nausea and vomiting compared with vitamin B6 and placebo during pregnancy: a meta-analysis								JOURNAL OF MATERNAL-FETAL & NEONATAL MEDICINE				35	1			187	196				10.1080/14767058.2020.1712714					JAN 2020		Review	JAN 2 2022	2022	Introduction: Nausea and vomiting (NV) affect up to 85% of pregnant women, which has multiple effects on pregnancy outcome. The truth etiology of nausea and vomiting in pregnancy (NVP) is still unknown. Considering the potential teratogenic effect in fetus due to chemical drugs, ginger can be used to treat nausea and vomiting during pregnancy. Reports have shown that ginger can reduce the severit…									11
J	Dieb, Amira; Salam, Randa; Shaheen, Dina; Shaeer, Eman					Salam, Randa/0000-0003-3950-9683			Evaluation of foetal neurological behaviour in hypothyroid pregnant females - a pilot study								JOURNAL OF MATERNAL-FETAL & NEONATAL MEDICINE				32	16			2617	2621				10.1080/14767058.2018.1442428							Article	AUG 18 2019	2019	Objectives: Maternal hypothyroidism is known for its possible deleterious effect on the neurocognitive function of the offspring. The aim of the current study is to investigate if maternal hypothyroidism also affects foetal neurological behaviour. Methods: Fifty foetuses were examined for abnormal neurological behaviour from 25 euthyroid and 25 hypothyroid age matched pregnant females, between 28…									1
J	Kawakita, Tetsuya; Iqbal, Sara N.; Overcash, Rachael T.				Kawakita, Tetsuya/H-7559-2019; Kawakita, Tetsuya/AAF-6365-2021				Negative pressure wound therapy system in extremely obese women after cesarean delivery compared with standard dressing								JOURNAL OF MATERNAL-FETAL & NEONATAL MEDICINE				34	4			634	638				10.1080/14767058.2019.1611774					MAY 2019		Article	FEB 16 2021	2021	Objective: Data regarding the use of the negative pressure wound therapy (NPWT) system in extremely obese women (body mass index [BMI] >= 50 kg/m(2)) undergoing cesarean delivery are limited. We sought to examine the rate of wound complications in extremely obese women according to postcesarean dressings (NPWT [PICO, Smith & Nephew, St. Peterburg, FL] versus standard dressings). Study design: Thi…									3
J	Li, Mengyuan; Fang, Yuehui; Lian, Yiyao; Lu, Xiaodi; Qiu, Meijuan; He, Yuna								Effect of hydrolyzed formulas on gastrointestinal tolerance in preterm infants: a systematic review and meta-analysis								JOURNAL OF MATERNAL-FETAL & NEONATAL MEDICINE													10.1080/14767058.2022.2122794					SEP 2022		Review; Early Access		2022	Objective Hydrolyzed formulas (HFs) have been increasingly used in early enteral feeding in preterm infants. The current study aimed to compare the effect of HFs with standard preterm formula (SPF) on gastrointestinal tolerance in preterm infants by systematically reviewing the randomized controlled trials (RCTs) related. Methods Relevant studies published until August 2021 were searched in Engli…									2
J	Pintucci, Armando; Consonni, Sara; Lambicchi, Laura; Vergani, Patrizia; Incerti, Maddalena; Bonati, Francesca; Locatelli, Anna					VERGANI, PATRIZIA/0000-0001-5028-0045			Operative vacuum vaginal delivery: effect of compliance with recommended checklist								JOURNAL OF MATERNAL-FETAL & NEONATAL MEDICINE				34	10			1627	1633				10.1080/14767058.2019.1643312					AUG 2019		Article	MAY 19 2021	2021	Purpose: Even if the prerequisites and the technique of vacuum extraction are largely established, the role of a checklist in this field has not been tested. To evaluate the role of a checklist implementation on the compliance with the recommended rules in operative vacuum vaginal delivery (OVD) and on maternal and perinatal outcomes. Materials and methods: Retrospective cohort study on OVD betwe…									4
J	Nieto, Albaro Jose; Paula Echavarria, Maria; Andres Carvajal, Javier; Messa, Adriana; Manuel Burgos, Juan; Ordonez, Carlos; Pablo Benavidez, Juan; Mejia, Mauricio; Lopez, Leidy; Andrea Fernandez, Paula; Fernanda Escobar, Maria				Nieto-Calvache, Albaro/AAJ-8485-2021	Ordonez, Carlos/0000-0003-4495-7405			Placenta accreta: importance of a multidisciplinary approach in the Colombian hospital setting								JOURNAL OF MATERNAL-FETAL & NEONATAL MEDICINE				33	8			1321	1329				10.1080/14767058.2018.1517328							Article	APR 17 2020	2020	Introduction: The management of patients with placenta accreta (PA) poses a challenge to health services. Although it may lead to devastating complications, its low incidence limits the development of expertize in all obstetric centers. We evaluated the results obtained from a multidisciplinary approach in patients with PA in a Latin American hospital. Methods: The study included patients with pr…									18
J	Chen, Vicky; Sheehan, Penelope					Chen, Vicky/0000-0003-1054-4354			Outpatient management of pre-induction cervical ripening								JOURNAL OF MATERNAL-FETAL & NEONATAL MEDICINE				35	15			2954	2960				10.1080/14767058.2020.1811665					AUG 2020		Review	AUG 3 2022	2022	Introduction Induction of labor is a common obstetric intervention. For women requiring cervical ripening, the current standard practice of inpatient labor induction can be long and challenging. Outpatient cervical ripening may be a safe and beneficial option for a select subset of low-risk pregnant women. Methods Electronic databases were searched with specific criteria to select articles for re…									2
J	Jain, Ridhimaa; Jain, Ashish; Devgan, Veena; Sekhar, Jerin					SEKHAR, JERIN/0000-0001-5815-4481			Effect of alternative positions of neonates prior to delayed cord clamping on placental transfusion: a randomized control trial								JOURNAL OF MATERNAL-FETAL & NEONATAL MEDICINE				33	9			1511	1516				10.1080/14767058.2018.1520834							Article	MAY 2 2020	2020	Objective: To determine the effect of alternative positions (relative to placenta) of normal term neonates, prior to the recommended delayed cord clamping, on placental transfusion and short-term neonatal outcome. Methods: Normal term neonates born vaginally were randomly assigned to be placed either on mother's abdomen (Group AL, n = 97) or 20 cm below the introitus (Group BL, n = 102) for 90 se…									1
J	Mourad, Mirella; Too, Gloria; Gyamfi-Bannerman, Cynthia; Zork, Noelia								Hypertensive disorders of pregnancy in twin gestations complicated by gestational diabetes*								JOURNAL OF MATERNAL-FETAL & NEONATAL MEDICINE				34	5			720	724				10.1080/14767058.2019.1614160							Article	MAR 4 2021	2021	Objective: Gestational diabetes (GDM) in singleton pregnancies is known to be associated with an increased risk for hypertensive disorders of pregnancy. The data are mixed regarding the effect of GDM on the risk for hypertensive disorders of pregnancy in twin gestations. The objective of our study was to assess the rate of hypertensive disorders of pregnancy in twin gestations complicated by GDM.…									6
J	Darwish, A. M.; Fouly, H. A.; Saied, W. H.; Farah, E.				Fouly, Howieda Ahmed Abdelmohimen/Y-7279-2019; Kholef, Emad/L-9881-2019	Fouly, Howieda Ahmed Abdelmohimen/0000-0001-7060-764X; Kholef, Emad/0000-0002-1479-8653			Lactoferrin plus health education versus total dose infusion (TDI) of low-molecular weight (LMW) iron dextran for treating iron deficiency anemia (IDA) in pregnancy: a randomized controlled trial								JOURNAL OF MATERNAL-FETAL & NEONATAL MEDICINE				32	13			2214	2220				10.1080/14767058.2018.1429396							Article	JUL 3 2019	2019	Background: Iron deficiency anemia (IDA) is one of the most common medical disorder disturbing pregnancies particularly in low resources countries, and contributes significantly to morbidities and mortalities. Thus, early diagnosis and prompt management of IDA is highly recommended. Aim: To Test the efficacy and safety of oral lactoferrin plus health education provided by a nurse versus total dos…									4
J	Kachikis, Alisa; Walker, Christie L.; McAdams, Ryan M.; Gyamfi-Bannerman, Cynthia; Waldorf, Kristina M. Adams				; Adams Waldorf, Kristina/F-2608-2013	Kachikis, Alisa B/0000-0003-0358-5107; Adams Waldorf, Kristina/0000-0002-6939-7224			Phenotypic overlap in neonatal respiratory morbidity following preterm premature rupture of membranes versus spontaneous preterm labor								JOURNAL OF MATERNAL-FETAL & NEONATAL MEDICINE				34	12			1941	1948				10.1080/14767058.2019.1651280					AUG 2019		Article	JUN 18 2021	2021	Background: Bronchopulmonary dysplasia (BPD), a major source of morbidity in premature neonates, has been associated with intrauterine infection and preterm birth. Both preterm premature rupture of membranes (PPROM) and spontaneous preterm labor (sPTL) are linked with intrauterine inflammation. Whether PPROM and sPTL, as two phenotypic categories of preterm birth, are associated with exposure to …									3
J	Goecke, Tamme; Voigt, Franziska; Rath, Werner								Thromboprophylaxis following cesarean section - a nation-wide survey from Germany								JOURNAL OF MATERNAL-FETAL & NEONATAL MEDICINE				33	14			2359	2365				10.1080/14767058.2018.1550064							Article	JUL 17 2020	2020	Objective: Our study aimed to assess current practice related to thromboprophylaxis following cesarean section (c.s.) among obstetricians in Germany taking account of the German and international guidelines. Study design: A nation-wide survey using a structured 22-item questionnaire was conducted in Germany. The questionnaire was sent to head of all registered departments of obstetrics and gyneco…									2
J	Levin, Gabriel; Rottenstreich, Amihai; Tsur, Abraham; Cahan, Tal; Rosenbloom, Joshua, I; Yagel, Simcha; Meyer, Raanan				levin, gabriel/HGA-8392-2022; Tsur, Abraham/AAJ-8372-2021	Tsur, Abraham/0000-0001-9092-4570; Rosenbloom, Joshua/0000-0001-5843-9399; Meyer, Raanan/0000-0002-0720-4343			Neonatal outcome of second-stage cesarean delivery versus vacuum extraction among neonates <34 weeks								JOURNAL OF MATERNAL-FETAL & NEONATAL MEDICINE				35	23			4461	4468				10.1080/14767058.2020.1852208					NOV 2020		Article	DEC 2 2022	2022	ObjectiveAmong deliveries <34 weeks, there is inconclusive evidence regarding the preferred route of delivery when there is a need to expedite delivery during the second stage of labor. As it is unreasonable that future randomized controlled trials will be conducted to settle this query, every clinical data concerning this topic, may be helpful. We aim to compare neonatal outcomes among women und…									0
J	Vikraman, Seneesh Kumar; Elayedatt, Rinshi Abid					Kumar, Seneesh/0000-0003-3960-7451			Pre-eclampsia screening in the first trimester - preemptive action to prevent the peril								JOURNAL OF MATERNAL-FETAL & NEONATAL MEDICINE				35	9			1808	1816				10.1080/14767058.2020.1767059					MAY 2020		Review	MAY 3 2022	2022	Pre-eclampsia complicating 2-5% of pregnancies is an obstetrical syndrome associated with deleterious short-and long-term consequences to the gravid women, the fetus and the neonate. Majority of the obstetrical complications occur in early pre-eclampsia (requiring delivery <34 weeks). The risk factor based approach recommended by the professional organizations for pre-eclampsia screening has show…									3
J	Kamel Mohamed, Manal; El-Noury, Mohamed Amr Hussein; Amer, Medhat Kamel; Fakhry, Emad; Alalfy, Mahmoud				Alalfy, Mahmoud/A-4229-2018	Alalfy, Mahmoud/0000-0002-8429-6376			Comparative study between two techniques for artificial shrinkage of blastocysts prior to vitrification: LASER pulse versus micro-needle technique in increasing chemical, clinical pregnancy and live birth rates after ICSI, a randomized controlled trial								JOURNAL OF MATERNAL-FETAL & NEONATAL MEDICINE													10.1080/14767058.2021.1873265					JAN 2021		Article; Early Access		2021	Cryopreservation is one of the most important strategies in reproductive medicine now with well-established fertility preservation treatments, successful pregnancy rates.PurposeThis work investigates ICSI outcome between LASER Artificial Shrinkage (LAS) and Micro-Needle Artificial Shrinkage (MNAS) before vitrification.Patients and methodsFour hundred and nine women were included in the study; whi…									0
J	Phung, J.; Williams, K. P.; McAullife, L.; Martin, W. N.; Flint, C.; Andrew, B.; Hyett, J.; Park, F.; Pennell, C. E.				Phung, Jason/AAV-5526-2021; Pennell, Craig/C-5190-2011	Phung, Jason/0000-0002-8110-7648; Martin, Wrivu/0000-0002-3091-4642; Pennell, Craig/0000-0002-0937-6165			Vaginal progesterone for prevention of preterm birth in asymptomatic high-risk women with a normal cervical length: a systematic review and meta-analysis								JOURNAL OF MATERNAL-FETAL & NEONATAL MEDICINE													10.1080/14767058.2021.1943657					JUL 2021		Review; Early Access		2021	Objective: To determine whether vaginal progesterone reduces spontaneous preterm birth (sPTB) before 37 weeks in asymptomatic high-risk women with a singleton pregnancy and normal mid-gestation cervical length. Study design: Databases were searched (from inception to December 2020) with the search terms progesterone and premature birth or preterm birth. Studies were screened and included if they …									2
J	Bartels, Helena C.; O'Connor, Clare; Segurado, Ricardo; Mason, Olivia; Mehegan, John; Geraghty, Aisling A.; O'Brien, Eileen; Walsh, Jennifer; McAuliffe, Fionnuala					Bartels, Helena Charlotte/0000-0002-6470-9364; Geraghty, Aisling/0000-0003-0861-7630			Fetal growth trajectories and their association with maternal and child characteristics								JOURNAL OF MATERNAL-FETAL & NEONATAL MEDICINE				33	14			2427	2433				10.1080/14767058.2018.1554041							Article	JUL 17 2020	2020	Background: The growth of the fetus is a complex process, influenced by genetic and environmental factors. Longitudinal patterns of fetal growth are required to fully understand this process, however to date, a paucity of data exists in this area. Objective: To identify fetal growth trajectories in-utero and to assess their association with maternal and child characteristics up to 5 years postnat…									3
J	Shenhav, Simon; Grin, Leonti; Kapustian, Victoria; Anteby, Eyal Y.; Gdalevich, Michael; Gemer, Ofer				Morse, Abraham Nicholas/AFK-0113-2022; Cheng, Kar/AAL-8899-2021	Morse, Abraham Nicholas/0000-0003-0793-3965; Cheng, Kar/0000-0002-1516-1857; He, Jianrong/0000-0003-3837-5126; Mol, Ben Willem/0000-0001-8337-550X			Quantifying the effects of postcesarean adhesions on incision to delivery time								JOURNAL OF MATERNAL-FETAL & NEONATAL MEDICINE				32	15			2500	2505				10.1080/14767058.2018.1439010							Article	AUG 3 2019	2019	Objective: To quantify the effects of postcesarean section adhesions severity on the incision to delivery time. Methods: Secondary analysis of data of a prospective randomized controlled trial of women undergoing first repeat cesarean section. The presence and severity of adhesions were reported by surgeons postoperatively and accrued into an adhesion severity score. The primary outcome measure w…									4
J	Daglar, Gulseren; Demirel, Gulbahtiyar; Guler, Handan; Yurtsal, Burcu								The effect of electronic fetal monitoring (EFM) education program on EFM interpretation skills								JOURNAL OF MATERNAL-FETAL & NEONATAL MEDICINE				33	15			2541	2545				10.1080/14767058.2018.1555703							Article	AUG 2 2020	2020	Purpose:The aim of this study is to train midwifery students on electronic fetal monitoring (EFM) within the scope of the course and then to evaluate their pre- and post-course EFM knowledge and EFM interpreting skills. Methods:This interventional study was carried out at the Department of Midwifery, Faculty of Health Sciences. The study population comprised of the senior (last-year, 4th-year) st…									1
J	Spigolon, Eleonora; Cimolato, Irene; Priante, Elena; Bonadies, Luca; Visentin, Silvia; De Terlizzi, Francesca; Cavicchiolo, Maria Elena; Verlato, Giovanna				Bonadies, Luca/AAH-3798-2019	Bonadies, Luca/0000-0001-7700-3056			Diet in pregnant women that delivered prematurely and preterm newborn's bone status								JOURNAL OF MATERNAL-FETAL & NEONATAL MEDICINE				35	15			2859	2866				10.1080/14767058.2020.1807507					AUG 2020		Article	AUG 3 2022	2022	Objectives Inadequate maternal dietary pattern has been associated to negative pregnancy and fetal outcomes. With this study, we aimed to evaluate the adequacy of diet in pregnant women that delivered prematurely and its possible correlations with bone status of preterm newborns. Study design We prospectively enrolled women who delivered prematurely (<= than 34 gestational weeks) and their newbor…									1
J	Elshani, Brikene; Kotori, Vjosa; Daci, Armond				Daci, Armond/J-8529-2019	Daci, Armond/0000-0003-1276-4561			Role of omega-3 polyunsaturated fatty acids in gestational diabetes, maternal and fetal insights: current use and future directions								JOURNAL OF MATERNAL-FETAL & NEONATAL MEDICINE				34	1			124	136				10.1080/14767058.2019.1593361							Review	JAN 2 2021	2021	omega -3-Polyunsaturated fatty acids (omega -3 PUFAs) are widely used during pregnancy and gestational diabetes mellitus (GDM). omega -3 PUFAs are beneficial in the regulation of maternal and fetal metabolic function, inflammation, immunity, macrosomia (MAC), oxidative stress, preeclampsia, intrauterine growth, preterm birth, offspring metabolic function, and neurodevelopment. Dietary counseling …									4
J	Goswami, Ipsita R.; Abou Mehrem, Ayman; Scott, James; Esser, Michael J.; Mohammad, Khorshid				Mohammad, khorshid/N-2625-2016; Abou Mehrem, Ayman/D-4428-2014; Goswami, Ipsita/ABB-3543-2021	Mohammad, khorshid/0000-0002-3568-7282; Abou Mehrem, Ayman/0000-0003-3805-949X; Goswami, Ipsita/0000-0003-4677-6456			Metabolic acidosis rather than hypo/hypercapnia in the first 72 hours of life associated with intraventricular hemorrhage in preterm neonates								JOURNAL OF MATERNAL-FETAL & NEONATAL MEDICINE				34	23			3874	3882				10.1080/14767058.2019.1701649					DEC 2019		Article	DEC 2 2021	2021	Aim: Safe limits of arterial partial pressure of carbon dioxide (PaCO2) and acidosis in premature infants are not well defined. Both respiratory and systemic illness along with center-specific ventilation strategies contribute to PaCO2 fluctuations and acid-base imbalances during the critical time period of first 72 h of life. This study evaluated the association between early blood gas parameter…									3
J	Brillo, Eleonora; Tosto, Valentina; Giardina, Irene; Buonomo, Ersilia				Brillo, Eleonora/F-4972-2015	BUONOMO, ERSILIA/0000-0002-3924-9917; Tosto, Valentina/0000-0001-6228-3390; Brillo, Eleonora/0000-0002-1288-024X			Maternal tetanus, diphtheria, and acellular pertussis (Tdap) and influenza immunization: an overview								JOURNAL OF MATERNAL-FETAL & NEONATAL MEDICINE				34	20			3415	3444				10.1080/14767058.2019.1680633					OCT 2019		Review	OCT 18 2021	2021	Background: Maternal tetanus, diphtheria, and acellular pertussis (Tdap) and influenza immunization for women during pregnancy (the so-called maternal immunization) has been introduced in several countries, and recently also in Italy, to protect mother and fetus during pregnancy, infant in his first months of life and mother during postpartum period. However, very low vaccination coverage rates h…									1
J	Solis-Garcia, Gonzalo; Ramos-Navarro, Cristina; Gonzalez-Pacheco, Noelia; Sanchez-Luna, Manuel				; Sanchez Luna, Manuel/H-2165-2014	Gonzalez-Pacheco, Noelia/0000-0002-5654-0642; Sanchez Luna, Manuel/0000-0001-9543-7392; Solis-Garcia, Gonzalo/0000-0003-2256-8572			Lung protection strategy with high-frequency oscillatory ventilation improves respiratory outcomes at two years in preterm respiratory distress syndrome: a before and after, quality improvement study								JOURNAL OF MATERNAL-FETAL & NEONATAL MEDICINE													10.1080/14767058.2022.2155040					DEC 2022		Article; Early Access		2022	IntroductionBronchopulmonary dysplasia (BPD) remains one of the major challenges of extreme prematurity. High-frequency oscillatory ventilation (HFOV) with volume guarantee (HFOV-VG) can be used as an early-rescue ventilation to protect developing lungs. However, the studies exploring the impact of this ventilatory strategy on neonatal respiratory morbidity are very limited. This study aimed at d…									0
J	Faron, Gilles; Balepa, Lisa; Parra, Jose; Fils, Jean-Francois; Gucciardo, Leonardo					Balepa, Lisa/0000-0002-2775-8116; GUCCIARDO, Leonardo/0000-0002-6856-7025			The fetal fibronectin test: 25 years after its development, what is the evidence regarding its clinical utility? A systematic review and meta-analysis								JOURNAL OF MATERNAL-FETAL & NEONATAL MEDICINE				33	3			493	523				10.1080/14767058.2018.1491031							Review	FEB 1 2020	2020	Background: The identification of women at risk for preterm birth should allow interventions which could improve neonatal outcome. Fetal fibronectin, a glycoprotein which acts normally as glue between decidua and amniotic membranes could be a good marker of impending labour when its concentration in cervicovaginal secretions between 22 and 36 weeks of gestation is >= 50 ng/mL. Many authors worldw…									11
J	Girsen, Anna I.; Davis, Alexis S.; Hintz, Susan R.; Fluharty, Elizabeth; Sherwin, Katie; Trepman, Paula; Desai, Arti; Mansour, Trina; Sylvester, Karl G.; Oshiro, Bryan; Blumenfeld, Yair J.					Sylvester, Karl G./0000-0002-8559-0155; Hintz, Susan/0000-0001-7023-4433; Girsen, Anna/0000-0002-6631-4243; Trepman, Dr. Paula/0000-0001-9626-2942			Effects of gestational age at delivery and type of labor on neonatal outcomes among infants with gastroschisis(dagger)								JOURNAL OF MATERNAL-FETAL & NEONATAL MEDICINE				34	13			2041	2046				10.1080/14767058.2019.1656191					AUG 2019		Article	JUL 3 2021	2021	Objective: To investigate the effect of preterm gestational age (GA) on neonatal outcomes of gastroschisis and to compare the neonatal outcomes after spontaneous labor versus iatrogenic delivery both in the preterm and early term gestational periods. Study design: A retrospective study of prenatally diagnosed gastroschisis cases born at Loma Linda University Medical Center and Lucile Packard Chil…									4
J	Franca, Marcelo Santucci; Hatanaka, Alan Roberto; Cruz, Jader de Jesus; Andrade Junior, Valter Lacerda de; Kawanami Hamamoto, Tatiana Emy; Sarmento, Stephanno G. P.; Elito Junior, Julio; Pares, David Baptista da Silva; Mattar, Rosiane; Araujo Junior, Edward; Moron, Antonio Fernandes				França, Marcelo/ABA-7325-2021; Cruz, Jader de Jesus/HHS-2009-2022	Cruz, Jader de Jesus/0000-0001-6002-9022; Franca, Marcelo Santucci/0000-0001-5145-1061			Cervical pessary plus vaginal progesterone in a singleton pregnancy with a short cervix: an experience-based analysis of cervical pessary's efficacy								JOURNAL OF MATERNAL-FETAL & NEONATAL MEDICINE													10.1080/14767058.2021.1919076					APR 2021		Article; Early Access		2021	Background Several studies were published about cervical pessary, with controversial results. These studies demonstrated that the patient follow-up after pessary insertion is very different between the study centers and the number of pessary insertions per center was often Methods Between 2011 and 2018, 128 singleton pregnancies between 18 and 24 gestational weeks with a short cervix (<25 mm) wer…									5
J	Iversen, Johanne Kolvik; Jacobsen, Anne Flem; Mikkelsen, Thea Falkenberg; Eggebo, Torbjorn Moe								Structured clinical examinations in labor: rekindling the craft of obstetrics								JOURNAL OF MATERNAL-FETAL & NEONATAL MEDICINE				34	12			1963	1969				10.1080/14767058.2019.1651283					AUG 2019		Article	JUN 18 2021	2021	Objectives: Exact knowledge of fetal station and position is of paramount importance for reliable surveillance of labor progress and a prerequisite for safe operative vaginal procedures. Detailed clinical assessments are thoroughly described in old textbooks, but almost forgotten in contemporary obstetrics. Ultrasound is suggested as an objective diagnostic tool in active labor. Several publicati…									2
[truncated: 13 more columns]
