# Supplementary material for: Clinical trial registration and CONSORT adherence in obstetrics and gynecology journals: a cross-sectional analysis of Chinese- and English-language publications
Source: PeerJ. 2026 Apr 21;14:e21140. doi: 10.7717/peerj.21140 (PMC13108464; doi:10.7717/peerj.21140)
Supplement: Supplemental Information 1 [file peerj-14-21140-s001.zip › Raw data-updated/RCT-English journals/Original data/35.xls]

## Sheet: savedrecs
Publication Type	Authors	Book Authors	Group Authors	Book Group Authors	Researcher Ids	ORCIDs	Book Editors	Author - Arabic	Article Title	Article Title - SciELO	Article Title - SciELO	Article Title - Chinese	Article Title - Russian	Patent Number	Patent Assignee	Source Title - Arabic	Source Title	Source Title - Korean	Book Series Title	Book Series Subtitle	Volume	Issue	Special Issue	Meeting Abstract	Start Page	End Page	Article Number	Version	Version History	DOI	Book DOI	License Name	License URI	License Description	Early Access Date	Supplement	Document Type	Publication Date	Publication Year	Abstract	Abstract - Foreign	Abstract - English Transliteration	Abstract - Foreign	Abstract - Korean	Conference Title	Conference Date	Conference Sponsor	Conference Location	Times Cited, WoS Core
J	Ragab, A.; Goda, H.; Raghib, M.; Barakat, R.; El-Samanoudy, A.; Badawy, A.								撤稿声明: Does immediate postpartum curettage of the endometrium accelerate recovery from preeclampsia-eclampsia? A randomized controlled trial (Retraction of Vol 288, Pg 1035, 2013)								ARCHIVES OF GYNECOLOGY AND OBSTETRICS													10.1007/s00404-022-06829-1					NOV 2022		Retraction; Early Access		2022										0
J	Malinauskas, Ana Paula; Macedo Bressan, Elaine Fernandes; Rosa Pereira de Melo, Andrea Maria Zaher; Brasil, Cristina Aires; Lordelo, Patricia; Torelli, Luiza					Malinauskas, Ana Paula/0000-0002-2488-589X			Efficacy of pelvic floor physiotherapy intervention for stress urinary incontinence in postmenopausal women: systematic review								ARCHIVES OF GYNECOLOGY AND OBSTETRICS													10.1007/s00404-022-06693-z					JUL 2022		Review; Early Access		2022	Introduction and hypothesis Our objective was to evaluate the effectiveness of pelvic floor physiotherapy interventions for stress urinary incontinence (SUI) in postmenopausal women. Methods Searches were performed in MEDLINE/PubMed, PEDro, Cochrane Library Registry and LILACS databases until October 2021. Only randomized controlled trials (RCTs) which had physiotherapy interventions as primary o…									0
J	Chan, Kwan Yi; Wong, Martin Ming Him; Pang, Sally Shuk Han; Lo, Kenneth Ka Hei				, Kenneth/C-6537-2014	, Kenneth/0000-0003-4624-2737			Dietary supplementation for gestational diabetes prevention and management: a meta-analysis of randomized controlled trials								ARCHIVES OF GYNECOLOGY AND OBSTETRICS				303	6			1381	1391				10.1007/s00404-021-06023-9					MAR 2021		Review	JUN 2021	2021	Purpose The use of supplement to prevent and ease gestational diabetes (GDM) progression has been examined in various studies, but the results were inconclusive, and studies evaluated dietary supplements separately. The present review aimed to evaluate the efficacy of various dietary supplementation on GDM risk and the surrogate markers for cardiometabolic risk of pregnant women with GDM. Methods…									13
J	Nassif, Joseph; Aalipour, Soroush					Nassif, Joseph/0000-0003-0937-6533			Reply to the authors' response to the letter to the editor concerning the article Randomized control trial on the effectiveness and safety of direct trocar versus Veress needle entry techniques in obese women during diagnostic laparoscopy, by Ikechebelu et al.								ARCHIVES OF GYNECOLOGY AND OBSTETRICS													10.1007/s00404-022-06715-w					AUG 2022		Letter; Early Access		2022										0
J	Ikechebelu, Joseph Ifeanyichukwu; Eleje, George Uchenna; Joe-Ikechebelu, Ngozi Nneka; Okafor, Chidimma Donatus; Okpala, Boniface Chukwuneme; Ugwu, Emmanuel Onyebuchi; Nwachukwu, Cyril Emeka; Okoro, Chukwuemeka Chukwubuikem; Okam, Princeston Chukwuemeka				Nwachukwu, Cyril/HIZ-6593-2022; OKPALA, BONIFACE/AED-9821-2022	OKPALA, BONIFACE/0000-0003-1693-373X			Response to Letter to Reply to the authors' response to the letter to the editor concerning the article Randomized control trial on the effectiveness and safety of direct trocar versus Veress needle entry techniques in obese women during diagnostic laparoscopy								ARCHIVES OF GYNECOLOGY AND OBSTETRICS													10.1007/s00404-022-06716-9					JUL 2022		Letter; Early Access		2022										0
J	Torky, Haitham A.; Shata, Atef; Ahmad, Ali M.; Ragab, Mona; Abo-Louz, Ashraf; Hussein, Ahmed; Aly, Rania					Torky, Haitham/0000-0002-5372-5721			撤稿声明: Effect of amlodipine on blood flow of preovulatory follicle in women with clomiphene resistant polycystic ovaries: a randomized controlled trial (Retraction of Vol 301, Pg 845, 2020)								ARCHIVES OF GYNECOLOGY AND OBSTETRICS				306	4			1407	1407				10.1007/s00404-022-06729-4					AUG 2022		Retraction	OCT 2022	2022										0
J	Yan, Yuying; Chen, Zeping; Yang, Ying; Zheng, Xinkuo; Zou, Meijuan; Cheng, Gang; Yuan, Zhenting				Yan, Yuying Y/F-2444-2016	Yan, Yuying Y/0000-0001-8603-4372			Efficacy of progesterone on threatened miscarriage: an updated meta-analysis of randomized trials								ARCHIVES OF GYNECOLOGY AND OBSTETRICS				303	1			27	36				10.1007/s00404-020-05808-8					SEP 2020		Review	JAN 2021	2021	Purpose The efficacy of progesterone supplementation in the treatment of threatened miscarriage is controversial. This meta-analysis was to evaluate the correlation between progesterone and improving pregnancy outcomes in women with threatened miscarriage. Methods We searched PubMed, EMBASE, and the Cochrane Library for relevant randomized controlled trials (RCTs) to demonstrate the efficacy of p…									2
J	Krishnan, Monica; Narice, Brenda F.; Ola, Bolarinde; Metwally, Mostafa					Narice, Brenda F/0000-0003-0033-6375			Does hysteroscopic resection of uterine septum improve reproductive outcomes: a systematic review and meta-analysis								ARCHIVES OF GYNECOLOGY AND OBSTETRICS				303	5			1131	1142				10.1007/s00404-021-05975-2					FEB 2021		Review	MAY 2021	2021	Purpose Uterine septum in women with subfertility or previous poor reproductive outcomes presents a clinical dilemma. Hysteroscopic septum resection has been previously associated with adverse reproductive outcomes but the evidence remains inconclusive. We aimed to thoroughly and systematically appraise relevant evidence on the impact of hysteroscopically resecting the uterine septum on this coho…									3
J	Andrews, Brooke; Quick, Kristen; MacLeod, Erin; Edwards, Kayce; Rone, Bryan K.								Cervical bleeding with cervical stabilization during IUD placement: allis clamp versus single-tooth tenaculum, a randomized control trial								ARCHIVES OF GYNECOLOGY AND OBSTETRICS													10.1007/s00404-022-06784-x					DEC 2022		Article; Early Access		2022	ObjectiveTo evaluate whether the use of an atraumatic Allis clamp will result in less bleeding than the standard single-tooth tenaculum for cervical stabilization during intrauterine device (IUD) placement. MethodsA single-blinded randomized controlled trial was conducted during insertions of IUDs between March 2017 and March 2018. University of Kentucky Institutional Review Board (IRB 16-1110-P3…									0
J	Liu, Xiaoping; Li, Tingting; Wang, Bo; Xiao, Xuefen; Liang, Xiaoyan; Huang, Rui								Mild stimulation protocol vs conventional controlled ovarian stimulation protocol in poor ovarian response patients: a prospective randomized controlled trial								ARCHIVES OF GYNECOLOGY AND OBSTETRICS				301	5			1331	1339				10.1007/s00404-020-05513-6					MAR 2020		Article	MAY 2020	2020	Purpose To compare the efficacy of mild ovarian stimulation protocol and conventional controlled ovarian stimulation (COS) protocol for poor ovarian response (POR) patients undergoing in vitro fertilization (IVF)/intracytoplasmic sperm injection (ICSI). Methods This single-center prospective randomized controlled trial conducted from September 2013 to September 2015, including 191 patients who me…									13
J	Liu, Yi-Ran; Pu, Cai-Xiu; Wang, Xiao-Yan; Wang, Xue-Yan					wang, xueyan/0000-0003-0612-8753			Double-balloon catheter versus dinoprostone insert for labour induction: a meta-analysis								ARCHIVES OF GYNECOLOGY AND OBSTETRICS				299	1			7	12				10.1007/s00404-018-4929-8							Review	JAN 2019	2019	ObjectiveTo assess the efficacy and safety of a double-balloon catheter versus dinoprostone insert for labour induction.Study designPubMed, MEDLINE, Embase, ClinicalTrials.gov, and the Cochrane Central Register of Clinical Trials databases were searched from 1985 to April 2018. Randomized controlled trials that compared a double-balloon catheter and dinoprostone insert for cervical ripening were …									11
J	Major, Attila Louis; Dvorak, Vladimir; Schwarzova, Jana; Skrivanek, Ales; Malik, Tomas; Pluta, Marek; Mayboroda, Ivanna; Grandjean, Etienne Marc								Efficacy and safety of an adsorbent and anti-oxidative vaginal gel on CIN1 and 2, on high-risk HPV, and on p16/Ki-67: a randomized controlled trial (Nov, 10.1007/s00404-020-05816-8, 2020)								ARCHIVES OF GYNECOLOGY AND OBSTETRICS				303	2			513	514				10.1007/s00404-020-05925-4					JAN 2021		Correction	FEB 2021	2021										0
J	Wu, Yang; Li, Lifei; Liu, Lin; Yang, Xia; Yan, Peijing; Yang, Kehu; Zhang, Xuehong								Autologous peripheral blood mononuclear cells intrauterine instillation to improve pregnancy outcomes after recurrent implantation failure: a systematic review and meta-analysis								ARCHIVES OF GYNECOLOGY AND OBSTETRICS				300	5			1445	1459				10.1007/s00404-019-05275-w					OCT 2019		Review	NOV 2019	2019	Purpose Recurrent implantation failure (RIF) is a common cause of disappointment and a big challenge after assisted reproduction technology treatments. The objective of this study was to evaluate the existing literature to explore whether peripheral blood mononuclear cells' (PBMCs) instillation could improve pregnancy outcomes among patients with RIF. Methods We conducted a comprehensive search i…									2
J	Li, Meilin; Shi, Bingzhi; Ma, Junru; Peng, Xinyue; Shi, Jiemin								Comparing prophylactic use of cefazolin for SSI in cesarean section: a systematic review and meta-analysis								ARCHIVES OF GYNECOLOGY AND OBSTETRICS				303	2			313	320				10.1007/s00404-020-05873-z					NOV 2020		Review	FEB 2021	2021	Purpose To summarize the available evidence to explore the effect of different prophylactic cefazolin regimens on postoperative surgical site infection after cesarean section. Methods We searched WOS, Pubmed, and EMBASE Database also traced citations in the reference sections of the retrieved studies. English search words: Cesarean section, Surgical site infection, Cefazolin. The majority of the …									0
J	Stelzl, Patrick; Kehl, Sven; Rath, Werner								Maintenance tocolysis: a reappraisal of clinical evidence								ARCHIVES OF GYNECOLOGY AND OBSTETRICS				300	5			1189	1199				10.1007/s00404-019-05313-7							Review	NOV 2019	2019	IntroductionMaintenance tocolysis, mostly defined as the continuation of tocolytic treatment beyond 48 h, remains a matter of debate. There is no sufficient evidence from randomized controlled trials, that maintenance tocolysis is able to prolong pregnancy significantly and to reduce severe neonatal morbidity and mortality. Hence, it is not recommended in current guidelines. On the contrary, main…									4
J	Dehaene, Isabelle; Roelens, Kristien; Smets, Koenraad; Decruyenaere, Johan					Dehaene, Isabelle/0000-0002-4826-6946			Relevance of the antenatal corticosteroids-to-delivery interval in the prevention of neonatal respiratory distress syndrome through the eyes of causal inference: a review and target trial								ARCHIVES OF GYNECOLOGY AND OBSTETRICS				305	4			885	892				10.1007/s00404-021-06213-5					AUG 2021		Review	APR 2022	2022	Purpose To critically analyse the literature on the antenatal corticosteroids (ACS)-to-birth interval from a causal point of view and to present a solution to the problem of bias caused by post hoc analysis. Methods Due to the post hoc nature of the ACS-to-birth interval, a randomised controlled trial (RCT) of ACS versus placebo is not able to examine the importance of the interval. When an RCT i…									0
J	Sukarna, Nuraini; Tan, Peng Chiong; Hong, Jesrine Gek Shan; Sulaiman, Sofiah; Omar, Siti Zawiah				Hong, Jesrine/AAE-1642-2021; SULAIMAN, SOFIAH/B-9824-2010; Sulaiman, Sofiah/ABV-4778-2022; Tan, Peng Chiong/AAM-8408-2021	Hong, Jesrine/0000-0001-8585-2357; SULAIMAN, SOFIAH/0000-0003-1044-920X; Sulaiman, Sofiah/0000-0003-1044-920X; Tan, Peng Chiong/0000-0001-8713-6581			Glycemic control following two regimens of antenatal corticosteroids in mild gestational diabetes: a randomized controlled trial								ARCHIVES OF GYNECOLOGY AND OBSTETRICS				304	2			345	353				10.1007/s00404-020-05950-3					JAN 2021		Article	AUG 2021	2021	Purpose To compare 3 consecutive days of hyperglycemic response following antenatal dexamethasone regimens of 12-mg or 6-mg doses 12 hourly in diet-controlled gestational diabetes.Methods A randomized controlled trial was carried out in a university hospital in Malaysia. Women with lifestyle-controlled gestational diabetes scheduled to receive clinically indicated antenatal corticosteroids (dexam…									3
J	Vitagliano, Amerigo; Saccone, Gabriele; Cosmi, Erich; Visentin, Silvia; Dessole, Francesco; Ambrosini, Guido; Berghella, Vincenzo				Saccone, Gabriele/K-2792-2018	Saccone, Gabriele/0000-0003-0078-2113; Dessole, Francesco/0000-0003-3581-2503			Inositol for the prevention of gestational diabetes: a systematic review and meta-analysis of randomized controlled trials								ARCHIVES OF GYNECOLOGY AND OBSTETRICS				299	1			55	68				10.1007/s00404-018-5005-0							Review	JAN 2019	2019	PurposeInositol (ISL) embraces a family of simple carbohydrates with insulin-sensitizing properties, whose most common isoforms are Myo-inositol (MYO) and d-chiro inositol (DCI). The aim of the present study was to assess the efficacy and safety of ISL supplementation during pregnancy for the prevention of gestational diabetes (GDM).MethodsWe conducted a systematic literature search in electronic…									35
J	Vitner, Dana; Barrett, Jon; Katherine, Wendy; White, Scott W.; Newnham, John P.				Wilson, Katherine/HII-8144-2022	Vitner, Dana/0000-0002-5190-6692; White, Scott/0000-0002-7235-6407			Community-based, population-focused preterm birth prevention programs - a review								ARCHIVES OF GYNECOLOGY AND OBSTETRICS				302	6			1317	1328				10.1007/s00404-020-05759-0					SEP 2020		Review	DEC 2020	2020	Purpose Preterm birth (PTB) is the leading cause of perinatal morbidity and mortality worldwide. Being born too early contributes to approximately 70% of neonatal mortality and approximately half of long-term neurodevelopmental disabilities. Various PTB prevention programs have been described going back more than 30 years, and some have described possible success in decreasing the rate of PTB. In…									1
J	Zheng, Guanghao; Zhang, Jieyu; Liu, Jianpin; Chen, Chunxiang; Zhang, Li; Cao, Fei								A meta-analysis of randomized controlled trials: efficiency and safety of ondansetron in preventing post-anesthesia shivering during cesarean section								ARCHIVES OF GYNECOLOGY AND OBSTETRICS													10.1007/s00404-022-06523-2					MAR 2022		Article; Early Access		2022	Objective Although ondansetron was considered to prevent post-anesthesia shivering during cesarean section, its efficiency remained controversial. Our review was conducted to estimate the efficiency and safety of ondansetron in preventing post-anesthesia shivering during cesarean section. Methods The literature were searched from their inception to October 2020 without restriction of language. Al…									0
J	Perez-Lopez, Faustino R.; Chedraui, Peter; Perez-Roncero, Gonzalo R.; Martinez-Dominguez, Samuel J.		Hlth Outcomes Systematic Analyses			Perez-Lopez, Faustino R./0000-0002-2801-416X			Effectiveness of the cervical pessary for the prevention of preterm birth in singleton pregnancies with a short cervix: a meta-analysis of randomized trials								ARCHIVES OF GYNECOLOGY AND OBSTETRICS				299	5			1215	1231				10.1007/s00404-019-05096-x							Review	MAY 2019	2019	ObjectiveTo assess the efficacy of cervical pessary application for the prevention of spontaneous preterm birth (SPB) in singleton pregnancies with a sonographically measured short cervix. MethodsSearches were conducted in PubMed-Medline, Embase, Scopus, Web of Science, and Cochrane Library, and clinical trial registries for randomized controlled trials (RCTs) published in all languages from ince…									9
J	Hansen, Rebecka; Sommer, Veronika Markova; Pinborg, Anja; Krebs, Lone; Thomsen, Lars Lykke; Moos, Torben; Holm, Charlotte				Krebs, Lone/AAD-8273-2021	Krebs, Lone/0000-0001-5433-4776; Hansen, Rebecka Wera Birgitta/0000-0001-7106-1247			Intravenous ferric derisomaltose versus oral iron for persistent iron deficient pregnant women: a randomised controlled trial								ARCHIVES OF GYNECOLOGY AND OBSTETRICS													10.1007/s00404-022-06768-x					SEP 2022		Article; Early Access		2022	Purpose To compare the efficacy of intravenous (IV) iron (ferric derisomaltose) with oral iron (ferrous fumarate) in women 14-21 weeks pregnant with persistent iron deficiency (ferritin <30 mu g/L).Methods In a single-centre, open-label, randomised controlled trial at a Danish hospital, women with persistent iron deficiency after routine oral iron treatment were allocated to receive 1000 mg IV ir…									2
J	Vallikkannu, Narayanan; Laboh, Naumi; Tan, Peng Chiong; Hong, Jesrine Gek Shan; Hamdan, Mukhri; Lim, Boon Kiong				Narayanan, Vallikkannu/B-9988-2010; Hamdan, Mukhri/J-1687-2015; Hamdan, Mukhri/HHM-7278-2022; Hong, Jesrine/AAE-1642-2021	Hamdan, Mukhri/0000-0002-1006-2614; Hong, Jesrine/0000-0001-8585-2357			Foley catheter and controlled release dinoprostone versus foley catheter labor induction in nulliparas: a randomized trial								ARCHIVES OF GYNECOLOGY AND OBSTETRICS				306	4			1027	1036				10.1007/s00404-021-06383-2					JAN 2022		Article	OCT 2022	2022	Purpose To evaluate Foley catheter and controlled release dinoprostone insert compared to foley catheter alone on induction to delivery interval and maternal satisfaction.Methods A randomized trial was conducted in a university hospital in Malaysia from December 2018 to May 2019. Term nulliparas with unfavorable cervix (Bishop score <= 5) scheduled for labor induction were randomized to Foley cat…									1
J	Goldstajn, Marina Sprem; Mikus, Mislav; Ferrari, Filippo Alberto; Bosco, Mariachiara; Uccella, Stefano; Noventa, Marco; Torok, Peter; Terzic, Sanja; Lagana, Antonio Simone; Garzon, Simone				Laganà, Antonio Simone/E-6466-2015; Sprem Goldstajn, Marina/GXA-3303-2022; Terzic, Sanja/ABH-4367-2020; Ferrari, Filippo Alberto/ABF-2047-2020; Garzon, Simone/A-1991-2019	Laganà, Antonio Simone/0000-0003-1543-2802; Terzic, Sanja/0000-0002-0034-2559; Ferrari, Filippo Alberto/0000-0003-0726-1687; Garzon, Simone/0000-0002-5840-699X			Effects of transdermal versus oral hormone replacement therapy in postmenopause: a systematic review								ARCHIVES OF GYNECOLOGY AND OBSTETRICS													10.1007/s00404-022-06647-5					JUN 2022		Review; Early Access		2022	Purpose To summarize available evidence comparing the transdermal and the oral administration routes of hormone replacement therapy (HRT) in postmenopausal women.Methods We performed a systematic review of the literature on multiple databases between January 1990 and December 2021. We included randomized controlled trials and observational studies comparing the transdermal and oral administration…									0
J	Baggio, Silvia; Lagana, Antonio Simone; Garzon, Simone; Scollo, Matteo; Raffaelli, Ricciarda; Tateo, Saverio; Ghezzi, Fabio; Franchi, Massimo				Baggio, Silvia/AAE-9730-2020; Baggio, Silvia/AAL-1193-2021; Laganà, Antonio Simone/E-6466-2015; Garzon, Simone/A-1991-2019; Tateo, Saverio/AAA-5884-2020	Baggio, Silvia/0000-0001-9483-613X; Laganà, Antonio Simone/0000-0003-1543-2802; Garzon, Simone/0000-0002-5840-699X; Ghezzi, Fabio/0000-0003-3949-5410; Franchi, Massimo/0000-0001-6156-158X			Efficacy of a collagen-fibrin sealant patch (TachoSil (R)) as adjuvant treatment in the inguinofemoral lymphadenectomy for vulvar cancer: a double-blind randomized-controlled trial								ARCHIVES OF GYNECOLOGY AND OBSTETRICS				299	5			1467	1474				10.1007/s00404-019-05113-z							Article	MAY 2019	2019	PurposeTo evaluate the effect of a collagen-fibrin sealant patch (TachoSil (R)) in preventing postoperative complications after inguinofemoral lymphadenectomy for vulvar cancer.MethodsDouble-blind randomized-controlled trial on consecutive patients undergoing bilateral inguinofemoral lymphadenectomy for vulvar cancer. Intraoperatively, inguinofemoral areas were randomized: one was treated with Ta…									7
J	Hilton, Jennifer; Liu, Kimberly E.; Laskin, Carl A.; Havelock, Jon					Liu, Kimberly/0000-0002-8640-4414			Effect of endometrial injury on in vitro fertilization pregnancy rates: a randomized, multicentre study								ARCHIVES OF GYNECOLOGY AND OBSTETRICS				299	4			1159	1164				10.1007/s00404-019-05044-9							Article	APR 2019	2019	PurposeTo determine if endometrial injury prior to the first or second in vitro fertilization (IVF) cycle affects clinical pregnancy rates.MethodsThis study was a randomized, multicentre, controlled study performed at three Canadian outpatient fertility clinics. Patients undergoing their first or second IVF cycle were randomized to a single endometrial injury 5-10days prior to the start of gonado…									6
J	Burapasikarin, Chada; Manonai, Jittima; Wattanayingcharoenchai, Rujira					Manonai, Jittima/0000-0001-5302-4370			The effect of an educational video on long-acting reversible contraception (LARC) utilization at 6-8 weeks postpartum period: a randomized controlled trial								ARCHIVES OF GYNECOLOGY AND OBSTETRICS				302	6			1503	1509				10.1007/s00404-020-05710-3					JUL 2020		Article	DEC 2020	2020	Purpose Long-acting reversible contraception is highly effective in preventing unintended pregnancy and unsafe abortion. An educational video administered during early postpartum period might be an effective tool to improve postpartum LARC use. The objectives were to evaluate whether a postpartum educational video about LARC could increase postpartum LARC utilization at 6-8 weeks postpartum and t…									2
J	Eugenia de Oliveira, Maria Clara; de Oliveira de Lima, Vanessa Cristina; Pegado, Rodrigo; Silva-Filho, Edson Meneses; Trussardi Fayh, Ana Paula; Micussi, Maria Thereza				Pegado, Rodrigo/S-8993-2019; Meneses, Edson/S-2345-2019	Pegado, Rodrigo/0000-0002-7227-1075; Silva Filho, Edson Meneses/0000-0002-0732-5049			Comparison of pelvic floor muscle training isolated and associated with weight loss: a randomized controlled trial								ARCHIVES OF GYNECOLOGY AND OBSTETRICS				300	5			1343	1351				10.1007/s00404-019-05319-1							Article	NOV 2019	2019	PurposeTo analyze whether pelvic floor muscle training (PFMT) associated with weight loss (WL) is better than isolated PFMT to provide additional beneficial effects to urinary symptoms in women with MUI.MethodsA randomized, simple-blind parallel controlled trial was performed and included women with MUI aged between 40 and 65 years and body mass index between 25 and 40 kg/m(2). The sample was ran…									1
J	Yip, Ka Cheuk; Luo, Ziyin; Huang, Xiaman; Lee, Weijen; Li, Layla; Dai, Chenyang; Zeng, Weiyu; Mok, Tsz Ngai; He, Qiyu; Li, Ruiman								The role of aspirin dose and initiation time in the prevention of preeclampsia and corresponding complications: a meta-analysis of RCTs								ARCHIVES OF GYNECOLOGY AND OBSTETRICS				305	6			1465	1479				10.1007/s00404-021-06349-4					JAN 2022		Article	JUN 2022	2022	Purpose To investigate the role of different dosages and initial times of aspirin in preeclampsia prevention. Methods This meta-analysis was performed based on randomized-control trials (RCTs). RCTs of women assigned to receive low-dose aspirin, placebo, or no treatment were included. Preeclampsia and corresponding complications were pooled for analysis. All studies were retrieved from PubMed, Em…									2
J	Ikechebelu, Joseph I.; Eleje, George U.; Joe-Ikechebelu, Ngozi N.; Okafor, Chidimma Donatus; Okpala, Boniface Chukwuneme; Ugwu, Emmanuel O.; Nwachukwu, Cyril Emeka; Okoro, Chukwuemeka C.; Okam, Princeston C.				Nwachukwu, Cyril/HIZ-6593-2022; OKPALA, BONIFACE/AED-9821-2022; Eleje, George/I-1780-2019	OKPALA, BONIFACE/0000-0003-1693-373X; Eleje, George/0000-0002-0390-2152			Randomized control trial on effectiveness and safety of direct trocar versus Veress needle entry techniques in obese women during diagnostic laparoscopy								ARCHIVES OF GYNECOLOGY AND OBSTETRICS				304	3			815	822				10.1007/s00404-020-05957-w					JAN 2021		Article	SEP 2021	2021	Purpose To determine the benefits and safety of direct trocar insertion versus Veress needle technique in obese women undertaking diagnostic laparoscopy procedures. Methods Randomized-controlled trial on 135 obese women undergoing diagnostic laparoscopy and dye test for infertility was conducted. Women were randomly assigned to either direct trocar access (n = 68) or Veress needle access (n = 67)…									3
J	He, Qiang; Li, Ying-long; Zhu, Ming-juan; Peng, Xiao-chun; Liu, Xiao-yan; Hou, Hong-li; Pang, Zun-zhong								Prophylactic abdominal aortic balloon occlusion in patients with pernicious placenta previa during cesarean section: a systematic review and meta-analysis from randomized controlled trials								ARCHIVES OF GYNECOLOGY AND OBSTETRICS				300	5			1131	1145				10.1007/s00404-019-05297-4							Review	NOV 2019	2019	Purpose Pernicious placenta previa induces severe hemorrhage during cesarean section. Abdominal aorta balloon occlusion (AABO) is considered as an effective operation for patients with pernicious placenta previa. The aim of this study was to investigate the clinical application of abdominal aortic balloon occlusion in the placenta previa and cesarean section by systematic review and meta-analysis…									12
J	Kirmizigil, Berkiye; Demiralp, Cisel				Demiralp, Cisel/AAC-9187-2021; Demiralp, Cisel/HGU-8756-2022	Demiralp, Cisel/0000-0002-1251-9155; Demiralp, Cisel/0000-0002-1251-9155			Effectiveness of functional exercises on pain and sleep quality in patients with primary dysmenorrhea: a randomized clinical trial								ARCHIVES OF GYNECOLOGY AND OBSTETRICS				302	1			153	163				10.1007/s00404-020-05579-2					MAY 2020		Article	JUL 2020	2020	Purpose Primary dysmenorrhea is the most common gynecological problem in young women and adolescents. Exercise therapy provides positive effects on women with primary dysmenorrhea. The aim of the study was to investigate the effects of a combined exercise program on pain, sleep and menstrual symptoms in patients with primary dysmenorrhea. Methods The study is a randomized controlled study. The st…									6
J	Yogasundram, Hannah M.; Hui, Andrew J. O.; Sia, Clifford Y. S.; Chui, Andrea C.; Waldock, William J.; Quenby, Siobhan; Brown, Elizabeth; Oliver-Williams, Clare					Oliver-Williams, Clare/0000-0002-3573-2426; Quenby, Siobhan/0000-0003-3221-5471			Reproductive outcomes in women and men using complementary and alternative medicine treatment and not receiving artificial reproductive technology: a systematic review								ARCHIVES OF GYNECOLOGY AND OBSTETRICS				303	3			821	835				10.1007/s00404-020-05836-4					OCT 2020		Review	MAR 2021	2021	Purpose Infertility is a global problem, but only a minority of couples access assisted reproductive technologies due to financial and sociocultural barriers. Complementary and alternative medicine are seen as another option. We aimed to determine the impact of complementary and alternative medicine on conception, miscarriage and live birth rates in couples not receiving assisted reproductive tec…									2
J	Peng, Chao; Huang, Yan; Zhou, Yingfang								Dydrogesterone in the treatment of endometriosis: evidence mapping and meta-analysis								ARCHIVES OF GYNECOLOGY AND OBSTETRICS				304	1			231	252				10.1007/s00404-020-05900-z					JAN 2021		Article	JUL 2021	2021	Purpose Endometriosis is a common, chronic gynecological disease that affects women's fertility potential. Dydrogesterone is an effective and safe drug that is under-utilized due to limited clinical research. The purpose of this evidence mapping is to identify, describe, and analyze the current available evidence regarding dydrogesterone for the treatment of endometriosis. Materials and methods W…									6
J	Adamyan, Leila; Kasyan, Victoria; Pivazyan, Laura; Isaeva, Sapiyat; Avetisyan, Julietta					Pivazyan, Laura/0000-0002-6844-3321			Laser vaporization compared with other surgical techniques in women with ovarian endometrioma: a systematic review and meta-analysis								ARCHIVES OF GYNECOLOGY AND OBSTETRICS													10.1007/s00404-022-06799-4					SEP 2022		Review; Early Access		2022	Objective To compare outcomes after laparoscopic cystectomy versus laser vaporization in women of reproductive age with ovarian endometrioma. Evidence review Our systematic review and meta-analysis was registered in PROSPERO (CRD42021281781) and was done according to the PRISMA 2020 checklist. Studies (published until October 2021) were identified by searching PubMed, Cochrane Library, Google Sch…									0
J	Kassymova, Gulnara; Sydsjo, Gunilla; Wodlin, Ninnie Borendal; Nilsson, Lena; Kjolhede, Preben					Kjolhede, Preben/0000-0001-5702-4116; Nilsson, Lena/0000-0002-7489-9077; Kassymova, Gulnara/0000-0002-5386-932X			Effect of nurse-led telephone follow-up on postoperative symptoms and analgesics consumption after benign hysterectomy: a randomized, single-blinded, four-arm, controlled multicenter trial								ARCHIVES OF GYNECOLOGY AND OBSTETRICS													10.1007/s00404-022-06722-x					SEP 2022		Article; Early Access		2022	Purpose The study aimed to determine if planned telephone follow-up, especially when adding structured, oriented coaching, reduces the intensity of postoperative symptoms and decreases analgesics consumption after benign hysterectomy. Methods A randomized, single-blinded, four-armed, controlled multicenter trial of 525 women scheduled for hysterectomy was conducted in 5 hospitals in the southeast…									0
J	Maged, Ahmed M.; Sorour, Ehab H.; ElSadek, Mostafa M.; Hassan, Sarah M.; Shoab, Amira Y.				Maged, Ahmed/B-2153-2019	Maged, Ahmed/0000-0001-7398-474X			A randomized controlled study of the effect of hyoscine butylbromide on duration of labor in primigravida women with prolonged labor								ARCHIVES OF GYNECOLOGY AND OBSTETRICS				304	6			1513	1518				10.1007/s00404-021-06087-7					MAY 2021		Article	DEC 2021	2021	Objective To assess the safety and efficacy of hyoscine butyl bromide (HBB) in primipara with prolonged 1st stage of labor. Materials and methods A double-blinded randomized controlled trial included 100 primiparas diagnosed with prolonged labor. They were randomly divided two equal groups. Group I received 40 mg HBB intravenously. Group II received 2 ml of normal saline. The primary outcome was …									1
J	Buglione, Annarita; Saccone, Gabriele; Mas, Marta; Raffone, Antonio; Di Meglio, Lavinia; di Meglio, Letizia; Toscano, Paolo; Travaglino, Antonio; Zapparella, Rosanna; Duval, Marzia; Zullo, Fulvio; Locci, Mariavittoria				Di Meglio, Lavinia/AAD-4313-2022; Travaglino, Antonio/M-7877-2019; Raffone, Antonio/AAA-4943-2019; Saccone, Gabriele/K-2792-2018	Travaglino, Antonio/0000-0003-4002-1618; Raffone, Antonio/0000-0001-5443-2333; Saccone, Gabriele/0000-0003-0078-2113; Di Meglio, Lavinia/0000-0003-0759-4545			Effect of music on labor and delivery in nulliparous singleton pregnancies: a randomized clinical trial								ARCHIVES OF GYNECOLOGY AND OBSTETRICS				301	3			693	698				10.1007/s00404-020-05475-9					MAR 2020		Article	MAR 2020	2020	Background Women's experience of pain during labor varies greatly, and pain control is a major concern for obstetricians. Several methods have been studied for pain management for women in labor, including drug and non-drug interventions. Objective To test the hypothesis that in nulliparous women with singleton pregnancies at term, listening to music would reduce the pain level during labor. Meth…									9
J	Makela, Katja; Palomaki, Outi; Pokkinen, Satu; Yli-Hankala, Arvi; Helminen, Mika; Uotila, Jukka				; Helminen, Mika/I-3900-2016	Yli-Hankala, Arvi/0000-0002-5029-9181; Helminen, Mika/0000-0001-5695-2084			Oral versus patient-controlled intravenous administration of oxycodone for pain relief after cesarean section								ARCHIVES OF GYNECOLOGY AND OBSTETRICS				300	4			903	909				10.1007/s00404-019-05260-3							Article	OCT 2019	2019	Purpose The optimal postoperative analgesia after cesarean section (CS) remains to be determined. The primary objective of this study was to assess whether oral oxycodone provides the same or better pain control and satisfaction with pain relief as oxycodone given intravenously using a patient-controlled analgesia (PCA) infusion device. The secondary objectives were to compare the gastrointestina…									6
J	Elprince, Mohamed; Kishk, Eman A.; Metawie, Ola M.; Albiely, Magda M.				ELPRINCE, MOHAMED/AAP-8833-2021	Mohamed Abd Elhamid Metawie, Ola/0000-0002-1440-6218			Ovarian stimulation after dehydroepiandrosterone supplementation in poor ovarian reserve: a randomized clinical trial								ARCHIVES OF GYNECOLOGY AND OBSTETRICS				302	2			529	534				10.1007/s00404-020-05603-5					MAY 2020		Article	AUG 2020	2020	Objective This study aimed at improving fertility rates among infertile women with poor ovarian reserve. Methods This was a randomized clinical trial conducted in the outpatient clinic of a tertiary hospital. We recruited infertile women with poor ovarian reserve. The study population was divided into 2 groups, each of 25 participants. Both had induction of ovulation for three consecutive cycles.…									3
J	Mao, Xiaoyan; Tao, Yu; Cai, Renfei; Zhang, Jie; Gao, Hongyuan; Chen, Qiuju; Kuang, Yanping; Zhang, Shaozhen								Cross-linked hyaluronan gel to improve pregnancy rate of women patients with moderate to severe intrauterine adhesion treated with IVF: a randomized controlled trial								ARCHIVES OF GYNECOLOGY AND OBSTETRICS				301	1			199	205				10.1007/s00404-019-05368-6					DEC 2019		Article	JAN 2020	2020	Purpose To evaluate whether the cross-linked hyaluronan (cHA) gel can improve the clinical pregnancy rate of patients with moderate to severe intrauterine adhesion (IUA) who underwent operative hysteroscopy followed by embryo transfer. Methods Women with moderate to severe IUA desiring to undergo embryo transfer were recruited in this randomized controlled trial. The patients were randomized on t…									15
J	Cozzolino, Mauro; Troiano, Gianmarco; Esencan, Ecem								Bed rest after an embryo transfer: a systematic review and meta-analysis								ARCHIVES OF GYNECOLOGY AND OBSTETRICS				300	5			1121	1130				10.1007/s00404-019-05296-5							Review	NOV 2019	2019	Introduction Bed rest for the variable duration is commonly recommended after an embryo transfer (ET) carried out during an in vitro fertilization (IVF). This is based on beliefs that supine position and the reduction of physical activity-to the minimum-might prevent the risk of embryo expulsion once is transferred to the uterus. Therefore, we have designed a meta-analysis based exclusively on ev…									5
J	Almohammadi, Abdulla; Raveendran, Ainharan; Black, Mairead; Maheshwari, Abha				Almohammadi, Abdulla/ADQ-2714-2022	Almohammadi, Abdulla/0000-0002-8139-4843			The optimal route of progesterone administration for luteal phase support in a frozen embryo transfer: a systematic review								ARCHIVES OF GYNECOLOGY AND OBSTETRICS													10.1007/s00404-022-06674-2					AUG 2022		Review; Early Access		2022	Objective To investigate the optimal route of progesterone administration for luteal phase support in a frozen embryo transfer. Design Systematic review. Patients Women undergoing frozen embryo transfer (FET). Interventions We conducted an extensive database search of Medline (PubMed), Embase, Web of Science, and Cochrane Trials Register using relevant keywords and their combinations to find rand…									0
J	Marschke, Juliane; Reisenauer, Christl; Mikkola, Tomi S.; Schwab, Frank; Tunn, Ralf; Huebner, Markus				Huebner, Markus/ABB-1247-2020	Huebner, Markus/0000-0003-4906-7751; Marschke, Juliane/0000-0002-6812-5964; Mikkola, Tomi/0000-0003-2049-088X			Comparison of two retropubic tension-free vaginal tape procedures in women with stress urinary incontinence: a randomized controlled multicenter trial								ARCHIVES OF GYNECOLOGY AND OBSTETRICS				299	4			1015	1022				10.1007/s00404-019-05077-0							Article	APR 2019	2019	PurposeMidurethral slings are a well-established treatment option in women suffering stress urinary incontinence. Various different products and methods are used, therefore, the aim of our study was to compare two inside-out retropubic slings (TVT exact((R)) vs. RetroArc((R))) inserted in two different ways regarding perioperative and mid-term outcomes.MethodsIn this prospective randomized contro…									3
J	Schuetze, Sabine; Heinloth, Marlen; Uhde, Miriam; Schuetze, Juliane; Huener, Beate; Janni, Wolfgang; Deniz, Miriam								The effect of pelvic floor muscle training on pelvic floor function and sexuality postpartum. A randomized study including 300 primiparous								ARCHIVES OF GYNECOLOGY AND OBSTETRICS				306	3			785	793				10.1007/s00404-022-06542-z					APR 2022		Article	SEP 2022	2022	Purpose Although pregnancy and childbirth are physiological processes they may be associated with pelvic floor disorders. The aim of this study was to evaluate the influence of pelvic floor muscle training on postpartum pelvic floor and sexual function of primiparous. Methods This is a randomized prospective study including 300 primiparous women. Due to the dropout 200 women were analyzed. Inclus…									1
J	Jafari, Fatemeh; Tarrahi, Mohammad Javad; Farhang, Armin; Amani, Reza				; Amani, Reza/U-7483-2017	jafari, Fatemeh/0000-0002-5958-7278; Amani, Reza/0000-0002-0074-4080			Effect of zinc supplementation on quality of life and sleep quality in young women with premenstrual syndrome: a randomized, double-blind, placebo-controlled trial								ARCHIVES OF GYNECOLOGY AND OBSTETRICS				302	3			657	664				10.1007/s00404-020-05628-w					JUN 2020		Article	SEP 2020	2020	Introduction Premenstrual syndrome is a prevalent disorder affecting a large number of women in their reproductive ages. Nutritional importance of zinc has been known for a long time and studies have shown that zinc can positively affect psychological disorders. Purpose The aim of this study was to evaluate the effects of zinc supplementation on quality of life and sleep quality of young women di…									3
J	Ghaffari, Firouzeh; Chekini, Zahra; Vesali, Samira								Duration of estradiol supplementation in luteal phase support for frozen embryo transfer in hormone replacement treatment cycles: a randomized, controlled phase III trial								ARCHIVES OF GYNECOLOGY AND OBSTETRICS				305	3			767	775				10.1007/s00404-021-06173-w					SEP 2021		Article	MAR 2022	2022	Purpose In this study, we intend to evaluate pregnancy outcomes in women who undergo artificial frozen embryo transfer (FET) and stop estradiol (E2) after vaginal ultrasound observation of a gestational sac and heartbeat.Methods In this randomized phase III clinical trial, we recruited 291 patients who underwent FET. We randomly assigned 64 pregnant women to a study or a control group after obser…									1
J	Maghalian, Mahsa; Mirghafourvand, Mojgan; Ghaderi, Fariba; Abbasalizadeh, Shamsi; Pak, Sahar; Kamalifard, Mahin				maghalian, mahsa/HDN-5406-2022	kamalifard, mahin/0000-0002-6455-4809			Comparison the effect of Swedish massage and interferential electrical stimulation on labor pain and childbirth experience in primiparous women: a randomized controlled clinical trial								ARCHIVES OF GYNECOLOGY AND OBSTETRICS				306	1			37	47				10.1007/s00404-021-06220-6					OCT 2021		Article	JUL 2022	2022	Background Since mothers are more inclined toward non-pharmacological labor pain management methods, this study aimed to compare the effect of interferential electrical stimulation (IES) and Swedish massage (SM) on labor pain and childbirth experience (primary outcomes) and childbirth satisfaction, duration of active phase and side effects (secondary outcomes) in primiparous women. Methods This r…									1
J	Solt Kirca, Ayca; Kanza Gul, Derya				şolt kırca, Ayça/AAZ-8861-2020	şolt kırca, Ayça/0000-0001-6733-5348			The effect of acupressure applied to points LV4 and LI4 on perceived acute postpartum perineal pain after vaginal birth with episiotomy: a randomized controlled study								ARCHIVES OF GYNECOLOGY AND OBSTETRICS				301	2			473	481				10.1007/s00404-020-05439-z							Article	FEB 2020	2020	Purpose Acupressure can be used for alleviating perineal pain sustained after a vaginal birth with episiotomy. To evaluate if a 10-min acupressure application relieved perineal pain after vaginal birth with episiotomy and if the analgesic effect was maintained for up to 120 min. Methods A randomized controlled trial was conducted from January to May 2019 with 120 women. The participants were over…									4
J	Wu, Fan; Chen, Yue; Zheng, Caihong					Wu, Fan/0000-0002-6460-6517			Efficacy of phloroglucinol for acceleration of labour: a systematic review and meta-analysis								ARCHIVES OF GYNECOLOGY AND OBSTETRICS				304	2			421	428				10.1007/s00404-021-06043-5					APR 2021		Review	AUG 2021	2021	Purpose To assess the efficacy of phloroglucinol for acceleration of labour. Methods Randomized controlled trials (RCTs) comparing phloroglucinol with placebo were searched in PubMed, Embase and the Cochrane Library. Literatures were collected up to April 2020. Primary outcomes were the duration of labour and average blood loss. Finally, a total of 4 RCTs, 377 patients were included in this meta-…									2
J	Cetin, Berna Aslan; Mathyk, Beguem Aydogan; Koroglu, Nadiye; Soydar, Ali; Demirayak, Gokhan; Cift, Tayfur								Oxytocin infusion reduces bleeding during abdominal myomectomies: a randomized controlled trial								ARCHIVES OF GYNECOLOGY AND OBSTETRICS				299	1			151	157				10.1007/s00404-018-4944-9							Article	JAN 2019	2019	PurposeTo evaluate the effectiveness of oxytocin infusion to reduce intraoperative bleeding during abdominal myomectomies.MethodsThis randomized, parallel group, blinded study was conducted between October 2017 and May 2018. Patients undergoing abdominal myomectomies were randomized 1:1 either to the oxytocin group or to the control group (saline). In the oxytocin group, 10IU oxytocin in 500ml of…									2
J	Nassif, Joseph; Aalipour, Soroush					Nassif, Joseph/0000-0003-0937-6533			Letter to the editor concerning the article randomized control trial on the effectiveness and safety of direct trocar versus Veress needle entry techniques in obese women during diagnostic laparoscopy, by Ikechebelu et al.								ARCHIVES OF GYNECOLOGY AND OBSTETRICS				305	6			1645	1646				10.1007/s00404-022-06426-2					FEB 2022		Letter	JUN 2022	2022										0
J	Torky, Haitham A.; Shata, Atef; Ahmad, Ali M.; Ragab, Mona; Abo-Louz, Ashraf; Hussein, Ahmed; Aly, Rania					Torky, Haitham/0000-0002-5372-5721			被撤回的出版物: Effect of amlodipine on blood flow of preovulatory follicle in women with clomiphene resistant polycystic ovaries: a randomized controlled trial (Retracted article. See vol. 306, pg. 1407, 2022)								ARCHIVES OF GYNECOLOGY AND OBSTETRICS				301	3			845	850				10.1007/s00404-020-05471-z					FEB 2020		Article; Retracted Publication	MAR 2020	2020	Objective To detect whether amlodipine could increase pre-ovulatory follicular blood flow, thus enhancing ovulation and creating a better chance of conception in women with PCOS. Methods 165 women were screened of which 124 were qualified and women were equally randomized to 62 receiving clomiphene citrate and amlodipine and 62 receiving clomiphene citrate and placebo. The primary outcome was to …									2
J	Hager, Marlene; Nouri, Kazem; Imhof, Martin; Egarter, Christian; Ott, Johannes				Ott, Johannes/AAD-1700-2019	Ott, Johannes/0000-0002-2761-5262; Hager, Marlene/0000-0002-0012-9029			The impact of a standardized micronutrient supplementation on PCOS-typical parameters: a randomized controlled trial								ARCHIVES OF GYNECOLOGY AND OBSTETRICS				300	2			455	460				10.1007/s00404-019-05194-w							Article	AUG 2019	2019	PurposeTo evaluate whether a micronutrient supplementation preparation that includes a high amount of omega-3 unsaturated acids, other anti-oxidants and co-enzyme Q10 would have an impact on specific serum parameters in women with polycystic ovary syndrome (PCOS).MethodsThe study was designed as a monocentral, randomized, controlled, double-blinded trial, from June 2017 to March 2018 (Clinical Tr…									12
J	Oldham, Jackie; Herbert, Julia; Garnett, Jane; Roberts, Stephen A.					Oldham, Jackie/0000-0001-5857-9551			Effects of a disposable home electro-stimulation device (Pelviva) for the treatment of female urinary incontinence: a randomised controlled trial								ARCHIVES OF GYNECOLOGY AND OBSTETRICS				304	5			1243	1251				10.1007/s00404-021-06179-4					AUG 2021		Article	NOV 2021	2021	Aims To compare current General Medical Practitioner treatment as usual (TAU) for the treatment of female urinary incontinence with a novel disposable home electro-stimulation device (Pelviva). Methods Open label, Primary Care post-market evaluation. 86 women with urinary incontinence were randomly assigned to one of two 12-week treatments: TAU or Pelviva for 30 min every other day plus TAU. Outc…									0
J	Monisha, N.; Poomalar, G. K.					G.K., Poomalar/0000-0001-9034-2888			Comparison of intravenous paracetamol infusion versus intramuscular tramadol as labor analgesia: a randomized control trial								ARCHIVES OF GYNECOLOGY AND OBSTETRICS													10.1007/s00404-022-06585-2					MAY 2022		Article; Early Access		2022	Purpose Labor pain is one of the most agonizing pains experienced by all delivered women. Many pharmacological agents used in labor analgesia require intense monitoring facilities, which are not available in routine obstetric practice in low-resource settings. This study aimed to compare the efficacy of intravenous (IV) paracetamol and intramuscular (IM) tramadol on labor pain relief, labor progr…									0
J	Hua, Yu-Ming								An evidence-based review of the outcome of fulvestrant plus a targeted agent versus fulvestrant alone in treating hormone receptor-positive endocrine therapy-resistant metastatic breast cancer								ARCHIVES OF GYNECOLOGY AND OBSTETRICS				300	5			1377	1382				10.1007/s00404-019-05304-8							Review	NOV 2019	2019	Background Fulvestrant is approved for the hormone receptor-positive advanced metastatic breast cancer (MBC) patients during or after prior endocrine treatment. The adding of a targeted agent to fulvestrant has improved the outlook for these patients from recent studies. However, these results were still under investigation, the analysis was undertaken to assess the clinical outcomes of the fulve…									0
J	Ikechebelu, Joseph Ifeanyichukwu; Eleje, George Uchenna; Joe-Ikechebelu, Ngozi Nneka; Okafor, Chidimma Donatus; Okpala, Boniface Chukwuneme; Ugwu, Emmanuel Onyebuchi; Nwachukwu, Cyril Emeka; Okoro, Chukwuemeka Chukwubuikem; Okam, Princeston Chukwuemeka				OKPALA, BONIFACE/AED-9821-2022; Eleje, George/I-1780-2019; Nwachukwu, Cyril/HIZ-6593-2022	OKPALA, BONIFACE/0000-0003-1693-373X; Eleje, George/0000-0002-0390-2152;			Response to Letter to 'Randomized control trial on the effectiveness and safety of direct trocar versus Veress needle entry techniques in obese women during diagnostic laparoscopy'								ARCHIVES OF GYNECOLOGY AND OBSTETRICS				306	5			1831	1832				10.1007/s00404-022-06428-0					FEB 2022		Letter	NOV 2022	2022										1
J	Abdelrahman, Mona A.; Osama, Hasnaa; Saeed, Haitham; Madney, Yasmin M.; Harb, Hadeer S.; Abdelrahim, Mohamed E. A.				Abdelrahman, Mona/AAF-5035-2021	Abdelrahman, Mona/0000-0002-8748-8090			Impact of n-3 polyunsaturated fatty acid intake in pregnancy on maternal health and birth outcomes: systematic review and meta-analysis from randomized controlled trails								ARCHIVES OF GYNECOLOGY AND OBSTETRICS													10.1007/s00404-022-06533-0					MAR 2022		Review; Early Access		2022	Background Maternal omega-3 consumption during pregnancy has been positively linked with a positive impact on maternal health and fetal growth. However, the results of individual studies are inconsistent and conflicting.Objective Examine the effect of supplementation with DHA, and/or EPA, and/or ALA throughout pregnancy on offspring's growth and pregnancy outcomes.Design A systematic review and m…									1
J	Matsubara, Shigeki; Takahashi, Hironori; Takei, Yuji; Nakamura, Hiroyasu; Yagisawa, Takashi				Takei, Yuji/ABD-2485-2020; Matsubara, Shigeki/I-5821-2012	Takei, Yuji/0000-0002-1744-5570; Matsubara, Shigeki/0000-0003-4378-221X			Prophylactic aortic balloon occlusion for placenta accreta spectrum disorders: Occlusion where?								ARCHIVES OF GYNECOLOGY AND OBSTETRICS				302	6			1553	1554				10.1007/s00404-020-05434-4					JAN 2020		Letter	DEC 2020	2020										6
J	Frarey, Alhambra; Gurney, Elizabeth P.; Sober, Stephanie; Whittaker, Paul G.; Schreiber, Courtney A.								Postpartum contraceptive counseling for first-time adolescent mothers: a randomized controlled trial								ARCHIVES OF GYNECOLOGY AND OBSTETRICS				299	2			361	369				10.1007/s00404-018-4969-0							Article	FEB 2019	2019	PurposeRapid repeat pregnancy is common among adolescent mothers and is associated with increased risks of adverse perinatal and maternal outcomes. Increasing contraceptive uptake among postpartum adolescents may decrease these outcomes through pregnancy prevention. This randomized controlled trial of 100 postpartum adolescent women assessed the effect of a standardized immediate postpartum contr…									7
J	Eser, Ahmet; Ozkaya, Enis; Abide, Cigdem Yayla; Eser, Tugba; Eser, Gulcin Yildirim; Abike, Faruk; Tayyar, Ahter Tanay; Eroglu, Mustafa				ESER, AHMET/F-3099-2019; Tayyar, Ahter/V-4687-2017; OZKAYA, Enis/AAL-1858-2021; tayyar, Ahter Tanay/AAH-6981-2019	ESER, AHMET/0000-0001-6699-1810; Tayyar, Ahter/0000-0001-9491-9998; tayyar, Ahter Tanay/0000-0001-9491-9998; , ENIS/0000-0001-6580-1237			Transcervical Foley balloon catheter and vaginal prostaglandin E2 insert combination vs. vaginal prostaglandin E2 insert only for induction of labor at term: a randomized clinical trial								ARCHIVES OF GYNECOLOGY AND OBSTETRICS				299	2			451	457				10.1007/s00404-018-4998-8							Article	FEB 2019	2019	PurposeTo analyze the effect of combined application of intravaginal PGE2 insert and intracervical Foley balloon catheter for induction of labor.MethodsPatients with unfavorable cervices who required induction of labor from August 2017 to December 2017 were evaluated for the study. Three hundred and ten participants were randomly assigned to study (n:155) and control group (n:155). Nine patients …									2
J	Tao, Ping; Zhou, Weidong; Yan, Xiaohong; Wu, Rongfeng; Cheng, Ling; Ye, Yuanyuan; Wang, Zhanxiang; Li, Youzhu					Wang, Zhanxiang/0000-0003-0405-6194			Effect of sequential versus single-step culture medium on IVF treatments, including embryo and clinical outcomes: a prospective randomized study								ARCHIVES OF GYNECOLOGY AND OBSTETRICS				305	3			757	765				10.1007/s00404-021-06219-z					SEP 2021		Article	MAR 2022	2022	Purpose Sequential media G5 series (Vitrolife) and single-step medium Continuous Single Culture Complete (CSC-C) (Irvine Scientific) are two different culture media. We want to examine difference between culturing effects of the two media. Methods To compare the fertilization and early embryo development, a prospective randomized controlled trial with sibling oocytes in infertile patients, aged <…									2
J	Sammour, Hazem; Elkholy, Abdellatif; Rasheedy, Radwa; Fadel, Ebtesam				Rasheedy, Radwa/Q-8219-2019	Rasheedy, Radwa/0000-0003-0230-0966; Elkholy, Abdel-latif/0000-0002-1887-4270			The effect of alpha lipoic acid on uterine wound healing after primary cesarean section: a triple-blind placebo-controlled parallel-group randomized clinical trial								ARCHIVES OF GYNECOLOGY AND OBSTETRICS				299	3			665	673				10.1007/s00404-018-5011-2							Article	MAR 2019	2019	PurposeTo investigate the effect of alpha lipoic acid (ALA) on uterine wound healing after primary cesarean section (CS).MethodsA parallel-group, triple-blind, placebo-controlled randomized clinical trial was conducted in Ain Shams University Maternity Hospital, Cairo, Egypt, involving 102 women undergoing pre-labor primary CS. The participants were randomly assigned using a computer-generated li…									6
J	Shah, Neha; Egbase, Elizabeth; Sideris, Michael; Odejinmi, Funlayo					Shah, Neha/0000-0001-7540-3179			What happens after randomised controlled trials? Uterine fibroids and ulipristal acetate: systematic review and meta-analysis of real-world data								ARCHIVES OF GYNECOLOGY AND OBSTETRICS				303	5			1121	1130				10.1007/s00404-020-05918-3					JAN 2021		Review	MAY 2021	2021	Purpose Real-world data incorporates studies performed outside of controlled environments, allowing for a better understanding of the effects of treatment in routine clinical practice. We, therefore, performed a systematic review to summarise available real-world studies reporting on the use of ulipristal acetate (UPA) for management of uterine fibroids. Methods We designed a prospective protocol…									2
J	Grace Ng, Yang Huang; Aminuddin, Anisa Aisyah; Tan, Toh Lick; Kuppusamy, Ramesh; Tagore, Shephali; Yeo, George Seow Heong								Multicentre randomised controlled trial comparing the safety in the first 12 h, efficacy and maternal satisfaction of a double balloon catheter and prostaglandin pessary for induction of labour								ARCHIVES OF GYNECOLOGY AND OBSTETRICS				305	1			11	18				10.1007/s00404-021-06090-y					MAY 2021		Article	JAN 2022	2022	Objective To evaluate the safety in the first 12 h, efficacy and maternal satisfaction of a double balloon catheter (DBC) with vaginal prostaglandin (PGE) for induction of labour (IOL). Methods We conducted a multicentre randomised controlled study of 420 patients from 1st January 2016 to 31st December 2017 to evaluate the use of DBC in IOL in an Asian population looking at the adverse effects in…									3
J	AbdelHafeez, M. A.; Reda, A.; Elnaggar, A.; EL-Zeneiny, H.; Mokhles, J. M.				Reda, A/I-1137-2019				Gabapentin for the management of chronic pelvic pain in women								ARCHIVES OF GYNECOLOGY AND OBSTETRICS				300	5			1271	1277				10.1007/s00404-019-05272-z							Article	NOV 2019	2019	Background Chronic pelvic pain (CPP) is a frequent presenting symptom in gynaecology outpatient clinics. Neuromodulator pharmacological agents could be an option for treatment based on its efficacy in treating chronic pain in other conditions. Purpose This study aimed at evaluating the efficacy of oral Gabapentin to alleviate pain in women with CPP. Methods In a randomized double-blinded placebo-…									8
J	Zhao, Haibin; Tao, Wenrong; Li, Mei; Liu, Hui; Wu, Keliang; Ma, Shuiying				Wu, Ke/HCQ-3503-2022				Comparison of two protocols of blastocyst biopsy submitted to preimplantation genetic testing for aneuploidies: a randomized controlled trial								ARCHIVES OF GYNECOLOGY AND OBSTETRICS				299	5			1487	1493				10.1007/s00404-019-05084-1							Article	MAY 2019	2019	PurposeTo compare the effectiveness of two protocols of blastocyst biopsy submitted to preimplantation genetic testing for aneuploidies (PGT-A).MethodsThis is a randomized controlled trial of a cohort of 221 patients undergoing PGT-A. 106 female patients aged 40years with no less than 8 mature oocytes retrieved and 3 good-quality embryos on day 3 were randomly assigned to the day-3 hatching-based…									11
J	Yefet, Enav; Nassar, Salih; Carmeli, Julia; Massalha, Manal; Hasanein, Jamal; Zafran, Noah; Rudin, Michael; Nachum, Zohar								Oral analgesia in fixed-time interval administration versus spinal morphine for post-Cesarean pain: a randomised controlled trial								ARCHIVES OF GYNECOLOGY AND OBSTETRICS				305	4			893	901				10.1007/s00404-021-06196-3					AUG 2021		Article	APR 2022	2022	Purpose To compare the efficacy of fixed-time-interval oral analgesia and spinal-morphine for management of post-Cesarean pain.Methods In this open-label, parallel-group, randomized, controlled trial, 200 women due to undergo elective Caesarean section with spinal anaesthesia were enrolled between July 2015 and April 2016. Patients were randomly assigned to receive either spinal fentanyl followed…									1
J	Eyeberu, Addis; Getachew, Tamirat; Amare, Getachew; Yadeta, Elias; Lemi, Megersa; Bekele, Habtamu; Negash, Abraham; Degefa, Meron; Balcha, Tegenu; Balis, Bikila; Eshetu, Bejirond; Habte, Sisay; Abdurke, Mohommed; Alemu, Addisu; Mohammed, Ahmed; Ahmed, Fila; Musa, Ibsa; Getachew, Alemshet; Amin, Abdi; Tefera, Tigist; Debella, Adera				Lami, Magarsa Lami/GPK-4113-2022; Eyeberu, Addis/AAL-8025-2021; Debella, Adera/AAD-6011-2022	Lami, Magarsa Lami/0000-0002-2871-9450; Eyeberu, Addis/0000-0002-3147-3770; Habte, Sisay/0000-0003-0922-5006; Debella, Adera/0000-0002-8060-0027			Use of tranexamic acid in decreasing blood loss during and after delivery among women in Africa: a systematic review and meta-analysis								ARCHIVES OF GYNECOLOGY AND OBSTETRICS													10.1007/s00404-022-06845-1					NOV 2022		Review; Early Access		2022	Background Africa is a developing continent with a high maternal mortality rate. It is beneficial to implement interventions that alleviate the problem. As a result, this systematic review and meta-analysis was carried out to summarize evidence that will assist concerned bodies in proposing strategies to reduce maternal mortality due to post-partum hemorrhage. Methods This systematic review and m…									0
J	Chen, Yi; Guo, Lei; Shi, Yongqiang; Ma, Gang; Xue, Wei; He, Ling; Ma, Shuqin; Ni, Xinli								Norepinephrine prophylaxis for postspinal anesthesia hypotension in parturient undergoing cesarean section: a randomized, controlled trial								ARCHIVES OF GYNECOLOGY AND OBSTETRICS				302	4			829	836				10.1007/s00404-020-05663-7					JUN 2020		Article	OCT 2020	2020	Objective To investigate the efficacy and safety of prophylactic infusion of norepinephrine (NE) versus normal saline in patients undergoing cesarean section. Methods Patients (n = 97) were randomized to receive a bolus of NE (6 mu g) immediately following spinal anesthesia with maintenance NE (0.05 mu g/kg/min IV) or normal saline (n = 98). The primary endpoint was the incidence of postspinal an…									3
J	Kampers, J.; Gerhardt, E.; Sibbertsen, P.; Flock, T.; Hertel, H.; Klapdor, R.; Jentschke, M.; Hillemanns, P.								Perioperative morbidity of different operative approaches in early cervical carcinoma: a systematic review and meta-analysis comparing minimally invasive versus open radical hysterectomy								ARCHIVES OF GYNECOLOGY AND OBSTETRICS				306	2			295	314				10.1007/s00404-021-06248-8					OCT 2021		Review	AUG 2022	2022	Purpose Radical hysterectomy and pelvic lymphadenectomy is the standard treatment for early cervical cancer. Studies have shown superior oncological outcome for open versus minimal invasive surgery, but peri- and postoperative complication rates were shown vice versa. This meta-analysis evaluates the peri- and postoperative morbidities and complications of robotic and laparoscopic radical hystere…									4
J	Diomande, Inessa; Gabriel, Natalie; Kashiwagi, Maki; Ghisu, Gian-Piero; Welter, JoEllen; Fink, Daniel; Fehr, Mathias K.; Betschart, Cornelia				Betschart, Cornelia/E-6756-2013	Betschart, Cornelia/0000-0002-0467-0170			Subcutaneous botulinum toxin type A injections for provoked vestibulodynia: a randomized placebo-controlled trial and exploratory subanalysis								ARCHIVES OF GYNECOLOGY AND OBSTETRICS				299	4			993	1000				10.1007/s00404-019-05043-w							Article	APR 2019	2019	BackgroundPrevious studies using botulinum toxin type A (BT) to treat provoked vestibulodynia (PVD) reported conflicting findings, possibly attributable to singular injections or low doses. We assessed PVD treatment effectiveness with high-dose single injections of BT (50 or 100 units) versus placebo, and then repeat BT 100 U injections over 6months.MethodsThis was a randomized, double-blind, thr…									11
J	Pergialiotis, Vasilios; Panagiotopoulos, Michail; Constantinou, Therapon; Vogiatzi Vokotopoulou, Lito; Koumenis, Andreas; Stavros, Sofoklis; Voskos, Andreas; Daskalakis, George					Panagiotopoulos, Michail/0000-0002-5492-1812			Efficacy and safety of oral and sublingual versus vaginal misoprostol for induction of labour: a systematic review and meta-analysis								ARCHIVES OF GYNECOLOGY AND OBSTETRICS													10.1007/s00404-022-06867-9					DEC 2022		Review; Early Access		2022	Objective Misoprostol is a synthetic PGE(1) analogue that is used for induction of labour. Current guidelines support the use of doses that do not exceed 25 mcg in order to limit maternal and neonatal adverse outcomes. The present meta-analysis investigates the efficacy and safety of oral compared to vaginally inserted misoprostol in terms of induction of labor and adverse peripartum outcomes. Me…									0
J	Perutelli, Alessandra; Ferrandina, Gabriella; Domenici, Lavinia; Cubeddu, Alessandra; Garibaldi, Silvia; Aretini, Paolo; Mazzanti, Chiara Maria; Salerno, Maria Giovanna				Mazzanti, Chiara/AAX-6539-2021	Domenici, Lavinia/0000-0002-7518-8250			Modified intestinal isolation bag as promising tool in promoting bowel resumption after ovarian cancer cytoreductive surgery: a randomized clinical trial								ARCHIVES OF GYNECOLOGY AND OBSTETRICS				304	3			733	742				10.1007/s00404-021-05981-4					FEB 2021		Article	SEP 2021	2021	Purpose Postoperative ileus (POI) impairs patient recovery, prolonging hospital stay after major surgery in ovarian cancer (OvCa) patients. Thus, intraoperative bowel isolation is expected to reduce manipulation-related impairment. The aim of this study was to investigate the impact of intraoperative intestinal isolation bag on POI in OvCa patients submitted to primary surgery. Methods A randomiz…									0
J	Wu, Yu; Wang, Huan; Wu, Qi-Yan; Liang, Xiao-Lei; Wang, Jing					wang, huan/0000-0002-6478-5359			A meta-analysis of the effects of intramuscular and intravenous injection of oxytocin on the third stage of labor								ARCHIVES OF GYNECOLOGY AND OBSTETRICS				301	3			643	653				10.1007/s00404-020-05467-9					MAR 2020		Review	MAR 2020	2020	Background Clinical studies and trials have shown that oxytocin can effectively reduce postpartum bleeding, whether by intramuscular (IM) injection or intravenous (IV) injection. These two methods are widely used in the prevention and treatment for the third stage of childbirth. However, it is unclear whether the subtle differences between the mode of these routes have any effect on maternal outc…									8
J	Alborzi, Saeed; Poordast, Tahereh; Askary, Elham; Dorniani, Gita				askary, elham/AAC-1459-2019; Poordast, Tahereh/ABD-4075-2020; Alborzi, Saeed/A-4870-2019; poordast, tahereh/L-1870-2016	askary, elham/0000-0001-5127-4392; Alborzi, Saeed/0000-0001-6274-0088; poordast, tahereh/0000-0003-0151-978X			Effects of clarithromycin on inflammatory markers and clinical manifestations in postsurgical follow-up of patients with endometriosis: a double-blinded randomized placebo-controlled clinical trial								ARCHIVES OF GYNECOLOGY AND OBSTETRICS				299	5			1305	1312				10.1007/s00404-019-05057-4							Article	MAY 2019	2019	Purpose Studies showed anti-inflammatory and immunomodulatory effects of macrolide antibiotics such as clarithromycin in endometriosis. Therefore, the present study aims to investigate the therapeutic efficacy of clarithromycin in patients with endometriosis.MethodsThis was a double-blinded randomized placebo-controlled trial conducted on endometriotic women during March 2016-2017 in Dena Hospita…									1
J	Marschalek, Julian; Kuessel, Lorenz; Stammler-Safar, Maria; Kiss, Herbert; Ott, Johannes; Husslein, Heinrich					Ott, Johannes/0000-0002-2761-5262			Comparison of a practice-based versus theory-based training program for conducting vacuum-assisted deliveries: a randomized-controlled trial								ARCHIVES OF GYNECOLOGY AND OBSTETRICS				305	2			365	372				10.1007/s00404-021-06159-8					AUG 2021		Article	FEB 2022	2022	Purpose Vacuum-assisted deliveries (VAD) are complex procedures that require training and experience to be performed proficiently. We aimed to evaluate if a more resource intensive practice-based training program for conducting VAD is more efficient compared to a purely theory-based training program, with respect to immediate training effects and persistence of skills 4-8 weeks after the initial …									1
J	Cao, Xiao; Yang, Qiuyu; Wang, Qi; Hu, Shasha; Hou, Liangying; Sun, Mingyao; Lai, Honghao; Wu, Cailiang; Wu, Yu; Xiao, Lin; Luo, Xiaofeng; Tian, Jinhui; Ge, Long; Luo, Chenling				Yang, Qiuyu/HDM-0606-2022				PFMT relevant strategies to prevent perineal trauma: a systematic review and network meta-analysis								ARCHIVES OF GYNECOLOGY AND OBSTETRICS													10.1007/s00404-022-06769-w					SEP 2022		Review; Early Access		2022	Background Most women suffer from perineal trauma during childbirth, whether it is natural tears or episiotomy. Objectives To perform a systematic review and network meta-analysis investigating the effectiveness of different PFMT relevant strategies in the prevention of perineal trauma. Search strategy PubMed, Embase, the Cochrane Library, CINAHL, CNKI, CBM, WANFANG DATABASE, and ClinicalTrials.g…									0
J	Kitaya, Kotaro; Ishikawa, Tomomoto					Kitaya, Kotaro/0000-0002-5693-3139			Genital tract dysbiosis in infertile women with a history of repeated implantation failure and pilot study for reproductive outcomes following oral enteric coating lactoferrin supplementation								ARCHIVES OF GYNECOLOGY AND OBSTETRICS				306	5			1761	1769				10.1007/s00404-022-06755-2					AUG 2022		Article	NOV 2022	2022	Purpose We prospectively investigated if oral enteric coating lactoferrin supplementation improves the reproductive outcomes in infertile women with a history of repeated implantation failure (RIF) and non-Lactobacillus-dominant (Lactobacillus rate < 90%) microbiota (NLDM) in vaginal secretions (VS)/endometrial fluid (EF). Methods Paired VS/EF samples were obtained from RIF women and control infe…									1
J	Wendling, Adam L.; Byun, Sharon Y.; Koenig, Megan; Vasilopoulos, Terrie					Wendling, Adam/0000-0003-2832-5280; Vasilopoulos, Terrie/0000-0002-8066-2703			Impact of oral carbohydrate consumption prior to cesarean delivery on preoperative well-being: a randomized interventional study								ARCHIVES OF GYNECOLOGY AND OBSTETRICS				301	1			179	187				10.1007/s00404-020-05455-z							Article	JAN 2020	2020	Purpose Oral carbohydrate consumption before surgery improves insulin sensitivity, cardiac output and well-being, and shortens hospital stays without adverse effects. No work has compared higher-dose carbohydrate beverages made for preoperative consumption to common, commercial oral rehydration solutions with lower carbohydrate concentrations. Methods We recruited low-risk women undergoing schedu…									4
J	Major, Attila Louis; Dvorak, Vladimir; Schwarzova, Jana; Skrivanek, Ales; Malik, Tomas; Pluta, Marek; Mayboroda, Ivanna; Grandjean, Etienne Marc								Efficacy and safety of an adsorbent and anti-oxidative vaginal gel on CIN1 and 2, on high-risk HPV, and on p16/Ki-67: a randomized controlled trial								ARCHIVES OF GYNECOLOGY AND OBSTETRICS				303	2			501	511				10.1007/s00404-020-05816-8					NOV 2020		Article	FEB 2021	2021	Purpose The effect of SAM vaginal gel, a medical device containing adsorptive silicon dioxide and antioxidative sodium selenite and citric acid, on histologically-proven cervical intraepithelial neoplasia type 2 (CIN2) as well as p16 positive CIN1, and on the presence of the onco-marker p16 was investigated.Methods 216 women aged 25-60 years were randomized to either receive an intravaginal daily…									4
J	Xu, Qing; Xie, Qinglian								Long-term effects of prenatal exposure to metformin on the health of children based on follow-up studies of randomized controlled trials: a systematic review and meta-analysis								ARCHIVES OF GYNECOLOGY AND OBSTETRICS				299	5			1295	1303				10.1007/s00404-019-05124-w							Review	MAY 2019	2019	PurposeOral antidiabetic medication of metformin is increasingly used in pregnant women with gestational diabetes mellitus (GDM), polycystic ovary syndrome (PCOS) and obesity. The drug passes through the placenta and can potentially influence the fetus. The aim of the study is to investigate the possible long-term effects of prenatal exposure to metformin on growth and development of the offsprin…									7
J	Guo, Chongzhen; Yan, Chengda; Qu, Lianyue; Du, Rongrong; Lin, Jianyang					Guo, Chongzhen/0000-0002-2234-2357; Yan, Chengda/0000-0003-2546-5720			The efficacy and toxicity of angiogenesis inhibitors for ovarian cancer: a meta-analysis of randomized controlled trials								ARCHIVES OF GYNECOLOGY AND OBSTETRICS				303	2			285	311				10.1007/s00404-020-05865-z					NOV 2020		Review	FEB 2021	2021	Purpose To evaluate the efficacy and toxicity of angiogenesis inhibitors for the treatment of ovarian cancer patients, we conducted a meta-analysis of the published literature on this subject. Methods In this meta-analysis, we searched PubMed, EMBASE, Web of Science, and Cochrane Library databases for randomized controlled trials (RCTs). The literature search was performed up to August 12, 2019. …									4
J	Szu, Li-Ting; Chou, Pao-Yu; Lin, Pu-Hung; Chen, Chiehfeng; Lin, Wei-Lin; Chen, Kee-Hsin				Lin, Dave/GVT-1599-2022	Chen, Kee-Hsin/0000-0001-9772-482X; Chen, Chiehfeng/0000-0002-1595-6553			Comparison of maternal and fetal outcomes between delayed and immediate pushing in the second stage of vaginal delivery: systematic review and meta-analysis of randomized controlled trials								ARCHIVES OF GYNECOLOGY AND OBSTETRICS				303	2			481	499				10.1007/s00404-020-05814-w					SEP 2020		Review	FEB 2021	2021	Background The second stage of labor begins with complete dilatation of the cervix until delivery of the fetus. After the cervix has fully dilated, the caregiver/nurse will provide guidance to the mother regarding the push technique for delivering the fetus (immediate pushing, IP). Because some women receive analgesic medications during labor, they might not be able to push correctly. Therefore, …									0
J	Kagan, Karl Oliver; Sonek, Jiri; Sroka, Andreas; Abele, Harald; Wagner, Philipp; Prodan, Natalia; Hoopmann, Markus					Kagan, Karl Oliver/0000-0003-1497-5143			False-positive rates in screening for trisomies 18 and 13: a comparison between first-trimester combined screening and a cfDNA-based approach								ARCHIVES OF GYNECOLOGY AND OBSTETRICS				299	2			431	437				10.1007/s00404-018-4983-2							Article	FEB 2019	2019	PurposeTo determine the false-positive rates (FPR) associated with screening for trisomy 18/13 using first-trimester combined screening (FTCS) and an ultrasound plus cfDNA-based approach (US-cfDNA), which includes a detailed ultrasound examination, a cfDNA analysis and a FTCS reflex backup test for cases with uninformative results.MethodsThis is a sub-analysis of a randomized controlled trial, wh…									2
J	Martinka, Deirdre; Barrett, Jon; Mei-dan, Elad; Zaltz, Arthur; Melamed, Nir					Melamed, Nir/0000-0002-2704-1385			Respiratory morbidity in late preterm twin infants								ARCHIVES OF GYNECOLOGY AND OBSTETRICS				300	2			337	345				10.1007/s00404-019-05191-z							Article	AUG 2019	2019	PurposeAntenatal corticosteroids have been shown to decrease neonatal respiratory morbidity in singleton pregnancies when given during the late-preterm period (34(0/7)-36(6/7) weeks). Whether these findings also apply to late-preterm twins, who account for approximately one-third of infants born at 34(0/7)-35(6/7) weeks, is currently unclear. The answer to this question depends, in part, on wheth…									7
J	Samy, Ahmed; Abdelhakim, Ahmed Mohamed; Latif, Dina; Hamza, Mohamed; Osman, Omneya M.; Metwally, Ahmed A.				SAMY, AHMED/T-6214-2018	SAMY, AHMED/0000-0003-0150-828X			Benefits of vaginal dinoprostone administration prior to levonorgestrel-releasing intrauterine system insertion in women delivered only by elective cesarean section: a randomized double-blinded clinical trial								ARCHIVES OF GYNECOLOGY AND OBSTETRICS				301	6			1463	1471				10.1007/s00404-020-05543-0					APR 2020		Article	JUN 2020	2020	Purpose This study aimed at investigating the efficacy and safety of dinoprostone 3 mg vaginally prior to levonorgestrel-releasing intrauterine system (LNG-IUS) insertion in women undergoing elective cesarean delivery (CD). Methods We conducted a prospective, randomized, double-blinded, placebo-controlled trial at family planning clinic of Cairo University hospitals from August 2019 to January 20…									1
J	Yin, Jinjin; Mei, Zhengrong; Shi, Shengying; Du, Peili; Qin, Shumin					Qin, ShuMin/0000-0003-2507-6274			Nifedipine or amlodipine? The choice for hypertension during pregnancy: a systematic review and meta-analysis								ARCHIVES OF GYNECOLOGY AND OBSTETRICS				306	6			1891	1900				10.1007/s00404-022-06504-5					MAR 2022		Review	DEC 2022	2022	Background There is a lack of sufficient evidence regarding efficacy and safety of amlodipine on treating hypertension during pregnancy. Objective To compare antihypertensive efficacy, pregnancy outcome and safety of amlodipine with nifedipine on hypertension during pregnancy. Methods A systematic search of PubMed, Embase, Cochrane Library, clinicaltrials.gov, Chinese National Knowledge Infrastru…									0
J	Rodriguez-Wallberg, Kenny A.; Munding, Bibi; Ziebe, Soren; Robertson, Sarah A.				Robertson, Sarah A/C-8182-2009	Robertson, Sarah A/0000-0002-9967-0084; Rodriguez-Wallberg, Kenny A./0000-0003-4378-6181			GM-CSF does not rescue poor-quality embryos: secondary analysis of a randomized controlled trial								ARCHIVES OF GYNECOLOGY AND OBSTETRICS				301	5			1341	1346				10.1007/s00404-020-05532-3							Article	MAY 2020	2020	Purpose To evaluate implantation potential of cleavage-stage embryos cultured in medium containing 2 ng/ml granulocyte-macrophage colony-stimulating factor (GM-CSF) versus control medium, according to embryo morphological quality and then transferred on day 3. Methods Explorative secondary data analysis of a multicenter, randomized, placebo-controlled, double-blinded prospective study of 1149 cou…									2
J	Abdalla, Mohammed Altigani; Shah, Najeeb; Deshmukh, Harshal; Sahebkar, Amirhossein; Ostlundh, Linda; Al-Rifai, Rami H.; Atkin, Stephen L.; Sathyapalan, Thozhukat				Ostlundh, Linda/GPG-0200-2022; Ostlundh, Linda/AAI-2370-2020	Ostlundh, Linda/0000-0001-5091-604X; Sathyapalan, Thozhukat/0000-0003-3544-2231			Impact of pharmacological interventions on biochemical hyperandrogenemia in women with polycystic ovary syndrome: a systematic review and meta-analysis of randomised controlled trials								ARCHIVES OF GYNECOLOGY AND OBSTETRICS													10.1007/s00404-022-06549-6					APR 2022		Review; Early Access		2022	Context Polycystic ovary syndrome (PCOS) is a complex endocrine disease that affects women of reproductive age and is characterised by biochemical and clinical androgen excess. Aim To evaluate the efficacy of pharmacological interventions used to decrease androgen hormones in women with PCOS. Data source We searched PubMed, MEDLINE, Scopus, Embase, Cochrane library and the Web of Science from inc…									0
J	Bienert, Michaela; Habib, Pardes; Buck, Volker; Classen-Linke, Irmgard; Skoblo, Roman; Roesing, Benjamin				Roesing, Benjamin/AHB-5444-2022	Roesing, Benjamin/0000-0003-4356-7819; Bienert, Michaela/0000-0002-3955-6052; Classen-Linke, Irmgard/0000-0003-1146-1585			Intrauterine hCG application increases expression of endothelial cell-cell adhesion molecules in human								ARCHIVES OF GYNECOLOGY AND OBSTETRICS				304	6			1587	1597				10.1007/s00404-021-06031-9					APR 2021		Article	DEC 2021	2021	Endometrial receptivity is a decisive factor in human reproduction. Human chorionic gonadotropin (hCG) is one of the first embryonic signals that precedes the implantation by trophoblast invasion into the endometrium. Meta-analysis of randomized controlled trials reports a moderate-quality evidence for improved live birth rate for an intrauterine hCG dose >= 500 IU. Nevertheless, all hCG endometr…									2
J	Feng, Ying; Zhang, Zihan; Lou, Tong; Wang, Shuzhen; Bai, Huimin; Zhang, Zhenyu				zhang, ZY/HJH-6535-2023				The security of radical trachelectomy in the treatment of IA-IIA cervical carcinoma requires further evaluation: updated meta-analysis and trial sequential analysis								ARCHIVES OF GYNECOLOGY AND OBSTETRICS				299	6			1525	1536				10.1007/s00404-019-05141-9							Review	JUN 2019	2019	Purpose The aim of this study was to assess the security of radical trachelectomy (RT) in the treatment of IA-IIA cervical carcinoma and conducted a new survey based upon the results of previous researches.Methods The PMC, PubMed, Web of Science, Cochrane and EMBASE databases were retrieved to collect prospective clinical controlled trials (CCTs) published from 1984 to 2018. The oncologic outcome…									6
J	Magdi, Yasmin; Samy, Ahmed; Abbas, Ahmed M.; Ibrahim, Mohamed Ahmed; Edris, Yehia; El-Gohary, Ayman; Fathi, Ahmed M.; Fawzy, Mohamed				Abbas, Ahmed/H-5235-2019; SAMY, AHMED/T-6214-2018	Abbas, Ahmed/0000-0002-2359-2729; SAMY, AHMED/0000-0003-0150-828X; Magdi, Yasmin/0000-0003-4804-6879			Effect of embryo selection based morphokinetics on IVF/ICSI outcomes: evidence from a systematic review and meta-analysis of randomized controlled trials								ARCHIVES OF GYNECOLOGY AND OBSTETRICS				300	6			1479	1490				10.1007/s00404-019-05335-1							Review	DEC 2019	2019	Purpose Debate exists for the optimal tool to select embryos for transfer in assisted reproductive technology (ART). Time-lapse monitoring (TLM) is a noninvasive tool suggested where each embryo can be captured every 5-20 min. Given the inconsistency in the existing studies, we conducted this meta-analysis of RCTs to summarize the evidence available concerning the predictive ability of morphokine…									10
J	Petousis, Stamatios; Christidis, Panagiotis; Margioula-Siarkou, Chrysoula; Liberis, Anastasios; Vavoulidis, Eleftherios; Margioula-Siarkou, Georgia; Vatopoulou, Anastasia; Papanikolaou, Alexios; Mavromatidis, George; Dinas, Konstantinos				Vavoulidis, Eleftherios/AAB-8436-2021	Vavoulidis, Eleftherios/0000-0002-3577-8782; Christidis, Panagiotis/0000-0003-4324-5051			Axillary lymph node dissection vs. sentinel node biopsy for early-stage clinically node-negative breast cancer: a systematic review and meta-analysis								ARCHIVES OF GYNECOLOGY AND OBSTETRICS				306	4			1221	1234				10.1007/s00404-022-06458-8					MAR 2022		Review	OCT 2022	2022	omicron bjective This study aimed at comparing survival outcomes between systematic axillary lymph node dissection (ALND) vs sentinel lymph node and axillary lymph node dissection only if sentinel positive (SLN +/- ALND) in early-stage, clinically node-negative breast cancer patients. Methods A systematic review and meta-analysis adhered to PRISMA guidelines was performed. Included studies were p…									2
J	Li, Xueying; Lin, Jinli; Zhang, Linhao; Liu, Yao								Effects of gonadotropin-releasing hormone agonist pretreatment on frozen embryo transfer outcomes in artificial cycles: a meta-analysis								ARCHIVES OF GYNECOLOGY AND OBSTETRICS													10.1007/s00404-022-06823-7					OCT 2022		Review; Early Access		2022	Purpose Gonadotropin-releasing hormone agonist (GnRHa) before artificial cycle (AC) is expected to improve pregnancy outcomes in frozen-thawed embryo transfer (FET). Many studies have explored the impact of GnRHa pretreatment of AC in FET, but the results were inconsistent. This meta-analysis was performed to systematically evaluate the effect of GnRHa pretreatment on AC in FET. Methods The last …									0
J	Pourghasem, Sajadeh; Bazarganipour, Fatemeh; Taghavi, Seyed Abdolvahab; Kutenaee, Maryam Azizi				Azizi Kutenaee, Maryam/N-3607-2017	Azizi, Maryam/0000-0003-4881-6618			The effectiveness of inositol and metformin on infertile polycystic ovary syndrome women with resistant to letrozole								ARCHIVES OF GYNECOLOGY AND OBSTETRICS				299	4			1193	1199				10.1007/s00404-019-05064-5							Article	APR 2019	2019	PurposeThe purpose is a comparison of effectiveness of myo-inositol and metformin in infertile women with polycystic ovary syndrome (PCOS) treated with letrozole.MethodsThis study is a randomized single-blind controlled clinical trial undertaken in 150 infertile PCOS women. For all patients, letrozole is prescribed at a dose of 7.5mg per day from the third day of menstruation for 5days. Patients …									9
J	Nazarpour, Sima; Tehrani, Fahimeh Ramezani; Amiri, Mina; Yarandi, Razieh Bidhendi; Azizi, Fereidoun				Nazarpour, Sima/K-4764-2017; Yarandi, Razieh Bidhendi/ABD-8625-2020; Amiri, Mina/Y-9353-2019; Azizi, Fereidoun/ABD-4136-2021	Nazarpour, Sima/0000-0001-7972-2513; Azizi, Fereidoun/0000-0002-6470-2517; Ramezani Tehrani, Fahimeh/0000-0002-4609-065X; Amiri, Mina/0000-0002-1126-9297; Bidhendi Yarandi, Razieh/0000-0002-2533-167X			Levothyroxine treatment and pregnancy outcomes in women with subclinical hypothyroidism: a systematic review and meta-analysis								ARCHIVES OF GYNECOLOGY AND OBSTETRICS				300	4			805	819				10.1007/s00404-019-05245-2							Review	OCT 2019	2019	Purpose To evaluate the benefits of LT4 treatment on pregnancy outcomes in SCH women. Study design PubMed [including Medline], Web of Science, Wiley, Google Scholar, Science direct and Scopus were searched for identifying and retrieving all English articles published up to May 2018 on the effects of levothyroxine treatment on pregnancy outcomes in pregnant women with SCH compared to untreated or …									17
J	Palacios, Santiago; Colli, Enrico; Regidor, Pedro-Antonio				PALACIOS, SANTIAGO DR/H-1818-2012	Palacios, Santiago/0000-0003-2229-1200			A multicenter, double-blind, randomized trial on the bleeding profile of a drospirenone-only pill 4 mg over nine cycles in comparison with desogestrel 0.075 mg								ARCHIVES OF GYNECOLOGY AND OBSTETRICS				300	6			1805	1812				10.1007/s00404-019-05340-4							Article	DEC 2019	2019	Purpose A typical compliance problem in the use of traditional progestin-only pills is the irregular bleeding pattern and the strict daily intake. Desogestrel 75 mg has a 12-h missed-pill window; however, its poor cycle control limits a more common use.Methods A drospirenone (DRSP)-only pill was developed to improve the bleeding profile.Setting A phase III study in healthy women aged 18-45 years …									14
J	Wittenborn, Julia; Mathei, Deborah; van Waesberghe, Julia; Zeppernick, Felix; Zeppernick, Magdalena; Tchaikovski, Svetlana; Kowark, Ana; Breuer, Markus; Keszei, Andras; Stickeler, Elmar; Zoremba, Norbert; Rossaint, Rolf; Bruells, Christian; Meinhold-Heerlein, Ivo				Stickeler, Elmar/AHE-9022-2022; Meinhold-Heerlein, Dr. Ivo/A-8970-2015	Meinhold-Heerlein, Dr. Ivo/0000-0002-0331-8781			The effect of warm and humidified gas insufflation in gynecological laparoscopy on maintenance of body temperature: a prospective randomized controlled multi-arm trial								ARCHIVES OF GYNECOLOGY AND OBSTETRICS				306	3			753	767				10.1007/s00404-022-06499-z					MAR 2022		Article	SEP 2022	2022	Background Hypothermia is defined as a decrease in body core temperature to below 36 degrees C. If intraoperative heat-preserving measures are omitted, a patient's temperature will fall by 1 - 2 degrees C. Even mild forms of intraoperative hypothermia can lead to a marked increase in morbidity and mortality. Using warm and humidified gas insufflation in laparoscopy may help in the maintenance of …									0
J	Kaur, Japleen; Suri, Vanita; Gainder, Shalini; Arora, Aashima				GAINDER, SHALINI/HHM-7870-2022	, aashima/0000-0001-6776-4249			Prospective randomized trial comparing efficacy of letrozole step-up protocol with letrozole plus gonadotropins for controlled ovarian stimulation and intrauterine insemination in patients with unexplained infertility								ARCHIVES OF GYNECOLOGY AND OBSTETRICS				300	6			1767	1771				10.1007/s00404-019-05326-2					OCT 2019		Article	DEC 2019	2019	Purpose Empirical treatment options for unexplained infertility treatment include controlled ovarian stimulation (COS) with clomiphene citrate, letrozole or gonadotropins followed by intrauterine insemination (IUI). Achieving consistent multifollicular development with letrozole generally requires addition of gonadotropins. However, the cost and discomfort of injections remains a drawback of this…									1
J	Kakargia, Eleftheria; Mamalakis, Eleftherios; Frountzas, Maximos; Anagnostou, Evangelos; Siristatidis, Charalampos				Frountzas, Maximos/HGA-7986-2022	Kakargia, Eleftheria/0000-0002-1895-5898			The role of maternal physical activity on in vitro fertilization outcomes: a systematic review and meta-analysis								ARCHIVES OF GYNECOLOGY AND OBSTETRICS													10.1007/s00404-022-06606-0					MAY 2022		Review; Early Access		2022	Purpose This systematic review is designed to summarize the evidence concerning the impact of maternal physical activity on the reproductive outcomes following assisted reproduction techniques (ART), namely in vitro fertilization (IVF)/intracytoplasmic sperm injection (ICSI). Methods We searched for eligible studies on PubMed, EMBASE databases and the Cochrane Library from their inception until S…									0
J	Montagnoli, Caterina; Zanconato, Giovanni; Cinelli, Giulia; Tozzi, Alberto Eugenio; Bovo, Chiara; Bortolus, Renata; Ruggeri, Stefania				Cinelli, Giulia/AAI-1255-2019; Tozzi, Alberto Eugenio/F-9494-2012	Cinelli, Giulia/0000-0001-6985-3982; Tozzi, Alberto Eugenio/0000-0002-6884-984X; ZANCONATO, Giovanni/0000-0003-3717-6205; Montagnoli, Caterina/0000-0003-1819-8273			Maternal mental health and reproductive outcomes: a scoping review of the current literature								ARCHIVES OF GYNECOLOGY AND OBSTETRICS				302	4			801	819				10.1007/s00404-020-05685-1					JUL 2020		Review	OCT 2020	2020	Purpose Current data show that maternal mental conditions affect about 10% of pregnant women worldwide. Assessing timing and patterns of mental health illness, therefore, is critical to ensure the wellbeing of the mother, the new-born and the whole family. The aim of this review is to summarize the latest evidence linking maternal mental disorders and adverse reproductive outcomes. Methods Follow…									8
J	Yang, Shuang; Liu, Nenghui; Li, Yanping; Zhang, Lei; Yue, Rongya					Liu, Nenghui/0000-0002-4676-1628			Efficacy of the delayed start antagonist protocol for controlled ovarian stimulation in Bologna poor ovarian responders: a systematic review and meta-analysis								ARCHIVES OF GYNECOLOGY AND OBSTETRICS				303	2			347	362				10.1007/s00404-020-05894-8					NOV 2020		Review	FEB 2021	2021	Background Patients with a poor ovarian response (POR) represent the most difficult group of population to deal with in the clinical fertility practice. Bologna criteria are the first uniform definition of POR. Choosing a suitable controlled ovarian stimulation (COS) protocol which could give adequate oocytes to maximize the chance of obtaining at least one euploid blastocyst is crucial in the ma…									4
J	Fernlund, Anna; Jokubkiene, Ligita; Sladkevicius, Povilas; Valentin, Lil				Sladkevicius, Povilas/L-8773-2019	Sladkevicius, Povilas/0000-0001-9563-8135			Predictors of complete miscarriage after expectant management or misoprostol treatment of non-viable early pregnancy in women with vaginal bleeding								ARCHIVES OF GYNECOLOGY AND OBSTETRICS				302	5			1279	1296				10.1007/s00404-020-05672-6					JUL 2020		Article	NOV 2020	2020	Purpose To identify predictors of complete miscarriage after expectant management or misoprostol treatment of non-viable early pregnancy in women with vaginal bleeding. Methods This was a planned secondary analysis of data from a published randomized controlled trial comparing expectant management with vaginal single dose of 800 mu g misoprostol treatment of women with embryonic or anembryonic mi…									1
J	Naveed, Ahmed Kunwer; Anjum, Muhammad Umair; Hassan, Ali; Mahmood, Sumbal Nasir					Kunwer Naveed, Ahmed/0000-0002-4215-0600			Methotrexate versus expectant management in ectopic pregnancy: a meta-analysis								ARCHIVES OF GYNECOLOGY AND OBSTETRICS				305	3			547	553				10.1007/s00404-021-06236-y					SEP 2021		Review	MAR 2022	2022	Background Ectopic pregnancy (EP) affects 1-2% of all pregnant females'(Barnhart et al., Expert Opin Pharmacother 2(3):409-417, 2001) that can require emergent surgical intervention. Noninvasive diagnostic tests like transvaginal ultrasound (TVUS), and serial beta-hCG levels have enabled early diagnosis and allowed medical therapy to be tried.Methotrexate (MTX) versus expectant management, both h…									6
J	Armbrust, Robert; Schneider, S.; Spies, C.; du Bois, A.; Sehouli, J.					Spies, Claudia/0000-0002-1062-0495			Prehabilitation programs and ERAS protocols in gynecological oncology: a comprehensive review								ARCHIVES OF GYNECOLOGY AND OBSTETRICS				301	2			315	326				10.1007/s00404-019-05321-7					OCT 2019		Review	FEB 2020	2020	Purpose The Enhanced recovery after surgery (ERAS) concept has been continuously developed for many surgical disciplines. Shorter length of stay (LOS) and associated cost savings have been achieved without an increase in the complication or readmission rate. Current guidelines helped to support an increasing standardisation of care. One innovation of the recently published update is the proposal …									46
J	Areia, Ana Luisa; Areia, Miguel; Mota-Pinto, Anabela				Mota-Pinto, Anabela/M-1523-2013; Areia, Miguel/H-9590-2013	Mota-Pinto, Anabela/0000-0002-0820-9568; Areia, Miguel/0000-0001-9787-8175; Areia, Ana Luisa/0000-0003-2371-8907			Procalcitonin in preterm rupture of membranes: a systematic review and meta-analysis								ARCHIVES OF GYNECOLOGY AND OBSTETRICS				303	4			917	924				10.1007/s00404-020-05820-y					OCT 2020		Review	APR 2021	2021	Purpose Early detection of infection is of supreme importance in obstetrics; however, during pregnancy it is not reliably predicted by standard laboratory tests. We aimed to determine if procalcitonin (PCT) is a reliable predictor of chorioamnionitis (CA) in women with premature rupture of membranes (PPROM). Methods An electronic search of Scopus, ISI, Medline, Embase, ClinicalTrials.gov and the …									3
J	Rotem, Reut; Mastrolia, Salvatore Andrea; Rottenstreich, Misgav; Yohay, David; Weintraub, Adi Y.					Rottenstreich, Misgav/0000-0003-4875-1455			The use of metronidazole in women undergoing obstetric anal sphincter injuries: a systematic review of the literature								ARCHIVES OF GYNECOLOGY AND OBSTETRICS				302	2			321	328				10.1007/s00404-020-05651-x					JUN 2020		Review	AUG 2020	2020	Purpose Antibiotic treatment during surgical repair of obstetric anal sphincter injuries (OASIS) had been a matter of debate. We aimed to review the available literature regarding the efficacy of metronidazole administration in women undergoing perineal repair following obstetric OASIS. Study design To identify potentially eligible studies, we searched PubMed, Scopus, Embase and the Cochrane Libr…									3
J	Cheng, Hongyan; Yang, Junjun; Liu, Huixin; Xiang, Yang					Xiang, Yang/0000-0002-9112-1021			Poly (adenosine diphosphate [ADP]-ribose) polymerase (PARP) inhibitors as maintenance therapy in women with newly diagnosed ovarian cancer: a systematic review and meta-analysis								ARCHIVES OF GYNECOLOGY AND OBSTETRICS				304	2			285	296				10.1007/s00404-021-06070-2					MAY 2021		Review	AUG 2021	2021	Purpose To investigate the efficacy and safety of poly (adenosine diphosphate [ADP]-ribose) polymerase (PARP) inhibitors (including their different types) as maintenance therapy in women with newly diagnosed ovarian cancer, and to explore whether this therapy produces a survival benefit in a subgroup population with specific clinical characteristics. Methods We searched MEDLINE, EMBASE, the Cochr…									4
J	Wang, Baogang; Tan, Yuying; Yang, Xiaolin; Man, Xiaxia								Survival outcomes of neoadjuvant chemotherapy-related strategies compared with concurrent chemoradiotherapy for locally advanced cervical cancer: a meta-analysis of randomized controlled trials								ARCHIVES OF GYNECOLOGY AND OBSTETRICS				304	2			485	493				10.1007/s00404-020-05916-5					JAN 2021		Article	AUG 2021	2021	Purpose The survival benefits of neoadjuvant chemotherapy (NAC) compared with those of concurrent chemoradiotherapy (CRT) for locally advanced cervical cancer (LACC) patients remain uncertain. Meta-analysis was used to compare NAC and CRT. Methods A systematic search was performed up to 9 September 2020. Survival outcomes were analyzed based on event frequency or hazard ratios (HRs). Multilevel m…									2
J	Di, Man; Wang, Xiaohong; Wu, Jing; Yang, Hongya								Ovarian stimulation protocols for poor ovarian responders: a network meta-analysis of randomized controlled trials								ARCHIVES OF GYNECOLOGY AND OBSTETRICS													10.1007/s00404-022-06565-6					JUN 2022		Review; Early Access		2022	Objective To evaluate the efficacy of manifold ovarian stimulation protocols for patients with poor ovarian response. Methods PubMed, Embase, Cochrane Library and Web of Science were systematically searched until February 14, 2021. Primary outcomes included clinical pregnancy rate per initiating cycle and low risk of cycle cancellation. Secondary outcomes included number of oocytes retrieved, num…									0
J	Cui, Ling; Lin, Yonghong; Wang, Fang; Chen, Chen				CHEN, CHEN/HDM-6657-2022; chen, chen/GRY-7085-2022; Chen, Chen/B-4284-2010	Chen, Chen/0000-0003-2104-534X			Effectiveness of progesterone-primed ovarian stimulation in assisted reproductive technology: a systematic review and meta-analysis								ARCHIVES OF GYNECOLOGY AND OBSTETRICS				303	3			615	630				10.1007/s00404-020-05939-y					JAN 2021		Review	MAR 2021	2021	Purpose Progestin-primed ovarian stimulation (PPOS) is a new ovarian stimulation protocol that has been used over the last decade to enhance reproductive function. The purpose of this study is to evaluate whether PPOS is as effective as conventional protocols (without GnRHa downregulation).Method Search terms included medroxyprogesterone, dydrogesterone, progestin-primed ovarian stimulation, PPOS…									6
J	Wulff, Verena; Hepp, Philip; Wolf, Oliver T.; Balan, Percy; Hagenbeck, Carsten; Fehm, Tanja; Schaal, Nora K.				Hepp, Philip/ABD-8751-2020; Hagenbeck, Carsten/AAG-4292-2021	Hepp, Philip/0000-0002-7654-9185; Hagenbeck, Carsten/0000-0002-9890-5435; Wulff, Verena/0000-0001-9108-1771; Wolf, Oliver T./0000-0002-9320-2124; Fehm, Tanja/0000-0002-4926-0108			The effects of a music and singing intervention during pregnancy on maternal well-being and mother-infant bonding: a randomised, controlled study								ARCHIVES OF GYNECOLOGY AND OBSTETRICS				303	1			69	83				10.1007/s00404-020-05727-8					AUG 2020		Article	JAN 2021	2021	Purpose Stress and impaired mother-infant bonding during pregnancy can lead to adverse effects for the expectant mother and the unborn child. The present study investigates whether a prenatal music and singing intervention can improve maternal well-being as well as mother-infant bonding. Methods A total of 172 pregnant women took part in this prospective, randomised, three-armed (music, singing o…									15
J	Nandi, Anupa; Raja, Gangopadhyay; White, Davinia; Tarek, El-Toukhy				Nandi, Anupa/C-9129-2014	Nandi, Anupa/0000-0001-5181-8556			Intrauterine insemination plus controlled ovarian hyperstimulation versus in vitro fertilisation in unexplained infertility: a systematic review and meta-analysis								ARCHIVES OF GYNECOLOGY AND OBSTETRICS				305	4			805	824				10.1007/s00404-021-06277-3					OCT 2021		Review	APR 2022	2022	Background IUI + COH is widely used in cases of unexplained infertility before resorting to IVF. Debate continues about what should be the first-line treatment for couples with unexplained infertility. Objectives This systematic review assessed the relative efficacy of IUI + COH compared with IVF in couples with unexplained infertility. Search strategy We searched Medline, Embase, CIHNL, Pscy Inf…									4
J	Kampers, Johanna; Gerhardt, E.; Sibbertsen, P.; Flock, T.; Klapdor, R.; Hertel, H.; Jentschke, M.; Hillemanns, P.				Klapdor, Rüdiger/AAV-1672-2021	Klapdor, Rüdiger/0000-0002-0117-4366			Protective operative techniques in radical hysterectomy in early cervical carcinoma and their influence on disease-free and overall survival: a systematic review and meta-analysis of risk groups								ARCHIVES OF GYNECOLOGY AND OBSTETRICS				304	3			577	587				10.1007/s00404-021-06082-y					MAY 2021		Review	SEP 2021	2021	Purpose Radical hysterectomy with pelvic lymphadenectomy presents the standard treatment for early cervical cancer. Recently, studies have shown a superior oncological outcome for open versus minimal invasive surgery, however, the reasons remain to be speculated. This meta-analysis evaluates the outcomes of robotic and laparoscopic hysterectomy compared to open hysterectomy. Risk groups including…									6
J	Angioni, Stefano; Nappi, Luigi; Sorrentino, Felice; Peiretti, Michele; Daniilidis, Angelos; Pontis, Alessandro; Tinelli, Raffaele; D'Alterio, Maurizio Nicola				Sorrentino, Felice/I-3072-2018; D'Alterio, Maurizio/AAH-5304-2020; Tinelli, Raffaele/AFV-2759-2022	Sorrentino, Felice/0000-0003-3993-2895; D'Alterio, Maurizio/0000-0001-9874-1488; Tinelli, Raffaele/0000-0001-5597-3035; DANIILIDIS, ANGELOS/0000-0003-0044-9214			Laparoscopic treatment of deep endometriosis with a diode laser: our experience								ARCHIVES OF GYNECOLOGY AND OBSTETRICS				304	5			1221	1231				10.1007/s00404-021-06154-z					AUG 2021		Article	NOV 2021	2021	Purpose To evaluate whether laparoscopic treatment with a diode laser is feasible, safe, and effective in symptomatic patients affected by deep endometriosis (DE). Methods This retrospective study was performed using medical record data. The surgical reports, chronic pain scores, and quality of life (QoL) data were evaluated for 50 patients who had undergone laparoscopic surgery between November …									7
J	Sini, Ivan; Handayani, Nining; Harahap, Alida; Boediono, Arief; Wiweko, Budi; Hadisaputra, Wachyu; Soebijanto, Soegiharto; Aprilliana, Tri; Polim, Arie A.; Pradana, Aryando				BOEDIONO, ARIEF/GPP-3727-2022	BOEDIONO, ARIEF/0000-0003-1535-703X; Wulandari, Tri/0000-0002-6356-8459; Hadisaputra, Wachyu/0000-0002-2575-8323; Polim, Arie/0000-0001-5876-4968; Handayani, Nining/0000-0001-8123-1203			Role of three-dimensional Doppler ultrasonography and leukemia inhibitory factor from endometrial secretion in predicting endometrial receptivity in IVF treatment: a pilot study								ARCHIVES OF GYNECOLOGY AND OBSTETRICS				306	1			259	265				10.1007/s00404-022-06450-2					FEB 2022		Article	JUL 2022	2022	Purpose This pilot study aimed to evaluate the potential synergistic role of three-dimensional power Doppler angiography ultrasound and the expression of Leukemia Inhibitory Factor (LIF) protein in predicting the endometrial receptivity of fresh In-Vitro Fertilization (IVF) cycles. Materials and methods This prognostic cohort study involved 29 good prognosis women who underwent fresh IVF cycles w…									0
J	Helal, Khaled Fathy; Badr, Mohammad Samir; Rafeek, Mohamed El-Sayed; Elnagar, Walid Mohamed; Lashin, Mohamed El-Bakry								Can glyburide be advocated over subcutaneous insulin for perinatal outcomes of women with gestational diabetes? A systematic review and meta-analysis								ARCHIVES OF GYNECOLOGY AND OBSTETRICS				301	1			19	32				10.1007/s00404-019-05430-3							Review	JAN 2020	2020	Purpose To obtain precise findings from published studies about the efficacy and safety of glyburide versus subcutaneous insulin in patients with gestational diabetes mellitus (GDM). Methods We searched PubMed, Cochrane Library, Web of Science, and Scopus, up to January 2019, for relevant studies that compared glyburide with subcutaneous insulin for patients with GDM. We extracted maternal and ne…									7
J	Ding, Bingjie; Gou, Baohua; Guan, Huimin; Wang, Jia; Bi, Yanxia; Hong, Zhongxin								WeChat-assisted dietary and exercise intervention for prevention of gestational diabetes mellitus in overweight/obese pregnant women: a two-arm randomized clinical trial								ARCHIVES OF GYNECOLOGY AND OBSTETRICS				304	3			609	618				10.1007/s00404-021-05984-1					FEB 2021		Article	SEP 2021	2021	Purpose This study aimed to examine the influence of a WeChat-based dietary and exercise intervention on gestational diabetes mellitus (GDM) prevention in overweight/obese pregnant women in Beijing. Methods Overweight/obese pregnant women were recruited in the early stages of pregnancy. After screening by include and exclude standards, eligible women were randomly divided into two groups, interve…									6
J	Tan, Kai-Liang; Jiang, Li; Chen, Yu-Mei; Meng, Ying; Lv, Bang-Quan; Wei, Liu-Fei; Peng, Xiao-Zhu; Ling, Yu-Ying; Lan, Jing; Wei, Jin-Ying					Tan, Kailiang/0000-0002-0917-7158			Local intra-gestational sac methotrexate injection followed by dilation and curettage in treating cesarean scar pregnancy								ARCHIVES OF GYNECOLOGY AND OBSTETRICS				302	2			439	445				10.1007/s00404-020-05619-x					MAY 2020		Article	AUG 2020	2020	Purpose To assess the safety and efficacy of local intra-gestational sac methotrexate injection followed by dilation and curettage (D&C) in treating cesarean scar pregnancies (CSP). Method Medical records of CSP patients treated with local intra-gestational sac methotrexate injection followed by dilation and curettage were analyzed at the Maternal and Child Hospital of Guangxi Zhuang Autonomous R…									2
J	Fan, Yuru; Hou, Wenwen; Feng, Shi; Mao, Pengyuan; Wang, Xian; Jiang, Jianan; Yuan, Hongmei; Shen, Xiaofeng; Feng, Shanwu; Li, Ping					Feng, Shanwu/0000-0002-5946-2811			Programmed intermittent epidural bolus decreases the incidence of intra-partum fever for labor analgesia in primiparous women: a randomized controlled study								ARCHIVES OF GYNECOLOGY AND OBSTETRICS				300	6			1551	1557				10.1007/s00404-019-05354-y							Article	DEC 2019	2019	Purpose To evaluate whether programmed intermittent epidural bolus (PIEB) reduces the incidence of maternal intra-partum fever compared with continuous epidural infusion ( CEI) during labor.Methods Parturients were randomized to receive CEI (CEI group) or PIEB (PIEB group) with 10 ml per hour for epidural labor analgesia with 1500 subjects in each group. The maintaining dose of two groups is 0.08…									7
J	Sene, Azadeh Akbari; Tabatabaie, Azam; Nikniaz, Hossein; Alizadeh, Ahad; Sheibani, Kourosh; Alisaraie, Mona Mortezapour; Tabatabaie, Maryam; Ashrafi, Mahnaz; Amjadi, Fatemehsadat				amjadi, fatemehsadat/AAY-5146-2020; Alizadeh, Ahad/E-8960-2013; Ashrafi, Mahnaz/GPF-4116-2022	Alizadeh, Ahad/0000-0002-0385-463X; Sheibani, Kourosh/0000-0001-7561-3467			The myo-inositol effect on the oocyte quality and fertilization rate among women with polycystic ovary syndrome undergoing assisted reproductive technology cycles: a randomized clinical trial								ARCHIVES OF GYNECOLOGY AND OBSTETRICS				299	6			1701	1707				10.1007/s00404-019-05111-1							Article	JUN 2019	2019	Purpose The aim of the present study was to evaluate the effect of myo-Inositol administration on oocyte quality, fertilization rate and embryo quality in patients with PCOS during assisted reproductive technology (ART) cycles.Methods Fifty infertile PCOS patients were randomly designated in two groups. In the study group, patients received daily doses of 4 g myo-Inositol combined with 400 mg fol…									14
J	Madani, Tahereh; Ramezanali, Fariba; Yahyaei, Azar; Hasani, Fatemeh; Lankarani, Narges Bagheri; Yeganeh, Ladan Mohammadi					Mohammadi Yeganeh, ladan/0000-0001-5493-3314			Live birth rates after different endometrial preparation methods in frozen cleavage-stage embryo transfer cycles: a randomized controlled trial								ARCHIVES OF GYNECOLOGY AND OBSTETRICS				299	4			1185	1191				10.1007/s00404-019-05062-7							Article	APR 2019	2019	PurposeThis study aimed to compare the clinical outcomes in different endometrial preparation methods prior to frozen embryo transfer (FET) in women with normal menstrual cycles.MethodsA total of 471 eligible patients were randomly allocated into four groups of endometrial preparation prior to FET: natural cycle with spontaneous ovulation (n=120), natural cycle with humanchorionicgonadotropin(hCG…									13
J	Schreiber, Hanoch; Cohen, Gal; Farladansky-Gershnabel, Sivan; Maor, Gil Shechter; Sharon-Weiner, Maya; Biron-Shental, Tal					Cohen, Gal/0000-0001-7944-0532			Adverse outcomes in vacuum-assisted delivery after detachment of non-metal cup: a retrospective cohort study								ARCHIVES OF GYNECOLOGY AND OBSTETRICS				305	2			359	364				10.1007/s00404-021-06155-y					AUG 2021		Article	FEB 2022	2022	Purpose To evaluate neonatal and maternal outcomes associated with detachment of non-metal vacuum cup during delivery and to identify risk factors for these detachments. Methods This retrospective cohort study included women with singleton pregnancy, who underwent vacuum-assisted vaginal delivery with a non-metal vacuum cup in a single academic institution, January 2014-August 2019. Failed vacuum…									0
J	Meyer, Raanan; Sharon, Nataly; Sivan, Eyal; Bartal, Michal Fishel; Kalter, Anat; Derazne, Estela; Asher, Aviva; Afek, Arnon; Shina, Avi				Fishel Bartal, Michal/AAE-1548-2022; bartal, michal/AFQ-7262-2022	Fishel Bartal, Michal/0000-0003-4715-566X; bartal, michal/0000-0003-4715-566X; Meyer, Raanan/0000-0002-0720-4343			Maternal morbidity following caesarean deliveries with barbed suture for uterine closure								ARCHIVES OF GYNECOLOGY AND OBSTETRICS				300	5			1245	1252				10.1007/s00404-019-05314-6							Article	NOV 2019	2019	PurposeInformation regarding the use of barbed suture in gynecologic surgery is limited. Our aim was to compare maternal morbidity following caesarean deliveries performed with barbed compared with non-barbed suture for uterine closure.MethodsA historical cohort study from a single tertiary institution. The study group composed of all women that underwent term, uncomplicated singleton caesarean d…									3
J	Qian, Yiyu; Ying, Xinxin; Wang, Peixin; Lu, Zhe; Hua, Ying					Hua, Ying/0000-0003-2798-4479			Early versus delayed umbilical cord clamping on maternal and neonatal outcomes								ARCHIVES OF GYNECOLOGY AND OBSTETRICS				300	3			531	543				10.1007/s00404-019-05215-8							Review	SEP 2019	2019	Purpose Policies for timing of cord clamping varied from early cord clamping (ECC) in the first 30 s after birth, to delayed cord clamping (DCC) in more than 30 s after birth or when cord pulsation has ceased. DCC, an inexpensive method allowed physiological placental transfusion. The aim of this article is to review the benefits and the potential harms of early versus delayed cord clamping. Meth…									28
J	Petousis, Stamatios; Christidis, Panagiotis; Margioula-Siarkou, Chrysoula; Papanikolaou, Alexios; Dinas, Konstantinos; Mavromatidis, George; Guyon, Frederic; Rodolakis, Alexandros; Vergote, Ignace; Kalogiannidis, Ioannis				Christidis, Panagiotis/ABA-1381-2020	Christidis, Panagiotis/0000-0003-4324-5051; Guyon, Frederic/0000-0002-2647-3004; KALOGIANNIDIS, IOANNIS/0000-0002-6007-5341			Combined pelvic and para-aortic is superior to only pelvic lymphadenectomy in intermediate and high-risk endometrial cancer: a systematic review and meta-analysis								ARCHIVES OF GYNECOLOGY AND OBSTETRICS				302	1			249	263				10.1007/s00404-020-05587-2							Review	JUL 2020	2020	Background Lymph node metastasis is a principal prognostic factor for the treatment of endometrial cancer. Added value of para-aortic lymphadenectomy to only pelvic lymphadenectomy for intermediate/high-risk endometrial cancer patients remains controversial. Objective A systematic review and meta-analysis was performed to assess the impact of combined pelvic and para-aortic lymph node dissection …									5
J	Gluck, Ohad; Herman, Hadas Ganer; Tal, Ori; Grinstein, Ehud; Bar, Jacob; Kovo, Michal; Ginath, Shimon; Weiner, Eran				Kovo, Michal/AAW-9252-2021				The association between the number of vaginal examinations during labor and perineal trauma: a retrospective cohort study								ARCHIVES OF GYNECOLOGY AND OBSTETRICS				301	6			1405	1410				10.1007/s00404-020-05552-z					APR 2020		Article	JUN 2020	2020	Purpose To study the association between the number of vaginal examinations (VEs) performed during labor and subsequent severe perineal trauma. Methods This is a retrospective cohort study. We included all women admitted to the delivery ward between 2008 and 2017, in active labor. Exclusion criteria included preterm deliveries (< 37 weeks), Cesarean deliveries and episiotomy during delivery. The …									3
J	Canadas, Javier Vega; Gonzalez, Maria Teulon; Limon, Natalia Pagola; Alguacil, Maria Sanz; Prieto, Maria Garcia-Lujan; Riaza, Rocio Canete; Montero-Macias, Rosa					Montero Macias, Rosa/0000-0002-8159-2903			Intracervical double-balloon catheter versus dinoprostone for cervical ripening in labor induction in pregnancies with a high risk of uterine hyperstimulation								ARCHIVES OF GYNECOLOGY AND OBSTETRICS				304	6			1475	1484				10.1007/s00404-021-06071-1					APR 2021		Article	DEC 2021	2021	Purpose There are numerous methods for cervical ripening although not all of them are indicated in women presenting a higher risk of uterine hyperstimulation. To compare the efficacy and security of the two methods for cervical ripening in the induction of labor in these pregnancies. Methods Retrospective analysis of two cohorts consisting of pregnant women who gave birth from 2016 to 2019 (112 i…									1
J	Reuter, Susanne; Woelber, Linn; Trepte, Constantin C.; Perez, Daniel; Zapf, Antonia; Cevirme, Sinan; Mueller, Volkmar; Schmalfeldt, Barbara; Jaeger, Anna								The impact of Enhanced Recovery after Surgery (ERAS) pathways with regard to perioperative outcome in patients with ovarian cancer								ARCHIVES OF GYNECOLOGY AND OBSTETRICS				306	1			199	207				10.1007/s00404-021-06339-6					DEC 2021		Article	JUL 2022	2022	Purpose Major surgery for ovarian cancer is associated with significant morbidity. Recently, guidelines for perioperative care in gynecologic oncology with a structured Enhanced Recovery after Surgery (ERAS) program were presented. Our aim was to evaluate if implementation of ERAS reduces postoperative complications in patients undergoing extensive cytoreductive surgery for ovarian cancer. Method…									2
[truncated: 13 more columns]
