# Supplementary material for: Clinical trial registration and CONSORT adherence in obstetrics and gynecology journals: a cross-sectional analysis of Chinese- and English-language publications
Source: PeerJ. 2026 Apr 21;14:e21140. doi: 10.7717/peerj.21140 (PMC13108464; doi:10.7717/peerj.21140)
Supplement: Supplemental Information 1 [file peerj-14-21140-s001.zip › Raw data-updated/RCT-English journals/Original data/36.xls]

## Sheet: savedrecs
Publication Type	Authors	Book Authors	Group Authors	Book Group Authors	Researcher Ids	ORCIDs	Book Editors	Author - Arabic	Article Title	Article Title - SciELO	Article Title - SciELO	Article Title - Chinese	Article Title - Russian	Patent Number	Patent Assignee	Source Title - Arabic	Source Title	Source Title - Korean	Book Series Title	Book Series Subtitle	Volume	Issue	Special Issue	Meeting Abstract	Start Page	End Page	Article Number	Version	Version History	DOI	Book DOI	License Name	License URI	License Description	Early Access Date	Supplement	Document Type	Publication Date	Publication Year	Abstract	Abstract - Foreign	Abstract - English Transliteration	Abstract - Foreign	Abstract - Korean	Conference Title	Conference Date	Conference Sponsor	Conference Location	Times Cited, WoS Core
J	Zajec, Vendy; Mikus, Mislav; Vitale, Salvatore Giovanni; D'alterio, Maurizio Nicola; Gregov, Marija; Saric, Marko Jakov; Carugno, Jose; Angioni, Stefano; Coric, Mario				D'Alterio, Maurizio/AAH-5304-2020	D'Alterio, Maurizio/0000-0001-9874-1488; Mikus, Mislav/0000-0002-1365-8704			Current status and challenges of drug development for hormonal treatment of endometriosis: a systematic review of randomized control trials								GYNECOLOGICAL ENDOCRINOLOGY				38	9			713	720				10.1080/09513590.2022.2109145					AUG 2022		Review	SEP 2 2022	2022	Objective The aim of this systematic review is to summarize the data obtained from randomized controlled trials looking at new pharmacologic treatments for endometriosis published over the last decade with a focus on hormonal therapeutic options for endometriosis-associated pelvic pain (EAPP), excluding studies focusing on fertility. Methods We identified relevant original studies in the English …									1
J	Mikus, Mislav; Vitale, Salvatore Giovanni; Coric, Mario; Zajec, Vendy; Ciebiera, Michal; Carugno, Jose; D'alterio, Maurizio Nicola; Herman, Mislav; Puzevski, Tomislav; Angioni, Stefano				D'Alterio, Maurizio/AAH-5304-2020	D'Alterio, Maurizio/0000-0001-9874-1488; Mikus, Mislav/0000-0002-1365-8704			State of the art, new treatment strategies, and emerging drugs for non-hormonal treatment of endometriosis: a systematic review of randomized control trials								GYNECOLOGICAL ENDOCRINOLOGY													10.1080/09513590.2022.2133105					OCT 2022		Review; Early Access		2022	Objective: The aim of this systematic review is to recap the data obtained from randomized controlled trials looking at new pharmacologic treatments for endometriosis published over the last decade with a focus on non-hormonal therapeutic options alleviating endometriosis-associated pelvic pain. Methods: We identified relevant original studies in the English language through a search of the MEDLI…									0
J	Luo, Cheng; Wan, Jinxing; Rao, Zichen; Zhang, Yiming				luo, cheng/HHS-3130-2022; Zhang, Yiming/HGB-7344-2022				Synbiotic supplementation for glycemic status in pregnant women: a meta-analysis of randomized clinical trials								GYNECOLOGICAL ENDOCRINOLOGY				37	2			146	151				10.1080/09513590.2020.1853696					NOV 2020		Review	FEB 1 2021	2021	BackgroundThe effect of synbiotic supplementation on glycemic status in pregnant women remained controversial and this meta-analysis aimed to explore the efficacy of synbiotic supplementation on glycemic status in pregnant women.MethodsWe have searched PubMed, EMbase, Web of science, EBSCO, and Cochrane library databases and randomized controlled trials (RCTs) assessing the effect of synbiotic on…									2
J	Tehraninejad, Ensieh Shahrokh; Raisi, Elham; Ghaleh, Fatemeh Bakhtiyari; Rashidi, Batool Hossein; Aziminekoo, Elham; Kalantari, Vahid; Haghollahi, Fedyeh; Shariat, Mamak					hagholahi, fedyeh/0000-0001-9525-5724			The sequential embryo transfer compared to blastocyst embryo transfer in in vitro fertilization (IVF) cycle in patients with the three repeated consecutive IVF. A randomized controlled trial								GYNECOLOGICAL ENDOCRINOLOGY				35	11			955	959				10.1080/09513590.2019.1613639					MAY 2019		Article	NOV 2 2019	2019	The purpose of this study was to determine the pregnancy rate in the double sequential transfer of embryos on both day 3 and day 5 compared to day 5 alone, in in vitro fertilization-embryo transfer (IVF/ET) in patients with the three repeated consecutive IVF failures. In this controlled trial, women scheduled for IVF/ET with the three repeated consecutive IVF failures were randomized to either se…									4
J	Wang, Li; Wen, Xinqiang; Lv, Shulan; Tian, Sijuan; Jiang, Yifan; Yang, Xiaofeng				jiang, yifan/GQH-5044-2022				Effects of vitamin D supplementation on metabolic parameters of women with polycystic ovary syndrome: a meta-analysis of randomized controlled trials								GYNECOLOGICAL ENDOCRINOLOGY				37	5			446	455				10.1080/09513590.2020.1813272					SEP 2020		Article	MAY 4 2021	2021	Objective The purpose of this meta-analysis was to evaluate the effects of vitamin D supplementation on metabolic parameters of women with polycystic ovary syndrome (PCOS). Methods We performed a literature search of databases and identified randomized controlled trials (RCTs) published prior to December 2019. A meta-analysis was conducted using RevMan 5.3 and Stata 12.0 software. We compared the…									7
J	Gatti, D.; Bertoldo, F.; Adami, G.; Viapiana, O.; Lello, S.; Rossini, M.; Fassio, A.				Adami, Giovanni/AAQ-2160-2021; Fassio, Angelo/AAB-9767-2022	Adami, Giovanni/0000-0002-8915-0755; Fassio, Angelo/0000-0001-9187-232X; gatti, davide/0000-0002-7471-3076; Rossini, Maurizio/0000-0001-9692-2293			Vitamin D supplementation: much ado about nothing								GYNECOLOGICAL ENDOCRINOLOGY				36	3			185	189				10.1080/09513590.2020.1731452					FEB 2020		Editorial Material	MAR 3 2020	2020	The scientific interest and the number of papers dealing with vitamin D supplementation has greatly grown in the last decades. Unfortunately, expert consensus on many clinical aspects of this topic is still lacking. In addition, data coming from recent clinical trials and meta-analyses seem to strongly put into doubt the real benefit of vitamin D supplementation, on both skeletal and extra-skelet…									5
J	Rahmani, Elham; Jamilian, Mehri; Samimi, Mansooreh; Mehrizi, Maryam Zarezade; Aghadavod, Esmat; Akbari, Elmira; Tamtaji, Omid Reza; Asemi, Zatollah								Expression of concern: Oral carnitine supplementation influences mental health parameters and biomarkers of oxidative stress in women with polycystic ovary syndrome: a randomized, double-blind, placebo-controlled trial and The effects of coenzyme Q10 supplementation on gene expression related to insulin, lipid and inflammation in patients with polycystic ovary syndrome								GYNECOLOGICAL ENDOCRINOLOGY													10.1080/09513590.2020.1841983					NOV 2020		Editorial Material; Early Access		2020										1
J	Hadji, Peyman; Neulen, Joseph; Schaudig, Katrin; Schwenkhagen, Anneliese; Grimmbacher, Stefanie; Wiegratz, Inka								Extended-cycle versus conventional treatment with a combined oral contraceptive containing ethinylestradiol (30 mu g) and levonorgestrel (150 mu g) in a randomized controlled trial								GYNECOLOGICAL ENDOCRINOLOGY				36	6			513	520				10.1080/09513590.2020.1725963					FEB 2020		Article	JUN 2 2020	2020	The objective was to assess efficacy and safety of a combined oral contraceptive containing ethinylestradiol (EE) and levonorgestrel (LNG) in an extended-cycle vs. a conventional-cycle regimen. This first European randomized, active controlled, open, prospective, parallel-group trial was conducted in 48 German gynecological centers. 1,314 healthy, sexually active women aged 18-35 years were rando…									1
J	Wu, Pei-Yu; Tan, Xianzu; Wang, Min; Zheng, Xiangqing; Lou, Jin-He								Selenium supplementation for polycystic ovary syndrome: a meta-analysis of randomized controlled trials								GYNECOLOGICAL ENDOCRINOLOGY													10.1080/09513590.2022.2118709					AUG 2022		Article; Early Access		2022	Introduction: The efficacy of selenium supplementation was elusive for polycystic ovary syndrome. This meta-analysis aimed to explore the efficacy of selenium supplementation for polycystic ovary syndrome. Methods: PubMed, EMbase, Web of science, EBSCO, Cochrane library database, CNKI, Chongqing VIP database and Wanfang databases have been searched through July 2022 and we included randomized con…									0
J	Al-Zebeidi, Jawharah; Agdi, Mohammed; Lary, Sahar; Al-Obaid, Solaiman; Salim, Gamar; Al-Jaroudi, Dania				Agdi, Mohammed/AAG-7773-2020	Agdi, Mohammed/0000-0001-8508-5004			Effect of empiric intravenous intralipid therapy on pregnancy outcome in women with unexplained recurrent implantation failure undergoing intracytoplasmic sperm injection-embryo transfer cycle: a randomized controlled trial								GYNECOLOGICAL ENDOCRINOLOGY				36	2			131	134				10.1080/09513590.2019.1631280					JUN 2019		Article	FEB 1 2020	2020	To evaluate the effect of empiric intralipid infusion therapy on pregnancy outcomes for patients with unexplained recurrent implantation failure (RIF) undergoing intracytoplasmic sperm injection (ICSI). A total of 142 patients with a history of unexplained RIF (3 or more cycles) were included in this randomized controlled trial. Patients were randomized into two groups, study group (n = 71) and c…									15
J	Tan, Xiaoqing; Huang, Yi								Magnesium supplementation for glycemic status in women with gestational diabetes: a systematic review and meta-analysis								GYNECOLOGICAL ENDOCRINOLOGY				38	3			202	206				10.1080/09513590.2021.1988558					DEC 2021		Review	MAR 4 2022	2022	Objective The effect of magnesium supplementation on glycemic status in women with gestational diabetes remains controversial and this meta-analysis aims to explore the efficacy of magnesium supplementation for gestational diabetes. Methods We have searched PubMed, Excerpta Medica database, Web of science, Elton B. Stephens. Company, and Cochrane library databases. The meta-analysis included rand…									1
J	Leppanen, Riikka; Tinkanen, Helena; Huhtala, Heini; Ahinko, Katja					Leppanen, Riikka/0000-0002-9344-6137; Huhtala, Heini/0000-0003-1372-430X			Single-administered GnRH agonist as luteal phase support in insemination cycles: a randomized controlled trial								GYNECOLOGICAL ENDOCRINOLOGY				38	5			438	442				10.1080/09513590.2022.2054984					MAR 2022		Article	MAY 4 2022	2022	Objective To find out whether a single-administered GnRH agonist improves the live birth rate in real-life patients undergoing intrauterine insemination (IUI) cycles. Study Design A prospective, randomized controlled trial in a public single tertiary center in Tampere University Hospital, Finland. Altogether 251 IUI cycles in 163 patients were randomized to triptorelin and a control group between…									0
J	Yang, Mukun; Lin, Shouqing; Zheng, Shurong; Sun, Aijun; Bian, Meilu; Li, Shilan; Liu, Jianli; Hu, Lina; Hui, Ning; Zhong, Jing; Hou, Hongchun; Yue, Tianfu; Gao, Xiaoli; Bai, Wenpei								A multicenter, randomized, open, controlled trial to evaluate the efficacy of Honglilai Vaginal Cream and Premarin Vaginal Cream for Genitourinary Syndrome of Menopause in different subgroups of Chinese postmenopausal women								GYNECOLOGICAL ENDOCRINOLOGY				38	10			861	867				10.1080/09513590.2022.2118710					SEP 2022		Article	OCT 3 2022	2022	Aim In a randomized, multicenter, open, controlled trial, we compared the effects of Honglilai Vaginal Cream and Premarin Vaginal Cream in different age subgroups and menopausal year subgroups (trial registration numbers: 02003L00493). Methods Postmenopausal women with Genitourinary Syndrome of Menopause (GSM) were divided into Honglilai group (n = 319) and Premarin group (n = 116), while subgrou…									0
J	Horowitz, Eran; Mizrachi, Yossi; Finkelstein, Maya; Farhi, Jacob; Shalev, Amir; Gold, Eran; Raziel, Arieh; Weissman, Ariel					Weissman, Ariel/0000-0003-1383-0268; Mizrachi, Yossi/0000-0002-2533-6972			A randomized controlled trial of vaginal progesterone for luteal phase support in modified natural cycle - frozen embryo transfer								GYNECOLOGICAL ENDOCRINOLOGY				37	9			792	797				10.1080/09513590.2020.1854717					DEC 2020		Article	SEP 2 2021	2021	ObjectiveOur aim was to study whether luteal phase support (LPS) increases the live-birth rate (LBR) in women undergoing modified natural cycle (mNC) frozen-thawed embryo transfer (FET).MethodsIn a randomized controlled trial, conducted at a university-affiliated tertiary medical center, a total of 59 patients aged 18-45 years, underwent mNC-FET. FET was performed in mNC following ovulation trigg…									9
J	Zhong, Naer; Wang, Jingnan								The efficacy of omega-3 fatty acid for gestational diabetes: a meta-analysis of randomized controlled trials								GYNECOLOGICAL ENDOCRINOLOGY				35	1			4	9				10.1080/09513590.2018.1480716							Review	JAN 2 2019	2019	Introduction: The efficacy of omega-3 fatty acid to treat gestational diabetes remains controversial. We conduct a systematic review and meta-analysis to explore the influence of omega-3 fatty acid versus placebo on gestational diabetes. Methods: We search PubMed, EMbase, Web of science, EBSCO, and Cochrane library databases through March 2018 for randomized controlled trials (RCTs) assessing the…									18
J	Mejlhede, Maria Alekseevna Braun; Jepsen, Jakob Braun; Knudsen, Ulla Breth								Oral melatonin supplementation during in vitro fertilization treatment: a systematic PRISMA review and meta-analysis of randomized controlled trials								GYNECOLOGICAL ENDOCRINOLOGY				37	12			1079	1085				10.1080/09513590.2021.1974378					SEP 2021		Review	DEC 2 2021	2021	Objective High levels of reactive oxygen species (ROS) have been suspected of reducing the success rate of assisted reproductive technology (ART). Melatonin has anti-oxidative properties and could therefore be of interest as a supplement in in vitro-fertilization (IVF) protocols. The objective of this study was to evaluate if a melatonin supplementation given in vivo to women undergoing IVF-treat…									1
J	Liu, Qinxin; Liu, Zucui								The efficacy of myo-inositol supplementation to reduce the incidence of gestational diabetes: a meta-analysis								GYNECOLOGICAL ENDOCRINOLOGY				38	6			450	454				10.1080/09513590.2022.2071865					MAY 2022		Article	JUN 3 2022	2022	Introduction Myo-inositol supplementation is used to reduce the incidence of gestational diabetes, but its efficacy is not well established. This meta-analysis aims to explore the influence of myo-inositol supplementation on the prevention of gestational diabetes. Methods This meta-analysis has been conducted up to March 2022 to identify randomized clinical trials comparing the efficacy of myo-in…									1
J	Ji, Xinlu; Chen, Jian; Xu, Ping; Shen, Shanmei; Bi, Yan								Effect of probiotics combined with metformin on improvement of menstrual and metabolic patterns in women with polycystic ovary syndrome: a randomized clinical trial								GYNECOLOGICAL ENDOCRINOLOGY				38	10			856	860				10.1080/09513590.2022.2119219					AUG 2022		Article	OCT 3 2022	2022	Objectives: The aim of this study was to access the efficacy of probiotics combined with metformin on improvement of menstrual and metabolic patterns in women with polycystic ovary syndrome (PCOS). Methods: In this single-centre, controlled, randomized clinical trial (NCT03336840), 60 non-obese women with PCOS were randomly assigned (1:1:1) to receive probiotics (4 g daily), metformin (1.5 g dail…									0
J	Song, Yu; Wang, Huimin; Huang, Hongli; Zhu, Zhengyan				wang, hui/GRS-4730-2022; wang, huimin/HDM-8421-2022				Comparison of the efficacy between NAC and metformin in treating PCOS patients: a meta-analysis								GYNECOLOGICAL ENDOCRINOLOGY				36	3			204	210				10.1080/09513590.2019.1689553					NOV 2019		Review	MAR 3 2020	2020	Our aim is to evaluate the clinical effectiveness and safety by comparing N-acetyl-cysteine (NAC) with metformin administrated by polycystic ovary syndrome (PCOS) patients. Systematic review and meta-analysis of randomized clinical trials (RCTs). MEDLINE, EMBASE, Web of Science and China National Knowledge Infrastructure were searched for studies. 10 studies were considered eligible for inclusion…									8
J	Sheida, Arezoo; Davar, Robab; Tabibnejad, Nasim; Eftekhar, Maryam				Davar, Robab/F-6692-2017	Davar, Robab/0000-0002-5296-5707			The effect of adding L-Carnitine to the GnRH-antagonist protocol on assisted reproductive technology outcome in women with polycystic ovarian syndrome: a randomized clinical trial								GYNECOLOGICAL ENDOCRINOLOGY													10.1080/09513590.2021.1878135					JAN 2021		Article; Early Access		2021	Objective: This study aimed to investigate the effect of adding L-Carnitine to the gonadotropins on ART outcome in frozen-thawed embryo transfer cycles among PCOS women.Methods: In this randomized clinical trial, 83 patients with PCOS were randomized to either L-Carnitine supplemented (n = 42) or control (n = 41) groups. The L-Carnitine group was given 3000 mg of oral L-Carnitine daily until the …									2
J	Lin, Han; Li, Lei; Wang, Qi; Wang, Yun; Wang, Jiamin; Long, Xiaolin					Wang, Jiamin/0000-0002-2564-2160			A systematic review and meta-analysis of randomized placebo-controlled trials of DHEA supplementation of bone mineral density in healthy adults								GYNECOLOGICAL ENDOCRINOLOGY				35	11			924	931				10.1080/09513590.2019.1616175							Review	NOV 2 2019	2019	To find out if DHEA replacement improves bone mineral density (BMD) in healthy older adults. We systematically searched Medline via PubMed, Embase, and the Cochrane Library Center Register to identify randomized controlled trials up to October 2018. Effect estimates were performed in random effect models. Bone mineral density of hip and trochanter, total body, lumbar spine, and femoral neck were …									6
J	Leng, Ting; Li, Xue; Zhang, Hong					li, xue/0000-0001-7435-0626			Levothyroxine treatment for subclinical hypothyroidism improves the rate of live births in pregnant women with recurrent pregnancy loss: a randomized clinical trial								GYNECOLOGICAL ENDOCRINOLOGY				38	6			488	494				10.1080/09513590.2022.2063831					APR 2022		Article	JUN 3 2022	2022	Objective: This study aimed to assess whether the use of levothyroxine was beneficial in pregnant women with subclinical hypothyroidism (SCH) or women who were positive for thyroid peroxidase antibody (TPOAb(+)). Study design: This was a randomized clinical trial involving 1736 populations of pregnant women. Our study was conducted into two groups: normal pregnant group and recurrent pregnancy lo…									0
J	Zhao, Qian; He, Jin								Efficacy and safety of metformin in pregnant women with polycystic ovary syndrome: a systematic review with meta-analysis of randomized and non-randomized controlled trials								GYNECOLOGICAL ENDOCRINOLOGY				38	7			558	568				10.1080/09513590.2022.2080194					MAY 2022		Article	JUL 3 2022	2022	Objective To evaluate the efficacy and safety of using metformin in pregnant women with polycystic ovarian syndrome (PCOS) and to explore the most effective and safe protocol by using a meta-analysis method. Methods Medline, EMBASE, Cochrane Library, and other databases were searched for randomized controlled trials and prospective cohort studies enrolling pregnant women with PCOS on receiving me…									0
J	Li, Chaolin; Gao, Can; Zhang, Xianqin; Zhang, Lin; Shi, Hao; Jia, Xu				zhang, xianqin/GYE-0638-2022	Zhang, Lin/0000-0002-3767-0249; Li, Chaolin/0000-0002-5508-8658			Comparison of the effectiveness and safety of insulin and oral hypoglycemic drugs in the treatment of gestational diabetes mellitus: a meta-analysis of 26 randomized controlled trials								GYNECOLOGICAL ENDOCRINOLOGY				38	4			303	309				10.1080/09513590.2021.2015761					DEC 2021		Article	APR 3 2022	2022	Objective Oral hypoglycemic drugs for the treatment of gestational diabetes mellitus (GDM) are still controversial because they can pass through the placenta. The purpose of this meta-analysis is to evaluate the safety and effectiveness of oral hypoglycemic drugs. Methods PubMed, Ovid Embase, Web of Science, and Cochrane databases were systematically searched (inception to 20 April 2021). Rev Man…									2
J	Liao, Dan; Liu, Xiaomei; Yuan, Xiuying; Feng, Poling; Ouyang, Zhiwei; Liu, Yanyan; Li, Cuifen				liu, yan/HGV-1365-2022; liu, yan/HCI-5542-2022				Clinical evidence of the effects of carnitine supplementation on body weight, glycemic control and serum lipids in women with polycystic ovary syndrome: a systematic review and meta-analysis								GYNECOLOGICAL ENDOCRINOLOGY				38	2			110	115				10.1080/09513590.2021.1988559					OCT 2021		Review	FEB 1 2022	2022	Polycystic ovary syndrome (PCOS) is one of the most common endocrine disorders in women of reproductive age. Several clinical trials have investigated the influence of carnitine on metabolic variables in PCOS, but have yielded conflicting results. This study aimed to summarize the clinical evidence of the effects of carnitine on weight management, glycemic and serum lipids controls in women with …									1
J	Moreira Borba, Clarissa; Francisco Ferreira, Charles; Vargas Ferreira, Fernanda; Perez-Lopez, Faustino R.; Osorio Wender, Maria Celeste				Ferreira, Charles Francisco/P-7568-2019; Ferreira, Fernanda Vargas/F-8377-2015; Wender, Maria CO/G-5158-2015	Ferreira, Charles Francisco/0000-0001-9777-7382; Ferreira, Fernanda Vargas/0000-0002-2009-3422; Wender, Maria CO/0000-0001-9085-4605; Moreira Borba, Clarissa/0000-0002-5132-0931; Perez-Lopez, Faustino R./0000-0002-2801-416X			Effect of sulpiride on menopausal hot flashes: a randomized, double-blind, placebo-controlled clinical trial								GYNECOLOGICAL ENDOCRINOLOGY				36	3			247	251				10.1080/09513590.2019.1658189					AUG 2019		Article	MAR 3 2020	2020	Low doses of sulpiride have been used off-label to treat menopausal hot slashes in Southern Brazil despite limited scientific evidence. This randomized controlled trial aimed at assessing the effects of sulpiride as compared to placebo on the frequency and severity of hot flashes. Postmenopausal women, aged 47-62, were recruited from the Menopause Clinic at Hospital de Clinicas de Porto Alegre, R…									0
J	Yang, Dong-Zi; Griesinger, Georg; Wang, Wei; Gong, Fei; Liang, Xiaoyan; Zhang, Hanwang; Sun, Yingpu; Kahler, Elke; Pexman-Fieth, Claire; Olofsson, Jan I.; Tournaye, Herman; Chen, Zi-Jiang				Yan, Junhao/AAH-8310-2019; Olofsson, Jan I/H-6833-2019; Chen, Zi-Jiang/GOE-6119-2022; Li, Yuan/GXV-1310-2022	Olofsson, Jan I/0000-0003-0534-5158; Griesinger, Georg/0000-0002-0606-5804			A Phase III randomized controlled trial of oral dydrogesterone versus intravaginal progesterone gel for luteal phase support in in vitro fertilization (Lotus II): results from the Chinese mainland subpopulation								GYNECOLOGICAL ENDOCRINOLOGY				36	2			175	183				10.1080/09513590.2019.1645110					AUG 2019		Article	FEB 1 2020	2020	Lotus II, a randomized, open-label, multicenter, international study compared the efficacy and safety of oral dydrogesterone versus micronized vaginal progesterone (MVP) gel for luteal support in IVF. A prespecified subgroup analysis was performed on 239 Chinese mainland subjects from the overall study population (n = 1034), who were randomized to oral dydrogesterone 30 mg or 8% MVP gel 90 mg dai…									5
J	Shokrpour, Maryam; Foroozanfard, Fatemeh; Ebrahimi, Faraneh Afshar; Vahedpoor, Zahra; Aghadavod, Esmat; Ghaderi, Amir; Asemi, Zatollah				Ebrahimi, Farzad/Q-8829-2016; Aghadavod, Esmat/I-7736-2017	Ebrahimi, Farzad/0000-0001-9091-4647; Aghadavod, Esmat/0000-0001-9456-9238			Comparison of myo-inositol and metformin on glycemic control, lipid profiles, and gene expression related to insulin and lipid metabolism in women with polycystic ovary syndrome: a randomized controlled clinical trial								GYNECOLOGICAL ENDOCRINOLOGY				35	5			406	411				10.1080/09513590.2018.1540570							Article	MAY 4 2019	2019	This investigation was conducted to evaluate comparison of myo-inositol and metformin on glycemic control, lipid profiles, and gene expression related to insulin and lipid metabolism in women with polycystic ovary syndrome (PCOS). This randomized controlled trial was conducted on 53 women with PCOS, aged 18-40 years old. Subjects were randomly allocated into two groups to take either myo-inositol…									23
J	Molaie, Maryam; Darvishi, Behrad; Azar, Zahra Jafari; Shirazi, Mahboobeh; Amin, Gholamreza; Afshar, Shima				Darvishi, Behrad/L-7931-2018; Azar, Zahra Jafari/AAO-3084-2021				Effects of a combination of Nigella sativa and Vitex agnus-castus with citalopram on healthy menopausal women with hot flashes: results from a subpopulation analysis								GYNECOLOGICAL ENDOCRINOLOGY				35	1			58	61				10.1080/09513590.2018.1499086							Article	JAN 2 2019	2019	The goal of the current study was to evaluate the efficiency of a phytotherapeutic intervention consisting of a combination of Nigella sativa and Vitex agnus-castus with citalopram in the control of hot flashes in healthy menopausal women. An 8 week, double-blind, randomized, placebo-controlled study was performed among 46 women aged between 40 and 60 years experiencing an average of more than fo…									6
J	Indhavivadhana, Suchada; Boonyachan, Worawat; Rattanachaiyanont, Manee; Wongwananuruk, Thanyarat; Techatraisak, Kitirat; Sa-Nga-Areekul, Nutchaya				Rattanachaiyanont, Manee/M-8268-2017	Rattanachaiyanont, Manee/0000-0002-4533-9249; Wongwananuruk, Thanyarat/0000-0001-9380-7580; techatraisak, kitirat/0000-0001-8449-9379; Indhavivadhana, Suchada/0000-0002-6658-100X			Effectiveness of vitamin D2 supplementation on high-sensitivity C-reactive protein and other metabolic indices in menopausal Thai women: a randomized-controlled trial								GYNECOLOGICAL ENDOCRINOLOGY				38	1			83	89				10.1080/09513590.2021.1988560					OCT 2021		Article	JAN 2 2022	2022	Objective To investigate the effectiveness of vitamin D2 supplementation with ergocalciferol on high-sensitivity C-reactive protein (hsCRP) level and other cardio-metabolic indices in menopausal Thai women. Materials and methods A double-blind, randomized, placebo-controlled trial was conducted at the menopause clinic of a university hospital in Thailand from May 2017 to 2018. Participants were 8…									0
J	Ye, Hong; Luo, Xiu; Pei, Li; Li, Fujie; Li, Chunli; Chen, Yueduo; Zhang, Xiaodong; Huang, Guoning								The addition of single dose GnRH agonist to luteal phase support in artificial cycle frozen embryo transfer: a randomized clinical trial								GYNECOLOGICAL ENDOCRINOLOGY				35	7			618	622				10.1080/09513590.2018.1563888							Article	JUL 3 2019	2019	This prospective randomized clinical trial (RCT) was to evaluate the effect of single-dose gonadotrophin-releasing hormone agonist (GnRHa) in artificial cycle frozen-embryo transfer (AC-FET). A total of 868 FET cycles were included and randomized into two groups: Group A (n=434) received GnRHa 0.1mg subcutaneous injection on day 3 after embryo transfer (ET); Group B (n=434) did not receive GnRHa.…									6
J	Ceccaroni, Marcello; Clarizia, Roberto; Liverani, Stefano; Donati, Agnese; Ceccarello, Matteo; Manzone, Maria; Roviglione, Giovanni; Ferrero, Simone					Donati, Agnese/0000-0002-7878-4314			Dienogest vs GnRH agonists as postoperative therapy after laparoscopic eradication of deep infiltrating endometriosis with bowel and parametrial surgery: a randomized controlled trial								GYNECOLOGICAL ENDOCRINOLOGY				37	10			930	933				10.1080/09513590.2021.1929151					MAY 2021		Article	OCT 3 2021	2021	Background The recurrence of deep infiltrating endometriosis (DIE) after its surgical excision is a big problem: postoperative treatment is crucial. Objective To compare two postoperative treatments: Dienogest and GnRH agonists. Design Prospective Randomized Controlled Trial (RCT). Patients 146 women submitted to laparoscopic eradication of DIE with bowel and parametrial surgery. Interventions Pa…									4
J	Chen, Chengcong; Huang, Ying; Dong, Guoqing; Zeng, Yongmei; Zhou, Ziqiong					Chen, Chengcong/0000-0003-4012-4983			The effect of dipeptidyl peptidase-4 inhibitor and glucagon-like peptide-1 receptor agonist in gestational diabetes mellitus: a systematic review								GYNECOLOGICAL ENDOCRINOLOGY				36	5			375	380				10.1080/09513590.2019.1703943							Review	MAY 3 2020	2020	Gestational diabetes mellitus (GDM) is the most common complication in pregnancy and affects 13% pregnant women around the world. GDM has both short-term and long-term negative effect on mother and offspring. Dipeptidyl peptidase-4 (DPP-4) inhibitor and glucagon-like peptide-1 receptor agonist (GLP-1 Ra) have shown many extra-benefits in diabetes patients, and may be a promising choice to GDM. He…									5
J	Budani, Maria Cristina; Fensore, Stefania; Di Marzio, Marco; Tiboni, Gian Mario					Fensore, Stefania/0000-0002-5308-2586			Efficacy and safety of follitropin alpha biosimilars compared to their reference product: a Meta-analysis								GYNECOLOGICAL ENDOCRINOLOGY				37	5			406	414				10.1080/09513590.2020.1792437					JUL 2020		Review	MAY 4 2021	2021	Aim Recently published multicentre, randomized phase III studies suggested the therapeutic equivalence of biosimilar follitropin alpha medicaments compared to the reference product. The aim of this meta-analysis is to pool the results of the three phase III trials in order to provide an overall analysis about the clinical bioequivalence between biosimilars and the originator. Methods The studies …									5
J	Abdelhakim, Ahmed Mohamed; Abd-ElGawad, Mohamed; Hussein, Reda S.; Abbas, Ahmed M.				Abbas, Ahmed/H-5235-2019; Abd-Elgawad, Mohamed/AAK-6294-2020	Abbas, Ahmed/0000-0002-2359-2729; Abd-Elgawad, Mohamed/0000-0003-4120-9161			Vaginal versus intramuscular progesterone for luteal phase support in assisted reproductive techniques: a systematic review and meta-analysis of randomized controlled trials								GYNECOLOGICAL ENDOCRINOLOGY				36	5			389	397				10.1080/09513590.2020.1727879					FEB 2020		Review	MAY 3 2020	2020	We aimed to compare the efficacy of vaginal progesterone versus intramuscular progesterone (IMP) for luteal phase support in assisted reproductive techniques (ART). A comprehensive electronic search of four electronic databases (PubMed, Cochrane Library, Scopus, and ISI Web of Science) was performed from inception till August 2019 for randomized controlled trials (RCTs). We included studies perfo…									8
J	Sloth, Amalie; Kjolhede, Maria; Sarmon, Karoline Gundersen; Knudsen, Ulla Breth								Effect of dual trigger on reproductive outcome in low responders: a systematic PRISMA review and meta-analysis								GYNECOLOGICAL ENDOCRINOLOGY				38	3			213	221				10.1080/09513590.2021.2000962					NOV 2021		Article	MAR 4 2022	2022	Objective Poor ovarian responders (PORs) pose a great challenge for fertility clinics worldwide. The aim of this study was to examine whether 'dual trigger' consisting of human chorionic gonadotropin (hCG) plus gonadotropin-releasing hormone agonist (GnRHa) is beneficial or not regarding implantation rate, pregnancy rate, and live birth rate for POR. Methods This systematic review was conducted f…									0
J	Baradwan, Saeed; Almalki, Norah Awadh; Alshahrani, Majed Saeed; Shodari, Albraa; AlSghan, Rayan; Miski, Najlaa Talat; Labib, Kareem; Islam, Bassem Aly; Riad, Amr Ahmed Mahmoud; Alanwar, Ahmed; Elhawary, Mona Amin Albayomi; Saleh, Doaa M.; Elsharkawy, Mostafa Rabie Mohamed; Daoud, Mohamed; Abdelhakim, Ahmed Mohamed; Abdou, Hossam				alanwar, ahmed/R-1630-2017	alanwar, ahmed/0000-0002-7171-1470			Effect of reduced needle versus standard needle on pain experience during oocyte retrieval procedure: a systematic review and meta-analysis of randomized controlled trials								GYNECOLOGICAL ENDOCRINOLOGY				38	4			296	302				10.1080/09513590.2021.2015758					DEC 2021		Review	APR 3 2022	2022	Objective The aim of this study was to compare reduced needle versus standard needle regarding pain experience among women undergoing oocyte retrieval procedures. Methods A systematic search was done in Cochrane Library, PubMed, ISI web of science, and Scopus during April 2021. We selected randomized clinical trials (RCTs) compared reduced needle versus standard needle among women undergoing ultr…									0
J	Yalle-Vasquez, Sebastian; Osco-Rosales, Karem; Nieto-Gutierrez, Wendy; Benites-Zapata, Vicente; Perez-Lopez, Faustino R.; Alarcon-Ruiz, Christoper A.				Alarcon-Ruiz, Christoper A./S-1679-2019; Nieto, Wendy/G-1802-2016	Alarcon-Ruiz, Christoper A./0000-0003-3907-2784; Yalle Vasquez, Sebastian/0000-0003-1260-1930; Benites Zapata, Vicente Aleixandre/0000-0002-9158-1108; Perez-Lopez, Faustino R./0000-0002-2801-416X; Osco Rosales, Karem/0000-0001-5906-2415; Nieto, Wendy/0000-0001-8012-1520			Vitamin E supplementation improves testosterone, glucose- and lipid-related metabolism in women with polycystic ovary syndrome: a meta-analysis of randomized clinical trials								GYNECOLOGICAL ENDOCRINOLOGY				38	7			548	557				10.1080/09513590.2022.2079629					MAY 2022		Review	JUL 3 2022	2022	Aim This systematic review and meta-analysis assessed the effect of vitamin E supplementation on testosterone, glucose, lipid profile, pregnancy rate, hirsutism, and body mass index (BMI) in women with polycystic ovary syndrome (PCOS). Methods A multi-database search was performed from inception to January 2022 for randomized controlled trials (RCTs) reporting the effects of vitamin E supplementa…									0
J	Villar-Lopez, Martha; Soto-Becerra, Percy; Curse Choque, Ruth; Al-Kassab-Cordova, Ali; Bernuy-Barrera, Felix; Palomino, Henry; Rojas, Percy A.; Vera, Carmela; Lugo-Martinez, Gabriela; Mezones-Holguin, Edward					Mezones-Holguin, Edward/0000-0001-7168-8613; Soto-Becerra, Percy/0000-0001-5332-9254; Al-kassab-Cordova, Ali/0000-0003-3718-5857			Safety and tolerability of a natural supplement containing glucosinolates, phytosterols and citrus flavonoids in adult women: a randomized phase I, placebo-controlled, multi-arm, double-blinded clinical trial								GYNECOLOGICAL ENDOCRINOLOGY				37	10			906	913				10.1080/09513590.2021.1960965					AUG 2021		Article	OCT 3 2021	2021	Objective To evaluate the safety and tolerability of an oral herbal supplement containing glucosinolates, phytosterols, and citrus flavonoids (Warmi (R), Lima Peru;) in otherwise healthy adult women. Methods This was a phase-I, randomized parallel three arms, double-blinded, and a placebo-controlled clinical trial. A total of 55 participants aged 18-40 were randomly assigned to one of three group…									1
J	Karamali, Maryam; Gholizadeh, Masoumeh								The effects of coenzyme Q10 supplementation on metabolic profiles and parameters of mental health in women with polycystic ovary syndrome								GYNECOLOGICAL ENDOCRINOLOGY				38	1			45	49				10.1080/09513590.2021.1991910					OCT 2021		Article	JAN 2 2022	2022	Objective Evaluating the impact of coenzyme Q10 (CoQ10) supplementation on hormonal indices, mental health, and biomarkers of inflammatory responses and oxidative stress among female patients suffering from polycystic ovary syndrome (PCOS). Methods The present double-blinded, placebo-controlled randomized clinical trial consisted of 55 PCOS women (aged 18-40 years old), who were randomized into g…									2
J	El Sharkwy, Ibrahim; El-Din, Mostafa Sharaf								l-Carnitine plus metformin in clomiphene-resistant obese PCOS women, reproductive and metabolic effects: a randomized clinical trial								GYNECOLOGICAL ENDOCRINOLOGY				35	8			701	705				10.1080/09513590.2019.1576622							Article	AUG 3 2019	2019	To evaluate the reproductive and metabolic effects of L-carnitine plus metformin in clomiphene citrate (CC) resistant obese polycystic ovary syndrome (PCOS) women. A double-blinded randomized controlled clinical trial, clomiphene-citrate resistant obese women were allocated randomly to receive CC plus metformin and L-carnitine (n=138) or CC plus metformin and placebo (n=136). The primary outcome …									16
J	Facchinetti, Fabio; Orru, Beatrice; Grandi, Giovanni; Unfer, Vittorio					unfer, vittorio/0000-0002-1805-3181			Short-term effects of metformin and myo-inositol in women with polycystic ovarian syndrome (PCOS): a meta-analysis of randomized clinical trials								GYNECOLOGICAL ENDOCRINOLOGY				35	3			198	206				10.1080/09513590.2018.1540578							Review	MAR 4 2019	2019	Metformin (MET), the most commonly used insulin sensitizer, is the reference off-label drug for the treatment of polycystic ovary syndrome (PCOS), worldwide. However, its use may be limited mainly by gastrointestinal adverse effects. Myo-inositol (MI), a well-recognized food supplement, also represents an evidence-based treatment for PCOS women, popular in many countries. Our aim is to provide a …									41
J	Mendoza, Nicolas; Paz Diaz-Ropero, Maria; Aragon, Miguel; Maldonado, Vicente; Llaneza, Placido; Lorente, Juan; Mendoza-Tesarik, Raquel; Maldonado-Lobon, Jose; Olivares, Monica; Fonolla, Juristo				Tesarik, Jan/AAN-3069-2020; Mazheika, Maryna/AGY-6013-2022; Llaneza, Placido/AAJ-8974-2020	Llaneza, Placido/0000-0002-6735-4618; Maldonado Ezequiel, Vicente/0000-0001-6678-5507; Mazheika, Maryna/0000-0002-3443-6182			Comparison of the effect of two combinations of myo-inositol and D-chiro-inositol in women with polycystic ovary syndrome undergoing ICSI: a randomized controlled trial								GYNECOLOGICAL ENDOCRINOLOGY				35	8			695	700				10.1080/09513590.2019.1576620							Article	AUG 3 2019	2019	The purpose of this study was to evaluate the effect of two doses of D-chiro-inositol (DCI) in combination with Myo-inositol (MYO) in women with PCOS undergoing ICSI. This was a multicenter controlled, randomized, double-blind parallel group study with two MYO-DCI formulations for 12weeks. The study group (SG) was administered 550mg of MYO + 150mg of DCI twice daily; the control group (CG) was ad…									15
J	Yousefi, Mojgan; Kavianpour, Maria; Hesami, Sepideh; Nooshabadi, Mohamadreza Rashidi; Haghighian, Hossein Khadem				Nooshabadi, Mohammadreza Rashidi/AAB-2351-2020; Kavianpour, Maria/AAV-8567-2021; Hesami, Sepideh/O-1806-2018	Nooshabadi, Mohammadreza Rashidi/0000-0002-1707-0094; Kavianpour, Maria/0000-0002-8047-8754; Hesami, Sepideh/0000-0002-9485-5557			Effect of alpha-lipoic acid at the combination with mefenamic acid in girls with primary dysmenorrhea: randomized, double-blind, placebo-controlled clinical trial								GYNECOLOGICAL ENDOCRINOLOGY				35	9			782	786				10.1080/09513590.2019.1590544							Article	SEP 2 2019	2019	Primary dysmenorrhea is a common gynecologic disorder and is one of the main causes for referral to the gynecology clinic. This study aimed to determine the effects of alpha-lipoic acid (ALA) and mefenamic acid and a combination compared with placebo on the girls with primary dysmenorrhea. This double-blind, placebo-controlled clinical trial done on population consisted of female students living …									2
J	Aboshama, Rehab Abdelhamid; Islam, Bassem Aly; Motaal, Ahmed Osama Abdel; Labib, Kareem; Mohamed Hegab, Amr Salah; Abdelhakim, Ahmed Mohamed; Abbas, Ahmed M.; Saleh, Doaa M.				Abbas, Ahmed/H-5235-2019; aboshama, rehab/GQY-9058-2022	Abbas, Ahmed/0000-0002-2359-2729;			Effect of piroxicam administration in infertile women undergoing assisted reproductive technologies: A systematic review and meta-analysis								GYNECOLOGICAL ENDOCRINOLOGY				37	9			785	791				10.1080/09513590.2021.1900818					MAR 2021		Review	SEP 2 2021	2021	ObjectiveTo evaluate piroxicam effect on different pregnancy outcomes among infertile women undergoing assisted reproductive technologies (ART).MethodsWe searched for the available randomized clinical trials (RCTs) in four different databases during January 2021 that compared piroxicam (intervention group) to placebo/no treatment (control group) in infertile women performing ART. We extracted the…									0
J	Pazhohan, Azar; Danaei-Mehrabad, Shahla; Mohamad-Rezaeii, Zhila; Amidi, Fardin; Khodarahmian, Mahshad; Nashtaei, Maryam Shabani; Sobhani, Aligholi; Farajzadeh, Mir Ali				Nashtaei, Maryam Shabani/AAL-4823-2021	Nashtaei, Maryam Shabani/0000-0002-7726-3680; Danaii, Shahla/0000-0002-2800-1975			The modulating effects of vitamin D on the activity of beta-catenin in the endometrium of women with endometriosis: a randomized exploratory trial								GYNECOLOGICAL ENDOCRINOLOGY				37	3			278	282				10.1080/09513590.2020.1858780					DEC 2020		Article	MAR 4 2021	2021	AimsThe aim of this prospective study was to investigate the effects of vitamin D on the expression and activity of beta-catenin, as the key molecule of the Wnt/beta-catenin signaling pathway, in endometriosis women.Materials and methodsThirty four infertile women with stage III or IV endometriosis were randomly divided to two groups. The control group received the routine treatment and the treat…									3
J	Kodarahmian, Mahshad; Amidi, Fardin; Moini, Ashraf; Kashani, Ladan; Nashtaei, Maryam Shabani; Pazhohan, Azar; Bahramrezai, Mojdeh; Berenjian, Samaneh; Sobhani, Aligholi				moini, Ashraf/AAR-4071-2020; Farajzadeh, Mir Ali/ABF-9644-2020; Nashtaei, Maryam Shabani/AAL-4823-2021	Farajzadeh, Mir Ali/0000-0003-3746-0011; Nashtaei, Maryam Shabani/0000-0002-7726-3680; sobhani, aligholi/0000-0002-7175-1827			The modulating effects of Resveratrol on the expression of MMP-2 and MMP-9 in endometriosis women: a randomized exploratory trial								GYNECOLOGICAL ENDOCRINOLOGY				35	8			719	726				10.1080/09513590.2019.1576612							Article	AUG 3 2019	2019	Endometriosis is an inflammatory disease; the hallmark of inflammation is over-activation of matrix metalloproteinases (MMPs). The regulatory effects of Resveratrol on MMPs were formerly depicted in other cell lines. This study aimed at investigating the effects of Resveratrol on expression of MMP-2 and -9 in endometriosis patients. This trial was carried out on endometriosis patients (n=34) who …									14
J	Pingarron, Carmen; de Lafuente, Pilar; Ierullo, Antonio Maria; Poyo Torcal, Silvia; Maroto Diaz, Carlos Javier; Palacios, Santiago								Ospemifene in clinical practice for vulvo-vaginal atrophy: results at 3 months of follow-up of use								GYNECOLOGICAL ENDOCRINOLOGY				37	6			562	566				10.1080/09513590.2020.1853695					DEC 2020		Article	JUN 3 2021	2021	ObjectiveTo assess the effect of ospemifene 60 mg/day in vulvovaginal atrophy (VVA) in postmenopausal women under conditions of routine clinical practice after 3 months of follow-up.MethodsThe AYSEX study is a Spanish observational, prospective, and unicentric study in which 5 gynecologists recruited postmenopausal women with VVA in routine clinical practice treated with ospemifene 60 mg/day as a…									4
J	Aydin, Turgut; Kalem, Muberra Namli; Bakirarar, Batuhan; Aygun, Elif Ganime; Kalem, Ziya				Bakirarar, Batuhan/ACX-5602-2022				Comparing the success rate of natural cycle and modified natural cycle protocols for frozen-thawed embryo transfer								GYNECOLOGICAL ENDOCRINOLOGY													10.1080/09513590.2022.2128747					SEP 2022		Article; Early Access		2022	Objective: The aim of the present study is to compare the effects of Natural Cycle and modified Natural Cycle protocols for frozen-thawed embryo transfer on clinical pregnancy rate and live birth rate. Methods: This prospective randomized controlled trial comprised 145 patients scheduled for frozen-thawed embryo transfer and was conducted at a university hospital between 2019 and 2021. The Natura…									0
J	Taghizadeh, Shiva; Izadi, Azimeh; Shirazi, Shabnam; Parizad, Marziyeh; Gargari, Bahram Pourghassem								The effect of coenzyme Q10 supplementation on inflammatory and endothelial dysfunction markers in overweight/obese polycystic ovary syndrome patients								GYNECOLOGICAL ENDOCRINOLOGY				37	1			26	30				10.1080/09513590.2020.1779689					JUN 2020		Article	JAN 2 2021	2021	Background:This study aimed at determining the effects of coenzyme Q10 (CoQ10) supplementation on the inflammatory and endothelial dysfunction indices among overweight and obese women with polycystic ovary syndrome (PCOS). Methods:This randomized double-blind, placebo-controlled clinical trial was performed among overweight and obese women diagnosed with PCOS. Forty three PCOS women were randomly…									7
J	Han, Minjung; Chang, Jooyoung; Choi, Seulggie; Cho, Yoosun; Lee, Gyeongsil; Park, Sang Min								Association of tibolone and dementia risk: a cohort study using Korean claims data								GYNECOLOGICAL ENDOCRINOLOGY				37	6			567	571				10.1080/09513590.2020.1843624					NOV 2020		Article	JUN 3 2021	2021	ObjectiveFew studies have examined whether tibolone (TIB), a type of hormone replacement therapy widely used in Asia and Europe, affects dementia risk in postmenopausal women. Our study aims to investigate the association of TIB and dementia risk in Korean women aged 50-80 years.MethodsA population-based longitudinal study was conducted using the Korean National Health Insurance Service claims da…									4
J	Menichini, Daniela; Facchinetti, Fabio				Menichini, Daniela/AAF-7960-2020	Menichini, Daniela/0000-0002-8531-7124			Effects of vitamin D supplementation in women with polycystic ovary syndrome: a review								GYNECOLOGICAL ENDOCRINOLOGY				36	1			1	5				10.1080/09513590.2019.1625881					JUN 2019		Review	JAN 2 2020	2020	Increasing evidence supports the contribution of vitamin D deficiency (VDD) in metabolic disturbances among women with polycystic ovary syndrome (PCOS). This review aims to assess the associations between vitamin D levels and metabolic/endocrine dysregulations and to determine the effects of vitamin D supplementation on glucose metabolism, insulin sensitivity, lipid profile, and hormones function…									20
J	Lee, Kai Wei; Tan, Siow Foon; Omar, Azahadi; Nasir, Nazrila Hairizan; Ching, Siew Mooi; Mohd Noor, Mohd Khairi; Masdor, Noor Azreen; Lee, Yeow Siong; Noordin, Salmah; Mohamed, Hazlin				Lee, Kai Wei/AAG-8792-2019; Lee, Kai Wei/GXG-3329-2022; MASDOR, NOOR AZREEN/ABB-9111-2021	Lee, Kai Wei/0000-0001-9737-8066; Lee, Kai Wei/0000-0001-9737-8066;			Effectiveness of system-based intervention in reducing incidence of type 2 diabetes and to improve the postnatal metabolic profiles in women with gestational diabetes mellitus A: randomized controlled study								GYNECOLOGICAL ENDOCRINOLOGY				38	1			55	62				10.1080/09513590.2021.1988561					OCT 2021		Article	JAN 2 2022	2022	Aim The objective of this study was to determine the effectiveness of system-based intervention in reducing the incidence of diabetes and to improve the postnatal metabolic profiles among women with gestational diabetes mellitus (GDM). Materials and methods For women in the intervention arm (n = 130), they received one session of individualized health education at 36 gestational weeks, a booklet …									1
J	Wang, Ya-Ping; Ma, Di; Cheng, Xiao-Tong; Zhang, Si-Jia; Xue, Wei; Deng, Yan; Wang, Yan-Fang; Sun, Ai-Jun								Comparison Of Cimicifuga foetida extract and different hormone therapies regarding in causing breast pain in early postmenopausal women								GYNECOLOGICAL ENDOCRINOLOGY				35	2			160	164				10.1080/09513590.2018.1505845							Article	FEB 1 2019	2019	This study aimed to compare the influence between Cimicifuga foetida extract and different hormone therapies on breast pain in early postmenopausal women. A prospective, randomized, controlled clinical trial was conducted among 96 early postmenopausal women. Participants were randomly assigned to three groups: group A received 1 mg/day estradiol valerate plus 4 mg/day medroxyprogesterone acetate …									3
J	Mehdizadehkashi, Abolfazl; Rokhgireh, Samaneh; Tahermanesh, Kobra; Eslahi, Neda; Minaeian, Sara; Samimi, Mansooreh				Tahermanesh, Kobra/T-7087-2017	Tahermanesh, Kobra/0000-0003-2969-3085			The effect of vitamin D supplementation on clinical symptoms and metabolic profiles in patients with endometriosis								GYNECOLOGICAL ENDOCRINOLOGY				37	7			640	645				10.1080/09513590.2021.1878138					JAN 2021		Article	JUL 3 2021	2021	BackgroundTo our knowledge, data on the effects of vitamin D supplementation on clinical symptoms and metabolic profiles in patients with endometriosis are limited. This study was conducted to determine the effects of vitamin D supplementation on clinical symptoms and metabolic profiles in patients with endometriosis.MethodsThe current randomized, double-blind, placebo-controlled trial was conduc…									5
J	Unanyan, Ara; Pivazyan, Laura; Krylova, Ekaterina; Eskin, Andrey; Zakaryan, Araksya; Sarkisova, Antonina; Ishchenko, Anatoly					Pivazyan, Laura/0000-0002-6844-3321; Zakaryan, Araksya/0000-0003-0919-465X; Ishchenko, Anatoliy/0000-0001-5733-953X; Krylova, Ekaterina/0000-0002-0220-0474			Effectiveness of inositol, metformin and their combination in women with PCOS undergoing assisted reproduction: systematic review and meta-analysis								GYNECOLOGICAL ENDOCRINOLOGY													10.1080/09513590.2022.2136160					OCT 2022		Review; Early Access		2022	Objective Our study aims to compare the effect of metformin, inositol and their combinations on the efficiency in improving outcomes of assisted reproductive technologies in women with PCOS. Data sources PubMed, The Cochrane Library, ClinicalTrials.gov, Embase, MEDLINE. The search was performed on studies published before November 14, 2021, to identify articles evaluating the effectiveness of tre…									0
J	Pingarron Santofimia, Carmen; Lafuente Gonzalez, Pilar; Guitierrez Velez, Maria del Carmen; Aguilar, Virginia Calvente; Torcal, Silvia Poyo; Sanchez, Pablo Terol; Palacios, Santiago								Long-term use of ospemifene in clinical practice for vulvo-vaginal atrophy: end results at 12 months of follow-up								GYNECOLOGICAL ENDOCRINOLOGY				38	7			577	582				10.1080/09513590.2022.2083103					JUN 2022		Article	JUL 3 2022	2022	Objective To assess the improvement in vulvovaginal atrophy (VVA) of postmenopausal women treated with oral ospemifene 60 mg/day under conditions of routine clinical practice after 12 months of follow-up. Methods The AYSEX study is a Spanish observational, prospective, and unicentric study in which five gynecologists recruited postmenopausal women with VVA in routine clinical practice treated wit…									0
J	Menichini, Daniela; Ughetti, Claudia; Monari, Francesca; Di Vinci, Pier Luigi; Neri, Isabella; Facchinetti, Fabio					Di Vinci, Pierluigi/0000-0002-6348-882X; Menichini, Daniela/0000-0002-8531-7124			Nutraceuticals and polycystic ovary syndrome: a systematic review of the literature								GYNECOLOGICAL ENDOCRINOLOGY				38	8			623	631				10.1080/09513590.2022.2089106					JUN 2022		Review	AUG 3 2022	2022	Background This study proposes a review of nutraceuticals used in the treatment of typical symptoms of Polycystic Ovary Syndrome (PCOS). The aim is to provide a classification of the most widely used nutraceutical supplements identifying the most effective nutraceuticals on glucose and insulin metabolism, the androgenic hormone profile, fertility, ovulatory capacity, inflammation, and oxidative s…									1
J	Chen, Jian-Shu; Mou, Yu-ping; Li, Cai-e; Li, Yin-ning; Yu, Jing								Effects of hormone replacement therapy on left ventricular diastolic function in postmenopausal women: a systematic review and meta-analysis								GYNECOLOGICAL ENDOCRINOLOGY				37	4			300	306				10.1080/09513590.2020.1822800					SEP 2020		Review	APR 3 2021	2021	Background Postmenopausal women tend to experience significant changes in left ventricular diastolic function (LVDF). However, there are conflicting reports about LVDF between postmenopausal women on hormone replacement therapy (HRT) and those not on HRT. This meta-analysis is to evaluate the effects of HRT on LVDF in postmenopausal women. Methods We conducted a systemic review of randomized cont…									1
J	Bi, Beilei; Jiang, Yi; Shi, Yin; Ruan, Fan								Bazedoxifene plus conjugated estrogens improve menopausal symptoms in postmenopausal women: a systematic review and meta-analysis								GYNECOLOGICAL ENDOCRINOLOGY				38	10			813	821				10.1080/09513590.2022.2117294					AUG 2022		Review	OCT 3 2022	2022	Our aim is to evaluate the efficacy of bazedoxifene (BZA) plus conjugated estrogens (CE) on menopausal symptoms in postmenopausal women. A series of databases including PubMed, EMBASE, Medline, Web of science, China national knowledge internet and Wanfang database up to 31 October 2021 were searched, and randomized controlled trials (RCTs) of BZA/CE for menopausal symptoms were included. Seven RC…									0
J	Rajasekaran, Keerthana; Malhotra, Neena; Mahey, Reeta; Khadgawat, Rajesh; Kalaivani, Mani								Myoinositol versus metformin pretreatment in GnRH-antagonist cycle for women with PCOS undergoing IVF: a double-blinded randomized controlled study								GYNECOLOGICAL ENDOCRINOLOGY				38	2			140	147				10.1080/09513590.2021.1981282					SEP 2021		Article	FEB 1 2022	2022	Objective To study the effects of myoinositol (Myo) in comparison to metformin (Met), in reducing the risk of OHSS and improving ART outcome in PCOS women undergoing IVF. Design Double-blinded randomized controlled trial (CTRI/2018/05/014196). Setting ART Clinic, AIIMS, New Delhi patients: 102 infertile PCOS women undergoing IVF cycles were enrolled after evaluating for eligibility and allotted a…									1
J	Prabhakar, Priyanka; Mahey, Reeta; Gupta, Monica; Khadgawat, Rajesh; Kachhawa, Garima; Sharma, Jai Bhagwan; Vanamail, Perumal; Kumari, Rajesh; Bhatla, Neerja								Impact of myoinositol with metformin and myoinositol alone in infertile PCOS women undergoing ovulation induction cycles-randomized controlled trial								GYNECOLOGICAL ENDOCRINOLOGY				37	4			332	336				10.1080/09513590.2020.1810657					SEP 2020		Article	APR 3 2021	2021	Purpose To evaluate the benefits of myoinositol plus metformin versus myoinositol alone in infertile polycystic ovarian syndrome (PCOS) women undergoing ovulation induction cycles. Materials and methods Total 116 infertile PCOS women were randomized: Group I (n = 57): metformin (1500 mg) plus myoinositol (4 g) per day; Group II (n=59): myoinositol 4 g per day. Subjects were advised to try for spo…									4
J	Pingarron, Carmen; Lafuente, Pilar; Poyo Torcal, Silvia; Lopez Verdu, Helena; Martinez Garcia, Maria Sol; Palacios, Santiago								Vaginal health, endometrial thickness and changes in bone markers in postmenopausal women after 6 months of treatment with ospemifene in real clinical practice								GYNECOLOGICAL ENDOCRINOLOGY				38	1			78	82				10.1080/09513590.2021.1970740					AUG 2021		Article	JAN 2 2022	2022	Objective To assess vaginal health, endometrial thickness, and changes in bone markers in postmenopausal women with vulvovaginal atrophy (VVA) treated with 60 mg/day of ospemifene under routine clinical practice. Methods The AYSEX study is a Spanish observational and prospective study performed in one center in which 5 gynecologists recruited postmenopausal women with VVA in routine clinical prac…									2
J	Agrawal, Anisha; Mahey, Reeta; Kachhawa, Garima; Khadgawat, Rajesh; Vanamail, Perumal; Kriplani, Alka								Comparison of metformin plus myoinositol vs metformin alone in PCOS women undergoing ovulation induction cycles: randomized controlled trial								GYNECOLOGICAL ENDOCRINOLOGY				35	6			511	514				10.1080/09513590.2018.1549656							Article	JUN 3 2019	2019	The present study was planned to evaluate the benefit of synergetic effect of Metformin plus Myo-inositol versus Metformin alone in infertile polycystic ovarian syndrome (PCOS) women undergoing ovulation induction. One hundred and twenty infertile PCOS women were randomized: Group I (n = 60) received Metformin (500 mg) plus Myoinositol(600 mg) three times a day; Group II received Metformin 500 mg…									19
J	Zamaniyan, Marzieh; Peyvandi, Sepideh; Gorji, Hassan Heidaryan; Moradi, Siavash; Jamal, Jaefar; Aghmashhadi, Fatemeh Yahya Poor; Mohammadi, Mohammad Hossein				Zamaniyan, Marzieh/F-3997-2017	Zamaniyan, Marzieh/0000-0001-8984-5592			Effect of platelet-rich plasma on pregnancy outcomes in infertile women with recurrent implantation failure: a randomized controlled trial								GYNECOLOGICAL ENDOCRINOLOGY				37	2			141	145				10.1080/09513590.2020.1756247					APR 2020		Article	FEB 1 2021	2021	Aim: Recurrent implantation failure is an important issue in Assisted reproduction and despite various treatments that have been described before, there is no agreement on which is the best option. Methods: This study was directed to assess the efficacy of autologous platelet-rich plasma (PRP) on pregnancy rate in recurrent implantation failure. Between 2016 and 2019, a total of 98 women who unsu…									16
J	Ott, Johannes; Egarter, Christian; Aguilera, Alex					Ott, Johannes/0000-0002-2761-5262			Dydrogesterone after 60 years: a glance at the safety profile								GYNECOLOGICAL ENDOCRINOLOGY				38	4			279	287				10.1080/09513590.2021.2016692					DEC 2021		Article	APR 3 2022	2022	Objective To provide an evidence-based safety and tolerability overview of dydrogesterone under various progesterone-deficient conditions as a commemoration of its role in managing women's reproductive health over the past 60 years. Methods To identify relevant publications, we used a semi-systematic approach, which included performing a structured search through the PubMed and Cochrane central d…									1
[truncated: 13 more columns]
