# Supplementary material for: Clinical trial registration and CONSORT adherence in obstetrics and gynecology journals: a cross-sectional analysis of Chinese- and English-language publications
Source: PeerJ. 2026 Apr 21;14:e21140. doi: 10.7717/peerj.21140 (PMC13108464; doi:10.7717/peerj.21140)
Supplement: Supplemental Information 1 [file peerj-14-21140-s001.zip › Raw data-updated/RCT-English journals/Original data/37.xls]

## Sheet: savedrecs
Publication Type	Authors	Book Authors	Group Authors	Book Group Authors	Researcher Ids	ORCIDs	Book Editors	Author - Arabic	Article Title	Article Title - SciELO	Article Title - SciELO	Article Title - Chinese	Article Title - Russian	Patent Number	Patent Assignee	Source Title - Arabic	Source Title	Source Title - Korean	Book Series Title	Book Series Subtitle	Volume	Issue	Special Issue	Meeting Abstract	Start Page	End Page	Article Number	Version	Version History	DOI	Book DOI	License Name	License URI	License Description	Early Access Date	Supplement	Document Type	Publication Date	Publication Year	Abstract	Abstract - Foreign	Abstract - English Transliteration	Abstract - Foreign	Abstract - Korean	Conference Title	Conference Date	Conference Sponsor	Conference Location	Times Cited, WoS Core
J	Ayala, Nina K.; Rouse, Dwight J.					Ayala, Nina K./0000-0001-8737-407X			Assessment and Interpretation of Small or Underpowered Randomized Clinical Trials								CLINICAL OBSTETRICS AND GYNECOLOGY				65	2			252	259				10.1097/GRF.0000000000000696							Article	JUN 2022	2022	The randomized controlled trial has long been recognized as the gold standard of research designs. As small or underpowered trials have become increasingly common in obstetrics and gynecology, it is essential to appraise the trial design and results with a critical eye and understand the limitations of these trials including the potential for selection bias, inability to discriminate uncommon out…									0
J	Oyarzabal, Esteban A.; Seuferling, Barbara; Babbar, Shaweta; Lawton-O'Boyle, Shannon; Babbar, Shilpa					Oyarzabal, Esteban/0000-0003-2024-243X			Mind-Body Techniques in Pregnancy and Postpartum								CLINICAL OBSTETRICS AND GYNECOLOGY				64	3			683	703				10.1097/GRF.0000000000000641							Article	SEP 2021	2021	Maternal stress can perturb physiology and psychiatric health leading to adverse outcomes. This review investigates the effectiveness of several mind-body therapies-namely biofeedback, progressive muscle relaxation, guided imagery, tai chi, and yoga-as interventions in reducing maternal stress and other pregnancy-related conditions. Through randomized trials, these techniques have shown promising…									3
J	Ayoub, Hadeal; McDonald, Megan E.					McDonald, Megan/0000-0003-0256-5358			Maintenance Therapy in the Primary Treatment of Epithelial Ovarian Cancer								CLINICAL OBSTETRICS AND GYNECOLOGY				63	1			80	85				10.1097/GRF.0000000000000514							Article	MAR 2020	2020	Despite aggressive upfront treatment with a combination of surgery and chemotherapy, most women with advanced epithelial malignancy will experience disease recurrence. The goal of treatment in the recurrent setting shifts away from a curative approach towards palliation of symptoms. In an attempt to delay time to first recurrence, the concept of maintenance chemotherapy emerged. This paper review…									0
J	Bruno, Ann M.; Blue, Nathan R.								Challenges in Interpreting Obstetrics and Gynecology Literature								CLINICAL OBSTETRICS AND GYNECOLOGY				65	2			225	235				10.1097/GRF.0000000000000707							Article	JUN 2022	2022	The field of obstetrics and gynecology is constantly replenished with the newest research findings. In an era of rapidly available study publications, there are a number of challenges to interpreting the obstetrics and gynecology literature. Common pitfalls include the over reliance on the dichotomized P-value, lack of transparency, bias in study reporting, limitations of resources, absence of st…									1
J	Hamm, Rebecca F.; Moniz, Michelle H.								From Research to Practice in OBGYN: How to Critically Interpret Studies in Implementation								CLINICAL OBSTETRICS AND GYNECOLOGY				65	2			277	289				10.1097/GRF.0000000000000706							Article	JUN 2022	2022	There is a growing body of research that addresses implementation-focused questions within obstetrics and gynecology. With this document, we provide clinicians with the necessary tools to critically read and interpret literature evaluating an implementation endeavor. We describe the process of implementation research, as well as common study designs and outcomes. Furthermore, we detail pitfalls i…									0
J	Shetty, Sarah L. Pachtman; Fogarty, Sarah				Fogarty, Sarah/AAF-4737-2020	Fogarty, Sarah/0000-0002-6358-5873			Massage During Pregnancy and Postpartum								CLINICAL OBSTETRICS AND GYNECOLOGY				64	3			648	660				10.1097/GRF.0000000000000638							Article	SEP 2021	2021	Massage is systematic touch and manipulation of the soft tissues of the body that is increasingly being used as an adjunctive therapy for stress relief and to promote relaxation and wellbeing during pregnancy and as an alternative to pharmacologic or invasive forms of analgesia during labor. Literature to support the use of massage in pregnancy and labor is limited; however, evidence to support i…									1
J	Marnach, Mary L.; Casey, Petra M.								Laser Therapy for Recalcitrant Vulvar Lichen Sclerosus: A Review of the Literature								CLINICAL OBSTETRICS AND GYNECOLOGY				65	4			768	774				10.1097/GRF.0000000000000700							Review	DEC 2022	2022	Vulvar lichen sclerosus (LS) is a chronic vulvar dermatosis potentially impacting quality of life and sexual function. While most women with LS respond to topical corticosteroids and/or calcineurin inhibitors, some require additional therapy. Systemic therapies have been used successfully in oral and vulvovaginal lichen planus with minimal data in the setting of LS. Likewise, while vaginal laser …									0
J	Gnade, Colette; Mcdonald, Megan E.					McDonald, Megan/0000-0003-0256-5358			Maintenance Therapy in the Treatment of Recurrent Epithelial Ovarian Cancer								CLINICAL OBSTETRICS AND GYNECOLOGY				63	1			86	91				10.1097/GRF.0000000000000500							Article	MAR 2020	2020	A diagnosis of recurrent epithelial ovarian cancer carries with it a very poor prognosis despite aggressive chemotherapy with or without secondary surgical cytoreduction. Recently, maintenance treatment after second-line chemotherapy has gained momentum given promising results of antiangiogenics and PARP inhibitors used in this setting. When used appropriately, these agents may provide a meaningf…									0
J	Cohen, Megan A.; Kapp, Nathalie; Edelman, Alison					Edelman, Alison/0000-0001-5040-7288			Abortion Care Beyond 13 Weeks' Gestation: A Global Perspective								CLINICAL OBSTETRICS AND GYNECOLOGY				64	3			460	474				10.1097/GRF.0000000000000631							Article	SEP 2021	2021	The majority of abortions are performed early in pregnancy, but later abortion accounts for a large proportion of abortion-related morbidity and mortality. People who need this care are often the most vulnerable-the poor, the young, those who experience violence, and those with significant health issues. In settings with access to safe care, studies demonstrate significant declines in abortion-re…									1
J	Atkins, Kristin L.; Fogarty, Sarah; Feigel, Melissa L.				Fogarty, Sarah/AAF-4737-2020	Fogarty, Sarah/0000-0002-6358-5873			Acupressure and Acupuncture Use in the Peripartum Period								CLINICAL OBSTETRICS AND GYNECOLOGY				64	3			558	571				10.1097/GRF.0000000000000636							Article	SEP 2021	2021	Acupuncture is the procedure of inserting fine needles into specific points on the body for therapeutic purposes. Acupuncture and its derivatives (acupressure, moxibustion, electroacupuncture, and transcutaneous electric nerve stimulation on acupoints) are a popular treatment choice in the peripartum period (32 wk' gestation to 14 d postdelivery). There is substantial research evidence supporting…									0
[truncated: 13 more columns]
