# Supplementary material for: Clinical trial registration and CONSORT adherence in obstetrics and gynecology journals: a cross-sectional analysis of Chinese- and English-language publications
Source: PeerJ. 2026 Apr 21;14:e21140. doi: 10.7717/peerj.21140 (PMC13108464; doi:10.7717/peerj.21140)
Supplement: Supplemental Information 1 [file peerj-14-21140-s001.zip › Raw data-updated/RCT-English journals/Original data/38.xls]

## Sheet: savedrecs
Publication Type	Authors	Book Authors	Group Authors	Book Group Authors	Researcher Ids	ORCIDs	Book Editors	Author - Arabic	Article Title	Article Title - SciELO	Article Title - SciELO	Article Title - Chinese	Article Title - Russian	Patent Number	Patent Assignee	Source Title - Arabic	Source Title	Source Title - Korean	Book Series Title	Book Series Subtitle	Volume	Issue	Special Issue	Meeting Abstract	Start Page	End Page	Article Number	Version	Version History	DOI	Book DOI	License Name	License URI	License Description	Early Access Date	Supplement	Document Type	Publication Date	Publication Year	Abstract	Abstract - Foreign	Abstract - English Transliteration	Abstract - Foreign	Abstract - Korean	Conference Title	Conference Date	Conference Sponsor	Conference Location	Times Cited, WoS Core
J	Constant, Deborah; Endler, Margit; Grossman, Daniel; Petro, Gregory; Patel, Malika					Constant, Deborah/0000-0002-7176-9963			Immediate versus delayed insertion of the copper intrauterine device after medical abortion at 17-20 gestational weeks: a randomised controlled trial								BMJ SEXUAL & REPRODUCTIVE HEALTH				48	1			28	34				10.1136/bmjsrh-2020-200932					FEB 2021		Article	JAN 2022	2022	Introduction This trial reports on use of the copper intrauterine device (IUD) after immediate compared with delayed insertion following medical abortion at 17-20 gestational weeks (GW).Methods This randomised controlled trial was conducted at one tertiary hospital and five community healthcare centres in Cape Town, South Africa. Eligible consenting women were randomised to immediate (within 24 h…									1
J	Sze, Yik Yan; Berendes, Sima; Russel, Sophie; Bellam, Laura; Smith, Chris; Cameron, Sharon; Free, Caroline J.					Berendes, Sima/0000-0001-7000-868X; Smith, Chris/0000-0001-9238-3202; Cameron, Sharon/0000-0002-1168-2276			A systematic review of randomised controlled trials of the effects of digital health interventions on postpartum contraception use								BMJ SEXUAL & REPRODUCTIVE HEALTH													10.1136/bmjsrh-2022-201468					OCT 2022		Review; Early Access		2022	Background Digital health interventions (DHI) have been used to enhance the uptake of postpartum contraception and reduce unmet contraception needs. We conducted a systematic review of the effectiveness of DHI on postpartum contraceptive use and repeated pregnancy. Method We searched MEDLINE, Embase, Global Health, CINAHL and Cochrane CENTRAL (January 1990-July 2020). Randomised controlled trials…									0
J	Iwarsson, Karin Emtell; Larsson, Elin C.; Bizjak, Isabella; Envall, Niklas; Kallner, Helena Kopp; Gemzell-Danielsson, Kristina				Envall, Niklas/ABF-7650-2020; Larsson, Elin/AAQ-5596-2020	Envall, Niklas/0000-0003-2813-7642; Larsson, Elin C./0000-0002-5189-808X; Kopp Kallner, Helena/0000-0001-7184-9165; Emtell Iwarsson, Karin/0000-0003-3659-2637			Long-acting reversible contraception and satisfaction with structured contraceptive counselling among non-migrant, foreign-born migrant and second-generation migrant women: evidence from a cluster randomised controlled trial (the LOWE trial) in Sweden								BMJ SEXUAL & REPRODUCTIVE HEALTH				48	2			128	136				10.1136/bmjsrh-2021-201265					JAN 2022		Article	APR 2022	2022	Objective This trial aimed to evaluate effects of structured contraceptive counselling among non-migrants, foreign-born migrants and second-generation migrants.Methods A cluster randomised controlled trial was conducted in 2017-2019 at abortion, youth and maternal health clinics in Stockholm, Sweden (the LOWE trial). Patients were eligible if they were 18 years or older, could understand Swedish …									2
J	Panichyawat, Nalinee; Mongkornthong, Theethat; Wongwananuruk, Thanyarat; Sirimai, Korakot								10% lidocaine spray for pain control during intrauterine device insertion: a randomised, double-blind, placebo-controlled trial								BMJ SEXUAL & REPRODUCTIVE HEALTH				47	3			159	165				10.1136/bmjsrh-2020-200670							Article	JUL 2021	2021	Background Various medications have been investigated for their efficacy in pain reduction during intrauterine device (IUD) insertion, but there is currently no standard recommendation. This study aimed to investigate the efficacy of 10% lidocaine spray in reducing pain during copper-containing intrauterine device (Cu-IUD) insertion.Methods This study was a randomised, double-blind, placebo-contr…									1
J	Sackeim, Maryl Goldberg; Lee, Soo Young; Newton, Sara; Lauderdale, Diane; Gilliam, Melissa					Sackeim, Maryl/0000-0002-3988-8161			Effect of a narrative intervention on individual-level abortion stigma: a randomised controlled trial								BMJ SEXUAL & REPRODUCTIVE HEALTH				48	1			47	53				10.1136/bmjsrh-2021-201055					JUN 2021		Article	JAN 2022	2022	Objective To evaluate the effect of a narrative intervention on individual-level abortion stigma in patients undergoing abortion. Study design This randomised controlled trial examined individual-level abortion stigma and psychological distress among patients undergoing outpatient abortion. Patients were randomised to a narrative intervention verus usual care. The intervention consisted of viewin…									0
J	[Anonymous]								FSRH Guideline (February 2021) Progestogen-only Implant (Revision due by February 2026)								BMJ SEXUAL & REPRODUCTIVE HEALTH				47	SUPPL_1			1	62				10.1136/bmjsrh-2021-CHC						1	Article	FEB 2021	2021										1
J	Lambert, Tashima; Truong, Tracy; Gray, Beverly					Gray, Beverly/0000-0002-2254-4127			Pain perception with cervical tenaculum placement during intrauterine device insertion: a randomised controlled trial								BMJ SEXUAL & REPRODUCTIVE HEALTH				46	2			126	131				10.1136/bmjsrh-2019-200376							Article	APR 2020	2020	Introduction 'Slow' and 'cough' techniques for tenaculum placement are commonly used. This trial sought to determine if one method of placement resulted in less pain for patients.Methods This study was a randomised controlled trial of patients presenting for intrauterine device placement. Sixty-six participants were randomised to tenaculum placement via the 'slow' method (closure of tenaculum ove…									2
J	Schmidt-Hansen, Mia; Lord, Jonathan; Hawkins, James; Cameron, Sharon; Pandey, Anuja; Hasler, Elise; Regan, Fiona					Schmidt-Hansen, Mia/0000-0002-4503-6870			Anti-D prophylaxis for rhesus D (RhD)-negative women having an abortion of a pregnancy up to 13(+6) weeks' gestation: a systematic review and new NICE consensus guidelines								BMJ SEXUAL & REPRODUCTIVE HEALTH				47	2			84	89				10.1136/bmjsrh-2019-200536							Review	APR 2021	2021	Background In order to develop the 2019 National Institute for Health and Care Excellence (NICE) national guideline on abortion care for the National Health Service1 we undertook a systematic review comparing anti-D prophylaxis to no prophylaxis in rhesus D (RhD)-negative women undergoing medical or surgical abortion of pregnancy at <= 13(+6) weeks' gestationMethods We searched Embase, Medline an…									0
J	Chan, Michelle C.; Gill, Roopan Kaur; Kim, Caron Rahn					Chan, Michelle/0000-0002-4671-1487			Rhesus isoimmunisation in unsensitised RhD-negative individuals seeking abortion at less than 12 weeks' gestation: a systematic review								BMJ SEXUAL & REPRODUCTIVE HEALTH				48	3			163	168				10.1136/bmjsrh-2021-201225					NOV 2021		Review	JUL 2022	2022	Aim The aim of this review was to systematically review the outcome of routine anti-D administration among unsensitised rhesus (RhD)-negative individuals who have an abortion. This review is registered with Prospero. Methods A search for all published and ongoing studies, without restrictions on language or publication status, was performed using the following databases from their inception: EBM …									0
J	Paris, Amy E.; Vragovic, Olivera; Sonalkar, Sarita; Finneseth, Molly; Borgatta, Lynn								Mifepristone and misoprostol compared to osmotic dilators for cervical preparation prior to surgical abortion at 15-18 weeks' gestation: a randomised controlled non-inferiority trial								BMJ SEXUAL & REPRODUCTIVE HEALTH				46	1			67	72				10.1136/bmjsrh-2019-200367							Article	JAN 2020	2020	Objective Cervical preparation is recommended prior to second-trimester surgical abortion. Osmotic dilators are an effective means to prepare the cervix, but require an additional procedure and may cause discomfort. We compared cervical preparation with mifepristone and misoprostol to preparation with osmotic dilators.Study design A randomised, controlled, non-inferiority trial was performed to c…									2
J	Cardoso, Lauren F.; Clark, Cari Jo; Rivers, Kelsey; Ferguson, Gemma; Shrestha, Binita; Gupta, Jhumka				Clark, Cari Jo/P-1856-2018	Clark, Cari Jo/0000-0002-9959-5221			Menstrual restriction prevalence and association with intimate partner violence among Nepali women								BMJ SEXUAL & REPRODUCTIVE HEALTH				45	1			38	43				10.1136/bmjsrh-2017-101908							Article	JAN 2019	2019	Introduction Emerging research has linked women's sanitation and menstrual hygiene experiences with increased vulnerability to violence outside the home. Few studies, however, have investigated the relationship between menstruation and violence perpetrated by family members. This type of violence may be linked specifically to restrictions placed on women during menstruation, which are common in s…									13
J	Hannaford, Philip C.; Ti, Angeline; Chipato, Tsungai; Curtis, Kathryn M.					Ti, Angeline/0000-0003-0503-2119; Hannaford, Philip/0000-0002-2588-1006			Copper intrauterine device use and HIV acquisition in women: a systematic review								BMJ SEXUAL & REPRODUCTIVE HEALTH				46	1			17	25				10.1136/bmjsrh-2019-200512							Review	JAN 2020	2020	Objectives To review systematically copper intrauterine device (Cu-IUD) use and HIV acquisition in women.Methods We searched Pubmed, Embase and the Cochrane Library between database inception and 26 June 2019 for longitudinal studies comparing incident HIV infection among women using an unspecified IUD or Cu-IUD compared with non-hormonal or no contraceptive users, or hormonal contraceptive users…									4
J	Schmidt-Hansen, Mia; Lohr, Patricia A.; Cameron, Sharon; Hasler, Elise					Schmidt-Hansen, Mia/0000-0002-4503-6870; Lohr, Patricia/0000-0003-1862-5730			Surgical or medical abortion of pregnancies between 13(+0) and 23(+6) weeks' gestation? A systematic review and new NICE national guidelines								BMJ SEXUAL & REPRODUCTIVE HEALTH				47	3								10.1136/bmjsrh-2019-200460							Review	JUL 2021	2021	Background Abortion in the second trimester may be performed surgically or medically. The objective of this systematic review was to examine the effectiveness, safety and acceptability/satisfaction of surgical compared with medical abortion of pregnancy between 13(+0) and 23(+6) weeks' gestation for a new national guideline. Methods We searched Embase, Medline and the Cochrane Library on 4 March …									1
J	Lundin, Cecilia; Wikman, Anna; Bixo, Marie; Gemzell-Danielsson, Kristina; Poromaa, Inger Sundstrom					Bixo, Marie/0000-0002-4988-1967			Towards individualised contraceptive counselling: clinical and reproductive factors associated with self-reported hormonal contraceptive-induced adverse mood symptoms								BMJ SEXUAL & REPRODUCTIVE HEALTH				47	3								10.1136/bmjsrh-2020-200658							Article	JUL 2021	2021	Objective The study aim was to establish which demographic, clinical, reproductive and psychiatric factors are associated with self-reported hormonal contraceptive (HC)-induced adverse mood symptoms. Study design We compiled baseline data from two Swedish studies: one cross-sectional study on combined oral contraceptive (COC)-induced adverse mood symptoms (n=118) and one randomised controlled tri…									3
J	Curtis, Kathryn M.; Hannaford, Philip C.; Rodriguez, Maria Isabel; Chipato, Tsungai; Steyn, Petrus S.; Kiarie, James N.					Rodriguez, Maria Isabel/0000-0002-3127-2581; kiarie, james/0000-0003-4180-7858; Hannaford, Philip/0000-0002-2588-1006			Hormonal contraception and HIV acquisition among women: an updated systematic review								BMJ SEXUAL & REPRODUCTIVE HEALTH				46	1			8	16				10.1136/bmjsrh-2019-200509							Review	JAN 2020	2020	Objective To update a 2016 systematic review on hormonal contraception use and HIV acquisition.Methods We searched Pubmed and Embase between 15 January 2016 and 26 June 2019 for longitudinal studies comparing incident HIV infection among women using a hormonal contraceptive method and either non-users or users of another specific hormonal contraceptive method. We extracted information from newly …									12
J	Schmidt-Hansen, Mia; Lord, Jonathan; Hasler, Elise; Cameron, Sharon					Schmidt-Hansen, Mia/0000-0002-4503-6870			Simultaneous compared to interval administration of mifepristone and misoprostol for medical abortion up to 10(+0) weeks' gestation: a systematic review with meta-analyses								BMJ SEXUAL & REPRODUCTIVE HEALTH				46	4			270	278				10.1136/bmjsrh-2019-200448							Review	OCT 2020	2020	Background Medical abortion with mifepristone and misoprostol usually involves an interval of 36-48 hours between administering these drugs; however, it is possible that the clinical efficacy at early gestations may be maintained when the drugs are taken simultaneously. The objective of this systematic review was to determine the safety and effectiveness of simultaneous compared with interval adm…									3
J	Rezel-Potts, Emma; Free, Caroline; Syred, Jonathan; Baraitser, Paula					Free, Caroline/0000-0003-1711-0006; Rezel-Potts, Emma/0000-0003-2986-792X			Expanding choice through online contraception: a theory of change to inform service development and evaluation								BMJ SEXUAL & REPRODUCTIVE HEALTH				46	2			108	115				10.1136/bmjsrh-2018-200297							Article	APR 2020	2020	Background This study presents the theory of change underpinning an intervention to provide online contraceptive care in an inner London area with high rates of unplanned pregnancy. It aims to suggest attributes of an effective service and to identify key questions for its evaluation.Methods Thematic analysis of an online sexual and reproductive health programme funding application and 21 semi-st…									4
J	Cavallaro, Francesca L.; Benova, Lenka; Owolabi, Onikepe O.; Ali, Moazzam					Ali, Moazzam/0000-0001-6949-8976			A systematic review of the effectiveness of counselling strategies for modern contraceptive methods: what works and what doesn't?								BMJ SEXUAL & REPRODUCTIVE HEALTH				46	4			254	269				10.1136/bmjsrh-2019-200377							Review	OCT 2020	2020	Aim The aim of this systematic review was to synthesise the evidence on the comparative effectiveness of different counselling strategies for modern contraception on contraceptive behaviour and satisfaction, and to examine their advantages and disadvantages.Methods Six electronic databases (Medline, Embase, Global Health, Popline, CINAHL Plus, and Cochrane Library) were searched to identify publi…									33
[truncated: 13 more columns]
