# Supplementary material for: Clinical trial registration and CONSORT adherence in obstetrics and gynecology journals: a cross-sectional analysis of Chinese- and English-language publications
Source: PeerJ. 2026 Apr 21;14:e21140. doi: 10.7717/peerj.21140 (PMC13108464; doi:10.7717/peerj.21140)
Supplement: Supplemental Information 1 [file peerj-14-21140-s001.zip › Raw data-updated/RCT-English journals/Original data/39.xls]

## Sheet: savedrecs
Publication Type	Authors	Book Authors	Group Authors	Book Group Authors	Researcher Ids	ORCIDs	Book Editors	Author - Arabic	Article Title	Article Title - SciELO	Article Title - SciELO	Article Title - Chinese	Article Title - Russian	Patent Number	Patent Assignee	Source Title - Arabic	Source Title	Source Title - Korean	Book Series Title	Book Series Subtitle	Volume	Issue	Special Issue	Meeting Abstract	Start Page	End Page	Article Number	Version	Version History	DOI	Book DOI	License Name	License URI	License Description	Early Access Date	Supplement	Document Type	Publication Date	Publication Year	Abstract	Abstract - Foreign	Abstract - English Transliteration	Abstract - Foreign	Abstract - Korean	Conference Title	Conference Date	Conference Sponsor	Conference Location	Times Cited, WoS Core
J	Frawley, Natasha; Jones, Richard; Pearce, Dora; Vollenhoven, Beverley					Frawley, Natasha/0000-0002-2876-3005; Vollenhoven, Beverley/0000-0002-8756-3994			The effect of intraperitoneal ropivacaine on post-operative pain and recovery after diagnostic laparoscopy and hysterosocopy: A randomised double-blind placebo-controlled trial								AUSTRALIAN & NEW ZEALAND JOURNAL OF OBSTETRICS & GYNAECOLOGY				62	1			118	124				10.1111/ajo.13439					OCT 2021		Article	FEB 2022	2022	Background Intraperitoneal local anaesthetic has shown benefit in operative laparoscopy; however, no randomised controlled trial has been reported with patients having diagnostic laparoscopy. Aims To determine the effect of intraperitoneal ropivacaine on post-operative analgesic requirements, pain, nausea scores and recovery following gynaecological diagnostic laparoscopy and hysteroscopy. Materi…									0
J	Fox, R.; Kitt, J.; Cairns, A.; Mollison, J.; Burchert, H.; Kenworthy, Y.; Mccourt, A.; Suriano, K.; Lewandowski, A.; Mackillop, L.; Tucker, K.; Mcmanus, R.; Leeson, P.								Short Term Postpartum Blood Pressure Management and Long-Term Blood Pressure Control: A Randomised Controlled Trial								AUSTRALIAN & NEW ZEALAND JOURNAL OF OBSTETRICS & GYNAECOLOGY				61		SI		58	59										1	Meeting Abstract	MAY 2021	2021										0
J	Wong, C.; Goh, A.; Merkur, H.								Comparison of Surgical Outcomes Using Gyrus PK and LigaSure in Total Laparoscopic Hysterectomy: A Randomised Controlled Trial								AUSTRALIAN & NEW ZEALAND JOURNAL OF OBSTETRICS & GYNAECOLOGY				59		SI	1100-1110	102	102										1	Meeting Abstract	OCT 2019	2019										0
J	Sherrell, H.; Clifton, V.; Kumar, S.				Clifton, Vicki/AAV-2749-2021	Clifton, Vicki/0000-0002-4892-6748			Predicting Intrapartum Fetal Compromise at Term Using the Cerebroplacental Ratio and Placental Growth Factor (PROMISE) Study: A Randomised Controlled Trial								AUSTRALIAN & NEW ZEALAND JOURNAL OF OBSTETRICS & GYNAECOLOGY				59		SI	1150-1200	104	104										1	Meeting Abstract	OCT 2019	2019										0
J	Smith, V.; Warty, R.; Kashyap, R.; Neil, P.; Vollenhoven, B.; Wallace, E.								A Pilot Randomized Control Trial to Evaluate the Use of Virtual Reality to Reduce Pain During External Cephalic Version								AUSTRALIAN & NEW ZEALAND JOURNAL OF OBSTETRICS & GYNAECOLOGY				59		SI		24	24										1	Meeting Abstract	OCT 2019	2019										0
J	Agresta, Franca; Fois, Romano; Garrett, Claire; Rozen, Genia; Polyakov, Alex				polyakov, alex/GQP-2966-2022; polyakov, alex/AAV-1180-2021	polyakov, alex/0000-0002-4535-1854; Rozen, Genia/0000-0003-1210-1645			Is it possible to apply trial outcomes to a real-world population? A novel approach to External Validity Analysis								AUSTRALIAN & NEW ZEALAND JOURNAL OF OBSTETRICS & GYNAECOLOGY				60	2			284	289				10.1111/ajo.13090							Article	APR 2020	2020	Background Translation of findings from randomised controlled trials (RCT), the foundation of evidence-based medicine, into clinical practice requires an understanding of relationships between patient characteristics, treatment practices and outcomes. We propose a novel technique, External Validity Analysis (EVA), to evaluate applicability of findings from a large RCT, comparing baseline characte…									0
J	Wong, Clare; Goh, Amy; Merkur, Harry					Wong, Clare/0000-0003-2972-8567			Comparison of surgical outcomes using Gyrus PKS (TM) vs LigaSure (TM) in total laparoscopic hysterectomy: A randomised controlled trial								AUSTRALIAN & NEW ZEALAND JOURNAL OF OBSTETRICS & GYNAECOLOGY				60	5			790	796				10.1111/ajo.13217					JUL 2020		Article	OCT 2020	2020	Background Advanced vessel sealing devices are widely used in laparoscopic surgery. However, there remains a lack of adequately powered trials comparing laparoscopic advanced vessel sealing devices in the clinical setting, especially in gynaecology. Aims This single-blinded randomised controlled trial aims to compare the surgical outcomes of total laparoscopic hysterectomy (TLH) using either the …									0
J	Sandeford, Jonathan; Nippita, Tanya; Bhuta, Tushar; Patterson, Jillian; Morris, Jonathan; Seeho, Sean					Patterson, Jillian/0000-0002-9888-9818			Protocol for probiotic therapy vs placebo for preterm prelabour rupture of membranes to prolong pregnancy duration (Pro-PPROM) trial								AUSTRALIAN & NEW ZEALAND JOURNAL OF OBSTETRICS & GYNAECOLOGY				61	2			E12	E17				10.1111/ajo.13313					JAN 2021		Article	APR 2021	2021	Background Preterm prelabour rupture of membranes (PPROM) is a common preterm birth antecedent. Preterm infants experience increased adverse newborn outcome risks. Infection is a risk factor for early birth in PPROM. Current management is antibiotic therapy, antenatal corticosteroids and to plan delivery at 37 weeks gestation. The microbiota and probiotics are potentially protective and may impro…									0
J	Mooney, Samantha S.; Gill, Gurjot Kaur; Readman, Emma								Virtual clinics in gynaecology - Can we shorten the wait? A randomised controlled trial implementing a novel care pathway for postmenopausal bleeding								AUSTRALIAN & NEW ZEALAND JOURNAL OF OBSTETRICS & GYNAECOLOGY				62	5			732	739				10.1111/ajo.13573					JUN 2022		Article	OCT 2022	2022	Background Postmenopausal bleeding (PMB), a common symptom of endometrial cancer, necessitates prompt clinical and sonographic assessment, often followed by hysteroscopy. Unfortunately, due to traditional gynaecology outpatient clinic paradigms, unnecessary patient-clinician encounters are common and may lead to delays in diagnosis. Aim The aim was to assess a novel clinic model for the managemen…									0
J	East, Christine E.; Davey, Mary-Ann; Kamlin, C. Omar F.; Davis, Peter G.; Sheehan, Penelope M.; Kane, Stefan C.; Brennecke, Shaun P.		Flamingo Study Grp		Brennecke, Shaun/AFV-3919-2022; East, Christine/H-4938-2013	Brennecke, Shaun/0000-0003-3070-6971; East, Christine/0000-0002-1196-8426			The addition of fetal scalp blood lactate measurement as an adjunct to cardiotocography to reduce caesarean sections during labour: The Flamingo randomised controlled trial								AUSTRALIAN & NEW ZEALAND JOURNAL OF OBSTETRICS & GYNAECOLOGY				61	5			684	692				10.1111/ajo.13327					MAR 2021		Article	OCT 2021	2021	Background Fetal scalp blood sampling for lactate measurement (FBSLM) is sometimes used to assist in identification of the need for expedited birth in the presence of an abnormal cardiotocograph (CTG). However, there is no randomised controlled trial evidence to support this.Aim To determine whether adding FBSLM reduces the risk of birth by emergency caesarean section in labours complicated by an…									2
J	McHugh, Lisa; Binks, Michael; Ware, Robert S.; Snelling, Tom; Nelson, Sandra; Nelson, Jane; Dunbar, Melissa; Mulholland, E. Kim; Andrews, Ross M.				Snelling, Tom/Y-2162-2019; McHugh, Lisa/AAU-1439-2021; Ware, Robert/B-2024-2014	Snelling, Tom/0000-0003-4670-0638; McHugh, Lisa/0000-0001-8580-9551; Ware, Robert/0000-0002-6129-6736			Birth outcomes in Aboriginal mother-infant pairs from the Northern Territory, Australia, who received 23-valent polysaccharide pneumococcal vaccination during pregnancy, 2006-2011: The PneuMum randomised controlled trial								AUSTRALIAN & NEW ZEALAND JOURNAL OF OBSTETRICS & GYNAECOLOGY				60	1			82	87				10.1111/ajo.13002							Article	FEB 2020	2020	Background Pregnant women and infants <6 months old have a high baseline risk for pneumococcal disease compared to the general population, particularly among Indigenous populations living in poverty and low-resource settings. Efficacy trials of pneumococcal vaccination in pregnancy examining adverse birth outcomes are lacking.Aims We report adverse birth events as secondary outcomes from the 'Pne…									1
J	Fernando, Shavi; Wallace, Euan Morrison; Rombauts, Luk; White, Nikki; Hong, Jennifer; Vollenhoven, Beverley; Lolatgis, Nicholas; Hope, Nicole; Wong, Melissa; Lawrence, Mark; Lawrence, Anthony; Russell, Chris; Leong, Kenneth; Thomas, Philip; Costa, Fabricio da Silva				Wallace, Euan M/K-6774-2015	Wallace, Euan M/0000-0002-4506-5233; Vollenhoven, Beverley/0000-0002-8756-3994; Rombauts, Luk/0000-0003-2656-2792; da Silva Costa, Fabricio/0000-0002-0765-7780			The effect of melatonin on ultrasound markers of follicular development: A double-blind placebo-controlled randomised trial								AUSTRALIAN & NEW ZEALAND JOURNAL OF OBSTETRICS & GYNAECOLOGY				60	1			141	148				10.1111/ajo.13074					OCT 2019		Article	FEB 2020	2020	Background Melatonin is a potent oxygen scavenger and is capable of altering blood flow in various vascular beds. Aims We aimed to determine the effect of melatonin on ovarian vascular indices during ovarian stimulation for in vitro fertilisation (IVF). Materials and Methods This is a pilot double-blind placebo-controlled randomised trial. Sixty-nine women (mean age 35.8 +/- 4.3 years) undergoing…									0
J	Zen, Monica; Haider, Rabbia; Simmons, David; Peek, Michael; Nolan, Christopher J.; Padmanabhan, Suja; Jesudason, Shilpa; Alahakoon, Thushari, I; Cheung, Ngai Wah; Lee, Vincent W.				Nolan, Christopher J/B-2026-2008; Peek, Michael/D-5991-2016	Nolan, Christopher J/0000-0002-6964-3819; Peek, Michael/0000-0001-6055-5129; Simmons, David/0000-0003-0560-0761			Aspirin for the prevention of pre-eclampsia in women with pre-existing diabetes: Systematic review								AUSTRALIAN & NEW ZEALAND JOURNAL OF OBSTETRICS & GYNAECOLOGY				62	1			12	21				10.1111/ajo.13460					NOV 2021		Review	FEB 2022	2022	Background There is a lack of evidence for pre-eclampsia prophylaxis with aspirin in women with pre-existing diabetes mellitus (DM). Aims To examine the evidence for aspirin in pre-eclampsia prophylaxis in women with pre-existing DM. Material and Methods An electronic search using Ovid MEDLINE, Embase, CinicalTrials.gov and the Cochrane CENTRAL register of controlled trials through to February 20…									0
J	MacDonald, Evelyn Jane; Geller, Stacie; Sibanda, Nokuthaba; Stevenson, Kendall; Denmead, Lorna; Adcock, Anna; Cram, Fiona; Hibma, Merilyn; Sykes, Peter; Lawton, Bev					Cram, Fiona/0000-0002-6047-8853; Hibma, Merilyn/0000-0002-7918-613X; Adcock, Anna/0000-0002-9837-3061; Geller, Stacie/0000-0002-7557-7184; Stevenson, Kendall/0000-0003-0955-9014			Reaching under-screened/never-screened indigenous peoples with human papilloma virus self-testing: A community-based cluster randomised controlled trial								AUSTRALIAN & NEW ZEALAND JOURNAL OF OBSTETRICS & GYNAECOLOGY				61	1			135	141				10.1111/ajo.13285					DEC 2020		Article	FEB 2021	2021	Background: Indigenous women in the high-income countries of Canada, Australia, New Zealand and USA, have a higher incidence and mortality from cervical cancer than non-Indigenous women. Increasing cervical screening coverage could ultimately decrease cervical cancer disparities.Aims: To increase cervical screening for under-screened/never-screened Maori women.Materials and Methods: This study wa…									7
J	Paul, Ryan; Murugesh, Carissa; Chepulis, Lynne; Tamatea, Jade; Wolmarans, Louise				tamatea, jade/AAT-8230-2021; Tamatea, Jade/ABD-4810-2020	Tamatea, Jade/0000-0002-4144-4316			Should antenatal corticosteroids be considered in women with gestational diabetes before planned late gestation caesarean section								AUSTRALIAN & NEW ZEALAND JOURNAL OF OBSTETRICS & GYNAECOLOGY				59	3			463	466				10.1111/ajo.12963							Article	JUN 2019	2019	Babies born to mothers with gestational diabetes mellitus (GDM) are at a greater risk of developing respiratory complications and hypoglycaemia than those born to mothers without diabetes. However, there is currently insufficient evidence as to whether these risks are altered by antenatal corticosteroids after 37 weeks gestation. This retrospective study suggests that antenatal corticosteroids pr…									6
J	Li, Heidi Z.; Boyle, Jacqueline A.; Harrison, Cheryce L.					harrison, cheryce/0000-0002-3154-4946			Preventing postpartum weight retention following antenatal lifestyle intervention: One year postpartum follow up of the Healthy Lifestyles in Pregnancy (HeLP-her) randomised controlled trial								AUSTRALIAN & NEW ZEALAND JOURNAL OF OBSTETRICS & GYNAECOLOGY				62	2			319	322				10.1111/ajo.13463					DEC 2021		Article	APR 2022	2022	Antenatal lifestyle interventions optimise gestational weight gain, yet longer-term efficacy on postpartum weight retention is unclear. Overall, 228 pregnant women <15 weeks gestation were randomised to intervention (four behavioural self-management sessions) or control (generic health information). Median weight retention at 12 months postpartum was significantly reduced in the intervention with…									0
J	Farnaghi, Soheil; Braniff, Kathleen					Braniff, Kathleen/0000-0002-6342-5925; Farnaghi, Soheil/0000-0002-1055-968X			Survey of Raspberry Leaf Tea in pregnancy								AUSTRALIAN & NEW ZEALAND JOURNAL OF OBSTETRICS & GYNAECOLOGY				62	4			506	510				10.1111/ajo.13496					FEB 2022		Article	AUG 2022	2022	Background Raspberry leaf tea (RLT) is a traditional herb purported to help with many pregnancy-related outcomes including reducing the duration of labour. No experimental data exist to support these claims. Aims This study aims to determine how common use and knowledge of RLT are during pregnancy. It also aims to explore whether it would be possible to recruit women for a trial of raspberry leaf…									0
J	Rudland, Victoria L.; Price, Sarah A. L.; Hughes, Ruth; Barrett, Helen L.; Lagstrom, Janet; Porter, Cynthia; Britten, Fiona L.; Glastras, Sarah; Fulcher, Ian; Wein, Peter; Simmons, David; McIntyre, H. David; Callaway, Leonie				Barrett, Helen L/C-7488-2011; Glastras, Sarah J./AAL-2541-2020; McIntyre, Harold D/F-1888-2010; Wein, Peter/AAS-4888-2020	Barrett, Helen L/0000-0001-7141-2086; Glastras, Sarah J./0000-0002-9317-1348; McIntyre, Harold D/0000-0001-8819-5794; Callaway, Leonie/0000-0002-0137-9935; Porter, Cynthia/0000-0001-9362-0767			ADIPS 2020 guideline for pre-existing diabetes and pregnancy								AUSTRALIAN & NEW ZEALAND JOURNAL OF OBSTETRICS & GYNAECOLOGY				60	6			E18	E52				10.1111/ajo.13265					NOV 2020		Article	DEC 2020	2020	This is the full version of the Australasian Diabetes in Pregnancy Society (ADIPS) 2020 guideline for pre-existing diabetes and pregnancy. The guideline encompasses the management of women with pre-existing type 1 diabetes and type 2 diabetes in relation to pregnancy, including preconception, antepartum, intrapartum and postpartum care. The management of women with monogenic diabetes or cystic fi…									14
J	Truong, Alice; Ellett, Lenore; Hicks, Lauren; Pell, Gabrielle; Walker, Susan P.					Truong, Alice/0000-0001-7111-4708			Multimedia in improving informed consent for caesarean section: A randomised controlled trial								AUSTRALIAN & NEW ZEALAND JOURNAL OF OBSTETRICS & GYNAECOLOGY				60	5			683	689				10.1111/ajo.13124					JAN 2020		Article	OCT 2020	2020	Background Multimedia modules have been used as an adjunct to improve patient knowledge and recall for various elective surgical procedures, but have been incompletely evaluated in patients undergoing caesarean section. Aims To compare the use of a supplementary multimedia module with written information in improving the informed consent process prior to elective caesarean section. Materials and …									2
J	Chaboyer, Wendy; Ellwood, David; Thalib, Lukman; Kumar, Sailesh; Mahomed, Kassam; Kang, Evelyn; Gillespie, Brigid M.				Ellwood, David Alan/GNW-4485-2022; Kumar, Sailesh/M-3207-2014	Ellwood, David Alan/0000-0003-4512-6443; Kumar, Sailesh/0000-0003-0832-4811; Thalib, Lukman/0000-0002-1211-6495; Kang, Evelyn/0000-0001-8253-1638; Gillespie, Brigid/0000-0003-3186-5691; Chaboyer, Wendy/0000-0001-9528-7814			Incidence and predictors of surgical site infection in women who are obese and give birth by elective caesarean section: A secondary analysis								AUSTRALIAN & NEW ZEALAND JOURNAL OF OBSTETRICS & GYNAECOLOGY				62	2			234	240				10.1111/ajo.13428					SEP 2021		Article	APR 2022	2022	Background Surgical site infection (SSI) after a caesarean section is of concern (CS) is of concern to both clinicians and women themselves. Aims The aim of this study is to identify the cumulative incidence and predictors of SSI in women who are obese and give birth by elective CS. Materials and Methods The method used was planned secondary analysis of data from women with a pre-pregnancy body m…									0
J	Mooney, Samantha S.; Grover, Sonia R.					Grover, Sonia R/0000-0001-5183-2892			The persistent pelvic pain study: Factors that influence outcomes in women referred to a public hospital with chronic pelvic pain - A study protocol								AUSTRALIAN & NEW ZEALAND JOURNAL OF OBSTETRICS & GYNAECOLOGY				61	2			E6	E11				10.1111/ajo.13289					JAN 2021		Article	APR 2021	2021	Background Persistent pelvic pain affects between 10-20% of women with a significant impact on their physical and mental health, sexual relationships, families and society. Estimates of the cost to women and the community is over $9 billion/annum. Although endometriosis is considered a leading cause of pelvic pain, no symptoms reliably allow the identification of those with and without endometrio…									1
J	Bolnga, John W.; Mola, Glen D. L.; Totona, Catherine; Ao, Paula; Lufele, Elvin; Laman, Moses					Bolnga, John/0000-0003-1214-9817; Laman, Moses/0000-0003-0964-805X; Mola, Glen/0000-0002-9500-7234			Safety and efficacy of an oral misoprostol standard-dose regimen vs a low-dose regimen for induction of labour in Papua New Guinean women: An open-label randomised controlled trial								AUSTRALIAN & NEW ZEALAND JOURNAL OF OBSTETRICS & GYNAECOLOGY				61	4			554	562				10.1111/ajo.13331					MAR 2021		Article	AUG 2021	2021	Background Oral misoprostol is widely used for induction of labour (IOL) in developing countries because of its many advantages. However, limited data exist concerning its safety and efficacy when lower doses are used.Aim To determine the safety and efficacy of a low-dose oral misoprostol regimen (commencing at 12 mu g) compared to a standard-dose regimen (commencing at 25 mu g) in Papua New Guin…									1
J	O'Brien, Cecelia M.; Louise, Jennie; Deussen, Andrea; Dodd, Jodie M.				Dodd, Jodie/Y-6849-2019	Dodd, Jodie/0000-0002-6363-4874			In overweight and obese women, fetal ultrasound biometry accurately predicts newborn measures								AUSTRALIAN & NEW ZEALAND JOURNAL OF OBSTETRICS & GYNAECOLOGY				60	1			101	107				10.1111/ajo.13025					JUL 2019		Article	FEB 2020	2020	Introduction The aim of this study was to evaluate the association between fetal ultrasound and newborn biometry and adiposity measures in the setting of maternal obesity. Material and Methods The study population involved 845 overweight or obese pregnant women, who participated in the Standard Care Group of the LIMIT randomised trial (ACTRN12607000161426, 9/03/2007). At 36 weeks gestation, fetal…									4
J	Tan, Peng Chiong; Othman, Aida; Win, Sandar Tin; Hong, Jesrine Gek Shan; Elias, Nurezwana; Omar, Siti Zawiah				Hong, Jesrine/AAE-1642-2021; Tan, Peng Chiong/B-9917-2010	Hong, Jesrine/0000-0001-8585-2357; Tan, Peng Chiong/0000-0001-8713-6581			Induction of labour from 39 weeks in low-risk multiparas with ripe cervixes: A randomised controlled trial								AUSTRALIAN & NEW ZEALAND JOURNAL OF OBSTETRICS & GYNAECOLOGY				61	6			882	890				10.1111/ajo.13377					JUN 2021		Article	DEC 2021	2021	Background Induction of labour (IOL) in low-risk nulliparas at 39 weeks reduces caesarean delivery. Multiparas with ripe cervixes typically have vaginal delivery within eight hours. Delivery at night and weekend are associated with higher maternal and neonatal mortality.Aims To evaluate IOL in full-term multiparas with ripe cervixes to achieve delivery at normal working hours and improve maternal…									1
J	Farrell, Rhonda				Farrell, Rhonda/AAW-6489-2020				Is peritonectomy and hyperthermic intraperitoneal chemotherapy a new standard of treatment for advanced epithelial ovarian cancer?								AUSTRALIAN & NEW ZEALAND JOURNAL OF OBSTETRICS & GYNAECOLOGY				59	3			335	340				10.1111/ajo.12953							Review	JUN 2019	2019	Ovarian cancer is the leading cause of death due to gynaecological malignancy with a five-year relative survival of only 20-30% for Australian women with stage 3 and 4 disease. Most cases present with spread of cancer cells outside the pelvis to the peritoneal surfaces of the abdomen and associated viscera. Efforts to improve survival from advanced disease have therefore led to more extensive cyt…									5
J	Heinz-Partington, Sean; Costa, Walter; Martins, Wellington P.; Condous, George				Martins, Wellington/B-1284-2008	Martins, Wellington/0000-0002-7593-5607			Conservative vs radical bowel surgery for endometriosis: A systematic analysis of complications								AUSTRALIAN & NEW ZEALAND JOURNAL OF OBSTETRICS & GYNAECOLOGY				61	2			169	176				10.1111/ajo.13311					FEB 2021		Review	APR 2021	2021	Background: Endometriosis of the bowel can be associated with significant morbidity. Surgery to remove it carries risks. Options include conservative shaving or discoid resection and more radical segmental bowel resection.Aims: To determine if more conservative shaving or discoid bowel resection is associated with fewer risks than more radical segmental resection.Material and Methods: This study …									2
J	Tremellen, Kelton; Pacella-Ince, Leanne				Tremellen, Kelton/A-2390-2010	Tremellen, Kelton/0000-0001-5575-6049			An audit of clinical outcomes following ovarian administration of platelet-rich plasma (PRP) in women with severe diminished ovarian reserve								AUSTRALIAN & NEW ZEALAND JOURNAL OF OBSTETRICS & GYNAECOLOGY				62	5			767	772				10.1111/ajo.13578					JUN 2022		Article	OCT 2022	2022	Background Infertility caused by poor oocyte quality is one of the most difficult areas to manage. While oocyte donation is an effective treatment, for most women it is a treatment of last resort. Ovarian platelet-rich plasma (PRP) treatment is a relatively new adjunct therapy which has been reported to possibly improve oocyte quality and in vitro fertilisation (IVF) treatment outcomes in women w…									0
J	Sina, Maryam; Cade, Thomas J.; Flack, Jeff; Nolan, Christopher J.; Rajagopal, Rohit; Wong, Vincent; Burcher, Linda; Barry, Alison; Gianatti, Emily; McCarthy, Ana; McNamara, Catharine; Mickelson, Marina; Hughes, Ruth; Jones, Tara; Latino, Cathy; McIntyre, David; Price, Sarah; Simmons, David				Price, Sarah/AAX-4858-2020; Nolan, Christopher J/B-2026-2008; McIntyre, Harold D/F-1888-2010	Nolan, Christopher J/0000-0002-6964-3819; McIntyre, Harold D/0000-0001-8819-5794; Latino, Cathy/0000-0001-9183-4657			Antenatal models of care for women with gestational diabetes mellitus: Vignettes from an international meeting								AUSTRALIAN & NEW ZEALAND JOURNAL OF OBSTETRICS & GYNAECOLOGY				60	5			720	728				10.1111/ajo.13144					MAR 2020		Article	OCT 2020	2020	Background Gestational diabetes (GDM) is one of the commonest pregnancy complications and is placing an increasing burden on diabetes and obstetric resources. Aims To describe different antenatal models of care that have developed to address the increasing proportion of pregnancies complicated by GDM. Materials and Methods Narrative review with thematic analysis from 15 volunteer antenatal diabet…									10
J	Homer, Hayden Anthony				Homer, Hayden/K-1517-2014	Homer, Hayden/0000-0002-3104-0449			Preimplantation genetic testing for aneuploidy (PGT-A): The biology, the technology and the clinical outcomes								AUSTRALIAN & NEW ZEALAND JOURNAL OF OBSTETRICS & GYNAECOLOGY				59	2			317	324				10.1111/ajo.12960							Article	APR 2019	2019	Preimplantation genetic testing for aneuploidy (PGT-A) seeks to identify preimplantation embryos with a normal chromosome complement (euploid) during in vitro fertilisation (IVF). By sifting out embryos with abnormal chromosome numbers (aneuploid), PGT-A should theoretically improve pregnancy success. However, earlier versions of PGT-A were ineffective, and in some cases, detrimental, due to biop…									24
J	Mola, Glen D. L.; Unger, Holger W.								Strategies to reduce and maintain low perinatal mortality in resource-poor settings - Findings from a four-decade observational study of birth records from a large public maternity hospital in Papua New Guinea								AUSTRALIAN & NEW ZEALAND JOURNAL OF OBSTETRICS & GYNAECOLOGY				59	3			394	402				10.1111/ajo.12876							Article	JUN 2019	2019	Background In many low- to middle-income countries (LMIC) assisted vaginal birth rates have fallen, while caesarean section (CS) rates have increased, with potentially deleterious consequences for maternal and perinatal mortality. Aims To review birth mode and perinatal mortality in a large LMIC hospital with strict labour management protocols and expertise in vacuum extraction. Materials and Met…									6
J	Black, Kirsten, I; McGeechan, Kevin; Watson, Cathy J.; Lucke, Jayne; Taft, Angela; McNamee, Kathleen; Haas, Marion; Peipert, Jeffrey F.; Mazza, Danielle				Mazza, Danielle/H-4577-2014; Lucke, Jayne/A-5538-2008	Mazza, Danielle/0000-0001-6158-7376; McGeechan, Kevin/0000-0002-9679-9827; Black, Kirsten/0000-0003-0030-2431; Lucke, Jayne/0000-0002-2885-5292; Peipert, Jeffrey/0000-0002-8546-1943; Watson, Cathy/0000-0002-2816-6956			Women's satisfaction with and ongoing use of hormonal long-acting methods compared to the oral contraceptive pill: Findings from an Australian general practice cluster randomised trial (ACCORd)								AUSTRALIAN & NEW ZEALAND JOURNAL OF OBSTETRICS & GYNAECOLOGY				61	3			448	453				10.1111/ajo.13319					FEB 2021		Article	JUN 2021	2021	Background The Australian Contraceptive ChOice pRoject (ACCORd) aimed to assess the impact of a complex general practice intervention on the uptake of long-acting reversible contraceptives (LARC).Aims Using survey data from enrolled women, we aimed to compare the ongoing use and satisfaction of women who chose one of the hormonal LARC methods including the levonorgestrel intrauterine system (LNG-…									1
[truncated: 13 more columns]
