# Supplementary material for: Clinical trial registration and CONSORT adherence in obstetrics and gynecology journals: a cross-sectional analysis of Chinese- and English-language publications
Source: PeerJ. 2026 Apr 21;14:e21140. doi: 10.7717/peerj.21140 (PMC13108464; doi:10.7717/peerj.21140)
Supplement: Supplemental Information 1 [file peerj-14-21140-s001.zip › Raw data-updated/RCT-English journals/Original data/4.xls]

## Sheet: savedrecs
Publication Type	Authors	Book Authors	Group Authors	Book Group Authors	Researcher Ids	ORCIDs	Book Editors	Author - Arabic	Article Title	Article Title - SciELO	Article Title - SciELO	Article Title - Chinese	Article Title - Russian	Patent Number	Patent Assignee	Source Title - Arabic	Source Title	Source Title - Korean	Book Series Title	Book Series Subtitle	Volume	Issue	Special Issue	Meeting Abstract	Start Page	End Page	Article Number	Version	Version History	DOI	Book DOI	License Name	License URI	License Description	Early Access Date	Supplement	Document Type	Publication Date	Publication Year	Abstract	Abstract - Foreign	Abstract - English Transliteration	Abstract - Foreign	Abstract - Korean	Conference Title	Conference Date	Conference Sponsor	Conference Location	Times Cited, WoS Core
J	Mylrea-Foley, B.; Bhide, A.; Mullins, E.; Thornton, J.; Marlow, N.; Stampalija, T.; Napolitano, R.; Lees, C. C.				Bhide, Amar/B-2190-2015; Marlow, Neil/D-2918-2009	Bhide, Amar/0000-0003-2393-7501; Lees, Christoph/0000-0002-2104-5561; stampalija, tamara/0000-0002-9080-3848; Marlow, Neil/0000-0001-5890-2953; Mylrea-Foley, Bronacha/0000-0002-4560-1681; Mullins, Edward/0000-0003-1886-6358; Napolitano, Raffaele/0000-0001-9434-7678			Building consensus: thresholds for delivery in TRUFFLE-2 randomized intervention study								ULTRASOUND IN OBSTETRICS & GYNECOLOGY				56	2			285	+				10.1002/uog.22124							Letter	AUG 2020	2020										6
J	Brik, M.; Fernandez-Buhigas, I; Martin-Arias, A.; Vargas-Terrones, M.; Barakat, R.; Santacruz, B.				Brik, Maia/L-9610-2014				Does exercise during pregnancy impact on maternal weight gain and fetal cardiac function? A randomized controlled trial (vol 53, pg 583, 2019)								ULTRASOUND IN OBSTETRICS & GYNECOLOGY				59	2			279	280				10.1002/uog.24831					DEC 2021		Correction	FEB 2022	2022										0
J	Nyhus, M. O.; Mathew, S.; Salvesen, O.; Salvesen, K. A.; Stafne, S.; Volloyhaug, I.								Re: Effect of preoperative pelvic floor muscle training on pelvic floor muscle contraction and symptomatic and anatomical pelvic organ prolapse after surgery: randomized controlled trial Reply								ULTRASOUND IN OBSTETRICS & GYNECOLOGY				56	1			121	+				10.1002/uog.22114							Letter	JUL 2020	2020										0
J	Townsend, R.; Sileo, F.; Stocker, L.; Kumbay, H.; Healy, P.; Gordijn, S.; Ganzevoort, W.; Beune, I.; Baschat, A.; Kenny, L.; Bloomfield, F.; Daly, M.; Devane, D.; Papageorghiou, A.; Khalil, A.				Ganzevoort, Wessel/AAH-4468-2020; Devane, Declan/B-8357-2008; Kenny, Louise/X-6329-2019; Townsend, Rosemary/AAP-4457-2020; Sileo, Filomena Giulia/AAM-8983-2021; Khall, Asma/AAC-1459-2020	Ganzevoort, Wessel/0000-0002-7243-2115; Devane, Declan/0000-0002-9393-7075; Kenny, Louise/0000-0002-9011-759X; Townsend, Rosemary/0000-0002-3438-7069; Sileo, Filomena Giulia/0000-0001-7380-0576; Khall, Asma/0000-0003-2802-7670; Gordijn, Sanne/0000-0003-3915-8609; Papageorghiou, Aris T./0000-0001-8143-2232			Variation in outcome reporting in randomized controlled trials of interventions for prevention and treatment of fetal growth restriction								ULTRASOUND IN OBSTETRICS & GYNECOLOGY				53	5			598	608				10.1002/uog.20189							Review	MAY 2019	2019	Objective Although fetal growth restriction (FGR) is well known to be associated with adverse outcomes for the mother and offspring, effective interventions for the management of FGR are yet to be established. Trials reporting interventions for the prevention and treatment of FGR may be limited by heterogeneity in the underlying pathophysiology. The aim of this study was to conduct a systematic r…									10
J	Mullins, E.; Evans, D.; Viner, R. M.; O'Brien, P.; Morris, E.					Mullins, Edward/0000-0003-1886-6358			Re: Effect of preoperative pelvic floor muscle training on pelvic floor muscle contraction and symptomatic and anatomical pelvic organ prolapse after surgery: randomized controlled trial Reply								ULTRASOUND IN OBSTETRICS & GYNECOLOGY				56	1			122	+				10.1002/uog.22112							Letter	JUL 2020	2020										0
J	Navaratnam, K.; Alfirevic, Z.					Navaratnam, Kate/0000-0003-0888-1650			Trials and tribulations of meta-analyzing procedure-related risks of amniocentesis and chorionic villus sampling								ULTRASOUND IN OBSTETRICS & GYNECOLOGY				54	4			437	441				10.1002/uog.20351							Editorial Material	OCT 2019	2019										3
J	Townsend, R.; Duffy, J. M. N.; Khalil, A.				Townsend, Rosemary/AAP-4457-2020; Duffy, James M N/N-7580-2013	Townsend, Rosemary/0000-0002-3438-7069; Duffy, James M N/0000-0001-6127-9859; Khalil, Asma/0000-0003-2802-7670			Increasing value and reducing research waste in obstetrics: towards woman-centered research								ULTRASOUND IN OBSTETRICS & GYNECOLOGY				55	2			151	156				10.1002/uog.20294							Editorial Material	FEB 2020	2020										14
J	Vereeck, S.; Neels, H.; Govaerts, J.; Jacquemyn, Y.				Neels, Hedwig/B-9595-2017	Neels, Hedwig/0000-0001-7355-4205; Govaerts, Jolien/0000-0002-1668-676X			Re: Effect of preoperative pelvic floor muscle training on pelvic floor muscle contraction and symptomatic and anatomical pelvic organ prolapse after surgery: randomized controlled trial								ULTRASOUND IN OBSTETRICS & GYNECOLOGY				56	1			120	+				10.1002/uog.22113							Letter	JUL 2020	2020										0
J	Rial-Crestelo, M.; Morales-Rosello, J.; Hernandez-Andrade, E.; Prefumo, F.; Oros, D.; Caffici, D.; Sotiriadis, A.; Zohav, E.; Cruz-Martinez, R.; Parra-Cordero, M.; Lubusky, M.; Kacerovsky, M.; Figueras, F.				Oros, Daniel/B-4581-2008; Prefumo, Federico/F-3837-2015; Kacerovsky, Marian/ABE-3437-2020; SOTIRIADIS, ALEXANDROS/G-3977-2015	Oros, Daniel/0000-0002-8476-9161; Prefumo, Federico/0000-0001-7793-714X; Cruz-Martinez, Rogelio/0000-0001-5999-866X; SOTIRIADIS, ALEXANDROS/0000-0003-0876-5596			Quality assessment of fetal middle cerebral and umbilical artery Doppler images using an objective scale within an international randomized controlled trial								ULTRASOUND IN OBSTETRICS & GYNECOLOGY				56	2			182	186				10.1002/uog.20370					JUN 2020		Article	AUG 2020	2020	Objectives To determine the quality of Doppler images of the fetal middle cerebral artery (MCA) and umbilical artery (UA) using an objective scale, and to determine the reliability of this scale, within a multicenter randomized controlled trial (Revealed versus concealed criteria for placental insufficiency in unselected obstetric population in late pregnancy (Ratio37)). Methods The Ratio37 trial…									2
J	Stirum, E. V. J. Van Limburg; Zegveld, S. J.; Simons, N. E.; De Boer, M. A.; Pajkrt, E.; Mol, B. W. J.; Oudijk, M. A.; Van 't Hooft, J.								Consequences of cervical pessary for subsequent pregnancy: follow-up of randomized clinical trial (ProTWIN)								ULTRASOUND IN OBSTETRICS & GYNECOLOGY				59	6			771	777				10.1002/uog.24821							Article	JUN 2022	2022	Objective To evaluate the effect of cervical pessary, as a strategy to prevent preterm birth (PTB), on the outcome of subsequent pregnancy and maternal quality of life 4 years after the index twin pregnancy. Methods Between 2009 and 2012, the ProTWIN trial randomized women with a multiple pregnancy to pessary use vs standard care for the prevention of PTB. The trial showed no benefit in unselecte…									0
J	Del Forno, S.; Arena, A.; Pellizzone, V.; Lenzi, J.; Raimondo, D.; Cocchi, L.; Paradisi, R.; Youssef, A.; Casadio, P.; Seracchioli, R.				raimondo, diego/AAC-4332-2021; Casadio, Paolo/AAM-4092-2021; Arena, Alessandro/AAB-2659-2019; Arena, Alessandro/GQQ-6538-2022; Del Forno, Simona/AAM-3979-2021; raimondo, diego/AAC-4273-2021; Lenzi, Jacopo/W-4835-2017; Seracchioli, Renato/Q-6101-2016	raimondo, diego/0000-0002-3235-4378; Casadio, Paolo/0000-0001-7706-5580; Arena, Alessandro/0000-0003-0448-3540; Arena, Alessandro/0000-0003-0448-3540; Del Forno, Simona/0000-0002-9786-5814; raimondo, diego/0000-0002-3235-4378; Lenzi, Jacopo/0000-0003-2882-4223; Seracchioli, Renato/0000-0001-7487-1333			Re: Assessment of levator hiatal area using 3D/4D transperineal ultrasound in women with deep infiltrating endometriosis and superficial dyspareunia treated with pelvic floor muscle physiotherapy: randomized controlled trial Reply								ULTRASOUND IN OBSTETRICS & GYNECOLOGY				57	5			850	850				10.1002/uog.23637							Letter	MAY 2021	2021	Linked article: This Correspondence comments on Stern et al. Click to view the article.									0
J	Hirsch, M.; Duffy, J. M. N.; Farquhar, C. M.		Endo Outcomes Int Collaborati			Hirsch, Martin/0000-0002-0192-2803			Re: Assessment of levator hiatal area using 3D/4D transperineal ultrasound in women with deep infiltrating endometriosis and superficial dyspareunia treated with pelvic floor muscle physiotherapy: randomized controlled trial								ULTRASOUND IN OBSTETRICS & GYNECOLOGY				57	5			849	849				10.1002/uog.23636							Letter	MAY 2021	2021	Linked article: This Correspondence comments on Del Forno et al. Click to view the article.									0
J	de Sonnaville, C. M. W.; Hukkelhoven, C. W.; Vlemmix, F.; Groen, H.; Schutte, J. M.; Mol, B. W.; Van Pampus, M. G.				Groen, Henk/B-2163-2013	Groen, Henk/0000-0002-6629-318X; Hukkelhoven, Chantal/0000-0002-0015-1883; van Pampus, Maria/0000-0002-3020-8908; Mol, Ben Willem/0000-0001-8337-550X			Impact of Hypertension and Preeclampsia Intervention Trial At Near Term-I (HYPITAT-I) on obstetric management and outcome in The Netherlands								ULTRASOUND IN OBSTETRICS & GYNECOLOGY				55	1			58	67				10.1002/uog.20417							Article	JAN 2020	2020	Objective The Hypertension and Preeclampsia Intervention Trial At near Term-I (HYPITAT-I) randomized controlled trial showed that, in women with gestational hypertension or mild pre-eclampsia at term, induction of labor, compared with expectant management, was associated with improvedmaternal outcome without compromising neonatal outcome. The aim of the current study was to evaluate the impact of…									11
J	Vaan, M. D. T.; Blel, D.; Bloemenkamp, K. W. M.; Jozwiak, M.; Eikelder, M. L. G.; Leeuw, J. W.; Oudijk, M. A.; Bakker, J. J. H.; Rijnders, R. J. P.; Papatsonis, D. N.; Woiski, M.; Mol, B. W.; Heus, R.				Woiski, Mallory D/L-4763-2015; Woiski, Mallory D/AAN-6632-2021	Woiski, Mallory D/0000-0002-7553-5929; Woiski, Mallory D/0000-0002-7553-5929			Induction of labor with Foley catheter and risk of subsequent preterm birth: follow-up study of two randomized controlled trials (PROBAAT-1 and-2)								ULTRASOUND IN OBSTETRICS & GYNECOLOGY				57	2			292	297				10.1002/uog.23117							Article	FEB 2021	2021	Objective To evaluate the rate of preterm birth (PTB) in a subsequent pregnancy in women who had undergone term induction using a Foley catheter compared with prostaglandins.Methods This was a follow-up study of two large randomized controlled trials (PROBAAT-1 and PROBAAT-2). In the original trials, women with a term singleton pregnancy with the fetus in cephalic presentation and with an indicat…									0
J	Chatzakis, C.; Papatheodorou, S.; Sarafidis, K.; Dinas, K.; Makrydimas, G.; Sotiriadis, A.				Christos, Chatzakis/AAD-1098-2019; SOTIRIADIS, ALEXANDROS/G-3977-2015	Christos, Chatzakis/0000-0002-5895-6887; SOTIRIADIS, ALEXANDROS/0000-0003-0876-5596			Effect on perinatal outcome of prophylactic antibiotics in preterm prelabor rupture of membranes: network meta-analysis of randomized controlled trials								ULTRASOUND IN OBSTETRICS & GYNECOLOGY				55	1			20	31				10.1002/uog.21884					DEC 2019		Article	JAN 2020	2020	Objectives Prophylactic antibiotics are recommended routinely for preterm prelabor rupture of membranes (PPROM), but there is an abundance of potential treatments and a paucity of comparative information. The aims of this network meta-analysis were to compare the efficiency of different antibiotic regimens on perinatal outcomes and to assess the quality of the current evidence. Methods This was a…									12
J	Brik, M.; Fernandez-Buhigas, I.; Martin-Arias, A.; Vargas-Terrones, M.; Barakat, R.; Santacruz, B.				Buhigas, Irene Fernández/AAA-8876-2020; Vargas-Terrones, Marina/S-9523-2019; MARTIN, BELEN BSM SANTACRUZ/E-8078-2018; Brik, Maia/L-9610-2014; Brik, Maia/AAB-1057-2019	Buhigas, Irene Fernández/0000-0003-4354-5273; Vargas-Terrones, Marina/0000-0002-4977-3827; MARTIN, BELEN BSM SANTACRUZ/0000-0003-1817-3092; Brik, Maia/0000-0002-1840-5087			Does exercise during pregnancy impact on maternal weight gain and fetal cardiac function? A randomized controlled trial								ULTRASOUND IN OBSTETRICS & GYNECOLOGY				53	5			583	589				10.1002/uog.20147							Article	MAY 2019	2019	Objective To evaluate the association between physical exercise during pregnancy and maternal gestational weight gain and fetal cardiac function.Methods This was a randomized controlled trial of women with a singleton pregnancy managed from the first trimester at the Hospital de Torrejon, Madrid, between November 2014 and June 2015. Women were randomized to either follow a supervised physical con…									18
J	Fernlund, A.; Jokubkiene, L.; Sladkevicius, P.; Valentin, L.; Sjostrom, K.				Sladkevicius, Povilas/L-8773-2019	Sladkevicius, Povilas/0000-0001-9563-8135			Psychological impact of early miscarriage and client satisfaction with treatment: comparison between expectant management and misoprostol treatment in a randomized controlled trial								ULTRASOUND IN OBSTETRICS & GYNECOLOGY				58	5			757	765				10.1002/uog.23641					OCT 2021		Article	NOV 2021	2021	Objectives To compare the short- and long-term emotional distress (grief, anxiety and depressive symptoms) after early miscarriage and satisfaction with treatment between women randomized to expectant management vs vaginal misoprostol treatment.Methods This was a preplanned analysis of data collected during a randomized controlled trial comparing expectant management with misoprostol treatment in…									1
J	Fernlund, A.; Jokubkiene, L.; Sladkevicius, P.; Valentin, L.				Sladkevicius, Povilas/L-8773-2019	Sladkevicius, Povilas/0000-0001-9563-8135			Reproductive outcome after early miscarriage: comparing vaginal misoprostol treatment with expectant management in a planned secondary analysis of a randomized controlled trial								ULTRASOUND IN OBSTETRICS & GYNECOLOGY				59	1			100	106				10.1002/uog.24769							Article	JAN 2022	2022	Objective To compare the reproductive outcome after early miscarriage between women managed expectantly and those treated with vaginal misoprostol. Methods This study was a planned secondary analysis of data collected prospectively in a randomized controlled trial comparing expectant management with vaginal misoprostol treatment (single dose of 800 mu g) in women with early embryonic or anembryon…									0
J	Andreasen, L. A.; Tabor, A.; Norgaard, L. N.; Ringsted, C.; Sandager, P.; Rosthoj, S.; Tolsgaard, M. G.				Sandager, Puk/HJA-8520-2022; tolsgaard, Martin/AES-2153-2022	Sandager, Puk/0000-0001-7153-7081; tolsgaard, Martin/0000-0001-9197-5564; Norgaard, Lone Nikoline/0000-0002-6511-9796; Rosthoj, Susanne/0000-0002-3619-413X; Andreasen, Lisbeth Anita/0000-0001-7831-2555			Multicenter randomized trial exploring effects of simulation-based ultrasound training on obstetricians' diagnostic accuracy: value for experienced operators								ULTRASOUND IN OBSTETRICS & GYNECOLOGY				55	4			523	529				10.1002/uog.20362							Article	APR 2020	2020	Objective To explore the effects of simulation-based ultrasound training on the accuracy of fetal weight estimation in the third trimester among obstetricians with different levels of clinical experience.Methods This was a multicenter, randomized pre-post-test practical trial conducted between March 2016 and January 2018. Obstetricians with different levels of clinical experience were randomized …									6
J	Wanyonyi, S. Z.; Orwa, J.; Ozelle, H.; Martinez, J.; Atsali, E.; Vinayak, S.; Temmerman, M.; Figueras, F.					Martinez Egea, Judit/0000-0001-9837-3822; Wanyonyi, Sikolia/0000-0001-6160-8720			Routine third-trimester ultrasound for the detection of small-for-gestational age in low-risk pregnancies (ROTTUS study): randomized controlled trial								ULTRASOUND IN OBSTETRICS & GYNECOLOGY				57	6			910	916				10.1002/uog.23618							Article	JUN 2021	2021	Objective To compare the proportion of small-for-gestational-age (SGA) infants detected by routine thirdtrimester ultrasound vs those detected by selective ultrasound based on serial symphysis-fundus height (SFH) measurements (standard care) in low-risk pregnancy.Methods This was an open-label randomized controlled trial conducted at a hospital in Kenya between May 2018 and February 2020. Low-ris…									0
J	Kemper, J., I; Li, W.; Goni, S.; Flanagan, M.; Weeks, A.; Alfirevic, Z.; Bracken, H.; Mundle, S.; Goonewardene, M.; Ten Eikelder, M.; Bloemenkamp, K.; Rengerink, K. O.; Kruit, H.; Mol, B. W.; Palmer, K. R.				Li, Wentao/AAF-6647-2019	Li, Wentao/0000-0001-8980-0909; Weeks, Andrew/0000-0002-1909-337X			Foley catheter vs oral misoprostol for induction of labor: individual participant data meta-analysis								ULTRASOUND IN OBSTETRICS & GYNECOLOGY				57	2			215	223				10.1002/uog.23563							Article	FEB 2021	2021	Objective To compare the effectiveness and safety of Foley catheter and oral misoprostol for induction of labor (IOL).Methods The Cochrane Review on Mechanical Methods for Induction of Labour and Ovid MEDLINE, EMBASE via Ovid, Ovid Emcare, CINAHI , Plus, ClinicalTrials.gov and Scopus, from inception to April 2019, were searched for randomized controlled trials (RCTs) comparing Foley catheter to o…									5
J	Del Forno, S.; Arena, A.; Pellizzone, V.; Lenzi, J.; Raimondo, D.; Cocchi, L.; Paradisi, R.; Youssef, A.; Casadio, P.; Seracchioli, R.				Del Forno, Simona/AAM-3979-2021; raimondo, diego/AAC-4273-2021; Arena, Alessandro/AAB-2659-2019; Arena, Alessandro/GQQ-6538-2022; raimondo, diego/AAC-4332-2021; Casadio, Paolo/AAM-4092-2021; Lenzi, Jacopo/W-4835-2017; Seracchioli, Renato/Q-6101-2016	Del Forno, Simona/0000-0002-9786-5814; raimondo, diego/0000-0002-3235-4378; Arena, Alessandro/0000-0003-0448-3540; Arena, Alessandro/0000-0003-0448-3540; raimondo, diego/0000-0002-3235-4378; Casadio, Paolo/0000-0001-7706-5580; Lenzi, Jacopo/0000-0003-2882-4223; Youssef, Aly/0000-0002-9322-2184; Seracchioli, Renato/0000-0001-7487-1333			Assessment of levator hiatal area using 3D/4D transperineal ultrasound in women with deep infiltrating endometriosis and superficial dyspareunia treated with pelvic floor muscle physiotherapy: randomized controlled trial								ULTRASOUND IN OBSTETRICS & GYNECOLOGY				57	5			726	732				10.1002/uog.23590							Article	MAY 2021	2021	Objectives Deep infiltrating endometriosis (DIE) is associated with chronic pelvic pain, dyspareunia and pelvic floor muscle hypertonia. The primary aim of this study was to evaluate the effect of pelvic floor physiotherapy (PFP) on the area of levator ani hiatus during Valsalva maneuver, assessed using transperineal ultrasound, in women with DIE suffering from superficial dyspareunia.Methods Thi…									5
J	Sotiriadis, A.; Petousis, S.; Thilaganathan, B.; Figueras, F.; Martins, W. P.; Odibo, A. O.; Dinas, K.; Hyett, J.				Martins, Wellington/B-1284-2008; SOTIRIADIS, ALEXANDROS/G-3977-2015	Martins, Wellington/0000-0002-7593-5607; Thilaganathan, Basky/0000-0002-5531-4301; SOTIRIADIS, ALEXANDROS/0000-0003-0876-5596			Maternal and perinatal outcomes after elective induction of labor at 39 weeks in uncomplicated singleton pregnancy: a meta-analysis								ULTRASOUND IN OBSTETRICS & GYNECOLOGY				53	1			26	+				10.1002/uog.20140							Article	JAN 2019	2019	Objective The rate of maternal and perinatal complications increases after 39weeks' gestation in both unselected and complicated pregnancies. The aim of this study was to synthesize quantitatively the available evidence on the effect of elective induction of labor at 39 weeks on the risk of Cesarean section, and on maternal and perinatal outcomes.Methods PubMed, US Registry of Clinical Trials, SC…									32
J	Rennert, K. N.; Breuking, S. H.; Schuit, E.; Bekker, M. N.; Woiski, M.; De Boer, M. A.; Sueters, M.; Scheepers, H. C. J.; Franssen, M. T. M.; Pajkrt, E.; Mol, B. W. J.; Kok, M.; Hermans, F. J. R.				Woiski, Mallory D/AAN-6632-2021; Woiski, Mallory D/L-4763-2015	Woiski, Mallory D/0000-0002-7553-5929; Woiski, Mallory D/0000-0002-7553-5929; Bekker, Mireille/0000-0002-7372-4291; de Boer, Marjon/0000-0002-9386-649X; Rennert, Katharina/0000-0002-5023-3318			Change in cervical length after arrested preterm labor and risk of preterm birth								ULTRASOUND IN OBSTETRICS & GYNECOLOGY				58	5			750	756				10.1002/uog.23653							Article	NOV 2021	2021	Objective To assess the association between preterm birth and cervical length after arrested preterm labor in high-risk pregnant women.Methods In this post-hoc analysis of a randomized clinical trial, transvaginal cervical length was measured in women whose contractions had ceased 48 h after admission for threatened preterm labor. At admission, women were defined as having a high risk of preterm …									0
J	Bernardes, T. P.; Zwertbroek, E. F.; Broekhuijsen, K.; Koopmans, C.; Boers, K.; Owens, M.; Thornton, J.; van Pampus, M. G.; Scherjon, S. A.; Wallace, K.; Langenveld, J.; van den Berg, P. P.; Franssen, M. T. M.; Mol, B. W. J.; Groen, H.				Groen, Henk/B-2163-2013; Thornton, Jim/B-8336-2008; Groen, Harry/AAP-2242-2021	Groen, Henk/0000-0002-6629-318X; Thornton, Jim/0000-0001-9764-6876; Zwertbroek, Eva/0000-0002-2416-9973; Mol, Ben Willem/0000-0001-8337-550X; Bernardes, Thomas/0000-0001-6321-6915; van Pampus, Maria/0000-0002-3020-8908			Delivery or expectant management for prevention of adverse maternal and neonatal outcomes in hypertensive disorders of pregnancy: an individual participant data meta-analysis								ULTRASOUND IN OBSTETRICS & GYNECOLOGY				53	4			443	453				10.1002/uog.20224							Review	APR 2019	2019	Objective Hypertensive disorders affect 3-10% of pregnancies. Delayed delivery carries maternal risks, while early delivery increases fetal risk, so appropriate timing is important. The aim of this study was to compare immediate delivery with expectant management for prevention of adverse maternal and neonatal outcomes in women with hypertensive disease in pregnancy.Methods CENTRAL, PubMed, MEDLI…									37
J	Shamshirsaz, A. A.; Lee, T. C.; Hair, A. B.; Erfani, H.; Espinoza, J.; Shamshirsaz, A. A.; Fox, K. A.; Gandhi, M.; Nassr, A. A.; Abrams, S. A.; Mccullough, L. B.; Chervenak, F. A.; Olutoye, O. O.; Belfort, M. A.				olutoye, oluyinka/AAI-8093-2021; olutoye, oluyinka/AFL-2055-2022; Erfani, Hadi/R-1463-2017	Erfani, Hadi/0000-0002-1655-6877; Espinoza, Jimmy/0000-0002-9830-2212			Elective delivery at 34 weeks vs routine obstetric care in fetal gastroschisis: randomized controlled trial								ULTRASOUND IN OBSTETRICS & GYNECOLOGY				55	1			15	19				10.1002/uog.21871					DEC 2019		Article	JAN 2020	2020	Objective To evaluate whether elective preterm delivery (ED) at 34 weeks is of postnatal benefit to infants with isolated gastroschisis compared with routine obstetric care (RC). Methods Between May 2013 and September 2015, all women with a sonographic diagnosis of fetal gastroschisis referred to a single tertiary center, before 34 weeks' gestation, were invited to participate in this study. Elig…									11
J	Chiossi, G.; Facchinetti, F.; Vergani, P.; Di Tommaso, M.; Marozio, L.; Acaia, B.; Pignatti, L.; Locatelli, A.; Spitaleri, M.; Benedetto, C.; Zaina, B.; D'Amico, R.		PROTECT Collaborative Grp		Vergani, Patrizia/H-4580-2011				Serial cervical-length measurements after first episode of threatened preterm labor improve prediction of spontaneous delivery prior to 37 weeks' gestation								ULTRASOUND IN OBSTETRICS & GYNECOLOGY				57	2			298	304				10.1002/uog.22188							Article	FEB 2021	2021	Objective To assess whether repeat cervical-length (CL) measurement in women discharged from hospital after their first episode of threatened preterm labor can predict their risk of spontaneous preterm birth.Methods This was a secondary analysis o f a randomized controlled trial of maintenance tocolysis, in which CL was measured on transvaginal ultrasound at the time of hospital discharge and aft…									0
J	Le, K. D.; Nguyen, L. K.; Nguyen, L. T. M.; Mol, B. W. J.; Dang, V. Q.					Dang Khoa, Le/0000-0002-3236-2044; Mol, Ben Willem/0000-0001-8337-550X			Cervical pessary vs vaginal progesterone for prevention of preterm birth in women with twin pregnancy and short cervix: economic analysis following randomized controlled trial								ULTRASOUND IN OBSTETRICS & GYNECOLOGY				55	3			339	347				10.1002/uog.20848							Article	MAR 2020	2020	Objective To compare the cost-effectiveness of cervical pessary vs vaginal progesterone to prevent preterm birth and neonatal morbidity in women with twin pregnancy and a short cervix.Methods Between 4 March 2016 and 3 June 2017, we performed this economic analysis following a randomized controlled trial (RCT), performed at My Duc Hospital, Ho Chi Minh City, Vietnam, that compared cervical pessar…									6
J	Nyhus, M. O.; Mathew, S.; Salvesen, O.; Salvesen, K. A.; Stafne, S.; Volloyhaug, I				Ramos, Noelia/ABF-2303-2021	Mathew, Seema/0000-0002-5007-9322; Nyhus, Maria/0000-0001-9808-2435			Effect of preoperative pelvic floor muscle training on pelvic floor muscle contraction and symptomatic and anatomical pelvic organ prolapse after surgery: randomized controlled trial								ULTRASOUND IN OBSTETRICS & GYNECOLOGY				56	1			28	36				10.1002/uog.22007					JUN 2020		Article	JUL 2020	2020	Objectives To evaluate the effect of preoperative pelvic floor muscle training (PFMT) on pelvic floor muscle (PFM) contraction, symptoms of pelvic organ prolapse (POP) and anatomical POP, 6 months after prolapse surgery, and to assess the overall changes in PFM contraction, POP symptoms and pelvic organ descent after surgery.Methods This was a randomized controlled trial of 159 women with symptom…									10
J	De Sousa, M. Tavares; Glosemeyer, P.; Diemert, A.; Bamberg, C.; Hecher, K.					Hecher, Kurt/0000-0002-3172-1164; Bamberg, Christian/0000-0002-8135-0453			First-trimester intervention in twin reversed arterial perfusion sequence								ULTRASOUND IN OBSTETRICS & GYNECOLOGY				55	1			47	49				10.1002/uog.20860					DEC 2019		Article	JAN 2020	2020	Objective To report the outcome of monochorionic twins with twin reversed arterial perfusion (TRAP) sequence following interstitial laser therapy in the first trimester. Methods This was a retrospective cohort study of all consecutive cases of TRAP that underwent interstitial laser therapy at <= 14 + 3 weeks' gestation between January 2014 and April 2016. Interstitial laser treatment was performe…									19
J	Cuijpers, C. J. J.; van't Hooft, J.; Schneeberger, C.; Van der Lee, J. H.; Simons, N. E.; Van Os, M. A.; Van der Ven, J.; De Groot, C. J. M.; Mol, B. W. J.; Van Wassenaer-Leemhuis, A. G.					de Groot, Christianne/0000-0003-3277-2542; Mol, Ben Willem/0000-0001-8337-550X			Progesterone for prevention of preterm birth in women with short cervical length: 2-year infant outcomes								ULTRASOUND IN OBSTETRICS & GYNECOLOGY				57	3			431	439				10.1002/uog.23126					FEB 2021		Article	MAR 2021	2021	Objective To evaluate the long-term outcomes of children born to women with a short cervix and otherwise low risk for preterm birth, after antenatal exposure to vaginal progesterone vs placebo.Methods This was a follow-up study of the Triple P trial, which randomized 80 low-risk women with a short cervix (<= 30 mm) at 18-22 weeks' gestation to progesterone (n = 41) or placebo (n = 39). At 2 years…									5
J	Martinez-Portilla, R. J.; Caradeux, J.; Meler, E.; Lip-Sosa, D. L.; Sotiriadis, A.; Figueras, F.				Martinez-Portilla, Raigam Jafet/S-7980-2016; SOTIRIADIS, ALEXANDROS/G-3977-2015	Martinez-Portilla, Raigam Jafet/0000-0003-4711-3857; SOTIRIADIS, ALEXANDROS/0000-0003-0876-5596			Third-trimester uterine artery Doppler for prediction of adverse outcome in late small-for-gestational-age fetuses: systematic review and meta-analysis								ULTRASOUND IN OBSTETRICS & GYNECOLOGY				55	5			575	+				10.1002/uog.21940							Review	MAY 2020	2020	Objective To investigate the predictive ability for adverse perinatal outcome of abnormal third-trimester uterine artery Doppler in late small-for-gestational-age (SGA) fetuses.Methods A systematic search was performed to identify relevant observational studies and randomized controlled trials evaluating the performance of abnormal third-trimester uterine artery Doppler for the prediction of adve…									26
J	Bellos, I.; Pergialiotis, V.; Antsaklis, A.; Loutradis, D.; Daskalakis, G.				Bellos, I./AAD-7344-2020; Pergialiotis, Vasilios/H-3772-2019	Bellos, I./0000-0001-5088-5458; Pergialiotis, Vasilios/0000-0003-4510-1633			Safety of non-steroidal anti-inflammatory drugs in postpartum period in women with hypertensive disorders of pregnancy: systematic review and meta-analysis								ULTRASOUND IN OBSTETRICS & GYNECOLOGY				56	3			329	339				10.1002/uog.21997							Review	SEP 2020	2020	Objective To assess the effect of non-steroidal anti-inflammatory drugs (NSAIDs) on blood pressure when administered for postpartum analgesia in women with hypertensive disorders of pregnancy.Methods MEDLINE, Scopus, CENTRAL, Clinicaltrials.gov and Google Scholar databases were searched systematically from inception to 5 December 2019 for studies evaluating the safety of postpartum NSAIDs in wome…									4
J	Ganzevoort, W.; Thornton, J. G.; Marlow, N.; Thilaganathan, B.; Arabin, B.; Prefumo, F.; Lees, C.; Wolf, H.		GRIT Study Grp; TRUFFLE Study Grp		Prefumo, Federico/F-3837-2015; Thornton, Jim/B-8336-2008; Ganzevoort, Wessel/AAH-4468-2020; Mani, Elisa/ABE-7974-2020; Lobmaier, Silvia M/AAY-7515-2020; Marlow, Neil/D-2918-2009	Prefumo, Federico/0000-0001-7793-714X; Thornton, Jim/0000-0001-9764-6876; Ganzevoort, Wessel/0000-0002-7243-2115; Mani, Elisa/0000-0001-8943-4590; Lobmaier, Silvia M/0000-0002-5696-6686; Marlow, Neil/0000-0001-5890-2953; Papageorghiou, Aris T./0000-0001-8143-2232; Lees, Christoph/0000-0002-2104-5561; Thilaganathan, Basky/0000-0002-5531-4301; Napolitano, Raffaele/0000-0001-9434-7678			Comparative analysis of 2-year outcomes in GRIT and TRUFFLE trials								ULTRASOUND IN OBSTETRICS & GYNECOLOGY				55	1			68	74				10.1002/uog.20354							Article	JAN 2020	2020	Objective To explore the effect on perinatal outcome of different fetal monitoring strategies for early-onset fetal growth restriction (FGR).Methods This was a cohort analysis of individual participant data from two European multicenter trials of fetal monitoring methods for FGR: the Growth Restriction Intervention Study (GRIT) and the Trial of Umbilical and Fetal Flow in Europe (TRUFFLE). All wo…									14
J	Dobert, M.; Wright, A.; Varouxaki, A. N.; Mu, A. C.; Syngelaki, A.; Rehal, A.; Delgado, J. L.; Akolekar, R.; Muscettola, G.; Janga, D.; Singh, M.; Martin-Alonso, R.; Dutemeyer, V; De Alvarado, M.; Atanasova, V; Wright, D.; Nicolaides, K. H.					Akolekar, Ranjit/0000-0001-7265-5442; Syngelaki, Argyro/0000-0001-5856-6072			STATIN trial: predictive performance of competing-risks model in screening for pre-eclampsia at 35-37 weeks' gestation								ULTRASOUND IN OBSTETRICS & GYNECOLOGY				59	1			69	75				10.1002/uog.24789							Article	JAN 2022	2022	Objective To examine the predictive performance of a previously reported competing-risks model of screening for pre-eclampsia (PE) at 35-37 weeks' gestation by combinations of maternal risk factors, mean arterial pressure (MAP), uterine artery pulsatility index (UtA-PI), serum placental growth factor (PlGF) and serum soluble fms-like tyrosine kinase-1 (sFlt-1) in a validation dataset derived from…									4
J	Rottenstreich, A.; Levin, G.; Kleinstern, G.; Zigron, R.; Rottenstreich, M.; Elchalal, U.; Yagel, S.				levin, gabriel/HGA-8392-2022	Yagel, Simcha/0000-0002-1412-5862; Kleinstern, Geffen/0000-0001-6148-0421; Rottenstreich, Misgav/0000-0003-4875-1455			History-indicated cervical cerclage in management of twin pregnancy								ULTRASOUND IN OBSTETRICS & GYNECOLOGY				54	4			517	523				10.1002/uog.20192							Article	OCT 2019	2019	Objective Cervical cerclage, when performed in twin gestation, has been reported to be associated with poor outcome. However, the role of first-trimester history-indicated cerclage among women with a twin pregnancy and a history of preterm birth has not been evaluated. The aim of this study was to assess pregnancy outcomes among women with a twin pregnancy who underwent first-trimester history-in…									11
J	Inversetti, A.; Van der Veeken, L.; Thompson, D.; Jansen, K.; Van Calenbergh, F.; Joyeux, L.; Bosteels, J.; Deprest, J.				Inversetti, Annalisa/GXH-1127-2022; Bosteels, Jan/D-2105-2011; Thompson, Dominic/AAS-8814-2020; Joyeux, Luc/H-7210-2019	Thompson, Dominic/0000-0002-1114-9869; Joyeux, Luc/0000-0001-7331-6354; Van der Veeken, Lennart/0000-0002-6551-661X; Deprest, Jan/0000-0002-4920-945X			Neurodevelopmental outcome of children with spina bifida aperta repaired prenatally vs postnatally: systematic review and meta-analysis								ULTRASOUND IN OBSTETRICS & GYNECOLOGY				53	3			293	301				10.1002/uog.20188							Review	MAR 2019	2019	Objective To assess the neurodevelopmental outcome of children with spina bifida aperta (SBA) treated prenatally as compared to those treated postnatally.Methods We performed a systematic review of the literature in PubMed/MEDLINE, EMBASE, Web of Science and The Cochrane Library, comparing the neurological outcome of infants with SBA treated prenatally vs postnatally. Only randomized controlled t…									25
J	Quach, D.; Ten Eikelder, M.; Jozwiak, M.; Davies-Tuck, M.; Bloemenkamp, K. W. M.; Mol, B. W.; Li, W.				Li, Wentao/AAF-6647-2019	Li, Wentao/0000-0001-8980-0909; Quach, Diane/0000-0002-2638-209X; Mol, Ben Willem/0000-0001-8337-550X			Maternal and fetal characteristics for predicting risk of Cesarean section following induction of labor: pooled analysis of PROBAAT trials								ULTRASOUND IN OBSTETRICS & GYNECOLOGY				59	1			83	92				10.1002/uog.24764							Article	JAN 2022	2022	Objective Induction of labor (IOL) is one of the most widely used obstetric interventions. However, one-fifth of IOLs result in Cesarean section (CS). We aimed to assess maternal and fetal characteristics that influence the likelihood of CS following IOL, according to the indication for CS. Methods This was a secondary analysis of pooled data from four randomized controlled trials, including wome…									2
J	Schmitz, T.; Korb, D.; Azria, E.; Garabedian, C.; Rozenberg, P.; Senat, M., V; Sentilhes, L.; Vayssiere, C.; Winer, N.; Goffinet, F.		JUmeaux MODe DAccouchement JUMODA; Grp Rech Obstet Gynecologie GROG			Garabedian, Charles/0000-0003-2105-9784			Perinatal outcome after planned vaginal delivery in monochorionic compared with dichorionic twin pregnancy								ULTRASOUND IN OBSTETRICS & GYNECOLOGY				57	4			592	599				10.1002/uog.23518					FEB 2021		Article	APR 2021	2021	Objective To assess, according to chorionicity, the perinatal outcome of twin pregnancy in which vaginal delivery is planned.Methods JUMODA (JUmeaux MODe d'Accouchement) was a national prospective population-based cohort study of twin pregnancies, delivered in 176 maternity units in France, from February 2014 to March 2015. In this planned secondary analysis, we assessed, according to chorionicit…									4
J	Turner, J. M.; Robertson, N. T.; Hartel, G.; Kumar, S.				Turner, Jessica M/X-7920-2018; Hartel, Gunter/J-7790-2017; Kumar, Sailesh/M-3207-2014	Turner, Jessica M/0000-0003-1224-7046; Hartel, Gunter/0000-0002-5454-6450; Kumar, Sailesh/0000-0003-0832-4811			Impact of low-dose aspirin on adverse perinatal outcome: meta-analysis and meta-regression								ULTRASOUND IN OBSTETRICS & GYNECOLOGY				55	2			157	169				10.1002/uog.20859					JAN 2020		Review	FEB 2020	2020	Objective To perform a meta-analysis and meta-regression of randomized controlled trials (RCTs) to evaluate the impact of low-dose aspirin (LDA) on perinatal outcome, independent of its effect on pre-eclampsia (PE), preterm birth and low birth weight. Methods An electronic search of EMBASE, PubMed, CENTRAL, PROSPERO and Google Scholar databases was performed to identify RCTs assessing the impact …									11
J	Buca, D.; Iacovella, C.; Khalil, A.; Rizzo, G.; Sirotkina, M.; Makatsariya, A.; Liberati, M.; Silvi, C.; Acharya, G.; D'Antonio, F.				DAntonio, Francesco/AAC-6653-2022; Rizzo, Giuseppe/G-8234-2018; Makatsariya, Alexander D/M-5660-2016; Buca, Danilo/AAD-7446-2020	Rizzo, Giuseppe/0000-0002-5525-4353; Makatsariya, Alexander D/0000-0001-7415-4633; Khalil, Asma/0000-0003-2802-7670			Perinatal outcome of pregnancies complicated by placental chorioangioma: systematic review and meta-analysis								ULTRASOUND IN OBSTETRICS & GYNECOLOGY				55	4			441	449				10.1002/uog.20304							Review	APR 2020	2020	Objective To report the perinatal outcome of singleton pregnancies complicated by placental chorioangioma diagnosed on prenatal ultrasound.Methods MEDLINE, EMBASE, CINAHL and Clinical Trials.gov databases were searched for studies reporting the outcome of pregnancies complicated by placental chorioangioma. Inclusion criteria were singleton pregnancy diagnosed with placental chorioangioma on prena…									17
J	Wang, R.; van Welie, N.; van Rijswijk, J.; Johnson, N. P.; Norman, R. J.; Dreyer, K.; Mijatovic, V.; Mol, B. W.				Wang, Rui/ABB-5615-2020; Wang, Rui/AAC-8543-2019	Wang, Rui/0000-0002-6622-8134; van Welie, Nienke/0000-0001-8369-2871			Effectiveness on fertility outcome of tubal flushing with different contrast media: systematic review and network meta-analysis								ULTRASOUND IN OBSTETRICS & GYNECOLOGY				54	2			172	+				10.1002/uog.20238							Review	AUG 2019	2019	Objectives To compare, in women with infertility, the effectiveness and safety of tubal flushing using oil-based contrast medium, water-based contrast medium or their combination, and no tubal flushing, and to evaluate the effectiveness of tubal flushing on fertility outcome over time.Methods We performed a systematic review and network meta-analysis, searching the electronic databases MEDLINE, E…									36
J	Oliver, E. R.; Heuer, G. G.; Thom, E. A.; Burrows, P. K.; Didier, R. A.; DeBari, S. E.; Martin-Saavedra, J. S.; Moldenhauer, J. S.; Jatres, J.; Howell, L. J.; Adzick, N. S.; Coleman, B. G.				Didier, Ryne/ABF-5312-2021	Jatres, Jillian/0000-0002-8010-9385			Myelomeningocele sac associated with worse lower-extremity neurological sequelae: evidence for prenatal neural stretch injury?								ULTRASOUND IN OBSTETRICS & GYNECOLOGY				55	6			740	746				10.1002/uog.21891							Article	JUN 2020	2020	Objective To determine whether the presence of a myelomeningocele (MMC) sac and sac size correlate with compromised lower-extremity function in fetuses with open spinal dysraphism.Methods A radiology database search was performed to identify cases of MMC and myeloschisis (MS) diagnosed prenatally in a single center from 2013 to 2017. All cases were evaluated between 18 and 25weeks. Ultrasound rep…									12
J	Khalil, A.; Sharp, A.; Cornforth, C.; Jackson, R.; Mousa, H.; Stock, S.; Harrold, J.; Turner, M. A.; Kenny, L. C.; Baker, P. N.; Johnstone, E. D.; Von Dadelszen, P.; Magee, L.; Papageorghiou, A. T.; Alfirevic, Z.				von Dadelszen, Peter/AAP-7480-2021; Kenny, Louise/G-1112-2011	Papageorghiou, Aris T./0000-0001-8143-2232; sharp, andrew/0000-0003-3396-7464; Turner, Mark/0000-0002-5299-8656; Mousa, Hatem/0000-0001-5348-3833; Cornforth, Christine/0000-0002-6047-8634; Khalil, Asma/0000-0003-2802-7670; von Dadelszen, Peter/0000-0003-4136-3070; Kenny, Louise/0000-0002-9011-759X			Effect of sildenafil on maternal hemodynamics in pregnancies complicated by severe early-onset fetal growth restriction: planned subgroup analysis from a multicenter randomized placebo-controlled double-blind trial								ULTRASOUND IN OBSTETRICS & GYNECOLOGY				55	2			198	209				10.1002/uog.20851							Article	FEB 2020	2020	Objectives Fetal growth restriction (FGR) is associated with maternal cardiovascular changes. Sildenafil, a phosphodiesterase type-5 inhibitor, potentiates the actions of nitric oxide, and it has been suggested that it alters maternal hemodynamics, potentially improving placental perfusion. Recently, the Dutch STRIDER trial was stopped prematurely owing to excess neonatal mortality secondary to p…									4
J	Gil, M. M.; Rodriguez-Fernandez, M.; Elger, T.; Akolekar, R.; Syngelaki, A.; De Paco Matallana, C.; Molina, F. S.; Gallardo Arocena, M.; Chaveeva, P.; Persico, N.; Accurti, V; Kagan, K. O.; Prodan, N.; Cruz, J.; Nicolaides, K. H.				del Mar Gil, María/E-7211-2017; Cruz, Jader de Jesus/HHS-2009-2022	del Mar Gil, María/0000-0002-9993-5249; Cruz, Jader de Jesus/0000-0001-6002-9022; Syngelaki, Argyro/0000-0001-5856-6072; Molina, Francisca/0000-0001-9190-5654; Akolekar, Ranjit/0000-0001-7265-5442			Risk of fetal loss after chorionic villus sampling in twin pregnancy derived from propensity score matching analysis								ULTRASOUND IN OBSTETRICS & GYNECOLOGY				59	2			162	168				10.1002/uog.24826					JAN 2022		Article	FEB 2022	2022	Objective To estimate the risk of fetal loss associated with chorionic villus sampling (CVS) in twin pregnancy, using propensity score analysis. Methods This was a multicenter cohort study of women with twin pregnancy undergoing ultrasound examination at 11-13 weeks' gestation, performed in eight fetal medicine units in which the leadership were trained at the Harris Birthright Research Centre fo…									1
J	Martinez-Portilla, R. J.; Poon, L. C.; Benitez-Quintanilla, L.; Sotiriadis, A.; Lopez, M.; Lip-Sosa, D. L.; Figueras, F.				Martinez-Portilla, Raigam Jafet/S-7980-2016; Poon, Liona C./P-9311-2017; SOTIRIADIS, ALEXANDROS/G-3977-2015	Martinez-Portilla, Raigam Jafet/0000-0003-4711-3857; Poon, Liona C./0000-0002-3944-4130; SOTIRIADIS, ALEXANDROS/0000-0003-0876-5596			Incidence of pre-eclampsia and other perinatal complications among pregnant women with congenital heart disease: systematic review and meta-analysis								ULTRASOUND IN OBSTETRICS & GYNECOLOGY				58	4			519	528				10.1002/uog.22174					SEP 2021		Review	OCT 2021	2021	Objective It has been proposed recently that pre-eclampsia (PE) may originate from maternal cardiac maladaptation rather than primary placental insult. As congenital heart disease (CHD) is associated with reduced adaptation to the hemodynamic needs of pregnancy, it is hypothesized that women with CHD have an increased risk of PE. The aim of this systematic review was to investigate the risk of PE…									6
J	Zafarmand, M. H.; Goossens, S. M. T. A.; Tajik, P.; Bossuyt, P. M. M.; Asztalos, E., V; Gardener, G. J.; Willan, A. R.; Roumen, F. J. M. E.; Mol, B. W.; Barrett, Y. (Jon)		Twin Birth Study Collaborative Grp		Lawrence, Annemarie/I-4180-2013; Gardener, Glenn/AAM-2241-2020; Bossuyt, Patrick M/AAR-1183-2021; Kusanovic, Juan Pedro/AAM-5782-2020	Lawrence, Annemarie/0000-0002-8736-4741; Gardener, Glenn/0000-0002-8123-0718; Bossuyt, Patrick M/0000-0003-4427-0128; Bricker, Leanne/0000-0001-7713-2771; Llurba Olive, Elisa/0000-0003-4048-6407; Kusanovic, Juan Pedro/0000-0003-0640-2070; Sanchez, Johanna/0000-0003-2295-3251; Zafarmand, Mohammad Hadi/0000-0002-0792-3911; Mol, Ben Willem/0000-0001-8337-550X; Roumen, Frans JME/0000-0003-2319-4808; …			Planned Cesarean or planned vaginal delivery for twins: secondary analysis of randomized controlled trial								ULTRASOUND IN OBSTETRICS & GYNECOLOGY				57	4			582	591				10.1002/uog.21907							Article	APR 2021	2021	Objective To evaluate whether there is a differential benefit of planned Cesarean delivery (CD) over planned vaginal delivery (VD) in women with a twin pregnancy and the first twin in cephalic presentation, depending on pre-specified baseline maternal and pregnancy characteristics, and/or gestational age (GA) at delivery.Methods This was a secondary analysis of the Twin Birth Study, which include…									4
J	Buskmiller, C.; Bergh, E. P.; Brock, C.; Miller, J.; Baschat, A.; Galan, H.; Behrendt, N.; Habli, M.; Peiro, J. L.; Snowise, S.; Fisher, J.; Macpherson, C.; Thom, E.; Pedroza, C.; Johnson, A.; Blackwell, S.; Papanna, R.								Interventions to prevent preterm delivery in women with short cervix before fetoscopic laser surgery for twin-twin transfusion syndrome								ULTRASOUND IN OBSTETRICS & GYNECOLOGY				59	2			169	176				10.1002/uog.23708					JAN 2022		Article	FEB 2022	2022	Objective Preoperative short cervical length (CL) remains a major risk factor for preterm birth after laser surgery for twin-twin transfusion syndrome (TTTS), but the optimal intervention to prolong pregnancy remains elusive. The objective of this study was to compare secondary methods for the prevention of preterm birth in twin pregnancies with TTTS undergoing fetoscopic laser photocoagulation (…									0
J	Mullins, E.; Evans, D.; Viner, R. M.; O'Brien, P.; Morris, E.				Viner, Russell/A-1441-2009	Viner, Russell/0000-0003-3047-2247; Mullins, Edward/0000-0003-1886-6358			Coronavirus in pregnancy and delivery: rapid review								ULTRASOUND IN OBSTETRICS & GYNECOLOGY				55	5			586	592				10.1002/uog.22014							Review	MAY 2020	2020	Objectives There are limited case series reporting the impact on women affected by coronavirus during pregnancy. In women affected by severe acute respiratory syndrome (SARS) and Middle East respiratory syndrome (MERS), the case fatality rate appears higher in those affected in pregnancy compared with non-pregnant women. We conducted a rapid review to guide health policy and management of women a…									253
J	Burnell, M.; Gentry-Maharaj, A.; Glazer, C.; Karpinskyj, C.; Ryan, A.; Apostolidou, S.; Kalsi, J.; Parmar, M.; Campbell, S.; Jacobs, I.; Menon, U.					Jacobs, Ian/0000-0002-5005-2672; Apostolidou, Sophia/0000-0003-2659-0451; Menon, Usha/0000-0003-3708-1732			Serial endometrial thickness and risk of non-endometrial hormone-dependent cancers in postmenopausal women in UK Collaborative Trial of Ovarian Cancer Screening								ULTRASOUND IN OBSTETRICS & GYNECOLOGY				56	2			267	275				10.1002/uog.21894							Article	AUG 2020	2020	Objective Estrogen is a well-established risk factor for various cancers. It causes endometrial proliferation, which is assessed routinely as endometrial thickness (ET) using transvaginal ultrasound (TVS). Only one previous study, restricted to endometrial and breast cancer, has considered ET and the risk of non-endometrial cancer. The aim of this study was to explore the association between base…									1
J	Neto, M. A. Coelho; Ludwin, A.; Petraglia, F.; Martins, W. P.				Martins, Wellington/B-1284-2008; PETRAGLIA, Felice/K-6535-2016	Martins, Wellington/0000-0002-7593-5607; PETRAGLIA, Felice/0000-0002-8851-625X; Reis, AlessanRSS/0000-0001-8486-7469; Ludwin, Artur/0000-0001-5853-8661			Definition, prevalence, clinical relevance and treatment of T-shaped uterus: systematic review								ULTRASOUND IN OBSTETRICS & GYNECOLOGY				57	3			366	377				10.1002/uog.23108							Review	MAR 2021	2021	Objectives To summarize in a systematic review the current evidence regarding definitions, diagnosis, prevalence, etiology, clinical relevance and impact of surgical treatment for T-shaped uterus not related to diethylstilbestrol (DES) exposure, and to highlight areas on which future research should focus.Methods A search of PubMed, Scopus and EMBASE was performed on 9 April 2020 using the search…									14
J	Townsend, R.; D'Antonio, F.; Sileo, F. G.; Kumbay, H.; Thilaganathan, B.; Khalil, A.				Sileo, Filomena Giulia/AAM-8983-2021; Townsend, Rosemary/AAP-4457-2020; DAntonio, Francesco/AAC-6653-2022; Khall, Asma/AAC-1459-2020	Sileo, Filomena Giulia/0000-0001-7380-0576; Townsend, Rosemary/0000-0002-3438-7069; Khall, Asma/0000-0003-2802-7670; Thilaganathan, Basky/0000-0002-5531-4301			Perinatal outcome of monochorionic twin pregnancy complicated by selective fetal growth restriction according to management: systematic review and meta-analysis								ULTRASOUND IN OBSTETRICS & GYNECOLOGY				53	1			36	46				10.1002/uog.20114							Review	JAN 2019	2019	Objective To explore the impact of severity and management (expectant, laser treatment or selective reduction) on perinatal outcome of monochorionic twin pregnancies complicated by selective fetal growth restriction (sFGR).Methods MEDLINE, EMBASE, CINAHL, Clinical Trials. gov and The Cochrane Library databases were searched for studies on outcome following expectant management, laser treatment or…									36
J	Shen, L.; Martinez-Portilla, R. J.; Rolnik, D. L.; Poon, L. C.				Poon, Liona C./P-9311-2017; Martinez-Portilla, Raigam Jafet/S-7980-2016; Rolnik, Daniel/R-3706-2018	Poon, Liona C./0000-0002-3944-4130; Martinez-Portilla, Raigam Jafet/0000-0003-4711-3857; Rolnik, Daniel/0000-0002-2263-3592; Shen, Lixia/0000-0002-7573-2498			ASPRE trial: risk factors for development of preterm pre-eclampsia despite aspirin prophylaxis								ULTRASOUND IN OBSTETRICS & GYNECOLOGY				58	4			546	552				10.1002/uog.23668					SEP 2021		Article	OCT 2021	2021	Objective To examine the possible risk factors amongst maternal characteristics, medical and obstetric history, pre-eclampsia (PE)-specific biomarkers and estimated-risk group, according to The Fetal Medicine Foundation (FMF) algorithm, that are associated with the development of preterm PE with delivery at < 37 weeks' gestation despite aspirin prophylaxis.Methods This was a secondary analysis of…									5
J	Salomon, L. J.; Sotiriadis, A.; Wulff, C. B.; Odibo, A.; Akolekar, R.				Wulff, Camilla Bernt/ABF-5797-2021; SOTIRIADIS, ALEXANDROS/G-3977-2015	Wulff, Camilla Bernt/0000-0001-9451-9839; SOTIRIADIS, ALEXANDROS/0000-0003-0876-5596; Akolekar, Ranjit/0000-0001-7265-5442			Risk of miscarriage following amniocentesis or chorionic villus sampling: systematic review of literature and updated meta-analysis								ULTRASOUND IN OBSTETRICS & GYNECOLOGY				54	4			442	+				10.1002/uog.20353							Review	OCT 2019	2019	Objective To estimate the procedure-related risk of miscarriage after amniocentesis and chorionic villus sampling (CVS) based on a systematic review of the literature and an updated meta-analysis.Methods A search of MEDLINE, EMBASE and The Cochrane Library was carried out to identify studies reporting complications following CVS or amniocentesis. Eligible for inclusion were large controlled studi…									126
J	Youssef, A.; Montaguti, E.; Dodaro, M. G.; Kamel, R.; Rizzo, N.; Pilu, G.				Pilu, Gianluigi/ABF-7039-2020; pilu, gianluigi/ABE-4653-2020	Youssef, Aly/0000-0002-9322-2184; Kamel, Rasha/0000-0002-0178-1086; Pilu, Gianluigi/0000-0002-3496-8066			Levator ani muscle coactivation at term is associated with longer second stage of labor in nulliparous women								ULTRASOUND IN OBSTETRICS & GYNECOLOGY				53	5			686	692				10.1002/uog.20159							Article	MAY 2019	2019	Objective To assess the effect of levator animuscle (LAM) coactivation at term on outcome of labor in nulliparous women.Methods This was a prospective study of 284 low-risk nulliparous women with a singleton pregnancy at term recruited before the onset of labor. The anteroposterior diameter of the levator hiatus was measured in each woman on transperineal ultrasound at rest, on maximum pelvic flo…									15
J	Ludwin, A.; Coelho Neto, M. A.; Ludwin, I; Nastri, C. O.; Costa, W.; Acien, M.; Alcazar, J. L.; Benacerraf, B.; Condous, G.; DeCherney, A.; De Wilde, R-L; Diamond, M. P.; Emanuel, M. H.; Guerriero, S.; Hurd, W.; Levine, D.; Lindheim, S.; Pellicer, A.; Petraglia, F.; Saridogan, E.; Martins, W. P.				Martins, Wellington/B-1284-2008; Ludwin, Inga Paula/AGE-6164-2022	Martins, Wellington/0000-0002-7593-5607; Ludwin, Inga Paula/0000-0002-8702-7163; Ludwin, Artur/0000-0001-5853-8661; Alcazar, Juan Luis/0000-0002-9700-0853; PELLICER, ANTONIO/0000-0002-8254-863X			Congenital Uterine Malformation by Experts (CUME): diagnostic criteria for T-shaped uterus								ULTRASOUND IN OBSTETRICS & GYNECOLOGY				55	6			815	829				10.1002/uog.20845					MAY 2020		Article	JUN 2020	2020	Objectives To identify uterine measurements that are reliable and accurate to distinguish between T-shaped and normal/arcuate uterus, and define T-shaped uterus, using Congenital Uterine Malformation by Experts (CUME) methodology, which uses as reference standard the decision made most often by several independent experts.Methods This was a prospectively planned multirater reliability/agreement a…									22
J	Youssef, A.; Brunelli, E.; Montaguti, E.; Di Donna, G.; Dodaro, M. G.; Bianchini, L.; Pilu, G.				Brunelli, Elena/AGY-0137-2022	Brunelli, Elena/0000-0001-5799-6636; Youssef, Aly/0000-0002-9322-2184; Pilu, Gianluigi/0000-0002-3496-8066			Transperineal ultrasound assessment of maternal pelvic floor at term and fetal head engagement								ULTRASOUND IN OBSTETRICS & GYNECOLOGY				56	6			921	927				10.1002/uog.21982							Article	DEC 2020	2020	Objectives To evaluate the association between pelvic floor dimensions in nulliparous women at term and fetal head engagement, as assessed by transperineal ultrasound.Methods This was a prospective observational study of nulliparous women at term. Before the onset of labor, transperineal ultrasound was used to measure the anteroposterior diameter (APD) of the levator hiatus and the angle of progr…									6
J	Nyhus, M. O.; Oversand, S. H.; Salvesen, O.; Salvesen, K. A.; Mathew, S.; Volloyhaug, I.				Ramos, Noelia/ABF-2303-2021	Nyhus, Maria/0000-0001-9808-2435			Ultrasound assessment of pelvic floor muscle contraction: reliability and development of an ultrasound-based contraction scale								ULTRASOUND IN OBSTETRICS & GYNECOLOGY				55	1			125	131				10.1002/uog.20382					DEC 2019		Article	JAN 2020	2020	Objectives To determine intra- and interrater reliability and agreement for ultrasound measurements of pelvic floor muscle contraction and to assess the correlation between ultrasound and vaginal palpation. We also aimed to develop an ultrasound scale for assessment of pelvic floor muscle contraction. Methods This was a cross-sectional study of 195 women scheduled for stress urinary incontinence …									20
[truncated: 13 more columns]
