# Supplementary material for: Clinical trial registration and CONSORT adherence in obstetrics and gynecology journals: a cross-sectional analysis of Chinese- and English-language publications
Source: PeerJ. 2026 Apr 21;14:e21140. doi: 10.7717/peerj.21140 (PMC13108464; doi:10.7717/peerj.21140)
Supplement: Supplemental Information 1 [file peerj-14-21140-s001.zip › Raw data-updated/RCT-English journals/Original data/40.xls]

## Sheet: savedrecs
Publication Type	Authors	Book Authors	Group Authors	Book Group Authors	Researcher Ids	ORCIDs	Book Editors	Author - Arabic	Article Title	Article Title - SciELO	Article Title - SciELO	Article Title - Chinese	Article Title - Russian	Patent Number	Patent Assignee	Source Title - Arabic	Source Title	Source Title - Korean	Book Series Title	Book Series Subtitle	Volume	Issue	Special Issue	Meeting Abstract	Start Page	End Page	Article Number	Version	Version History	DOI	Book DOI	License Name	License URI	License Description	Early Access Date	Supplement	Document Type	Publication Date	Publication Year	Abstract	Abstract - Foreign	Abstract - English Transliteration	Abstract - Foreign	Abstract - Korean	Conference Title	Conference Date	Conference Sponsor	Conference Location	Times Cited, WoS Core
J	Ma, Xiaoling; Du, Wenjing; Hu, Junping; Yang, Yuan; Zhang, Xuehong				MA, XIAO/HHN-5611-2022				Effect of Gonadotrophin-Releasing Hormone Agonist Addition for Luteal Support on Pregnancy Outcome in vitro Fertilization/Intracytoplasmic Sperm Injection Cycles: A Meta-Analysis Based on Randomized Controlled Trials								GYNECOLOGIC AND OBSTETRIC INVESTIGATION				85	1			13	25				10.1159/000501204							Article	JAN 2020	2020	Purpose: The meta-analysis aimed to evaluate the effect of gonadotrophin-releasing hormone agonist (GnRH-a) addition for luteal support on pregnancy outcome in vitro fertilization (IVF)/intracytoplasmic sperm injection (ICSI) cycles. Methods: Meta-analysis. Results: A total of 3,584 cycles were identified from 13 randomized controlled trials. The cumulative analysis showed that GnRH-a addition fo…									8
J	Malinowski, Ann Kinga; D'Souza, Rohan; Khan, Khalid S.; Shehata, Nadine; Malinowski, Marcin; Daru, Jahnavi				Shehata, Nadine/AAG-1124-2019; Khan, Khalid S/AAT-8824-2020; D'Souza, Rohan/F-7997-2016; Daru, Jahnavi/O-8032-2015	Khan, Khalid S/0000-0001-5084-7312; D'Souza, Rohan/0000-0002-4049-2017; Daru, Jahnavi/0000-0001-5816-2609; Shehata, Nadine/0000-0002-9267-6256			Reported Outcomes in Perinatal Iron Deficiency Anemia Trials: A Systematic Review								GYNECOLOGIC AND OBSTETRIC INVESTIGATION				84	5			417	434				10.1159/000495566							Review	SEP 2019	2019	Background/Aims: Iron deficiency (ID) and iron deficiency anemia (IDA) are global health concerns associated with adverse perinatal effects. Despite efforts taken at the international level, there is no consensus on unified prevention/treatment strategies, largely stemming from inconsistencies of outcome reporting. Our objective was to comprehensively assess outcome reporting perinatal iron inter…									14
J	Joe-Ikechebelu, Ngozi N.; Eleje, George Uchenna; Ugwu, Emmanuel Onyebuchi; Okafor, ChidimmaDonatus; Nwachukwu, Cyril Emeka; Okam, Princeston C.; Ogboji, Obinna E.; Ikechebelu, Joseph Ifeanyichukwu				Eleje, George/I-1780-2019; Nwachukwu, Cyril/HIZ-6593-2022	Eleje, George/0000-0002-0390-2152;			A Randomized Controlled Trial on Efficacy and Safety of Trocar-Site Infiltration with Lidocaine for Postoperative Pain Relief after Diagnostic Laparoscopy								GYNECOLOGIC AND OBSTETRIC INVESTIGATION				84	1			71	78				10.1159/000490565							Article	2019	2019	Background/Aims: To compare the efficacy and safety of trocar-site infiltration with lidocaine and no intervention for postoperative pain relief after diagnostic laparoscopy. Methods: A randomized clinical trial of women with infertility scheduled for diagnostic laparoscopy without additional procedures in Life Institute for Endoscopy at Life Specialist Hospital, Nnewi, Nigeria. One hundred and n…									3
J	Tinna, Tugsina; Ounjaijean, Sakaewan; Tongsong, Theera; Traisrisilp, Kuntharee				Ounjaijean, Sakaewan/GQB-2632-2022				Comparison of the Effectiveness of Universal and Targeted Iodine Supplementation in Pregnant Women: A Randomized Controlled Trial								GYNECOLOGIC AND OBSTETRIC INVESTIGATION				85	2			189	195				10.1159/000506800							Article	APR 2020	2020	Objective: To compare the effectiveness of universal and targeted iodine supplementation strategies. Methods: A randomized controlled trial involving low-risk Thai pregnant women was carried out. The participants were categorized into either the study group, in which iodine supplementation was varied based on median urine iodine concentration, or the control group, which received universal supple…									0
J	Elkhouly, Nabih, I; Elkilani, Osama A.; Kolaib, Hend A.; Elkhouly, Reem M.; Morsi, Dalia, I								Does Autologous Platelet-Rich Plasma Improve Wound Healing and Pain Perception after Cesarean Section in High-Risk Patients?								GYNECOLOGIC AND OBSTETRIC INVESTIGATION				86	4			336	342				10.1159/000517117					JUL 2021		Article	SEP 2021	2021	Objective: The aim of the present study was to evaluate the effect of autologous platelet-rich plasma (PRP) on wound healing and pain perception after cesarean section in high-risk patients. Design: This was a prospective randomized controlled trial. Participants/Materials, Settings, and Methods: This was a randomized controlled trial of 200 patients who came to the outpatient clinic of Menoufia …									2
J	Nagayasu, Mika; Imanaka, Shogo; Kimura, Mai; Maruyama, Sachiyo; Kobayashi, Hiroshi					Kobayashi, Hiroshi/0000-0002-8124-6269			Nonhormonal Treatment for Endometriosis Focusing on Redox Imbalance								GYNECOLOGIC AND OBSTETRIC INVESTIGATION				86	1-2			1	12				10.1159/000512628					JAN 2021		Review	MAY 2021	2021	The aim of this review is to investigate the oxidant/antioxidant status and its regulatory mechanisms in patients with endometriosis and to summarize the antioxidant therapy as an alternative to hormonal therapy for endometriosis. Each keyword alone or in combination was used to search from PubMed and Embase by applying the filters of the title and the publication years between January 2000 and M…									5
J	Zhang, Peijun; Yu, Zhiqiang; Zhai, Meili; Cui, Jian; Wang, Jianbo								Effect and Safety of Remifentanil Patient-Controlled Analgesia Compared with Epidural Analgesia in Labor: An Updated Meta-Analysis of Randomized Controlled Trials								GYNECOLOGIC AND OBSTETRIC INVESTIGATION				86	3			231	238				10.1159/000515531					JUN 2021		Article	JUL 2021	2021	Purpose: The study was aimed to systematically assess the effect and safety of remifentanil patient-controlled analgesia (rPCA) versus epidural analgesia (EA) during labor. Methods: Eligible trials were retrieved from PubMed, EMBASE, ScienceDirect, and Cochrane Library before April 2020. The primary outcomes were patient satisfaction with pain relief and average visual analog scale (VAS) pain sco…									1
J	Ghamry, Nevein Kamal; Ali, Ahmed Said; Shareef, Mohammad Abrar; AlAmodi, Abdulhadi A.; Hamza, Mohamed; Abbas, Ahmed M.; Fadlalmola, Hammad Ali; Alalfy, Mahmoud; Mahmoud, Ahmed Omar; Islam, Yomna				Ali, Ahmed Said/AAN-8597-2020; Abbas, Ahmed/H-5235-2019	Ali, Ahmed Said/0000-0001-9616-3709; Abbas, Ahmed/0000-0002-2359-2729; Fadlelmola, Hammad Ali/0000-0002-5065-9626			Efficacy and Safety of Intravenous Tramadol versus Intravenous Paracetamol for Relief of Acute Pain of Primary Dysmenorrhea: A Randomized Controlled Trial								GYNECOLOGIC AND OBSTETRIC INVESTIGATION				85	5			388	395				10.1159/000510268							Article	DEC 2020	2020	Introduction: Many pharmaceutical, surgical, and complementary medical interventions are used for primary dysmenorrhea treatment. However, no consensus has been reached about the most effective intervention. Objective: To compare the efficacy and safety of IV tramadol versus IV paracetamol in relieving acute pain of primary dysmenorrhea. Methods: This randomized controlled trial was conducted in …									1
J	Mehdizadehkashi, Abolfazl; Tahermanesh, Kobra; Rokhgireh, Samaneh; Astaraei, Vahideh; Najmi, Zahra; Rakhshande, Mehrnoosh; Allahqoli, Leila; Pishkuhi, Mahin Ahmadi; Alkatout, Ibrahim; Chaichian, Shahla				Alkatout, Ibrahim/AAG-6077-2021; Chaichian, Shahla/S-9196-2017	Chaichian, Shahla/0000-0001-5772-8711			Uterine Isthmus Tourniquet during Abdominal Myomectomy: Support or Hazard? A Randomized Double-Blind Trial								GYNECOLOGIC AND OBSTETRIC INVESTIGATION				85	5			396	404				10.1159/000510512							Article	DEC 2020	2020	Background and Objectives: A tourniquet has been suggested as a useful means of reducing massive hemorrhage during myomectomy. However, it is not clear whether the restricted perfusion affects the ovaries. In the present study, we examined the effect of a tourniquet on ovarian reserve and blood loss during myomectomy. Materials and Methods: In a randomized double-blind clinical trial, fertile non…									1
J	Della Corte, Luigi; Mercorio, Antonio; Morra, Ilaria; Riemma, Gaetano; De Franciscis, Pasquale; Palumbo, Mario; Viciglione, Francesco; Borrelli, Danilo; Lagana, Antonio Simone; Vizzielli, Giuseppe; Bifulco, Giuseppe; Giampaolino, Pierluigi				Riemma, Gaetano/HHC-3481-2022; Laganà, Antonio Simone/E-6466-2015; Della Corte, Luigi/AAB-3965-2021	Laganà, Antonio Simone/0000-0003-1543-2802; Della Corte, Luigi/0000-0002-0584-2181; Viciglione, Francesco/0000-0001-5865-6334; BIFULCO, Giuseppe/0000-0001-7772-8591			Spinal Anesthesia versus General Anesthesia in Gynecological Laparoscopic Surgery: A Systematic Review and Meta-Analysis								GYNECOLOGIC AND OBSTETRIC INVESTIGATION				87	1			1	11				10.1159/000521364							Review	MAY 2022	2022	Introduction: In the last years, spinal anesthesia (SA) has been emerging as an alternative to general anesthesia (GA) for the laparoscopic treatment of gynecological diseases, for better control of postoperative pain. The aim of the review is to compare the advantages of SA compared to GA. Methods: MEDLINE, Scopus, ClinicalTrials.gov, EMBASE, Cochrane Library, and CINAHL were searched from incep…									4
J	Sileo, Filomena Giulia; Inversetti, Annalisa; Bonati, Francesca; Celora, Gabriella; Donno, Valeria; Giuliani, Giulia Andrea; Pellegrini, Rosamaria; Monari, Francesca; Locatelli, Anna; Facchinetti, Fabio					Sileo, Filomena/0000-0001-7380-0576			Screening for Low-Tract Genital Infections in Women with Threatened Preterm Labor: Which Role?								Gynecologic and obstetric investigation				87	3-4			184	190				10.1159/000525245							Journal Article; Multicenter Study	2022	2022	OBJECTIVES: The aim of this study was to evaluate the possible relationship between cultural specimens and preterm birth in women admitted for threatened preterm labor. Preterm birth is the leading cause of neonatal mortality and antenatal hospitalization; several risk factors including intrauterine infections have been identified, but its real causes remain poorly understood.DESIGN: This is a re…									0
J	Wang, Xian; Liu, Wanting; Chen, Huizhen; Chen, Qiu								Comparison of Insulin, Metformin, and Glyburide on Perinatal Complications of Gestational Diabetes Mellitus: A Systematic Review and Meta-Analysis								GYNECOLOGIC AND OBSTETRIC INVESTIGATION				86	3			218	230				10.1159/000515893					MAY 2021		Review	JUL 2021	2021	Aim: This systematic and meta-analysis was conducted to evaluate the efficacy and safety of insulin, metformin, and glyburide on perinatal complications for gestational diabetes mellitus (GDM). Methods: Medline (PubMed), EMBASE, The Cochrane Library (Cochrane Database of Systematic Reviews, Cochrane Central Register of Controlled Trials [CENTRAL], and Cochrane Methodology Register), Web of Scienc…									6
J	Balaghi, Zohreh; Azima, Sara; Motamedifar, Mohammad; Kaviani, Maasumeh; Poordast, Tahereh; Zare, Najaf				Poordast, Tahereh/ABD-4075-2020; Azima, Sara/R-7836-2017	Azima, Sara/0000-0002-2403-4796			The Effect of Lactofem Oral Probiotic Capsule on Lactobacilli Colonization and Some Vaginal Health Parameters								GYNECOLOGIC AND OBSTETRIC INVESTIGATION				85	3			245	251				10.1159/000506802							Article	JUN 2020	2020	Background and Objective:Healthy vaginal ecosystem is conserved with the connection of vaginal epithelium and flora in which lactobacilli play a significant role. The present study aimed to examine the effect of lactofem oral probiotic capsule onLactobacilluscolonization and some other vaginal health indices in women aged 18-55 years.Materials and Methods:This interventional, double-blind control…									2
J	Liu, Ye; Li, Mei-fei; Li, Meng-yuan; Chen, Innie; Xie, Ri-hua; Yan, Xiao-ying								Effectiveness of low frequency electrical stimulation for radical hysterectomy women: systematic review and meta-analysis								FRONTIERS IN BIOENGINEERING AND BIOTECHNOLOGY				10						1041295			10.3389/fbioe.2022.1041295					OCT 2022		Review	OCT 6 2022	2022	Introduction: To explore the effects of low frequency electrical stimulation (LFES) in preventing urinary retention (UR) after radical hysterectomy (RH) in women with cervical cancer. Methods: Seven electronic bibliographic databases were searched from inception to December 25, 2021. The mean difference (MD) or risk ratio (RR) with its corresponding 95% CI were selected as effect size. The meta a…									0
J	Sagi-Dain, Lena; Abol-Fol, Sereen; Lavie, Ofer; Sagi, Shlomi; Ben Arie, Alon; Segev, Yakir								Cervical Cancer with Intermediate Risk Factors: Is there a Role for Adjuvant Radiotherapy? A Systematic Review and a Meta-Analysis								GYNECOLOGIC AND OBSTETRIC INVESTIGATION				84	6			606	615				10.1159/000501683							Review	NOV 2019	2019	Background: The yield of adjuvant radiotherapy in cervical cancer patients with intermediate risk factors is controversial. The objective of our meta-analysis was to shed light on this important issue. Material and Methods: Search was conducted in several databases. By independent screening of titles and abstracts, 2 investigators selected original researches examining the effect of adjuvant radi…									9
[truncated: 13 more columns]
