# Supplementary material for: Clinical trial registration and CONSORT adherence in obstetrics and gynecology journals: a cross-sectional analysis of Chinese- and English-language publications
Source: PeerJ. 2026 Apr 21;14:e21140. doi: 10.7717/peerj.21140 (PMC13108464; doi:10.7717/peerj.21140)
Supplement: Supplemental Information 1 [file peerj-14-21140-s001.zip › Raw data-updated/RCT-English journals/Original data/41.xls]

## Sheet: savedrecs
Publication Type	Authors	Book Authors	Group Authors	Book Group Authors	Researcher Ids	ORCIDs	Book Editors	Author - Arabic	Article Title	Article Title - SciELO	Article Title - SciELO	Article Title - Chinese	Article Title - Russian	Patent Number	Patent Assignee	Source Title - Arabic	Source Title	Source Title - Korean	Book Series Title	Book Series Subtitle	Volume	Issue	Special Issue	Meeting Abstract	Start Page	End Page	Article Number	Version	Version History	DOI	Book DOI	License Name	License URI	License Description	Early Access Date	Supplement	Document Type	Publication Date	Publication Year	Abstract	Abstract - Foreign	Abstract - English Transliteration	Abstract - Foreign	Abstract - Korean	Conference Title	Conference Date	Conference Sponsor	Conference Location	Times Cited, WoS Core
J	Chen, Jianguo; Huang, Chaoran; Zhang, Tongtong; Gong, Wuqing; Deng, Xiaofeng; Liu, Hua; Liu, Jinbo; Guo, Yuanbiao								The effects of statins on hyperandrogenism in women with polycystic ovary syndrome: a systematic review and meta-analysis of randomized controlled trials (vol 19, 189, 2021)								REPRODUCTIVE BIOLOGY AND ENDOCRINOLOGY				20	1					66			10.1186/s12958-022-00941-2							Correction	APR 15 2022	2022										0
J	Yang, Peiwen; Wu, Ruxing; Zhang, Hanwang					Zhang, Hanwang/0000-0003-4273-6772			The effect of growth hormone supplementation in poor ovarian responders undergoing IVF or ICSI: a meta-analysis of randomized controlled trials								REPRODUCTIVE BIOLOGY AND ENDOCRINOLOGY				18	1					76			10.1186/s12958-020-00632-w							Review	JUL 29 2020	2020	Purpose The aim of this meta-analysis was to evaluate the effect of growth hormone (GH) supplementation in poor responders undergoing in vitro fertilization (IVF) or intracytoplasmic sperm injection (ICSI). Methods PubMed, MEDLINE and Cochrane Library databases were searched for the identification of relevant randomized controlled trials. Outcome measures were live birth rate, clinical pregnancy …									12
J	Chen, Jianguo; Huang, Chaoran; Zhang, Tongtong; Gong, Wuqing; Deng, Xiaofeng; Liu, Hua; Liu, Jinbo; Guo, Yuanbiao								The effects of statins on hyperandrogenism in women with polycystic ovary syndrome: a systematic review and meta-analysis of randomized controlled trials								REPRODUCTIVE BIOLOGY AND ENDOCRINOLOGY				19	1					189			10.1186/s12958-021-00863-5							Review	DEC 20 2021	2021	Several clinical studies showed that statins were potential to treat polycystic ovary syndrome (PCOS). Through comprehensive search PubMed, EMBASE, the Web of Science, BIOSIS, the ClinialTrails.gov, and the Cochrane Library database up to 14 Feb 2020, we identified the randomized controlled trials about the treatment of statins on hyperandrogenism in PCOS women, and performed a systematic review …									2
J	Hosseini-Najarkolaei, Azadeh; Moini, Ashraf; Kashani, Ladan; Mojtahedi, Maryam Farid; Hosseini-Najarkolaee, Elnaz; Salehi, Ensieh				Farid Mojtahedi, Maryam Farid/AAW-7506-2021; Salehi, Ensieh/G-8279-2019	Farid Mojtahedi, Maryam Farid/0000-0002-4417-1181; Salehi, Ensieh/0000-0003-2839-3988			The effect of letrozole versus artificial hormonal endometrial preparation on pregnancy outcome after frozen-thawed embryos transfer cycles: a randomized clinical trial								REPRODUCTIVE BIOLOGY AND ENDOCRINOLOGY				18	1					115			10.1186/s12958-020-00675-z							Article	DEC 20 2020	2020	Background: Considering that clinical trial studies are limited in polycystic ovary syndrome (PCOS) patients, and there is no consensus on an optimum endometrial preparation protocol for frozen embryo transfer (FET), the present study was designed as a randomized clinical trial to compare the reproductive outcomes following stimulated cycles with letrozole plus human menopausal gonadotropin (HMG)…									7
J	Yang, Xiaoyi; Lin, Ge; Lu, Guangxiu; Gong, Fei								Letrozole supplementation during controlled ovarian stimulation in expected high responders: a pilot randomized controlled study								REPRODUCTIVE BIOLOGY AND ENDOCRINOLOGY				17						43			10.1186/s12958-019-0483-x							Article	MAY 10 2019	2019	BackgroundAlmost all of the previous studies related with co-administration of letrozole in IVF cycles were performed in poor responders and letrozole may reduce the total gonadotropin dose required for ovarian stimulation, and the pregnancy rate did not decrease in poor responders. This study aimed to assess whether high responders co-treatment with letrozole reduced supraphysiological late foll…									9
J	Mohammadi, Sahar; Eini, Fatemeh; Bazarganipour, Fatemeh; Taghavi, Seyed Abdolvahab; Kutenaee, Maryam Azizi				Azizi Kutenaee, Maryam/N-3607-2017				The effect of Myo-inositol on fertility rates in poor ovarian responder in women undergoing assisted reproductive technique: a randomized clinical trial								REPRODUCTIVE BIOLOGY AND ENDOCRINOLOGY				19	1					61			10.1186/s12958-021-00741-0							Article	APR 23 2021	2021	Background: Poor ovarian response to gonadotropin is a significant challenge in assisted reproductive technique (ART) and affect 9-24% of ART cycles. This study aimed to evaluate the effect of Myo-inositol on fertility rates in poor ovarian responder women undergoing assisted reproductive technique.Methods: This study is a double-blinded randomized controlled study that involved 60 poor ovarian r…									3
J	Muraoka, Ayako; Osuka, Satoko; Yabuki, Atsushi; Bayasula; Yoshihara, Masato; Tanaka, Hideaki; Sonehara, Reina; Miyake, Natsuki; Murakami, Mayuko; Yoshita, Sayako; Nakanishi, Natsuki; Nakamura, Tomoko; Goto, Maki; Iwase, Akira; Kajiyama, Hiroaki				Miyake, Natsuki/HDM-6289-2022	Osuka, Satoko/0000-0002-4430-7982			Impact of perioperative use of GnRH agonist or dienogest on ovarian reserve after cystectomy for endometriomas: a randomized controlled trial								REPRODUCTIVE BIOLOGY AND ENDOCRINOLOGY				19	1					179			10.1186/s12958-021-00866-2							Article	DEC 6 2021	2021	Background: Ovarian endometrioma is a common gynecological disease that is often treated with surgery or hormonal treatment. Ovarian cystectomy, a surgical procedure for ovarian endometrioma, can result in impaired ovarian reserve.Methods: We conducted a randomized controlled trial to evaluate the efficacy of hormonal treatment [gonadotropin-releasing hormone agonist (GnRHa) or dienogest (DNG)] f…									1
J	Yu, Qiong; Hu, Shifu; Wang, Yingying; Cheng, Guiping; Xia, Wei; Zhu, Changhong				wang, yi/GVT-8516-2022; wang, yingying/GRS-3058-2022; wang, yan/GSE-6489-2022				Letrozole versus laparoscopic ovarian drilling in clomiphene citrate-resistant women with polycystic ovary syndrome: a systematic review and meta-analysis of randomized controlled trials								REPRODUCTIVE BIOLOGY AND ENDOCRINOLOGY				17						17			10.1186/s12958-019-0461-3							Review	FEB 6 2019	2019	The objective of this systematic review was to examine the literature and to compare the effectiveness of letrozole (LE) versus laparoscopic ovarian drilling (LOD) for the induction of ovulation in women with clomiphene citrate (CC)-resistant polycystic ovary syndrome (PCOS). The PUBMED, Web of Science, and EMBASE databases were searched systematically for eligible randomized controlled trials (R…									12
J	Zhang, Yisheng; Liu, Liling; Qin, Jie; Huang, Hongyi; Xue, Lintao; Wang, Shikai; Tan, Weihong					Tan, Weihong/0000-0002-0327-3544			Evaluation of GnRH antagonist pretreatment before ovarian stimulation in a GnRH antagonist protocol in normal ovulatory women undergoing IVF/ICSI: a randomized controlled trial								REPRODUCTIVE BIOLOGY AND ENDOCRINOLOGY				19	1					158			10.1186/s12958-021-00836-8							Article	OCT 12 2021	2021	Background: Synchronization of follicles is key to improving ovulation stimulation with the gonadotropin-releasing hormone (GnRH) antagonist protocol. GnRH antagonist administration in the early follicular phase can quickly decrease gonadotrophin (Gn) levels and achieve downregulation before stimulation, which may improves synchronization. A previous small randomized controlled study (RCT) showed…									1
J	Maghsoumi-Norouzabad, Leila; Javid, Ahmad Zare; Mansoori, Anahita; Dadfar, Mohammadreza; Serajian, Amirarsalan				Zare Javid, Ahmad/AAA-8366-2022				The effects of Vitamin D3 supplementation on Spermatogram and endocrine factors in asthenozoospermia infertile men: a randomized, triple blind, placebo-controlled clinical trial								REPRODUCTIVE BIOLOGY AND ENDOCRINOLOGY				19	1					102			10.1186/s12958-021-00789-y							Article	JUL 5 2021	2021	Objective: Evaluate the effects of vitamin D3 (VD3) on sperm parameters and endocrine markers in infertile men with asthenozoospermia.Materials and methods: This randomized, triple-masking, placebo-controlled clinical trial conducted on 86 asthenozoospermia infertile men with serum 25 hydroxy vitamin D3 (25(OH)VD3) < 30 ng/ml in the infertility clinic of Ahvaz Jahad daneshgahi, Iran. Patients wer…									5
J	Feng, Xiaojun; Zhu, Na; Yang, Shuo; Wang, Li; Sun, Wei; Li, Rong; Gong, Fei; Han, Songping; Zhang, Rong; Han, Jisheng				Zhang, Rong/O-5078-2017	Zhang, Rong/0000-0002-6889-5571			Transcutaneous electrical acupoint stimulation improves endometrial receptivity resulting in improved IVF-ET pregnancy outcomes in older women: a multicenter, randomized, controlled clinical trial								REPRODUCTIVE BIOLOGY AND ENDOCRINOLOGY				20	1					127			10.1186/s12958-022-00997-0							Article	AUG 22 2022	2022	Objective To examine the effects and mechanisms of transcutaneous electrical acupoint stimulation (TEAS) on pregnancy outcomes in women undergoing in vitro fertilization (IVF)-embryo transfer (ET). Design, setting, and participants This efficacy study was a multicenter, randomized, controlled clinical trial (RCT) in women receiving IVF-ET. The mechanistic study was a single-center RCT. Interventi…									0
J	Llacer, Joaquin; Moliner, Belen; Luque, Lydia; Bernabeu, Andrea; Lledo, Belen; Carlos Castillo, Juan; Guerrero, Jaime; Ten, Jorge; Bernabeu, Rafael				Llacer, Joaquin/AAE-6158-2020; Llacer, Joaquin/AGR-6492-2022; Bernabeu García, Andrea/AAA-5840-2022	Llacer, Joaquin/0000-0002-8023-6528; Llacer, Joaquin/0000-0002-8023-6528; Castillo, Juan Carlos/0000-0002-8631-4291			Luteal phase stimulation versus follicular phase stimulation in poor ovarian responders: results of a randomized controlled trial								REPRODUCTIVE BIOLOGY AND ENDOCRINOLOGY				18	1					9			10.1186/s12958-020-00570-7							Article	FEB 7 2020	2020	Background In young women with poor ovarian response, luteal-phase ovarian stimulation (LPOS) is a potential method for collecting competent oocytes. The aim of this study was to assess the efficacy of LPOS compared with follicular phase ovarian stimulation (FPOS) in young women with poor ovarian response (POR). Methods This single-center, prospective, randomized pilot study compared LPOS and FPO…									9
J	Jinno, Masao; Nagai, Ryoji; Takeuchi, Masayoshi; Watanabe, Aiko; Teruya, Koji; Sugawa, Hikari; Hatakeyama, Naohisa; Jinno, Yuichi								Trapa bispinosa Roxb. extract lowers advanced glycation end-products and increases live births in older patients with assisted reproductive technology: a randomized controlled trial								REPRODUCTIVE BIOLOGY AND ENDOCRINOLOGY				19	1					149			10.1186/s12958-021-00832-y							Article	SEP 27 2021	2021	Background: Advanced glycation end-products (AGE), which accumulate with insulin resistance and aging, impair folliculogenesis and may decrease endometrial receptivity. Hishi (Trapa bispinosa Roxb.) extract, a safe herbal medicine, strongly inhibits AGE formation in vitro. We determined whether Hishi lowers AGE and increases live births in older assisted reproductive technology (ART) patients.Met…									5
J	Rosenkjaer, Daniel; Pacey, Allan; Montgomerie, Robert; Skytte, Anne-Bine				Pacey, Allan/A-6992-2008	Pacey, Allan/0000-0002-4387-8871			Effects of virtual reality erotica on ejaculate quality of sperm donors: a balanced and randomized controlled cross-over within-subjects trial								REPRODUCTIVE BIOLOGY AND ENDOCRINOLOGY				20	1					149			10.1186/s12958-022-01021-1							Article	OCT 11 2022	2022	Background Previous research has shown that the type and duration of erotic material that men have access to during masturbation can influence semen parameters. To our knowledge, the use of virtual reality (VR) headsets to present erotica has not previously been studied. We reasoned that, because VR can provide a more immersive experience to the user, semen parameters of masturbatory ejaculates m…									0
J	Song, Jing-Yan; Dong, Feng-Yi; Li, Li; Zhang, Xing-Xing; Wang, Ai-Juan; Zhang, Yi; Gao, Dan-Dan; Xiao, Ji-Mei; Sun, Zhen-Gao				Song, Jing-Yan/I-1590-2018	Song, Jing-Yan/0000-0002-2700-017X			Immediate versus delayed frozen embryo transfer in women following a failed IVF-ET attempt: a multicenter randomized controlled trial								REPRODUCTIVE BIOLOGY AND ENDOCRINOLOGY				19	1					131			10.1186/s12958-021-00819-9							Article	AUG 30 2021	2021	Background: The optimal time at which to perform a frozen-thawed embryo transfer (FET) following a failed in-vitro fertilization- embryo transfer (IVF-ET) attempt remains elusive to most reproductive experts. Physicians often delay the introduction of FET due to concerns related to potential residual effects of ovarian hyperstimulation which may interfere with the regular menstrual cycle. Moreove…									1
J	Cao, Xue; Chang, Hong-yang; Xu, Jun-yan; Zheng, Yi; Xiang, Yun-gai; Xiao, Bing; Geng, Xu-jing; Ni, Li-li; Chu, Xi-ying; Tao, Shi-bo; He, Yan; Mao, Gen-hong								The effectiveness of different down-regulating protocols on in vitro fertilization-embryo transfer in endometriosis: a meta-analysis								REPRODUCTIVE BIOLOGY AND ENDOCRINOLOGY				18	1					16			10.1186/s12958-020-00571-6							Article	FEB 29 2020	2020	Background To investigate the effectiveness of the GnRH-a ultra-long protocol, GnRH-a long protocol, and GnRH-a short protocol used in in vitro fertilization-embryo transfer (IVF-ET) in infertile women with endometriosis. Methods We searched PubMed, Embase, Web of Science, Cochrane Library, Elsevier Science Direct, OA Library, Google Scholar, China National Knowledge Infrastructure (CNKI), Wanfan…									13
J	Hu, Kai-Lun; Wang, Siwen; Ye, Xiaohang; Zhang, Dan; Hunt, Sarah								GnRH agonist and hCG (dual trigger) versus hCG trigger for follicular maturation: a systematic review and meta-analysis of randomized trials								REPRODUCTIVE BIOLOGY AND ENDOCRINOLOGY				19	1					78			10.1186/s12958-021-00766-5							Review	JUN 1 2021	2021	Background: Traditionally, final follicular maturation is triggered by a single bolus of human chorionic gonadotropin (hCG). This acts as a surrogate to the naturally occurring luteinizing hormone (LH) surge to induce luteinization of the granulosa cells, resumption of meiosis and final oocyte maturation. More recently, a bolus of gonadotropin-releasing hormone (GnRH) agonist in combination with …									5
J	Conforti, Alessandro; Esteves, Sandro C.; Di Rella, Francesca; Strina, Ida; De Rosa, Pasquale; Fiorenza, Alessia; Zullo, Fulvio; De Placido, Giuseppe; Alviggi, Carlo				Conforti, Alessandro/K-8739-2018; Alviggi, Carlo/B-9096-2011; Esteves, Sandro/G-4416-2012	Conforti, Alessandro/0000-0002-5676-0055; Esteves, Sandro/0000-0002-1313-9680; Alviggi, Carlo/0000-0001-9116-020X			The role of recombinant LH in women with hypo-response to controlled ovarian stimulation: a systematic review and meta-analysis								REPRODUCTIVE BIOLOGY AND ENDOCRINOLOGY				17						18			10.1186/s12958-019-0460-4							Review	FEB 6 2019	2019	To study the role of recombinant human LH supplementation in women with hypo-response to ovarian stimulation.We performed a systematic review and meta-analysis of prospective clinical trials in which recombinant FSH monotherapy protocols were compared with LH-supplemented protocols in hypo-responders. A search was conducted of the Scopus, MEDLINE databases without time or language restrictions. P…									25
J	Chua, Su Jen; Mol, Ben W.; Longobardi, Salvatore; Orvieto, Raoul; Venetis, Christos A.; Lispi, Monica; Storr, Ashleigh; D'Hooghe, Thomas					Chua, Su Jen/0000-0002-3934-2302			Biosimilar recombinant follitropin alfa preparations versus the reference product (Gonal-F (R)) in couples undergoing assisted reproductive technology treatment: a systematic review and meta-analysis								REPRODUCTIVE BIOLOGY AND ENDOCRINOLOGY				19	1					51			10.1186/s12958-021-00727-y							Review	APR 2 2021	2021	Background: Live birth has increasingly been identified as the standard clinical approach to measure the success of medically assisted reproduction (MAR). However, previous analyses comparing biosimilar preparations of follitropin alfa versus the reference product (GONAL-f (R), Merck KGaA, Darmstadt, Germany or GONAL-f (R) RFF; EMD Serono, Inc., Rockland, MA), have had insufficient power to detec…									2
J	Baldini, Domenico; Baldini, Annamaria; Silvestris, Erica; Vizziello, Giovanni; Ferri, Daniele; Vizziello, Damiano				Baldini, Domenico/AAR-3338-2021	Baldini, Domenico/0000-0003-1433-504X			A fast and safe technique for sperm preparation in ICSI treatments within a randomized controlled trial (RCT)								REPRODUCTIVE BIOLOGY AND ENDOCRINOLOGY				18	1					88			10.1186/s12958-020-00642-8							Article	AUG 19 2020	2020	Recently a novel method based on horizontal sperm migration in injection dishes has been introduced as an additional tool for preparation of semen sample in assisted reproductive technology (ART) procedures. In the present study, we evaluated both timing and reproductive outcomes in a randomized controlled study including 1034 intra-cytoplasmic sperm injection (ICSI) procedures followed by fresh …									5
J	Wu, Hanglin; Zhang, Songying; Lin, Xiaona; He, Jing; Wang, Shasha; Zhou, Ping					Zhou, Ping/0000-0002-7447-7982			Pregnancy-related complications and perinatal outcomes following progesterone supplementation before 20 weeks of pregnancy in spontaneously achieved singleton pregnancies: a systematic review and meta-analysis								REPRODUCTIVE BIOLOGY AND ENDOCRINOLOGY				19	1					165			10.1186/s12958-021-00846-6							Review	NOV 4 2021	2021	Background: Progesterone supplementation is widely performed in women with threatened miscarriage or a history of recurrent miscarriage; however, the effects of early progesterone supplementation on pregnancy-related complications and perinatal outcomes in later gestational weeks remain unknown.Methods: Ovid MEDLINE, the Cochrane Library, Embase and were searched until April 3rd, 2021. Randomized…									2
J	Zhang, Yingying; Wu, Ling; Li, Tin Chiu; Wang, Chi Chiu; Zhang, Tao; Chung, Jacqueline Pui Wah				Zhang, Tao/ADM-1606-2022	Zhang, Tao/0000-0002-8644-8468; Chung, Jacqueline/0000-0002-9742-578X			Systematic review update and meta-analysis of randomized and non-randomized controlled trials of ovarian stimulation versus artificial cycle for endometrial preparation prior to frozen embryo transfer in women with polycystic ovary syndrome								REPRODUCTIVE BIOLOGY AND ENDOCRINOLOGY				20	1					62			10.1186/s12958-022-00931-4							Review	APR 2 2022	2022	Purpose This systematic review and meta-analysis aimed to compare the short-term reproductive and long-term obstetric outcomes after endometrial preparations by ovarian stimulation protocols and hormone replacement therapy (HRT) in women with polycystic ovary syndrome (PCOS) prior to frozen embryo transfer (FET). Method PubMed, EMBASE, Web of Science and the Cochrane Library were searched to iden…									3
J	Conforti, Alessandro; Esteves, Sandro C.; Humaidan, Peter; Longobardi, Salvatore; D'Hooghe, Thomas; Orvieto, Raoul; Vaiarelli, Alberto; Cimadomo, Danilo; Rienzi, Laura; Ubaldi, Filippo Maria; Zullo, Fulvio; Alviggi, Carlo				Esteves, Sandro C./G-4416-2012; Conforti, Alessandro/K-8739-2018; Alviggi, Carlo/B-9096-2011	Esteves, Sandro C./0000-0002-1313-9680; Conforti, Alessandro/0000-0002-5676-0055; Alviggi, Carlo/0000-0001-9116-020X; Humaidan, Peter/0000-0001-6884-5366			Recombinant human luteinizing hormone co-treatment in ovarian stimulation for assisted reproductive technology in women of advanced reproductive age: a systematic review and meta-analysis of randomized controlled trials								REPRODUCTIVE BIOLOGY AND ENDOCRINOLOGY				19	1					91			10.1186/s12958-021-00759-4							Review	JUN 21 2021	2021	Introduction Several studies suggest that luteinizing hormone (LH) could improve IVF outcome in women of advanced reproductive age by optimizing androgen production. In this review, we assessed the role of recombinant-human LH (r-hLH) and recombinant human follicle stimulating hormone (r-hFSH) co-treatment in ovarian stimulation for assisted reproductive technology in women of advanced reproducti…									5
J	Yang, Rui; Zhang, Yunshan; Liang, Xiaoyan; Song, Xueru; Wei, Zhaolian; Liu, Jianqiao; Yang, Yezhou; Tan, Jichun; Zhang, Qingxue; Sun, Yingpu; Wang, Wei; Qian, Weiping; Jin, Lei; Wang, Shuyu; Xu, Yang; Yang, Jing; Goethberg, Marie; Mannaerts, Bernadette; Wu, Wen; Zheng, Zugeng; Qiao, Jie				Wang, shuyu/GZM-3462-2022; liang, xiaoyan/GYJ-5006-2022				Comparative clinical outcome following individualized follitropin delta dosing in Chinese women undergoing ovarian stimulation for in vitro fertilization /intracytoplasmic sperm injection								REPRODUCTIVE BIOLOGY AND ENDOCRINOLOGY				20	1					147			10.1186/s12958-022-01016-y							Article	OCT 4 2022	2022	Background To compare the efficacy and safety of follitropin delta in its individualized fixed-dose regimen with follitropin alfa in a conventional adjustable dosing regimen in Chinese women. Methods This was a subgroup analysis of the randomized, multi-center, assessor-blind, non-inferiority trial (GRAPE) including 759 Chinese women (aged 20-40 years) recruited in 16 reproductive medicine clinic…									0
J	Shao, Yuhan; Li, Jing; Lu, Juanjuan; Li, Hongchang; Zhu, Yueting; Jiang, Wenjie; Yan, Junhao								Clinical outcomes of Preimplantation genetic testing (PGT) application in couples with chromosomal inversion, a study in the Chinese Han population								REPRODUCTIVE BIOLOGY AND ENDOCRINOLOGY				18	1					79			10.1186/s12958-020-00635-7							Article	AUG 5 2020	2020	Background Chromosomal inversion was considered to have adverse effects on pregnancy outcomes through abnormal gametogenesis. The purpose of this retrospective study was to investigate whether preimplantation genetic testing (PGT) improves pregnancy outcomes for couples with chromosomal inversion. Methods A total of 188 cycles from 165 couples with one chromosomal inversion carrier were divided i…									4
J	Feng, Liping; Fan, Ruiqi; Jiang, Aifang; Jiang, Junyi; Wang, Qian; Sun, Yujun; Qiao, Pengyun; Ren, Chune; Yang, Tingting				jiang, jun/GWC-9329-2022	feng, liping/0000-0003-3679-9216			The effect of flexible low-dose GnRH antagonist on pregnancy outcome in the fresh embryo transfer cycle of IVF-ET: a randomized controlled trial								REPRODUCTIVE BIOLOGY AND ENDOCRINOLOGY				20	1					55			10.1186/s12958-022-00927-0							Article	MAR 22 2022	2022	Objective To explore the practicality and effectiveness of a flexible low-dose protocol in the fresh embryo transfer cycle: reducing the total amount of antagonist by increasing the interval between administrations of Cetrotide. Methods A total of 211 patients with normal ovarian reserve who accepted GnRH-ant protocol for IVF-ET were selected, and they were randomized to the flexible low-dose ant…									0
J	Tang, Chuan Ling; Li, Qi Yue; Chen, Feng Lian; Cai, Chen Ting; Dong, Yue Yan; Wu, Yuan Yuan; Yang, Jian Zhi; Zhao, Mei; Chi, Feng Li; Hong, Ling; Ai, Ai; Chen, Miao Xin; Li, Kun Ming; Teng, Xiao Ming; Chen, Zhi Qin								A randomized double blind comparison of atosiban in patients with recurrent implantation failure undergoing IVF treatment								REPRODUCTIVE BIOLOGY AND ENDOCRINOLOGY				20	1					124			10.1186/s12958-022-00999-y							Article	AUG 19 2022	2022	Background Patients with recurrent implantation failure (RIF) may have more uterine contractions. Several observational studies suggested that atosiban administration around embryo transfer resulted in higher pregnancy rates in RIF patients. This study aimed to evaluate the effect of atosiban given before fresh embryo transfer on pregnancy outcomes of women with RIF. Methods A prospective, random…									0
J	Wu, Hanglin; Zhang, Songying; Lin, Xiaona; Wang, Shasha; Zhou, Ping					Zhou, Ping/0000-0002-7447-7982			Luteal phase support for in vitro fertilization/intracytoplasmic sperm injection fresh cycles: a systematic review and network meta-analysis								REPRODUCTIVE BIOLOGY AND ENDOCRINOLOGY				19	1					103			10.1186/s12958-021-00782-5							Review	JUL 6 2021	2021	Background: Various luteal phase supports (LPSs) have been proven to increase the pregnancy rate in fresh cycles of in vitro fertilization or intracytoplasmic sperm injection; however, there is still significant debate regarding the optimal use of LPS.Methods: A systematic review with the use of a network meta-analysis was performed via electronic searching of Ovid MEDLINE, the Cochrane Library, …									1
J	Wang, Xue; Xiao, YaLing; Sun, ZhengYi; Zhen, JingRan; Yu, Qi				XIAO, YANG/GPW-5529-2022				Effect of the time interval between oocyte retrieval and ICSI on embryo development and reproductive outcomes: a systematic review								REPRODUCTIVE BIOLOGY AND ENDOCRINOLOGY				19	1					34			10.1186/s12958-021-00717-0							Review	MAR 1 2021	2021	Background Intra-cytoplasmic sperm injection (ICSI) is used in assisted reproductive technology (ART) laboratories. However, there is no consensus regarding the precise time intervals within ICSI cycles [oocyte pick up (OPU), oocyte denudation (DN), and ICSI], and results are inconsistent and contradictory. Thus, we aim to evaluate whether there is a concordance regarding the time intervals used …									1
J	Yang, Jingwei; Zhang, Xiaodong; Ding, Xiaoyan; Wang, Yuting; Huang, Guoning; Ye, Hong								Cumulative live birth rates between GnRH-agonist long and GnRH-antagonist protocol in one ART cycle when all embryos transferred: real-word data of 18,853 women from China								REPRODUCTIVE BIOLOGY AND ENDOCRINOLOGY				19	1					124			10.1186/s12958-021-00814-0							Article	AUG 12 2021	2021	Background A consensus has been reached on the preferred primary outcome of all infertility treatment trials, which is the cumulative live birth rate (CLBR). Some recent randomized controlled trials (RCTs) and retrospective studies have compared the effectiveness of GnRH-antagonist and GnRH-agonist protocols but showed inconsistent results. Studies commonly used conservative estimates and optimal…									6
J	Van Vaerenbergh, Inge; Adriaenssens, Tom; Coucke, Wim; Van Landuyt, Lisbet; Verheyen, Greta; De Brucker, Michael; Camus, Michel; Platteau, Peter; De Vos, Michel; Van Hecke, Elien; Rosenthal, Andre; Smitz, Johan				Coucke, Wim/ABA-9949-2020	Coucke, Wim/0000-0002-4290-4628; Van Vaerenbergh, Inge/0000-0002-1597-5631; Verheyen, Greta/0000-0003-4677-2084; Adriaenssens, Tom/0000-0001-9618-0330; De Vos, Michel/0000-0001-5019-5924; Van Landuyt, Lisbet/0000-0003-0043-3677			Improved clinical outcomes after non-invasive oocyte selection and Day 3 eSET in ICSI patients								REPRODUCTIVE BIOLOGY AND ENDOCRINOLOGY				19	1					26			10.1186/s12958-021-00704-5							Article	FEB 19 2021	2021	Background: Non-invasive oocyte quality scoring, based on cumulus gene expression analysis, in combination with morphology scoring, can increase the clinical pregnancy (CPR) and live birth rates (LBR) in Day 3 eSET (elective single embryo transfer) ICSI patients. This was first investigated in a pilot study and is now confirmed in a large patient cohort of 633 patients. It was investigated whethe…									3
J	Gong, Yan; Zhang, Kun; Xiong, Dongsheng; Wei, Jiajing; Tan, Hao; Qin, Shengfang								Growth hormone alleviates oxidative stress and improves the IVF outcomes of poor ovarian responders: a randomized controlled trial								REPRODUCTIVE BIOLOGY AND ENDOCRINOLOGY				18	1					91			10.1186/s12958-020-00648-2							Article	SEP 5 2020	2020	Background Oxidative stress (OS), defined as an imbalance between excessive reactive oxygen species (ROS) and/or reactive nitrogen species (RNS) production and antioxidant insufficiency, has been suggested to be involved in the pathogenesis of poor ovarian response (POR). Growth hormone (GH) can reduce OS in some cell types. This study investigated whether GH can improve OS and the in vitro ferti…									8
J	Ma, Shujuan; Peng, Yangqin; Hu, Liang; Wang, Xiaojuan; Xiong, Yiquan; Tang, Yi; Tan, Jing; Gong, Fei					Tan, Jing/0000-0001-8839-6705			Comparisons of benefits and risks of single embryo transfer versus double embryo transfer: a systematic review and meta-analysis								REPRODUCTIVE BIOLOGY AND ENDOCRINOLOGY				20	1					20			10.1186/s12958-022-00899-1							Review	JAN 27 2022	2022	Background: Evidence referring to the trade-offs between the benefits and risks of single embryo transfer (SET) versus double embryo transfer (DET) following assisted reproduction technology are insufficient, especially for those women with a defined embryo quality or advanced age.Methods: A systematic review and meta-analysis was conducted according to PRISMA guidelines. PubMed, EMBASE, Cochrane…									2
J	Yuan, Lifang; Wu, Hongbo; Huang, Weiyu; Bi, Yin; Qin, Aiping; Yang, Yihua				Lang, Ming/HIK-0758-2022; yang, yang/HGT-7999-2022; Yang, Ye/GZM-4812-2022				The function of metformin in endometrial receptivity (ER) of patients with polycyclic ovary syndrome (PCOS): a systematic review and meta-analysis								REPRODUCTIVE BIOLOGY AND ENDOCRINOLOGY				19	1					89			10.1186/s12958-021-00772-7							Review	JUN 14 2021	2021	Background This meta-analysis summarizes evidence from studies using metformin (Met) to improve endometrial receptivity (ER) in women with PCOS. Methods Following the PRISMA protocol, we conducted a comprehensive search of academic literature from various databases, including PubMed, EMbase and Cochrane libraries. Studies published in English before Jan 27, 2021, were recruited for primary screen…									3
[truncated: 13 more columns]
