# Supplementary material for: Clinical trial registration and CONSORT adherence in obstetrics and gynecology journals: a cross-sectional analysis of Chinese- and English-language publications
Source: PeerJ. 2026 Apr 21;14:e21140. doi: 10.7717/peerj.21140 (PMC13108464; doi:10.7717/peerj.21140)
Supplement: Supplemental Information 1 [file peerj-14-21140-s001.zip › Raw data-updated/RCT-English journals/Original data/42.xls]

## Sheet: savedrecs
Publication Type	Authors	Book Authors	Group Authors	Book Group Authors	Researcher Ids	ORCIDs	Book Editors	Author - Arabic	Article Title	Article Title - SciELO	Article Title - SciELO	Article Title - Chinese	Article Title - Russian	Patent Number	Patent Assignee	Source Title - Arabic	Source Title	Source Title - Korean	Book Series Title	Book Series Subtitle	Volume	Issue	Special Issue	Meeting Abstract	Start Page	End Page	Article Number	Version	Version History	DOI	Book DOI	License Name	License URI	License Description	Early Access Date	Supplement	Document Type	Publication Date	Publication Year	Abstract	Abstract - Foreign	Abstract - English Transliteration	Abstract - Foreign	Abstract - Korean	Conference Title	Conference Date	Conference Sponsor	Conference Location	Times Cited, WoS Core
J	Mol, Ben W.								Can a Three-Arm RCT With Two Active Drugs Have One Placebo?								JOURNAL OF PEDIATRIC AND ADOLESCENT GYNECOLOGY				34	4								10.1016/j.jpag.2021.02.106					JUL 2021		Letter	AUG 2021	2021										0
J	Ashour, Ahmed S. A.; Ali, Ahmed S.				Ali, Ahmed Said/AAN-8597-2020	Ali, Ahmed Said/0000-0001-9616-3709			Authors' Response: Can a Three-Arm RCT With Two Active Drugs Have One Placebo? Yes, the Literature Contains Many								JOURNAL OF PEDIATRIC AND ADOLESCENT GYNECOLOGY				34	4			577	579				10.1016/j.jpag.2021.03.006					JUL 2021		Letter	AUG 2021	2021										0
J	Dowlut-McElroy, Tazim; Higgins, Jeanette; Williams, Karen B.; Strickland, Julie L.					Dowlut-McElroy, Tazim/0000-0002-6767-0207			Treatment of Prepubertal Labial Adhesions: A Randomized Controlled Trial								JOURNAL OF PEDIATRIC AND ADOLESCENT GYNECOLOGY				32	3			259	263				10.1016/j.jpag.2018.10.006							Article	JUN 2019	2019	Study Objective: Although various treatment options have been proposed for the treatment of labial adhesions, there are currently no clearly outlined limits on the duration of topical therapy, amount of lateral traction to apply, and methods to decrease the recurrence. This clinical trial was undertaken to assess the need for estrogen for treatment of prepubertal labial adhesions.Design: Randomiz…									5
J	Young, Cara C.; Monge, Maria; Minami, Haruka; Rew, Lynn; Conroy, Haley; Peretz, Clara; Tan, Lucy								Outcomes of a Mindfulness-Based Healthy Lifestyle Intervention for Adolescents and Young Adults with Polycystic Ovary Syndrome								JOURNAL OF PEDIATRIC AND ADOLESCENT GYNECOLOGY				35	3			305	313				10.1016/j.jpag.2021.10.016							Article	JUN 2022	2022	Study Objective: The purpose of this study was to examine the feasibility, acceptability, and preliminary efficacy of a mindfulness-based healthy lifestyle self-management intervention with adolescents and young adults diagnosed with polycystic ovary syndrome (PCOS).Design: A pilot randomized controlled trial using a pre-post design was used.Setting: Central Texas. Participants: Individuals aged …									1
J	Estrada, Fatima; Atienzo, Erika E.; Cruz-Jimenez, Lizeth; Campero, Lourdes					Atienzo, Erika E./0000-0002-0498-6888			A Rapid Review of Interventions to Prevent First Pregnancy among Adolescents and Its Applicability to Latin America								JOURNAL OF PEDIATRIC AND ADOLESCENT GYNECOLOGY				34	4			491	503				10.1016/j.jpag.2021.01.022					JUL 2021		Review	AUG 2021	2021	Study Objective: To summarize recent literature on the effectiveness of interventions to prevent adolescent pregnancy and to explore the applicability of these interventions to Latin America (LA).Design, Setting, Participants, Interventions, and Main Outcome Measures: We carried out a rapid review of the literature (2005-2019). Studies were included if: they evaluated interventions targeting adol…									2
J	Samy, Ahmed; Zaki, Sherif Sameh; Metwally, Ahmed A.; Mahmoud, Doaa Salah Eldin; Elzahaby, Iman M.; Amin, Ahmed Hussein; Eissa, Ahmed Ibrahim; Abbas, Ahmed M.; Hussein, Amr Hassan; Talaat, Bassem; Ali, Ahmed Said				Abbas, Ahmed/H-5235-2019; Ali, Ahmed Said/AAN-8597-2020; SAMY, AHMED/T-6214-2018	Abbas, Ahmed/0000-0002-2359-2729; Ali, Ahmed Said/0000-0001-9616-3709; SAMY, AHMED/0000-0003-0150-828X			The Effect of Zumba Exercise on Reducing Menstrual Pain in Young Women with Primary Dysmenorrhea: A Randomized Controlled Trial								JOURNAL OF PEDIATRIC AND ADOLESCENT GYNECOLOGY				32	5			541	545				10.1016/j.jpag.2019.06.001							Article	OCT 2019	2019	Study Objective: To study the effectiveness of performing Zumba exercise on the severity and duration of pain in patients with primary dysmenorrhea.Design: Randomized controlled trial.Setting: Cairo University gynecology Hospital and Bahgat gym and fitness center.Participants: Ninety-eight women diagnosed with primary dysmenorrhea.Interventions: Study participants were divided randomly into 2 equ…									2
J	Ashour, Ahmed Samy Ali; El Sharkawy, Mohamed; Ali, Ahmed Said; Keshta, Nawal Hamdy Ahmed; Shatat, Hanan Barakat Abu Elyazid; El Mahy, Mohamed				Ali, Ahmed Said/AAN-8597-2020	Ali, Ahmed Said/0000-0001-9616-3709			Comparative Efficacy of Vaginal Misoprostol vs Vaginal Dinoprostone Administered 3 Hours Prior to Copper T380A Intrauterine Device Insertion in Nulliparous Women: A Randomized Controlled Trial								JOURNAL OF PEDIATRIC AND ADOLESCENT GYNECOLOGY				33	5			559	565				10.1016/j.jpag.2020.04.004							Article	OCT 2020	2020	Study Objective: To compare the effectiveness of misoprostol and dinoprostone tablets administered vaginally 3 hours before copper intrauterine device (IUD) insertion vs placebo in reducing pain and increasing ease of insertion among nulliparous women.Design: Randomized controlled trial.Setting: Tertiary referral hospital.Participants: A total of 129 nulliparous women requesting a Copper T380A IU…									6
J	Samy, Ahmed; Ali, Ahmed Said; Latif, Dina; Darweesh, Fatma Faisal; Ghamry, Nevein Kamal; Metwally, Ahmed A.				Ali, Ahmed Said/AAN-8597-2020; SAMY, AHMED/T-6214-2018	Ali, Ahmed Said/0000-0001-9616-3709; SAMY, AHMED/0000-0003-0150-828X			Benefits of Self-administered Vaginal Dinoprostone 12 Hours before Levonorgestrel-releasing Intrauterine Device Insertion in Nulliparous Adolescents and Young Women: A Randomized Controlled Trial								JOURNAL OF PEDIATRIC AND ADOLESCENT GYNECOLOGY				33	4			382	387				10.1016/j.jpag.2020.02.010							Article	AUG 2020	2020	Study Objective: To assess safety and efficacy of self-administered vaginal dinoprostone 12 hours before a 52-mg levonorgestrel intrauterine device (LNG-IUD) insertion in adolescents and young nulliparous women.Design: Randomized controlled trial.Setting: Tertiary referral hospital.Participants: Nulliparous adolescents and young women aged 18-22 years.Interventions: Participants were randomly ass…									6
J	Jones, Anna; Allison, Bianca A.; Perry, Martha					Allison, Bianca/0000-0002-7140-9183; Jones, Anna/0000-0003-3578-213X			Effectiveness of Contraceptive Decision Aids in Adolescents and Young Adults: A Systematic Review								JOURNAL OF PEDIATRIC AND ADOLESCENT GYNECOLOGY				35	1			7	17				10.1016/j.jpag.2021.08.005							Review	FEB 2022	2022	Background: Contraceptive decision aids may support adolescents and young adults (AYA) in choosing contraceptive methods that fit their unique reproductive health needs. Objective: To provide a systematic review of studies examining the effectiveness of contraceptive decision aids in AYA. Materials and Methods: A systematic search was conducted of studies published between January 1, 2011, and Ma…									2
J	O'Brien, Katherine L. O'Flynn; Akers, Aletha Y.; Perriera, Lisa K.; Schreiber, Courtney A.; Garcia-Espana, J. Felipe; Sonalkar, Sarita								Intrauterine Device Insertion Procedure Duration in Adolescent and Young Adult Women								JOURNAL OF PEDIATRIC AND ADOLESCENT GYNECOLOGY				32	3			312	315				10.1016/j.jpag.2019.01.002							Article	JUN 2019	2019	Study Objective: Intrauterine device (IUD) utilization in the United States is low among adolescent and young adult women. Longer procedure duration has been proposed as one potential barrier to IUD insertion in this population. We hypothesized that procedure duration would be longer in adolescents compared to young adult women.Design, Setting, and Participants: This study was a secondary analysi…									4
J	El Ayadi, Alison M.; Rocca, Corinne H.; Averbach, Sarah H.; Goodman, Suzan; Darney, Philip D.; Patel, Ashlesha; Harper, Cynthia C.					Averbach, Sarah/0000-0002-1924-7770			Intrauterine Devices and Sexually Transmitted Infection among Older Adolescents and Young Adults in a Cluster Randomized Trial								JOURNAL OF PEDIATRIC AND ADOLESCENT GYNECOLOGY				34	3			355	361				10.1016/j.jpag.2020.11.022					APR 2021		Article	JUN 2021	2021	Study Objective: Provider misconceptions regarding intrauterine device (IUD) safety for adolescents and young women can unnecessarily limit contraceptive options offered; we sought to evaluate rates of Neisseria gonorrhoeae or Chlamydia trachomatis (GC/CT) diagnoses among young women who adopted IUDs. Design: Secondary analysis of a cluster-randomized provider educational trial. Setting: Forty US…									1
J	Vosoughi, Nafiseh; Maasoumi, Raziyeh; Mehrizi, Ali Asghar Haeri; Ghanbari, Zinat					Vosoughi, Nafiseh/0000-0002-5059-2572			The Effect of Psychosexual Education on Promoting Sexual Function, Genital Self-Image, and Sexual Distress among Women with Rokitansky Syndrome: A Randomized Controlled Clinical Trial								JOURNAL OF PEDIATRIC AND ADOLESCENT GYNECOLOGY				35	1			73	81				10.1016/j.jpag.2021.06.008							Article	FEB 2022	2022	Study Objective: To assess the effectiveness of psychosexual education on promoting sexual function and genital self-image and reducing sexual distress through e-learning among women with Mayer-Rokitansky-Kuster-Hauser (MRKH) syndrome. Setting: Imam Khomeini Hospital Pelvic Floor Clinic in Tehran. Participants: Thirty-eight 15- to 49-year-old women with MRKH syndrome who had undergone surgical or…									2
J	Fowler, Kylie G.; Byraiah, Gita; Burt, Cassaundra; Lee, Daniel B.; Miller, Rachel J.								Nitrous Oxide Use for Intrauterine System Placement in Adolescents								JOURNAL OF PEDIATRIC AND ADOLESCENT GYNECOLOGY				35	2			159	164				10.1016/j.jpag.2021.10.019					MAR 2022		Article	APR 2022	2022	Study Objective: : To evaluate the impact of nitrous oxide on patient-reported pain for placement of intrauterine systems (IUSs) in adolescentsStudy Design: : Prospective observational studySetting: : IUS placement in an ambulatory clinic compared with placement with nitrous oxide in a hospital-based sedation unitParticipants: : English-speaking adolescents aged 12 to 20 presenting to a pediatric…									0
J	Callahan, Dana G.; Garabedian, Laura F.; Harney, Kathleen F.; DiVasta, Amy D.								Will it Hurt? The Intrauterine Device Insertion Experience and Long-Term Acceptability Among Adolescents and Young Women								JOURNAL OF PEDIATRIC AND ADOLESCENT GYNECOLOGY				32	6			615	621				10.1016/j.jpag.2019.08.004							Article	DEC 2019	2019	Study Objective: To examine how the intrauterine device (IUD) insertion experience affects long-term IUD acceptability among adolescents.Design: Text to Web survey study.Setting: Boston Children's Hospital and Cambridge Health Alliance in Massachusetts.Participants, Interventions, and Main Outcome Measures: Nulliparous adolescents aged 13-21 years who received an IUD or etonogestrel implant betwe…									5
J	O'Brien, Sarah H.; Saini, Surbhi; Ziegler, Heidi; Christian-Rancy, Myra; Ahuja, Sanjay; Hege, Kerry; Savelli, Stephanie L.; Vesely, Sara K.				Ahuja, Sanjay/AFT-3324-2022; O'Brien, Sarah H./E-3775-2011; Saini, Surbhi/HCH-3424-2022	Ahuja, Sanjay/0000-0002-0178-7947; O'Brien, Sarah H./0000-0001-8855-9746;			An Open-Label, Single-Arm, Efficacy Study of Tranexamic Acid in Adolescents with Heavy Menstrual Bleeding								JOURNAL OF PEDIATRIC AND ADOLESCENT GYNECOLOGY				32	3			305	311				10.1016/j.jpag.2019.01.009							Article	JUN 2019	2019	Study Objective: Heavy menstrual bleeding (HMB) occurs in up to 40% of adolescent girls, significantly affecting their daily activities. Identifying alternative treatment strategies for HMB is particularly important for adolescents who prefer not to take hormonal contraception. Our objective was to determine whether use of tranexamic acid (TA) would increase health-related quality of life and dec…									6
[truncated: 13 more columns]
