# Supplementary material for: Clinical trial registration and CONSORT adherence in obstetrics and gynecology journals: a cross-sectional analysis of Chinese- and English-language publications
Source: PeerJ. 2026 Apr 21;14:e21140. doi: 10.7717/peerj.21140 (PMC13108464; doi:10.7717/peerj.21140)
Supplement: Supplemental Information 1 [file peerj-14-21140-s001.zip › Raw data-updated/RCT-English journals/Original data/43.xls]

## Sheet: savedrecs
Publication Type	Authors	Book Authors	Group Authors	Book Group Authors	Researcher Ids	ORCIDs	Book Editors	Author - Arabic	Article Title	Article Title - SciELO	Article Title - SciELO	Article Title - Chinese	Article Title - Russian	Patent Number	Patent Assignee	Source Title - Arabic	Source Title	Source Title - Korean	Book Series Title	Book Series Subtitle	Volume	Issue	Special Issue	Meeting Abstract	Start Page	End Page	Article Number	Version	Version History	DOI	Book DOI	License Name	License URI	License Description	Early Access Date	Supplement	Document Type	Publication Date	Publication Year	Abstract	Abstract - Foreign	Abstract - English Transliteration	Abstract - Foreign	Abstract - Korean	Conference Title	Conference Date	Conference Sponsor	Conference Location	Times Cited, WoS Core
J	Torok, Peter				Török, Péter/N-4424-2019	Török, Péter/0000-0003-4093-3721			Response to 'Letter to Suprapubic pressure facilitates the procedure of office hysteroscopy: A randomized controlled trial: Technical considerations'								JOURNAL OF OBSTETRICS AND GYNAECOLOGY RESEARCH				45	6			1209	1209				10.1111/jog.13951							Letter	JUN 2019	2019										0
J	Shokeir, Tarek								Letter to 'Suprapubic pressure facilitates the procedure of office hysteroscopy: A randomized controlled trial': Technical considerations								JOURNAL OF OBSTETRICS AND GYNAECOLOGY RESEARCH				45	3			751	751				10.1111/jog.13896							Letter	MAR 2019	2019										0
J	Karasahin, Kazim Emre								Letter to Cold therapy for pain relief during and after amniocentesis procedure: A randomized controlled trial								JOURNAL OF OBSTETRICS AND GYNAECOLOGY RESEARCH				47	10			3742	3742				10.1111/jog.14934					JUL 2021		Letter	OCT 2021	2021										0
J	Husain, Samia; Husain, Sonia; Izhar, Rubina								撤稿声明: Oral misoprostol alone versus oral misoprostol and Foley's catheter for induction of labor: A randomized controlled trial (Retraction of Vol 43, Pg 1270, 2017)								JOURNAL OF OBSTETRICS AND GYNAECOLOGY RESEARCH				47	12			4507	4507				10.1111/jog.15093							Retraction	DEC 2021	2021										0
J	Abu Hashim, H.; El Lakany, N.; Sherief, L.								Combined metformin and clomiphene citrate versus laparoscopic ovarian diathermy for ovulation induction in clomiphene-resistant women with polycystic ovary syndrome: A randomized controlled trial (vol 37, pg 169, 2011)								JOURNAL OF OBSTETRICS AND GYNAECOLOGY RESEARCH				47	8			2935	2935				10.1111/jog.14914							Correction	AUG 2021	2021										0
J	Yang, Qiuyu; Cao, Xiao; Hu, Shasha; Sun, Mingyao; Lai, Honghao; Hou, Liangying; Wang, Qi; Wu, Cailiang; Wu, Yu; Xiao, Lin; Luo, Xiaofeng; Tian, Jinhui; Ge, Long; Shi, Lei				Yang, Qiuyu/HDM-0606-2022				Lubricant for reducing perineal trauma: A systematic review and meta-analysis of randomized controlled trials								JOURNAL OF OBSTETRICS AND GYNAECOLOGY RESEARCH				48	11			2807	2820				10.1111/jog.15399					AUG 2022		Review	NOV 2022	2022	Aim To assess the effect of lubricants on reducing perineal trauma during vaginal delivery. Methods PubMed, Embase, the Cochrane Library, CINAHL, China National Knowledge Infrastructure, China Biology Medicine disc, WanFang databases, and , were searched for literature up to 25 June 2021. Randomized controlled trials published in English or Chinese that compared the vaginal application of lubrica…									0
J	Atkinson, Andrea; Pass, Glenn; Megaw, Lauren					Atkinson, Andrea/0000-0003-2422-8205			Systematic review of randomized control trials into effective preoperative weight loss interventions and impact on surgical outcomes for major benign gynecological surgery								JOURNAL OF OBSTETRICS AND GYNAECOLOGY RESEARCH				48	8			2093	2099				10.1111/jog.15271					APR 2022		Review	AUG 2022	2022	Aims Limited information exists on what preoperative weight loss interventions (lifestyle, pharmacological, surgical) are effective in improving outcomes of elective, nononcological, gynecological surgery. Obesity rates are increasing and associated with poorer operative outcomes. We aimed to identify high quality studies into preoperative weight loss interventions and perform a systematic review…									0
J	Tsuyoshi, Hideaki; Inoue, Daisuke; Kurokawa, Tetsuji; Yoshida, Yoshio								Hyperthermic intraperitoneal chemotherapy (HIPEC) for gynecological cancer								JOURNAL OF OBSTETRICS AND GYNAECOLOGY RESEARCH				46	9			1661	1671				10.1111/jog.14391					JUL 2020		Article	SEP 2020	2020	Aim Hyperthermic intraperitoneal chemotherapy (HIPEC) is a method of administering anticancer agents directly while heating the abdominal cavity. The aim of this review is to know the current position of HIPEC in ovarian cancer and uterine sarcoma and its future prospects. Methods This article reviews the current literature and evidence for the clinical trial of HIPEC in ovarian cancer and uterin…									15
J	Chen, Yan; Wang, Tingting; Liu, Xiaoling; Ye, Changxiang; Xing, Dexiu; Wu, Rong; Li, Fang; Chen, Lizhang				Liu, Xiaoling/HGD-3566-2022				Low molecular weight heparin and pregnancy outcomes in women with inherited thrombophilia: A systematic review and meta-analysis								JOURNAL OF OBSTETRICS AND GYNAECOLOGY RESEARCH				48	8			2134	2150				10.1111/jog.15319					JUN 2022		Review	AUG 2022	2022	Aim To determine whether the use of low molecular weight heparin (LMWH) improves the pregnancy outcomes in women with inherited thrombophilia by conducting a meta-analysis of randomized controlled trials and observational studies. Methods A systematic literature search of several databases was conducted through September 19, 2020 to identify relevant studies. The outcomes of interest included liv…									0
J	Cao, Qi; Hu, Yuanyuan; Fu, Jing; Huang, Xin; Wu, Lukanxuan; Zhang, Jiani; Huang, Wei					Cao, Qi/0000-0001-6970-8654; Zhang, Jiani/0000-0002-3211-3830			Gestational metformin administration in women with polycystic ovary syndrome: A systematic review and meta-analysis of randomized control studies								JOURNAL OF OBSTETRICS AND GYNAECOLOGY RESEARCH				47	12			4148	4157				10.1111/jog.15044					SEP 2021		Review	DEC 2021	2021	Aims To evaluate metformin's effects on pregnancy outcomes in women with polycystic ovary syndrome. Methods A literature search was conducted using PubMed, EMBASE, Web of Science, MEDLINE, and the Cochrane Library. All randomized controlled trials comparing metformin administration during pregnancy versus placebo or blank in PCOS women were selected. The primary outcomes were the incidence of ges…									6
J	Charoenkwan, Kittipat; Nantasupha, Chalaithorn				Charoenkwan, Kittipat/ABG-5362-2021; Nantasupha, Chalaithorn/HHC-0671-2022	Charoenkwan, Kittipat/0000-0003-1683-6024			Methods of pain control during endometrial biopsy: A systematic review and meta-analysis of randomized controlled trials								JOURNAL OF OBSTETRICS AND GYNAECOLOGY RESEARCH				46	1			9	30				10.1111/jog.14152					OCT 2019		Review	JAN 2020	2020	Aim To review effectiveness of methods for reducing pain during endometrial biopsy. Methods PubMed, Scopus, Cochrane Central Register of Controlled Trials and databases were searched for randomized controlled trials that examined effectiveness of pain control methods for endometrial biopsy. Risk of bias was assessed from sequence generation, allocation concealment, blinding, incomplete outcome da…									1
J	Wang, Xiao-xue; Luo, Qing; Bai, Wen-pei								Efficacy of progesterone on threatened miscarriage: Difference in drug types								JOURNAL OF OBSTETRICS AND GYNAECOLOGY RESEARCH				45	4			794	802				10.1111/jog.13909							Review	APR 2019	2019	Aim To investigate whether treatment with progesterone would decrease the incidence of miscarriage in women who faced threatened miscarriage. Methods Randomized controlled trials (RCT) were identified by searching PubMed, Embase, Cochrane Library and Web of Science. Trials were included if they compared progesterone with placebo, no treatment or any other treatment given in an effort to treat thr…									10
J	Talungchit, Pattarawalai; Kwadkweang, Supaporn; Limsiri, Pattarawan				Talungchit, Pattarawalai/ABB-1857-2020	Talungchit, Pattarawalai/0000-0002-3668-8754			Mother-role development program and postpartum health-service utilization by adolescent mothers: A randomized, controlled trial								JOURNAL OF OBSTETRICS AND GYNAECOLOGY RESEARCH				47	2			653	660				10.1111/jog.14576					NOV 2020		Article	FEB 2021	2021	Aim To evaluate the impact of a mother-role development program on postpartum health-service utilization by adolescent mothers.Methods A single center, parallel, randomized, controlled, open-label trial using a computer-generated sequence was conducted at Siriraj Hospital. In all, 120 teenage mothers who delivered February 2015-December 2016 were randomized into experimental and control groups. T…									1
J	Meng, Wenbin; Li, Rui; Zha, Nashunbayaer; E, Lihua								Efficacy and safety of motherwort injection add-on therapy to carboprost tromethamine for prevention of post-partum blood loss: A meta-analysis of randomized controlled trials								JOURNAL OF OBSTETRICS AND GYNAECOLOGY RESEARCH				45	1			47	56				10.1111/jog.13833							Review	JAN 2019	2019	Motherwort (YiMuCao), a traditional Chinese herb, has been shown beneficial effects for women's diseases. This meta-analysis aimed to evaluate the efficacy and safety of motherwort injection add-on therapy to carboprost tromethamine for prevention of post-partum blood loss. A systematic literature search was conducted in PubMed, Embase, Cochrane Library, CNKI, VIP and Wanfang from their inception…									7
J	Tanmahasamut, Prasong; Jirasawas, Titima; Laiwejpithaya, Somsak; Areeswate, Chatchai; Dangrat, Chongdee; Silprasit, Kittayaporn					Tanmahasamut, Prasong/0000-0002-5152-1725			Effect of estradiol vaginal gel on vaginal atrophy in postmenopausal women: A randomized double-blind controlled trial								JOURNAL OF OBSTETRICS AND GYNAECOLOGY RESEARCH				46	8			1425	1435				10.1111/jog.14336					JUL 2020		Article	AUG 2020	2020	Aim To evaluate the efficacy and safety of 25 mu g of estradiol gel on postmenopausal vaginal tissue. Methods This randomized double-blind controlled trial included postmenopausal women with vaginal atrophy who attended our menopause clinic during July 2017-January 2018. Women were randomly assigned to the estradiol gel group or control group (K-Y (R) Jelly). Treatment consisted of 2 mL of produc…									5
J	Ghamry, Nevein K.; Samy, Ahmed; Abdelhakim, Ahmed M.; Elgebaly, Ahmed; Ibrahim, Safaa; Ahmed, Amal A.; Abdelbaky, Waleed H.; Abdallah, Khaled M.; Badawy, Mahmoud A.; Mohammed, Ahmed H.; Hamza, Mohamed				Elgebaly, Ahmed/I-8036-2019; SAMY, AHMED/T-6214-2018	Elgebaly, Ahmed/0000-0002-8324-0960; SAMY, AHMED/0000-0003-0150-828X			Evaluation and ranking of different interventions for pain relief during outpatient hysteroscopy: A systematic review and network meta-analysis								JOURNAL OF OBSTETRICS AND GYNAECOLOGY RESEARCH				46	6			807	827				10.1111/jog.14221					FEB 2020		Review	JUN 2020	2020	Aim To identify the highest-ranked pharmacological and nonpharmacological interventions for pain relief during outpatient hysteroscopy.Methods We conducted an online bibliographic search in different databases from inception till July 2019. We included randomized controlled trials assessing effect of pharmacological and nonpharmacological interventions on pain relief during outpatient hysteroscop…									5
J	Hou, Wenzhen; Pei, Lixia; Song, Yafang; Wu, Jian; Geng, Hao; Chen, Lu; Wang, Yuhang; Hu, Yao; Zhou, Jinyong; Sun, Jianhua								Acupuncture therapy for breast cancer-related lymphedema: A systematic review and meta-analysis								JOURNAL OF OBSTETRICS AND GYNAECOLOGY RESEARCH				45	12			2307	2317				10.1111/jog.14122					OCT 2019		Review	DEC 2019	2019	This study aimed to conduct a comprehensive analysis of clinical studies on acupuncture treatment for breast cancer-related lymphedema (BCRL), so as to explore the efficacy and safety of acupuncture treatment and provide evidence for the clinical decision-making. Public databases, mainly including China Academic Journals Full-text Database, Database of Chinese Sci-Tech Journal, Wanfang, PubMed, E…									9
J	Lee, Ling-Ling; Huang, Sen-Fang; Lai, Pei-Chun; Huang, Yen-Ta				Huang, Yen Ta/ABF-8447-2021				Effect of exercise on slowing breastfeeding-induced bone loss: A meta-analysis and trial sequential analysis								JOURNAL OF OBSTETRICS AND GYNAECOLOGY RESEARCH				46	9			1790	1800				10.1111/jog.14346					JUL 2020		Article	SEP 2020	2020	Aim This study systematically reviewed evidence regarding the effectiveness of exercise in slowing breastfeeding-induced bone loss. Methods The evidence-based approach of a systematic review (PROSPERO registration No. CRD42019111623) was adopted. The inclusion criteria were randomized controlled trials or observational studies. Study samples were breastfeeding women, the intervention was any form…									0
J	Seyedi, Mitra; Ghorashi, Zohreh; Sedighi Darijani, Tayebeh				seyedi, mitra/AHE-3929-2022; Darijani, Tayebeh Sedighi/ABA-6942-2020	seyedi, mitra/0000-0001-7309-4093; Darijani, Tayebeh Sedighi/0000-0001-8112-2760			Randomized controlled trial of oral bicarbonate treatment for labor stagnation								JOURNAL OF OBSTETRICS AND GYNAECOLOGY RESEARCH				47	1			114	118				10.1111/jog.14438					AUG 2020		Article	JAN 2021	2021	Aim The aim of this study was to determine the effect of oral sodium bicarbonate solution on delivery outcome of primiparous women with labor stagnation. Methods This randomized controlled trial study was performed on 142 primiparous pregnant women referred to Jiroft University hospitals who had stagnation during labor. In the intervention group, in addition to oxytocin, 4.26 g of sodium bicarbon…									1
J	Gunasegaran, Preetha; Tahmina, Sultana; Daniel, Mary; Nanda, Sunil K.				Tahmina, S./J-3666-2019	Tahmina, S./0000-0002-1353-498X			Role of vitamin D-calcium supplementation on metabolic profile and oxidative stress in gestational diabetes mellitus: A randomized controlled trial								JOURNAL OF OBSTETRICS AND GYNAECOLOGY RESEARCH				47	3			1016	1022				10.1111/jog.14629					DEC 2020		Article	MAR 2021	2021	Aim To assess role of vitamin D-calcium supplementation on the metabolic profile and oxidative stress in women with Gestational Diabetes Mellitus (GDM) controlled on diet.Methods A randomized controlled trial was conducted at a tertiary care teaching hospital. Seventy women diagnosed as GDM at 24-28 weeks of gestation, controlled on a diabetic diet, were randomized to receive either vitamin D 100…									11
J	Morsy, Ahmed A.; Sabri, Nagwa A.; Mourad, Abdelrehim M.; Mojahed, Eman M.; Shawki, May A.				Sabri, Nagwa Ali/ABH-1925-2020	Sabri, Nagwa Ali/0000-0002-2611-4853			Randomized controlledopen-labelstudy of the effect of vitamin E supplementation on fertility in clomiphene citrate-resistant polycystic ovary syndrome								JOURNAL OF OBSTETRICS AND GYNAECOLOGY RESEARCH				46	11			2375	2382				10.1111/jog.14467					SEP 2020		Article	NOV 2020	2020	Aim To evaluate the effect of vitamin E on ovulation and pregnancy in women with clomiphene citrate (CC)-resistant polycystic ovary syndrome (PCOS). Methods A prospective, randomized, controlled, open label study was conducted on women with CC-resistant PCOS. Patients were randomized, to either control group (n= 30), who received metformin 500 mg thrice daily, in addition to 150 mg/day CC for 5 d…									4
J	Baradwan, Saeed; Khalil, Mohamed; Alshahrani, Majed S.; Albouq, Bayan; AlSghan, Rayan; Khadawardi, Khalid; Mohamed, Doaa F.; Yousef, Doaa H.; Kamal, Shaimaa H. M.; Abdel Halim, Hala W.; Elhawary, Mona A. A.; Alkholy, Eman A.; Elsharkawy, Mostafa R. M.; Abdelhakim, Ahmed M.; Abbas, Ahmed M.; Dahshan, Shaimaa A.; Alshawadfy, Abdelrhman; Soror, Ghada I.				Alshawadfy, Abdelrhman/ADN-2226-2022	Alshawadfy, Abdelrhman/0000-0002-2539-497X; Albouq, Bayan/0000-0003-2106-8082			Warm saline effectiveness for pain relief in office hysteroscopy: A systematic review and meta-analysis of randomized controlled trials								JOURNAL OF OBSTETRICS AND GYNAECOLOGY RESEARCH				48	7			1523	1530				10.1111/jog.15272					APR 2022		Review	JUL 2022	2022	Aim To evaluate the impact of warm distension medium versus room temperature distension medium on pain control among patients undergoing office hysteroscopy. Methods A systematic search was done in PubMed, Cochrane Library, Scopus, and ISI web of science from inception to October 2021. We selected randomized clinical trials (RCTs) compared warmed saline distension medium in the intervention group…									1
J	Madani, Tahereh; Ahmadi, Firoozeh; Jahangiri, Nadia; Bahmanabadi, Akram; Lankarani, Narges Bagheri				Jahangiri, Nadia/AAP-4337-2020	jahangiri, nadia/0000-0003-4768-1571			Does low-dose aspirin improve pregnancy rate in women undergoing frozen-thawed embryo transfer cycle? A pilot double-blind, randomized placebo-controlled trial								JOURNAL OF OBSTETRICS AND GYNAECOLOGY RESEARCH				45	1			156	163				10.1111/jog.13802							Article	JAN 2019	2019	Aim To evaluate the effect of adjuvant low-dose aspirin therapy on clinical pregnancy rate and uterine perfusion in women undergoing frozen-thawed embryo transfer (FET) cycles. Methods This study was performed as a pilot randomized, double-blind placebo-controlled trial, from May 2012 to February 2015. Overall, 60 available eligible women who were candidates for FET were randomly assigned to two …									9
J	Otsuki, Katsufumi; Kawabata, Ikuno; Matsuda, Yoshio; Nakai, Akihito; Shinozuka, Norio; Makino, Yasuo; Kamei, Yoshimasa; Iwashita, Mitsutoshi; Okai, Takashi				SHINOZUKA, Norio/Z-1277-2019				Randomized trial of the efficacy of intravaginal ulinastatin administration for the prevention of preterm birth in women with a singleton pregnancy and both cervical shortening and inflammation of lower genital tract								JOURNAL OF OBSTETRICS AND GYNAECOLOGY RESEARCH				45	1			86	95				10.1111/jog.13796							Article	JAN 2019	2019	Aim To assess the preventive effect on preterm birth of intravaginal ulinastatin (urinary trypsin inhibitor; UTI) administration during the mid-trimester in women with singleton pregnancy and both cervical shortening and lower genital infections. Methods Pregnant women with a short cervical length < 25 mm between 16 and 26 weeks of gestation and who had been diagnosed with a lower genital infecti…									3
J	Indhavivadhana, Suchada; Rattanachaiyanon, Manee; Wongwananurak, Thanyarat; Techatraisak, Kitirat; Jirattigalachote, Apiradee; Dangrat, Chongdee					Indhavivadhana, Suchada/0000-0002-6658-100X			Effect of metformin on cardiovascular risk factors in middle-aged Thai women with metabolic syndrome: A randomized placebo-controlled trial								JOURNAL OF OBSTETRICS AND GYNAECOLOGY RESEARCH				46	7			1193	1202				10.1111/jog.14263					APR 2020		Article	JUL 2020	2020	Aim To evaluate the effect of metformin on cardiovascular risk factors in middle-aged Thai women with metabolic syndrome that are in menopausal transition.Methods This study was double-blind randomized placebo-controlled trial. Metabolic syndrome was diagnosed using American Heart Association and National Heart, Lung, and Blood Institute criteria. After taking metformin 1700 mg/day for 6 months, …									0
J	Kathopoulis, Nikolaos; Chatzipapas, Ioannis; Valsamidis, Dimitrios; Samartzis, Konstantinos; Kipriotis, Konstantinos; Loutradis, Dimitrios; Protopapas, Athanasios				Kathopoulis, Nikolaos/AAK-1373-2021; SAMARTZIS, KONSTANTINOS/AAB-6477-2022	Kathopoulis, Nikolaos/0000-0002-0031-809X; SAMARTZIS, KONSTANTINOS/0000-0002-5420-7205			Mechanical bowel preparation before gynecologic laparoscopic procedures: Is it time to abandon this practice?								JOURNAL OF OBSTETRICS AND GYNAECOLOGY RESEARCH				47	4			1487	1496				10.1111/jog.14674					FEB 2021		Article	APR 2021	2021	AimTo examine the influence of mechanical bowel preparation on surgical field visualization and patients' quality of life during benign gynecologic laparoscopic procedures.MethodsA single blind, randomized, controlled trial was undertaken with laparoscopic gynecologic surgical patients to one of the following three groups: liquid diet on the preoperative day; mechanical bowel preparation with ora…									2
J	Ejikeme, Toochukwu Benjamin; Eleje, George Uchenna; Igberase, Gabriel O.; Ugwu, Emmanuel Onyebuchi; Ikwuka, David Chibuike; Okpala, Boniface Chukwuneme				Ikwuka, David/ABC-4611-2020; OKPALA, BONIFACE/AED-9821-2022; ELEJE, GEORGE/I-1780-2019	Ikwuka, David/0000-0002-1465-7033; OKPALA, BONIFACE/0000-0003-1693-373X; ELEJE, GEORGE/0000-0002-0390-2152			A double-blind placebo-controlled randomized trial on the effect of hyosine n-butyl bromide for improving duration of labor in term pregnancies								JOURNAL OF OBSTETRICS AND GYNAECOLOGY RESEARCH				46	6			890	898				10.1111/jog.14251					MAR 2020		Article	JUN 2020	2020	Aim To compare the effectiveness of intramuscular hyocine n-butyl bromide (HBB) with placebo for shortening the duration of the first stage of labor in term pregnancies.Methods A double blind placebo-controlled randomized trial of parturients who presented at term in the active phase of labor was conducted. They were randomly (1:1 ratio) given intramuscular injection of either 40 mg (2 mL) of HBB…									1
J	Alalaf, Shahla K.; Al Tawil, Namir G.; Jawad, Ariana K.; Mahmoud, Maryam B.; Muhamad, Bahar Q.; Abdul Rahman, Khansa H.; Sileem, Sileem A.; Hassan, Jinan N.; Ameen, Khalida M.; Mustafa, Samira A.; Bawadikji, AbdulKader A.					Alalaf, shahla/0000-0003-1259-0338			Umbilical vein injection of 400 versus 800 mu g misoprostol for the treatment of retained placenta: A multicenter, randomized double-blind controlled trial								JOURNAL OF OBSTETRICS AND GYNAECOLOGY RESEARCH				46	5			727	735				10.1111/jog.14232							Article	MAY 2020	2020	Aims This trial was conducted to determine the efficacy of umbilical vein injection of 400 versus 800 mu g misoprostol to deliver retained placenta and to compare both regimens regarding the time of placental delivery and amount of vaginal blood loss.Methods A double-blind, multicenter randomized clinical trial was undertaken in four teaching hospitals in the North of Iraq and Al-Azhar University…									2
J	Lin, Wei-Lin; Szu, Li-Ting; Chou, Pao-Yu; Hsu, Chun-Sen; Chen, Chiehfeng; Liang, So-Jung; Chen, Kee-Hsin				Lin, Dave/GVT-1599-2022	Chen, Kee-Hsin/0000-0001-9772-482X; Chen, Chiehfeng/0000-0002-1595-6553			Does hyoscineN-butylbromide shorten the active phase in labor? A meta-analysis of randomized controlled trials								JOURNAL OF OBSTETRICS AND GYNAECOLOGY RESEARCH				46	12			2629	2644				10.1111/jog.14507					OCT 2020		Article	DEC 2020	2020	Objectives The objective of the study is to evaluate the therapeutic effect of hyoscineN-butylbromide (HBB) in active phase of labor and its safety to mother and fetus. Methods A systematic literature search was conducted on Cochrane Library, Pubmed, EMBASE, CINAHL, and three databases in Chinese up to March 31, 2020. Randomized controlled trials (RCTs) of HBB administration during the active pha…									0
J	Law, Ho Ying; Ng, Dorothy Yuet Tao; Chung, Carmen Diana								Use of music in reducing pain during outpatient hysteroscopy: Prospective randomized trial								JOURNAL OF OBSTETRICS AND GYNAECOLOGY RESEARCH				47	3			904	912				10.1111/jog.14608					DEC 2020		Article	MAR 2021	2021	Aim To evaluate the effect of music in reducing pain during outpatient hysteroscopy under no anesthesia.Methods We conducted a prospective randomized controlled trial From June 2019 to December 2019 in Pamela Youde Nethersole Eastern Hospital in Hong Kong. A total of 107 patients were randomized to music group (n = 54) or non-music group (n = 53). Music was played during outpatient hysteroscopy i…									2
J	Zarei, Afsoon; Homayoon, Nahid; Hessami, Kamran; Hashemi, Atefe; Davoodi, Sara; Razavi, Behnaz; Ghasempour, Leila; Alamdarloo, Shaghayegh Moradi				Hessami, Kamran/ABD-3191-2020; Alamdarloo, Shaghayegh Moradi/Y-9113-2018; Zarei, Afsoon/N-9616-2018	Hessami, Kamran/0000-0003-1722-3553; Alamdarloo, Shaghayegh Moradi/0000-0002-4064-4906; Zarei, Afsoon/0000-0002-1521-8032			Effect of piroxicam administration on outcome of frozen-thawed embryo transfer: A randomized, double-blinded, placebo-controlled trial								JOURNAL OF OBSTETRICS AND GYNAECOLOGY RESEARCH				47	1			296	301				10.1111/jog.14521					OCT 2020		Article	JAN 2021	2021	Aim This study aimed to evaluate the effect of piroxicam adjuvant therapy on the clinical and biochemical pregnancy rate in patients undergoing in vitro fertilization (IVF) and frozen-thawed embryo transfer (ET) cycles. Methods In a randomized, double-blinded, placebo-controlled clinical trial, 178 patients eligible for IVF-ET received either single dose of piroxicam 1-2 h before frozen-thawed ET…									3
J	Suwannalert, Pawitra; Chanthasenanont, Athita; Pongrojpaw, Densak								Effect of applying cold gel pack on reduction of postoperative pain in cesarean section, low midline skin incision: A randomized controlled trial								JOURNAL OF OBSTETRICS AND GYNAECOLOGY RESEARCH				47	8			2653	2658				10.1111/jog.14855					MAY 2021		Article	AUG 2021	2021	Aim The present study aims to investigate the efficacy of cryotherapy in pain reduction following low midline cesarean section.Methods This randomized controlled trial was conducted at the Department of Obstetrics and Gynecology, Thammasat University Hospital, Thailand from December 2019 to February 2020. Participants were term pregnant women who were indicated for low midline cesarean section. T…									0
J	Nandeibam, Yohen; Joseph, Treasa; Antonisamy, Belavendra; Kamath, Mohan S.; Kunjummen, Aleyamma T.					Joseph, Treasa/0000-0002-1952-9364			Effectiveness of music therapy as an adjuvant to conscious sedation in women undergoing transvaginal oocyte retrieval: A randomized controlled trial								JOURNAL OF OBSTETRICS AND GYNAECOLOGY RESEARCH				48	6			1409	1417				10.1111/jog.15216					MAR 2022		Article	JUN 2022	2022	Aim Assisted reproductive technique (ART) has emerged as the highest form of treatment for infertile couples. Transvaginal oocyte retrieval is currently performed under conscious sedation in most centers. Since it is a relatively painful procedure, a number of adjuvant therapies have been tried to improve pain relief during the procedure. Music therapy is a nonpharmacological technique that has b…									0
J	Kawakami, Sho-ichi; Fukuda, Shigeru; Shinbori, Yoko; Umeki, Michiko; Mitani, Minoru; Kuramoto, Akitaka; Sugimoto, Chisato; Nitta, Makoto; Higashi, Kenji; Ito, Masaharu					Kawakami, Sho-ichi/0000-0002-1050-0338			A quasi-randomized controlled trial of Ninjin'yoeito for the treatment of postpartum anemia and the prevention of postpartum depression								JOURNAL OF OBSTETRICS AND GYNAECOLOGY RESEARCH				48	11			2830	2838				10.1111/jog.15378					JUL 2022		Article	NOV 2022	2022	Aim To study the effect of Ninjin'yoeito (NYT) on postpartum anemia and on the development of postpartum depression (PPD). Methods In this prospective, single-center, open-label, quasi-randomized controlled trial, patients with anemia 1-2 days postdelivery were randomized to receive either NYT or an oral iron preparation for 4 weeks. The primary endpoint was the hemoglobin (Hb) level. Secondary e…									0
J	Wang, Yongjun; Liu, Siyuan; He, Li								Prophylactic use of tranexamic acid reduces blood loss and transfusion requirements in patients undergoing cesarean section: A meta-analysis								JOURNAL OF OBSTETRICS AND GYNAECOLOGY RESEARCH				45	8			1562	1575				10.1111/jog.14013							Article	AUG 2019	2019	Aim Tranexamic acid (TXA) has been used to treat peripartum hemorrhage, while preoperative use of TXA in cesarean section (CS) remains controversial. To assess the effectiveness and safety of prophylactic application of TXA, a meta-analysis was performed. Methods Electronic databases (MEDLINE [PubMed], Cochrane central register of controlled trials and Embase) were searched up to November 2018. T…									7
J	Kobayashi, Mio; Kitahara, Yoshikazu; Hasegawa, Yuko; Tsukui, Yumiko; Hiraishi, Hikaru; Iwase, Akira								Effect of salpingectomy on ovarian reserve: A systematic review and meta-analysis								JOURNAL OF OBSTETRICS AND GYNAECOLOGY RESEARCH				48	7			1513	1522				10.1111/jog.15316					MAY 2022		Review	JUL 2022	2022	Aim To determine the effect of salpingectomy on ovarian reserve. Methods PubMed, EMBASE, Web of Science, Dynamed plus, and Cochrane Controlled Trials Register databases were searched from their inception to December 2020 to identify relevant studies, including cross-sectional studies, retrospective studies, and randomized controlled trials. Studies that compared anti-Mullerian hormone (AMH) level…									0
J	Yuksel, Burcu Aykan; Karadag, Burak; Mulayim, Baris								Comparison of the efficacy and safety of two advanced vessel sealing technologies in total laparoscopic hysterectomy								JOURNAL OF OBSTETRICS AND GYNAECOLOGY RESEARCH				45	11			2220	2227				10.1111/jog.14096					AUG 2019		Article	NOV 2019	2019	Aim Adequately powered, randomized controlled studies evaluating efficacy and safety of advanced bipolar energy devices in gynecologic laparoscopic surgery are very few. We aimed to compare the two most commonly used devices in total laparoscopic hysterectomy. Methods This randomized controlled trial was carried out in the department of obstetrics and gynecology in an education and research hospi…									2
J	Kwack, Jae Young; Ahn, Kwang Hee; Kwon, Yong-Soon								Postoperative pain control with ropivacaine following laparoscopic myomectomy: A randomized double-blind, pilot study								JOURNAL OF OBSTETRICS AND GYNAECOLOGY RESEARCH				45	4			871	876				10.1111/jog.13910							Article	APR 2019	2019	Aim The aim of this study was to evaluate immediate pain control in patients who underwent laparoscopic myomectomy (LM) by intraoperative injection of ropivacaine into both uterosacral ligaments. Methods The study was a prospective, double-blind, randomized study. We analyzed 46 cases of LM performed between July 2015 and November 2016 by a single surgeon. We randomized the enrolled patients into…									2
J	Altraigey, Ahmed; Ellaithy, Mohamed; Atia, Hytham; Ali, Ibrahim; Kolkailah, Mohamed; Abbas, Ahmed				Ellaithy, Mohamed/H-1394-2013; Abbas, Ahmed/H-5235-2019; altraigey, ahmed/P-4215-2018; Atia, Hytham/U-6867-2019; Asiri, Mufareh/AGY-2240-2022	Ellaithy, Mohamed/0000-0003-4185-9009; Abbas, Ahmed/0000-0002-2359-2729; altraigey, ahmed/0000-0003-3766-6060; Atia, Hytham/0000-0002-4013-9491; Asiri, Mufareh/0000-0002-3770-8606; ALI, IBRAHIM/0000-0003-1114-8281			How can methods of placental delivery in cesarean section affect perioperative blood loss? A randomized controlled trial of controlled cord traction versus manual removal of placenta								JOURNAL OF OBSTETRICS AND GYNAECOLOGY RESEARCH				45	1			133	140				10.1111/jog.13797							Article	JAN 2019	2019	Aim Of the different described methods of placental delivery during cesarean section (CS), manual removal and cord traction are the most commonly used techniques. The ideal method of placental delivery during CS is still a conflicting issue as the data derived from the previous studies are widely heterogeneous and inconsistent. This study has investigated the effect of two different methods of pl…									3
J	Jameei-Moghaddam, Massoumeh; Goljaryan, Sakineh; Mohammad Alizadeh Charandabi, Sakineh; Taghavi, Simin; Mirghafourvand, Mojgan				Mohammad-Alizadeh-Charandabi, Sakineh/C-1218-2017	Mohammad-Alizadeh-Charandabi, Sakineh/0000-0003-4785-9333			Effect of plantar reflexology on labor pain and childbirth experience: A randomized controlled clinical trial								JOURNAL OF OBSTETRICS AND GYNAECOLOGY RESEARCH				47	6			2082	2092				10.1111/jog.14755					MAR 2021		Article	JUN 2021	2021	Aim This study aimed to determine the effect of plantar reflexology on the severity of labor pain and childbirth experience (primary outcomes) and the duration of labor stages (secondary outcomes).Methods This single-blind randomized controlled trial was performed on 90 women in Al-Zahra and Taleghani hospitals in Tabriz-Iran. Participants were randomly assigned into three groups; Intervention 1 …									0
J	Barra, Fabio; Della Corte, Luigi; Noberasco, Giovanni; Foreste, Virginia; Riemma, Gaetano; Di Filippo, Claudia; Bifulco, Giuseppe; Orsi, Andrea; Icardi, Giancarlo; Ferrero, Simone				Orsi, Andrea/AAC-7431-2022; Barra, Fabio/E-2539-2017; Bifulco, Giuseppe/AAN-9775-2021; Riemma, Gaetano/HHC-3481-2022; Della Corte, Luigi/AAB-3965-2021	Orsi, Andrea/0000-0002-2433-9610; Barra, Fabio/0000-0003-4117-6603; Della Corte, Luigi/0000-0002-0584-2181; BIFULCO, Giuseppe/0000-0001-7772-8591; Riemma, Gaetano/0000-0003-3676-7716; Foreste, Virginia/0000-0002-1120-4610; Noberasco, Giovanni/0000-0001-6827-6191			Advances in therapeutic vaccines for treating human papillomavirus-related cervical intraepithelial neoplasia								JOURNAL OF OBSTETRICS AND GYNAECOLOGY RESEARCH				46	7			989	1006				10.1111/jog.14276					MAY 2020		Article	JUL 2020	2020	Aim Human papillomavirus (HPV) is the etiologic agent of the majority of cervical intraepithelial lesions (CIN) and cervical cancers. While prophylactic HPV vaccines prevent infections from the main high-risk HPV types associated with cervical cancer, alternative nonsurgical and nonablative therapeutics to treat HPV infection and preinvasive HPV diseases have been experimentally investigated. The…									23
J	Unver, Hacer; Timur Tashan, Sermin				timur taşhan, sermin/HJA-6276-2022	UNVER, HACER/0000-0002-5406-4566			Effect of yoga on posttraumatic growth and quality of life in first-time mothers: A randomized controlled trial								JOURNAL OF OBSTETRICS AND GYNAECOLOGY RESEARCH				47	12			4180	4188				10.1111/jog.15025					SEP 2021		Article	DEC 2021	2021	Aim This study aims to examine the effect of yoga on posttraumatic growth and quality of life in postpartum mothers. Methods The study was conducted as randomized controlled. There were 160 participant mothers, including 80 for the yoga group and 80 for the control group. Mothers in the yoga group participated in individual yoga practices at their homes every weekday for 10 weeks. The personal in…									0
J	Tahermanesh, Kobra; Mirgalobayat, Shahla; Aziz-Ahari, Alireza; Maleki, Maryam; Hashemi, Neda; Samimi, Mansooreh; Anvari-Yazdi, Abbas Fazel; Shahriyaripour, Roya; Pecks, Ulrich; Allahqoli, Leila; Alkatout, Ibrahim				Aziz-Ahari, Alireza/S-8846-2018; Alkatout, Ibrahim/AAG-6077-2021; Anvari-Yazdi, Abbas Fazel/O-7023-2018	Aziz-Ahari, Alireza/0000-0003-4543-4307; Anvari-Yazdi, Abbas Fazel/0000-0003-3083-1457			Babu and Magon uterine closure technique during cesarean section: A randomized double-blind trial								JOURNAL OF OBSTETRICS AND GYNAECOLOGY RESEARCH				47	9			3186	3195				10.1111/jog.14889					JUN 2021		Article	SEP 2021	2021	Aim We compared the effectiveness of the Babu and Magon uterine closure technique and unlocked double-layer uterine closure on the integrity and thickness of the uterine scar.Methods A randomized double-blind trial was performed at Hazrat-e Rasoul -e-Akram Hospital, Tehran, Iran, from March 2018 to December 2019, in 72 pregnant women who were candidates for cesarean section for the first time. Wo…									1
J	Gkrozou, Fani; Tsonis, Orestis; Dimitriou, Evangelos; Paschopoulos, Minas					Dimitriou, Evangelos/0000-0002-4924-6410; Tsonis, Orestis/0000-0002-0404-994X; Gkrozou, Fani/0000-0001-7164-8603			In women with chronic or subclinical endometritis is hysteroscopy suitable for setting the diagnosis? A systematic review								JOURNAL OF OBSTETRICS AND GYNAECOLOGY RESEARCH				46	9			1639	1650				10.1111/jog.14360					JUN 2020		Review	SEP 2020	2020	The role of hysteroscopy in cases of chronic or subclinical endometritis remains uncertain. Reevaluating the clinical relevance of diagnostic hysteroscopic in these cases will improve the level of case in women's health worldwide. The objective of this systematic review was to assess the suitability of hysteroscopy in detecting and diagnosing female patients with chronic or subclinical endometrit…									6
J	Torok, Peter; Herman, Tunde; Lorincz, Judit; Molnar, Szabolcs; Lampe, Rudolf; Poka, Robert				Jakab, Attila/ABZ-9541-2022; Lampé, Rudolf/AHB-1566-2022; Poka, Robert/ABD-1344-2020; Török, Péter/N-4424-2019; Molnar, Szabolcs/ABD-6809-2020	Lampé, Rudolf/0000-0002-8230-7692; Poka, Robert/0000-0003-1836-1579; Török, Péter/0000-0003-4093-3721; Molnar, Szabolcs/0000-0002-7719-4996			Suprapubic pressure facilitates the procedure of office hysteroscopy: A randomized controlled trial								JOURNAL OF OBSTETRICS AND GYNAECOLOGY RESEARCH				45	3			640	644				10.1111/jog.13848							Article	MAR 2019	2019	Aim To minimize the experienced pain during office hysteroscopy, a number of technical approaches and maneuvers are used. The aim of the study was to assess the effect of suprapubic pressure (SuPuP) applied during hysteroscopy. The impact of this maneuver on experienced pain (assessed by visual analog scale [VAS]) and duration of passage through the cervical canal was measured and compared to a r…									2
J	Aslfalah, Hadise; Jamilian, Mehri; Rafiei, Fatemeh; Khosrowbeygi, Ali				Rafiei, Fatemeh/AAF-7241-2022; Rafiei, Fatemeh/AFK-0185-2022	Rafiei, Fatemeh/0000-0002-1303-8660; Rafiei, Fatemeh/0000-0002-1303-8660			Reduction in maternal serum values of glucose and gamma-glutamyltransferase after supplementation with alpha-lipoic acid in women with gestational diabetes mellitus								JOURNAL OF OBSTETRICS AND GYNAECOLOGY RESEARCH				45	2			313	317				10.1111/jog.13842							Article	FEB 2019	2019	Aim Alpha-lipoic acid (ALA) is a short chain fatty acid which has a key role in energy production. ALA is also known as a universal antioxidant. The aim of the present study was to explore the effects of ALA supplementation in women with gestational diabetes mellitus. Methods A randomized double-blind placebo-controlled clinical trial study was designed. Women with gestational diabetes mellitus (…									13
J	Hamdy, Mostafa A.; Taha, Omima T.; Elprince, Mohamed				ELPRINCE, MOHAMED/AAP-8833-2021				Postpartum endometritis after uterine cleaning versus no cleaning in cesarean sections: Randomized clinical trial								JOURNAL OF OBSTETRICS AND GYNAECOLOGY RESEARCH				47	4			1330	1336				10.1111/jog.14658					JAN 2021		Article	APR 2021	2021	Aim: The aim of the study was to compare the rates of postpartum endometritis due to uterine cleaning and no cleaning in patients delivered by elective cesarean section.Methods: This was a randomized clinical trial conducted at the Obstetrics and Gynecology Department, Suez Canal University Hospital, Ismailia, from June 2019 to November 2019. We recruited patients undergoing cesarean delivery age…									0
J	Sweed, Mohamed; El-Said, Mourad; Abou-Gamrah, Amgad; Ali, Mohamad					Sweed, Mohamed/0000-0003-1221-9600			Comparison between 200, 400 and 600 microgram rectal misoprostol before cesarian section: A randomized clinical trial								JOURNAL OF OBSTETRICS AND GYNAECOLOGY RESEARCH				45	3			585	591				10.1111/jog.13883							Article	MAR 2019	2019	Aim Compare the effectiveness of administration of different doses of rectal misoprostol before cesarean section to reduce intra- and postoperative blood loss. Methods A double-blind randomized clinical trial including 453 term pregnant woman scheduled for elective cesarean section where participants received either 200-, 400- or 600-mu g misoprostol rectally before cesarean section. Study medica…									2
J	Lin, Tzu-Yi; Huang, Hui-Yu; Chan, Kok-Seong; Chen, Yen-Tin; Chu, Fu-Chieh; Shaw, Steven W.				Lin, Tzu-Yi/AAP-6103-2021	Lin, Tzu-Yi/0000-0002-5181-5571			Current update of first trimester preeclampsia screening in Asia								JOURNAL OF OBSTETRICS AND GYNAECOLOGY RESEARCH				47	1			26	33				10.1111/jog.14524					OCT 2020		Article	JAN 2021	2021	In consideration of high prevalence of preeclampsia, enormous studies attempted to look for strategies in early gestation. Hence, a powerful screening should be built up in first trimester. Then, Aspirin could be administrated for proper prevention. The objective of this article is reviewing the screening for preeclampsia in first trimester recently. To identify the high-risk group precisely, an …									0
J	Benchahong, Sawanya; Pongrojpaw, Densak; Chanthasenanont, Athita; Limpivest, Uravee; Nanthakomon, Tongta; Lertvutivivat, Supapen; Prasitpaisan, Natavadee; Pattaraarchachai, Junya					PATTARAARCHACHAI, JUNYA/0000-0001-5838-7082			Cold therapy for pain relief during and after amniocentesis procedure: A randomized controlled trial								JOURNAL OF OBSTETRICS AND GYNAECOLOGY RESEARCH				47	8			2623	2631				10.1111/jog.14832					MAY 2021		Article	AUG 2021	2021	Aim To compare effects of cold therapy on patient pain score during and after amniocentesis procedure.Methods We performed a prospective randomized-controlled study comparing the anticipated pain, perceived pain during the procedure, and pain after 15 and 30 min of amniocentesis between pregnant women receiving cold therapy before (group 1), after (group 2), and both before and after amniocentesi…									1
J	Ahangari, Fatemeh; Farshbaf-Khalili, Azizeh; Javadzadeh, Yousef; Adibpour, Mohammad; Oskouei, Behnaz Sadeghzadeh				Farshbaf-Khalili, Azizeh/M-5517-2017	Farshbaf-Khalili, Azizeh/0000-0001-5754-4613; Javadzadeh, Yousef/0000-0001-7283-3560			Comparing the effectiveness of Salvia officinalis, clotrimazole and their combination on vulvovaginal candidiasis: A randomized, controlled clinical trial								JOURNAL OF OBSTETRICS AND GYNAECOLOGY RESEARCH				45	4			897	907				10.1111/jog.13918							Article	APR 2019	2019	Aim To determine the effect of vaginal tablet of Salvia officinalis, alone and in combination with Clotrimazole, on the recovery of Vulvovaginal candidiasis. Methods In this triple-blind randomized controlled trial, 111 participants were randomly assigned into three groups of 37 patients using block randomization with block sizes of 6 and 9, and allocation ratio of 1:1:1: 100 mg vaginal tablet of…									13
J	Gamad, Nanda; Saha, Pradip Kumar; Sharma, Prashant; Suri, Vanita; Chakrabarti, Amitava; Saha, Lekha								A randomized controlled trial comparing the efficacy, tolerability, and cost of oral iron preparations in iron-deficiency anemia in pregnancy								JOURNAL OF OBSTETRICS AND GYNAECOLOGY RESEARCH				47	11			3828	3841				10.1111/jog.14999					SEP 2021		Article	NOV 2021	2021	Objective To evaluate the efficacy, tolerability, and cost of four commonly prescribed oral iron preparations: ferrous sulfate (FS), ferrous fumarate (FF), ferrous ascorbate (FA), and carbonyl iron (CI) in the treatment of iron-deficiency anemia (IDA) in pregnant women. Methods It was a prospective, randomized, open-label, blinded endpoint (PROBE) design with four parallel active control groups: …									2
J	Li, Jian; Bai, Wen-Pei; Jiang, Bo; Bai, Le-Ran; Gu, Bei; Yan, Shu-Xiang; Li, Fu-Ying; Huang, Bin								Ketogenic diet in women with polycystic ovary syndrome and liver dysfunction who are obese: A randomized, open-label, parallel-group, controlled pilot trial								JOURNAL OF OBSTETRICS AND GYNAECOLOGY RESEARCH				47	3			1145	1152				10.1111/jog.14650					JAN 2021		Article	MAR 2021	2021	Aim To evaluate the effect of a ketogenic diet (KD) in women with polycystic ovary syndrome (PCOS) and liver dysfunction who were obese.Methods Women with PCOS and liver dysfunction who were obese were enrolled in this prospective, open-label, parallel-group, controlled pilot trial, and randomly received KD (KD group) or conventional pharmacological treatment (Essentiale plus Yasmin, control grou…									10
J	Kazemi, Mahnaz; Lalooha, Fatemeh; Nooshabadi, Mohamadreza Rashidi; Haghighian, Hossein Khadem					Khadem Haghighian, Hossein/0000-0002-7445-1846			Decreased dysmenorrhea pain in girls by reducing oxidative stress and inflammatory biomarkers following supplementation with oleoylethanolamide: A randomized controlled trial								JOURNAL OF OBSTETRICS AND GYNAECOLOGY RESEARCH				48	5			1212	1221				10.1111/jog.15196					MAR 2022		Article	MAY 2022	2022	Aim This study aimed to evaluate the oleoylethanolamide (OEA) effects on oxidative stress and inflammatory factors in girls with primary dysmenorrhea. Methods This double-blind, placebo-controlled clinical trial was done on population consisted of female students who had dysmenorrhea pain based on the visual analogue scale (VAS) questionnaire. Patients were randomly allocated to groups consuming …									1
J	Itoh, Hiroaki; Ishii, Keisuke; Shigeta, Naoya; Itakura, Atsuo; Hamada, Hiromi; Nagamatsu, Takeshi; Ishida, Tomohiko; Bungyoku, Yasuaki; Falahati, Ali; Tomisaka, Miori; Kitamura, Mikiya				Nagamatsu, Takeshi/AAC-5201-2021	Nagamatsu, Takeshi/0000-0003-1480-5785			Efficacy and safety of controlled-release dinoprostone vaginal delivery system (PROPESS) in Japanese pregnant women requiring cervical ripening: Results from a multicenter, randomized, double-blind, placebo-controlled phase III study								JOURNAL OF OBSTETRICS AND GYNAECOLOGY RESEARCH				47	1			216	225				10.1111/jog.14472					OCT 2020		Article	JAN 2021	2021	Aim To evaluate the efficacy and safety of dinoprostone vaginal insert (PROPESS) in pregnant post-term Japanese women requiring cervical ripening.Methods This randomized, double-blind, placebo-controlled study included 114 pregnant Japanese women at term (41 weeks of gestation) requiring cervical ripening (baseline Bishop score (BS) <= 4). The primary end-point was the proportion of subjects with…									5
J	No, Jae Hong; Kim, Kidong; Kim, Yong Beom; Suh, Dong Hoon; Yang, Eun Joo; Hwang, Hee; Yoo, Sooyoung								Effects of an activity tracker with feedback on physical activity in women after midline laparotomy: A randomized controlled trial								JOURNAL OF OBSTETRICS AND GYNAECOLOGY RESEARCH				47	7			2544	2550				10.1111/jog.14807					APR 2021		Article	JUL 2021	2021	Purpose To investigate whether the use of an activity tracker with feedback increases physical activity and is safe in patients who underwent a midline laparotomy for gynecologic disorders.Methods Patients who were planned to undergo a midline laparotomy for gynecologic diseases wore an activity tracker at baseline and from postoperative days 1-6. Patients in the experimental arm could monitor th…									3
J	Liu, Shuai; Xie, Yi; Li, Fei; Jin, Lei								Effectiveness of ultra-long protocol on in vitro fertilization/intracytoplasmic sperm injection-embryo transfer outcome in infertile women with endometriosis: A systematic review and meta-analysis of randomized controlled trials								JOURNAL OF OBSTETRICS AND GYNAECOLOGY RESEARCH				47	4			1232	1242				10.1111/jog.14630					JAN 2021		Review	APR 2021	2021	Objective: To evaluate the effectiveness of ultra-long protocol on reproductive and controlled ovarian hyperstimulation outcome in in vitro fertilization/intracytoplasmic sperm injection-embryo transfer (IVF/ICSI-ET) in infertile women with endometriosis versus long protocol.Methods: We retrieved articles without language restrictions in the Elsevier ScienceDirect, Embase, Medline, PubMed, Web of…									3
J	Asadi, Nasrin; Vafaei, Homeira; Hessami, Kamaran; Darabi, Mohammad Hasan; Kasraeian, Maryam; Faraji, Azam; Alavi, Azin; Abdi, Nazanin; Gissuei, Atena; Roozmeh, Shohre; Bazrafshan, Khadije; Gharibpour, Fereshteh				Alavi, Azin/K-7087-2017; Abdi, Nazanin/L-3056-2017; Faraji, Azam/X-4142-2019; Vafaei, Homeira/M-2833-2016; asadi, nasrin/GLV-0343-2022; Kasraeian, Maryam/O-1537-2017	Alavi, Azin/0000-0002-1248-2313; Abdi, Nazanin/0000-0002-1603-0525; Faraji, Azam/0000-0001-6534-2923; Vafaei, Homeira/0000-0002-9399-7836; asadi, nasrin/0000-0002-2089-8941; Kasraeian, Maryam/0000-0002-9399-7836; Abdi, Nazanin/0000-0001-6548-8359; Darabi, Mohammad Hassan/0000-0002-5945-7318			Vaginal misoprostol and intravenous oxytocin for success of termination in the second-trimester intrauterine fetal demise: A randomized controlled clinical trial								JOURNAL OF OBSTETRICS AND GYNAECOLOGY RESEARCH				48	4			966	972				10.1111/jog.15180					MAR 2022		Article	APR 2022	2022	Aim To compare the success rate of vaginal misoprostol versus intravenous (IV) oxytocin in termination of pregnancy in the second trimester intrauterine fetal death (IUFD). Methods This was an open-label randomized controlled study for 106 women with second trimester IUFD. Patients were randomly divided into two groups: women given vaginal misoprostol (400 mcg every 6 h up to 48 h) versus those g…									1
J	Fadlalmola, Hammad Ali; Al-Sayaghi, Khaled Mohammed; Al-Hebshi, Abdulqader Abdlah; Alshengeti, Amer Mohammad; Almohammadi, Nawal H.; Alawfi, Abdulsalam Dakheel; Aljohani, Maher M.; Elhaddad, Nourhan F.					Haddad, Nourhan/0000-0002-8546-5135; ALJOHANI, MAHER/0000-0002-4347-8421; Fadlelmola, Hammad Ali/0000-0002-5065-9626; AL-Hebshi, Abdulqader/0000-0003-0158-6683			Vaginal preparation with different antiseptic solutions before cesarean section for preventing postoperative infections: A systematic review and network meta-analysis								JOURNAL OF OBSTETRICS AND GYNAECOLOGY RESEARCH				48	11			2659	2676				10.1111/jog.15377					JUL 2022		Review	NOV 2022	2022	Aims We aimed to investigate the effect of various vaginal wash solutions on reducing risks of post-cesarean endometritis, wound infections, fever, and hospital stay duration. Methods Scopus, Web of Science, PubMed, and Cochrane Library were searched for randomized clinical trials that compared different vaginal wash solutions to each other or to no vaginal cleaning; without restriction on the ag…									0
J	Li, Qianqian; Zhu, Yuan; Wang, Jingyuan; Zhang, Yan; Pan, Yueshuai; Gu, Ruting; Guo, Xiaojing; Wei, Lili								Sedentary behaviors and gestational diabetes mellitus: A systematic review								JOURNAL OF OBSTETRICS AND GYNAECOLOGY RESEARCH				48	2			285	299				10.1111/jog.15090					NOV 2021		Review	FEB 2022	2022	Aim Sedentary behaviors are activities that expend less energy than 1.5 metabolic equivalents, such as watching TV, sitting. We aim to systematically review the evidence to determine the association of sedentary behavior (SB) with the risk of gestational diabetes mellitus, and the associations of SB with health outcomes in pregnant women with gestational diabetes mellitus (GDM) and women at high …									0
J	Swain, Dharitri; Nanda, Pranati; Das, Hrushikesh								Impact of yoga intervention on menopausal symptoms-specific quality of life and changes in hormonal level among menopausal women								JOURNAL OF OBSTETRICS AND GYNAECOLOGY RESEARCH				47	10			3669	3676				10.1111/jog.14939					JUL 2021		Article	OCT 2021	2021	Aim The menopause transition is experienced by women often involves troublesome symptoms due to changes in the level of reproductive hormones. Non-hormonal therapies are more commonly accepted by women than hormonal therapy for coping with the climacteric symptoms. The aim of the study was to evaluate the effects of yoga practice on menopausal symptoms, specific quality of life, and changes in ho…									0
J	Wada, Seiji; Ozawa, Katsusuke; Sago, Haruhiko					Ozawa, Katsusuke/0000-0002-8728-5576; Wada, Seiji/0000-0002-8654-6623			New challenges of fetal therapy in Japan								JOURNAL OF OBSTETRICS AND GYNAECOLOGY RESEARCH				48	8			2100	2111				10.1111/jog.15320					JUN 2022		Article	AUG 2022	2022	Aim To review new challenges of fetal therapy in Japan after the establishment of four existing fetal therapies as standard prenatal care with National Health Insurance coverage over the past 20 years. Methods Reported studies and our current research activities related to four fetal therapies newly performed in Japan were reviewed. Results Fetoscopic endoluminal tracheal occlusion (FETO) for con…									0
J	Liu, Ningning; Jin, Ying; Wang, XiaoJuan; Xiang, Zhenzhen; Zhang, Le; Feng, Suwen								Safety and feasibility of oral carbohydrate consumption before cesarean delivery on patients with gestational diabetes mellitus: A parallel, randomized controlled trial								JOURNAL OF OBSTETRICS AND GYNAECOLOGY RESEARCH				47	4			1272	1280				10.1111/jog.14653					JAN 2021		Article	APR 2021	2021	Aim To investigate the safety and feasibility of taking low-concentration carbohydrate solution at 2 h before induction of anesthesia for gestational diabetes mellitus (GDM) patients.Methods GDM patients undergoing cesarean section were randomly assigned to experimental group (n = 43) and control group (n = 42). Two hours before induction of anesthesia, participants in experimental group orally r…									0
J	Liu, Kepeng; Cheng, Hui; Guo, Yaqiong; Liu, Yuan; Li, Lifei; Zhang, Xuehong					liu, kepeng/0000-0001-6039-9699			Autologous platelet-rich plasma intrauterine perfusion to improve pregnancy outcomes after implantation failure: A systematic review and meta-analysis								JOURNAL OF OBSTETRICS AND GYNAECOLOGY RESEARCH				48	12			3137	3151				10.1111/jog.15431					SEP 2022		Review	DEC 2022	2022	Aims Previous studies have reported inconsistent findings on the efficacy of platelet-rich plasma (PRP) therapy in women with implantation failure. The objective of this review was to evaluate whether PRP administration could improve pregnancy outcomes in women with implantation failure undergoing in vitro fertilization. Methods Electronic databases were searched for studies that explored the eff…									0
J	Tang, Zhixia; Hong, Mingyun; He, Fang; Huang, Dayan; Dai, Zhijun; Xuan, Henghua; Zhang, Hong; Zhu, Weipei					Zhang, Hong/0000-0003-4943-1859			Effect of endometrial injury during menstruation on clinical outcomes in frozen-thawed embryo transfer cycles: A randomized control trial								JOURNAL OF OBSTETRICS AND GYNAECOLOGY RESEARCH				46	3			451	458				10.1111/jog.14193							Article	MAR 2020	2020	Aim To explore the clinical effect of endometrial injury (EI) on the third day of the menstrual cycle before frozen-thawed embryo transfer (frozen-thawed ET) on patients experienced two or more implantation failures.Methods A total of 200 patients who suffered at least two failed hormone-replacement therapies and frozen-thawed ET were randomly divided into two groups: EI group and control group (…									2
J	Zou, Yun; Li, Yue; Jiang, Mei; Liu, Xiaowei								Effect of early skin-to-skin contact after vaginal delivery on pain during perineal wound suturing: A randomized controlled trial								JOURNAL OF OBSTETRICS AND GYNAECOLOGY RESEARCH				48	3			729	738				10.1111/jog.15120					DEC 2021		Article	MAR 2022	2022	Aim To evaluate whether early skin-to-skin contact at the end of the second stage of labor could relieve perineal wound suture pain. Methods From March 2020 to November 2020, a total of 241 parturients with full-term single fetuses delivered through the vagina and who underwent episiotomy suture (n = 120) or perineal laceration repair (n = 121) in our hospital were included in the study. Parturie…									0
J	Bhatia, Anju; Teo, Puay Ling; Li, Mingyue; Lee, Jia Ying Beatrice; Chan, Mei Xin Joanne; Yeo, Tai Wai; Mathur, Manisha; Tagore, Shephali; Yeo, George S. H.; Arulkumaran, Sabaratnam								Dinoprostone vaginal insert (DVI) versus adjunctive sweeping of membranes and DVI for term induction of labor								JOURNAL OF OBSTETRICS AND GYNAECOLOGY RESEARCH				47	9			3171	3178				10.1111/jog.14907					JUN 2021		Article	SEP 2021	2021	Aim To compare the efficacy and safety of dinoprostone vaginal insert (DVI) alone versus DVI with adjunctive sweeping of membranes (ASM) for induction of labor (IOL). Methods Single-center, prospective, randomized controlled trial; women with singleton term pregnancies, cervical dilation >= 1 and <3 cm, intact membranes allocated to either DVI or DVI with ASM. The primary outcome was vaginal deli…									0
J	Huang, Lu; Lin, Yong-Hong; Yang, Yue; Gong, Zhao-Lin; He, Li								Comparative analysis of vaginal natural orifice transluminal endoscopic surgery versus transumbilical laparoendoscopic single-site surgery in ovarian cystectomy								JOURNAL OF OBSTETRICS AND GYNAECOLOGY RESEARCH				47	2			757	764				10.1111/jog.14603					DEC 2020		Article	FEB 2021	2021	Aim To objectively assess the safety, feasibility, advantages and disadvantages and health economics benefits of vaginal natural orifice transluminal endoscopic surgery (vNOTES) versus transumbilical laparoendoscopic single-site surgery (TU-LESS) in ovarian cystectomy.Methods We retrospectively analyzed the data of all patients in our hospital who had undergone vNOTES and TU-LESS ovarian cystecto…									4
J	Jayaraj, Ashokkumar; Balachander, Hemavathi; Kuppusamy, Suresh K.; Arusamy, Sivakumar; Rai, Yeshith; Siddiqui, Naveed				SIDDIQUI, NAVEED/ABD-6303-2020	SIDDIQUI, NAVEED/0000-0001-6757-0057; Rai, Yeshith/0000-0003-3191-9792			Comparison of meperidine, tramadol and fentanyl for post-spinal shivering prevention during cesarean delivery: A double-blind randomized controlled trial								JOURNAL OF OBSTETRICS AND GYNAECOLOGY RESEARCH				45	11			2202	2208				10.1111/jog.14106							Article	NOV 2019	2019	Aim To assess the effects of intravenously administered meperidine, fentanyl and tramadol in reducing the incidence, onset time and severity of the shivering response in parturients during cesarean delivery under spinal anesthesia. Secondary outcomes included patient satisfaction and sedation scores. Methods After Ethics board approval and informed written consent, 350 parturients (ASA physical s…									7
J	Cetin, Gozdenur Dagasan; Dostbil, Aysenur; Aksoy, Mehmet; Kasali, Kamber; Ince, Ramazan; Kahramanlar, Agah Abdullah; Atalay, Canan; Yilmaz, Emsal Pinar Topdagi; Ince, Ilker; Ozkal, Mirac Selcen					TOPDAGI YILMAZ, Emsal Pinar/0000-0001-8593-5726			Intraperitoneal instillation versus wound infiltration for postoperative pain relief after cesarean delivery: A prospective, randomized, double-blind, placebo-controlled trial								JOURNAL OF OBSTETRICS AND GYNAECOLOGY RESEARCH													10.1111/jog.15469					OCT 2022		Article; Early Access		2022	Aim To compare local anesthetic wound infiltration with intraperitoneal instillation of local anesthetic for analgesia after cesarean section under spinal anesthesia. Methods This study was conducted on 150 pregnant women undergoing elective cesarean section under spinal anesthesia. Spinal anesthesia was performed with 7 mg isobaric bupivacaine and 15 mu cg fentanyl. The patients were randomized …									0
J	Ulubasoglu, Hasan; Findik, Rahime Bedir; Keskin, Huseyin Levent; Ozcan, Damla; Tekin, Ozlem Moraloglu; Karakaya, Jale					moraloglu tekin, ozlem/0000-0001-8167-3837; Bedir Findik, Rahime/0000-0002-6495-5741; Keskin, Huseyin Levent/0000-0002-2268-3821			The effect of sacral massage on meconium-stained amniotic fluid and the duration of fetal descent in labor: A randomized controlled trial								JOURNAL OF OBSTETRICS AND GYNAECOLOGY RESEARCH													10.1111/jog.15460					OCT 2022		Article; Early Access		2022	Objective The aim of this study was to investigate the effect of sacral massage on the presence of meconium-stained amniotic fluid and the duration of fetal descent during labor in pregnant women. Methods A total of 220 nulliparous women with singleton low-risk pregnancies in the vertex position at term were recruited. Eligible women were randomly assigned to either massage group or a control gro…									0
J	Piyawetchakarn, Ratpaporn; Charoenkwan, Kittipat				Charoenkwan, Kittipat/ABG-5362-2021	Charoenkwan, Kittipat/0000-0003-1683-6024			Effects of lidocaine spray for reducing pain during endometrial aspiration biopsy: A randomized controlled trial								JOURNAL OF OBSTETRICS AND GYNAECOLOGY RESEARCH				45	5			987	993				10.1111/jog.13932							Article	MAY 2019	2019	AimTo examine the effect of lidocaine spray for reducing pain during endometrial aspiration biopsy by comparing it with placebo and no intervention.MethodsWomen undergoing endometrial aspiration biopsy from March 2017 to January 2018 were invited to participate. The participants were randomly assigned into three groups. In group 1 (lidocaine spray), eight puffs (80mg, 10mg/puff, 0.8mL) of 10% lid…									3
J	Jindal, Nidhi; Rao, Rohini; Dhiman, Bishan; Kandoria, Meenakshi; Jamwal, Ankita								Safety and efficacy of mifepristone versus dinoprostone gel in induction of labor: A randomized controlled trial								JOURNAL OF OBSTETRICS AND GYNAECOLOGY RESEARCH				45	8			1530	1535				10.1111/jog.14010							Article	AUG 2019	2019	Aim The aim of this study was to evaluate the efficacy and safety of mifepristone for cervical ripening and induction of labor and compare the results with dinoprostone gel which is an established agent for labor induction. Methods A total of 100 patients were enrolled in a prospective study and assigned to one of two treatment protocols. After the exclusion of 10 patients, there were 46 patients…									1
J	Takahashi, Yoshifumi; Takei, Yuji; Machida, Shizuo; Taneichi, Akiyo; Takahashi, Suzuyo; Yoshiba, Takahiro; Koyanagi, Takahiro; Tamura, Kohei; Saga, Yasushi; Fujiwara, Hiroyuki				Takei, Yuji/ABD-2485-2020	Takei, Yuji/0000-0002-1744-5570; Takahashi, Yoshifumi/0000-0003-3319-1205			Efficacy and toxicity of pegylated liposomal doxorubicin as therapy for recurrent ovarian cancer in relation to the number of previous chemotherapy regimens: Comparison with gemcitabine								JOURNAL OF OBSTETRICS AND GYNAECOLOGY RESEARCH				47	2			551	559				10.1111/jog.14558					NOV 2020		Article	FEB 2021	2021	Aim Pegylated liposomal doxorubicin (PLD) is one of the second-line chemotherapy regimens for platinum-resistant recurrent ovarian cancer, but in clinical practice, it is also used for third or subsequent lines of chemotherapy. There is no report on the efficacy and toxicity of PLD in relation to the number of previous chemotherapy regimens. The purpose of this study was to clarify these points a…									2
J	You, Junli; Li, Murong; Fan, Wei; Li, Tao; Wang, Jinping					You, Junli/0000-0003-2600-7377			Effect of different position on inferior vena cava dimensions and its influence on hemodynamics during cesarean section under combined spinal-epidural anesthesia: A randomized controlled trial								JOURNAL OF OBSTETRICS AND GYNAECOLOGY RESEARCH				48	12			3103	3110				10.1111/jog.15420					SEP 2022		Article	DEC 2022	2022	Objective The purpose of our study was to investigate the effect of the 15 degrees left operating table tilt on the inferior vena cava (IVC) and the hemodynamics of full-term pregnant women, and to evaluate the efficacy of inferior vena cava collapse index (IVCCI) in predicting hypotension. Methods All parturients planning to perform cesarean section (CS) were randomly divided into supine group a…									0
[truncated: 13 more columns]
