# Supplementary material for: Clinical trial registration and CONSORT adherence in obstetrics and gynecology journals: a cross-sectional analysis of Chinese- and English-language publications
Source: PeerJ. 2026 Apr 21;14:e21140. doi: 10.7717/peerj.21140 (PMC13108464; doi:10.7717/peerj.21140)
Supplement: Supplemental Information 1 [file peerj-14-21140-s001.zip › Raw data-updated/RCT-English journals/Original data/44.xls]

## Sheet: savedrecs
Publication Type	Authors	Book Authors	Group Authors	Book Group Authors	Researcher Ids	ORCIDs	Book Editors	Author - Arabic	Article Title	Article Title - SciELO	Article Title - SciELO	Article Title - Chinese	Article Title - Russian	Patent Number	Patent Assignee	Source Title - Arabic	Source Title	Source Title - Korean	Book Series Title	Book Series Subtitle	Volume	Issue	Special Issue	Meeting Abstract	Start Page	End Page	Article Number	Version	Version History	DOI	Book DOI	License Name	License URI	License Description	Early Access Date	Supplement	Document Type	Publication Date	Publication Year	Abstract	Abstract - Foreign	Abstract - English Transliteration	Abstract - Foreign	Abstract - Korean	Conference Title	Conference Date	Conference Sponsor	Conference Location	Times Cited, WoS Core
J	Tussey, Christina; Burkett, Kerrie; Covington, Karen; Kelly, Lesly; Dembowski, Hara; Chaban, Aimee								Randomized, Controlled Trial Comparing Mobility and Pain With the Use of an Abdominal Binder for Women Who Undergo Cesareans								JOGNN-JOURNAL OF OBSTETRIC GYNECOLOGIC AND NEONATAL NURSING				48	3			S138	S139				10.1016/j.jogn.2019.04.231						S	Meeting Abstract	JUN 2019	2019										0
J	Colletta, AnnMarie; Lassey, Sarah; Pomerleau, Mimi; Robinson, Julian N.								Double-Blind Randomized Controlled Trial of a Cephalic Elevation Device for Second-Stage Cesarean Birth								JOGNN-JOURNAL OF OBSTETRIC GYNECOLOGIC AND NEONATAL NURSING				49	6			S22	S23										S	Meeting Abstract	NOV 2020	2020										0
J	Demirci, Jill; Glasser, Melissa; Bogen, Debra; Chang, Judy								Design, Implementation, and Feasibility-Acceptability of a Text Message-Based Intervention to Prevent Perceived Insufficient Milk Supply								JOGNN-JOURNAL OF OBSTETRIC GYNECOLOGIC AND NEONATAL NURSING				48	3			S132	S133				10.1016/j.jogn.2019.04.222						S	Meeting Abstract	JUN 2019	2019										2
J	Habib, Ashraf S.; Bao, Xiaodong; Chalupka, Andrew; Gadsden, Jeffrey C.; Whiting, William; Nedeljkovic, Srdjan S.				Gadsden, Jeff/AAM-1125-2021				Subgroup Analysis From a Multicenter, Randomized, Double-Blind, Controlled Trial of Liposomal Bupivacaine Transversus Abdominis Plane Block for Cesarean Births								JOGNN-JOURNAL OF OBSTETRIC GYNECOLOGIC AND NEONATAL NURSING				49	6			S50	S50										S	Meeting Abstract	NOV 2020	2020										0
J	Morris, Melanie Hall; Hutson, Sadie P.								A Randomized, Controlled Trial of Nurse-Navigated Texting Support for Primiparous Women After an Unplanned Cesarean Birth								JOGNN-JOURNAL OF OBSTETRIC GYNECOLOGIC AND NEONATAL NURSING				48	3			S131	S131				10.1016/j.jogn.2019.04.220						S	Meeting Abstract	JUN 2019	2019										0
J	[Anonymous]								Regional Analgesia/Anesthesia								JOGNN-JOURNAL OF OBSTETRIC GYNECOLOGIC AND NEONATAL NURSING				49	2			S19	S37											Article	MAR 2020	2020										0
J	Groth, Susan W.; Meng, Ying; Yeh, Kuan-Lin; Fernandez, I. Diana					Groth, Susan/0000-0002-3672-7696			Influence of Appetite and Perceived Ability to Control Cravings on Excessive Gestational Weight Gain								JOGNN-JOURNAL OF OBSTETRIC GYNECOLOGIC AND NEONATAL NURSING				50	6			669	678				10.1016/j.jogn.2021.08.097					NOV 2021		Article	NOV 2021	2021	Objective: To explore whether appetite is associated with gestational weight gain (GWG) and to assess the effect of perceived ability to control cravings on excessive GWG. Design: Secondary data analysis. Setting: Rochester, New York, United States. Participants: Women who were pregnant (N = 1,005) and participated in a randomized controlled trial to test the effect of electronically mediated int…									1
J	Knoll, Brenda S. Lessen; Daramas, Tipawan; Drake, Victoria								Randomized Controlled Trial of a Prefeeding Oral Motor Therapy and Its Effect on Feeding Improvement in a Thai NICU								JOGNN-JOURNAL OF OBSTETRIC GYNECOLOGIC AND NEONATAL NURSING				48	2			176	188				10.1016/j.jogn.2019.01.003							Article	MAR 2019	2019	Objective: To evaluate the effect of the Premature Infant Oral Motor Intervention (PIOMI) on preterm newborns' feeding efficiency and rates of improvement across Days 1, 3, and 5 of oral feeding in a Thai NICU.Design: Randomized controlled trial.Setting: A 20-bed special neonatal ward and 8-bed NICU in urban Thailand.Participants: Stable newborns (N = 30) born between 26 and 34 weeks postmenstrua…									10
J	Addicks, Sarah H.; McNeil, Daniel W.								Randomized Controlled Trial of Motivational Interviewing to Support Breastfeeding Among Appalachian Women								JOGNN-JOURNAL OF OBSTETRIC GYNECOLOGIC AND NEONATAL NURSING				48	4			418	432				10.1016/j.jogn.2019.05.003							Article	JUL 2019	2019	Objective: To determine the effectiveness of a single session of prenatal motivational interviewing (MI) to enhance breastfeeding outcomes.Design: A randomized controlled trial with two groups (MI and psychoeducation) with repeated measures: pre-intervention, postintervention, and at 1 month postpartum.Setting: The intervention was conducted at a university-associated clinic, community locations,…									4
J	Walker, Lorraine O.; Czajkowski, Susan M.								Designing Interventions to Improve the Health of Women Using the ORBIT Model								JOGNN-JOURNAL OF OBSTETRIC GYNECOLOGIC AND NEONATAL NURSING				48	2			197	204				10.1016/j.jogn.2019.02.002							Article	MAR 2019	2019	Researchers may find it difficult to transition from conducting descriptive, mechanistic, and associational studies to developing interventions based on those findings because little guidance is available. In this article, we present the Obesity-Related Behavioral Intervention Trials (ORBIT) model and describe its applicability in designing behaviorally oriented interventions for women. Adapted f…									5
J	Dempsey, Amy; Krening, Cyndy; Vorgic, Laura								Multisite Randomized Controlled Trial of Bladder Management in Labor With Epidural Analgesia/Anesthesia								JOGNN-JOURNAL OF OBSTETRIC GYNECOLOGIC AND NEONATAL NURSING				49	6			564	570				10.1016/j.jogn.2020.07.005							Article	NOV 2020	2020	Objective: To compare the effects of continuous indwelling catheterization with those of intermittent catheterization during labor with epidural analgesia/anesthesia on mode of birth and incidence of urinary tract infection (UTI) symptoms in the postpartum period.Design: Randomized clinical trial.Setting: Labor and delivery units at three metropolitan hospitals in the Western United States.Partic…									0
J	Mhyre, Jill; Ward, Nicole; Whited, Teresa M.; Anders, Michael								Randomized Controlled Simulation Trial to Compare Transfer Procedures for Emergency Cesarean								JOGNN-JOURNAL OF OBSTETRIC GYNECOLOGIC AND NEONATAL NURSING				49	3			272	282				10.1016/j.jogn.2020.01.006							Article	MAY 2020	2020	Objective: To test the hypothesis that capping intravenous and epidural lines would reduce time to transfer women in labor to the operating room and time to readiness for general anesthesia for emergency cesarean. The secondary purpose was to identify latent threats to patient safety. Design: Mixed methods analysis of a randomized, controlled, in situ simulation trial. Setting: Labor and delivery…									0
J	Korkmaz, Gulcin; Esenay, Figen Isik				korkmaz, gülçin/AAJ-8998-2021				Effects of Massage Therapy on Indirect Hyperbilirubinemia in Newborns Who Receive Phototherapy								JOGNN-JOURNAL OF OBSTETRIC GYNECOLOGIC AND NEONATAL NURSING				49	1			91	100				10.1016/j.jogn.2019.11.004							Article	JAN 2020	2020	Objective: To evaluate the effects of massage therapy on total serum bilirubin (TSB) levels and frequency of defecation, urination, and feeding in newborns who receive phototherapy for indirect hyperbilirubinemia.Design: A randomized controlled clinical trial.Setting: Ankara University Cebeci Research and Training Hospital and 29 May State Hospital in Ankara, Turkey.Participants: Fifty full-term …									2
J	Cote, John Joseph; Badura-Brack, Amy S.; Walters, Ryan William; Dubay, Nicholas Gregory; Bredehoeft, Marley Rain					Badura-Brack, Amy/0000-0001-6180-0114; Cote, John/0000-0002-8703-2587			Randomized Controlled Trial of the Effects of 3D-Printed Models and 3D Ultrasonography on Maternal-Fetal Attachment								JOGNN-JOURNAL OF OBSTETRIC GYNECOLOGIC AND NEONATAL NURSING				49	2			190	199				10.1016/j.jogn.2020.01.003							Article	MAR 2020	2020	Objective: To determine whether the addition of 3D-printed models improves maternal-fetal attachment in healthy pregnancies more than 3D ultrasonography alone.Design: Randomized, parallel-group, controlled trial.Setting: University- and clinic system-affiliated locations in Omaha, Nebraska.Participants: Between May 2018 and February 2019, 857 pregnant women were screened for inclusion in the stud…									5
J	Eissler, Andrea Barbara; Zwakhalen, Sandra; Stoffel, Liliane; Hahn, Sabine								Systematic Review of the Effectiveness of Involving Parents During Painful Interventions for Their Preterm Infants								JOGNN-JOURNAL OF OBSTETRIC GYNECOLOGIC AND NEONATAL NURSING				51	1			6	15				10.1016/j.jogn.2021.08.100							Review	JAN 2022	2022	Objective: To systematically review the literature related to the effectiveness of parents' active involvement during painful interventions for their preterm infants. Data Sources: We performed a systematic search of PubMed, EMBASE/Ovid, CINAHL, Livivio, and PsycInfo using the keywords preterm infants, pain, and parents. Study Selection: Articles were eligible for inclusion if they were published…									1
J	Kirk, Angela Hui Ping; Yang, Jinling; Sim, Woei Chyi; Chia, Lydia Yi Xin; Lau, Ying				YING, LAU/HHS-2619-2022	LAU, Ying/0000-0002-8289-3441			Systematic Review of the Effect of Topical Application of Human Breast Milk on Early Umbilical Cord Separation								JOGNN-JOURNAL OF OBSTETRIC GYNECOLOGIC AND NEONATAL NURSING				48	2			121	130				10.1016/j.jogn.2018.12.004							Review	MAR 2019	2019	Objective: To evaluate the efficacy of topical application of human breast milk to reduce umbilical cord separation time.Data Sources: We used a three-step search strategy. First, we searched six electronic databases from inception through July 16, 2018: PubMed, Cochrane, CINAHL, Embase, Scopus, and ProQuest Dissertations and Theses Global. We used the following search terms: infant, newborn, bab…									5
J	Dieterich, Rachel Renee; Sereika, Susan; Demirci, Jill				Dieterich, Rachel/GSI-5391-2022	Dieterich, Rachel/0000-0002-3209-1002			Early Postpartum Patterns of Breastfeeding Exclusivity and Perceived Insufficient Milk by Prepregnancy Body Mass Index								JOGNN-JOURNAL OF OBSTETRIC GYNECOLOGIC AND NEONATAL NURSING				51	2			205	217				10.1016/j.jogn.2021.10.006					MAR 2022		Article	MAR 2022	2022	Objective: To explore trajectories of breastfeeding exclusivity and perceived insufficient milk (PIM) over the first 8 weeks postpartum among primiparous women and the association of these trajectories with prepregnancy body Design: Secondary analysis of data from a randomized controlled trial. Setting: Recruitment for the primary study was conducted in Pittsburgh, Pennsylvania. Participants: One…									0
J	White-Traut, Rosemary; Gillette, Patricia; Simpson, Pippa; Zhang, Liyun; Nazarloo, Hossein P.; Carter, C. Sue					White-Traut, Rosemary/0000-0002-0731-346X			Early Postpartum Maternal and Newborn Responses to Auditory, Tactile, Visual, Vestibular, and Olfactory Stimuli								JOGNN-JOURNAL OF OBSTETRIC GYNECOLOGIC AND NEONATAL NURSING				51	4			402	417				10.1016/j.jogn.2022.03.003					JUL 2022		Article	JUL 2022	2022	Objective: To compare maternal psychological well-being, newborn behavior, and maternal and newborn salivary oxytocin (OT) and cortisol before and after two maternally administered multisensory behavioral interventions or an attention control group.Design: Randomized prospective clinical trial.Setting: U.S. Midwest community hospital.Participants: Newborns and their mothers (n = 102 dyads) partic…									0
J	Rodriguez-Blanque, Raquel; Carlos Sanchez-Garcia, Juan; Manuel Sanchez-Lopez, Antonio; Exposito-Ruiz, Manuela; Jose Aguilar-Cordero, Maria				Ruiz, Manuela Exposito/AAT-4629-2021; Blanque, Raquel Rodríguez/AAC-8984-2019; SANCHEZ GARCIA, JUAN CARLOS/B-2145-2018; Aguilar Cordero, Maria Jose/H-3503-2015	Blanque, Raquel Rodríguez/0000-0003-2086-1222; SANCHEZ GARCIA, JUAN CARLOS/0000-0002-4650-2159; Exposito, Manuela/0000-0003-2789-9442; Aguilar Cordero, Maria Jose/0000-0002-6268-0975; Sanchez Lopez, Antonio Manuel/0000-0001-5482-226X			Randomized Clinical Trial of an Aquatic Physical Exercise Program During Pregnancy								JOGNN-JOURNAL OF OBSTETRIC GYNECOLOGIC AND NEONATAL NURSING				48	3			321	331				10.1016/j.jogn.2019.02.003							Article	MAY 2019	2019	Objective: To determine the effect of an aquatic physical exercise program performed during pregnancy on rate of intact perineum after childbirth.Design: Randomized clinical trial.Setting: Health centers in the metropolitan health district of Granada, Spain.Participants: A total of 129 pregnant women (control group [CG] = 64; aquatic exercise group [EG] = 65).Methods: The intervention was an aqua…									10
J	Avorgbedor, Forgive; Silva, Susan; Merwin, Elizabeth; Blumenthal, James A.; Holditch-Davis, Diane								Health, Physical Growth, and Neurodevelopmental Outcomes in Preterm Infants of Women With Hypertensive Disorders of Pregnancy								JOGNN-JOURNAL OF OBSTETRIC GYNECOLOGIC AND NEONATAL NURSING				48	1			69	77				10.1016/j.jogn.2018.10.003							Article	JAN 2019	2019	Objective: To compare the health, physical growth, and developmental outcomes in preterm infants of women with and without hypertensive disorders of pregnancy (HDP).Design: Cross-sectional analysis of health outcomes; physical growth (head circumference, height, and weight) collected at birth and 2 months, corrected for prematurity; and cognitive, language, and motor skills of preterm infants of …									4
J	Coentro, Viviane Silva; Lai, Ching Tat; Rea, Alethea; Turlach, Berwin; Geddes, Donna Tracy; Perrella, Sharon Lisa				Turlach, Berwin A/A-4995-2008; Geddes, Donna/H-9254-2014; Lai, ching tat/M-2452-2018	Turlach, Berwin A/0000-0001-8795-471X; Rea, Alethea/0000-0003-0750-7501; Geddes, Donna/0000-0002-0431-7078; Perrella, Sharon/0000-0002-7727-7767; Lai, ching tat/0000-0002-9025-4922			Breast Milk Production in Women Who Use Nipple Shields for Persistent Nipple Pain								JOGNN-JOURNAL OF OBSTETRIC GYNECOLOGIC AND NEONATAL NURSING				51	1			73	82				10.1016/j.jogn.2021.09.005							Article	JAN 2022	2022	Objective: To examine relationships between nipple pain scores and 24-hour milk production volumes, breastfeeding and pumping frequencies, and breastfeeding duration in women using nipple shields for persistent nipple pain.Design: Secondary outcome analysis of a prospective cohort study.Setting: Research laboratory and participants' homes.Participants: Twenty-five breastfeeding women (6 +/- 4 wee…									0
[truncated: 13 more columns]
