# Supplementary material for: Clinical trial registration and CONSORT adherence in obstetrics and gynecology journals: a cross-sectional analysis of Chinese- and English-language publications
Source: PeerJ. 2026 Apr 21;14:e21140. doi: 10.7717/peerj.21140 (PMC13108464; doi:10.7717/peerj.21140)
Supplement: Supplemental Information 1 [file peerj-14-21140-s001.zip › Raw data-updated/RCT-English journals/Original data/45.xls]

## Sheet: savedrecs
Publication Type	Authors	Book Authors	Group Authors	Book Group Authors	Researcher Ids	ORCIDs	Book Editors	Author - Arabic	Article Title	Article Title - SciELO	Article Title - SciELO	Article Title - Chinese	Article Title - Russian	Patent Number	Patent Assignee	Source Title - Arabic	Source Title	Source Title - Korean	Book Series Title	Book Series Subtitle	Volume	Issue	Special Issue	Meeting Abstract	Start Page	End Page	Article Number	Version	Version History	DOI	Book DOI	License Name	License URI	License Description	Early Access Date	Supplement	Document Type	Publication Date	Publication Year	Abstract	Abstract - Foreign	Abstract - English Transliteration	Abstract - Foreign	Abstract - Korean	Conference Title	Conference Date	Conference Sponsor	Conference Location	Times Cited, WoS Core
J	Kao, Chuan-Chi; Huang, Shin-Yin; Chiang, Chi-Hsin; Lin, Chih-Hui; Chang, Ting-Chang								Microencapsulated rhEGF to facilitate epithelial healing and prevent scar formation of cesarean wound: A randomized controlled trial (vol 60, pg 468, 2021)								TAIWANESE JOURNAL OF OBSTETRICS & GYNECOLOGY				61	1			191	191				10.1016/j.tjog.2021.11.037							Correction	JAN 2022	2022										0
J	Cayir, Yasemin								Reply to the letter to the editor: Effectiveness of acupuncture on pregnancy success rates for women undergoing in vitro fertilization: A randomized controlled trial								TAIWANESE JOURNAL OF OBSTETRICS & GYNECOLOGY				59	4			620	620				10.1016/j.tjog.2020.05.029							Letter	JUL 2020	2020										0
J	Liu, Jing; Song, Guang; Zhao, Ge; Meng, Tao				Zhao, Ge/GYU-4064-2022	Zhao, Ge/0000-0002-4789-6946; Song, Guang/0000-0002-5459-6247; Liu, Jing/0000-0002-6730-9198			Effect of oral magnesium supplementation for relieving leg cramps during pregnancy: A meta-analysis of randomized controlled trials								TAIWANESE JOURNAL OF OBSTETRICS & GYNECOLOGY				60	4			609	614				10.1016/j.tjog.2021.05.006					JUL 2021		Review	JUL 2021	2021	Leg cramps are one of the common symptoms during pregnancy. About 30%-50% of pregnant women experience leg cramps twice a week. Leg cramps may cause severe pain and sleep disturbance, hinder performance of daily activities and may lengthen the duration of pregnancy and the type of childbirth. Several randomized controlled trial (RCT) studies focused on the effects of the magnesium supplement for …									0
J	Lee, Ji Young; Lee, Chulmin; Yoon, Sang-Hee; Choi, Hoon					Lee, Ji Young/0000-0002-0682-6685; Lee, Chulmin/0000-0003-2510-4271			Effect of porcine placental extract on menopausal symptoms in postmenopausal women: A prospective, randomized, double-blind, placebo-controlled trial								TAIWANESE JOURNAL OF OBSTETRICS & GYNECOLOGY				59	5			675	681				10.1016/j.tjog.2020.07.009							Article	SEP 2020	2020	Objectives: To determine the effect of oral administration of porcine placental extract (PPE) on the menopausal symptoms of Korean women.Materials and methods: This study was a multicenter, randomized double-blind placebo-controlled trial. A hundred menopausal Korean women were randomly allocated either to the PPE 400 mg per day or the control group during 12 weeks of the study period. Menopausal…									1
J	Guven, Pinar Gursoy; Cayir, Yasemin; Borekci, Bunyamin								Effectiveness of acupuncture on pregnancy success rates for women undergoing in vitro fertilization: A randomized controlled trial								TAIWANESE JOURNAL OF OBSTETRICS & GYNECOLOGY				59	2			282	286				10.1016/j.tjog.2020.01.018							Article	MAR 2020	2020	Objective: To investigate the effect of acupuncture on pregnancy success rates applied before and after embryo transfer (ET) among women undergoing in vitro fertilization (IVF).Materials and methods: In this randomized controlled trial, 72 infertile women undergoing IVF were randomized to acupuncture (AG; n = 36) and control group (CG; n = 36). Three sessions of acupuncture were applied to AG, th…									12
J	Fu, Jinhua; Li, Lin; Qi, Lijuan; Zhao, Long								A randomized controlled trial of etanercept in the treatment of refractory recurrent spontaneous abortion with innate immune disorders								TAIWANESE JOURNAL OF OBSTETRICS & GYNECOLOGY				58	5			621	625				10.1016/j.tjog.2019.07.007							Article	SEP 2019	2019	Objective: To evaluate the effectiveness of etanercept in the treatment of refractory recurrent spontaneous abortion with innate immune disorders.Materials and methods: A randomized controlled trial in patients with refractory innate immune RSAwas conducted in our hospital. 188 patients were selected, all with at least 4 consecutive miscarriages and caused by innate immunity disorders. Patients w…									14
J	Karimi, Fatemeh Zahra; Sadeghi, Ramin; Maleki-Saghooni, Nahid; Khadivzadeh, Talat				Ramin, Sadeghi/F-5629-2011	Ramin, Sadeghi/0000-0002-1666-5440			The effect of mother-infant skin to skin contact on success and duration of first breastfeeding: A systematic review and meta-analysis								TAIWANESE JOURNAL OF OBSTETRICS & GYNECOLOGY				58	1			1	9				10.1016/j.tjog.2018.11.002							Review	JAN 2019	2019	Breast-feeding initiation within the first half hour after birth is one of the World Health Organization recommendations. However, in most hospitals, mother-infant contact and breast-feeding initiation are delayed due to routine mother and infant care. This study aimed to determine the effect of mother-infant skin to skin contact (SSC) immediately after birth on the success rate and duration of t…									50
J	Jiang, Fangfei; Hu, Xiuying; Jiang, Kang; Pi, Hongxia; He, Qiyao; Chen, Xinmin					Jiang, Fangfei/0000-0003-1769-2026			The role of low molecular weight heparin on recurrent pregnancy loss: A systematic review and meta-analysis								TAIWANESE JOURNAL OF OBSTETRICS & GYNECOLOGY				60	1			1	8				10.1016/j.tjog.2020.11.001					JAN 2021		Review	JAN 2021	2021	To assess the roles of the low molecular weight heparin (LMWH) on recurrent pregnancy loss (RPL). The relevant studies of all randomized controlled trials (RCTs) were retrieved, and the systematic evaluation was conducted. PubMed, Embase, and Cochrane library databases were searched by using keywords, including low-molecular-weight heparin or LMWH, and recurrent miscarriage or recurrent pregnancy…									4
J	Lee, Chyi-Long; Wu, Kai-Yun; Huang, Chen-Ying; Yen, Chih-Feng				Yen, Chih-Feng/AAD-4023-2021; Yen, Chih-Feng/GQI-2704-2022	Yen, Chih-Feng/0000-0002-5419-2605; Yen, Chih-Feng/0000-0002-5419-2605			Comparison of LigaSure (TM) tissue fusion system and a conventional bipolar device in hysterectomy via natural orifice transluminal endoscopic surgery (NOTES): A randomized controlled trial								TAIWANESE JOURNAL OF OBSTETRICS & GYNECOLOGY				58	1			128	132				10.1016/j.tjog.2018.11.024							Article	JAN 2019	2019	Objective: To evaluate the efficacy and effectiveness of applying LigaSure (TM) Tissue Fusion System in hysterectomy via transvaginal natural orifice transluminal endoscopic surgery (NOTES) in comparison with using the conventional bipolar device.Materials and methods: Eighty women scheduled for hysterectomy by transvaginal NOTES were prospectively randomized into applying LigaSure (study group) …									4
J	Mohammad, Ehab H.; Serour, Ahmed G. Abou El; Mohamed, Eman A. H.; Abbasy, Amr H.; Zaatar, Mahmoud; Rageh, Kamal A.; Shafeek, Mohamed M.; Issak, Emad R.				mohamed, eman/GPX-5871-2022	Issak, Emad R/0000-0003-4150-649X			Efficacy of growth hormone supplementation with ultrashort GnRH antagonist in IVF/ICSI for poor responders; randomized controlled trial								TAIWANESE JOURNAL OF OBSTETRICS & GYNECOLOGY				60	1			51	55				10.1016/j.tjog.2020.10.003					JAN 2021		Article	JAN 2021	2021	Objectives: To compare the ICSI-ET outcomes in poor responders who underwent ovarian stimulation by the ultrashort GnRH antagonist protocol with or without adjuvant GH injection.Material and methods: This randomized controlled study was conducted at Al-Azhar University from December-2018 to June-2019 upon 156 participants. All patients received the same preparations. After randomization, in the s…									3
J	Bilgin, Zumrut; Komurcu, Nuran				Bilgin, Zümrüt/AAS-8085-2020				Comparison of the effects and side effects of misoprostol and oxytocin in the postpartum period: A systematic review								TAIWANESE JOURNAL OF OBSTETRICS & GYNECOLOGY				58	6			748	756				10.1016/j.tjog.2019.09.004							Review	NOV 2019	2019	Follow-up of the side effects of uterotonics used for postpartum hemorrhage is one of the most important roles of health care providers. In this review, it is aimed to compare the side effects of misoprostol and oxytocin that are used to prevent postpartum hemorrhage. This systematic review was carried out in accordance with the guidelines for the Center for Reviews and Dissemination 2009 (CRD). …									12
J	Zheng Fei; Zhu Bin; Xin Xin; He Fei; Cui Yuechong								Meta-analysis on the use of hyaluronic acid gel to prevent recurrence of intrauterine adhesion after hysteroscopic adhesiolysis								TAIWANESE JOURNAL OF OBSTETRICS & GYNECOLOGY				58	6			731	736				10.1016/j.tjog.2019.09.002							Review	NOV 2019	2019	Intrauterine adhesion is a severe complication after intrauterine operation, Various adjuvant therapies failed to improve clinical symptoms and pregnancy rates among patients with moderate-to-severe intrauterine adhesion. At present, hyaluronic acid gel is widely used in the primary prevention of adhesion after hysteroscopic adhesiolysis. However, its efficacy is still under debate. Therefore, th…									20
J	Behmanesh, Elham; Delavar, Mouloud Agajani; Kamalinejad, Mohammad; Khafri, Soraya; Shirafkan, Hoda; Mozaffarpur, Seyyed Ali				Shirafkan, Hoda/AAE-8403-2020; Delavar, Mouloud Agajani/AAD-1386-2022; Mozaffarpur, Seyyedali/AEF-6020-2022	Shirafkan, Hoda/0000-0002-5682-1153; Delavar, Mouloud Agajani/0000-0001-6906-1440; Mozaffarpur, Seyyed Ali/0000-0002-8138-6229; Kamalinejad, Mohammad/0000-0002-5946-4913			Effect of eryngo (Eryngium caucasicum Trautv) on primary dysmenorrhea: A randomized, double-blind, placebo-controlled study								TAIWANESE JOURNAL OF OBSTETRICS & GYNECOLOGY				58	2			227	233				10.1016/j.tjog.2019.01.011							Article	MAR 2019	2019	Objective: This study strove to investigate the safety and effectiveness of Eryngo in the treatment of primary dysmenorrhea.Materials and methods: The researchers conducted a blinded, randomized, trial design on 169 women, 15-30 years of age, who had been diagnosed with primary dysmenorrhea at Babol University of Medical Sciences. Subjects were randomly assigned to receive 5 ml syrup of Eryngo, p…									8
J	Jahromi, Bahia Namavar; Zolghadri, Jaleh; Rahmani, Elham; Alipour, Shohreh; Anvar, Zahra; Zarei, Afsun; Keramati, Pegah				Jahromi, Bahia Namavar/AAA-3982-2021; Jahromi, Bahia Namavar/D-9736-2012; Zarei, Afsoon/N-9616-2018; Alipour, shohreh/H-9196-2016	Jahromi, Bahia Namavar/0000-0002-7839-9627; Jahromi, Bahia Namavar/0000-0002-7839-9627; Zarei, Afsoon/0000-0002-1521-8032; Alipour, shohreh/0000-0002-4071-9031			Effect of low-dose aspirin on the development of ovarian hyperstimulation syndrome and outcomes of assisted reproductive techniques in the women with PCOS, a randomized double-blinded clinical trial								TAIWANESE JOURNAL OF OBSTETRICS & GYNECOLOGY				58	2			255	260				10.1016/j.tjog.2019.01.016							Article	MAR 2019	2019	Objective: Ovarian hyperstimulation syndrome (OHSS) is a major complication of assisted reproductive technologies (ART). Polycystic ovary syndrome (PCOS) is a risk factor for OHSS. The aim of this randomized clinical trial (RCT) was to study the effect of low-dose aspirin (LDA) on the development of OHSS and ART outcomes in PCOS during ART.Materials and methods: This double-blinded placebo contro…									8
J	Asadi, Nasrin; Roozmeh, Shohreh; Vafaei, Homeira; Asmarian, Naeimehossadat; Jamshidzadeh, Akram; Bazrafshan, Khadije; Kasraeian, Maryam; Faraji, Azam; Shiravani, Zahra; Pour, Ali Mokhtar; Alamdarloo, Shaghayegh Moradi; Abdi, Nazanin; Gharibpour, Fereshte; Izze, Sedigheh				Moradi Alamdarloo, Shaghayegh/Y-9113-2018; asadi, nasrin/Y-8734-2018	Moradi Alamdarloo, Shaghayegh/0000-0002-4064-4906; Abdi, Nazanin/0000-0001-6548-8359; asadi, nasrin/0000-0002-2089-8941			Effectiveness of pentoxifylline in severe early-onset fetal growth restriction: A randomized double-blinded clinical trial								TAIWANESE JOURNAL OF OBSTETRICS & GYNECOLOGY				61	4			612	619				10.1016/j.tjog.2021.12.0031028-4559							Article	JUL 2022	2022	Objective: Management of pregnancy complicated by severe early-onset fetal growth restriction (FGR) is one of the most challenging obstetrical issues. So far, there has not been a proven option for the treatment or improvement of this condition. Improper immune response during placentation leads to inadequate trophoblast invasion and impaired utero-placental perfusion. Pentoxifylline improves the…									0
J	Lin, Yu-Jung; Hu, Yu-Wen; Twu, Nae-Fang; Liu, Yu-Ming								The role of adjuvant radiotherapy in stage I endometrial cancer: A single-institution outcome								TAIWANESE JOURNAL OF OBSTETRICS & GYNECOLOGY				58	5			604	609				10.1016/j.tjog.2019.07.005							Article	SEP 2019	2019	Objective: Postoperative radiotherapy for early endometrial cancer has been investigated in several randomized trials. These trials demonstrate that it reduces loco-regional recurrence, but has no impact on overall survival. The aims of this study were to better understand the role of adjuvant radiotherapy and determine predictors for loco-regional recurrence or development of distant metastasis.…									5
J	Gungorduk, Kemal; Ozdemir, Isa Aykut				Gungorduk, Kemal/A-1163-2018	Gungorduk, Kemal/0000-0002-2325-1756			Non-pharmacological interventions for the prevention of postoperative ileus after gynecologic cancer surgery								TAIWANESE JOURNAL OF OBSTETRICS & GYNECOLOGY				60	1			9	12				10.1016/j.tjog.2020.11.002					JAN 2021		Review	JAN 2021	2021	Postoperative ileus (POI) is characterized by impaired gastrointestinal motility after surgery. POI is a major concern for surgeons because it increases hospital stay, the cost of care, and postoperative morbidity in patients who have undergone extensive gynecological oncological surgery. Although several interventions have been proposed and investigated, no effective treatment for the prevention…									1
J	Kao, Chuan-Chi; Huang, Shin-Yin; Chiang, Chi-Hsin; Lin, Chih-Hui; Chang, Ting-Chang								Microencapsulated rhEGF to facilitate epithelial healing and prevent scar formation of cesarean wound: A randomized controlled trial								TAIWANESE JOURNAL OF OBSTETRICS & GYNECOLOGY				60	3			468	473				10.1016/j.tjog.2021.03.014					MAY 2021		Article	MAY 2021	2021	Objective: Cesarean section (CS) is a major surgical intervention that affects women at childbearing age. Scarring from CS potentially causes discomfort and psychological distress. Emerging evidence indicates that epidermal growth factor (EGF) plays crucial roles in wound healing with the potential of minimizing scar formation. This study aims to investigate the effect of microencapsulated recomb…									6
J	Canturk, Mehmet; Canturk, Fusun Karbancioglu				cantürk, mehmet/H-8631-2018	cantürk, mehmet/0000-0003-4753-3341; Karbancioglu Canturk, Fusun/0000-0003-1159-2489			Effects of isothermic crystalloid coload on maternal hypotension and fetal outcomes during spinal anesthesia for cesarean section: A randomized controlled trial								TAIWANESE JOURNAL OF OBSTETRICS & GYNECOLOGY				58	3			428	433				10.1016/j.tjog.2019.01.028							Article	MAY 2019	2019	Objective: Spinal anesthesia induced hypotension (SAIH) is a common occurrence during spinal anesthesia for cesarean section resulting in perturbing effects on maternal and fetal outcomes. Previous studies conducted to attenuate SAIH focused on the timing of intravenous fluid infusion and demonstrated the superiority of coload strategy on traditional preload strategy but neither of them focused o…									1
J	Zhong, Yi-cun; Zhou, Xiao-fei; Hou, Chun-mei; Li, Wei-ping								Effect of danefukang on symptoms and biomarkers in women with endometriosis								TAIWANESE JOURNAL OF OBSTETRICS & GYNECOLOGY				58	2			218	222				10.1016/j.tjog.2019.01.009							Article	MAR 2019	2019	Objective: The purpose of this study was to observe the efficacy of Danefukang (DEFK) soft extract for the treatment of symptoms associated with endometriosis, and its effect on quality of life, the Self-rating Anxiety Scale (SAS) and Self-rating Depression Scale (SDS) scores, and on levels of carbohydrate antigen (CA)-125, tumor necrosis factor (TNF)-alpha, and interleukin (IL)-6.Materials and m…									3
[truncated: 13 more columns]
