# Supplementary material for: Clinical trial registration and CONSORT adherence in obstetrics and gynecology journals: a cross-sectional analysis of Chinese- and English-language publications
Source: PeerJ. 2026 Apr 21;14:e21140. doi: 10.7717/peerj.21140 (PMC13108464; doi:10.7717/peerj.21140)
Supplement: Supplemental Information 1 [file peerj-14-21140-s001.zip › Raw data-updated/RCT-English journals/Original data/46.xls]

## Sheet: savedrecs
Publication Type	Authors	Book Authors	Group Authors	Book Group Authors	Researcher Ids	ORCIDs	Book Editors	Author - Arabic	Article Title	Article Title - SciELO	Article Title - SciELO	Article Title - Chinese	Article Title - Russian	Patent Number	Patent Assignee	Source Title - Arabic	Source Title	Source Title - Korean	Book Series Title	Book Series Subtitle	Volume	Issue	Special Issue	Meeting Abstract	Start Page	End Page	Article Number	Version	Version History	DOI	Book DOI	License Name	License URI	License Description	Early Access Date	Supplement	Document Type	Publication Date	Publication Year	Abstract	Abstract - Foreign	Abstract - English Transliteration	Abstract - Foreign	Abstract - Korean	Conference Title	Conference Date	Conference Sponsor	Conference Location	Times Cited, WoS Core
J	Torky, Haitham A.; Abo-Louz, Ashraf S.; Aly, Rania H.; El-taher, Osama S.; Abdel-Rasheed, Mazen; El-Baz, Ashraf; Galal, Samir; Dief, Osama; Abdelhalim, Diaa; Marie, Heba; Hussein, Ahmed								Transverse versus longitudinal blunt extension of the uterine incision during cesarean section in women with a uterine scar of previous cesarean delivery: A randomized controlled trial (vol 50, 102210, 2021)								JOURNAL OF GYNECOLOGY OBSTETRICS AND HUMAN REPRODUCTION				51	6					102381			10.1016/j.jogoh.2022.102381					MAY 2022		Correction	JUN 2022	2022										0
J	Gu, Ying-Er; Zhang, Xian; Zhang, Qing; Dai, Min-Chen; Wu, Yan; Zhou, Yong; Qu, Fan								The effects of acupuncture on pregnancy outcomes of in vitro fertilization with embryo transfer: An interdisciplinary systematic review								JOURNAL OF GYNECOLOGY OBSTETRICS AND HUMAN REPRODUCTION				48	8			677	684				10.1016/j.jogoh.2019.07.008							Review	OCT 2019	2019	The present systematic review is designed to summarize the evidence concerning the effect of acupuncture on pregnancy outcomes in vitro fertilization with embryo transfer (IVF-ET). We searched MEDLINE, the Wanfang Database, the China Academic Journal Electronic Full-text Database in the China National Knowledge Infrastructure, and the Index to Chinese Periodical Literature. Randomized controlled …									4
J	Loussert, Lola; Guerby, Paul; Toulza, Caroline Simon; Vidal, Fabien								Finally an evidence-based indication for injectable phloroglucinol!								JOURNAL OF GYNECOLOGY OBSTETRICS AND HUMAN REPRODUCTION				48	10			825	826				10.1016/j.jogoh.2019.04.008							Article	DEC 2019	2019	Background: While phloroglucinol is widely prescribed in European countries for its antispasmodic properties, recent high quality data failed to demonstrate its superiority to placebo in alleviating abdominal pain. Rumors suggest that injectable presentation of phloroglucinol may erase povidone-iodine stains. We thus aimed to evaluate its efficacy in this new indication.Methods: In this double-bl…									1
J	Lumbreras-Marquez, M. I.; Singh, S.; King, C. H.; Nelson, C. I.; Jespersen, K. N.; Fields, K. G.; Wang, P.; Carusi, D. A.; Farber, M. K.				Farber, Michaela Kristina/M-8146-2019	Farber, Michaela Kristina/0000-0002-8329-2277; Lumbreras-Marquez, Mario Isaac/0000-0002-5378-5724			Rotational thromboelastometry for the transfusion management of postpartum hemorrhage after cesarean or vaginal delivery: A single- center randomized controlled trial								JOURNAL OF GYNECOLOGY OBSTETRICS AND HUMAN REPRODUCTION				51	10					102470			10.1016/j.jogoh.2022.102470							Article	DEC 2022	2022										0
J	Albazee, Ebraheem; Al-Rshoud, Firas; Almahmoud, Lina; Al Omari, Bayan; Alnifise, Mohammad; Baradwan, Saeed; Abu-Zaid, Ahmed				Albazee, Ebraheem/AFN-6782-2022; Al-Rshoud, Firas/L-6861-2018	Albazee, Ebraheem/0000-0003-1244-7769; Al-Rshoud, Firas/0000-0001-5909-7888; Abu-Zaid, Ahmed/0000-0003-2286-2181			Platelet-rich plasma for the management of intrauterine adhesions: A systematic review and meta-analysis of randomized controlled trials								JOURNAL OF GYNECOLOGY OBSTETRICS AND HUMAN REPRODUCTION				51	2					102276			10.1016/j.jogoh.2021.102276							Review	FEB 2022	2022	Objective: To conduct a systematic review and meta-analysis to assess the efficacy of platelet-rich plasma (PRP) infusion after adhesiolysis in patients with intrauterine adhesions (IUAs) by establishing the evidence from published randomized controlled trials (RCTs). Methods: PubMed, Scopus, Web of Science, Cochrane Central Register of Controlled Trials (CENTRAL), and Google Scholar databases we…									0
J	Masoud, Ahmed Taher; AbdelGawad, Mohammed M.; Elshamy, Norihan Hatem; Mohamed, Omar Magdy; Hashem, Zeinab Y.; Abd Eltawab, Ahmed K.; Samy, Ahmed; Abbas, Ahmed M.				Abd-ElGawad, Mohammed/AAK-6294-2020; Abbas, Ahmed/H-5235-2019; Taher, Ahmad/T-6212-2018; SAMY, AHMED/T-6214-2018	Abd-ElGawad, Mohammed/0000-0003-4120-9161; Abbas, Ahmed/0000-0002-2359-2729; Taher, Ahmad/0000-0003-4304-6781; K Abdeltawab, Ahmed/0000-0002-0303-0104; SAMY, AHMED/0000-0003-0150-828X			The effect of antenatal exercise on delivery outcomes: A systematic review and meta-analysis of randomized controlled trials								JOURNAL OF GYNECOLOGY OBSTETRICS AND HUMAN REPRODUCTION				49	6					101736			10.1016/j.jogoh.2020.101736							Review	JUN 2020	2020	Background: Practicing different forms of exercises during pregnancy could have beneficial effects on maternal outcomes during labor.Objective: To evaluate the effect of antenatal exercise on the duration of the delivery.Search strategy: Electronic databases including Web of Science, SCOPUS, The Cochrane Central Register of Controlled Trials (CENTRAL) and PubMed were searched using the relevant k…									4
J	Alomar, Osama; Abu-Zaid, Ahmed; Jamjoom, Mohammed Ziad; Almubarki, Abdullah A. M. A.; Alsehaimi, Saud Owaimer; Alabdrabalamir, Safa; Baradwan, Saeed; Abuzaid, Mohammed; Alshahrani, Majed Saeed; Khadawardi, Khalid; Badghish, Ehab; Bakhsh, Hanadi; Al Baalharith, Maha; Bukhari, Ibtihal Abdulaziz; Baradwan, Afnan; Salem, Hany; Al-Badawi, Ismail A.					Abu-Zaid, Ahmed/0000-0003-2286-2181; Albaalharith, Maha/0000-0003-2107-8918			Prophylactic vasopressin to reduce intraoperative blood loss and associated morbidities during myomectomy: A systematic review and meta-analysis of 11 controlled trials								JOURNAL OF GYNECOLOGY OBSTETRICS AND HUMAN REPRODUCTION				51	10					102485			10.1016/j.jogoh.2022.102485							Review	DEC 2022	2022	Objective: To collate evidence from randomized controlled trials (RCTs) and nonrandomized controlled trials (NCTs) on the efficacy and safety of vasopressin versus passive control (placebo/no treatment) during myomectomy.Methods: Six information sources were screened until 25-June-2022. The Cochrane Collaboration tool and Newcastle-Ottawa Scale were used to evaluate the risk of bias. Data were su…									1
J	Abdelhakim, Ahmed M.; Samy, Ahmed; Abbas, Ahmed M.				Abbas, Ahmed/H-5235-2019; SAMY, AHMED/T-6214-2018	Abbas, Ahmed/0000-0002-2359-2729; SAMY, AHMED/0000-0003-0150-828X			Effect of music in reducing patient anxiety during colposcopy: A systematic review and meta-analysis of randomized controlled trials								JOURNAL OF GYNECOLOGY OBSTETRICS AND HUMAN REPRODUCTION				48	10			855	861				10.1016/j.jogoh.2019.07.007							Review	DEC 2019	2019	Background: Music therapy has been used greatly in various medical procedures to reduce associated anxiety and pain.Objective: to evaluate the evidence from published randomized clinical trials (RCTs) about the effect of music intervention in reducing patient's anxiety during the colposcopy.Search strategy: Electronic databases included PubMed, Cochrane Library, Scopus and Web of Science were sea…									14
J	Abdelhakim, Ahmed Mohamed; Shareef, Mohammad Abrar; AlAmodi, Abdulhadi A.; Aboshama, Rehab Abdelhamid; Fathi, Mohamed; Abbas, Ahmed M.				aboshama, rehab/GQY-9058-2022; Abbas, Ahmed/H-5235-2019	Abbas, Ahmed/0000-0002-2359-2729; Fathi, Mohamed/0000-0002-5648-2139			Outpatient versus inpatient balloon catheter insertion for labor induction: A systematic review and meta-analysis of randomized controlled trials								JOURNAL OF GYNECOLOGY OBSTETRICS AND HUMAN REPRODUCTION				49	8					101823			10.1016/j.jogoh.2020.101823							Review	OCT 2020	2020	Objective: To compare between outpatient and inpatient balloon catheter insertion for labor induction.Methods: We searched in four different databases for the available trials during May 2020. We included randomized controlled trials (RCTs) that compared outpatient to inpatient balloon catheter for induction of labor. We extracted the available data from the included studies and pooled them in me…									4
J	Unanyan, Ara; Pivazyan, Laura; Krylova, Ekaterina; Obosyan, Lilia; Ishchenko, Anatoly					Obosyan, Lilia/0000-0002-1316-6291; Ishchenko, Anatoliy/0000-0001-5733-953X; Pivazyan, Laura/0000-0002-6844-3321; Unanyan, Ara Leonidovich/0000-0002-2283-2356			Comparison of effectiveness of hyaluronan gel, intrauterine device and their combination for prevention adhesions in patients after intrauterine surgery: Systematic review and meta-analysis								JOURNAL OF GYNECOLOGY OBSTETRICS AND HUMAN REPRODUCTION				51	4					102334			10.1016/j.jogoh.2022.102334					FEB 2022		Review	APR 2022	2022	Objective: Our study aims to compare the effects of using hyaluronan gel, an intrauterine device, and their combination to prevent intrauterine adhesions.Methods: The systematic review was conducted according to the PRISMA 2020 checklist and has been registered in the PROSPERO. Inclusion and exclusion criteria: randomized controlled trials (RCTs) in English, patients after intrauterine surgery we…									0
J	Ali, Shymaa S.; Elsenosy, Elwany; Sayed, Gamal H.; Farghaly, Tarek A.; Youssef, Ahmed A.; Badran, Esraa; Abbas, Ahmed M.; Abdelaleem, Ahmed A.				Abbas, Ahmed/H-5235-2019	Abbas, Ahmed/0000-0002-2359-2729			Dual trigger using recombinant HCG and gonadotropin-releasing hormone agonist improve oocyte maturity and embryo grading for normal responders in GnRH antagonist cycles: Randomized controlled trial								JOURNAL OF GYNECOLOGY OBSTETRICS AND HUMAN REPRODUCTION				49	5					101728			10.1016/j.jogoh.2020.101728							Article	MAY 2020	2020	Objectives: To evaluate the effectiveness of dual trigger using gonadotropin-releasing hormone (GnRH) agonist and recombinant human chorionic gonadotropin (rHCG) versus rHCG alone for normal responders in GnRH antagonist intracytoplasmic sperm injection (ICSI) cycles.Patients and methods: The current study was a registered open-labeled randomized controlled trial (clinical trial.gov: NCT02916173)…									11
J	Abu-Zaid, Ahmed; Baradwan, Saeed; Alshahrani, Majed Saeed; Bakhsh, Hanadi; Badghish, Ehab; Khadawardi, Khalid; AlRasheed, May A.; Turkistani, Abdulrhman; AlNaim, Nora F.; AlNaim, Latifa F.; Fodaneel, Meshael; AbuAlsaud, Fatimah Shakir; Jamjoom, Mohammed Ziad; Tulbah, Maha; Almugbel, Maisoon; Alomar, Osama; Al-Jundi, Haifa; Allam, Hassan Saleh; Alabdrabalamir, Safa; Salem, Hany; Al-Badawi, Ismail …					Abu-Zaid, Ahmed/0000-0003-2286-2181			Prophylactic tranexamic acid among women undergoing vaginal delivery to reduce postpartum blood loss and related morbidities: A systematic review and meta-analysis of 17 randomized controlled trials								JOURNAL OF GYNECOLOGY OBSTETRICS AND HUMAN REPRODUCTION				51	6					102378			10.1016/j.jogoh.2022.102378					APR 2022		Review	JUN 2022	2022	Objective: To conduct a systematic review and meta-analysis of all randomized controlled trials (RCTs) that inspected the efficacy and safety of prophylactic TXA compared with control (placebo/no treatment) among women undergoing vaginal delivery on reducing postpartum blood loss and related morbidities. Methods: Six databases were screened from inception until 06-December-2021. The pooled data w…									2
J	Vahedpour, Zahra; Abedzadeh-Kalahroudi, Masoumeh; Sehat, Mojtaba; Allamezadeh-Davani, Saba								The effects of salpingectomy on the serum level of anti-Mullerian hormone: A single-blind randomized controlled trial								JOURNAL OF GYNECOLOGY OBSTETRICS AND HUMAN REPRODUCTION				49	3					101658			10.1016/j.jogoh.2019.101658							Article	MAR 2020	2020	Objectives: Concerns exist over the effects of salpingectomy on ovarian function. This study aimed to assess the effects of salpingectomy on the serum level of anti-Mullerian hormone.Materials and Methods: This single-blind randomized controlled trial was conducted in 2017-2018 on 86 candidates for hysterectomy. Participants were randomly allocated to undergo either hysterectomy without salpingec…									2
J	Badran, Haitham; Abdelhakim, Ahmed Mohamed; Labib, Kareem; Mohamed, Mariam Salah; Yousef, Doaa Helmy; Maarouf, Hiba; Baradwan, Saeed; ALJuaid, Sumayyah; Ghazi, Ahmed; Bakr, Mostafa Hassanein; Abbas, Ahmed M.; Saleh, Doaa M.								Role of paracervical block in reducing postoperative pain after laparoscopic hysterectomy: A systematic reivew and meta-analysis of randomized controlled trials.								JOURNAL OF GYNECOLOGY OBSTETRICS AND HUMAN REPRODUCTION				50	9					102156			10.1016/j.jogoh.2021.102156					MAY 2021		Review	NOV 2021	2021	Objective: We aimed to perform a systematic review and meta-analysis in order to evaluate the effect of para-cervical anesthetic block among women undergoing laparoscopic hysterectomy.Methods: A systematic search was done in Cochrane Library, PubMed, ISI web of science, and Scopus during January 2021. We selected randomized clinical trials (RCTs) compared paracervical anesthetic block versus norm…									0
J	Albazee, Ebraheem; Sayad, Reem; Elrashedy, Asmaa Ahmed; Samy, Zeinab; Faraag, Esraa; Baradwan, Saeed; Samy, Ahmed				Sayad, Reem/AEK-8121-2022; Albazee, Ebraheem/AFN-6782-2022	Sayad, Reem/0000-0002-4378-2714; Albazee, Ebraheem/0000-0003-1244-7769			Efficacy of oxytocics on reducing intraoperative blood loss during abdominal myomectomy: A systematic review and meta-analysis of randomized placebo-controlled trials								JOURNAL OF GYNECOLOGY OBSTETRICS AND HUMAN REPRODUCTION				51	5					102358			10.1016/j.jogoh.2022.102358					MAR 2022		Review	MAY 2022	2022	Objective: To conduct a systematic review and meta-analysis on the efficacy of oxytocics administration (oxytocin and carbetocin) on reducing intraoperative bleeding during abdominal myomectomy. Methods: PubMed, Scopus, Web of Science, Cochrane Library, and Google Scholar databases were searched from inception until March 2021. Only randomized placebo-controlled trials (RCTs) were considered. The…									2
J	Intzes, Stergios; Symeonidou, Marianthi; Zagoridis, Konstantinos; Stamou, Maria; Spanoudaki, Athina; Spanoudakis, Emmanouil					Spanoudakis, Emmanouil/0000-0003-4985-5862			Hold your needles in women with recurrent pregnancy losses with or without hereditary thrombophilia: Meta-analysis and review of the literature								JOURNAL OF GYNECOLOGY OBSTETRICS AND HUMAN REPRODUCTION				50	4					101935			10.1016/j.jogoh.2020.101935					MAR 2021		Review	APR 2021	2021	Objectives: The use of antithrombotic prophylaxis in women with recurrent pregnancy losses (RPL) remains controversial.Methods: We performed meta-analysis of randomized controlled trials (RCTs) comparing low molecular weight heparin (LMWH) versus No LMWH in women with or without hereditary thrombophilia and RPL. Twelve RCTs met our inclusion criteria and 2298 women were included in this meta-anal…									2
J	Abuzaid, Mohammed; Baradwan, Saeed; Alkhamis, Waleed H.; Alshahrani, Majed Saeed; Khadawardi, Khalid; Miski, Najlaa Talat; Allam, Hassan Saleh; Almubarki, Abdullah Ama; Alhashimi, Ebtisam; Almugbel, Maisoon; Tulbah, Maha; Alomar, Osama; Abu-Zaid, Ahmed				; Alkhamis, Waleed H./F-8792-2018	Abu-Zaid, Ahmed/0000-0003-2286-2181; Alkhamis, Waleed H./0000-0003-1774-2388			Misoprostol plus isosorbide mononitrate versus misoprostol alone for cervical ripening during labor induction: A systematic review and meta-analysis of randomized controlled trials								JOURNAL OF GYNECOLOGY OBSTETRICS AND HUMAN REPRODUCTION				51	1					102235			10.1016/j.jogoh.2021.102235					OCT 2021		Review	JAN 2022	2022	Aim: To conduct a systematic review and meta-analysis of all randomized controlled trials (RCTs) that examined the maternal and neonatal outcomes of misoprostol+isosorbide mononitrate (ISMN) versus misoprostol alone (control) in promoting cervical ripening during labor induction.Methods: We searched five databases from inception until 05-May-2021. We assessed risk of bias of RCTs, meta-analyzed 2…									0
J	Baradwan, Saeed; Alshahrani, Majed Saeed; Alkhamis, Waleed H.; Allam, Hassan Saleh; AlSghan, Rayan; Ghazi, Ahmed; Ragab, Bassem; Elmazzaly, Saged Mohamed Metyli; Aboshama, Rehab Abdelhamid; Ismail, Reda A.; Dahshan, Shaimaa A.; Al-Touny, Aiman A.; Daghash, Noha H.; Abdelhakim, Ahmed Mohamed; Abbas, Ahmed M.; Fouda, Albayoumi A.; Abdelfattah, Laila Ezzat				aboshama, rehab/GQY-9058-2022; Alkhamis, Waleed H./F-8792-2018	Alkhamis, Waleed H./0000-0003-1774-2388; Al-Touny, Aiman/0000-0003-2713-1281			Preoperative duloxetine on postoperative pain after laparoscopic gynecological surgeries: A systematic review and meta-analysis of randomized controlled trials								JOURNAL OF GYNECOLOGY OBSTETRICS AND HUMAN REPRODUCTION				51	3					102305			10.1016/j.jogoh.2021.102305							Review	MAR 2022	2022	Objective: To evaluate the efficacy and safety of preoperative duloxetine on postoperative pain management after gynecologic laparoscopic surgeries.Methods: A systematic search was done in Cochrane Library, PubMed, ISI web of science, and Scopus from inception to September 2021. We selected randomized clinical trials (RCTs) that compared preoperative duloxetine (intervention group) versus placebo…									1
J	Aref, Nisreen Khaled								Vaginal cleansing prior to caesarian section: To do or not to do?: A randomized trial								JOURNAL OF GYNECOLOGY OBSTETRICS AND HUMAN REPRODUCTION				48	1			65	68				10.1016/j.jogoh.2018.11.002							Article	JAN 2019	2019	Purpose: To evaluate the efficacy of preoperative vaginal cleansing using povidone-iodine solution 10% on rates of post cesarean section (CS) infectious morbidities (endometritis, febrile morbidity and wound infection).Methods: This prospective randomized trial was conducted among 226 pregnant women scheduled for term elective CS. Patients were equally divided into two groups by simple randomizat…									7
J	Abu-Zaid, Ahmed; Alomar, Osama; Abuzaid, Mohammed; Magzoub, Duha; Al-Badawi, Ismail A.; Salem, Hany					Abu-Zaid, Ahmed/0000-0003-2286-2181			Intraoperative local injection of uterosacral ligaments with ropivacaine during uterine surgery: A systematic review and meta-analysis of randomized controlled trials								JOURNAL OF GYNECOLOGY OBSTETRICS AND HUMAN REPRODUCTION				50	8					102077			10.1016/j.jogoh.2021.102077					FEB 2021		Review	OCT 2021	2021	Aim: To perform a systematic review and meta-analysis of all randomized controlled trials that examined the efficacy of intraoperative local injection of the uterosacral ligaments with ropivacaine on postoperative pain and opioids consumption in patients undergoing uterine surgery for hysterectomy/myomectomy.Methods: PubMed, Scopus, Web of Science and Cochrane Library databases were screened from…									1
J	Kounidas, Georgios; Kastora, Stavroula Lila; Barnott, Emma; Black, Lydia; Robinson-Burke, Tamara; Gould, Alexandra; Morgan, Dale; Urquhart, Grace; Poobalan, Amudha; Jack, Alison					Urquhart, Grace/0000-0001-5388-5955; Poobalan, Amudha/0000-0002-6975-3874			Efficacy of ulipristal acetate in women with fibroid induced menorrhagia: A systematic review and meta-analysis								JOURNAL OF GYNECOLOGY OBSTETRICS AND HUMAN REPRODUCTION				50	9					102173			10.1016/j.jogoh.2021.102173					JUN 2021		Review	NOV 2021	2021	Aim: To evaluate the efficacy of UPA in women with fibroid induced menorrhagia.Methods: Embase, MEDLINE, CAB Abstracts, Cochrane Central Register of Controlled Trials, PsychInfo were searched up to 18th May 2020 and updated on 7th February 2021. Randomised controlled trials evaluating the efficacy of UPA in women with fibroid induced menorrhagia were included in the study.Results: Two authors ind…									1
J	Abu-Zaid, Ahmed; Baradwan, Saeed; Himayda, Samah; Badghish, Ehab; Alshahrani, Majed Saeed; Miski, Najlaa Talat; Almatrafi, Rahaf; Bahathiq, Fatimah; Alomar, Osama; Al-Badawi, Ismail Abdulrahman; Salem, Hany					Almatrafi, Rahaf/0000-0002-8234-4493; Abu-Zaid, Ahmed/0000-0003-2286-2181			Intraperitoneal lidocaine instillation during abdominal hysterectomy: A systematic review and meta-analysis of randomized placebo-controlled trials								JOURNAL OF GYNECOLOGY OBSTETRICS AND HUMAN REPRODUCTION				50	10					102226			10.1016/j.jogoh.2021.102226					SEP 2021		Review	DEC 2021	2021	Aim: To perform a systematic review and meta-analysis of all randomized placebo-controlled trials (RCTs) that inspected the analgesic benefits of intraperitoneal lidocaine instillation among patients undergoing abdominal hysterectomy.Methods: Five electronic databases were inspected from till August 5, 2021. The eligible RCTs were evaluated for risk of bias. The pooled endpoints were summarized a…									1
J	Maged, Ahmed M.; Nada, Adel M.; Abdelwahab, Hala; Salah, Emad; Soliman, Mahmoud; Hussein, Eman A.; Essam, Aimy; Nabil, Hala				Salah, Emad/AHC-8164-2022; Maged, Ahmed/B-2153-2019; Soliman, Mahmoud/AAU-6335-2021	Maged, Ahmed/0000-0001-7398-474X;			The value of ultrasound guidance during IUD insertion in women with RVF uterus: A randomized controlled trial								JOURNAL OF GYNECOLOGY OBSTETRICS AND HUMAN REPRODUCTION				50	4					101875			10.1016/j.jogoh.2020.101875					MAR 2021		Article	APR 2021	2021	Objective: The study objective is to evaluate the benefits of using ultrasound guidance during insertion of Intrauterine device IUD in women with retroverted flexed RVF uteri.Study design: A randomized controlled trial conducted on 400 women with RVF uteri eligible for IUD insertion. They were randomly divided into 2 groups. Group 1 underwent IUD insertion under ultrasound guidance while in group…									1
J	Guerby, Paul; Fillion, Alexandre; O'Connor, Sarah; Bujold, Emmanuel					Bujold, Emmanuel/0000-0002-6936-4369			Heparin for preventing adverse obstetrical outcomes in pregnant women with antiphospholipid syndrome, a systematic review and meta-analysis								JOURNAL OF GYNECOLOGY OBSTETRICS AND HUMAN REPRODUCTION				50	2					101974			10.1016/j.jogoh.2020.101974					JAN 2021		Review	FEB 2021	2021	Background: We performed a systematic review and meta-analysis to assess the efficacy and safety of heparin for preventing adverse obstetrical outcomes in pregnant women with antiphospholipid syndrome (APS).Methods: We reviewed randomized controlled trials from CENTRAL, EMBASE, MEDLINE, and Web of science (inception to November 5th 2019), and relevant article reference lists. Two reviewers indepe…									4
J	Samy, Ahmed; Taher, Ayman; Sileem, Sileem A.; Abdelhakim, Ahmed Mohamed; Fathi, Mohamed; Haggag, Hisham; Ashour, Khaled; Ahmed, Shady Abdelsattar; Shareef, Mohammad Abrar; AlAmodi, Abdulhadi A.; Keshta, Nawal Hamdy Ahmed; Shatat, Hanan Barakat Abu Elyazid; Salah, Doaa M.; Ali, Ahmed Said; El Kattan, Eman Abdel Monem; Elsherbini, Moutaz				Haggag, Hisham/L-7142-2016; Ali, Ahmed Said/AAN-8597-2020; SAMY, AHMED/T-6214-2018	Haggag, Hisham/0000-0002-1511-900X; Ali, Ahmed Said/0000-0001-9616-3709; SAMY, AHMED/0000-0003-0150-828X; Fathi, Mohamed/0000-0002-5648-2139			Medical therapy options for endometriosis related pain, which is better? A systematic review and network meta-analysis of randomized controlled trials								JOURNAL OF GYNECOLOGY OBSTETRICS AND HUMAN REPRODUCTION				50	1					101798			10.1016/j.jogoh.2020.101798					JAN 2021		Review	JAN 2021	2021	Our objective was to assess and rank different pharmacological interventions for relieving endometriosis-related pain. We conducted an online bibliographic search in different databases from their inception until March 2019. We included randomized controlled trials (RCTs) that assessed different medical therapies in the management of endometriosis-related pain. We applied this network meta-analys…									5
J	Abbas, Ahmed M.; Shady, Nahla W.; Sallam, Hany F.				Abbas, Ahmed/H-5235-2019	Abbas, Ahmed/0000-0002-2359-2729			Bilateral uterine artery ligation plus intravenous tranexamic acid during cesarean delivery for placenta previa: a randomized double-blind controlled trial								JOURNAL OF GYNECOLOGY OBSTETRICS AND HUMAN REPRODUCTION				48	2			115	119				10.1016/j.jogoh.2018.10.023							Article	FEB 2019	2019	Objective: To investigate the effect of adjunctive intravenous tranexamic acid (TA) on blood loss during cesarean section (CS) in patients with placenta previa undergone bilateral uterine arteryligation (BUAL).Methods: The study was double-blind randomized controlled trial carried out in a tertiary University Hospital between June 2016 to October 2017. We includedpatients scheduled for CS due to …									10
J	Han, Dan; Feng, Limin; Xu, Lanzhi; Li, Chunxia; Zhang, Qi								Staples versus subcuticular suture for cesarean skin closure in obese women: A systematic review and meta-analysis								JOURNAL OF GYNECOLOGY OBSTETRICS AND HUMAN REPRODUCTION				51	8					102420			10.1016/j.jogoh.2022.102420							Review	OCT 2022	2022	Aim: Cesarean section (CS) in obese women poses many surgical, anesthetic, and logistical challenges. This systematic review and meta-analysis aimed to compare the outcomes between staples versus subcuticular suture for cesarean skin closure in obese women undergoing CS. Methods: PubMed, EMBASE and CENTRAL databases were searched for relevant articles using the keywords cesarean section, cesarean…									0
J	Piccioni, M. G.; Del Negro, V; Vecchio, R. C. Bruno; Faralli, I; Savastano, G.; Galoppi, P.; Perrone, G.					Del Negro, Valentina/0000-0003-0957-082X; Faralli, Ida/0000-0001-5928-6216; Savastano, Giovanna/0000-0003-4497-9241			Is the Arabin Pessary really useful in preventing preterm birth? A review of literature								JOURNAL OF GYNECOLOGY OBSTETRICS AND HUMAN REPRODUCTION				50	4					101824			10.1016/j.jogoh.2020.101824					MAR 2021		Review	APR 2021	2021	The aim of this review is to describe the state of the art in the use of Arabin Pessary for the prevention of spontaneous preterm birth (SPTB).We conducted a review of the literature in order to collect relevant studies concerning the efficacy of Arabin Pessary in preventing preterm birth, also considering it in addition or in comparison with other methods such as cervical cerclage or vaginal pro…									1
J	Torky, Haitham A.; Abo-Louz, Ashraf S.; Aly, Rania H.; El-Taher, Osama S.; Abdel-Rasheed, Mazen; El-Baz, Ashraf; Galal, Samir; Dief, Osama; Abdelhalim, Diaa; Marie, Heba; Hussein, Ahmed					Torky, Haitham/0000-0002-5372-5721			Transverse versus longitudinal blunt extension of the uterine incision during cesarean section in women with a uterine scar of previous cesarean delivery: A randomized controlled trial								JOURNAL OF GYNECOLOGY OBSTETRICS AND HUMAN REPRODUCTION				50	10					102210			10.1016/j.jogoh.2021.102210					AUG 2021		Article	DEC 2021	2021	Objective: To compare two different blunt extension techniques of the lower segment transverse uterine incision at cesarean delivery in women with a uterine scar of previous cesarean delivery.Methods: Study design: Prospective single-blinded parallel multi-center randomized controlled trial involving 392 cases equally divided into two groups. Group one had their incision extended transversely, wh…									3
J	Elgergawy, Adel E.; Elhalwagy, Ahmed E.; Salem, Hesham A.; Dawood, Ayman S.					Dawood, Ayman/0000-0002-6607-5828; elgergawy, adel/0000-0002-9481-4341			Outcome of Laparoscopic Adhesiolysis in Infertile Patients with Pelvic Adhesions Following Cesarean Delivery: A Randomized Clinical Trial								JOURNAL OF GYNECOLOGY OBSTETRICS AND HUMAN REPRODUCTION				50	5					101969			10.1016/j.jogoh.2020.101969					APR 2021		Article	MAY 2021	2021	Objectives: To evaluate results of laparoscopic adhesiolysis in patients with post cesarean infertility regards restoration of the fertility and achievement of pregnancy. To identify a group of patients who should primarily be offered laparoscopic adhesiolysis and those who should be treated by IVF.Design: Randomized prospective clinical trialMaterials and Methods: 184 patients with secondary inf…									1
J	Lecarpentier, E.; Haddad, B.								Aspirin for the prevention of placenta-mediated complications in pregnant women with chronic hypertension								JOURNAL OF GYNECOLOGY OBSTETRICS AND HUMAN REPRODUCTION				49	9					101845			10.1016/j.jogoh.2020.101845							Review	NOV 2020	2020	Chronic hypertension affects 1-5% of women of childbearing age. During pregnancy, chronic hypertension is associated with an increased risk of vascular disease such as superimposed preeclampsia (PE), intrauterine growth retardation (IUGR), placental abruption, and preterm delivery. These serious and frequent pathologies, specific to pregnancy, carry a particularly high risk of maternal complicati…									3
J	Ozer, Gonul; Yuksel, Beril; Cicek, Ozge Senem Yucel; Kahraman, Semra				ÇİÇEK, Özge Senem YÜCEL/AAB-3291-2021	YUCEL CICEK, Ozge Senem/0000-0003-2704-7434			Oral dydrogesterone vs. micronized vaginal progesterone gel for luteal phase support in frozen-thawed single blastocyst transfer in good prognosis patients								JOURNAL OF GYNECOLOGY OBSTETRICS AND HUMAN REPRODUCTION				50	5					102030			10.1016/j.jogoh.2020.102030							Article	MAY 2021	2021	Objective: To investigate the efficacy of oral dydrogesterone for luteal phase support (LPS) in modified natural cycle frozen-thawed embryo transfers (mNC-FET) compared to micronized vaginal progesterone (MVP) gel.Methods: This was a randomized, single-center, parallel controlled trial conducted at an ART and Reproductive Genetics Centre within a private hospital between January and August 2019. …									6
J	Etienne, Martin; Gabay, Louise; Levaillant, Jean-Marc; Vivanti, Alexandre; Dommergues, Marc; Fernandez, Herve; Capmas, Perrine				Vivanti, Alexandre/AAN-1693-2020	Vivanti, Alexandre/0000-0002-4921-0047; CAPMAS, Perrine/0000-0002-4232-5140			Benefits of using a simulator in the initial training for transvaginal ultrasound examination in gynecologic emergency unit								JOURNAL OF GYNECOLOGY OBSTETRICS AND HUMAN REPRODUCTION				50	2					101938			10.1016/j.jogoh.2020.101938					JAN 2021		Article	FEB 2021	2021	Purpose: Transvaginal ultrasound examination is decisive in Gynecologic emergency unit. This study's aim was to evaluate benefits of using a simulator for initial training of medical student for transvaginal ultrasound examination.Method: A multicenter randomized trial was conducted. Medical student were randomized in two groups: in the intervention group, students took part in a simulation sessi…									2
J	Naeiji, Zahra; Delshadiyan, Negar; Saleh, Sorayya; Moridi, Atefeh; Rahmati, Nayereh; Fathi, Marzieh				saleh, soraya/AAU-7298-2021				Prophylactic use of tranexamic acid for decreasing the blood loss in elective cesarean section: A placebo-controlled randomized clinical trial								JOURNAL OF GYNECOLOGY OBSTETRICS AND HUMAN REPRODUCTION				50	1					101973			10.1016/j.jogoh.2020.101973							Article	JAN 2021	2021	Introduction: Tranexamic acid is used as a known treatment of post-partum hemorrhage both in natural vaginal deliveries and cesarean sections, but its use in elective cesarean as a prophylactic measure to decrease the blood loss is not so common.Objective: This clinical trial evaluates the efficacy and safety of tranexamic acid in decreasing the bleeding in women undergoing elective cesarean sect…									3
J	Qin, Ying								Effects of using letrozole in combination with the GnRH antagonist protocol for patients with poor ovarian response: A meta-analysis								JOURNAL OF GYNECOLOGY OBSTETRICS AND HUMAN REPRODUCTION				50	8					102139			10.1016/j.jogoh.2021.102139					APR 2021		Review	OCT 2021	2021	This meta-analysis aimed to compare the outcomes of the gonadotrophin-releasing hormone (GnRH) antagonist/ letrozole protocol with those of the conventional GnRH antagonist protocol for poor responders undergoing in vitro fertilization/intracytoplasmic sperm injection (IVF/ICSI). We searched for relevant articles in PubMed, EMBASE, Google Scholar, and retrieved 452 records. Eventually, we selecte…									3
J	Aissat, Djazia Rahou; Veillard, Delphine; Barjat, Tiphaine Raia; Munoz, Manuela; Bruel, Sebastien; Trombert, Beatrice; Chauleur, Celine				Bruel, Sébastien/AAC-2460-2020; BARJAT, Tiphaine/AAJ-7310-2021	Bruel, Sébastien/0000-0001-7413-5248; Raia-Barjat, Tiphaine/0000-0002-4408-6075			A prospective, randomized study evaluating the pain felt during intrauterine device insertion by the direct technique vs conventional technique								JOURNAL OF GYNECOLOGY OBSTETRICS AND HUMAN REPRODUCTION				48	9			719	725				10.1016/j.jogoh.2019.05.010							Article	NOV 2019	2019	Objective: To assess the value of the direct insertion technique compared to the conventional insertion technique in reducing the pain experienced during placement of an intrauterine device (IUD).Methods: A prospective, controlled, randomized, single-blind trial was conducted in women eligible for IUD insertion. Participants were randomized into two groups: conventional placement and direct place…									0
J	Rousseau, Fanny; Godineau, Sara Moreira Da Silva; De Casabianca, Catherine; Begue, Cyril; Tessier-Cazeneuve, Christine; Legendre, Guillaume								State of knowledge on smartphone applications concerning contraception: A systematic review								JOURNAL OF GYNECOLOGY OBSTETRICS AND HUMAN REPRODUCTION				48	2			83	89				10.1016/j.jogoh.2018.11.001							Review	FEB 2019	2019	Aim: Women's knowledge of contraception is incomplete and a wide variety of information sources are used. Since the advent of smartphones, 325,000 healthcare apps have become available.Our aim is to conduct a literature review on smartphone applications for contraception.Methods: 15 databases in English, Spanish and French were examined, which included studies published between 2007 and 2018 that…									9
J	Cai, Ruihong; Zheng, Beihong; Lin, Qiupin; Deng, Jie; Zeng, Xiaoping; Lin, Wei; Shi, Daohua				Daohua, Shi/C-3952-2011	Daohua, Shi/0000-0002-3383-5640			A meta-analysis of the efficacy of progestin-primed ovarian stimulation with medroxyprogesterone acetate in ovulation induction in poor ovarian responders								JOURNAL OF GYNECOLOGY OBSTETRICS AND HUMAN REPRODUCTION				50	7					102049			10.1016/j.jogoh.2020.102049					JAN 2021		Article	SEP 2021	2021	Purpose: To systematically evaluate the effect of progestin-primed ovarian stimulation (PPOS) in in vitro fertilization (IVF)/oocyte intracytoplasmic sperm injection-embryo transfer (ICSI-ET) in patients with poor ovarian response and to find an optimal ovulation induction protocol for such patients.Method: A literature search of PubMed, Medline, EBSCO, Cochrane Library, Vip.com, CNKI, and the Wa…									1
J	Shirazi, Mahboobeh; Naeiji, Zahra; Sharbaf, Fatemeh Rahimi; Golshahi, Fateme; Fathi, Marzieh; Nazari, Farzaneh; Sahebdel, Behrokh				Nazari, Farzaneh/AIB-4491-2022	Nazari, Farzaneh/0000-0002-4878-8154			Therapeutic role of enoxaparin in intra-uterine growth restriction: A randomized clinical trial								JOURNAL OF GYNECOLOGY OBSTETRICS AND HUMAN REPRODUCTION				50	8					102070			10.1016/j.jogoh.2021.102070					FEB 2021		Article	OCT 2021	2021	Objective: Intrauterine growth restriction is a leading cause of perinatal mortality and morbidity. Using enoxaparin may enhance the placental circulation and improve the intrauterine growth. This study was conducted to assess the efficacy and safety of enoxaparin in treatment of intra-uterine growth restriction.Study design: 125 women with intrauterine growth restriction were randomized to contr…									2
J	Atwa, Khaled A.; Farrag, Mohamed M.; El-Sayed, Moamen M.; Taha, Omima T.; Elprince, Mohamed				ELPRINCE, MOHAMED/AAP-8833-2021				Evaluation of the effect of trans-vaginal ovarian needle punctures on women with polycystic ovary syndrome								JOURNAL OF GYNECOLOGY OBSTETRICS AND HUMAN REPRODUCTION				50	5					101937			10.1016/j.jogoh.2020.101937					APR 2021		Article	MAY 2021	2021	Objective: Evaluation of the effectiveness of ultrasound-guided trans-vaginal ovarian needle punctures on improving the management of women with polycystic ovary syndrome resistant to clomiphene citrate.Methods: This was a randomized clinical trial conducted in a tertiary Hospital, from June 2016 to December 2018. We recruited twenty- seven women with resistant PCOS with either primary or seconda…									1
J	James, P.; Morgant, R.; Merviel, P.; Saraux, A.; Giroux-Metges, M. A.; Guillodo, Y.; Dupre, P. F.; Muller, M.					Merviel, Philippe/0000-0003-0184-0880			How to promote physical activity during pregnancy : A systematic review								JOURNAL OF GYNECOLOGY OBSTETRICS AND HUMAN REPRODUCTION				49	9					101864			10.1016/j.jogoh.2020.101864							Review	NOV 2020	2020	Introduction: Sedentary lifestyles and physical inactivity have been shown to increase during pregnancy and are a cause of obstetric comorbidity. The objective of this study was to conduct a systematic review of interventions aiming to promote physical activity during pregnancy.Material and methods: Databases were searched from January 2008 to September 2019. Selection criteria included randomize…									7
J	Prodromidou, Anastasia; Lekka, Sofia; Fotiou, Alexandros; Psomiadou, Victoria; Iavazzo, Christos					Fotiou, Alexandros/0000-0003-2428-3992; Prodromidou, Anastasia/0000-0002-4250-1853			The evolving role of targeted metformin administration for the prevention and treatment of endometrial cancer: A systematic review and meta-analysis of randomized controlled trials								JOURNAL OF GYNECOLOGY OBSTETRICS AND HUMAN REPRODUCTION				50	9					102164			10.1016/j.jogoh.2021.102164					MAY 2021		Review	NOV 2021	2021	Aim: The aim of the present study was to evaluate the role of metformin in endometrial cancer (EC), focusing on its potential preventive effect in breast cancer and obese patients and its safety and efficacy when added to progesterone monotherapy in EC patients who wish to preserve their fertility.Methods: We reviewed the literature and then conducted a meta-analysis of the relevant parameters.Re…									4
J	El Saman, Ali M.; Mohamed, Mohamed Ashraf; Abbas, Ahmed M.; Eleraky, Alshymaa H.; Ali, Mohammed K.				Abbas, Ahmed/H-5235-2019	Abbas, Ahmed/0000-0002-2359-2729			External pop-out versus classic technique for delivery of the fetal head during elective cesarean section: A randomized clinical trial								JOURNAL OF GYNECOLOGY OBSTETRICS AND HUMAN REPRODUCTION				49	9					101806			10.1016/j.jogoh.2020.101806							Article	NOV 2020	2020	Objective: This study aims to compare two techniques (External pop-out versus classic technique) for delivery of the fetal head during elective cesarean section (CS).The potential clinical predictors associated with unintended uterine incision extension during fetal head delivery among women delivered by elective CS were also assessed.Methods: A randomized clinical trial conducted at a tertiary U…									0
J	Zaccarini, Francois; Santy, Anna; Dabi, Yohann; Lavoue, Vincent; Carcopino, Xavier; Bendifallah, Sofiane; Benbara, Amelie; Collinet, Pierre; Canlorbe, Geoffroy; Raimond, Emilie; Graesslin, Olivier; Ouldamer, Lobna; Darai, Emile; Huchon, Cyrille; Golfier, Francois; Touboul, Cyril; Bolze, Pierre-Adrien				Ouldamer, Lobna/I-2062-2016; Bolze, Pierre-Adrien/AGX-9586-2022; LAVOUE, Vincent/L-5644-2017	Bolze, Pierre-Adrien/0000-0002-4988-9723; RAIMOND, Emilie/0000-0003-2860-5450; Dabi, Yohann/0000-0002-9353-6036; Zaccarini, Francois/0000-0002-6476-4590; LAVOUE, Vincent/0000-0002-4682-2806			Comparison of survival outcomes between laparoscopic and abdominal radical hysterectomy for early-stage cervical cancer: A French multicentric study								JOURNAL OF GYNECOLOGY OBSTETRICS AND HUMAN REPRODUCTION				50	2					102046			10.1016/j.jogoh.2020.102046							Article	FEB 2021	2021	Objectives: A recent randomized controlled trial has reconsidered the use of laparoscopy for treating patients with early-stage cervical cancer with radical hysterectomy (RH). We aimed to evaluate if surgical approach had an impact on surgical and oncological outcomes in these patients in a French setting.Methods: Data of 1706 patients with cervical cancer treated between 1996 and 2017 were extra…									8
J	Bagli, Ihsan; Ege, Serhat; Bademkiran, Hanifi; Obut, Mehmet; Kahveci, Bekir; Turan, Gokce; Kahramanoglu, Ozge				Obut, Mehmet/AAX-7986-2021; Kahveci, Bekir/GRX-4938-2022	Kahveci, Bekir/0000-0002-8729-1669			The effect of vaginal disinfection on reducing post-caesarean endometritis: A prospective, randomised controlled trial								JOURNAL OF GYNECOLOGY OBSTETRICS AND HUMAN REPRODUCTION				50	3					101981			10.1016/j.jogoh.2020.101981					FEB 2021		Article	MAR 2021	2021	Purpose: We aimed to evaluate the efficacy of vaginal disinfection using 10 % povidone-iodine on rates of endometritis from post-caesarean infectious diseases before elective caesarean section (CS).Methods: A total of 270 pregnant women who chose to undergo elective CS were recruited for this prospective randomised controlled study. The experimental group comprised 130 patients who had preoperati…									1
J	De Franciscis, Pasquale; Riemma, Gaetano; Schiattarella, Antonio; Cobellis, Luigi; Colacurci, Nicola; Vitale, Salvatore Giovanni; Cianci, Antonio; Lohmeyer, Franziska Michaela; La Verde, Marco				Schiattarella, Antonio/W-9985-2019; Cianci, Antonio/AAO-3996-2021; LOHMEYER, Franziska Michaela/AAL-1716-2021; La Verde, Marco/AAH-8249-2021; Riemma, Gaetano/HHC-3481-2022	Schiattarella, Antonio/0000-0003-2994-1093; LOHMEYER, Franziska Michaela/0000-0003-4004-7201; La Verde, Marco/0000-0002-6071-0245; Riemma, Gaetano/0000-0003-3676-7716			Impact of Hysteroscopic Metroplasty on Reproductive Outcomes of Women with a Dysmorphic Uterus and Recurrent Miscarriages: A Systematic Review and Meta-Analysis								JOURNAL OF GYNECOLOGY OBSTETRICS AND HUMAN REPRODUCTION				49	7					101763			10.1016/j.jogoh.2020.101763							Review	SEP 2020	2020	The aim of this systematic literature review and meta-analysis is to assess the impact of hysteroscopic metroplasty for dysmorphic uteri on reproductive outcomes in women with recurrent miscarriages.Available studies were identified through a PubMed, Scopus, and Cochrane search until June 2019. Live-birth rate, clinical pregnancy and miscarriage rate after hysteroscopic metroplasty was evaluated.…									9
J	Hesami, Sepideh; Kavianpour, Maria; Nooshabadi, Mohamadreza Rashidi; Yousefi, Mojgan; Lalooha, Fatemeh; Haghighian, Hossein Khadem				Hesami, Sepideh/O-1806-2018; Kavianpour, Maria/AAV-8567-2021	Hesami, Sepideh/0000-0002-9485-5557; Kavianpour, Maria/0000-0002-8047-8754; Rashidi Nooshabadi, Mohammadreza/0000-0002-1707-0094			Randomized, double-blind, placebo-controlled clinical trial studying the effects of Turmeric in combination with mefenamic acid in patients with primary dysmenorrhoea								JOURNAL OF GYNECOLOGY OBSTETRICS AND HUMAN REPRODUCTION				50	4					101840			10.1016/j.jogoh.2020.101840					MAR 2021		Article	APR 2021	2021	Primary dysmenorrhea (PDM) is one of the common complaints in women. This study aimed to assess the effects of turmeric and mefenamic acid and a combination compared with placebo on PDM. This clinical trial was conducted on dormitory students with PDM. Subjects completed the visual analog scale (VAS) before randomization. One hundred twenty-eight patients, randomly assigned to one of following gr…									1
J	Capmas, Perrine; Brun, Jean-Luc; Legendre, Guillaume; Koskas, Martin; Merviel, Philippe; Fernandez, Herve					CAPMAS, Perrine/0000-0002-4232-5140; Merviel, Philippe/0000-0003-0184-0880			Ulipristal acetate use in adenomyosis: A randomized controlled trial								JOURNAL OF GYNECOLOGY OBSTETRICS AND HUMAN REPRODUCTION				50	1					101978			10.1016/j.jogoh.2020.101978					JAN 2021		Article	JAN 2021	2021	Objective: To evaluate the effect of a 10 mg per day 12 week treatment of ulipristal acetate (UPA) on abnormal uterine bleeding due to adenomyosis.Design: A double-blind phase 2 randomized controlled pilot study.Setting: From May 2015 to February 2018 in five teaching hospitals.Population: Premenopausal women with abnormal uterine bleeding (with a pictorial blood loss assessment score (PBAC) high…									6
J	Tehranian, Afsaneh; Ghahghaei-nezamabadi, Akram; Arab, Maliheh; Khalagi, Kazem; Aghajani, Reyhaneh; Sadeghi, Somayeh				Tehranian, Afsaneh/AAZ-2084-2020	Tehranian, Afsaneh/0000-0001-9119-9593			The impact of adjunctive metformin to progesterone for the treatment of non-atypical endometrial hyperplasia in a randomized fashion, a placebo-controlled, double blind clinical trial								JOURNAL OF GYNECOLOGY OBSTETRICS AND HUMAN REPRODUCTION				50	6					101863			10.1016/j.jogoh.2020.101863					MAY 2021		Article	JUN 2021	2021	Objective: Endometrial hyperplasia (EH) is a premalignant neoplasm. Most recently, metformin has been suggested as an adjuvant medication for treating of EH with better outcome. Recent evidence has suggested that metformin has anticancer activity by inhibiting cell proliferation and tumor growth. The aim of this study was to evaluate the effect of metformin plus megestrol acetate versus megestrol…									1
J	Aref, Nisreen Khaled; Ahmed, Waleed Ali Sayed; Ahmed, Magdy Refaat; Sedik, Wael Farouk					, MAGDY/0000-0003-0045-0143			A new look at low-dose aspirin: Co-administration with tamoxifen in ovulation induction in anovulatory PCOS women								JOURNAL OF GYNECOLOGY OBSTETRICS AND HUMAN REPRODUCTION				48	8			673	675				10.1016/j.jogoh.2019.02.004							Article	OCT 2019	2019	Background: To evaluate the efficacy of co-administration of low-dose aspirin (LDA) and tamoxifen on ovulation rates, endometrial thickness and clinical pregnancy rates in anovulatory PCOS women.Methods: A randomized clinical trial was conducted among 188 anovulatory PCOS women at Suez Canal University Hospitals, Ismailia - Egypt. Patients were divided into 2 groups. The study group received a da…									2
J	Fong, Sharon Lie; Douma, Annewiets; Verhaeghe, Johan				Fong, Sharon Lie/AAY-6462-2021	Fong, Sharon Lie/0000-0002-1618-7573			Implementing the international evidence-based guideline of assessment and management of polycystic ovary syndrome (PCOS): how to achieve weight loss in overweight and obese women with PCOS?								JOURNAL OF GYNECOLOGY OBSTETRICS AND HUMAN REPRODUCTION				50	6					101894			10.1016/j.jogoh.2020.101894					MAY 2021		Review	JUN 2021	2021	Polycystic ovary syndrome (PCOS) is the most common endocrine disorder in women. Many of these women are overweight or obese. A minor weight loss of 5%-10% can significantly reduce reproductive, metabolic and psychological symptoms of PCOS and is recommended as a first step in the treatment of overweight or obese women with PCOS. Many weight loss programs have been proposed, but optimal methods o…									15
J	Li, Rong; Gong, Fei; Chen, Hua; Wang, Qiurui; Qiao, Jie								Correlation of LH level and steroid concentrations in GnRH antagonist protocol: A sub-analysis of Ganirelix phase III study of China								JOURNAL OF GYNECOLOGY OBSTETRICS AND HUMAN REPRODUCTION				51	5					102363			10.1016/j.jogoh.2022.102363					APR 2022		Article	MAY 2022	2022	Background: Based on the data obtained from a phase III, multicenter, open-label, randomized clinical trial that compared the use of GnRH agonist vs. antagonist for LH-suppression in IVF cycles, the present study attempted to determine the effect of LH level on steroid concentrations and IVF outcomes in the GnRH antagonist protocol.Methods: A total of 109 patients with the GnRH antagonist protoco…									0
J	Ben Abid, Haifa; Fekih, Myriam; Fathallah, Khadija; Chachia, Salma; Bibi, Mohamed; Khairi, Hedi								Office hysteroscopy before first in vitro fertilization. A randomized controlled trial								JOURNAL OF GYNECOLOGY OBSTETRICS AND HUMAN REPRODUCTION				50	7					102109			10.1016/j.jogoh.2021.102109					MAR 2021		Article	SEP 2021	2021	Background: Implantation failure remains a mystery since decades. This procedure needs a top quality embryo and a normal uterine cavity. To assess uterine cavity before first in vitro fertilization (IVF), many diagnostic tools could be used. Hysteroscopy remains the gold standard to diagnose and treat intrauterine anomalies. However, it is not clearly recommanded to offer an office hysteroscopy b…									2
J	Severino, Ana Isabel; Povoa, Ana Margarida					Povoa, Ana/0000-0003-0018-9264			Frozen Embryo Transfer and Preeclampsia Risk								JOURNAL OF GYNECOLOGY OBSTETRICS AND HUMAN REPRODUCTION				50	9					102167			10.1016/j.jogoh.2021.102167					JUN 2021		Review	NOV 2021	2021	Worldwide, the use of Assisted Reproductive Technology (ART) has been steadily rising over recent years. With the continuous improvements in cryopreservation techniques and the growing practice of single embryo transfer, the proportion of frozen embryo transfer (FET) cycles has been increasing, therefore raising concern about the safety of this ART technique to both mothers and infants. This revi…									0
J	Dimassi, Kaouther; Ami, Olivier; Merai, Rania; Velemir, Luka; Simon, Benedicte; Fauck, Denis; Triki, Amel								Double-layered purse string uterine suture compared with single-layer continuous uterine suture: A randomized Controlled trial								JOURNAL OF GYNECOLOGY OBSTETRICS AND HUMAN REPRODUCTION				51	2					102282			10.1016/j.jogoh.2021.102282							Article	FEB 2022	2022	Background: With the aim of preventing cesarean scar defects, we introduced a new technique involving a purse string uterine suture. To date, this uterine suture technique has not been formally evaluated. The objective of the study was to test the hypothesis that compared to single layer continuous uterine suture (SLCUS), a double layered purse string uterine suture (PSUS) significantly reduces c…									0
J	Prouheze, Audrey; Girault, Aude; Barrois, Mathilde; Lepercq, Jacques; Goffinet, Francois; Le Ray, Camille					Le Ray, Camille/0000-0003-0891-1063			Fetal scalp blood sampling: Do pH and lactates provide the same information?								JOURNAL OF GYNECOLOGY OBSTETRICS AND HUMAN REPRODUCTION				50	4					101964			10.1016/j.jogoh.2020.101964					MAR 2021		Article	APR 2021	2021	Objective: Assess the discordance between scalp pH and lactates performed from the same sample during labor.Method: This single-center retrospective study included all women with a singleton fetus who had at least one fetal blood sample taken during labor. Some of them had up to seven samples. Scalp pH was the reference parameter for obstetric decision-making. The correlation between the pH and l…									3
J	Gungorduk, Kemal; Ozdemir, Aykut; Sahin, Orhan				Gungorduk, Kemal/A-1163-2018; Leblebici, Metin/Y-8897-2018	Gungorduk, Kemal/0000-0002-2325-1756; Leblebici, Metin/0000-0002-1403-7643; Ozdemir, Aykut/0000-0001-5457-3312; SAHIN, Orhan/0000-0002-7216-3816			Optimal timing of the loop electrosurgical excision procedure according to different phases of the menstrual cycle								JOURNAL OF GYNECOLOGY OBSTETRICS AND HUMAN REPRODUCTION				50	5					101888			10.1016/j.jogoh.2020.101888					APR 2021		Article	MAY 2021	2021	Objective: To determine whether treatment of cervical precancerous lesions in the follicular phase or luteal phase of the menstrual cycle affects perioperative and postoperative blood loss during the LEEP.Methods: In this randomized trial, 73 patients were assigned to either the follicular phase group (n = 37) or the luteal phase group (n = 36). Ultimately, the conditions of 36 patients in the fo…									1
J	Gezer, Sener; Pulur, Alparslan; Yucesoy, Izzet				Gezer, Şener/AAX-5992-2021				Application of thrombin gel matrix for the prevention of lymphocele in patients with endometrial cancer: A prospective randomized trial								JOURNAL OF GYNECOLOGY OBSTETRICS AND HUMAN REPRODUCTION				50	7					101994			10.1016/j.jogoh.2020.101994							Article	SEP 2021	2021	Objective: To evaluate a thrombin gel matrix (TGM), Floseal, for the prevention of lymphocele in patients with endometrial cancer who underwent pelvic lymphadenectomy.Methods: A total of 79 consecutive patients with endometrial cancer were randomly allocated to one of two groups: the TGM group and control group. After completion of the lymphadenectomy, 5 mL of Floseal was applied to the bilateral…									0
J	Menshawy, Amr; Ismail, Ammar; Abdel-Maboud, Mohamed; El-din, Alaa Alaa; Elgebaly, Ahmed; Gadelkarim, Mohamed; Bahbah, Eshak I.; Abdelghany, Mohamed F.; Samy, Ahmed; Abbas, Ahmed M.				Abdel-Maboud, Mohamed/AAO-4350-2020; Gadelkarim, Mohamed/AAG-7942-2021; Bahbah, Eshak I/I-4504-2019; Elgebaly, Ahmed/I-8036-2019; Abbas, Ahmed/H-5235-2019; SAMY, AHMED/T-6214-2018	Abdel-Maboud, Mohamed/0000-0002-7746-524X; Gadelkarim, Mohamed/0000-0001-9260-0043; Bahbah, Eshak I/0000-0002-6168-9134; Elgebaly, Ahmed/0000-0002-8324-0960; Abbas, Ahmed/0000-0002-2359-2729; menshawy, amr/0000-0002-4034-4292; SAMY, AHMED/0000-0003-0150-828X			Effect of chlormadinone acetate versus drospirenone-containing oral contraceptives on the endocrinal features of women with polycystic ovary syndrome: Systematic review and meta-analysis of randomized clinical trials								JOURNAL OF GYNECOLOGY OBSTETRICS AND HUMAN REPRODUCTION				48	9			763	770				10.1016/j.jogoh.2019.03.025							Review	NOV 2019	2019	Background: Polycystic ovary syndrome (PCOS) is a serious endocrinal disorder in women of reproductive age. Hormonal treatment with oral contraceptives, containing estrogen (ethinyl-estradiol, EE) with progestogen (drospirenone, DRSP) or (chlormadinone acetate, CMA), has improved symptoms and biomarkers of PCOS.Objective: The aim of the present meta-analysis is to compare the effects of EE/DRSP v…									3
J	Bautrant, Eric; Franke, Oona; Amiel, Christophe; Bensousan, Thierry; Thiers-Bautrant, Dominique; Leveque, Christine								Treatment of acute dysmenorrhoea and pelvic pain syndrome of uterine origin with myometrial botulinum toxin injections under hysteroscopy: A pilot study								JOURNAL OF GYNECOLOGY OBSTETRICS AND HUMAN REPRODUCTION				50	4					101972			10.1016/j.jogoh.2020.101972					MAR 2021		Article	APR 2021	2021	Background: Acute dysmenorrhoea in women which has been shown to be anatomically negative for endometriosis is a very common condition. It is frequently associated with Chronic Pelvic Pain (CPP) from uterine origin, including painful uterine contractions and deep dyspareunia. We call this association Painful Uterine Syndrome (PUS).Search strategy: In these women in failure of the usual treatments…									1
J	Szmulewicz, Claire; Neveu, Marie-Emmanuelle; Vigoureux, Solene; Fernandez, Herve; Capmas, Perrine					CAPMAS, Perrine/0000-0002-4232-5140			Emergency vaginal cervico-isthmic cerclage								JOURNAL OF GYNECOLOGY OBSTETRICS AND HUMAN REPRODUCTION				48	6			391	394				10.1016/j.jogoh.2019.03.023							Article	JUN 2019	2019	Objective: Cervical cerclage is the principal treatment for women with a cervical insufficiency, which is a predominant factor in second trimester loss and preterm birth. A cervico-isthmic cerclage is recommended in case of a previous failure of McDonald cerclage or in case of an absent portio vaginalis of the cervix. In women who have prolapsed membranes at or beyond a dilated external cervical …									0
J	Sahu, Asutosh; Tripathy, Priyadarshini; Mohanty, Jayashree; Nagy, Attila				Tripathy, Priyadarshini/ABG-4091-2021	Nagy, Attila/0000-0002-0554-7350; Tripathy, Priyadarshini/0000-0003-3722-510X			Doppler analysis of ovarian stromal blood flow changes after treatment with metformin versus ethinyl estradiol-cyproterone acetate in women with polycystic ovarian syndrome: A randomized controlled trial								JOURNAL OF GYNECOLOGY OBSTETRICS AND HUMAN REPRODUCTION				48	5			335	339				10.1016/j.jogoh.2018.10.006							Article	MAY 2019	2019	Objectives. - To evaluate the effects of oral contraceptive pill (OCP) and metformin at the end of 6 months of treatment on ovarian stromal blood flow by using pulsed and color Doppler in women with PCOS.Methods. - Women with PCOS (n = 101) fulfilling the Rotterdam criteria were enrolled and randomized to receive either OCP or metformin. OCP was administered in cycles of 28 days (21 pills contain…									5
J	Lysdal, Vibeke K.; Karampas, Grigorios; Poulsen, Bente Baekholm; Rudnicki, Martin				Rudnicki, Martin/AAU-5023-2020	Rudnicki, Martin/0000-0002-5115-1445			Lateral coagulation of the uterine artery at its origin prior to total laparoscopic hysterectomy. A randomized control trial								JOURNAL OF GYNECOLOGY OBSTETRICS AND HUMAN REPRODUCTION				51	9					102465			10.1016/j.jogoh.2022.102465					SEP 2022		Article	NOV 2022	2022	Background and Objectives: Lateral occlusion prior to TLH has been suggested to reduce perioperative bleeding, operative time, and hospital stay. Furthermore, reducing the amount of bleeding and the length of the operation may affect parameters such as postoperative pain and the number of patients with postoperative vaginal vault hematoma.Methods: This RCT was conducted at a single center at Oden…									0
J	Jiang, Ying; Zhao, Qi; Zhang, Yuling; Zhou, Lu; Lin, Jing; Chen, Yan; Qian, Xvwu								Treatment of G-CSF in unexplained, repeated implantation failure: A systematic review and meta-analysis								JOURNAL OF GYNECOLOGY OBSTETRICS AND HUMAN REPRODUCTION				49	10					101866			10.1016/j.jogoh.2020.101866							Review	DEC 2020	2020	Backgroud: Repeated implantation failure (RIF) is a stressful situation for subfertile women undergoing in vitro fertilisation (IVF) treatment and caregivers. Granulocyte-colony stimulating factor (G-CSF) seems to play an important role in assisted reproductive techniques. However, it is currently unknown whether G-CSF is effective in improving results for patients with RIF.Objective: To describe…									4
J	Louvel, Lauriane; Lorrain, Simon; von Theobald, Peter								Satisfaction of patients in pain management delivering in Reunion Island with or without neuraxial analgesia								JOURNAL OF GYNECOLOGY OBSTETRICS AND HUMAN REPRODUCTION				50	6					102106			10.1016/j.jogoh.2021.102106					MAR 2021		Article	JUN 2021	2021	Background: Neuraxial analgesia (NA) rate during labour in Reunion Island is below the average rate in continental France. Our study objective was to know if the patients that deliver with or without NA were satisfied. We also wanted to identify the reasons of this lower rate.Method: This was a multicentre prospective observational study led in the seven Reunion Island maternity hospitals includi…									0
J	Nazari, Leila; Salehpour, Saghar; Hosseini, Sedigheh; Saharkhiz, Nasrin; Azizi, Elham; Hashemi, Teibeh; Ghodssi-Ghassemabadi, Robabeh				saharkhiz, nasrin/GLN-3861-2022; salehpour, saghar/GMX-1727-2022; Ghodssi-Ghassemabadi, Robabeh/AAP-6719-2021	Ghodsi, Robabeh/0000-0001-5394-5137			Effect of myo-inositol supplementation on ICSI outcomes among poor ovarian responder patients: A randomized controlled trial								JOURNAL OF GYNECOLOGY OBSTETRICS AND HUMAN REPRODUCTION				49	5					101698			10.1016/j.jogoh.2020.101698							Article	MAY 2020	2020	Purpose: This study has evaluated the use of myo-inositol supplementation for improving reproductive outcomes in poor responders undergoing intracytoplasmic sperm injection (ICSI).Methods: One hundred and twelve poor responder patients were included in the study and randomly categorized into two groups using a permuted block randomization method. Group A included 56 patients who received myo-inos…									1
[truncated: 13 more columns]
