# Supplementary material for: Clinical trial registration and CONSORT adherence in obstetrics and gynecology journals: a cross-sectional analysis of Chinese- and English-language publications
Source: PeerJ. 2026 Apr 21;14:e21140. doi: 10.7717/peerj.21140 (PMC13108464; doi:10.7717/peerj.21140)
Supplement: Supplemental Information 1 [file peerj-14-21140-s001.zip › Raw data-updated/RCT-English journals/Original data/47.xls]

## Sheet: savedrecs
Publication Type	Authors	Book Authors	Group Authors	Book Group Authors	Researcher Ids	ORCIDs	Book Editors	Author - Arabic	Article Title	Article Title - SciELO	Article Title - SciELO	Article Title - Chinese	Article Title - Russian	Patent Number	Patent Assignee	Source Title - Arabic	Source Title	Source Title - Korean	Book Series Title	Book Series Subtitle	Volume	Issue	Special Issue	Meeting Abstract	Start Page	End Page	Article Number	Version	Version History	DOI	Book DOI	License Name	License URI	License Description	Early Access Date	Supplement	Document Type	Publication Date	Publication Year	Abstract	Abstract - Foreign	Abstract - English Transliteration	Abstract - Foreign	Abstract - Korean	Conference Title	Conference Date	Conference Sponsor	Conference Location	Times Cited, WoS Core
J	Ma, Cuilan; Liang, Ning; Gao, Li; Jia, Chunhua								Danggui Sini Decoction (herbal medicine) for the treatment of primary dysmenorrhoea: a systematic review and meta-analysis								JOURNAL OF OBSTETRICS AND GYNAECOLOGY				41	7			1001	1009				10.1080/01443615.2020.1820461					NOV 2020		Review	OCT 3 2021	2021	Danggui Sini Decoction (DSD), a traditional herbal prescription, has been commonly used in the treatment of primary dysmenorrhoea (PD). We investigated the current evidence of randomised controlled trials (RCTs) and performed a systematic review to evaluate the efficacy of DSD in the treatment of PD. We registered the protocol for this systemic review in PROSPERO with the registration number CRD …									2
J	Mirzaee, Firoozeh; Razmjouei, Parisa; Shahrahmani, Hadis; Vafisani, Fahime; Najafi, Mona Najaf; Ghazanfarpour, Masumeh				Ghazanfarpour, Masoumeh/AAA-5941-2021				The effect and safety of Berberine on polycystic ovary syndrome: a systematic review								JOURNAL OF OBSTETRICS AND GYNAECOLOGY				41	5			684	689				10.1080/01443615.2020.1787964					AUG 2020		Review	JUL 4 2021	2021	The aim of this systematic review is to assess the effect of Berberine (BBR) on women's health to provide greater insights about its effect on women with polycystic syndrome for both patients and health care providers. Electronic databases such as PubMed, Web of Science, Scopus, Cochrane Central Register of Controlled Trials (CENTRAL) were systematically searched from the base to July 1th, 2019 t…									5
J	Wu, Shih-Ju; Kan, Wei-Chih; Shiao, Chih-Chung								Warm-water footbath improves dysmenorrhoea and heart rate variability in college students: a randomised controlled trial								JOURNAL OF OBSTETRICS AND GYNAECOLOGY				42	5			1204	1210				10.1080/01443615.2021.1945007					AUG 2021		Article	JUL 4 2022	2022	The effect of warm-water footbath in improving dysmenorrhoea has been rarely investigated. The study aimed to examine whether a warm-water footbath effectively reduces dysmenorrhoea pain and improves the autonomic nervous system (ANS) activity. The randomised controlled trial was registered at ClinicalTrials.gov. (NCT04071028) We enrolled college students with dysmenorrhoea in Northern Taiwan fro…									0
J	Ferrari, Filippo Alberto; Garzon, Simone; Raffaelli, Ricciarda; Cromi, Antonella; Casarin, Jvan; Ghezzi, Fabio; Uccella, Stefano; Franchi, Massimo				Casarin, Jvan/AAC-7933-2022; Ferrari, Filippo Alberto/ABF-2047-2020; Garzon, Simone/A-1991-2019; Uccella, Stefano/K-4116-2018	Ferrari, Filippo Alberto/0000-0003-0726-1687; Garzon, Simone/0000-0002-5840-699X; Casarin, Jvan/0000-0001-9519-1097; Ghezzi, Fabio/0000-0003-3949-5410; Uccella, Stefano/0000-0002-4456-0822			Tranexamic acid for the prevention and the treatment of primary postpartum haemorrhage: a systematic review								JOURNAL OF OBSTETRICS AND GYNAECOLOGY				42	5			734	746				10.1080/01443615.2021.2013784					JAN 2022		Review	JUL 4 2022	2022	Tranexamic acid (TA) has been proposed for preventing or treating primary postpartum haemorrhage (PPH), which is the leading cause of maternal morbidity and mortality worldwide. We conducted a systematic literature search to the TA role in managing PPH in vaginal and caesarean delivery. Twenty-seven randomised controlled trials (RCTs) (33,302 women) were identified. Three RCTs investigated TA for…									1
J	Shaamash, Ayman H.; Ali, Mohammed K.; Attyia, Khalid M.					Shaamash, Ayman/0000-0001-7854-2123			Intramuscular 17 alpha-hydroxyprogesterone caproate to decrease preterm delivery in women with placenta praevia: a randomised controlled trial								JOURNAL OF OBSTETRICS AND GYNAECOLOGY				40	5			633	638				10.1080/01443615.2019.1645099					OCT 2019		Article	JUL 3 2020	2020	We tested the hypothesis that 17 alpha-hydroxyprogesterone caproate (17 alpha-OHP-C) may decrease preterm delivery (PTD) in women with placenta praevia. This was a randomised controlled trial included 114 women with placenta praevia (between 24 and 28 weeks). They were randomly assigned to group I (17 alpha-OHP-C) who received weekly injection of 17 alpha-OHP-C (250 mg/IM) till completing 37 week…									3
J	Abbasi, Parastoo; Mohammad-Alizadeh Charandabi, Sakineh; Mirghafourvand, Mojgan				Mohammad-Alizadeh-Charandabi, Sakineh/C-1218-2017; Mirghafourvand, Mojgan/AAW-3741-2020; Mirghafourvand, Mojgan/G-3878-2015	Mohammad-Alizadeh-Charandabi, Sakineh/0000-0003-4785-9333; Mirghafourvand, Mojgan/0000-0001-8360-4309			Comparison of the effect of educational software and booklet on anxiety and pain during labour: a randomised controlled clinical trial								JOURNAL OF OBSTETRICS AND GYNAECOLOGY				41	2			234	241				10.1080/01443615.2020.1736017					APR 2020		Article	FEB 17 2021	2021	This randomised clinical trial was conducted on 153 pregnant women. Participants were assigned into two intervention groups including educational software and an educational booklet and a control group through block randomisation. A training session was implemented for the intervention groups at 30-36 weeks and they were taught how to use the educational methods. Participants were followed-up unt…									1
J	Fitzgibbon, Alva; Clooney, Lisa; Broderick, Deirdre; Eogan, Maeve; McCallion, Naomi; Drew, Richard J.					Drew, Richard John/0000-0001-9797-3797			Erythromycin compared to amoxicillin and azithromycin for antimicrobial prophylaxis for preterm premature rupture of the membranes: a retrospective study								JOURNAL OF OBSTETRICS AND GYNAECOLOGY				41	4			569	572				10.1080/01443615.2020.1786806					AUG 2020		Article	MAY 19 2021	2021	Antimicrobial prophylaxis is widely recommended for pregnant women who have preterm premature rupture of the membranes. Erythromycin prophylaxis was used during an initial period (control) and then changed to intravenous amoxicillin for 48 h, followed by 5 days of oral amoxicillin along with a single dose of azithromycin (case). Healthcare records were reviewed retrospectively. The primary outcom…									4
J	Noori, Narjes; Ghaemdoust, Faezeh; Ghasemi, Marzieh; Liavaly, Mahsa; Keikha, Narjes; Haghighi, Javid Dehghan								The effect of endometrial scratching on reproductive outcomes in infertile women undergoing IVF treatment cycles								JOURNAL OF OBSTETRICS AND GYNAECOLOGY													10.1080/01443615.2022.2133995					OCT 2022		Article; Early Access		2022	This study was a Randomised Controlled Trial aiming to evaluate the effect of Endometrial Scratching (ES) on fertility rate. Participants were primary infertile women undergoing IVF treatment. ES for the intervention group was done using endometrial aspiration in the luteal phase of the cycle before embryo transfer. In both groups, 2-3 8-celled embryos were transferred after endometrial preparati…									0
J	Delgado, Alexandre; Katz, Leila; Melo, Renato S.; Amorim, Melania; Lemos, Andrea				Melo, Renato S./G-9327-2017; de Souza Melo, Renato/AAW-4002-2021; Katz, Leila/M-5291-2013; Amorim, Melania/C-5807-2013; Delgado, Alexandre/AAD-5289-2022	Melo, Renato S./0000-0002-6776-3606; de Souza Melo, Renato/0000-0002-6776-3606; Katz, Leila/0000-0001-9854-7917; Amorim, Melania/0000-0003-1047-2514; Lemos, Andrea/0000-0003-0631-0512			Effectiveness of the peanut ball use for women with epidural analgesia in labour: a systematic review and meta-analysis								JOURNAL OF OBSTETRICS AND GYNAECOLOGY				42	5			726	733				10.1080/01443615.2021.1997959					JAN 2022		Review	JUL 4 2022	2022	This meta-analysis aimed to evaluate, using the best level of evidence, the possible benefits and advantages of using peanut ball (PB) in women with an epidural during labour on the maternal and neonatal outcomes. This research was conducted using MEDLINE/PubMed, Embase, LILACS, CINAHL, CENTRAL, PEDro, Web of Science and SCOPUS databases, with no period or language restrictions. The terms 'labor'…									0
J	Jayawardane, Madura; Piyadigama, Indunil; Chandradeva, Uthpala								Will a preoperative theatre visit reduce anxiety? A randomised controlled trial								JOURNAL OF OBSTETRICS AND GYNAECOLOGY				42	5			1498	1503				10.1080/01443615.2021.2008334					FEB 2022		Article	JUL 4 2022	2022	To assess the effect of preoperative theatre visit in reducing anxiety and its associated adverse outcomes, a single centre randomised controlled trial was conducted at the Professorial Gynaecology Unit, Colombo South Teaching Hospital, Sri Lanka. 64 patients were randomised. The intervention group had a pre-operative theatre visit with an informative session regarding the surgery. Patients' anxi…									0
J	Tsampras, Nikolaos; Kollmann, Martina; Craciunas, Laurentiu				Tsampras, Nikolaos/J-9563-2019; Craciunas, Laurentiu/AAQ-4511-2021	Tsampras, Nikolaos/0000-0003-0286-2635; Craciunas, Laurentiu/0000-0001-7952-0647			Recombinant versus bovine hyaluronidase for oocyte denudation before intracytoplasmic sperm injection: a systematic review and meta-analysis								JOURNAL OF OBSTETRICS AND GYNAECOLOGY				42	2			301	305				10.1080/01443615.2021.1893670					APR 2021		Review	FEB 17 2022	2022	The removal of cumulus cells in a process called oocyte denudation is required in order to visualise, grade and manipulate the oocytes before injection. The objective of this study was to appraise critically the published randomised controlled trials (RCTs) comparing recombinant hyaluronidase with bovine hyaluronidase for oocyte denudation before intracytoplasmic sperm injection (ICSI). We perfor…									4
J	Aramesh, Shahintaj; Azizi Kutenaee, Maryam; Najafi, Fataneh; Ghaffari, Parvin; Taghavi, Seyed Abdolvahab								Granulocyte colony stimulating factor (GCSF) did not affect the fertility outcomes in women with unexplained infertility after intrauterine insemination: a randomised clinical trial								JOURNAL OF OBSTETRICS AND GYNAECOLOGY				42	6			2480	2485				10.1080/01443615.2022.2080534					JUL 2022		Article	AUG 18 2022	2022	This study aimed to evaluate the effect of granulocyte colony stimulating factor (GCSF) on fertility outcomes in women with unexplained infertility after intrauterine insemination (IUI). This study is a randomised clinical trial that was conducted on unexplained infertile women referred to infertility Clinic in Yasuj, Iran. All participants were stimulated by letrozole, clomiphene and HMG during …									0
J	Dasrilsyah, Rima Anggrena; Kalok, Aida; Ng, Beng Kwang; Ali, Anizah; Chew, Kah Teik; Lim, Pei Shan				Lim, Pei Shan/E-5069-2014; Teik, Chew Kah/F-4003-2017; Kalok, Aida/T-1014-2019	Lim, Pei Shan/0000-0002-1497-8398; Teik, Chew Kah/0000-0002-6542-386X; Dasrilsyah, Rima Anggrena/0000-0002-3419-8313; Kalok, Aida/0000-0001-5475-093X			Perineal skin tear repair following vaginal birth; skin adhesive versus conventional suture - a randomised controlled trial								JOURNAL OF OBSTETRICS AND GYNAECOLOGY				41	2			242	247				10.1080/01443615.2020.1740917					JUN 2020		Article	FEB 17 2021	2021	This was a prospective randomised controlled trial comparing the effects of first-degree perineal tear repair using adhesive glue versus conventional suturing in terms of pain score, wound complication and patient's satisfaction. One hundred and twenty one women were randomised. The skin adhesive group had a significantly lower pain score at rest as well as during sitting, walking and micturition…									2
J	Rattanapiratanon, Athiwat; Kongsomboon, Kittipong; Hanprasertpong, Tharangrut								Efficacy of a 28-compartment pillbox for improving iron supplement compliance in healthy pregnant women: a randomised controlled trial								JOURNAL OF OBSTETRICS AND GYNAECOLOGY				41	8			1210	1215				10.1080/01443615.2020.1856056					NOV 2020		Article	NOV 17 2021	2021	A randomised controlled trial was conducted. The primary objective was to evaluate the efficacy of a pillbox for increasing iron supplement compliance by comparing the proportion of pregnant women who had no remaining iron tablets between pregnant women attending ANC who were given a pillbox to use and women with no pillbox in four-week period between ANC visits. The secondary objective was to ev…									0
J	Ottun, Tawakwallit A.; Adewunmi, Adeniyi A.; Rabiu, Afolarin K.; Olumodeji, Ayokunle M.; Oladipo, Oyedeko M.; Olalere, Haleemat F.				Olalere, Folasade Dolapo Haleemah/ABA-8395-2021; Olumodeji, Ayokunle/GPX-2000-2022	Olalere, Folasade Dolapo Haleemah/0000-0003-2486-4738; Olumodeji, Ayokunle/0000-0001-5008-4132			Misoprostol and oxytocin versus oxytocin alone in the active management of the third stage of labour: a randomised, double-blind, placebo-controlled trial								JOURNAL OF OBSTETRICS AND GYNAECOLOGY				42	5			1048	1053				10.1080/01443615.2021.1995342					DEC 2021		Article	JUL 4 2022	2022	We investigated whether the use of misoprostol plus oxytocin in the active management of the third of stage of labour (AMTSL) would reduce the rate of primary postpartum haemorrhage (PPH) compared with intramuscular oxytocin alone. This was a multicentre, double-blind, placebo-controlled, randomised trial where 1036 pregnant women, in addition to intramuscular oxytocin (10 IU) in the third stage …									0
J	Abdelhafez, Mohsen M. A.; Ahmed, Karim A. M.; Than, Win Win; Baharuddin, Dg Marshitah Pg; Kadir, Fairrul; Jeffree, Saffree; Hayati, Mohammad Firdaus; Daud, Mohd Nazri Bin Mohd; Eldiastey, Aya M.; Tay, Kai Xin				Abdelhafez, Mohsen/GRJ-4413-2022; Hayati, Firdaus/O-2791-2018; Jeffree, Mohammad Saffree/G-1156-2017	Hayati, Firdaus/0000-0002-3757-9744; Jeffree, Mohammad Saffree/0000-0002-0373-4451			Intrahepatic cholestasis of pregnancy: from an obstetrician point of view								JOURNAL OF OBSTETRICS AND GYNAECOLOGY													10.1080/01443615.2022.2081801					JUN 2022		Review; Early Access		2022	Intrahepatic cholestasis of pregnancy (ICP) is the commonest among the specific dermatoses of pregnancy. The disease is characterised by intense pruritus and specifically by elevated bile acid levels and owing to the rarity of data published in this context, the disease carries a great challenge in both diagnosis and management. The disease is associated with significant maternal as well as perin…									0
J	Kemp, Annabel; El-Toukhy, Tarek								A narrative review of adjuvants in in vitro fertilisation: evidence for good clinical practice								JOURNAL OF OBSTETRICS AND GYNAECOLOGY				40	3			295	302				10.1080/01443615.2019.1647518					OCT 2019		Review	2020	2020	A review of studies published between January 1, 1984 and January 31, 2019 was performed with the aim of analysing the efficacy and adverse effects of commonly used adjuvants to in vitro fertilisation. The authors preferentially selected recent systematic reviews and randomised control trials (where available) from an electronic literature search. The review showed that low molecular weight hepar…									0
J	Dudukcu, Figen Turk; Arslan, Fatma Tas								Effects of health promotion program on maternal attachment, parenting self-efficacy, infant development: a randomised controlled trial								JOURNAL OF OBSTETRICS AND GYNAECOLOGY													10.1080/01443615.2022.2109949					AUG 2022		Article; Early Access		2022	This study was designed to test the efficacy of the health promotion program used on maternal-infant attachment, parental self-efficacy, infant development. For this experimental study parallel-group randomised control design was used. Data was collected from 64 mother and their infants. The intervention group received the health promotion program in addition to standard care, the control group r…									0
J	Fouda, Usama M.; Elshaer, Hesham S.; Youssef, Gamal G.; Hanafy, Amal; Mehrem, Waleed M.; Youssef, Mohamed A.; Farouk, Mona; Nabil, Hala								Cabergoline versus calcium infusion in the prevention of ovarian hyperstimulation syndrome: a randomised controlled study								JOURNAL OF OBSTETRICS AND GYNAECOLOGY				42	1			122	126				10.1080/01443615.2020.1870944					JUL 2021		Article	JAN 2 2022	2022	The aim of this study was to compare the efficacy of calcium infusion versus cabergoline in the prevention of ovarian hyperstimulation syndrome (OHSS) in IVF patients at high risk for OHSS. One hundred and seventy patients who were stimulated using the long luteal GnRH agonist protocol and at high risk for developing OHSS were randomised in a 1:1 ratio to cabergoline group and calcium gluconate g…									1
J	Tajik, Maryam; Shahali, Shadab; Shadjoo, Khadijeh					Shahali, Shadab/0000-0003-0421-9504			The co-effect of sensate focus technique and sexual position changing on sexual function of women who use medical treatment for endometriosis								JOURNAL OF OBSTETRICS AND GYNAECOLOGY													10.1080/01443615.2022.2158316					DEC 2022		Article; Early Access		2022	Endometriosis is one of the most common chronic diseases of women. This study aimed to investigate the effect of sensate focus technique and sexual position changing on sexual function of women who used medical treatment for endometriosis. This clinical trial study was performed on 80 women who used medical treatment for endometriosis. Women were randomly assigned to two groups: in the interventi…									0
J	Saad, Hany; Maged, Ahmed M.; Meshaal, Hadeer; Hassan, Sarah M.; Kamel, Ahmed; Salah, Emad				Salah, Emad/AHC-8164-2022				Delayed versus early pushing during the second stage of labour in primigravidas under epidural anaesthesia with occipitoposterior malposition: a randomised controlled study								JOURNAL OF OBSTETRICS AND GYNAECOLOGY				42	1			23	27				10.1080/01443615.2020.1867973					APR 2021		Article	JAN 2 2022	2022	This randomised controlled trial aimed to compare the effect of early and delayed pushing during the second stage of labour in women with occipitoposterior (OP) malposition. It included 184 nulliparous women with OP position randomised to early pushing in which women were allowed to push within one hour after full cervical dilatation or delayed pushing in which women were asked not to push for ma…									1
J	Yosri, Mahitab Mohamed; Hamada, Hamada Ahmed; Mohamed, Marwa Abd El-Rahman; Yousef, Amel Mohamed								Effect of different squatting exercises on menstrual aspects, pelvic mechanics and uterine circulation in primary dysmenorrhoea: a randomised controlled trial								JOURNAL OF OBSTETRICS AND GYNAECOLOGY													10.1080/01443615.2022.2153021					DEC 2022		Article; Early Access		2022	This was a randomised trial aimed to determine squatting exercises' effects on menstruation, pelvic mechanics, and uterine circulation in primary dysmenorrhoea. A total of 120 females with primary dysmenorrhoea were assigned into group (A), receiving yoga protocol, or groups (B, C & D), receiving yoga protocol added to modified wall squat, sumo squat, or deep squat, respectively. Menstrual pain a…									0
J	Zhou, Lu; Fu, Jing; Liu, Dong; Wang, Qiuyi; Chen, Hengxi; Yang, Shiyuan; Huang, Wei								Ovulation induction with clomiphene citrate or letrozole following laparoscopy in infertile women with minimal to mild endometriosis: a prospective randomised controlled trial								JOURNAL OF OBSTETRICS AND GYNAECOLOGY				42	2			316	321				10.1080/01443615.2021.1904224					MAY 2021		Article	FEB 17 2022	2022	We conducted a prospective randomised controlled trial to explore the efficacy of clomiphene citrate (CC) and Letrozole (LTZ) for improving fecundity in infertile women with minimal to mild endometriosis after operative laparoscopy. We found that the ovulation rate of LTZ (88.7%) and CC (84.5%) were significantly higher than that of Control (70.5%) (p < .001). However, there was no significant di…									1
J	Bayri Bingol, Fadime; Demirgoz Bal, Meltem; Dissiz, Melike; Taylan Sormagec, Meltem; Ozlukan Cimen, Busra					Dissiz, Melike/0000-0002-2947-3915			Psychodrama as a new intervention for reducing fear of childbirth: a randomised controlled trial								JOURNAL OF OBSTETRICS AND GYNAECOLOGY													10.1080/01443615.2022.2114329					AUG 2022		Article; Early Access		2022	This study was designed to examine the potential benefit of the addition of psychodrama classes to antenatal education as a new technique to address fear of childbirth. This was a randomised controlled trial. A total of 150 women were initially enrolled in two groups. Psychodrama sessions were added to standard antenatal education in the experiment group. The control group participated only in ro…									0
J	Ekin, Murat; Kaya, Cihan; Erdogan, Sakir Volkan; Bahceci, Ece; Baghaki, Sema; Yasar, Levent				Kaya, Cihan/AAM-3929-2020; Kaya, Cihan/F-8883-2013	Kaya, Cihan/0000-0003-4175-7694; Kaya, Cihan/0000-0003-4175-7694; Erdogan, Sakir Volkan/0000-0002-7976-8287; ekin, murat/0000-0002-4525-5125			The effect of new cross linked hyaluronan gel on quality of life of patients after deep infiltrating endometriosis surgery: a randomized controlled pilot study								JOURNAL OF OBSTETRICS AND GYNAECOLOGY				41	2			263	268				10.1080/01443615.2020.1755628					JUN 2020		Article	FEB 17 2021	2021	In this prospective randomised placebo-controlled study, we aimed to evaluate the effect of New Cross linked Hyaluronan Gel (NCH gel) on the quality of life of patients who underwent laparoscopic surgery due to Deep Infiltrating Endometriosis (DIE). The intervention group received 40 mL of NCH gel, and the control group had a 40 mL sterile saline solution instilled into the peritoneal cavity foll…									2
J	Ziegler, Nicole; De Wilde, Rudy Leon								Reduction of adhesion formation after gynaecological adhesiolysis surgery with 4DryField PH - a retrospective, controlled study with second look laparoscopies								JOURNAL OF OBSTETRICS AND GYNAECOLOGY				42	4			658	664				10.1080/01443615.2021.1928030					AUG 2021		Article	MAY 19 2022	2022	Adhesions are a common consequence of abdomino-pelvic surgery. Efficacy of available adhesion prevention agents is discussed controversially. Here, we used the adhesion barrier 4DryField PH: a powder, which is transformed into a barrier gel with saline solution. The study includes 40 consecutive patients with surgeries for adhesiolysis, endometriosis and other gynaecological pathologies and subse…									1
J	Gupta, Sandhya; Rane, Ajay; Vengavati, Venkat; Achari, Mugundan; Mubeen, Anusheh; Gupta, Umesh				Gupta, Sandhya/GXH-4512-2022	GUPTA, SANDHYA/0000-0003-2007-7884			Long-term experience with a modified ERAS protocol for urogynaecology day procedures								JOURNAL OF OBSTETRICS AND GYNAECOLOGY				42	5			1415	1418				10.1080/01443615.2021.1983784					DEC 2021		Article	JUL 4 2022	2022	Enhanced recovery after surgery (ERAS) protocols were first reported for colorectal and gynaecologic procedures. The main benefits have been a shorter length of stay and reduced complications. A retrospective audit was conducted of all patients who underwent ambulatory pelvic organ prolapse surgery at the Townsville Day Surgery between January 2008 and June 2019. Following the publication of a fo…									0
J	Haghighi, Ladan; Mohabbatian, Behnaz; Najmi, Zahra; Rokhgireh, Samaneh; Saadatjoo, Samira; Moradi, Yousef; Mokhtari, Mojgan				Moradi, Yousef/AAV-5696-2021	Moradi, Yousef/0000-0002-2936-5930; Haghighi, Ladan/0000-0001-6458-8497			Isonicotinic acid hydrazide (INH) versus extra-amniotic saline infusion (EASI) for cervical ripening at term: a randomised controlled trial								JOURNAL OF OBSTETRICS AND GYNAECOLOGY													10.1080/01443615.2022.2084370					JUN 2022		Article; Early Access		2022	The purpose of this trial was to compare extra-amniotic saline infusion (EASI) and intravaginal isoniazid (INH) for cervical ripening. This randomised clinical trial included 150 pregnant women who were undergoing induction of labour and who required pre-induction cervical ripening. Patients were randomly assigned to receive EASI or intravaginal INH. Bishop's score at the beginning of the study a…									0
J	Etrusco, Andrea; Buzzaccarini, Giovanni; Cucinella, Gaspare; Agrusa, Antonino; Di Buono, Giuseppe; Noventa, Marco; Lagana, Antonio Simone; Chiantera, Vito; Gullo, Giuseppe				; Lagana, Antonio Simone/E-6466-2015	Buzzaccarini, Giovanni/0000-0002-9466-0178; Lagana, Antonio Simone/0000-0003-1543-2802; gullo, giuseppe/0000-0003-4269-4269			Luteinised unruptured follicle syndrome: pathophysiological background and new target therapy in assisted reproductive treatments								JOURNAL OF OBSTETRICS AND GYNAECOLOGY													10.1080/01443615.2022.2153297					DEC 2022		Review; Early Access		2022	Luteinised unruptured follicle syndrome (LUFS) is a cause of infertility consisting in the unruptured of the dominant follicle after the LH-surge. In fact, during assisted reproductive treatments (ART) clomiphene citrate and letrozole are frequently administered in order to achieve ovulation. However, considering the pathophysiology of LUFS, new possible therapy can be proposed. On this scenario,…									0
J	Hellgren, Margareta; Mistafa, Oras								Obstetric venous thromboembolism: a systematic review of dalteparin and pregnancy								JOURNAL OF OBSTETRICS AND GYNAECOLOGY				39	4			439	450				10.1080/01443615.2018.1499713							Review	2019	2019	A systematic review of studies published between 1 January 1985 and 31 August 2017 was performed to analyse the efficacy of the low-molecular-weight heparin, dalteparin, in venous thromboembolism (VTE) treatment and prophylaxis during pregnancy, and to evaluate dosing practices, anticoagulant monitoring and adverse events. A therapeutic dosing throughout pregnancy or followed by reduced doses eff…									5
J	Azarkish, Fatemeh; Janghorban, Roksana; Bozorgzadeh, Shirin; Merbalouchzai, Fariba; Razavi, Massoumeh; Badiee, Maleknaz				Janghorban, Roksana/H-2490-2016	Janghorban, Roksana/0000-0002-7831-8401			Effect of lubricant gel on the length of the first stage of labour and perineal trauma in primiparous women								JOURNAL OF OBSTETRICS AND GYNAECOLOGY				42	5			867	871				10.1080/01443615.2021.1946021					SEP 2021		Article	JUL 4 2022	2022	The objective of this study was to investigate the effects of obstetric gel application on the length of the first stage of labour and perineal trauma in primiparous women. This randomised controlled trial included 110 primiparous women. Women were randomly assigned to the two groups: lubricant gel group and control group. In the intervention group, during cervical dilatation of 4 cm until comple…									0
J	Bharathi, Shree; Maurya, Dilip Kumar; Keepanasseril, Anish; Kubera, N. S.				Keepanasseril, Anish/AAH-8819-2020; Keepanasseril, Anish/GPT-5010-2022	Keepanasseril, Anish/0000-0002-4881-0382; Maurya, Dilip Kumar/0000-0003-2775-6978			Efficacy and safety of Tramadol as an analgesic in women undergoing vaginoscopic hysteroscopy: a randomized placebo-controlled trial								JOURNAL OF OBSTETRICS AND GYNAECOLOGY				40	5			678	683				10.1080/01443615.2019.1647525					AUG 2019		Article	JUL 3 2020	2020	Pain or discomfort during the hysteroscopy remains a challenge even after the introduction of small calibre instruments and vaginoscopic techniques. Tramadol, a centrally acting analgesic, is one among the medications used to reduce pain; however, the experience with its use in the vaginoscopic technique is limited. This was a randomised double-blind placebo-controlled trial conducted to study th…									4
J	Salau, J. O.; Onile, T. G.; Musa, A. O.; Gbejegbe, E. H.; Adewole, A. A.; Olorunfemi, G. O.; Olumodeji, A. M.					Olorunfemi, Gbenga/0000-0001-6634-8550; Salau, Olaide/0000-0003-3909-9223			Effectiveness and safety of membrane sweeping in the prevention of post-term pregnancy: a randomised controlled trial								JOURNAL OF OBSTETRICS AND GYNAECOLOGY													10.1080/01443615.2022.2126752					SEP 2022		Article; Early Access		2022	There is a rising concern with increasing rates of pharmacologically induced labour and its complications. Membrane sweeping is a simple and less invasive means of initiating spontaneous labour onset. We compared the safety and efficacy of membrane sweeping. A total of 186 women (62 in each arm) were recruited at the antenatal clinic at 39 weeks. The intervention groups had membrane sweeping once…									0
J	Deng, Haiyu; Wang, Suqing; Li, Zhijie; Xiao, Lingfei; Ma, Ling								Effect of intrauterine infusion of platelet-rich plasma for women with recurrent implantation failure: a systematic review and meta-analysis								JOURNAL OF OBSTETRICS AND GYNAECOLOGY													10.1080/01443615.2022.2144177					NOV 2022		Review; Early Access		2022	This study evaluated the effect of intrauterine perfusion of autologous platelet-rich plasma (PRP) on pregnancy outcomes in women with recurrent implantation failure (RIF). Key biomedical databases were searched to identify relevant clinical trials and observational studies. Outcomes included clinical pregnancy rate, chemical pregnancy rate, implantation rate, live birth rate, and abortion rate. …									0
J	Araujo, Ana Eulina; Delgado, Alexandre; Maia, Juliana Netto; Lima Campos, Shirley; Wanderley Souto Ferreira, Caroline; Lemos, Andrea				Campos, Shirley/AAR-6026-2021; Delgado, Alexandre/AAD-5289-2022	Campos, Shirley/0000-0003-3079-8300;			Efficacy of spontaneous pushing with pursed lips breathing compared with directed pushing in maternal and neonatal outcomes								JOURNAL OF OBSTETRICS AND GYNAECOLOGY				42	5			854	860				10.1080/01443615.2021.1945016					SEP 2021		Article	JUL 4 2022	2022	This is a quasi-randomised clinical trial, with 62 low-risk pregnant women in the second stage of labour. They were randomly allocated in control (CG) (n = 31) and intervention (IG) (n = 31) groups. The IG performed spontaneous pushing with pursed lips breathing while the CG was oriented to perform directed pushing associated with Valsalva Manoeuvre (VM). There was no difference between the group…									2
J	Derpapas, Alexandros; Vijaya, Gopalan; Nikolopoulos, Kostis; Nikolopoulos, Manolis; Robinson, Dudley; Fernando, Ruwan; Khullar, Vik					Nikolopoulos, Manolis/0000-0001-5805-4253			The use of 3D ultrasound in comparing surgical techniques for posterior wall prolapse repair: a pilot randomised controlled trial								JOURNAL OF OBSTETRICS AND GYNAECOLOGY				41	4			594	600				10.1080/01443615.2020.1786805					AUG 2020		Article	MAY 19 2021	2021	The most appropriate method for repairing posterior vaginal wall prolapse is still debatable. Women with symptomatic prolapse scheduled to undergo surgical repair in the posterior compartment were randomised to standard posterior colporrhaphy (SPC) or fascial and vaginal epithelial plication (FEP). Participants were assessed with the Prolapse Quality of Life (P-QOL) questionnaire, pelvic organ pr…									1
J	Ankouni, Thaer; Kanawati, Saleh; El Khatib, Rania; El Hassan, Janah; Itani, Saad Eddine; Rajab, Omar; Naja, Zoher								Ondansetron versus ondansetron with dexamethasone to prevent intrathecal-morphine pruritus for caesarean patients: randomised double-blind trial								JOURNAL OF OBSTETRICS AND GYNAECOLOGY				41	7			1080	1086				10.1080/01443615.2020.1852538					NOV 2020		Article	OCT 3 2021	2021	The objective of this randomised, double blinded clinical trial was to evaluate the efficacy of prophylactic administration of 4 mg ondansetron as monotherapy versus combination therapy of 4 mg ondansetron plus 8 mg dexamethasone for the prevention of intrathecal morphine-associated pruritus in caesarean section within 24 h. A total of 194 patients were included, 96 patients in the monotherapy gr…									2
J	Mirzaee, Firoozeh; Hasaroeih, Fatemeh Esmaeilinejad; Mirzaee, Moghaddameh; Ghazanfarpour, Masumeh				Ghazanfarpour, Masoumeh/AAA-5941-2021; mirzaei, moghaddameh/AAD-3175-2019	mirzaei, moghaddameh/0000-0001-7202-2821			Comparing the effect of acupressure with or without ice in LI-4 point on labour pain and anxiety levels during labour: a randomised controlled trial								JOURNAL OF OBSTETRICS AND GYNAECOLOGY				41	3			395	400				10.1080/01443615.2020.1747412					JUN 2020		Article	APR 3 2021	2021	The aim of this study was to assess the effect of acupressure with or without ice on reducing pain and anxiety during labour. The anxiety level of mothers was measured before and after study using Spielberger Inventory along with the labour pain. To improve the strength of this study, a meta-analysis was conducted on the effect of acupressure in point LI-4 on anxiety during labour. Ninety women i…									3
J	Hemmatzadeh, Shahla; Ahmadpoor, Parivash; Kamrani, Sevda; Mirghafourvand, Mojgan				Mirghafourvand, Mojgan/G-3878-2015	Mirghafourvand, Mojgan/0000-0001-8360-4309			Effect of dexamethasone on labour induction and cervical ripening in term pregnancies: a systematic review and meta-analysis								JOURNAL OF OBSTETRICS AND GYNAECOLOGY				42	6			1669	1678				10.1080/01443615.2022.2069001					JUN 2022		Review	AUG 18 2022	2022	This study assessed the effect of dexamethasone on labour induction, Bishop Score, mean intervals from induction of labour to the active phase and delivery, duration of first and second stages of labour and caesarean section frequency. A search was carried out in PubMed, Cochrane Library, Embase, Ovid, Scopus, ClinicalTrials.gov, Google Scholar and Persian databases. The quality of studies was ev…									0
J	Unsal, Mehmet; Kilic, Cigdem; Cakir, Caner; Kilic, Fatih; Ersak, Burak; Karakas, Sema; Tokgozoglu, Nedim; Varli, Bulut; Oktar, Okan; Kimyon Comert, Gunsu; Ozdemir, Isa Aykut; Boran, Nurettin; Toptas, Tayfun; Ureyen, Isin; Korkmaz, Vakkas; Taskin, Salih; Moraloglu Tekin, Ozlem; Ustun, Yaprak; Tasci, Tolga; Ortac, Firat; Turan, Taner					Cakir, Caner/0000-0003-2559-9104; Ersak, Burak/0000-0003-3301-062X; Unsal, Mehmet/0000-0002-9920-6804; Kilic, Cigdem/0000-0002-4433-8068; Karakas, Sema/0000-0002-2795-4766; tokgozoglu, nedim/0000-0002-5727-864X			Neoadjuvant chemotherapy in patients with stage IVB uterine serous carcinoma: a Turkish multicentric study								JOURNAL OF OBSTETRICS AND GYNAECOLOGY													10.1080/01443615.2022.2151355					DEC 2022		Article; Early Access		2022	The aim of this study was to evaluate the prognostic factors for and determine the effect of neoadjuvant chemotherapy (NACT) on oncologic outcome in stage IVB pure serous endometrial carcinoma patients who received taxane and platinum. Forty-two patients with 2009 International Federation of Gynecology and Obstetrics (FIGO) stage IVB uterine serous carcinoma were enrolled from six gynecologic onc…									0
J	Liao, Ching-Chu; Lan, Shao-Huan; Yen, Yea-Yin; Hsieh, Yen-Ping; Lan, Shou-Jen								Aromatherapy intervention on anxiety and pain during first stage labour in nulliparous women: a systematic review and meta-analysis								JOURNAL OF OBSTETRICS AND GYNAECOLOGY				41	1			21	31				10.1080/01443615.2019.1673707					JUL 2020		Review	JAN 2 2021	2021	This systematic review and meta-analysis aimed to critically evaluate and summarise all available evidence derived from randomised clinical trials (RCTs) regarding aromatherapy's effects on labour pain and anxiety relief. Literature search was performed in MEDLINE/PubMed, Cochrane library, Cochrane Central Register of Controlled Trials (CENTRAL) and Scopus since their respective inception to Janu…									8
J	Rodriguez, Leire; Osuna, Carmen; Pijoan, Jose I.; Cobos, Patricia; Centeno, Maria M.; Serna, Rosa; Jimenez, Antonia; Artola, Izaskun; Melchor, Inigo; Martinez-Astorquiza, Txanton; Melchor, Juan C.; Burgos, Jorge				Burgos, Jorge/E-7469-2014	Burgos, Jorge/0000-0002-9923-9403; Melchor Corcostegui, Inigo/0000-0002-4190-3180			Patient opinion of analgesia during external cephalic version at term in singleton pregnancy								JOURNAL OF OBSTETRICS AND GYNAECOLOGY				40	6			767	771				10.1080/01443615.2019.1647522					SEP 2019		Article	AUG 17 2020	2020	To assess the opinion and the level of satisfaction of patients concerning analgesia during external cephalic version (ECV), we present the results of a survey of 120 women undergoing ECV at term during a randomised controlled trial (July 2012 to February 2013) comparing remifentanil and nitrous oxide. Overall, 110 (91.7%) women said they would repeat the procedure and 111 (92.5%) that they would…									2
J	Kashanian, Maryam; Jangjoo, Solmaz; Sheikhansari, Narges; KaramiAbd, Tayyebeh								Evaluating the efficacy of outpatient use of isosorbide mononitrate on cervical ripening in pregnant women with unfavourable cervix								JOURNAL OF OBSTETRICS AND GYNAECOLOGY				41	6			876	880				10.1080/01443615.2020.1816939					NOV 2020		Article	AUG 18 2021	2021	The aim of the present study was to evaluate the efficacy of outpatient administration of nitric oxide donor isosorbide mononitrate for cervical ripening. A randomised clinical trial was performed on term pregnant women with Bishop Score < 6. In the case group, Isosorbide-5-mononitrate capsule and in the control group, placebo was inserted in the posterior vaginal fornix for two consecutive days.…									1
J	Danieli-Gruber, Shir; Greenberg, Gal; Shechter, Shirley; Romano, Asaf; Shmueli, Anat; Barbash-Hazan, Shiri; Bardin, Ron; Krispin, Eyal; Hadar, Eran					Gruber, Shir/0000-0001-6370-808X			Association between progesterone treatment and neonatal outcome in preterm births: a retrospective analysis								JOURNAL OF OBSTETRICS AND GYNAECOLOGY													10.1080/01443615.2022.2109950					AUG 2022		Article; Early Access		2022	This retrospective study was conducted to determine if infants born prematurely despite prophylactic maternal progesterone treatment during pregnancy may still benefit from its adjunct properties and have decreased neonatal complications. 248 women treated with vaginal/intramuscular progesterone during pregnancy and 2519 controls who gave birth to a preterm newborn (24 + 0-36 + 6 gestational week…									0
J	van Wessel, Steffi; Wauters, Lieselot; Weyers, Steven; Hamerlynck, Tjalina								The use of an intrauterine balloon in preventing adhesion recurrence after hysteroscopic adhesiolysis: a feasibility study								JOURNAL OF OBSTETRICS AND GYNAECOLOGY													10.1080/01443615.2022.2158320					DEC 2022		Article; Early Access		2022	We aimed to evaluate the feasibility of a heart-shaped intrauterine balloon as antiadhesion method immediately after hysteroscopic adhesiolysis in terms of surgeon's and patient's experience. This feasibility study was performed at the Ghent University Hospital (Belgium) from 2018 to 2020. A heart-shaped intrauterine balloon was inserted in 10 women immediately after hysteroscopic adhesiolysis an…									0
J	Kashanian, Maryam; Javanmanesh, Forough; Rokhtabnak, Faranak; AmirZargar, Shahla; Sheikhansari, Narges; Abdollahi, Hoda								Dexamethasone versus placebo for prevention of nausea, vomiting and pain after open total abdominal hysterectomy								JOURNAL OF OBSTETRICS AND GYNAECOLOGY				42	4			687	691				10.1080/01443615.2021.1931065					AUG 2021		Article	MAY 19 2022	2022	Post-operative nausea and vomiting (PONV) is a disturbing issue. Dexamethasone has been suggested for the prevention of PONV. The aim of the present study was to evaluate the efficacy of dexamethasone as an anti-emetic and analgesic following total abdominal hysterectomy. The study was performed as a double blind, placebo-controlled randomised clinical trial on 102 women undergoing an open total …									0
J	Osborne, Lisa A.; Whittall, Catherine M.; Emery, Simon; Reed, Phil					Reed, Phil/0000-0002-8157-0747			Cluster randomised control trial of the effect on attendance and outcomes of multi-disciplinary teams involving psychologists during pelvic floor muscle training for pelvic floor dysfunction								JOURNAL OF OBSTETRICS AND GYNAECOLOGY				42	2			310	315				10.1080/01443615.2021.1904222					MAY 2021		Article	FEB 17 2022	2022	Pelvic floor muscle training (PFMT) is effective, acceptable to patients, and cost efficient as a treatment for Pelvic Floor Dysfunction (PFD). However, PFMT outcomes are mediated by patient variables, such as depression, anxiety, motivation, and health values. The current study examined whether multi-disciplinary provision of PFMT involving a psychologist would improve attendance and outcomes (C…									0
J	Keepanasseril, Anish; Shaik, Nafeez; Kubera, N. S.; Adhisivam, B.; Maurya, Dilip K.				Keepanasseril, Anish/GPT-5010-2022; Keepanasseril, Anish/AAH-8819-2020; Bethou, Adhisivam/AAY-6948-2020	Keepanasseril, Anish/0000-0002-4881-0382; Maurya, Dilip Kumar/0000-0003-2775-6978			Comparison of push method' with Patwardhan's method' on maternal and perinatal outcomes in women undergoing caesarean section in second stage								JOURNAL OF OBSTETRICS AND GYNAECOLOGY				39	5			606	611				10.1080/01443615.2018.1537259							Article	JUL 4 2019	2019	A deeply impacted foetal head in a second stage caesarean section is associated with an increased risk of maternal and neonatal complications. For the present study, we compared the maternal and neonatal outcomes during the use of the Push method' and of Patwardhan's method' for a foetal head delivery in a second-stage caesarean section. This was a retrospective observational study involving 298 …									2
J	Fernandez-Prada, Sara; Martin-Camean, Maria; Armijo, Onica; Diez-Sebastian, Jesus; Iniesta, Silvia; Lobo, Sonia; Silva, Patricia; Sanz, Clara; Jose Sanchez, Maria; Hernandez, Alicia								Use of steroid pre-treatments in IVF-ICSI cycles with GnRH antagonist protocol and their impact on gestational outcomes								JOURNAL OF OBSTETRICS AND GYNAECOLOGY				42	3			478	484				10.1080/01443615.2021.1916806					JUN 2021		Article	APR 3 2022	2022	Different steroid pre-treatments have been used to schedule the start of the ovarian stimulation in IVF cycles. Currently, there is controversy about their effects on gestational outcomes. We designed a three-armed randomised controlled trial (RCT). Eighty-six normoresponder patients undergoing IVF treatment with antagonist GnRH protocol were allocated to three different groups. In the group 1, 3…									3
J	Nanayakkara, Pavitra; Xiao, Joyce; Aref-Adib, Mehrnoosh; Ades, Alex								Increasing the adoption of ambulatory hysteroscopy in Australia - cost comparisons and patient satisfaction								JOURNAL OF OBSTETRICS AND GYNAECOLOGY				42	3			509	513				10.1080/01443615.2021.1916814					JUN 2021		Article	APR 3 2022	2022	We present the findings of a prospective cohort study in a single tertiary hospital to review the patient experience and economic benefit of ambulatory hysteroscopy (AH). Data were collected between May 2017 and February 2020. Patient satisfaction was measured with qualitative survey. Hospital level financial data were obtained over two financial years (2017/18 and 2018/19) to identify seasonal v…									1
J	Roque Fernandez, Maria Angeles; Alvarez Lleo, Cristina; Gonzalez Mirasol, Esteban; Resta Serra, Maria; Garcia Garrido, Carmen; Sanchez Toledo, Maria; Amezcua Recover, Antonio				gonzalez-mirasol, esteban/HHC-3106-2022				Progesterone elevation on the day of oocyte retrieval and live birth rate after in vitro fertilisation treatment								JOURNAL OF OBSTETRICS AND GYNAECOLOGY				42	5			1396	1400				10.1080/01443615.2021.1983780					DEC 2021		Article	JUL 4 2022	2022	The objective of this study was to evaluate if progesterone elevation (PE) on the day of oocyte retrieval is associated with IVF outcome. A prospective cohort study of 400 IVF-ICSI cycles, with fresh embryo transfer on day 2-3 was performed. We proposed a serum progesterone (P) level on percentile (p) 90 as a threshold. Pregnancy rates were not affected, however there were more miscarriages (25.7…									2
J	Ghoubara, Ahmed; Gunasekera, Seuvandhi; Rao, Lavanya; Ewies, Ayman					Ghoubara, Ahmed/0000-0002-9330-2344			Re-intervention and patient satisfaction rates following office radiofrequency endometrial ablation: a comparative retrospective study of 408 cases								JOURNAL OF OBSTETRICS AND GYNAECOLOGY				42	5			1358	1364				10.1080/01443615.2021.1965560					OCT 2021		Article	JUL 4 2022	2022	This retrospective study assessed the efficacy and long-term satisfaction of radiofrequency endometrial ablation outside the context of clinical trials in 408 women, and compared the outcome between office-setting (211, 52%) and day-case procedures under general anaesthetics (197, 48%). The Kaplan Meir time-to-event analysis showed that the cumulative number of women undergoing surgical re-interv…									0
J	Kumar, Satyam; Srinivasan, Ananth; Phillips, Andrew; Madhupriya, R.; Pascoe, Jennifer; Nevin, James; Elattar, Ahmed; Balega, Janos; Cummins, Carole; Sundar, Sudha; Kehoe, Sean T.; Singh, Kavita					Sundar, Sudha/0000-0002-5843-3015; Cummins, Carole/0000-0001-5464-1944; Kumar, Satyam/0000-0001-9832-7324			Does sites of recurrence impact survival in secondary cytoreduction surgery for recurrent epithelial ovarian cancer?								JOURNAL OF OBSTETRICS AND GYNAECOLOGY				40	6			849	855				10.1080/01443615.2019.1674264					JAN 2020		Article	AUG 17 2020	2020	Outcomes of secondary cytoreduction surgery (SCS) were evaluated for morbidity, progression free survival (PFS) and overall survival (OS) and factors influencing results were explored. Retrospective analysis of all cases of SCS for epithelial ovarian cancer (EOC) was performed from October 2010 to December 2017. 62 patients were prospectively identified as candidates for SCS and 57 underwent SCS.…									2
J	Kanza Gul, Derya; Solt Kirca, Ayca				şolt kırca, Ayça/AAZ-8861-2020	şolt kırca, Ayça/0000-0001-6733-5348			Effects of acupressure, gum chewing and coffee consumption on the gastrointestinal system after caesarean section under spinal anaesthesia								JOURNAL OF OBSTETRICS AND GYNAECOLOGY				41	4			573	580				10.1080/01443615.2020.1787363					AUG 2020		Article	MAY 19 2021	2021	This study evaluated the efficacy and safety of postoperative acupressure in the recovery of the gastrointestinal system (GIS) after caesarean section. A total of 160 primipara pregnant women delivered by caesarean section under spinal anaesthesia were randomised into four groups: group 1 (those who received acupressure), group 2 (coffee was provided three times a day), group 3 (chewed sugar-free…									3
J	Kadirogullari, Pinar; Seckin, Kerem Doga; Bahat, Pinar Yalcin; Aytufan, Zubeyde				Bahat, Pinar Yalcin/O-9993-2018; seckin, kerem doga/G-8651-2014	Bahat, Pinar Yalcin/0000-0003-2558-1924; seckin, kerem doga/0000-0002-9668-2063; Kadirogullari, Pinar/0000-0002-3268-4940; Aytufan, Zubeyde/0000-0002-4015-865X			The effect of chewing gum on bowel function postoperatively in patients with total laparoscopic hysterectomy: a randomised controlled trial								JOURNAL OF OBSTETRICS AND GYNAECOLOGY				42	5			1192	1197				10.1080/01443615.2021.1941821					AUG 2021		Article	JUL 4 2022	2022	We aimed to investigate the efficacy of chewing gum on bowel movements after minimally invasive gynaecologic surgery, total laparoscopic hysterectomy (TLH). The study was designed as a prospective randomised controlled study. We divided the patients into two groups regarding postoperative chewing gum after elective TLH operation. The demographic status and characteristics of the patients as well …									1
J	Zangeneh, Farideh Zafari; Muhammadnejad, Samad; Naghizadeh, Mohammad Mehdi; Jafarabadi, Mina; Sarmast Shoushtari, Maryam; Masoumi, Masoumeh					Muhammadnejad, Samad/0000-0001-9365-7332; Zangeneh, Farideh/0000-0003-3281-1425			The first report of clonidine in vivo/in vitro effects on infertile women with polycystic ovary syndrome (in vivo/in vitro study)								JOURNAL OF OBSTETRICS AND GYNAECOLOGY				42	5			1331	1339				10.1080/01443615.2021.1963221					OCT 2021		Article	JUL 4 2022	2022	The sympathetic nervous system (SNS) is hyperactive in women with polycystic ovary syndrome (PCOS). This study was designed in two sections: in vivo/in vitro with clonidine as the alpha-2 adrenoceptor (ADR-alpha(2)) agonist for modulating this hyperactivity. Eighty women with PCO participated in this randomised clinical trial (in vivo). A clonidine (0.1 mg) tablet was given twice a day for two mo…									0
J	Ajmi, Ayesha; Das, Sangeeta					Ajmi, Ayesha/0000-0002-1944-4862			Outpatient endometrial ablation: audit of outcomes and patient satisfaction								JOURNAL OF OBSTETRICS AND GYNAECOLOGY				40	8			1145	1147				10.1080/01443615.2019.1700945					FEB 2020		Article	NOV 16 2020	2020	Endometrial ablation in outpatient setting is associated with shorter hospital stay and quicker recovery. The primary outcome of this observational study was initiation and completion of procedure and secondary outcome measures were pain during the procedure and complications. The study was conducted in outpatient women's health clinic of Bolton Foundation NHS Trust UK, between March 2015 and Jul…									0
J	Jalambadani, Zeinab; Heravi, Maryam Delavari; Sistani, Malihe Noori				Heravi, Maryam Delawari/I-5647-2018	jalambadani, zeinab/0000-0003-0803-7679			Folic acid consumption based on the theory of planned behaviour in pregnant women								JOURNAL OF OBSTETRICS AND GYNAECOLOGY				40	1			37	39				10.1080/01443615.2019.1603208					JUL 2019		Article	2020	2020	Folic Acid reduces the risk of neural tube defects. This study was aimed to investigate the consumption of folic acid to prevent deficiency anaemia based on the theory of planned behaviour on pregnant women in Neyshabur, Iran. This study included 180 pregnant women, who were gathered from 12 healthcare centres in the city of Neyshabur, Iran in 2018. Using a questionnaire and blood lab exam (folat…									6
J	Kilic, Gokhan Sami; Demirdag, Erhan; Findik, Mehmet Fatih; Lutfi Tapisiz, Omer; Sak, Muhammet Erdal; Altinboga, Orhan; Sak, Sibel; Unlu, Bekir Serdar; Evsen, Mehmet Siddik; Zeybek, Burak; Borahay, Mostafa; Kuo, Yong-Fang				Sak, Muhammet Erdal/ABF-4505-2020; Sak, Sibel/AAA-3090-2021; Borahay, Mostafa/AAJ-6582-2020; Zeybek, Burak/G-4893-2013; Tapisiz, Omer/AAS-4556-2021; Unlu, Bekir Serdar/L-8908-2013	Borahay, Mostafa/0000-0002-0554-132X; findik, fatih mehmet/0000-0001-9142-6127; Unlu, Bekir Serdar/0000-0002-0468-867X; Tapisiz, Omer/0000-0002-7128-8086; Demirdag, Erhan/0000-0003-4599-3854			Impact of timing on wound dressing removal after caesarean delivery: a multicentre, randomised controlled trial								JOURNAL OF OBSTETRICS AND GYNAECOLOGY				41	3			348	352				10.1080/01443615.2020.1736015					APR 2020		Article	APR 3 2021	2021	We compared wound dressing removal at 24 hours versus 48 hours following low-risk caesarean deliveries. This multicentre, randomised, controlled study included patients 18-44 years of age with low-risk term, singleton pregnancies. The randomisation was done weekly. Scheduled caesarean deliveries without labour were included. For comparison, the Additional treatment, Serous discharge, Erythema, Pu…									1
J	van den Berg, Joyce; Hamel, Charlotte C.; Coppus, Sjors F.; Snijders, Marcus P.; Vandenbussche, Frank P.								Current and future expectations of mifepristone treatment in early pregnancy failure: a survey among Dutch gynaecologists								JOURNAL OF OBSTETRICS AND GYNAECOLOGY				39	7			1006	1011				10.1080/01443615.2019.1602598					JUN 2019		Article	OCT 3 2019	2019	To investigate the current and future addition of mifepristone to misoprostol treatment in case of early pregnancy failure (EPF), a digital questionnaire was distributed to a representative sample of all Dutch hospitals (25/79). In non-teaching centres, the presence of a local protocol was significantly lower compared to academic and teaching hospitals (p=.012). If a local protocol was present, t…									0
J	Ahmed, Farhat-Ul-Ain; Haider, Sonia Ijaz; Ashar, Abid; Muzamil, Attiqa				Haider, Sonia Ijaz/AAP-9642-2020	Haider, Sonia Ijaz/0000-0003-4518-0933			Non-technical skills training to enhance performance of obstetrics and gynaecology residents in the operating room								JOURNAL OF OBSTETRICS AND GYNAECOLOGY				39	8			1123	1129				10.1080/01443615.2019.1587602					JUN 2019		Article	NOV 17 2019	2019	The importance of incorporating non-technical skills in surgical training cannot be understated, however, these remain non-core components of training. The aim of our study was to evaluate the effectiveness of a training course in improving residents' non-technical skills performance in the operating room. Twenty-eight eligible Obstetrics and Gynaecology residents were divided into conventional a…									4
J	Kaya, Cihan; Alay, Ismail; Cengiz, Huseyin; Yildiz, Gunes Ozlem; Baghaki, Hayriye Sema; Yasar, Levent				YILDIZ, GUNES OZLEM/FSI-2288-2022; Kaya, Cihan/AAM-3929-2020; Alay, Ismail/ABB-7376-2020; Kaya, Cihan/F-8883-2013	YILDIZ, GUNES OZLEM/0000-0002-4557-9517; Kaya, Cihan/0000-0003-4175-7694; Alay, Ismail/0000-0003-1859-4794; Kaya, Cihan/0000-0003-4175-7694			Comparison of hysterectomy cases performed via conventional laparoscopy or vaginally assisted natural orifice transluminal endoscopic surgery: a paired sample cross-sectional study								JOURNAL OF OBSTETRICS AND GYNAECOLOGY				41	3			434	438				10.1080/01443615.2020.1741523					JUN 2020		Article	APR 3 2021	2021	Hysterectomy is one of the most frequent gynaecological procedures performed for various uterine pathologies. There are several approaches for conducting hysterectomies, including abdominal, vaginal, laparoscopic and robotic. Recently, natural orifices transluminal endoscopic surgery (NOTES) has emerged as an alternative approach for conducting hysterectomies. In this study, we aimed to compare t…									12
J	Elasy, Amina Nagy; Ibrahem, Mohamed Abdel-Moniem; Elhawy, Lamiaa Lotfy; Hamed, Basem Mohamed					Elasy, Amina/0000-0002-8609-8955			Vaginal misoprostol versus combined intracervical foley's catheter and oxytocin infusion for second trimester pregnancy termination in women with previous caesarean sections: a randomised control trial								JOURNAL OF OBSTETRICS AND GYNAECOLOGY													10.1080/01443615.2022.2118572					SEP 2022		Article; Early Access		2022	Second trimester pregnancy termination has been reported to be associated with 3-5 times higher maternal morbidity and mortality risks more than first trimester termination. Medical methods had been thoroughly assessed and it is considered the anchor of the safe abortion care. Howevere, there is no global agreement regarding the ideal method for induction of the second trimester abortion in a sca…									0
J	Bahadur, Anupama; Khoiwal, Kavita; Bhattacharya, Namrata; Chaturvedi, Jaya; Kumari, Ranjeeta				Bahadur, Anupama/AAX-7428-2020	Bahadur, Anupama/0000-0001-5582-0362; Kumari, Ranjeeta/0000-0002-5242-2198			The effect of intrauterine misoprostol on blood loss during caesarean section								JOURNAL OF OBSTETRICS AND GYNAECOLOGY				39	6			753	756				10.1080/01443615.2019.1581743					APR 2019		Article	AUG 18 2019	2019	Excessive bleeding during and after caesarean section is a major cause of maternal morbidity and mortality, especially in low resource countries. This study evaluates the effect of intrauterine misoprostol with oxytocin in comparison with oxytocin alone on blood loss during caesarean section. A retrospective data analysis of 160 women who underwent lower segment caesarean section was conducted. E…									4
J	Green, Deirdre M.; O'Donoghue, Keelin					O'Donoghue, Keelin/0000-0002-4616-2887			A review of reproductive outcomes of women with two consecutive miscarriages and no living child								JOURNAL OF OBSTETRICS AND GYNAECOLOGY				39	6			816	821				10.1080/01443615.2019.1576600					APR 2019		Review	AUG 18 2019	2019	The definition of recurrent miscarriage ranges from two miscarriages according to the American Society for Reproductive Medicine and the European Society of Human Reproduction and Embryology, to three consecutive pregnancy losses as defined by the Royal College of Obstetricians and Gynaecologists. Recent guidelines emphasise the need for further research on the effect of various recurrent miscarr…									12
J	Alamolhoda, Seideh Hanieh; Asghari, Golaleh; Mirabi, Parvaneh					Mirabi, Parvaneh/0000-0002-8077-3569			Does trans fatty acid affect low birth weight? A randomised controlled trial								JOURNAL OF OBSTETRICS AND GYNAECOLOGY				42	6			2039	2045				10.1080/01443615.2022.2080532					JUN 2022		Article	AUG 18 2022	2022	To evaluate the effect of low trans fatty acids (TFAs) dietary patterns during pregnancy on the risk of low birth weight (LBW). All pregnant women who received prenatal care with gestational age <8 weeks in this study took place in Tehran from December 2014 to August 2016. Women in the intervention group received dietary patterns with TFAs content of < 1%; those in the control group had dietary i…									0
J	Mokaberinejad, Roshanak; Rampisheh, Zahra; Aliasl, Jale; Akhtari, Elham								The comparison of fennel infusion plus dry cupping versus metformin in management of oligomenorrhoea in patients with polycystic ovary syndrome: a randomised clinical trial								JOURNAL OF OBSTETRICS AND GYNAECOLOGY				39	5			652	658				10.1080/01443615.2018.1541232							Article	JUL 4 2019	2019	Oligomenorrhoea treatment with hormone therapy and Metformin is not usually well tolerated and is associated with a broad range of side effects. In Persian medicine, the management of oligomenorrhoea can be done with fennel and dry cupping. A clinical trial was conducted on 61 patients with oligomenorrhoea. The patients randomly received treatment for 6months in two groups: fennel infusion plus d…									6
J	Chu, Dapeng; Fu, Lei; Zhou, Wenhui; Li, Yuan					Chu, Dapeng/0000-0001-7254-948X			Relationship between granulocyte-macrophage colony-stimulating factor, embryo quality, and pregnancy outcomes in women of different ages in fresh transfer cycles: a retrospective study								JOURNAL OF OBSTETRICS AND GYNAECOLOGY				40	5			626	632				10.1080/01443615.2019.1639040					AUG 2019		Article	JUL 3 2020	2020	This study aimed to explore the effects of low-concentration (0.6 ng/mL) granulocyte-macrophage colony-stimulating factor (GM-CSF) supplementation on human embryo quality and pregnancy outcomes in patients with fresh transfer cycles. The data were retrospectively collected from 719 hyperstimulation cycles of 631 patients divided into two groups: GM-CSF supplementation (0.6 ng/mL, n = 399) and con…									7
J	Karuserci, Ozge Komurcu; Sucu, Seyhun								Subcutaneous irrigation with rifampicin vs. povidone-iodine for the prevention of incisional surgical site infections following caesarean section: a prospective, randomised, controlled trial								JOURNAL OF OBSTETRICS AND GYNAECOLOGY				42	5			951	956				10.1080/01443615.2021.1964453					OCT 2021		Article	JUL 4 2022	2022	The aim is to investigate the effect of irrigation of subcutaneous tissue with saline, rifampicin, or povidone-iodine on incisional surgical site infections following caesarean section. Three hundred patients scheduled for caesarean section were randomly assigned into one of three groups of 100 members each, as follows: the subcutaneous tissue was irrigated with saline in group 1 (control); salin…									0
J	Chankhunaphas, Wisit; Charoenkwan, Kittipat				Charoenkwan, Kittipat/ABG-5362-2021	Charoenkwan, Kittipat/0000-0003-1683-6024			Effect of elastic abdominal binder on pain and functional recovery after caesarean delivery: a randomised controlled trial								JOURNAL OF OBSTETRICS AND GYNAECOLOGY				40	4			473	478				10.1080/01443615.2019.1631768					SEP 2019		Article	MAY 18 2020	2020	The Elastic abdominal binder has been widely employed by clinicians for pain relief, wound complications prevention, improved pulmonary function, and stabilisation. However, these proposed benefits have not been properly examined in women following caesarean delivery. We aimed to examine the effects of post-caesarean elastic abdominal binder use on recovery by comparing post-operative pain, mobil…									6
J	Tashan, Sermin Timur; Coskun, Ebru Inci; Nacar, Gulcin; Erci, Behice				timur taşhan, sermin/HJA-6276-2022; Erci, Behice/HJB-0052-2022				The effect of motivational video and nutrition on the non-stress test: a randomised controlled clinical trial								JOURNAL OF OBSTETRICS AND GYNAECOLOGY				42	6			2144	2150				10.1080/01443615.2022.2034765					FEB 2022		Article	AUG 18 2022	2022	This study aimed to determine the effect of motivational video stimulation and nutrition on the non-stress test (NST). The sample of the study consisted of 360 pregnant women in total, including two experimental groups and one control group (120 pregnant women in each group). After the pregnant women in the study were divided into three groups at a 1:1:1 ratio with the computer-assisted random sa…									0
J	Tosun, Sebnem Alanya; Ozkaya, Enis; Aru, Basak; Yanikkaya Demirel, Gulderen; Cogendez, Ebru; Sipahi, Mehmet				Aru, Basak/GNP-3897-2022; Aru, Başak/ABC-3394-2021	Aru, Başak/0000-0002-2987-0523; Alanya Tosun, Sebnem/0000-0002-2044-1044; sipahi, mehmet/0000-0001-8344-9863; Yanikkaya Demirel, Gulderen/0000-0001-5775-491X			Does LH supplementation in poor responders affect granulosa cells apoptosis rate in ART? A prospective randomised controlled trial								JOURNAL OF OBSTETRICS AND GYNAECOLOGY				42	1			133	138				10.1080/01443615.2021.1873921					APR 2021		Article	JAN 2 2022	2022	The aim was to compare granulosa cell's (GCs) apoptosis rate with (group A) or without (group B) luteinising hormone (LH) supplementation in poor ovarian responders (PORs) during controlled ovarian stimulation (COS). After oocyte retrieval, the follicular fluid was analysed by cytoflowmetry. Primary outcomes were GCs apoptosis rate in terms of viability, early apoptosis, late apoptosis and necros…									0
J	Chayachinda, Chenchit; Thamkhantho, Manopchai; Ngamsakulrungroj, Popchai; Leeyaphan, Charussri; Tulyaprawat, Orwan								Effect of intravaginal gentian violet for acute vaginal candidiasis treated with a single dose oral fluconazole: a randomised controlled trial								JOURNAL OF OBSTETRICS AND GYNAECOLOGY				42	6			2190	2196				10.1080/01443615.2022.2035336					MAR 2022		Article	AUG 18 2022	2022	The study aims to evaluate the additive effect of intra-vaginal gentian violet (GV) on a single dose oral 200 mg fluconazole for acute vaginal candidiasis (VC). Women aged >= 18 years who had VC were randomly allocated to receive either fluconazole 200 mg (group 1, FLU, N = 90); or the fluconazole with GV (group 2, FLU + GV, N = 93). Outcome measures were 2-week clinical cure rate, conversion of …									0
J	Han, Young Gi; Lim, Kyung Min; Song, Taejong								Comparison of surgical outcomes between 3-dimensional and 2-dimensional laparoscopy of ovarian cyst (LOOC): a randomised controlled trial								JOURNAL OF OBSTETRICS AND GYNAECOLOGY				42	5			1437	1442				10.1080/01443615.2021.1990231					DEC 2021		Article	JUL 4 2022	2022	The purpose of this study was to compare the surgical outcomes and efficacy of 3-dimensional (3D) versus 2-dimensional (2D) imaging systems for the treatment of ovarian cyst. A total of 46 patients undergoing a laparoscopic ovarian cystectomy were randomly assigned to either the 3D or 2D laparoscopy group. The primary outcome measure was the operative blood loss. The secondary outcome measure was…									0
J	Gupta, Sandhya; Van Der Lugt, Brittany; Vangaveti, Venkat; Kulkarni, Mugdha; Rane, Ajay; Amoa, Apeawusu Bediako				Gupta, Sandhya/GXH-4512-2022	GUPTA, SANDHYA/0000-0003-2007-7884			Evaluation of the ease of use and acceptability of an innovative device - the 'Episiometer', in ensuring an accurate mediolateral episiotomy: a pilot study								JOURNAL OF OBSTETRICS AND GYNAECOLOGY				39	8			1065	1070				10.1080/01443615.2019.1584884							Article	NOV 17 2019	2019	The present study was undertaken at the Port Moresby General Hospital, Papua New Guinea, to evaluate the ease of use and acceptability of a perineal measuring device (Episiometer) for giving a correct length and angle of a mediolateral episiotomy. An Episiometer was placed on the perineum to guide the angle and length immediately before giving an episiotomy. A feedback survey was collected and th…									0
J	Barra, Fabio; Maggiore, Umberto Leone Roberti; Bogani, Giorgio; Ditto, Antonino; Signorelli, Mauro; Martinelli, Fabio; Chiappa, Valentina; Lorusso, Domenica; Raspagliesi, Francesco; Ferrero, Simone				Signorelli, Mauro/AAC-1188-2020; Maggiore, Umberto Leone Roberti/AAC-5822-2019; Raspagliesi, Francesco/K-5473-2018; Ditto, Antonino/H-2219-2017; Martinelli, Fabio/J-4151-2013; Bogani, Giorgio/Y-9376-2019; Barra, Fabio/E-2539-2017; Lorusso, Domenica/K-6523-2016	Signorelli, Mauro/0000-0002-5568-5233; Maggiore, Umberto Leone Roberti/0000-0002-3744-2668; Raspagliesi, Francesco/0000-0001-8953-1657; Ditto, Antonino/0000-0002-5684-8225; Martinelli, Fabio/0000-0002-4863-1747; Barra, Fabio/0000-0003-4117-6603; Lorusso, Domenica/0000-0003-0981-0598; Ferrero, Simone/0000-0003-2225-5568			New prophylactics human papilloma virus (HPV) vaccines against cervical cancer								JOURNAL OF OBSTETRICS AND GYNAECOLOGY				39	1			1	10				10.1080/01443615.2018.1493441							Review	JAN 2 2019	2019	Human papillomavirus (HPV) is causatively associated with cervical cancer (CC), the fourth most common malignant disease of women worldwide. The introduction of first generation prophylactic HPV vaccines in several national vaccination programmes has substantially decreased the global incidence of HPV cervical infections. Despite the success obtained, the two-licenced bivalent and quadrivalent L1…									28
[truncated: 13 more columns]
