# Supplementary material for: Clinical trial registration and CONSORT adherence in obstetrics and gynecology journals: a cross-sectional analysis of Chinese- and English-language publications
Source: PeerJ. 2026 Apr 21;14:e21140. doi: 10.7717/peerj.21140 (PMC13108464; doi:10.7717/peerj.21140)
Supplement: Supplemental Information 1 [file peerj-14-21140-s001.zip › Raw data-updated/RCT-English journals/Original data/48.xls]

## Sheet: savedrecs
Publication Type	Authors	Book Authors	Group Authors	Book Group Authors	Researcher Ids	ORCIDs	Book Editors	Author - Arabic	Article Title	Article Title - SciELO	Article Title - SciELO	Article Title - Chinese	Article Title - Russian	Patent Number	Patent Assignee	Source Title - Arabic	Source Title	Source Title - Korean	Book Series Title	Book Series Subtitle	Volume	Issue	Special Issue	Meeting Abstract	Start Page	End Page	Article Number	Version	Version History	DOI	Book DOI	License Name	License URI	License Description	Early Access Date	Supplement	Document Type	Publication Date	Publication Year	Abstract	Abstract - Foreign	Abstract - English Transliteration	Abstract - Foreign	Abstract - Korean	Conference Title	Conference Date	Conference Sponsor	Conference Location	Times Cited, WoS Core
J	Konopka, Tomasz; Zakrzewska, Aneta				Konopka, Tomasz/S-9535-2018	Konopka, Tomasz/0000-0002-8808-2893; Zakrzewska, Aneta/0000-0003-4933-8785			Periodontitis and risk for preeclampsia - a systematic review								GINEKOLOGIA POLSKA				91	3			158	164				10.5603/GP.2020.0024							Review	2020	2020	Objectives: The aim of the study is to review systematic cohort and randomized trials on the relationship between periodontitis and preeclampsia. Periodontitis is an independent risk factor for preeclampsia (PE), and periodontal treatment could play a significant role in the prevention of this pregnancy complication.Material and methods: A total of 821 items (published until March 2019), thematic…									6
J	Szymanski, Jacek; Jakiel, Grzegorz; Slabuszewska-Jozwiak, Aneta				Szymański, Jacek/AAI-5991-2021	Szymanski, Jacek/0000-0002-1118-7013; Jakiel, Grzegorz/0000-0002-6094-2273			Pelvic venous insufficiency - an often-forgotten cause of chronic pelvic pain								GINEKOLOGIA POLSKA				91	11			704	708				10.5603/GP.a2020.0093							Review	2020	2020	Chronic pelvic pain is a common health problem that afflicts 39% of women at some time in their life. It is a common challenge for gynecologists, internists, surgeons, gastroenterologists, and pain management physicians. Pelvic venous insufficiency (PVI) accounts for 16-31% of cases of chronic pain but it seems to be often overlooked in differential diagnosis. The aim of this article was to summa…									0
J	Karuserci, Ozge Komurcu; Balat, Ozcan								Subcutaneous rifampicin versus povidone-iodine for the prevention of incisional surgical site infections following gynecologic oncology surgery - a prospective, randomized, controlled trial								GINEKOLOGIA POLSKA				91	9			513	518	PMID 33030730			10.5603/GP.a2020.0134							Article	2020	2020	Objectives: Surgical site infection (SSI) following gynecologic oncology surgery is a severe problem for both patient and surgeon in terms of increasing morbidity, length of hospital stay, anxiety, and costs. In this prospective, randomized, controlled study we investigated the effect of subcutaneous rifampicin and povidone-iodine on incisional SSI following gynecologic oncology surgery.Material …									1
J	Koseoglu, Sezen Bozkurt; Toker, Melike Korkmaz; Gokbel, Ismail; Celikkol, Ozgu; Gungorduk, Kemal				Gungorduk, Kemal/A-1163-2018; Toker, Melike/AAF-5969-2020	Gungorduk, Kemal/0000-0002-2325-1756;			Can coffee consumption be used to accelerate the recovery of bowel function after cesarean section? Randomized prospective trial								GINEKOLOGIA POLSKA				91	2			85	90				10.5603/GP.2020.0014							Article	2020	2020	Objectives:To evaluate whether coffee consumption accelerates the recovery of bowel function after cesarean section or not.Material and methods: This study was designed as randomized controlled study. Patients were randomly assigned to one of two groups: Ultimately, Group 1 (n = 51) was the study group and drank three cups of coffee after cesarean, whereas group 2 (n = 52) was not given any treat…									5
J	Ari, Sabahattin Anil; Ceylan Ari, Seyda; Akdemir, Ali								Effectiveness of paracervical block in endometrial sampling procedures for pain control: a randomized controlled clinical trial.								Ginekologia polska													10.5603/GP.a2022.0043							Journal Article	2022-Jul-27	2022	OBJECTIVES: We aimed to evaluate the effect of paracervical block (PCB) on endometrial sampling procedures, to assess the effect on pain of waiting between PCB and intervention, and to compare the effectiveness of PCB with oral non-steroidal anti-inflammatory drugs (NSAID) for decreasing the pain levels associated with endometrial biopsy.MATERIAL AND METHODS: A total of 123 participants were divi…									0
J	Xie, Jinqiu; Zeng, Qingxiang								Application of virtual reality technology combined with moderate perineal protection in natural childbirth.								Ginekologia polska													10.5603/GP.a2022.0134							Journal Article	2022-Nov-30	2022	OBJECTIVES: To explore the application effect of virtual reality (VR) combined with moderate perineal protection on singleton primipara delivery.MATERIAL AND METHODS: The study utilised a two-group design intervention and a randomised clinical trial. A total of 200 singleton primiparas who had a regular prenatal examination in a third-class hospital (between 1 September 2018 and 30 December 2018)…									0
J	Makaruk, Beata; Iciek, Rafal; Zalewski, Andrzej; Galczak-Kondraciuk, Anna; Grantham, Weronika								The effects of a physical exercise program on fetal well-being and intrauterine safety								GINEKOLOGIA POLSKA				92	2			126	131				10.5603/GP.a2020.0144							Article	2021	2021	Objectives: The aim of this study was to evaluate the effects of a supervised physical exercise program on fetal well-being and intrauterine safety. Physical activity is recommended for healthy pregnant women. However, constant evaluation of fetal condition and development is recommended to ensure the safety of the exercise program.Material and methods: Randomized control trial study design. Sixt…									2
J	Krzyzanowski, Jaroslaw; Wozniak, Slawomir; Szkodziak, Piotr; Krzyzanowski, Arkadiusz; Wojciech, Wrona; Paszkowski, Tomasz								Minimally invasive treatment options for uterine fibroids-state-of-the art 2021								GINEKOLOGIA POLSKA				93	3			242	247				10.5603/GP.a2021.0202							Review	2022	2022	Objectives: Uterine leyomyomas are benign, monoclonal tumors that can cause abnormal uterine bleeding, pelvic pain, dyspareunia and/or obstruction of bladder or rectum. Women's growing interest in treatments that avoid surgery and/or preserve the uterus has contributed to the development of minimally invasive methods. Conducting a literature review and assessment of the effectiveness and safety o…									2
J	Seliga-Siwecka, Joanna P.; Puskarz-Gasowska, Joanna; Tolloczko, Justyna				Seliga, Joanna/GRS-8608-2022; Seliga-Siwecka, Joanna/AAW-5161-2020	Seliga-Siwecka, Joanna/0000-0002-4628-0541			The risk of hyperbilirubinemia in term neonates after placental transfusion - a randomized-blinded controlled trial								GINEKOLOGIA POLSKA				91	10			613	619				10.5603/GP.a2020.0096							Article	2020	2020	Objective: We aimed to demonstrate non-inferiority of delayed cord clamping (DCC) and cord milking (CM) in comparison to early cord clamping (ECC) in the incidence of hyperbilirubinemia requiring phototherapy.Material and methods: 467 of maternal-foetal dyads were screened for eligibility. 389 term infants, of breastfeeding, non-smoking mothers were randomized to receive ECC (< 40 s), DCC (1-2 mi…									2
J	Taskomur, Aysun Tekeli; Erten, Ozlem								The use of calcium channel blockers as tocolytics may adversely affect pregnancy outcomes: a randomized clinical trial								GINEKOLOGIA POLSKA				93	10			820	826				10.5603/GP.a2021.0231							Article	2022	2022	Objectives: To investigate the effect of calcium channel blockers in tocolytic therapy on obstetric outcomes.Material and methods: For our study, as a retrospective case control study, data were obtained from hospital records. Dur -ing 2018, there were 65 patients hospitalized with a diagnosis of preterm labor and were treated with calcium channel blockers used as tocolytics (nifedipine, nicardip…									0
J	Wu, Xiaofang; Liu, Lingling; Zhou, Fang								Meta-analysis for the evaluation of perioperative enhanced recovery after gynaecological surgery								GINEKOLOGIA POLSKA				93	11			896	903				10.5603/GPa.2022.0064							Article	2022	2022	Objectives: To systematically evaluate the effectiveness and safety of enhanced recovery after surgery (ERAS) in gynaecological surgery and provide a scientific basis for its clinical promotion and application in the Chinese population.Material and methods: Systematic retrieval from CNKI, Wanfang, VIP database and other Chinese literature databases. Studies on ERAS application with a randomised c…									0
J	Tong, Yu; Sun, Qiang; Shao, Xiaoguang; Han, Feng								A randomized trial in comparison between planned cesarean and vaginal delivery on twin pregnancy								GINEKOLOGIA POLSKA				91	10			600	606				10.5603/GP.a2020.0094							Article	2020	2020	Objective: We explored the planned cesarean to vaginal delivery at the risk of fetal or neonatal death or serious neonatal morbidity in women with twin pregnancies.Material and methods: Three hundred and forty-three pregnant women were divided into planned cesarean delivery (PCD) and vaginal delivery (PVD) groups (208 vs 135). In the planned-cesarean-delivery group, the rate of cesarean delivery …									0
J	Yin, Xuai; Huang, Shihai								Clinical characteristics and treatment of different types of cesarean scar pregnancy								GINEKOLOGIA POLSKA				91	7			406	411				10.5603/GP.2020.0065							Article	2020	2020	Objectives: The purpose of this study was to evaluate the clinical characteristics and compare the treatment efficacy of different types of cesarean scar pregnancy (CSP).Material and methods: We performed a retrospective chart review of 66 women (69 cases) with CSP who received treatment with mifepristone/methotrexate (MTX) plus curettage, uterine artery embolization (UAE) plus curettage, additio…									2
J	Wesolowska, Aleksandra; Pietrzak, Bronislawa; Kociszewska-Najman, Bozena; Wielgos, Miroslaw; Czajkowski, Krzysztof; Wietrak, Ewa; Karzel, Katarzyna; Borszewska-Kornacka, Maria K.					Wielgos, Miroslaw/0000-0003-2581-3668			Barley malt-based composition as a galactagogue - a randomized, controlled trial in preterm mothers								GINEKOLOGIA POLSKA				92	2			118	125				10.5603/GP.a2020.0107							Article	2021	2021	Objectives: Delayed or insufficient breast milk production, as well as low milk supply, is still a challenging problem to overcome, particularly in the case of preterm delivery. Herbal galactagogues might be a good way to increase milk supply, however, there is a lack of clinical studies confirming their efficacy and safety.The aim of this study was to verify the safety and effectiveness as a gal…									0
J	Yalcin, Yakup; Yalcin, Serenat Eris				Yalcin, Yakup/AAH-9761-2021				Perioperative outcomes of bipolar energy instruments in total laparoscopic hysterectomy								GINEKOLOGIA POLSKA				90	11			640	644				10.5603/GP.2019.0112							Article	2019	2019	Objectives: To compare conventional and advanced bipolar energy instruments in terms of perioperative outcomes in patients who underwent total laparoscopic hysterectomy (TLH).Material and methods: The data of 101 patients who underwent TLH between June 2017 and December 2018 for benign gynecological disorders were analyzed retrospectively. Conventional bipolar forceps (Robi forceps) were used in …									0
J	Sliwa, Jakub; Kryza-Ottou, Anna; Rosner-Tenerowicz, Anna; Kaczorowski, Maciej; Zimmer, Mariusz; Domagala, Zygmunt				Zimmer, Mariusz/ABC-8320-2021; Kaczorowski, Maciej/ABA-3358-2021; DOMAGALA, ZYGMUNT/GZB-0013-2022; Rosner-Tenerowicz, Anna/AAW-7654-2020	Zimmer, Mariusz/0000-0002-4067-2675; Kaczorowski, Maciej/0000-0002-7787-9952; Rosner-Tenerowicz, Anna/0000-0001-9275-7745; Sliwa, Jakub/0000-0001-5343-0707; Domagala, Zygmunt/0000-0002-2317-1932			Comparison of the diagnostic value of histopathological examinations of miscarriage products after pharmacological induction of miscarriage and curettage								GINEKOLOGIA POLSKA				90	6			331	335	PMID 31276185			10.5603/GP.2019.0061							Article	2019	2019	Objectives: For early miscarriage (pregnancy loss <= 12 weeks of gestation), two types of therapeutic treatment are offered (pharmacotherapy and curettage of the uterine cavity) depending on the presence and severity of clinical symptoms as well as patient choice. Our study aimed to assess the diagnostic value of the results of histopathological examinations of miscarriage products in relation to…									1
[truncated: 13 more columns]
