# Supplementary material for: Clinical trial registration and CONSORT adherence in obstetrics and gynecology journals: a cross-sectional analysis of Chinese- and English-language publications
Source: PeerJ. 2026 Apr 21;14:e21140. doi: 10.7717/peerj.21140 (PMC13108464; doi:10.7717/peerj.21140)
Supplement: Supplemental Information 1 [file peerj-14-21140-s001.zip › Raw data-updated/RCT-English journals/Original data/49.xls]

## Sheet: savedrecs
Publication Type	Authors	Book Authors	Group Authors	Book Group Authors	Researcher Ids	ORCIDs	Book Editors	Author - Arabic	Article Title	Article Title - SciELO	Article Title - SciELO	Article Title - Chinese	Article Title - Russian	Patent Number	Patent Assignee	Source Title - Arabic	Source Title	Source Title - Korean	Book Series Title	Book Series Subtitle	Volume	Issue	Special Issue	Meeting Abstract	Start Page	End Page	Article Number	Version	Version History	DOI	Book DOI	License Name	License URI	License Description	Early Access Date	Supplement	Document Type	Publication Date	Publication Year	Abstract	Abstract - Foreign	Abstract - English Transliteration	Abstract - Foreign	Abstract - Korean	Conference Title	Conference Date	Conference Sponsor	Conference Location	Times Cited, WoS Core
J	Davis, Michelle; Barletta, Kathryn; Ford, Alexcis; Nitecki, Roni; Elias, Kevin M.; Berkowitz, Ross; Feltmate, Colleen								The impact of post-operative voiding trial on length of stay following laparoscopic hysterectomy: a prospective, randomized control trial								EUROPEAN JOURNAL OF GYNAECOLOGICAL ONCOLOGY				42	1			110	117				10.31083/j.ejgo.2021.01.2293							Article	FEB 15 2021	2021	Objective: Same day discharge (SDD) is feasible following laparoscopic hysterectomy (TLH) in gynecologic oncology patients resulting in low complication and re-admission rates. Following vaginal surgery, backfill or active voiding trials have been shown to reduce hospital discharge with a catheter. The aim of this study is to determine if performing an active backfill voiding trial (AVT) vs. pass…									1
J	Kasamatsu, Takahiro; Arimoto, Takahide								Phase III clinical trials of radical hysterectomy with minimal parametrectomy for patients with early-stage cervical cancer: a review								EUROPEAN JOURNAL OF GYNAECOLOGICAL ONCOLOGY				43	4			12	18				10.22514/ejgo.2022.026							Review	AUG 15 2022	2022	The standard surgery for patients with International Federation Gynecology and Obstetrics (FIGO) stage IB-II cervical cancer is a Piver-Rutledge-Smith class III radical hysterectomy with pelvic lymphadenectomy involving a wide resection of parametrial and paravaginal tissue to control parametrial involvement. However, adverse events can occur such as severe long-term neurogenic bladder due to par…									0
J	Ghirardi, Valentina; Trozzi, Rita; Giudice, Elena; Scambia, Giovanni; Fagotti, Anna				Giudice, Elena/GOK-0394-2022	Giudice, Elena/0000-0002-8763-6815			Hyperthermic Intraperitoneal Chemotherapy (HIPEC) in the Management of Advanced Ovarian Cancer. A Literature Review								EUROPEAN JOURNAL OF GYNAECOLOGICAL ONCOLOGY				43	2			335	340				10.31083/j.ejgo4302039							Review	APR 15 2022	2022	The rationale behind the use of hyperthermic intraperitoneal chemotherapy (HIPEC) after cytoreductive surgery is the association between pharmacological activity of chemotherapy delivered to the peritoneal cavity with the enhanced cytotoxic effect of hyperthermia. Data on the efficacy of HIPEC in the primary debulking surgery (PDS) setting arc still controversial and limited by the small sample s…									0
J	Li, Zhen-Yu; Dong, Ying-Li; Wang, Su-Hong; Feng, Yun; Cao, Xiao-Zhong; Zhang, Zhen								Systematic review and meta-analysis of the use of quilting to prevent seroma formation after mastectomy								EUROPEAN JOURNAL OF GYNAECOLOGICAL ONCOLOGY				42	6			1303	1309				10.31083/j.ejgo4206188							Review	DEC 15 2021	2021	Objective: Mastectomy is still a rational option for many women with breast cancer. However, the extensive dissection will lead to a large dead space beneath the flap that hampers the adherence to the tissue bed, which increase the seroma rate. Including flap quilting, several surgical techniques have been used to obliterate the dead space. However, there are conflicting results in the effectiven…									0
J	Psomiadou, Victoria; Fotiou, Alexandros; Prodromidou, Anastasia; Iavazzo, Christos								Pressurized intraperitoneal aerosol chemotherapy (PIPAC) in treatment of advanced ovarian cancer. A review of the literature								EUROPEAN JOURNAL OF GYNAECOLOGICAL ONCOLOGY				43	1			73	77	4			10.31083/j.ejgo4301004							Review	FEB 15 2022	2022	Objective: The majority of advanced ovarian cancer (OC) patients do not fully respond to systemic chemotherapy, thus complete cytoreduction can not be achieved in such cases. Pressurized intraperitoneal aerosol chemotherapy (PIPAC) has been suggested as an alternative approach for these women. Our study aimed to review the literature regarding the application of pressurized intraperitoneal aeroso…									0
J	Xiong, Ai -Wei; Miao, Ting; Wu, Kai-Hua; Zhao, Shu-Li; Yu, Min -Min								Gym-based aerobic exercise with bicycle ergometer contributes to the regression of human papilloma virus infection: a single-center, single-blind and randomized controlled trial								EUROPEAN JOURNAL OF GYNAECOLOGICAL ONCOLOGY				43	5			47	54				10.22514/ejgo.2022.042							Article	OCT 15 2022	2022	The regression of human papilloma virus is multifactorial and could be possibly targeted by using life-mode form of intervention. The purpose of this trial is to clarify the effect of aerobic exercise on the regression in outpatients firstly diagnosed with human papilloma virus(HPV) infection. Patients were randomly allocated into exercise group (Arm A) and control group (Arm B). Patients in Arm …									0
J	Wang, Yan; Cai, Yan; Wang, Qiming								Efficacy and safety of olaparib in the treatment of platinum-sensitive recurrent ovarian cancer: a systematic review and meta-analysis								EUROPEAN JOURNAL OF GYNAECOLOGICAL ONCOLOGY				43	3			46	52				10.22514/ejgo.2022.010							Review	JUN 14 2022	2022	Background: Olaparib, an orally active inhibitor, has undergone comprehensive clinical evaluation as either single or combination therapy in several solid tumors. To explore the efficacy and safety of Olaparib versus placebo in the treatment of platinumsensitive recurrent ovarian cancer, we conducted a systematic review and meta-analysis. Methods: We systemically searched through April 30, 2021 P…									0
J	Lim, Peter C.								A review of robotic surgery in the management of recurrent ovarian carcinoma: indication and techniques								EUROPEAN JOURNAL OF GYNAECOLOGICAL ONCOLOGY				43	4			1	11				10.22514/ejgo.2022.030							Review	AUG 15 2022	2022	Background: Treatment of recurrent ovarian cancer may consist of salvage chemotherapy or secondary cytoreductive surgery. Retrospective studies suggest that radical secondary cytoreduction resulting in no macroscopic disease (R0) after completion of surgery benefits patients and prolongs survival. The role of robotic-assisted secondary cytoreductive surgery (RASCS) is in its infancy. The aim of t…									0
J	Sahin, H.; Ayhan, S.; Sari, M. E.; Tohma, V. A.; Yaman, S.; Yalcin, I; Candar, T.; Gungor, T.				Yalcin, Ibrahim/AAD-8494-2019				Serum ischemia modified albumin and endometrial cancer: a prospective case-control study								EUROPEAN JOURNAL OF GYNAECOLOGICAL ONCOLOGY				40	3			384	388				10.12892/ejgo4622.2019							Article	2019	2019	Objective: To investigate the importance of ischemia modified albumin (IMA) in the diagnosis and evaluation of endometrial carcinoma. Material and Methods: Serum IMA levels of patients with and without endometrial cancer were measured by the calorimetric assay technique and their absorbance units were compared. Results: A total of 128 women were included in the study; 64 of these women were endom…									1
J	Kan, Qing-Hui; Wang, Ying-Lin; Xu, Mei-Ling; Tong, Fu-Yun; Shi, Yong-Sheng								Network meta-analysis of targeted drugs in combination with chemotherapy for advanced/metastatic triple-negative breast cancer treatment								EUROPEAN JOURNAL OF GYNAECOLOGICAL ONCOLOGY				41	6			897	905				10.31083/j.ejgo.2020.06.2123							Review	DEC 15 2020	2020	Purpose: This study investigates the therapeutic efficacy of various targeted drugs in combination with chemotherapy on advanced/metastatic triple-negative breast cancer (TNBC) by a network meta-analysis. Methods: Literatures from PubMed, Web of Science, Embase, and CNKI databases were searched to retrieve the relevant published data, and many randomized controlled trials (RCTs) on TNBC were sele…									2
J	Song, Taejong; Kim, Kye Hyun; Lee, Kyo Won								Efficacy of a kaolin-impregnated gauze in the prevention of postoperative bleeding after cervical conization								EUROPEAN JOURNAL OF GYNAECOLOGICAL ONCOLOGY				42	6			1153	1158				10.31083/j.ejgo4206168							Article	DEC 15 2021	2021	Objective: To evaluate the efficacy of a kaolin-impregnated gauze in preventing postoperative bleeding after a loop electrosurgical excision procedure (LEEP). Methods: The medical records of 1322 women who underwent a LEEP at a university hospital were retrospectively reviewed, of which 1006 patients who fulfilled the inclusion criteria were included in the final analysis. During the study period…									1
J	Xu, Chunju; Li, Xia								Research Trends in the Early Diagnosis of Ovarian Cancer during 2001-2020: A Bibliometric Analysis								EUROPEAN JOURNAL OF GYNAECOLOGICAL ONCOLOGY				43	2			321	334				10.31083/j.ejgo4302038							Review	APR 15 2022	2022	Background: Ovarian cancer (OC) is the most fatal gynecologic malignancy tumor, and early diagnosis is difficult. There are few bibliometric studies on the early diagnosis of OC. This study aims to visualize the research trends on early diagnosis of OC through a bibliometric analysis. Methods: Publications on early diagnosis of OC from the Web of Science Core Collection (WoSCC) were downloaded. W…									0
J	Pakiz, M.; Lukman, L.; Kozar, N.								Patients' and physicians' expectations differ significantly during the follow-up period after completion of primary treatment of gynecological or breast cancer								EUROPEAN JOURNAL OF GYNAECOLOGICAL ONCOLOGY				40	5			781	786				10.12892/ejgo4680.2019							Article	2019	2019	Introduction: With increasing incidence, earlier detection, and better treatment of malignant diseases, the number of people with cancer is increasing. After the completion of primary treatment, patients enter the follow-up period. While numerous studies have been published regarding the influence of follow-up on survival, there is a lack of data regarding comparison of patients' and physicians' …									3
J	Rossi, A.; Garber, C. E.; Ortiz, M.; Shankar, V; Kuo, D. Y.; Nevadunsky, N. S.				Garber, Carol/ABD-4375-2021	Garber, Carol/0000-0002-1268-576X			Sustained effects of theory-based physical activity intervention for socioeconomically diverse obese endometrial cancer survivors: A Longitudinal analysis								EUROPEAN JOURNAL OF GYNAECOLOGICAL ONCOLOGY				41	3			343	351				10.31083/j.ejgo.2020.03.5163							Article	JUN 15 2020	2020	Purpose of Investigation: Assess the sustained effects of a 12-week physical activity intervention on physical activity, physical function, waist circumference, and quality of life among urban, socioculturally diverse endometrial cancer survivors. Materials and Methods: Twenty-three obese women with a history of endometrial cancer within the previous five years with no evidence of cancer recurren…									0
J	Anfinan, N. M.; Al Khatieb, M. T.; Sait, H. K.; Sait, M. K.; Baghlaf, O. A.; Mousa, A. A.; Sait, K. H.				sait, khalid h/D-7568-2011; Anfinan, Nisreen/AAI-1476-2019; Mousa, Ahmed Anas/HDM-7149-2022	Mousa, Ahmed Anas/0000-0001-6466-6897			Eight days versus weekly intramuscular methotrexate for the treatment of low-risk gestational trophoblastic neoplasia								EUROPEAN JOURNAL OF GYNAECOLOGICAL ONCOLOGY				41	2			227	232				10.31083/j.ejgo.2020.02.5090							Article	APR 15 2020	2020	Objectives: To compare the efficacy of weekly and eight-day methotrexate (MTX) regimens for the treatment of low-risk gestational trophoblastic neoplasia (GTN). Toxicity profiles, patient satisfaction, and treatment duration were also considered for future implications. Materials and Methods: This randomized controlled trial included all patients diagnosed with low-risk gestational trophoblastic …									0
J	Taskiran, Cagatay; Giray, Burak; Vatansever, Dogan; Bilge, Orhan								Management of nodal disease in advanced-stage ovarian cancer: porta hepatis, celiac, pelvic and paraaortic lymphadenectomy								EUROPEAN JOURNAL OF GYNAECOLOGICAL ONCOLOGY				43	3			36	45				10.22514/ejgo.2022.009							Review	JUN 14 2022	2022	Maximal cytoreduction is considered the most important prognostic factor for ovarian cancer survival. Most ovarian cancer patients are diagnosed at an advanced stage, and more than half of them have upper abdominal involvement. Upper abdominal regions alongside the pelvis should be evaluated systematically as a routine procedure during cytoreductive surgery. Therefore, aggressive procedures are a…									0
J	Noh, Joseph J.; Kim, Tae-Joong								The current evidence for the use of minimally-invasive surgery in endometrial cancer								EUROPEAN JOURNAL OF GYNAECOLOGICAL ONCOLOGY				42	1			18	25				10.31083/j.ejgo.2021.01.2297							Review	FEB 15 2021	2021	The aim of the present study is to review the current available data regarding the use of minimally-invasive surgery in endometrial cancer patients and investigate the feasibility and safety of it for cancer control. We also reviewed the current understanding of sentinel lymph node mapping and the use of robotic surgery in endometrial cancer. Studies have consistently demonstrated better short-te…									0
[truncated: 13 more columns]
