# Supplementary material for: Clinical trial registration and CONSORT adherence in obstetrics and gynecology journals: a cross-sectional analysis of Chinese- and English-language publications
Source: PeerJ. 2026 Apr 21;14:e21140. doi: 10.7717/peerj.21140 (PMC13108464; doi:10.7717/peerj.21140)
Supplement: Supplemental Information 1 [file peerj-14-21140-s001.zip › Raw data-updated/RCT-English journals/Original data/5.xls]

## Sheet: savedrecs
Publication Type	Authors	Book Authors	Group Authors	Book Group Authors	Researcher Ids	ORCIDs	Book Editors	Author - Arabic	Article Title	Article Title - SciELO	Article Title - SciELO	Article Title - Chinese	Article Title - Russian	Patent Number	Patent Assignee	Source Title - Arabic	Source Title	Source Title - Korean	Book Series Title	Book Series Subtitle	Volume	Issue	Special Issue	Meeting Abstract	Start Page	End Page	Article Number	Version	Version History	DOI	Book DOI	License Name	License URI	License Description	Early Access Date	Supplement	Document Type	Publication Date	Publication Year	Abstract	Abstract - Foreign	Abstract - English Transliteration	Abstract - Foreign	Abstract - Korean	Conference Title	Conference Date	Conference Sponsor	Conference Location	Times Cited, WoS Core
J	Palomba, Stefano					Palomba, Stefano/0000-0003-2767-8295			Large randomized controlled trials in reproductive medicine: another battle won by biases and confounders?								HUMAN REPRODUCTION				37	5			1097	1097	deac055			10.1093/humrep/deac055					MAR 2022		Letter	MAY 3 2022	2022										0
J	Devroe, J.; Peeraer, K.; De Loecker, P.; Dias, L.; Vriens, J.; Dancet, E.								The impact of sharing personalized IVF-prognoses: a randomized controlled trial								HUMAN REPRODUCTION				37			O-089												1	Meeting Abstract	JUL 2022	2022										0
J	Grens, H.; Bruin, J. P.; Huppelschoten, A.; Kremer, J.								Online fertility workup with video consultation for infertile patients; a randomized controlled trial								HUMAN REPRODUCTION				37			O-202	I117	I118										1	Meeting Abstract	JUL 2022	2022										0
J	Gedela, D. R.; Mantravadi, K.; Sundari, S.								A randomized control trial on the effect of intrauterine HCG flushing on reproductive outcomes								HUMAN REPRODUCTION				37			O-023												1	Meeting Abstract	JUL 2022	2022						38th Hybrid Annual Meeting of the European-Society-of-Human-Reproduction-and-Embryology (ESHRE)38th Hybrid Annual Meeting of the European-Society-of-Human-Reproduction-and-Embryology (ESHRE)	JUL 03-06, 2022JUL 03-06, 2022	European Soc Human Reprod & EmbryolEuropean Soc Human Reprod & Embryol	Milan, ITALYMilan, ITALY	0
J	Ubaldi, Filippo Maria; Cimadomo, Danilo; Vaiarelli, Alberto; Rienzi, Laura								Is a randomized controlled design sufficient for a trial to be valuable?								HUMAN REPRODUCTION				36	8			2416	2417				10.1093/humrep/deab114					MAY 2021		Letter	AUG 2021	2021										0
J	Gambhir, I.; Gedela, D. R.; Mantravadi, K. C.								Progesterone Primed Ovarian Stimulation (PPOS) Vs Clomiphene Primed Ovarian Stimulation (CPOS) in high responder (HR) patients undergoing controlled ovarian stimulation - A Randomized Control Trial								HUMAN REPRODUCTION				37			O-131												1	Meeting Abstract	JUL 2022	2022										0
J	Bai, Y.								Transparency and Trustworthiness in Randomised Controlled Trials in In Vitro Fertilisation: An Analysis of Published Literature								HUMAN REPRODUCTION				37			P-730	I533	I533										1	Meeting Abstract	JUL 2022	2022										0
J	Yang, L.; Luo, K.; Lu, G.; Lin, G.; Gong, F.								Comparison of hCG triggering versus hCG in combination with a GnRH agonist: a prospective randomized controlled trial								HUMAN REPRODUCTION				37			P-676	I507	I507										1	Meeting Abstract	JUL 2022	2022						38th Hybrid Annual Meeting of the European-Society-of-Human-Reproduction-and-Embryology (ESHRE)38th Hybrid Annual Meeting of the European-Society-of-Human-Reproduction-and-Embryology (ESHRE)	JUL 03-06, 2022JUL 03-06, 2022	European Soc Human Reprod & EmbryolEuropean Soc Human Reprod & Embryol	Milan, ITALYMilan, ITALY	0
J	Fang, F. Y.; Bai, Y.; Kemper, J. M.; Mol, B. W.								The quality and utility of randomised controlled trials in in vitro fertilisation: an analysis of the published literature								HUMAN REPRODUCTION				37			P-782	I555	I556										1	Meeting Abstract	JUL 2022	2022										0
J	Papaikonomou, K.; Kallner, Helena Kopp; Soderdahl, Fabian; Gemzell-Danielsson, K.				Kallner, Helena Kopp/AAD-4423-2020	Kallner, Helena Kopp/0000-0001-7184-9165; Papaikonomou, Kiriaki/0000-0002-0862-6265			Mifepristone treatment prior to insertion of a levonorgestrel releasing intrauterine system for improved bleeding control - a randomized controlled trial (vol 33, pg 2002, 2018)								HUMAN REPRODUCTION				34	7			1386	1387				10.1093/humrep/dez092							Correction	JUL 2019	2019										0
J	Vuong, L. N.; Nguyen, M. H. N.; Nguyen, N. A.; Ly, T. T.; Tran, V. T. T.; Nguyen, N. T.; Hoang, H. L. T.; Pham, T. D.; Smitz, J.; Mol, B. W.; Norman, R. J.; Ho, T. M.								Long-term development of children born from CAPA-IVM and IVF: follow-up of a randomized controlled trial								HUMAN REPRODUCTION				37			O-269	I158	I159										1	Meeting Abstract	JUL 2022	2022										0
J	Gala, A.; Ferrieres-Hoa, A.; Barry, F.; Brouillet, S.; Vintejoux, E.; Gaspari, L.; Anahory, T.; Hamamah, S.								Does artificial shrinkage prior to fresh blastocyst transfer improve ongoing pregnancy rate? A prospective double blind randomized controlled trial								HUMAN REPRODUCTION				37			P-219	I294	I295										1	Meeting Abstract	JUL 2022	2022						38th Hybrid Annual Meeting of the European-Society-of-Human-Reproduction-and-Embryology (ESHRE)38th Hybrid Annual Meeting of the European-Society-of-Human-Reproduction-and-Embryology (ESHRE)	JUL 03-06, 2022JUL 03-06, 2022	European Soc Human Reprod & EmbryolEuropean Soc Human Reprod & Embryol	Milan, ITALYMilan, ITALY	0
J	Donnez, J.; Taylor, H.; Gemzell-Danielsson, K.; Catherino, W.; Bestel, E.; Gotteland, J. P.; Humberstone, A.; Moore, L.; Garner, E.								LINZAGOLIX FOR ENDOMETRIOSIS-ASSOCIATED PAIN: SAFETY RESULTS FROM EDELWEISS 3, A PHASE 3, RANDOMIZED, DOUBLE-BLIND, PLACEBO-CONTROLLED TRIAL								HUMAN REPRODUCTION				37			O-306	I111	I111										1	Meeting Abstract	JUL 2022	2022										0
J	Rowbottom, B.; Galhardo, A.; Donavan, E.; Gameiro, S.								A feasibility randomised controlled trial of MyJourney: a self-guided online intervention to promote psychosocial adjustment to unmet parenthood goals								HUMAN REPRODUCTION				37			P-495	I118	I119										1	Meeting Abstract	JUL 2022	2022										0
J	Roman, Horace; Tuech, Jean-Jacques; Huet, Emmanuel; Bridoux, Valerie; Khalil, Haitham; Hennetier, Clotilde; Bubenheim, Michael; Brinduse, Lacramioara Aurelia				Brinduse, Lacramioara/E-4300-2016	Brinduse, Lacramioara/0000-0002-2337-2582			Excision versus colorectal resection in deep endometriosis infiltrating the rectum: 5-year follow-up of patients enrolled in a randomized controlled trial (vol 34, pg 2362, 2019)								HUMAN REPRODUCTION				35	3			736	736				10.1093/humrep/deaa019							Correction	MAR 2020	2020										1
J	Jepsen, I. Engberg								Does a vaginal lactobacilli probiotic treatment improve an unfavourable vaginal microbiome before fertility treatment? A randomised, double-blinded, placebo-controlled trial								HUMAN REPRODUCTION				37			O-024												1	Meeting Abstract	JUL 2022	2022						38th Hybrid Annual Meeting of the European-Society-of-Human-Reproduction-and-Embryology (ESHRE)38th Hybrid Annual Meeting of the European-Society-of-Human-Reproduction-and-Embryology (ESHRE)	JUL 03-06, 2022JUL 03-06, 2022	European Soc Human Reprod & EmbryolEuropean Soc Human Reprod & Embryol	Milan, ITALYMilan, ITALY	0
J	Bahadur, A.; Modalavalasa, S. S.; Mundhra, R.; Singh, R.; Chawla, L.; Chaturvedi, J.								Combination of letrozole and clomiphene citrate versus letrozole alone for ovulation induction in women with polycystic ovary syndrome - a randomized controlled trial								HUMAN REPRODUCTION				37			P-688	I513	I513										1	Meeting Abstract	JUL 2022	2022										0
J	Poulsen, L. L. C.; Warzecha, A. K.; Bulow, N. S.; Bungum, L.; Macklon, N. S.; Andersen, C. Yding; Skouby, S. O.								Letrozole co-treatment during ovarian stimulation in antagonist cycles augments follicle growth and exerts pronounced effects on endocrinology: a randomized controlled trial								HUMAN REPRODUCTION				37			O-128												1	Meeting Abstract	JUL 2022	2022										0
J	Andersen, E.; Juhl, C. R.; Kjoller, E. T.; Lundgren, J. R.; Janus, C.; Saupstad, M.; Ingerslev, L. R.; Jensen, S. B. K.; Holst, J. J.; Stallknecht, B. M.; Madsbad, S.; Torekov, S. S.; Barres, R.								Sperm count is increased by diet-induced weight loss and maintained by exercise or GLP-1 analogue treatment: a randomised controlled trial								HUMAN REPRODUCTION				37			O-018												1	Meeting Abstract	JUL 2022	2022										0
J	Bulow, N. Soderhamn; Warzecha, A. K.; Nielsen, M. Villads; Andersen, C. Yding; Holt, M. Dreyer; Petersen, M. Ronn; Sopa, N.; Zedeler, A.; Englund, A. L.; Pinborg, A.; Macklon, N. S.; Grondahl, M. L.; Skouby, S. O.								Impact of letrozole cO-treatment during ovarian stimulation on the oocyte yield, embryo development, and live birth rate - a randomised controlled trial (RIOT)								HUMAN REPRODUCTION				37			O-126												1	Meeting Abstract	JUL 2022	2022										0
J	Cordova Oriz, I.; Toribio, M.; Khols, G.; Iglesias, C.; Chico-Sordo, L.; Polonio, A. M.; Medrano, M.; Diaz-Gomez, M.; Molinero-Ballesteros, A.; Meseguer, M.; Garcia-Velasco, J. A.; Varela, E.								A prospective, randomized, placebo-controlled pilot trial investigating telomere length dynamics and ovarian function in patients with diminished ovarian reserve (DOR) after danazol treatment								HUMAN REPRODUCTION				37			P-629	I483	I484										1	Meeting Abstract	JUL 2022	2022						38th Hybrid Annual Meeting of the European-Society-of-Human-Reproduction-and-Embryology (ESHRE)38th Hybrid Annual Meeting of the European-Society-of-Human-Reproduction-and-Embryology (ESHRE)	JUL 03-06, 2022JUL 03-06, 2022	European Soc Human Reprod & EmbryolEuropean Soc Human Reprod & Embryol	Milan, ITALYMilan, ITALY	0
J	Kamphuis, D.; Van Eekelen, R.; Van Welie, N.; Dreyer, K.; Van Rijswijk, J.; Van Hooff, M. H. A.; De Bruin, J. P.; Verhoeve, H. R.; Mol, F.; Lambalk, C. B.; Stoker, J. S.; Van Wely, M.; Bossuyt, P. M. M.; Mol, B. W. J.; Mijatovic, V.								Tubal testing with Hysterosalpingo-foam sonography (HyFoSy) versus hysterosalpingography (HSG) during the fertility work-up: a cost-effectiveness analysis alongside a randomised controlled trial								HUMAN REPRODUCTION				37			O-188	I181	I182										1	Meeting Abstract	JUL 2022	2022										0
J	Svenstrup, L.								A randomized controlled trial exploring the effect of different timings of luteal hCG support on luteal phase serum progesterone levels in GnRHa triggered IVF cycles								HUMAN REPRODUCTION				37			O-242	I143	I144										1	Meeting Abstract	JUL 2022	2022										0
J	Wilkinson, J.; Showell, M.; Taxiarchi, V. P.; Lensen, S.					Lensen, Sarah/0000-0002-1694-1142; Showell, Marian/0000-0002-1227-4303			Are we leaving money on the table in infertility RCTs? Trialists should statistically adjust for prespecified, prognostic covariates to increase power								HUMAN REPRODUCTION				37	5			895	901				10.1093/humrep/deac030					FEB 2022		Editorial Material	MAY 3 2022	2022	Infertility randomized controlled trials (RCTs) are often too small to detect realistic treatment effects. Large observational studies have been proposed as a solution. However, this strategy threatens to weaken the evidence base further, because non-random assignment to treatments makes it impossible to distinguish effects of treatment from confounding factors. Alternative solutions are required…									0
J	Kashyap, A.; Singh, N.; Malhotra, N.; Mahey, R.; Perumal, V.; Vatsa, R.; Patel, G.; Saini, M.								Comparison of effect of two different trigger regimens; single (hCG) versus dual (hCG 1 Leuprolide) on outcome of fresh IVF cycles: A randomized controlled trial								HUMAN REPRODUCTION				37			O-292	I175	I175										1	Meeting Abstract	JUL 2022	2022										0
J	Kieslinger, D. C.; Vergouw, C. G.; Ramos, L.; Arends, B.; Curfs, M. H. J. M.; Slappendel, E.; Kostelijk, E. H.; Pieters, M. H. E. C.; Consten, D.; Verhoeven, M. O.; Besselink, D. E.; Broekmans, F.; Cohlen, B. J.; Smeenk, J. M. J.; Mastenbroek, S.; De Koning, C. H.; Van Kasteren, Y. M.; Moll, E.; Van Disseldorp, J.; Brinkhuis, E. A.; Kuijper, E. A. M.; Van Baal, W. M.; Van Weering, H. G. I.; Van d…								The SelecTIMO study - clinical outcomes of uninterrupted embryo culture with or without time-lapse based embryo selection versus interrupted standard culture: a randomized controlled trial								HUMAN REPRODUCTION				37			O-003												1	Meeting Abstract	JUL 2022	2022										0
J	Sbracia, M.; Scarpellini, F.								A randomised controlled trial on Recurrent Implantation Failure treatment in a study model performed on women who failed egg donation cycles using GM-CSF (MOLGRAMOSTIM)								HUMAN REPRODUCTION				37			O-022												1	Meeting Abstract	JUL 2022	2022										0
J	Mengels, A.; Peeraer, K.; Spiessens, C.; Debrock, S.								Cumulative pregnancy rates of two strategies: day 3 fresh embryo transfer followed by day 3 or day 5 frozen embryo transfer, a Randomized Controlled Trial								HUMAN REPRODUCTION				37			O-291	I174	I175										1	Meeting Abstract	JUL 2022	2022						38th Hybrid Annual Meeting of the European-Society-of-Human-Reproduction-and-Embryology (ESHRE)38th Hybrid Annual Meeting of the European-Society-of-Human-Reproduction-and-Embryology (ESHRE)	JUL 03-06, 2022JUL 03-06, 2022	European Soc Human Reprod & EmbryolEuropean Soc Human Reprod & Embryol	Milan, ITALYMilan, ITALY	0
J	Dreischor, F.; Dancet, E.; Goddijn, M.; Lambalk, C.; Van Wely, M.; Laan, E.; Custers, I.								The 'Pleasure&Pregnancy' eHealth programme and its effect on the sexual functioning and ongoing pregnancy rates of couples with unexplained subfertility: a randomized controlled trial								HUMAN REPRODUCTION				37			O-092												1	Meeting Abstract	JUL 2022	2022										0
J	Wessel, J.; Mochtar, M.; Custers, I.; Van Wely, M.; Van Eekelen, R.; Mol, F.								A randomised controlled trial comparing intrauterine-insemination or expectant management in couples with unexplained subfertility and a poor prognosis for natural conception: impact on coital frequency								HUMAN REPRODUCTION				37			P-639	I488	I489										1	Meeting Abstract	JUL 2022	2022										0
J	Lawrenz, B.; Fatemi, H. M.				fatemi, human/AAH-3250-2020	Lawrenz, Barbara/0000-0001-6209-4223			Is the 'freeze-all' strategy really inferior to a 'fresh embryo transfer' strategy? Critical assessment of a randomized controlled trial								HUMAN REPRODUCTION				36	8			2418	2419				10.1093/humrep/deab116					MAY 2021		Letter	AUG 2021	2021										1
J	Pohjoranta, Elina; Mentula, Maarit; Gissler, Mika; Suhonen, Satu; Heikinheimo, Oskari				Heikinheimo, Oskari/ABC-7792-2020				Provision of intrauterine contraception in association with first trimester induced abortion reduces the need of repeat abortion: first-year results of a randomized controlled trial (vol 30, pg 2539, 2015)								HUMAN REPRODUCTION				34	3			587	588				10.1093/humrep/dey376							Correction	MAR 2019	2019										0
J	Wilkinson, J.; Brison, D. R.; Duffy, J. M. N.; Farquhar, C. M.; Lensen, S.; Mastenbroek, S.; van Wely, M.; Vail, A.				Wilkinson, Jack/AAJ-5643-2021; van Wely, Madelon/GXV-1757-2022; Duffy, James M N/N-7580-2013	Wilkinson, Jack/0000-0003-3513-4677; Farquhar, Cynthia/0000-0002-3685-3553; Duffy, James M N/0000-0001-6127-9859; Mastenbroek, Sebastiaan/0000-0002-7550-2924; Vail, Andy/0000-0001-8274-2726; van Wely, Madelon/0000-0001-8263-213X			Don't abandon RCTs in IVF. We don't even understand them								HUMAN REPRODUCTION				34	11			2093	2098				10.1093/humrep/dez199							Article	NOV 2019	2019	The conclusion of the Human Fertilisation and Embryology Authority that 'add-on' therapies in IVF are not supported by high-quality evidence has prompted new questions regarding the role of the randomized controlled trial (RCT) in evaluating infertility treatments. Critics argue that trials are cumbersome tools that provide irrelevant answers. Instead, they argue that greater emphasis should be p…									21
J	Jiskoot, G.; de Loos, A. Dietz; Timman, R.; Beerthuizen, A.; Busschbach, J.; Laven, J.								Prediction of weight loss and drop-out in a lifestyle intervention in women with pcos: A randomized controlled trial								HUMAN REPRODUCTION				36			O-159	75	76										1	Meeting Abstract	JUL 2021	2021										0
J	Middelkoop, Mei-An; de Lange, Maria E.; Clark, T. Justin; Mol, Ben Willem J.; Bet, Pierre M.; Huirne, Judith A. F.; Hehenkamp, Wouter J. K.								Evaluation of marketing authorization and clinical implementation of ulipristal acetate for uterine fibroids								HUMAN REPRODUCTION				37	5			884	894				10.1093/humrep/deac009							Editorial Material	MAY 3 2022	2022	Ulipristal acetate (UPA) is a medical treatment for uterine fibroids and was authorized for surgical pre-treatment in 2012 after the conduct of the PEARL I and II randomized controlled trials and for intermittent treatment after the observational PEARL III and IV trials. However, UPA came into disrepute due to its temporary suspension in 2017 and 2020 because of an apparent association with liver…									2
J	Rikken, I.; Kowalik, C.; Emanuel, M. H.; Bongers, M.; Spinder, T.; Jansen, F. W.; Mulders, A.; Padmehr, R.; Clark, J.; Van Vliet, H.; Stephenson, M.; Van Veen, F.; Mol, B. W.; Van Wely, M.; Goddijn, M.				van Wely, Madelon/GXV-1757-2022				Septum resection versus expectant management in women with a septate uterus: a randomised controlled trial (NTR 1676)								HUMAN REPRODUCTION				35			O-057	23	24										1	Meeting Abstract	JUL 2020	2020						36th Virtual Annual Meeting of the European-Society-of-Human-Reproduction-and-Embryology (ESHRE)36th Virtual Annual Meeting of the European-Society-of-Human-Reproduction-and-Embryology (ESHRE)	JUL 05-08, 2020JUL 05-08, 2020	European Soc Human Reprod & EmbryolEuropean Soc Human Reprod & Embryol	ELECTR NETWORKELECTR NETWORK	1
J	Pesce, R.; Piazza, A.; Rolando, R.; Elizondo, C.; Perman, G.								Oocyte incubation time prior to ICSI and its impact on assisted reproduction results. A randomized controlled trial								HUMAN REPRODUCTION				35			P-253	I253	I253										1	Meeting Abstract	JUL 2020	2020						36th Virtual Annual Meeting of the European-Society-of-Human-Reproduction-and-Embryology (ESHRE)36th Virtual Annual Meeting of the European-Society-of-Human-Reproduction-and-Embryology (ESHRE)	JUL 05-08, 2020JUL 05-08, 2020	European Soc Human Reprod & EmbryolEuropean Soc Human Reprod & Embryol	ELECTR NETWORKELECTR NETWORK	0
J	Van Hoogenhuijze, N.; Torrance, H. L.; Eijkemans, M. J. C.; Broekmans, F. J. M.		SCRaTCH Study Grp						Twelve-month follow-up results of a randomized controlled trial studying endometrial scratching in women with one failed IVF/ICSI cycle (the SCRaTCH trial)								HUMAN REPRODUCTION				35			O-076	32	32										1	Meeting Abstract	JUL 2020	2020						36th Virtual Annual Meeting of the European-Society-of-Human-Reproduction-and-Embryology (ESHRE)36th Virtual Annual Meeting of the European-Society-of-Human-Reproduction-and-Embryology (ESHRE)	JUL 05-08, 2020JUL 05-08, 2020	European Soc Human Reprod & EmbryolEuropean Soc Human Reprod & Embryol	ELECTR NETWORKELECTR NETWORK	3
J	Van Hoogenhuijze, N. E.; Torrance, H. L.; Fleischer, K.; Mol, F.; Teklenburg, G.; de Bruin, J. P.; den Hartog, J. E.; Lambalk, C. B.; Maas, J. W. M.; Cantineau, A.; Laven, J. S. E.; van Hooff, M.; Moll, E.; Visser, J.; Verberg, M.; Manger, P. A.; van Rumste, M. M. E.; van der Voet, L. F.; van Oppenraaij, R. H. F.; Smeenk, J.; Traas, M. A. F.; de Koning, C. H.; Boxmeer, J. C.; Janssen, C. A. H.; B…		SCRaTCH Study Grp		Fleischer, Kathrin/ABG-2648-2020; Cantineau, Astrid/ACT-8340-2022	Fleischer, Kathrin/0000-0002-2785-5573;			Endometrial scratching in women with one failed IVF/ICSI cycle: results of a randomized controlled trial (SCRaTCH trial)								HUMAN REPRODUCTION				34			O-023	12	12										1	Meeting Abstract	JUL 2019	2019						35th Annual Meeting of the European-Society-of-Human-Reproduction-and-Embryology (ESHRE)35th Annual Meeting of the European-Society-of-Human-Reproduction-and-Embryology (ESHRE)	JUN 24-26, 2019JUN 24-26, 2019	European Soc Human Reprod & EmbryolEuropean Soc Human Reprod & Embryol	Vienna, AUSTRIAVienna, AUSTRIA	0
J	Montalvo, V.; Masso, J.; Garcia-Faura, A.; Marques, B.; Lopez-Teijon, M.								Assisted hatching does not improve live birth rates, a prospective double-blinded randomized study.								HUMAN REPRODUCTION				36			P-184	219	219										1	Meeting Abstract	JUL 2021	2021										0
J	Quinn, Molly M.; Ribeiro, Salustiano; Juarez-Hernandez, Flor; Simbulan, Rhodel K.; Jalalian, Liza; Cedars, Marcelle, I; Rosen, Mitchell P.								Microfluidic preparation of spermatozoa for ICSI produces similar embryo quality to density-gradient centrifugation: a pragmatic, randomized controlled trial								HUMAN REPRODUCTION				37	7			1406	1413	deac099			10.1093/humrep/deac099					MAY 2022		Article	JUN 30 2022	2022	STUDY QUESTION Does processing of spermatozoa for IVF with ICSI by a microfluidic sperm separation device improve embryo quality compared with density-gradient centrifugation?SUMMARY ANSWER Patients randomized to microfluidic sperm preparation had similar cleavage- and blastocyst-stage embryo quality and clinical and ongoing pregnancy rates to those who underwent standard sperm processing for IVF…									1
J	Li, H.; Sun, X.; Yang, J.; Li, L.; Chen, J.; Lu, X.; Zhang, W.; Ng, E. H. Y.								Comparison of the ongoing pregnancy rate of immediate versus delayed frozen-thawed embryo transfer following a stimulated IVF cycle: a prospective randomized controlled trial								HUMAN REPRODUCTION				34			O-068	29	31										1	Meeting Abstract	JUL 2019	2019						35th Annual Meeting of the European-Society-of-Human-Reproduction-and-Embryology (ESHRE)35th Annual Meeting of the European-Society-of-Human-Reproduction-and-Embryology (ESHRE)	JUN 24-26, 2019JUN 24-26, 2019	European Soc Human Reprod & EmbryolEuropean Soc Human Reprod & Embryol	Vienna, AUSTRIAVienna, AUSTRIA	1
J	Joseph, T.; Mascarenhas, M.; Karuppusami, R.; Karthikeyan, M.; Kunjummen, A. T.; Kamath, M. S.				Mascarenhas, Mariano/AGQ-5199-2022	Mascarenhas, Mariano/0000-0002-7859-7404			Does oral antioxidant supplementation for the male partner improve clinical pregnancy rate in couples undergoing ICSI treatment for male factor infertility? A randomized controlled trial								HUMAN REPRODUCTION				35			P-088	180	180										1	Meeting Abstract	JUL 2020	2020						36th Virtual Annual Meeting of the European-Society-of-Human-Reproduction-and-Embryology (ESHRE)36th Virtual Annual Meeting of the European-Society-of-Human-Reproduction-and-Embryology (ESHRE)	JUL 05-08, 2020JUL 05-08, 2020	European Soc Human Reprod & EmbryolEuropean Soc Human Reprod & Embryol	ELECTR NETWORKELECTR NETWORK	0
J	Chung, J. P. W.; Law, T.; Sahota, D.; Mak, J.; Li, T. C.								The efficacy of Buscopan (R) in reducing pain during ultrasound-guided manual vacuum aspiration (USG-MVA): A double-blind randomised placebo-controlled trial								HUMAN REPRODUCTION				36			P-745	475	476										1	Meeting Abstract	JUL 2021	2021										0
J	Setti, P. E. Levi; Cirillo, F.; Morenghi, E.; Immediata, V.; Caccavari, V.; Baggiani, A.; Albani, E.; Patrizio, P.				Patrizio, Pasquale/AGO-0674-2022				One step further: Prospective randomized controlled trial comparing one and two steps technique of embryo transfer								HUMAN REPRODUCTION				35			P-220	I238	I238										1	Meeting Abstract	JUL 2020	2020						36th Virtual Annual Meeting of the European-Society-of-Human-Reproduction-and-Embryology (ESHRE)36th Virtual Annual Meeting of the European-Society-of-Human-Reproduction-and-Embryology (ESHRE)	JUL 05-08, 2020JUL 05-08, 2020	European Soc Human Reprod & EmbryolEuropean Soc Human Reprod & Embryol	ELECTR NETWORKELECTR NETWORK	0
J	Kangasniemi, M. H.; Arffman, R. K.; Joenvaara, S.; Haverinen, A.; Luiro, K.; Tohmola, T.; Renkonen, R.; Heikinheimo, O.; Tapanainen, J. S.; Piltonen, T. T.					Luiro, Kaisu/0000-0003-0736-2891; Haverinen, Annina/0000-0002-5213-9747; Arffman, Riikka K./0000-0003-3277-9293; Kangasniemi, Marika Hannele/0000-0003-0514-5981; Heikinheimo, Oskari/0000-0002-8671-130X			Ethinylestradiol in combined hormonal contraceptive has a broader effect on serum proteome compared with estradiol valerate: a randomized controlled trial								HUMAN REPRODUCTION													10.1093/humrep/deac250					NOV 2022		Article; Early Access		2022	STUDY QUESTION: Does an estradiol-based combined oral contraceptive (COC) have a milder effect on the serum proteome than an ethinylestradiol (EE)-based COC or dienogest (DNG) only?SUMMARY ANSWER: The changes in serum proteome were multifold after the use of a synthetic EE-based COC compared to natural estrogen COC or progestin-only preparation.WHAT IS KNOWN ALREADY: EE-based COCs widely affect m…									0
J	Mantravadi, K. C.; Gedela, D. R.								MACS vs TESA for raised sperm DNA fragmentation index - a RCT								HUMAN REPRODUCTION				36			O-212	118	118										1	Meeting Abstract	JUL 2021	2021										0
J	Keijsers, M.; Timmers, T.; Van Rooij, I.; Smeenk, J. M. J.								Interactive information provision during IVF/ICSI treatment by using an app: A randomized controlled trial								HUMAN REPRODUCTION				35			O-210	93	94										1	Meeting Abstract	JUL 2020	2020						36th Virtual Annual Meeting of the European-Society-of-Human-Reproduction-and-Embryology (ESHRE)36th Virtual Annual Meeting of the European-Society-of-Human-Reproduction-and-Embryology (ESHRE)	JUL 05-08, 2020JUL 05-08, 2020	European Soc Human Reprod & EmbryolEuropean Soc Human Reprod & Embryol	ELECTR NETWORKELECTR NETWORK	0
J	Abd-Elkreem, Y. Magdi; Zidan, M. H.; Ibrahim, M. A.; Edris, Y.; El-Gohary, A.; Elattar, A.								Synchronizing blastocyst at hatching status in frozen embryo transfer cycles: A randomized controlled trial								HUMAN REPRODUCTION				35			P-202	I230	I230										1	Meeting Abstract	JUL 2020	2020						36th Virtual Annual Meeting of the European-Society-of-Human-Reproduction-and-Embryology (ESHRE)36th Virtual Annual Meeting of the European-Society-of-Human-Reproduction-and-Embryology (ESHRE)	JUL 05-08, 2020JUL 05-08, 2020	European Soc Human Reprod & EmbryolEuropean Soc Human Reprod & Embryol	ELECTR NETWORKELECTR NETWORK	0
J	Yokomizo, R.; Nakamura, A.; Sato, M.; Nasu, R.; Hine, M.; Urayama, K. Y.; Kishi, H.; Sago, H.; Okamoto, A.; Umezawa, A.								Smartphone application improves fertility treatment-related literacy: A large-scale surveillance and randomized controlled trial in Japan								HUMAN REPRODUCTION				36			O-187	103	103										1	Meeting Abstract	JUL 2021	2021										0
J	Li, W.; Suke, S.; Wang, R.; Mol, B.								Evidence synthesis on the effectiveness of endometrial scratching - where did we go wrong?								HUMAN REPRODUCTION				34			P-313	286	287										1	Meeting Abstract	JUL 2019	2019						35th Annual Meeting of the European-Society-of-Human-Reproduction-and-Embryology (ESHRE)35th Annual Meeting of the European-Society-of-Human-Reproduction-and-Embryology (ESHRE)	JUN 24-26, 2019JUN 24-26, 2019	European Soc Human Reprod & EmbryolEuropean Soc Human Reprod & Embryol	Vienna, AUSTRIAVienna, AUSTRIA	0
J	Hooker, A.; Leeuw, R. A.; Twisk, J.; Brolmann, H.; Huirne, J.				de Leeuw, Robert/GNH-1513-2022	de Leeuw, Robert/0000-0002-9344-7754			Reproductive performance of women with and without intrauterine adhesions following recurrent dilatation and curettage for miscarriage: long-term follow-up of a randomized controlled trial								HUMAN REPRODUCTION				36			O-138	62	62										1	Meeting Abstract	JUL 2021	2021										0
J	Saad, A. S.; Mohammed, K.; Eissa, S.; Abdelhaleem, W.								Endometrial fluid aspiration with diosmin intake in ART cycles: A randomized controlled trial								HUMAN REPRODUCTION				34			P-645	437	437										1	Meeting Abstract	JUL 2019	2019						35th Annual Meeting of the European-Society-of-Human-Reproduction-and-Embryology (ESHRE)35th Annual Meeting of the European-Society-of-Human-Reproduction-and-Embryology (ESHRE)	JUN 24-26, 2019JUN 24-26, 2019	European Soc Human Reprod & EmbryolEuropean Soc Human Reprod & Embryol	Vienna, AUSTRIAVienna, AUSTRIA	0
J	De Souza, Mary Jane; Mallinson, Rebecca J.; Strock, Nicole C. A.; Koltun, Kristen J.; Olmsted, Marion P.; Ricker, Emily A.; Scheid, Jennifer L.; Allaway, Heather C.; Mallinson, Daniel J.; Don, Prabhani Kuruppumullage; Williams, Nancy, I					Allaway, Heather/0000-0003-2023-9337; De Souza, Mary Jane/0000-0001-5185-9710; Strock, Nicole/0000-0002-6642-117X			Randomised controlled trial of the effects of increased energy intake on menstrual recovery in exercising women with menstrual disturbances: the 'REFUEL' study								HUMAN REPRODUCTION				36	8			2285	2297				10.1093/humrep/deab149					JUN 2021		Article	AUG 2021	2021	STUDY QUESTION: Does increased daily energy intake lead to menstrual recovery in exercising women with oligomenorrhoea (Oligo) or amenorrhoea (Amen)?SUMMARY ANSWER: A modest increase in daily energy intake (330 +/- 65 kcal/day; 18 +/- 4%) is sufficient to induce menstrual recovery in exercising women with Oligo/Amen.WHAT IS KNOWN ALREADY: Optimal energy availability is critical for normal reprodu…									6
J	Qiu, Qi; Huang, Jia; Li, Yu; Chen, Xiaoli; Lin, Haiyan; Li, Lin; Yang, Dongzi; Wang, Wenjun; Zhang, Qingxue								Does an FSH surge at the time of hCG trigger improve IVF/ICSI outcomes? A randomized, double-blinded, placebo-controlled study								HUMAN REPRODUCTION				35	6			1411	1420				10.1093/humrep/deaa087							Article	JUN 2020	2020	STUDY QUESTION Does an artificially induced FSH surge at the time of hCG trigger improve IVF/ICSI outcomes?SUMMARY ANSWER An additional FSH bolus administered at the time of hCG trigger has no effect on clinical pregnancy rate, embryo quality, fertilization rate, implantation rate and live birth rate in women undergoing the long GnRH agonist (GnRHa) protocol for IVF/ICSI.WHAT IS KNOWN ALREADY Nor…									2
J	Wong, K. M.; van Wely, M.; Verhoeve, H. R.; Kaaijk, E. M.; Mol, F.; van der Veen, F.; Repping, S.; Mastenbroek, S.				van Wely, Madelon/GXV-1757-2022	van Wely, Madelon/0000-0001-8263-213X; Mol, Femke/0000-0002-6892-5574; Mastenbroek, Sebastiaan/0000-0002-7550-2924			Transfer of fresh or frozen embryos: a randomised controlled tria								HUMAN REPRODUCTION				36	4			998	1006				10.1093/humrep/deaa305					JAN 2021		Article	APR 2021	2021	STUDY QUESTION: Is IVF with frozen-thawed blastocyst transfer (freeze-all strategy) more effective than IVF with fresh and frozen-thawed blastocyst transfer (conventional strategy)?SUMMARY ANSWER: The freeze-all strategy was inferior to the conventional strategy in terms of cumulative ongoing pregnancy rate per woman.WHAT IS KNOWN ALREADY: IVF without transfer of fresh embryos, thus with frozen-t…									19
J	Metwally, Mostafa; Chatters, Robin; Dimairo, Munya; Walters, Stephen; Pye, Clare; White, David; Bhide, Priya; Chater, Tim; Cheong, Ying; Choudhary, Meenakshi; Child, Tim; Drakeley, Andrew; Evbuomwan, Isaac; Gelbaya, Tarek; Grace, Jan; Harris, Philip; Laird, Susan; da Silva, Sarah Martins; Mohiyiddeen, Lamiya; Pemberton, Kirsty; Raine-Fenning, Nick; Rajkhowa, Madhurima; Young, Tracey; Cohen, Judith				; Chater, Tim/Q-4355-2016	Walters, Stephen/0000-0001-9000-8126; Dimairo, Munyaradzi/0000-0002-9311-6920; Martins da Silva, Sarah/0000-0003-2579-4866; Cohen, Judith/0000-0002-1538-3521; Chater, Tim/0000-0002-1138-0147			A randomised controlled trial to assess the clinical effectiveness and safety of the endometrial scratch procedure prior to first-time IVF, with or without ICSI								HUMAN REPRODUCTION				36	7			1841	1853				10.1093/humrep/deab041					MAY 2021		Article	JUL 2021	2021	STUDY QUESTION: What is the clinical-effectiveness and safety of the endometrial scratch (ES) procedure compared to no ES, prior to usual first time in vitro fertilisation (IVF) treatment?SUMMARY ANSWER: ES was safe but did not improve pregnancy outcomes when performed in the mid-luteal phase prior to the first IVF cycle, with or without intracytoplasmic sperm injection (ICSI).WHAT IS KNOWN ALREA…									6
J	Pedro, J.; Fernandes, J.; Barros, A.; Schmidt, L.; Costa, M. E.; Martins, M. V.								Participation in a video-based fertility awareness program advances the desire to have children sooner								HUMAN REPRODUCTION				36			O-188	103	104										1	Meeting Abstract	JUL 2021	2021										0
J	Tomassetti, C.; Beukeleirs, T.; Conforti, A.; Debrock, S.; Peeraer, K.; Meuleman, C.; D'Hooghe, T.				Conforti, Alessandro/K-8739-2018	Conforti, Alessandro/0000-0002-5676-0055; Tomassetti, Carla/0000-0002-5373-0811; Beukeleirs, Thomas/0000-0002-1760-7576; Peeraer, Karen/0000-0002-5646-7799			The ultra-long study: a randomized controlled trial evaluating long-term GnRH downregulation prior to ART in women with endometriosis								HUMAN REPRODUCTION				36	10			2676	2686				10.1093/humrep/deab163					AUG 2021		Article	OCT 2021	2021	STUDY QUESTION: Does ultra-long downregulation with a GnRH agonist (triptorelin depot) in previously operated patients with endometriosis improve the rate of clinical pregnancy with positive fetal heart beat (CPHB) in the subsequent initiated fresh ART cycle?SUMMARY ANSWER: Ultra-long downregulation with a GnRH agonist prior to ART did not improve the rate of CPHB in the subsequent fresh ART cycl…									4
J	Ehrbar, V.; Urech, C.; Rochlitz, C.; Dallenbach, R. Zanetti; Moffat, R.; Stiller, R.; Germeyer, A.; Nawroth, F.; Dangel, A.; Findeklee, S.; Tschudin, S.								What about decisional regret regarding fertility preservation one year after diagnosis? A randomized controlled trial of a decision aid for female cancer patients								HUMAN REPRODUCTION				34			P-497	370	370										1	Meeting Abstract	JUL 2019	2019						35th Annual Meeting of the European-Society-of-Human-Reproduction-and-Embryology (ESHRE)35th Annual Meeting of the European-Society-of-Human-Reproduction-and-Embryology (ESHRE)	JUN 24-26, 2019JUN 24-26, 2019	European Soc Human Reprod & EmbryolEuropean Soc Human Reprod & Embryol	Vienna, AUSTRIAVienna, AUSTRIA	0
J	Schwartz, A. Kohl; Calzaferri, I.; Roumet, M.; Limacher, A.; Fink, A.; Wueest, A.; Weidlinger, S.; Mitter, V.; Leeners, B.; Von Wolff, M.				Leeners, Brigitte/GRJ-4693-2022	Leeners, Brigitte/0000-0003-4027-6151			Follicular flushing leads to higher oocyte yield in monofollicular natural cycle IVF - a randomized controlled trial								HUMAN REPRODUCTION				35			O-153	67	67										1	Meeting Abstract	JUL 2020	2020						36th Virtual Annual Meeting of the European-Society-of-Human-Reproduction-and-Embryology (ESHRE)36th Virtual Annual Meeting of the European-Society-of-Human-Reproduction-and-Embryology (ESHRE)	JUL 05-08, 2020JUL 05-08, 2020	European Soc Human Reprod & EmbryolEuropean Soc Human Reprod & Embryol	ELECTR NETWORKELECTR NETWORK	0
J	Li, Wentao; Suke, Sophie; Wertaschnigg, Dagmar; Lensen, Sarah; Wang, Rui; Gurrin, Lyle; Mol, Ben W.				Wang, Rui/AAC-8543-2019; Li, Wentao/AAF-6647-2019; Wang, Rui/ABB-5615-2020	Li, Wentao/0000-0001-8980-0909; Wang, Rui/0000-0002-6622-8134; Mol, Ben Willem/0000-0001-8337-550X			Randomised controlled trials evaluating endometrial scratching: assessment of methodological issues								HUMAN REPRODUCTION				34	12			2372	2380				10.1093/humrep/dez207							Article	DEC 2019	2019	STUDY QUESTION: Do randomised controlled trials (RCTs) evaluating endometrial scratching suffer from methodological issues including insufficient trial registration, statistical errors or irreproducibility, randomisation errors or miscellaneous issues?SUMMARY ANSWER: The majority of RCTs investigating endometrial scratching have methodological issues.WHAT IS KNOWN ALREADY: A large number of small…									22
J	Bestel, E.; Humberstone, A.; Lecomte, V.; Dubouloz, R.; Terrill, P.; Donnez, J.; Taylor, H.; Taylor, R.; Loumaye, E.								Linzagolix for treating endometriosis-associated pain: efficacy and safety results from a randomized, placebo-controlled, multinational, phase 2b dose-ranging trial								HUMAN REPRODUCTION				34			O-141	64	64										1	Meeting Abstract	JUL 2019	2019						35th Annual Meeting of the European-Society-of-Human-Reproduction-and-Embryology (ESHRE)35th Annual Meeting of the European-Society-of-Human-Reproduction-and-Embryology (ESHRE)	JUN 24-26, 2019JUN 24-26, 2019	European Soc Human Reprod & EmbryolEuropean Soc Human Reprod & Embryol	Vienna, AUSTRIAVienna, AUSTRIA	0
J	Pedro, J.; Fernandes, J.; Barros, A.; Xavier, P.; Oliveira, C.; Schmidt, L.; Costa, M. E.; Martins, M. V.				Martins, Mariana/AAX-3578-2021; Costa, Maria Emilia/M-7641-2013	Martins, Mariana/0000-0001-6489-0290; Costa, Maria Emilia/0000-0002-9573-5784			Does watching an educational video increase Fertility Awareness (FA)? Results from a randomised controlled trial with partnered people desiring to become parents								HUMAN REPRODUCTION				34			O-083	38	38										1	Meeting Abstract	JUL 2019	2019						35th Annual Meeting of the European-Society-of-Human-Reproduction-and-Embryology (ESHRE)35th Annual Meeting of the European-Society-of-Human-Reproduction-and-Embryology (ESHRE)	JUN 24-26, 2019JUN 24-26, 2019	European Soc Human Reprod & EmbryolEuropean Soc Human Reprod & Embryol	Vienna, AUSTRIAVienna, AUSTRIA	1
J	Jensen, K. Kirchheiner; Krog, M. G.; Kolte, A. M.; Hedegaard, S.; Chonovitsch, M.; Lunoe, A. L.; Koert, E. C.; Schmidt, L.; Nielsen, H. Svarre					Schmidt, Lone/0000-0002-9518-1734			Meditation and mindfulness reduce stress in women with recurrent pregnancy loss: A randomized controlled trial								HUMAN REPRODUCTION				35			O-184	80	81										1	Meeting Abstract	JUL 2020	2020						36th Virtual Annual Meeting of the European-Society-of-Human-Reproduction-and-Embryology (ESHRE)36th Virtual Annual Meeting of the European-Society-of-Human-Reproduction-and-Embryology (ESHRE)	JUL 05-08, 2020JUL 05-08, 2020	European Soc Human Reprod & EmbryolEuropean Soc Human Reprod & Embryol	ELECTR NETWORKELECTR NETWORK	1
J	Munoz Ramirez, J.; Cordero Rosales, C.; Rodrigo Carbajosa, A.; Saladino, M.; Pandolfi, R.; Andres Sante, C.; Cortes Gallego, S.								Laser Assisted Hatching in cryopreserved blastocysts: a randomized study.								HUMAN REPRODUCTION				34			P-216	244	245										1	Meeting Abstract	JUL 2019	2019						35th Annual Meeting of the European-Society-of-Human-Reproduction-and-Embryology (ESHRE)35th Annual Meeting of the European-Society-of-Human-Reproduction-and-Embryology (ESHRE)	JUN 24-26, 2019JUN 24-26, 2019	European Soc Human Reprod & EmbryolEuropean Soc Human Reprod & Embryol	Vienna, AUSTRIAVienna, AUSTRIA	0
J	Vuong, Lan N.; Nguyen, Minh H. N.; Nguyen, Nghia A.; Ly, Trung T.; Tran, Van T. T.; Nguyen, Nam T.; Hoang, Hieu L. T.; Le, Xuyen T. H.; Pham, Toan D.; Smitz, Johan E. J.; Mol, Ben W.; Norman, Robert J.; Ho, Tuong M.				Vuong, Lan/N-9688-2017	Vuong, Lan/0000-0001-6529-6912			Development of children born from IVM versus IVF: 2-year follow-up of a randomized controlled trial								HUMAN REPRODUCTION				37	8			1871	1879				10.1093/humrep/deac115					MAY 2022		Article	JUL 30 2022	2022	STUDY QUESTION: Is there any difference in developmental outcomes in children born after capacitation IVM (CAPA IVM) compared with conventional IVF?A SUMMARY ANSWER: Overall development up to 24 months of age was comparable in children born after CAPA IVM compared with IVF.WHAT IS KNOWN ALREADY: IVM has been shown to be a feasible alternative to conventional IVF in women with a high antral follic…									0
J	Ben Rafael, Zion								Repeated implantation failure (RIF): an iatrogenic meaningless definition that generates unnecessary and costly use of add-on procedures								HUMAN REPRODUCTION				35	7			1479	1483				10.1093/humrep/deaa134							Article	JUL 2020	2020	This opinion paper addresses the literature regarding repeated implantation failure (RIF) in IVF embryo transfer programmes. We provide several lines of discussion as to why such diagnosis might be wrong, why it should not be a call for action or a reason to change the course of treatment, and how RIF biases the quality of the publications and leads to the use of unnecessary and costly adjuvant p…									10
J	Foong, S.; Greenblatt, E. M.; Parri, C.; Ekerhovd, E.; Schleyer, M.; Zheng, W.; Longobardi, S.; Cottell, E.; D'Hooghe, T.								Automated time-lapse microscopy for embryo selection: a Phase IV prospective, randomized controlled exploratory trial								HUMAN REPRODUCTION				34			O-114	49	50										1	Meeting Abstract	JUL 2019	2019						35th Annual Meeting of the European-Society-of-Human-Reproduction-and-Embryology (ESHRE)35th Annual Meeting of the European-Society-of-Human-Reproduction-and-Embryology (ESHRE)	JUN 24-26, 2019JUN 24-26, 2019	European Soc Human Reprod & EmbryolEuropean Soc Human Reprod & Embryol	Vienna, AUSTRIAVienna, AUSTRIA	0
J	Ten, J.; Sellers, R.; Rodriguez-Arnedo, A.; Guerrero, J.; Ortiz, J. A.; Moliner, B.; Bernabeu, R.								Embryoglue (R) as medium for embryo transfer: does it really improve the outcomes? A prospective randomized controlled trial.								HUMAN REPRODUCTION				34			P-230	250	250										1	Meeting Abstract	JUL 2019	2019						35th Annual Meeting of the European-Society-of-Human-Reproduction-and-Embryology (ESHRE)35th Annual Meeting of the European-Society-of-Human-Reproduction-and-Embryology (ESHRE)	JUN 24-26, 2019JUN 24-26, 2019	European Soc Human Reprod & EmbryolEuropean Soc Human Reprod & Embryol	Vienna, AUSTRIAVienna, AUSTRIA	1
J	Karagianni, M.; Papatheodorou, A.; Christoforidis, N.; Chatziparasidou, A.								Artificial collapse of human expanded blastocysts protects the quality of embryos during vitrification/warming procedure								HUMAN REPRODUCTION				36			P-209	230	230										1	Meeting Abstract	JUL 2021	2021										0
J	Alteri, A.; Guarneri, C.; Corti, L.; Restelli, L.; Reschini, M.; Barberis, N.; Papaleo, E.; Paffoni, A.; Vigano, P.; Somigliana, E.				Papaleo, Enrico/AAN-9591-2021	Papaleo, Enrico/0000-0003-0281-9143			The effect of laser assisted hatching on vitrified-warmed blastocysts: an interim analysis of a multicentric randomized controlled trial								HUMAN REPRODUCTION				35			O-003	1	2										1	Meeting Abstract	JUL 2020	2020						36th Virtual Annual Meeting of the European-Society-of-Human-Reproduction-and-Embryology (ESHRE)36th Virtual Annual Meeting of the European-Society-of-Human-Reproduction-and-Embryology (ESHRE)	JUL 05-08, 2020JUL 05-08, 2020	European Soc Human Reprod & EmbryolEuropean Soc Human Reprod & Embryol	ELECTR NETWORKELECTR NETWORK	0
J	Racca, A.; Santos-Ribeiro, S.; Panagiotis, D.; Boudry, L.; Mackens, S.; Vos, M. D.; Tournaye, H.; Blockeel, C.					Boudry, Liese/0000-0003-3175-2996; Racca, Annalisa/0000-0002-2494-9830			Short (seven days) versus conventional (fourteen days) estrogen priming in an artificial frozen embryo transfer cycle: a randomised controlled trial								HUMAN REPRODUCTION				36			P-318	280	281										1	Meeting Abstract	JUL 2021	2021										1
J	Eapen, A.; Joing, M.; Kwon, P.; Tong, J.; Maneta, E.; De Santo, C.; Mussai, F.; Lissauer, D.; Carter, D.; Ahmed, A.; Bass, C.; Benderatik, R.; Bhattacharya, R.; Cheong, Y.; Dawood, F.; Granne, I.; Gupta, P.; Horne, A.; Manda, P.; Mohiyiddeen, L.; Moore, J.; Quenby, S.; Rai, R.; Shillito, J.; Stewart, J.; Truchanowicz, E.; Dwyer, L.; Small, R.; Sharpe, L.; Smith, A.; Lissauer, D.; Coomarasamy, A.		RESPONSE Study Grp			Mussai, Francis/0000-0003-3342-0047; Cheong, Ying/0000-0001-7687-4597; Lissauer, David/0000-0002-7878-2327; Quenby, Siobhan/0000-0003-3221-5471			Recombinant human granulocyte- colony stimulating factor in women with unexplained recurrent pregnancy losses: a randomized clinical trial								HUMAN REPRODUCTION				34	3			424	432				10.1093/humrep/dey393							Article	MAR 2019	2019	STUDY QUESTION Does administration of recombinant human granulocyte colony stimulating factor (rhG-CSF) in the first trimester improve pregnancy outcomes, among women with a history of unexplained recurrent pregnancy loss?SUMMARY ANSWER rhG-CSF administered in the first trimester of pregnancy did not improve outcomes among women with a history of unexplained recurrent pregnancy loss.WHAT IS KNOWN…									19
J	Cordero Rosales, C.; Cortes, S.; Andres, C.; Pandolfi, R.; Rodriguez, C.; Saladino, M.; Harper, J.								Does assisted hatching of vitrified blastocysts increase clinical pregnancy rates? A randomised controlled trial								HUMAN REPRODUCTION				35			P-178	I220	I221										1	Meeting Abstract	JUL 2020	2020						36th Virtual Annual Meeting of the European-Society-of-Human-Reproduction-and-Embryology (ESHRE)36th Virtual Annual Meeting of the European-Society-of-Human-Reproduction-and-Embryology (ESHRE)	JUL 05-08, 2020JUL 05-08, 2020	European Soc Human Reprod & EmbryolEuropean Soc Human Reprod & Embryol	ELECTR NETWORKELECTR NETWORK	0
J	Dias, L.; De Loecker, P.; D'Hooghe, T. M.; Peeraer, K.; Dancet, E.				Dancet, Eline/AAF-6895-2022; Dancet, Eline/ABK-8236-2022	Dancet, Eline/0000-0003-0356-930X; Dancet, Eline/0000-0003-0356-930X			A smartphone video clip on the patient journey to reduce patient's anxiety: a randomized controlled trial								HUMAN REPRODUCTION				36			O-166	79	79										1	Meeting Abstract	JUL 2021	2021										0
J	Mittal, M.; Chitongo, P.; Supramaniam, P. R.; Arya, R.; Hamoda, H.								A randomised controlled trial assessing the effect of micronised progesterone versus medroxyprogesterone acetate on the coagulation cascade of women with premature ovarian insufficiency								HUMAN REPRODUCTION				34			P-616	424	425										1	Meeting Abstract	JUL 2019	2019						35th Annual Meeting of the European-Society-of-Human-Reproduction-and-Embryology (ESHRE)35th Annual Meeting of the European-Society-of-Human-Reproduction-and-Embryology (ESHRE)	JUN 24-26, 2019JUN 24-26, 2019	European Soc Human Reprod & EmbryolEuropean Soc Human Reprod & Embryol	Vienna, AUSTRIAVienna, AUSTRIA	0
J	Nayar, K. D.; Gupta, S.; Bhattacharya, R.; Mehra, P.; Mishra, J.; Kant, G.; Nayar, K.								Transdermal testosterone vs. Placebo (lubricant gel) pre-treatment in improving IVF outcomes in diminished ovarian reserve patients (POSEIDON group 3 and 4): a randomised controlled trial								HUMAN REPRODUCTION				36			P-612	415	416										1	Meeting Abstract	JUL 2021	2021										0
J	Svenstrup, L.; Fedder, J.; Moller, S.; Pedersen, D.; Erb, K.; Andersen, C. Ydin; Humaidan, P.					Moller, Soren/0000-0003-0858-4269			Will the hCG trigger dose used for final oocyte maturation in IVF impact endogenous progesterone during the luteal phase? - A randomized controlled trial								HUMAN REPRODUCTION				36			P-681	446	446										1	Meeting Abstract	JUL 2021	2021						37th Virtual Annual Meeting of the European-Society-of-Human-Reproduction-and-Embryology (ESHRE)37th Virtual Annual Meeting of the European-Society-of-Human-Reproduction-and-Embryology (ESHRE)	JUN 26-JUL 01, 2021JUN 26-JUL 01, 2021	European Soc Human Reprod & EmbryolEuropean Soc Human Reprod & Embryol	ELECTR NETWORKELECTR NETWORK	0
J	Mackens, S.; Racca, A.; Van de Velde, H.; Drakopoulos, P.; Tournaye, H.; Stoop, D.; Blockeel, C.; Santos-Ribeiro, S.				Drakopoulos, Panagiotis/AAH-4057-2019; Santos-Ribeiro, Samuel/Q-1203-2017	Drakopoulos, Panagiotis/0000-0002-9262-785X; Santos-Ribeiro, Samuel/0000-0003-2476-7858; Racca, Annalisa/0000-0002-2494-9830; Stoop, Dominic/0000-0001-7831-1085			Follicular-phase endometrial scratching: a truncated randomized controlled trial								HUMAN REPRODUCTION				35	5			1090	1098				10.1093/humrep/deaa018							Article	MAY 2020	2020	STUDY QUESTION: Does intentional endometrial injury (scratching) during the follicular phase of ovarian stimulation (OS) increase the clinical pregnancy rate (CPR) in ART?SUMMARY ANSWER: CPR did not vary between the endometrial injury and the control group, but the trial was underpowered due to early termination because of a higher clinical miscarriage rate observed in the endometrial injury arm …									9
J	Bordewijk, E.; Ng, K. Y. B.; Rakic, L.; Mol, B. W. J.; Brown, J.; Crawford, T. J.; Van Wely, M.				van Wely, Madelon/GXV-1757-2022				Laparoscopic ovarian drilling for ovulation induction in women with anovulatory polycystic ovary syndrome - a cochrane review								HUMAN REPRODUCTION				35			P-747	1477	1478										1	Meeting Abstract	JUL 2020	2020						36th Virtual Annual Meeting of the European-Society-of-Human-Reproduction-and-Embryology (ESHRE)36th Virtual Annual Meeting of the European-Society-of-Human-Reproduction-and-Embryology (ESHRE)	JUL 05-08, 2020JUL 05-08, 2020	European Soc Human Reprod & EmbryolEuropean Soc Human Reprod & Embryol	ELECTR NETWORKELECTR NETWORK	0
J	Vuong, T. N. L.; Ly, T.; Nguyen, N.; Nguyen, L.; Le, X.; Le, T.; Le, K.; Le, T.; Nguyen, M.; Dang, V.; Normans, R.; Moi, B.; Ho, T.								Development of children born from freeze-only versus fresh embryo transfer: follow-up of a randomized controlled trial								HUMAN REPRODUCTION				35			O-031	15	15										1	Meeting Abstract	JUL 2020	2020						36th Virtual Annual Meeting of the European-Society-of-Human-Reproduction-and-Embryology (ESHRE)36th Virtual Annual Meeting of the European-Society-of-Human-Reproduction-and-Embryology (ESHRE)	JUL 05-08, 2020JUL 05-08, 2020	European Soc Human Reprod & EmbryolEuropean Soc Human Reprod & Embryol	ELECTR NETWORKELECTR NETWORK	0
J	Chung, J. P. W.; Law, T.; Sahota, D.; Mak, J.; Li, T. C.								The efficacy of Buscopan (R) in reducing pain during ultrasound-guided manual vacuum aspiration (USG-MVA): A double-blind randomised placebo-controlled trial								HUMAN REPRODUCTION				36			P-745	123	123										1	Meeting Abstract	JUL 2021	2021										0
J	Wessel, J.; Mochtar, M.; Verhoeve, H.; Maas, J.; Bruin, J. P. D.; Louwe, L.; Cantineau, A.; Van Wely, M.; Mol, F.				Cantineau, Astrid/ACT-8340-2022; van Wely, Madelon/GXV-1757-2022				A randomised controlled trial comparing expectant management versus intrauterine insemination in couples with unexplained subfertility and a poor prognosis for natural conception								HUMAN REPRODUCTION				36			P-753	479	480										1	Meeting Abstract	JUL 2021	2021										0
J	Dang, Q. V.; Vuong, L.; Nguyen, Q.; Ho, T.; Ha, A.; Truong, B.; Pham, Q.; Wangs, R.; Norman, R.; Mol, B.					Ho, Tuong/0000-0003-3528-7358			Intracytoplasmic sperm injection versus conventional in vitro fertilisation in couples with non-male factor infertility: a randomised controlled trial								HUMAN REPRODUCTION				35			O-167	72	73										1	Meeting Abstract	JUL 2020	2020						36th Virtual Annual Meeting of the European-Society-of-Human-Reproduction-and-Embryology (ESHRE)36th Virtual Annual Meeting of the European-Society-of-Human-Reproduction-and-Embryology (ESHRE)	JUL 05-08, 2020JUL 05-08, 2020	European Soc Human Reprod & EmbryolEuropean Soc Human Reprod & Embryol	ELECTR NETWORKELECTR NETWORK	0
J	Griesinger, G.; Blockeel, C.; Pierzynski, P.; Tournaye, H.; Visnova, H.; Humberstone, A.; Terrill, P.; Pohl, O.; Garner, E.; Donnez, J.; Loumaye, E.					Griesinger, Georg/0000-0002-0606-5804			Effect of the oxytocin receptor antagonist nolasiban on pregnancy rates in women undergoing embryo transfer following IVF: analysis of three randomised clinical trials								HUMAN REPRODUCTION				36	4			1007	1020				10.1093/humrep/deaa369					FEB 2021		Article	APR 2021	2021	STUDY QUESTION: Does a single oral dose of nolasiban 900 mg administered 4 h before embryo transfer (ED increase pregnancy rates in women undergoing IVF?SUMMARY ANSWER: In an individual patient data (IPD) meta-analysis of three clinical trials, a single oral dose of nolasiban 900 mg was associated with an increased ongoing pregnancy rate of an absolute 5% (relative 15%).WHAT IS KNOWN ALREADY: Sev…									5
J	West, Robert; Coomarasamy, Arri; Frew, Lorraine; Hutton, Rachel; Kirkman-Brown, Jackson; Lawlor, Martin; Lewis, Sheena; Partanen, Riitta; Payne-Dwyer, Alex; Roman-Montanana, Claudia; Torabi, Forough; Tsagdi, Sofia; Miller, David				; Kirkman-Brown, Jackson C/C-6600-2013	Payne-Dwyer, Alexander L./0000-0001-8802-352X; West, Robert/0000-0001-7305-3654; Kirkman-Brown, Jackson C/0000-0003-2833-8970			Sperm selection with hyaluronic acid improved live birth outcomes among older couples and was connected to sperm DNA quality, potentially affecting all treatment outcomes								HUMAN REPRODUCTION				37	6			1106	1125				10.1093/humrep/deac058					APR 2022		Article	MAY 30 2022	2022	STUDY QUESTION What effects did treatment using hyaluronic acid (HA) binding/selection prior to ICSI have on clinical outcomes in the Hyaluronic Acid Binding sperm Selection (HABSelect) clinical trial? SUMMARY ANSWER Older women randomized to the trial's experimental arm (selection of sperm bound to immobilized (solid-state) HA) had the same live birth rates as younger women, most likely a result…									4
J	Pohjoranta, Elina; Suhonen, Satu; Gissler, Mika; Ikonen, Pirjo; Mentula, Maarit; Heikinheimo, Oskari				Heikinheimo, Oskari/ABC-7792-2020	Gissler, Mika/0000-0001-8254-7525			Early provision of intrauterine contraception as part of abortion care-5-year results of a randomised controlled trial								HUMAN REPRODUCTION				35	4			796	804				10.1093/humrep/deaa031							Article	APR 2020	2020	STUDY QUESTION: Can the incidence of subsequent termination of pregnancy (TOP) be reduced by providing intrauterine contraception as part of the abortion service?SUMMARY ANSWER: Provision of an intrauterine device (IUD) as part of TOP services reduced the need for subsequent TOP but the effect was limited to the first 3 years of the 5-year follow-up.WHAT IS KNOWN ALREADY: An IUD is highly effecti…									5
J	Labrosse, J.; Lobersztajn, A.; Pietin-Vialle, C.; Villette, C.; Dessapt, A. L.; Jung, C.; Brussieux, M.; Bry-Gauillard, H.; Pasquier, M.; Massin, N.								Convenience and efficacy of treatments for endometrial preparation prior to frozen embryo transfer (FET): a randomised-controlled trial comparing stimulated cycle (SC) versus natural cycle (NC)								HUMAN REPRODUCTION				34			P-572	404	404										1	Meeting Abstract	JUL 2019	2019						35th Annual Meeting of the European-Society-of-Human-Reproduction-and-Embryology (ESHRE)35th Annual Meeting of the European-Society-of-Human-Reproduction-and-Embryology (ESHRE)	JUN 24-26, 2019JUN 24-26, 2019	European Soc Human Reprod & EmbryolEuropean Soc Human Reprod & Embryol	Vienna, AUSTRIAVienna, AUSTRIA	0
J	Stormlund, S.; Sopa, N.; Zedeler, A.; Bogstad, J.; Praetorius, L.; Nielsen, H. S.; Klajnbard, A.; Mikkelsen, A. L.; Ziebe, S.; Freiesleben, N. La Cours; Bergh, C.; Humaidan, P.; Andersen, A. Nyboe; Pinborg, A.; Lossl, K.								Progesterone levels on day of ovulation trigger and ongoing pregnancy rates in fresh and frozen cycles: a secondary analysis of a randomised controlled multicenter trial								HUMAN REPRODUCTION				35			P-705	1458	1459										1	Meeting Abstract	JUL 2020	2020						36th Virtual Annual Meeting of the European-Society-of-Human-Reproduction-and-Embryology (ESHRE)36th Virtual Annual Meeting of the European-Society-of-Human-Reproduction-and-Embryology (ESHRE)	JUL 05-08, 2020JUL 05-08, 2020	European Soc Human Reprod & EmbryolEuropean Soc Human Reprod & Embryol	ELECTR NETWORKELECTR NETWORK	0
J	Stocking, K.; Wilkinson, J.; Lensen, S.; Brison, D. R.; Roberts, S. A.; Vail, A.				Wilkinson, Jack/AAJ-5643-2021	Wilkinson, Jack/0000-0003-3513-4677; Stocking, Katie/0000-0002-4966-2414; Vail, Andy/0000-0001-8274-2726			Are interventions in reproductive medicine assessed for plausible and clinically relevant effects? A systematic review of power and precision in trials and meta-analyses								HUMAN REPRODUCTION				34	4			659	665				10.1093/humrep/dez017							Review	APR 2019	2019	STUDY QUESTION How much statistical power do randomised controlled trials (RCTs) and meta-analyses have to investigate the effectiveness of interventions in reproductive medicine?SUMMARY ANSWER The largest trials in reproductive medicine are unlikely to detect plausible improvements in live birth rate (LBR), and meta-analyses do not make up for this shortcoming.WHAT IS KNOWN ALREADY Effectiveness…									22
J	Martins, M.; Fernandes, J.; Pedro, J.; Barros, A.; Xavier, P.								Should couples be educated on how to try to conceive (TTC) before an infertility diagnosis? A comparative study of fertile, subfertile and infertile couples								HUMAN REPRODUCTION				36			P-473	351	352										1	Meeting Abstract	JUL 2021	2021										0
J	McLindon, L.; James, G.; Beckmann, M. M.; Bertolone, J.; Mahomed, K.; Vane, M.; Baker, T.; Gleed, M.; Grey, S.; Tettamanzi, L.; Mol, B. W.; Li, W.								Progesterone supplementation in women with threatened miscarriage: A randomised placebo-controlled clinical trial								HUMAN REPRODUCTION				36			O-198	111	111										1	Meeting Abstract	JUL 2021	2021										0
J	Wessel, J. A.; Mochtar, M. H.; Besselink, D. E.; Betjes, H.; de Bruin, J. P.; Cantineau, A. E. P.; Groenewoud, E. R.; Hooker, A. B.; Lambalk, C. B.; Kwee, J.; Kaaijk, E. M.; Louwe, L. A.; Maas, J. W. M.; Mol, B. W. J.; van Rumste, M. M. E.; Traas, M. A. F.; Goddijn, M.; van Wely, M.; Mol, F.					Wessel, Jennifer/0000-0002-0232-5015; de Bruin, Jan-peter/0000-0002-6909-5912; Lambalk, Cornelis/0000-0003-3947-5129			Expectant management versus IUI in unexplained subfertility and a poor pregnancy prognosis (EXIUI study): a randomized controlled trial								HUMAN REPRODUCTION													10.1093/humrep/deac236					NOV 2022		Article; Early Access		2022	STUDY QUESTION: For couples with unexplained subfertility and a poor prognosis for natural conception, is 6 months expectant management (EM) inferior to IUI with ovarian stimulation (IUI-OS), in terms of live births?SUMMARY ANSWER: In couples with unexplained subfertility and a poor prognosis for natural conception, 6 months of EM is inferior compared to IUI-OS in terms of live births.WHAT IS KNO…									0
J	Cerrillo Martinez, M.; Cecchino, G. N.; Cruz, M.; Toribio, M.; Garcia Rubio, M. J.; Garcia Velasco, J. A.								The DuoStim strategy shortens the time to obtain an euploid embryo in poor prognosis patients: a non-inferiority, randomized controlled trial								HUMAN REPRODUCTION				36			O-111	42	42										1	Meeting Abstract	JUL 2021	2021										0
J	Clua Obrado, E.; Rodriguez, I.; Arroyo, G.; Martinez, F.; Latre, L.; Coroleu, B.; Polyzos, N. P.				Rodriguez, Ignacio/AAP-3447-2021; Rodriguez, Ignacio/GMW-6737-2022	Rodriguez, Ignacio/0000-0002-6586-0111; Rodriguez, Ignacio/0000-0002-6586-0111			Cleavage stage embryo transfer impairs cumulative live birth rates and time to livebirth as compared to blastocyst transfer in oocyte recipients. A randomized controlled trial								HUMAN REPRODUCTION				35			O-005	2	3										1	Meeting Abstract	JUL 2020	2020						36th Virtual Annual Meeting of the European-Society-of-Human-Reproduction-and-Embryology (ESHRE)36th Virtual Annual Meeting of the European-Society-of-Human-Reproduction-and-Embryology (ESHRE)	JUL 05-08, 2020JUL 05-08, 2020	European Soc Human Reprod & EmbryolEuropean Soc Human Reprod & Embryol	ELECTR NETWORKELECTR NETWORK	1
J	Noventa, M.; Andrisani, A.; Ambrosini, G.; Mosele, S.; Bellamio, B.; Borgato, S.; Politi, A.; Marin, L.; Esposito, F.; Amerigo, V.				Noventa, Marco/ABB-4669-2020	Noventa, Marco/0000-0002-7809-6001			Effects of testosterone administration in patients poor ovarian responder undergoing IVF: a meta-analysis of randomized controlled trials								HUMAN REPRODUCTION				34			P-666	446	447										1	Meeting Abstract	JUL 2019	2019						35th Annual Meeting of the European-Society-of-Human-Reproduction-and-Embryology (ESHRE)35th Annual Meeting of the European-Society-of-Human-Reproduction-and-Embryology (ESHRE)	JUN 24-26, 2019JUN 24-26, 2019	European Soc Human Reprod & EmbryolEuropean Soc Human Reprod & Embryol	Vienna, AUSTRIAVienna, AUSTRIA	0
J	Matsuda, A.; Furuhashi, K.; Enatsu, N.; Katada, Y.; Sumimoto, T.; Matsumoto, Y.; Kokeguchi, S.; Shiotani, M.								Comparison of outcomes between Piezo-assisted versus conventional intracytoplasmic sperm injection for human oocyte: A prospective RCT study								HUMAN REPRODUCTION				34			P-141	210	210										1	Meeting Abstract	JUL 2019	2019						35th Annual Meeting of the European-Society-of-Human-Reproduction-and-Embryology (ESHRE)35th Annual Meeting of the European-Society-of-Human-Reproduction-and-Embryology (ESHRE)	JUN 24-26, 2019JUN 24-26, 2019	European Soc Human Reprod & EmbryolEuropean Soc Human Reprod & Embryol	Vienna, AUSTRIAVienna, AUSTRIA	0
J	Luo, L.; Wang, Q.								Pregnancy outcome and cost-effectiveness comparisons of artificial cycle -prepared frozen embryo transfer with or without GnRH agonist pretreatment for polycystic ovary syndrome: a randomized controlled trial								HUMAN REPRODUCTION				35			O-169	73	74										1	Meeting Abstract	JUL 2020	2020						36th Virtual Annual Meeting of the European-Society-of-Human-Reproduction-and-Embryology (ESHRE)36th Virtual Annual Meeting of the European-Society-of-Human-Reproduction-and-Embryology (ESHRE)	JUL 05-08, 2020JUL 05-08, 2020	European Soc Human Reprod & EmbryolEuropean Soc Human Reprod & Embryol	ELECTR NETWORKELECTR NETWORK	0
J	Dieamant, F.; Petersen, C. G.; Mauri, A. L.; Mattila, M.; Vagnini, L. D.; Renzi, A.; Petersen, B.; Zamara, C.; Oliveira, J. B. A.; Baruffi, R. L.; Franco, J. G., Jr.				Petersen, Claudia/AAS-5581-2020				Impact of Intracytoplasmic Morphologically Selected Sperm Injection (IMSI) on birth defects. A systematic review and meta-analysis								HUMAN REPRODUCTION				34			P-738	479	479										1	Meeting Abstract	JUL 2019	2019						35th Annual Meeting of the European-Society-of-Human-Reproduction-and-Embryology (ESHRE)35th Annual Meeting of the European-Society-of-Human-Reproduction-and-Embryology (ESHRE)	JUN 24-26, 2019JUN 24-26, 2019	European Soc Human Reprod & EmbryolEuropean Soc Human Reprod & Embryol	Vienna, AUSTRIAVienna, AUSTRIA	0
J	Cavagna, M.; Mattos de Macedo, L. C.; Rolim, S.; Dzik, A.; Donadio, N.; Marcon, H. S.; Vasconcelos, M. D.; Merquires de Araujo, B.; Franceschini Cinquetti, S. M.; Mantovani Fonseca, A.; Rocha, A. R.								Oral dydrogesterone compared to intravaginal micronized progesterone for endometrial preparation in frozen-thawed embryo transfer cycles: preliminary results of a randomized controlled trial								HUMAN REPRODUCTION				35			P-320	I283	I283										1	Meeting Abstract	JUL 2020	2020						36th Virtual Annual Meeting of the European-Society-of-Human-Reproduction-and-Embryology (ESHRE)36th Virtual Annual Meeting of the European-Society-of-Human-Reproduction-and-Embryology (ESHRE)	JUL 05-08, 2020JUL 05-08, 2020	European Soc Human Reprod & EmbryolEuropean Soc Human Reprod & Embryol	ELECTR NETWORKELECTR NETWORK	0
J	Metwally, M.; Chatters, R.; Pye, C.; Dimairo, M.; White, D.; Walters, S.; Cohen, J.; Chater, T.; Pemberton, K.; Young, T.; Lomas, R.; Taylor, E.; Laird, S.; Mohiyiddeen, L.; Cheong, Y.								Endometrial scratching in women undergoing their first In Vitro Fertilisation (IVF) cycle: results from the UK Multicentre Endometrial Scratch Randomised Controlled Trial								HUMAN REPRODUCTION				35			O-309	140	141										1	Meeting Abstract	JUL 2020	2020						36th Virtual Annual Meeting of the European-Society-of-Human-Reproduction-and-Embryology (ESHRE)36th Virtual Annual Meeting of the European-Society-of-Human-Reproduction-and-Embryology (ESHRE)	JUL 05-08, 2020JUL 05-08, 2020	European Soc Human Reprod & EmbryolEuropean Soc Human Reprod & Embryol	ELECTR NETWORKELECTR NETWORK	2
J	Scarpellini, F.; Sbracia, M.								GM-CSF TREATMENT IN RECURRENT IMPLANTATION FAILURE WOMEN AFTER PGS: A RANDOMIZED CONTROLLED TRIAL								HUMAN REPRODUCTION				34			O-126	56	56										1	Meeting Abstract	JUL 2019	2019						35th Annual Meeting of the European-Society-of-Human-Reproduction-and-Embryology (ESHRE)35th Annual Meeting of the European-Society-of-Human-Reproduction-and-Embryology (ESHRE)	JUN 24-26, 2019JUN 24-26, 2019	European Soc Human Reprod & EmbryolEuropean Soc Human Reprod & Embryol	Vienna, AUSTRIAVienna, AUSTRIA	0
J	Scaglione, P.; Marino, A.; Gullo, S.; Volpes, A.; Sammartano, F.; Allegra, A.								Comparison of the incidence of ectopic pregnancies in fresh versus frozen embryo transfers in IVF/ICSI cycles: a meta-analysis of Randomized Controlled Trials (RCT)								HUMAN REPRODUCTION				36			P-409	321	322										1	Meeting Abstract	JUL 2021	2021										0
J	Bosch Aparicio, E.; Alama, P.; Romero, J. L.; Mari, M.; Labarta, E.								Follicular steroidogenesis in GnRH antagonist ovarian stimulation cycles with r-FSH vs. hp-HMG. A randomized controlled trial								HUMAN REPRODUCTION				34			O-239	106	107										1	Meeting Abstract	JUL 2019	2019						35th Annual Meeting of the European-Society-of-Human-Reproduction-and-Embryology (ESHRE)35th Annual Meeting of the European-Society-of-Human-Reproduction-and-Embryology (ESHRE)	JUN 24-26, 2019JUN 24-26, 2019	European Soc Human Reprod & EmbryolEuropean Soc Human Reprod & Embryol	Vienna, AUSTRIAVienna, AUSTRIA	0
J	Xu, Bei; Geerts, Dirk; Hu, Shiqiao; Yue, Jing; Li, Zhou; Zhu, Guijin; Jin, Lei				Geerts, Dirk/K-8260-2015	Geerts, Dirk/0000-0002-6386-8187			The depot GnRH agonist protocol improves the live birth rate per fresh embryo transfer cycle, but not the cumulative live birth rate in normal responders: a randomized controlled trial and molecular mechanism study								HUMAN REPRODUCTION				35	6			1306	1318				10.1093/humrep/deaa086							Article	JUN 2020	2020	STUDY QUESTION Do cumulative live birth rates (CLBRs) after one complete ART cycle differ between the three commonly used controlled ovarian stimulation (COS) protocols (GnRH antagonist, depot GnRHa (GnRH agonist) and long GnRHa) in normal responders undergoing IVF/ICSI?SUMMARY ANSWER There were similar CLBRs between the GnRH antagonist, depot GnRHa and long GnRHa protocols.WHAT IS KNOWN ALREADY …									24
J	Subira, I.; Algaba, A.; Vazquez, S.; Taroncher Dasi, R.; Month Fabuel, S.; Baydal, V.; Ruiz Herreros, A.; Garcia Camunas, N.; Rubio Rubio, J. M.								Testosterone priming (short or long course) before IVF does not improve the number of oocytes retrieved in poor ovarian responders: a randomized controlled trial								HUMAN REPRODUCTION				35			O-014	7	7										1	Meeting Abstract	JUL 2020	2020						36th Virtual Annual Meeting of the European-Society-of-Human-Reproduction-and-Embryology (ESHRE)36th Virtual Annual Meeting of the European-Society-of-Human-Reproduction-and-Embryology (ESHRE)	JUL 05-08, 2020JUL 05-08, 2020	European Soc Human Reprod & EmbryolEuropean Soc Human Reprod & Embryol	ELECTR NETWORKELECTR NETWORK	0
J	Ehrbar, Verena; Urech, Corinne; Rochlitz, Christoph; Dallenbach, Rosanna Zanetti; Moffat, Rebecca; Stiller, Ruth; Germeyer, Ariane; Nawroth, Frank; Dangel, Astrid; Findeklee, Sebastian; Tschudin, Sibil								Randomized controlled trial on the effect of an online decision aid for young female cancer patients regarding fertility preservation								HUMAN REPRODUCTION				34	9			1726	1734				10.1093/humrep/dez136							Article	SEP 2019	2019	STUDY QUESTION: Does the use of an online decision aid (DA) about fertility preservation (FP), in addition to standard counselling by a specialist in reproductive medicine, reduce decisional conflict compared to standard counselling alone?SUMMARY ANSWER: Female cancer patients who could make use of the online DA had a significantly lower short-term decisional conflict score.WHAT IS KNOWN ALREADY:…									20
J	Ouazana, M.; Bourdon, M.; Maignien, C.; Pocate, K.; Patrat, C.; Chapron, C.; Santulli, P.								Natural estradiol in combined oral contraceptive has a favorable inflammation and lipid profile compared with preparation containing ethinyl estradiol- a randomized controlled trial								HUMAN REPRODUCTION				34			P-653	441	441										1	Meeting Abstract	JUL 2019	2019						35th Annual Meeting of the European-Society-of-Human-Reproduction-and-Embryology (ESHRE)35th Annual Meeting of the European-Society-of-Human-Reproduction-and-Embryology (ESHRE)	JUN 24-26, 2019JUN 24-26, 2019	European Soc Human Reprod & EmbryolEuropean Soc Human Reprod & Embryol	Vienna, AUSTRIAVienna, AUSTRIA	0
J	Sunkara, S. K.; Zheng, W.; D'Hooghe, T.; Longobardi, S.; Boivin, J.								Time-related treatment outcomes in infertility studies: a systematic mapping review and evidence-based definition								HUMAN REPRODUCTION				35			P-765	1485	1485										1	Meeting Abstract	JUL 2020	2020						36th Virtual Annual Meeting of the European-Society-of-Human-Reproduction-and-Embryology (ESHRE)36th Virtual Annual Meeting of the European-Society-of-Human-Reproduction-and-Embryology (ESHRE)	JUL 05-08, 2020JUL 05-08, 2020	European Soc Human Reprod & EmbryolEuropean Soc Human Reprod & Embryol	ELECTR NETWORKELECTR NETWORK	0
J	Stormlund, S.; Sopa, N.; Zedeler, A.; Bogstad, J.; Praetorius, L.; Nielsen, H. S.; Kitlinski, M. L.; Skouby, S. O.; Mikkelsen, A. L.; Polyzos, N. P.; Bergh, C.; Humaidan, P.; Andersen, A. Nyboe; Lossl, K.; Pinborg, A.				Humaidan, Peter/AAB-4788-2020	Humaidan, Peter/0000-0001-6884-5366			Freeze-all versus fresh embryo transfer in ART: A multicentre randomised controlled trial in normo-ovulatory women								HUMAN REPRODUCTION				34			O-069	31	31										1	Meeting Abstract	JUL 2019	2019						35th Annual Meeting of the European-Society-of-Human-Reproduction-and-Embryology (ESHRE)35th Annual Meeting of the European-Society-of-Human-Reproduction-and-Embryology (ESHRE)	JUN 24-26, 2019JUN 24-26, 2019	European Soc Human Reprod & EmbryolEuropean Soc Human Reprod & Embryol	Vienna, AUSTRIAVienna, AUSTRIA	1
J	Asazawa, K.; Jitsuzaki, M.; Mori, A.; Ichikawa, T.; Shinozaki, K.				Asazawa, Kyoko/AHB-8478-2022	Asazawa, Kyoko/0000-0002-0749-749X			Effectiveness of a spousal support program in improving the quality of life of infertile men in Japan: a pilot study								HUMAN REPRODUCTION				34			P-476	360	360										1	Meeting Abstract	JUL 2019	2019						35th Annual Meeting of the European-Society-of-Human-Reproduction-and-Embryology (ESHRE)35th Annual Meeting of the European-Society-of-Human-Reproduction-and-Embryology (ESHRE)	JUN 24-26, 2019JUN 24-26, 2019	European Soc Human Reprod & EmbryolEuropean Soc Human Reprod & Embryol	Vienna, AUSTRIAVienna, AUSTRIA	0
J	Ahlstrom, Aisling; Lundin, Kersti; Lind, Anna-Karin; Gunnarsson, Kristina; Westlander, Goran; Park, Hannah; Thurin-Kjellberg, Anna; Thorsteinsdottir, Steinunn A.; Einarsson, Snorri; Astrom, Mari; Lofdahl, Kristina; Menezes, Judith; Callender, Susanne; Nyberg, Cina; Winerdal, Jens; Stenfelt, Camilla; Jonassen, Brit-Randi; Oldereid, Nan; Nolte, Lisa; Sundler, Malin; Hardarson, Thorir								A double-blind randomized controlled trial investigating a time-lapse algorithm for selecting Day 5 blastocysts for transfer								HUMAN REPRODUCTION				37	4			708	717				10.1093/humrep/deac020					FEB 2022		Article	APR 1 2022	2022	STUDY QUESTION Can use of a commercially available time-lapse algorithm for Day 5 blastocyst selection improve pregnancy rates compared with morphology alone? SUMMARY ANSWER The use of a time-lapse selection model to choose blastocysts for fresh single embryo transfer on Day 5 did not improve ongoing pregnancy rate compared to morphology alone. WHAT IS KNOWN ALREADY Evidence from time-lapse monit…									6
J	Mol, F.; Wessel, J.; Verhoeve, H. A.; Maas, J.; Bruin, J. P. D.; Louwe, L.; Cantineau, A.; Mochtar, M.; Van Wely, M.				Cantineau, Astrid/ACT-8340-2022; van Wely, Madelon/GXV-1757-2022				A randomised controlled trial comparing expectant management or intrauterine-insemination in couples with unexplained subfertility and a poor prognosis for natural conception: the impact on health-related-quality-of-life								HUMAN REPRODUCTION				36			P-504	366	367										1	Meeting Abstract	JUL 2021	2021										0
J	Maeda, E.; Miyata, A.; Boivin, J.; Nomura, K.; Kumazawa, Y.; Shirasawa, H.; Saito, H.; Terada, Y.								Promoting fertility awareness and preconception health using a chatbot: A randomized controlled trial								HUMAN REPRODUCTION				35			P-456	I345	I345										1	Meeting Abstract	JUL 2020	2020						36th Virtual Annual Meeting of the European-Society-of-Human-Reproduction-and-Embryology (ESHRE)36th Virtual Annual Meeting of the European-Society-of-Human-Reproduction-and-Embryology (ESHRE)	JUL 05-08, 2020JUL 05-08, 2020	European Soc Human Reprod & EmbryolEuropean Soc Human Reprod & Embryol	ELECTR NETWORKELECTR NETWORK	0
J	Oostingh, E.; Steegers-Theunissen, R.; Koster, W.; Van Dijk, M.; Willemsen, S.; Broekmans, F.; Hoek, A.; Goddijn, M.; Klijn, N.; Van Santbrink, E.; Steegers, E.; Laven, J.								The coaching program; 'Smarter Pregnancy' is the first effective mHealth intervention to adopt healthy nutrition and lifestyle behaviours in subfertile couples: a randomised controlled trial								HUMAN REPRODUCTION				34			O-029	15	15										1	Meeting Abstract	JUL 2019	2019						35th Annual Meeting of the European-Society-of-Human-Reproduction-and-Embryology (ESHRE)35th Annual Meeting of the European-Society-of-Human-Reproduction-and-Embryology (ESHRE)	JUN 24-26, 2019JUN 24-26, 2019	European Soc Human Reprod & EmbryolEuropean Soc Human Reprod & Embryol	Vienna, AUSTRIAVienna, AUSTRIA	0
J	Vuong, Lan N.; Ho, Vu N. A.; Ho, Tuong M.; Dang, Vinh Q.; Phung, Tuan H.; Giang, Nhu H.; Le, Anh H.; Pham, Toan D.; Wang, Rui; Smitz, Johan; Gilchrist, Robert B.; Norman, Robert J.; Mol, Ben W.				Vinh, Dang Quang/N-6816-2019	Vinh, Dang Quang/0000-0001-5205-8210; Mol, Ben Willem/0000-0001-8337-550X; Wang, Rui/0000-0002-6622-8134; Ho, Tuong/0000-0003-3528-7358; HO, VU N A/0000-0003-1768-8393			In-vitro maturation of oocytes versus conventional IVF in women with infertility and a high antral follicle count: a randomized non-inferiority controlled trial								HUMAN REPRODUCTION				35	11			2537	2547				10.1093/humrep/deaa240							Article	NOV 2020	2020	STUDY QUESTION: Is one cycle of IVM non-inferior to one cycle of conventional in IVF with respect to live birth rates in women with high antral follicle counts (AFCs)?SUMMARY ANSWER: We could not demonstrate non-inferiority of IVM compared with IVF.WHAT IS KNOWN ALREADY: IVF with ovarian hyperstimulation has limitations in some subgroups of women at high risk of ovarian stimulation, such as those…									20
J	Zaat, T. R.; de Bruin, J. P.; Goddijn, M.; Visser, J.; Kaaijk, E. M.; Lambalk, C. B.; Groenewoud, E. R.; van Wely, M.; Mol, F.				van Wely, Madelon/GXV-1757-2022	Goddijn, Mariette/0000-0001-9928-9673; Lambalk, Cornelis/0000-0003-3947-5129; Mol, Femke/0000-0002-6892-5574			Home- or hospital-based monitoring to time frozen embryo transfer in the natural cycle? Patient-reported outcomes and experiences from the Antarctica-2 randomised controlled trial								HUMAN REPRODUCTION				35	4			866	875				10.1093/humrep/deaa040							Article	APR 2020	2020	STUDY QUESTION: What are the patient-reported outcomes (PROs) and patient-reported experiences (PREs) in home-based monitoring compared to those in hospital-based monitoring of ovulation for scheduling frozen-thawed embryo transfer (FET)?SUMMARY ANSWER: Women undergoing either home-based or hospital-based monitoring experience an increase in anxiety/sadness symptoms over time, but women undergoin…									5
J	Rikken, J. F. W.; Kowalik, C. R.; Emanuel, M. H.; Bongers, M. Y.; Spinder, T.; Jansen, F. W.; Mulders, A. G. M. G. J.; Padmehr, R.; Clark, T. J.; van Vliet, H. A.; Stephenson, M. D.; van der Veen, F.; Mol, B. W. J.; van Wely, M.; Goddijn, M.				van Wely, Madelon/GXV-1757-2022	van Wely, Madelon/0000-0001-8263-213X; Goddijn, Mariette/0000-0001-9928-9673			Septum resection versus expectant management in women with a septate uterus: an international multicentre open-label randomized controlled trial								HUMAN REPRODUCTION				36	5			1260	1267				10.1093/humrep/deab037					APR 2021		Article	MAY 2021	2021	STUDY QUESTION: Does septum resection improve reproductive outcomes in women with a septate uterus?SUMMARY ANSWER: Hysteroscopic septum resection does not improve reproductive outcomes in women with a septate uterus.WHAT IS KNOWN ALREADY: A septate uterus is a congenital uterine anomaly. Women with a septate uterus are at increased risk of subfertility, pregnancy loss and preterm birth. Hysterosc…									23
J	Cornelisse, S.; Zagers, M.; Kostova, E.; Fleischer, K.; Van Wely, M.; Mastenbroek, S.				Fleischer, Kathrin/ABG-2648-2020; van Wely, Madelon/GXV-1757-2022	Fleischer, Kathrin/0000-0002-2785-5573;			Preimplantation genetic screening for abnormal number of chromosomes (aneuploidies) in in vitro fertilization or intracytoplasmic sperm injection								HUMAN REPRODUCTION				34			P-542	391	391										1	Meeting Abstract	JUL 2019	2019						35th Annual Meeting of the European-Society-of-Human-Reproduction-and-Embryology (ESHRE)35th Annual Meeting of the European-Society-of-Human-Reproduction-and-Embryology (ESHRE)	JUN 24-26, 2019JUN 24-26, 2019	European Soc Human Reprod & EmbryolEuropean Soc Human Reprod & Embryol	Vienna, AUSTRIAVienna, AUSTRIA	0
J	Bui, B.; Van Hoogenhuijze, N.; Viveen, M.; Mackens, S.; Van de Wijgert, J.; Broekmans, F.; Paganelli, F.; Steba, G.								The endometrial tissue microbiota of women who did or did not achieve a live birth within 12 months after a first failed IVF/ICSI cycle								HUMAN REPRODUCTION				36			O-127	55	55										1	Meeting Abstract	JUL 2021	2021										0
J	Nancarrow, L.; Tempest, N.; Drakeley, A.; Hombury, R.; Ford, K.; Hapangama, D.; Russell, R.								4D ultrasound guided embryo transfers statistically improve live birth rates - A randomised controlled trial								HUMAN REPRODUCTION				36			O-181	99	100										1	Meeting Abstract	JUL 2021	2021										0
J	Fabozzi, G.; Albricci, L.; Cimadomo, D.; Morgante, V.; Maggiulli, R.; Romano, S.; Sanges, F.; Dovere, L.; Stoppa, M.; Ievoli, E.; Tacconi, L.; Amendola, M. G.; Nastri, G.; Ubaldi, F. M.; Rienzi, L. F.				Ievoli, Elena/ABG-8920-2021				Implementation of a new single-step culture media: a randomized control trial (RCT) on sibling oocytes.								HUMAN REPRODUCTION				34			P-150	214	214										1	Meeting Abstract	JUL 2019	2019						35th Annual Meeting of the European-Society-of-Human-Reproduction-and-Embryology (ESHRE)35th Annual Meeting of the European-Society-of-Human-Reproduction-and-Embryology (ESHRE)	JUN 24-26, 2019JUN 24-26, 2019	European Soc Human Reprod & EmbryolEuropean Soc Human Reprod & Embryol	Vienna, AUSTRIAVienna, AUSTRIA	0
J	Esteves, E. Sanchez; Machuca, D.; Carvajal Abumohor, N. Andres; Carvajal Gavilan, R.; Calonge Varela, M. Loreto; Chivite Jimenez, M. Ekaitz; Andres Martin, E.; Meier Furst, R. M.; Troncoso Reyes, C. Alberto								Dual Triggering versus hCG final maduration in patients over 38 years old, our experience in IVI Santiago								HUMAN REPRODUCTION				34			P-655	441	442										1	Meeting Abstract	JUL 2019	2019						35th Annual Meeting of the European-Society-of-Human-Reproduction-and-Embryology (ESHRE)35th Annual Meeting of the European-Society-of-Human-Reproduction-and-Embryology (ESHRE)	JUN 24-26, 2019JUN 24-26, 2019	European Soc Human Reprod & EmbryolEuropean Soc Human Reprod & Embryol	Vienna, AUSTRIAVienna, AUSTRIA	0
J	Dias, L.; De Loecker, P.; D'Hooghe, T.; Peeraer, K.; Dancet, E.				Dancet, Eline/ABK-8236-2022; Dancet, Eline/AAF-6895-2022	Dancet, Eline/0000-0003-0356-930X; Dancet, Eline/0000-0003-0356-930X			A preparatory information movie for the first oocyte aspiration in addition to care as usual: protocol for the POAM randomized controlled trial								HUMAN REPRODUCTION				35			O-218	97	98										1	Meeting Abstract	JUL 2020	2020						36th Virtual Annual Meeting of the European-Society-of-Human-Reproduction-and-Embryology (ESHRE)36th Virtual Annual Meeting of the European-Society-of-Human-Reproduction-and-Embryology (ESHRE)	JUL 05-08, 2020JUL 05-08, 2020	European Soc Human Reprod & EmbryolEuropean Soc Human Reprod & Embryol	ELECTR NETWORKELECTR NETWORK	0
J	Yung, S. S. F.; Lai, S. F.; Lam, M. T.; Lui, M. W.; Ko, J. K. Y.; Li, H. W. R.; Lau, E. Y. L.; Yeung, W. S. B.; Ng, E. H. Y.								Hyaluronan-enriched embryo transfer medium for frozen-thawed embryo transfer: a double-blind randomised controlled trial								HUMAN REPRODUCTION				34			P-200	237	237										1	Meeting Abstract	JUL 2019	2019						35th Annual Meeting of the European-Society-of-Human-Reproduction-and-Embryology (ESHRE)35th Annual Meeting of the European-Society-of-Human-Reproduction-and-Embryology (ESHRE)	JUN 24-26, 2019JUN 24-26, 2019	European Soc Human Reprod & EmbryolEuropean Soc Human Reprod & Embryol	Vienna, AUSTRIAVienna, AUSTRIA	1
J	Van Kessel, M.; Tros, R.; Oosterhuis, J.; Kuchenbecker, W.; Van Kuijk, S.; Bongers, M.; Mol, B. W.; Koks, C.				van Kuijk, Sander/AAH-3239-2021; Tros, R./AAZ-6585-2021	Tros, R./0000-0003-4070-2018			Transvaginal hydrolaparoscopy versus hysterosalpingography to assess tubal pathology in subfertile women: a randomised controlled trial.								HUMAN REPRODUCTION				34			P-321	290	290										1	Meeting Abstract	JUL 2019	2019						35th Annual Meeting of the European-Society-of-Human-Reproduction-and-Embryology (ESHRE)35th Annual Meeting of the European-Society-of-Human-Reproduction-and-Embryology (ESHRE)	JUN 24-26, 2019JUN 24-26, 2019	European Soc Human Reprod & EmbryolEuropean Soc Human Reprod & Embryol	Vienna, AUSTRIAVienna, AUSTRIA	0
J	Andersen, Emil; Juhl, Christian R.; Kjoller, Emma T.; Lundgren, Julie R.; Janus, Charlotte; Dehestani, Yasmin; Saupstad, Marte; Ingerslev, Lars R.; Duun, Olivia M.; Jensen, Simon B. K.; Holst, Jens J.; Stallknecht, Bente M.; Madsbad, Sten; Torekov, Signe S.; Barres, Romain				BARRES, Romain/N-2501-2016; Janus, Charlotte/P-3593-2018	BARRES, Romain/0000-0002-0158-519X; Andersen, Emil/0000-0001-6009-2099; Janus, Charlotte/0000-0001-5111-7047; Stallknecht, Bente Merete/0000-0003-3117-0451; Holst, Jens Juul/0000-0001-6853-3805			Sperm count is increased by diet-induced weight loss and maintained by exercise or GLP-1 analogue treatment: a randomized controlled trial								HUMAN REPRODUCTION				37	7			1414	1422				10.1093/humrep/deac096					MAY 2022		Article	JUN 30 2022	2022	STUDY QUESTION Does diet-induced weight loss improve semen parameters, and are these possible improvements maintained with sustained weight loss? SUMMARY ANSWER An 8-week low-calorie diet-induced weight loss was associated with improved sperm concentration and sperm count, which were maintained after 1 year in men who maintained weight loss. WHAT IS KNOWN ALREADY Obesity is associated with impair…									3
J	Zhang, Yanling; Chen, Xuanyu; Chen, Sijia; Wei, Cheng; Li, Baijia; Wang, Zilian; Shen, Xiaolu; Lin, Xiaona								Intrauterine administration of G-CSF for promoting endometrial growth after hysteroscopic adhesiolysis: a randomized controlled trial								HUMAN REPRODUCTION				37	4			725	733				10.1093/humrep/deac023					FEB 2022		Article	APR 1 2022	2022	STUDY QUESTION Does intrauterine infusion of granulocyte colony-stimulating factor (G-CSF) prevent adhesion reformation and promote endometrial growth after hysteroscopic adhesiolysis? SUMMARY ANSWER Intrauterine perfusion of G-CSF can increase endometrial thickness but does not prevent the recurrence of intrauterine adhesions (IUAs) in patients with Asherman syndrome (AS) after surgery. WHAT IS …									1
J	Mol, F.; Wessel, J.; Verhoeve, H. A.; Maas, J.; De Bruin, J. P.; Louwe, L.; Cantineau, A.; Mochtar, M.; Van Wely, M.				Cantineau, Astrid/ACT-8340-2022; van Wely, Madelon/GXV-1757-2022				A randomised controlled trial comparing expectant management or intrauterine-insemination in couples with unexplained subfertility and a poor prognosis for natural conception: the impact on health-related-quality-of-life								HUMAN REPRODUCTION				36			P-504	30	30										1	Meeting Abstract	JUL 2021	2021										0
J	Dogra, Y.; Singh, N.; Mathur, S.								Intralipid supplementation in women with unexplained recurrent implantation failure and elevated uterine natural killer cell levels - A randomized placebo controlled trial								HUMAN REPRODUCTION				36			P-375	307	307										1	Meeting Abstract	JUL 2021	2021										0
J	Revelli, A.; Sestero, M.; Canosa, S.; Filippini, C.; Pittatore, G.; Salvagno, F.; Gennarelli, G.; Benedetto, C.				revelli, alberto/AAF-1997-2020; gennarelli, gianluca/AAF-7991-2021				Prospective randomized trial comparing corifollitropin-alfa late start (day 4) vs. corifollitropin-alfa standard start (day 2) in expected poor, normal and high-responders undergoing IVF/ICSI								HUMAN REPRODUCTION				34			P-594	414	414										1	Meeting Abstract	JUL 2019	2019						35th Annual Meeting of the European-Society-of-Human-Reproduction-and-Embryology (ESHRE)35th Annual Meeting of the European-Society-of-Human-Reproduction-and-Embryology (ESHRE)	JUN 24-26, 2019JUN 24-26, 2019	European Soc Human Reprod & EmbryolEuropean Soc Human Reprod & Embryol	Vienna, AUSTRIAVienna, AUSTRIA	0
J	Bai, Cai-Feng; Cui, Nai-Xue; Xu, Xian; Mi, Guang-li; Sun, Ji-Wei; Shao, Di; Li, Jie; Jiang, Yin-Zhi; Yang, Qian-Qian; Zhang, Xuan; Cao, Feng-Lin				L, J/P-3995-2016	Li, Jie/0000-0002-1432-0705			Effectiveness of two guided self-administered interventions for psychological distress among women with infertility: a three-armed, randomized controlled trial								HUMAN REPRODUCTION				34	7			1235	1248				10.1093/humrep/dez066							Article	JUL 2019	2019	STUDY QUESTION:What is the effect of two guided self-administered interventions on psychological distress in women undergoing IVF or ICSI?SUMMARY ANSWER: A brief mindfulness intervention significantly reduced depression and improved sleep quality, while the gratitude journal intervention showed no significant effect on any outcome variables.WHAT IS KNOWN ALREADY: Mindfulness and gratitude journal…									19
J	Johnson, S.; Warren, G.; Bond, S.; Bench-capon, S.								Randomised controlled trial of connected ovulation test system demonstrates double the chances of pregnancy in first cycle and reveal other factors affecting pregnancy likelihood.								HUMAN REPRODUCTION				34			P-634	432	433										1	Meeting Abstract	JUL 2019	2019						35th Annual Meeting of the European-Society-of-Human-Reproduction-and-Embryology (ESHRE)35th Annual Meeting of the European-Society-of-Human-Reproduction-and-Embryology (ESHRE)	JUN 24-26, 2019JUN 24-26, 2019	European Soc Human Reprod & EmbryolEuropean Soc Human Reprod & Embryol	Vienna, AUSTRIAVienna, AUSTRIA	0
J	Marino, A. A.; Gullo, S.; Volpes, A.; Sammartano, F.; Scaglione, P.; Allegra, A.								Comparison of the incidence of miscarriage rates in frozen versus fresh embryo transfers in IVF/ICSI cycles: a meta-analysis of Randomized Controlled Trials (RCT)								HUMAN REPRODUCTION				36			P-410	322	322										1	Meeting Abstract	JUL 2021	2021										0
J	Papaikonomou, K.; Caroline, F.; Williams, A. R.; Danielsson, K. Gemzell								Effects of the levonorgestrel intrauterine system on the endometrium after long-term exposure to mifepristone: secondary outcomes of a randomized controlled trial								HUMAN REPRODUCTION				35			P-290	I270	I270										1	Meeting Abstract	JUL 2020	2020						36th Virtual Annual Meeting of the European-Society-of-Human-Reproduction-and-Embryology (ESHRE)36th Virtual Annual Meeting of the European-Society-of-Human-Reproduction-and-Embryology (ESHRE)	JUL 05-08, 2020JUL 05-08, 2020	European Soc Human Reprod & EmbryolEuropean Soc Human Reprod & Embryol	ELECTR NETWORKELECTR NETWORK	0
J	AbuMusa, A.; El Taha, L.; Khalife, D.; Ghunaim, S.; Khalil, A.; Nassif, J.								Efficacy of Dienogest versus oral contraceptive pills (OCPs) on pain associated with endometriosis: Randomized Controlled Trial								HUMAN REPRODUCTION				34			P-305	283	283										1	Meeting Abstract	JUL 2019	2019						35th Annual Meeting of the European-Society-of-Human-Reproduction-and-Embryology (ESHRE)35th Annual Meeting of the European-Society-of-Human-Reproduction-and-Embryology (ESHRE)	JUN 24-26, 2019JUN 24-26, 2019	European Soc Human Reprod & EmbryolEuropean Soc Human Reprod & Embryol	Vienna, AUSTRIAVienna, AUSTRIA	0
J	Martins, M.; Fernandes, J.; Pedro, J.; Xavier, P.; Barros, A.; Costa, E.; Schmidt, L.				Martins, Mariana/AAX-3578-2021	Martins, Mariana/0000-0001-6489-0290			What guidelines should be followed for subfertile patients to achieve spontaneuos pregnanycy? A randomized controlled trial of couples trying to conceive								HUMAN REPRODUCTION				35			P-471	I352	I353										1	Meeting Abstract	JUL 2020	2020						36th Virtual Annual Meeting of the European-Society-of-Human-Reproduction-and-Embryology (ESHRE)36th Virtual Annual Meeting of the European-Society-of-Human-Reproduction-and-Embryology (ESHRE)	JUL 05-08, 2020JUL 05-08, 2020	European Soc Human Reprod & EmbryolEuropean Soc Human Reprod & Embryol	ELECTR NETWORKELECTR NETWORK	0
J	van Hoogenhuijze, N. E.; Mol, F.; Laven, J. S. E.; Groenewoud, E. R.; Traas, M. A. F.; Janssen, C. A. H.; Teklenburg, G.; de Bruin, J. P.; van Oppenraaij, R. H. F.; Maas, J. W. M.; Moll, E.; Fleischer, K.; van Hooff, M. H. A.; de Koning, C. H.; Cantineau, A. E. P.; Lambalk, C. B.; Verberg, M.; van Heusden, A. M.; Manger, A. P.; van Rumste, M. M. E.; van der Voet, L. F.; Pieterse, Q. D.; Visser, J…				van Wely, Madelon/GXV-1757-2022; Cantineau, Astrid/ACT-8340-2022	Lambalk, Cornelis/0000-0003-3947-5129; van Wely, Madelon/0000-0001-8263-213X; Mol, Femke/0000-0002-6892-5574			Endometrial scratching in women with one failed IVF/ICSI cycle-outcomes of a randomised controlled trial (SCRaTCH)								HUMAN REPRODUCTION				36	1			87	98				10.1093/humrep/deaa268							Article	JAN 2021	2021	STUDY QUESTION: Does endometnal scratching in women with one failed IVF/ICSI treatment affect the chance of a live birth of the subsequent fresh IVF/ICSI cycle?SUMMARY ANSWER: In this study, 4.6% more live births were observed in the scratch group, with a likely certainty range between -0.7% and +9.9%.WHAT IS KNOWN ALREADY: Since the first suggestion that endometrial scratching might improve embr…									15
J	Krog, M. C.; Georgsen, M.; Kolte, A. M.; De Jager, W.; Meyaard, L.; Lunoee, L.; Christiansen, O. B.; Nielsen, H. S.				Krog, Maria Christine/AAB-2098-2021				New biomarker predicts the odds of a live birth in women experiencing secondary recurrent pregnancy loss after a first-born boy								HUMAN REPRODUCTION				34			P-363	309	310										1	Meeting Abstract	JUL 2019	2019						35th Annual Meeting of the European-Society-of-Human-Reproduction-and-Embryology (ESHRE)35th Annual Meeting of the European-Society-of-Human-Reproduction-and-Embryology (ESHRE)	JUN 24-26, 2019JUN 24-26, 2019	European Soc Human Reprod & EmbryolEuropean Soc Human Reprod & Embryol	Vienna, AUSTRIAVienna, AUSTRIA	0
J	Peart, Jane M.; Sim, Robert G.; Hofman, Paul L.								Therapeutic effects of hysterosalpingography contrast media in infertile women: what do we know about the H2O in the H2Oil trial and why does it matter?								HUMAN REPRODUCTION				36	3			529	535				10.1093/humrep/deaa325							Article	MAR 2021	2021	Recent interest in the use of oil-soluble contrast media (OSCM) for hysterosalpingography (HSG) and other tubal flushing procedures is largely the result of publication of the large, multicentre, randomized controlled H2Oil trial in the New England Journal of Medicine in 2017, addressing the long-held suspicion that pregnancy rates following HSG with OSCM are higher than if a water-soluble contra…									4
J	Leijdekkers, Jori A.; Torrance, Helen L.; Schouten, Nienke E.; van Tilborg, Theodora C.; Oudshoorn, Simone C.; Mol, Ben Willem J.; Eijkemans, Marinus J. C.; Broekmans, Frank J. M.					Mol, Ben Willem/0000-0001-8337-550X			Individualized ovarian stimulation in IVF/ICSI treatment: it is time to stop using high FSH doses in predicted low responders								HUMAN REPRODUCTION				35	9			1954	1963				10.1093/humrep/dez184							Editorial Material	SEP 2020	2020	In IVF/ICSI treatment, the FSH starting dose is often increased in predicted low responders from the belief that it improves the chance of having a baby by maximizing the number of retrieved oocytes. This intervention has been evaluated in several randomized controlled trials, and despite a slight increase in the number of oocytes-on average one to two more oocytes in the high versus standard dos…									13
J	von Versen-Hoeynck, Frauke; Griesinger, Georg				von Versen-Höynck, Frauke/H-3719-2019	von Versen-Höynck, Frauke/0000-0002-1924-5695; Griesinger, Georg/0000-0002-0606-5804			Should any use of artificial cycle regimen for frozen-thawed embryo transfer in women capable of ovulation be abandoned: yes, but what's next for FET cycle practice and research?								HUMAN REPRODUCTION				37	8			1697	1703				10.1093/humrep/deac125					MAY 2022		Article	JUL 30 2022	2022	Over the past decade, the use of frozen-thawed embryo transfer (FET) treatment cycles has increased substantially. The artificial ('programmed') cycle regimen, which suppresses ovulation, is widely used for that purpose, also in ovulatory women or women capable of ovulation, under the assumption of equivalent efficacy in terms of pregnancy achievement as compared to a natural cycle or modified na…									2
J	Papaleo, E.; Revelli, A.; Costa, M.; Bertoli, M.; Zaffagnini, S.; Tomei, F.; Manno, M.; Rebecchi, A.; Villanacci, R.; Vanni, V. S.; Cantatore, F.; Ruffa, A.; Colia, D.; Sironi, M.; Tessari, T.; Parissone, F.; Romanello, I; Reschini, M.; Dallagiovanna, C.; Somigliana, E.				Vanni, Valeria/AAC-6059-2022; Reschini, Marco/ABI-2191-2020	Vanni, Valeria/0000-0002-6539-7294; Reschini, Marco/0000-0002-9868-3043			Do we trust scientific evidence? A multicentre retrospective analysis of first IVF/ICSI cycles before and after the OPTIMIST trial								HUMAN REPRODUCTION				36	5			1367	1375				10.1093/humrep/deab047					MAR 2021		Article	MAY 2021	2021	STUDY QUESTION: Has the practice of individualizing the recombinant-FSH starting dose been superseded after the largest randomized controlled trial (RCT) in assisted reproduction technology (ART), the OPTIMIST trial?SUMMARY ANSWER: The OPTIMIST trial has influenced our ART daily practice to a limited degree, but adherence is still generally poor.WHAT IS KNOWN ALREADY: Although the 'one size fits …									2
J	Qiao, J.; Zhang, Y.; Liang, X.; Ho, T.; Huang, H. Y.; Kim, S. H.; Goethberg, M.; Mannaerts, B.; Arce, J. C.		X Asian Follitropin Delta Phase 3						A randomised, controlled, assessor-blind trial assessing clinical outcomes of individualised dosing with follitropin delta in Asian IVF/ICSI patients								HUMAN REPRODUCTION				36			O-110	41	42										1	Meeting Abstract	JUL 2021	2021										0
J	Godha, Z.; Nayar, K. D.; Gupta, S.; Singh, M.; Gupta, M.; Kant, G.; Gahlot, R.; Nayar, K.								Randomized controlled trial of intrauterine infusion of autologous platelet rich plasma (PRP) versus granulocyte colony stimulating factor (G-CSF) in thin endometrium in frozen embryo transfer.								HUMAN REPRODUCTION				34			P-292	277	277										1	Meeting Abstract	JUL 2019	2019						35th Annual Meeting of the European-Society-of-Human-Reproduction-and-Embryology (ESHRE)35th Annual Meeting of the European-Society-of-Human-Reproduction-and-Embryology (ESHRE)	JUN 24-26, 2019JUN 24-26, 2019	European Soc Human Reprod & EmbryolEuropean Soc Human Reprod & Embryol	Vienna, AUSTRIAVienna, AUSTRIA	0
J	Serdarogullari, M.; Coban, O.; Boynukalin, F. K.; Yarkiner, Z.; Bankeroglu, H.; Simon, C.; Capalbo, A.				Serdarogullari, Munevver/ABE-1887-2020; Yarkiner, Zalihe/HDM-3460-2022; Yarkiner, Zalihe/Z-2339-2019	Yarkiner, Zalihe/0000-0002-4766-6454; Yarkiner, Zalihe/0000-0002-4766-6454			A randomized controlled trial comparing the two trophectoderm biopsy protocols for preimplantation genetic testing for aneuploidies (PGT-A): a prospective sibling oocyte study								HUMAN REPRODUCTION				35			P-524	I378	I379										1	Meeting Abstract	JUL 2020	2020						36th Virtual Annual Meeting of the European-Society-of-Human-Reproduction-and-Embryology (ESHRE)36th Virtual Annual Meeting of the European-Society-of-Human-Reproduction-and-Embryology (ESHRE)	JUL 05-08, 2020JUL 05-08, 2020	European Soc Human Reprod & EmbryolEuropean Soc Human Reprod & Embryol	ELECTR NETWORKELECTR NETWORK	0
J	Engmann, Lawrence; Sun, Fangbai; Legro, Richard S.; Diamond, Michael P.; Zhang, Heping; Santoro, Nanette		Reprod Med Network		Zhang, He/GXN-0028-2022				Factors associated with study protocol adherence and bio banking participation in reproductive medicine clinical trials and their relationship to live birth								HUMAN REPRODUCTION				35	12			2819	2831				10.1093/humrep/deaa232							Article	DEC 2020	2020	STUDY QUESTION: What demographic and baseline characteristics are predictive of adherence to reproductive medicine clinical trial protocols, live birth or participation in genetic studies?SUMMARY ANSWER: Race, BMI and lower income are associated with likelihood of non-adherent to reproductive medicine clinical trial protocols, while race influences collection of biological samples and non-adheren…									1
J	Svenstrup, L.; Fedder, J.; Moller, S.; Pedersen, D.; Erb, K.; Andersen, C. Yding; Humaidan, P.								Will the hCG trigger dose used for final oocyte maturation in IVF impact endogenous progesterone during the luteal phase? - A randomized controlled trial								HUMAN REPRODUCTION				36			P-681	25	26										1	Meeting Abstract	JUL 2021	2021										0
J	Taylor, H.; Donnez, J.; Petraglia, F.; Danielsson, K. Gemzell; Renner, S.; Bestel, E.; Gotteland, J. P.; Humberstone, A.; Garner, E.								Long term secondary efficacy of linzagolix for heavy menstrual bleeding (HMB) due to uterine fibroids (UF): 52-week results from two placebo-controlled, randomized, phase 3 trials								HUMAN REPRODUCTION				36			O-135	59	59										1	Meeting Abstract	JUL 2021	2021										1
J	Allegra, A.; Gullo, S.; Volpes, A.; Scaglione, P.; Sammartano, F.; Marino, A. A.								Hysteroscopy, performed before IVF/ICSI in patients with a normal transvaginal ultrasound and/or hysterosalpingography, improves the clinical pregnancy rate. A meta-analysis of randomized controlled trials (RCTs).								HUMAN REPRODUCTION				34			P-375	315	315										1	Meeting Abstract	JUL 2019	2019						35th Annual Meeting of the European-Society-of-Human-Reproduction-and-Embryology (ESHRE)35th Annual Meeting of the European-Society-of-Human-Reproduction-and-Embryology (ESHRE)	JUN 24-26, 2019JUN 24-26, 2019	European Soc Human Reprod & EmbryolEuropean Soc Human Reprod & Embryol	Vienna, AUSTRIAVienna, AUSTRIA	0
J	Liu, Xitong; Wen, Wen; Wang, Tao; Tian, Li; Li, Na; Sun, Ting; Wang, Ting; Zhou, Hanying; Zhang, Na; Qu, Pengfei; Mol, Ben W.; Li, Wentao; Shi, Juanzi					Qu, Pengfei/0000-0002-2644-5812; Liu, Xi-Tong/0000-0001-9016-4946			Increased versus standard gonadotrophin dosing in predicted poor responders of IVF: an open-label randomized controlled trial								HUMAN REPRODUCTION				37	8			1806	1815				10.1093/humrep/deac113					MAY 2022		Article	JUL 30 2022	2022	STUDY QUESTION: Does an increased dosing of FSH improve the live birth rate as compared to standard FSH dosing in expected poor responders who undergo IVF?A SUMMARY ANSWER: In this trial, women with an expected poor response allocated to increased FSH dosing did not have a statistically significant increase in cumulative live births as compared to a standard FSH dose.WHAT IS KNOWN ALREADY: Poor o…									0
J	El-Shaer, H.; Fouda, U.; Youssef, G.; Hanafy, A.; Nabil, H.; Mehrem, W.				Hanafy, Abeer/AAI-2534-2021				Cabergoline versus calcium gluconate infusion in the prevention of ovarian hyperstimulation syndrome. A randomized controlled trial								HUMAN REPRODUCTION				34			O-174	74	74										1	Meeting Abstract	JUL 2019	2019						35th Annual Meeting of the European-Society-of-Human-Reproduction-and-Embryology (ESHRE)35th Annual Meeting of the European-Society-of-Human-Reproduction-and-Embryology (ESHRE)	JUN 24-26, 2019JUN 24-26, 2019	European Soc Human Reprod & EmbryolEuropean Soc Human Reprod & Embryol	Vienna, AUSTRIAVienna, AUSTRIA	1
J	Wen, Qidan; Hu, Min; Lai, Maohua; Li, Juan; Hu, Zhenxing; Quan, Kewei; Liu, Jia; Liu, Hua; Meng, Yanbing; Wang, Suling; Wen, Xiaohui; Yu, Chuyi; Li, Shuna; Huang, Shiya; Zheng, Yanhua; Lin, Han; Liang, Xingyan; Lu, Lingjing; Mai, Zhefen; Zhang, Chunren; Wu, Taixiang; Ng, Ernest H. Y.; Stener-Victorin, Elisabet; Ma, Hongxia					Wen, Qidan/0000-0002-3001-0643; Hu, Min/0000-0002-7731-5874			Effect of acupuncture and metformin on insulin sensitivity in women with polycystic ovary syndrome and insulin resistance: a three-armed randomized controlled trial								HUMAN REPRODUCTION				37	3			542	552				10.1093/humrep/deab272					DEC 2021		Article	MAR 1 2022	2022	STUDY QUESTION Does acupuncture improve insulin sensitivity more effectively than metformin or sham acupuncture in women with polycystic ovary syndrome (PCOS) and insulin resistance (IR)? SUMMARY ANSWER Among women with PCOS and IR, acupuncture was not more effective than metformin or sham acupuncture in improving insulin sensitivity. WHAT IS KNOWN ALREADY Uncontrolled trials have shown that acup…									2
J	Duffy, J. M. N.; AlAhwany, H.; Bhattacharya, S.; Collura, B.; Curtis, C.; Evers, J. L. H.; Farquharson, R. G.; Franik, S.; Giudice, L. C.; Khalaf, Y.; Knijnenburg, J. M. L.; Leeners, B.; Legro, R. S.; Lensen, S.; Vazquez-Niebla, J. C.; Mavrelos, D.; Mol, B. W. J.; Niederberger, C.; Ng, E. H. Y.; Otter, A. S.; Puscasiu, L.; Rautakallio-Hokkanen, S.; Repping, S.; Sarris, I; Simpson, J. L.; Strandel…		Core Outcome Measure Infertility T		Leeners, Brigitte/GRJ-4693-2022; van Wely, Madelon/GXV-1757-2022; Pacey, Allan A/A-6992-2008; Wilkinson, Jack/AAJ-5643-2021; La Marca, Antonio/A-5940-2015	Leeners, Brigitte/0000-0003-4027-6151; Pacey, Allan A/0000-0002-4387-8871; Wilkinson, Jack/0000-0003-3513-4677; La Marca, Antonio/0000-0001-7921-9547; Sarris, Ippokratis/0000-0002-8912-5920; Cuevas, Irene/0000-0002-9587-0492; Glujovsky, Demian/0000-0002-0586-9341; Wang, Rui/0000-0002-6622-8134; van Wely, Madelon/0000-0001-8263-213X; Griesinger, Georg/0000-0002-0606-5804			Developing a core outcome set for future infertility research: an international consensus development study								HUMAN REPRODUCTION				35	12			2725	2734				10.1093/humrep/deaa241							Article	DEC 2020	2020	STUDY QUESTION: Can a core outcome set to standardize outcome selection, collection and reporting across future infertility research be developed?SUMMARY ANSWER: A minimum data set, known as a core outcome set, has been developed for randomized controlled trials (RCTs) and systematic reviews evaluating potential treatments for infertility.WHAT IS KNOWN ALREADY: Complex issues, including a failure…									28
J	Gyulmamedova, I.; Tatarchuk, T.; Bogoslav, Y.; Sosnina, V.; Gyulmamedova, E.								Differentiated approach to immunotherapy in patients with recurrent implantation failure.								HUMAN REPRODUCTION				34			P-389	321	321										1	Meeting Abstract	JUL 2019	2019						35th Annual Meeting of the European-Society-of-Human-Reproduction-and-Embryology (ESHRE)35th Annual Meeting of the European-Society-of-Human-Reproduction-and-Embryology (ESHRE)	JUN 24-26, 2019JUN 24-26, 2019	European Soc Human Reprod & EmbryolEuropean Soc Human Reprod & Embryol	Vienna, AUSTRIAVienna, AUSTRIA	0
J	Taylor, H.; Donnez, J.; Taylor, R.; Bestel, E.; Gotteland, J. P.; Humberstone, A.; Garner, E.								Efficacy and safety of linzagolix on heavy menstrual bleeding (HMB) due to uterine fibroids (UF): Results from a placebo-controlled, randomized, Phase 3 trial								HUMAN REPRODUCTION				35			O-027	13	13										1	Meeting Abstract	JUL 2020	2020						36th Virtual Annual Meeting of the European-Society-of-Human-Reproduction-and-Embryology (ESHRE)36th Virtual Annual Meeting of the European-Society-of-Human-Reproduction-and-Embryology (ESHRE)	JUL 05-08, 2020JUL 05-08, 2020	European Soc Human Reprod & EmbryolEuropean Soc Human Reprod & Embryol	ELECTR NETWORKELECTR NETWORK	2
J	Boedt, T.; Matthys, C.; Fong, S. Lie; De Neubourg, D.; Vereeck, S.; Seghers, J.; Van der Gucht, K.; Weyn, B.; Geerts, D.; Spiessens, C.; Dancet, E. A. F.				Dancet, Eline/AAF-6895-2022; Dancet, Eline/ABK-8236-2022; Matthys, Christophe/I-4203-2016; Seghers, Jan/O-2843-2015	Dancet, Eline/0000-0003-0356-930X; Dancet, Eline/0000-0003-0356-930X; Matthys, Christophe/0000-0003-1770-6862; Boedt, Tessy/0000-0001-5417-4258; Seghers, Jan/0000-0002-2930-1259			Systematic development of a mobile preconception lifestyle programme for couples undergoing IVF: the PreLiFe-programme								HUMAN REPRODUCTION				36	9			2493	2505				10.1093/humrep/deab166					AUG 2021		Article	SEP 2021	2021	STUDY QUESTION: Can we develop a preconception lifestyle programme for couples undergoing NF that is in line with their needs.SUMMARY ANSWER: A mobile preconception lifestyle programme was systematically developed based on expert opinion, literature and needs of IVF-patients.WHAT IS KNOWN ALREADY: A healthy lifestyle prior to conception is not only beneficial for the general health of couples, bu…									2
J	Kaponis, A.; Panagodimou, E.; Hadjopoulos, G.; Paschopoulos, M.; Georgiou, I.; Paraskevaidis, V.; Zikopoulos, K.; Tsiveriotis, K.; Taniguchi, F.; Adonakis, G.; Harada, T.								Ultra-long administration of GnRH-a before in vitro fertilization does not improve the clinical pregnancy rate in women with mild endometriosis. A prospective, randomized, controlled trial								HUMAN REPRODUCTION				35			O-305	139	139										1	Meeting Abstract	JUL 2020	2020						36th Virtual Annual Meeting of the European-Society-of-Human-Reproduction-and-Embryology (ESHRE)36th Virtual Annual Meeting of the European-Society-of-Human-Reproduction-and-Embryology (ESHRE)	JUL 05-08, 2020JUL 05-08, 2020	European Soc Human Reprod & EmbryolEuropean Soc Human Reprod & Embryol	ELECTR NETWORKELECTR NETWORK	0
J	Moffat, R.; Hansali, C.; Schoetzau, A.; Ahler, A.; Gobrecht, U.; Beutler, S.; Raggi, A.; Sartorius, G.; De Geyter, C.				De+Geyter, Christian/ADD-0437-2022	De+Geyter, Christian/0000-0002-0889-6310			Randomised controlled trial on the effect of clomiphene citrate and gonadotropin dose on ovarian response markers and IVF outcomes in poor responders								HUMAN REPRODUCTION				36	4			987	997				10.1093/humrep/deaa336							Article	APR 2021	2021	STUDY QUESTION: Does the gonadotropin (GN) starting dose and the addition of clomiphene citrate (CC) during the early follicular phase influence oocyte yield in poor responders undergoing ovarian stimulation for IVF treatment?SUMMARY ANSWER: The number of retrieved oocytes was similar regardless of the starting dose of GN (150 versus 450 IU) with or without the addition of CC (100 mg from Day 3 t…									4
J	Julia, M. Gi; Hervas, I.; Navarro-GomezLechon, A.; Quintana, F.; Amoros, D.; Pacheco, A.; Gonzalez-Ravina, C.; Rivera-Egea, R.; Garrido, N.								Magnetic-activated cell sorting in couples undergoing preimplantation genetic testing for aneuploidies (PGT-A) using autologous oocytes shows slightly lower aneuploidy rates compared to standard semen processing								HUMAN REPRODUCTION				36			P-005	140	140										1	Meeting Abstract	JUL 2021	2021										0
J	Bourel, G.; Pelletier-Fleury, N.; Bouyer, J.; Delbarre, A.; Fernandez, H.; Capmas, P.				bouyer, jean/G-2717-2013; Pelletier-Fleury, Nathalie/R-4220-2018	bouyer, jean/0000-0003-4861-0783; CAPMAS, Perrine/0000-0002-4232-5140; Pelletier-Fleury, Nathalie/0000-0002-4821-4863			Cost-effectiveness analysis of medical management versus conservative surgery for early tubal pregnancy								HUMAN REPRODUCTION				34	2			261	267				10.1093/humrep/dey352							Article	FEB 2019	2019	STUDY QUESTION: Is conservative surgery (laparoscopic salpingotomy) cost-effective, using fertility as the endpoint compared with medical management (Methotrexate) in women with an early tubal pregnancy?SUMMARY ANSWER: Conservative surgery appeared slightly, but not statistically significantly, more effective than medical management but also more costly.WHAT IS KNOWN ALREADY: Women with an early …									1
J	Najdecki, R.; Chouliara, F.; Timotheou, E.; Tatsi, P.; Chartomatsidou, T.; Asouhidou, E.; Pakaki, F.; Bouchlariotou, S.; Humaidan, P.; Papanikolaou, E.				Najdecki, Robert/AAF-4830-2020; Humaidan, Peter/AAB-4788-2020	Najdecki, Robert/0000-0002-1837-2617; Humaidan, Peter/0000-0001-6884-5366			Single follicular degarelix, a new long acting GnRH-antagonist for LH surge suppression during ovarian stimulation in oocyte donors. A randomised controlled trial								HUMAN REPRODUCTION				34			O-235	104	104										1	Meeting Abstract	JUL 2019	2019						35th Annual Meeting of the European-Society-of-Human-Reproduction-and-Embryology (ESHRE)35th Annual Meeting of the European-Society-of-Human-Reproduction-and-Embryology (ESHRE)	JUN 24-26, 2019JUN 24-26, 2019	European Soc Human Reprod & EmbryolEuropean Soc Human Reprod & Embryol	Vienna, AUSTRIAVienna, AUSTRIA	0
J	Sharma, N.; Nayar, K. D.; Gupta, S.; Singh, M.; Bhattacharya, R.; Kant, G.; Gahlot, R.; Nayar, K. D.								Transdermal testosterone vs. oral dehydroepiandrosterone (DHEA) pre-treatment in improving IVF outcomes in diminished ovarian reserve patients (POSEIDON group 3 and 4): a randomised controlled trial								HUMAN REPRODUCTION				35			P-600	1412	1412										1	Meeting Abstract	JUL 2020	2020						36th Virtual Annual Meeting of the European-Society-of-Human-Reproduction-and-Embryology (ESHRE)36th Virtual Annual Meeting of the European-Society-of-Human-Reproduction-and-Embryology (ESHRE)	JUL 05-08, 2020JUL 05-08, 2020	European Soc Human Reprod & EmbryolEuropean Soc Human Reprod & Embryol	ELECTR NETWORKELECTR NETWORK	0
J	Hmedeh, C.; El Iskandarni, S.; Tawfik, I.								The effect of 6-month nutritional intervention on the anthropometric, biochemical, and reproductive profile of Lebanese women with Polycystic ovarian syndrome								HUMAN REPRODUCTION				36			O-160	76	76										1	Meeting Abstract	JUL 2021	2021										0
J	Boynukalin, F. K.; Abali, R.; Gultomruk, M.; Demir, B.; Yarkiner, Z.; Karlikaya, G.; Bahceci, M.				Yarkiner, Zalihe/HDM-3460-2022	Yarkiner, Zalihe/0000-0002-4766-6454			Does subcutaneous progesterone (SC-P) administration eliminate the necessity of serum progesterone level monitoring in frozen embryo transfer (FET) cycles?								HUMAN REPRODUCTION				36			P-411	322	323										1	Meeting Abstract	JUL 2021	2021										0
J	Riviello, E.; Vitagliano, A.; Ambrosini, G.; Andrisani, A.; Politi, A.; Mosele, S.; Bellamio, B.; Marin, L.; Esposito, F.; Borgato, S.; Calanducci, M.; Noventa, M.				Noventa, Marco/ABB-4669-2020	Noventa, Marco/0000-0002-7809-6001			Endometrial scratching for women with one or more embryo transfer failures: a systematic review and meta-analysis of randomized controlled trials								HUMAN REPRODUCTION				34			P-378	316	316										1	Meeting Abstract	JUL 2019	2019						35th Annual Meeting of the European-Society-of-Human-Reproduction-and-Embryology (ESHRE)35th Annual Meeting of the European-Society-of-Human-Reproduction-and-Embryology (ESHRE)	JUN 24-26, 2019JUN 24-26, 2019	European Soc Human Reprod & EmbryolEuropean Soc Human Reprod & Embryol	Vienna, AUSTRIAVienna, AUSTRIA	0
J	Amiri, Mina; Nahidi, Fatemeh; Bidhendi-Yarandi, Razieh; Khalili, Davood; Tohidi, Maryam; Tehrani, Fahimeh Ramezani				Amiri, Mina/Y-9353-2019; Yarandi, Razieh Bidhendi/ABD-8625-2020				A comparison of the effects of oral contraceptives on the clinical and biochemical manifestations of polycystic ovary syndrome: a crossover randomized controlled trial								HUMAN REPRODUCTION				35	1			175	186				10.1093/humrep/dez255							Article	JAN 2020	2020	STUDY QUESTION Do oral contraceptives (OCs) containing progestins with low androgenic or antiandrogenic activities have different effects to those containing levonorgestrel (LNG) on clinical, androgenic and metabolic manifestations of polycystic ovarian syndrome (PCOS)?SUMMARY ANSWER The three OCs tested had similar effects on clinical findings of hyperandrogenism (HA), whereas products containin…									9
J	van Hoogenhuijze, N. E.; van Eekelen, R.; Mol, F.; Schipper, I; Groenewoud, E. R.; Traas, M. A. F.; Janssen, C. A. H.; Teklenburg, G.; de Bruin, J. P.; van Oppenraaij, R. H. F.; Maas, J. W. M.; Moll, E.; Fleischer, K.; van Hooff, M. H. A.; de Koning, C. H.; Cantineau, A. E. P.; Lambalk, C. B.; Verberg, M.; van Heusden, A. M.; Manger, A. P.; van Rumste, M. M. E.; van der Voet, L. F.; Pieterse, Q. …				Cantineau, Astrid/ACT-8340-2022; van Wely, Madelon/GXV-1757-2022	Lambalk, Cornelis/0000-0003-3947-5129; van Wely, Madelon/0000-0001-8263-213X; Mol, Femke/0000-0002-6892-5574			Economic evaluation of endometrial scratching before the second IVF/ICSI treatment: a cost-effectiveness analysis of a randomized controlled trial (SCRaTCH trial)								HUMAN REPRODUCTION				37	2			254	263				10.1093/humrep/deab261					DEC 2021		Article	JAN 28 2022	2022	STUDY QUESTION Is a single endometrial scratch prior to the second fresh IVF/ICSI treatment cost-effective compared to no scratch, when evaluated over a 12-month follow-up period? SUMMARY ANSWER The incremental cost-effectiveness ratio (ICER) for an endometrial scratch was euro6524 per additional live birth, but due to uncertainty regarding the increase in live birth rate this has to be interpret…									0
J	Setti, P. E. Levi; Cirillo, F.; Morenghi, E.; Immediata, V; Caccavari, V; Baggiani, A.; Albani, E.; Patrizio, P.				Patrizio, Pasquale/AGO-0674-2022	Morenghi, Emanuela/0000-0002-0254-3143; Levi-Setti, Paolo Emanuele/0000-0003-1024-4386; Baggiani, Annamaria/0000-0002-5221-9456			One step further: randomised single-centre trial comparing the direct and afterload techniques of embryo transfer								HUMAN REPRODUCTION				36	9			2484	2492				10.1093/humrep/deab178					JUL 2021		Article	SEP 2021	2021	STUDY QUESTION: What are the differences in ease of use between two different embryo transfer (ET) techniques: the preload direct approach and the afterload approach.SUMMARY ANSWER: The afterload technique seems to reduce the rate of difficult ETs.WHAT IS KNOWN ALREADY: Numerous published trials now document that the ET procedure has an impact on pregnancy and delivery rates after IVF. Difficult …									1
J	Diaz-Garcia, C.; Garcia Camunas, N.; Marzal, A.; Soriano, M. J.; Subira, J.; Garcia Belda, A.; Pellicer, A.				Soriano, María José/AFT-1661-2022				Evaluation of Time Interval Between Ovulation Trigger With Triptorelin Acetate and Oocyte Retrieval in IVF Cycles. A Randomized Controlled Trial								HUMAN REPRODUCTION				35			O-293	133	133										1	Meeting Abstract	JUL 2020	2020						36th Virtual Annual Meeting of the European-Society-of-Human-Reproduction-and-Embryology (ESHRE)36th Virtual Annual Meeting of the European-Society-of-Human-Reproduction-and-Embryology (ESHRE)	JUL 05-08, 2020JUL 05-08, 2020	European Soc Human Reprod & EmbryolEuropean Soc Human Reprod & Embryol	ELECTR NETWORKELECTR NETWORK	0
J	Zheng, Xiaoying; Guo, Wei; Zeng, Lin; Zheng, Danni; Yang, Shuo; Xu, Yalan; Wang, Lina; Wang, Rui; Mol, Ben Willem; Li, Rong; Qiao, Jie					Guo, Wei/0000-0001-5586-2407			In vitro maturation without gonadotropins versus in vitro fertilization with hyperstimulation in women with polycystic ovary syndrome: a non-inferiority randomized controlled trial								HUMAN REPRODUCTION				37	2			242	253				10.1093/humrep/deab243					NOV 2021		Article	JAN 28 2022	2022	STUDY QUESTION Does in vitro maturation (IVM) result in non-inferior cumulative live birth rates compared to those after standard in vitro fertilization (IVF) in infertile women with polycystic ovary syndrome (PCOS)? SUMMARY ANSWER One cycle of IVM, without any stimulation, was inferior to one cycle of standard IVF in women with PCOS in terms of 6-month cumulative live birth rates, when choosing …									3
J	Fernandez Sanchez, Manuel; Visnova, Hana; Larsson, Per; Andersen, Claus Yding; Filicori, Marco; Blockeel, Christophe; Pinborg, Anja; Khalaf, Yacoub; Mannaerts, Bernadette		Rainbow Study Grp			Blockeel, Christophe/0000-0001-7129-5158; Pinborg, Anja/0000-0002-8340-104X			A randomized, controlled, first-in-patient trial of choriogonadotropin beta added to follitropin delta in women undergoing ovarian stimulation in a long GnRH agonist protocol								HUMAN REPRODUCTION				37	6			1161	1174				10.1093/humrep/deac061					APR 2022		Article	MAY 30 2022	2022	STUDY QUESTION Does addition of choriogonadotropin beta (recombinant CG beta) to follitropin delta increase the number of good-quality blastocysts following ovarian stimulation in a long GnRH agonist protocol? SUMMARY ANSWER At the doses investigated, the addition of CG beta reduced the number of intermediate follicles and related down-stream parameters including the number of oocytes and blastoc…									1
J	Wanggren, K.; Dahlgren Granbom, M.; Iliadis, S. I.; Gudmundsson, J.; Stavreus-Evers, A.								Progesterone supplementation in natural cycles improves live birth rates after embryo transfer of frozen-thawed embryos-a randomized controlled trial								HUMAN REPRODUCTION				37	10			2366	2374				10.1093/humrep/deac181					AUG 2022		Article	SEP 30 2022	2022	STUDY QUESTION Does supplementation with vaginal tablets of progesterone after frozen-thawed embryo transfer in natural cycles improve the live birth rate? SUMMARY ANSWER Supplementation with vaginal tablets of progesterone after frozen-thawed embryo transfer in natural cycles significantly improves the number of live births. WHAT IS KNOWN ALREADY Progesterone supplementation during luteal phase …									0
J	Hubacher, David; Byamugisha, Josaphat; Kakaire, Othman; Nalubwama, Hadija; Iwarsson, Karin Emtell; Bratlie, Marte; Chen, Pai-Lien; Gemzell-Danielsson, Kristina								Removal of a well-palpable one-rod subdermal contraceptive implant using a dedicated hand-held device or standard technique: a randomized, open-label, non-inferiority trial								HUMAN REPRODUCTION				37	10			2320	2333				10.1093/humrep/deac179					AUG 2022		Article	SEP 30 2022	2022	STUDY QUESTION Is a mechanical hand-held device for removing a single-rod subdermal contraceptive implant safe for implant users? SUMMARY ANSWER In terms of safety, the device is non-inferior to the standard technique for implant removal. WHAT IS KNOWN ALREADY An easy-to-use device for removing a subdermal contraceptive implant may be helpful in settings where skilled providers are in short suppl…									0
J	Qiao, Jie; Zhang, Yunshan; Liang, Xiaoyan; Ho, Tuong; Huang, Hong-Yuan; Kim, Sung-Hoon; Goethberg, Marie; Mannaerts, Bernadette; Arce, Joan-Carles		Asian Follitropin Delta Phase 3 Tr			Arce, Joan-Carles/0000-0001-7374-5992			A randomised controlled trial to clinically validate follitropin delta in its individualised dosing regimen for ovarian stimulation in Asian IVF/ICSI patients								HUMAN REPRODUCTION				36	9			2452	2462				10.1093/humrep/deab155					JUN 2021		Article	SEP 2021	2021	STUDY QUESTION: Is ovarian stimulation with follitropin delta in its individualised fixed-dose regimen at least as efficacious as follitropin alfa in a conventional dosing regimen in Asian population?SUMMARY ANSWER: Ovarian stimulation with individualised follitropin delta dosing resulted in a non-inferior ongoing pregnancy rate, a significantly higher live birth rate and a significantly lower in…									5
J	Blockeel, Christophe; Campbell, Alison; Coticchio, Giovanni; Esler, John; Garcia-Velasco, Juan A.; Santulli, Pietro; Pinborg, Anja				Coticchio, Giovanni/Q-4046-2016; Coticchio, Giovanni/AAM-6266-2020	Coticchio, Giovanni/0000-0003-1635-9205; Coticchio, Giovanni/0000-0003-1635-9205; Garcia-Velasco, Juan/0000-0003-1005-8727			Should we still perform fresh embryo transfers in ART?								HUMAN REPRODUCTION				34	12			2319	2329				10.1093/humrep/dez233							Article	DEC 2019	2019	An increasing number of researchers have alluded to the potential benefit of deferring the transfer of embryos produced during assisted reproductive technologies (ARTs) away from ovarian stimulation, using cryopreservation to enable this. The scientific evidence that may justify this recent trend in the use of the so-called 'freeze-all strategy' includes early, mostly small randomised controlled …									23
J	Stanhiser, J.; Jukic, A. M. Z.; McConnaughey, D. R.; Steiner, A. Z.				Jukic, Anne Marie/C-7630-2019	Jukic, Anne Marie/0000-0001-8635-9505; Steiner, Anne/0000-0002-4203-3754; Stanhiser, Jamie/0000-0003-0918-5569			Omega-3 fatty acid supplementation and fecundability								HUMAN REPRODUCTION				37	5			1037	1046				10.1093/humrep/deac027					FEB 2022		Article	MAY 3 2022	2022	STUDY QUESTION Is self-reported use of omega-3 fatty acid supplements associated with fecundability, the probability of natural conception, in a given menstrual cycle? SUMMARY ANSWER Prospectively recorded omega-3 supplement use was associated with an increased probability of conceiving. WHAT IS KNOWN ALREADY In infertile women, omega-3 fatty acid intake has been associated with increased probabi…									3
J	Martins, Mariana, V; Fernandes, Joana; Pedro, Juliana; Barros, Alberto; Xavier, Pedro; Schmidt, Lone; Costa, Maria E.				Martins, Mariana/S-4851-2016	Martins, Mariana/0000-0001-6489-0290; G. Fernandes, Joana/0000-0003-3256-8277; Schmidt, Lone/0000-0002-9518-1734			Effects of trying to conceive using an every-other-day strategy versus fertile window monitoring on stress: a 12-month randomized controlled trial								HUMAN REPRODUCTION													10.1093/humrep/deac228					OCT 2022		Article; Early Access		2022	STUDY QUESTION Can animation videos on how to optimize the chances of pregnancy influence stress, anxiety, depression and sexual functioning of individuals trying to conceive (TTC)? SUMMARY ANSWER There were no differences between those educated to have intercourse every other day, on the fertile window and a control group (CG), and depression and sexual dysfunction significantly increased over t…									0
J	Gleicher, Norbert; Barad, David H.; Patrizio, Pasquale; Orvieto, Raoul					Barad, David/0000-0002-7980-2369; Orvieto, Raoul/0000-0002-0865-1196			We have reached a dead end for preimplantation genetic testing for aneuploidy								HUMAN REPRODUCTION													10.1093/humrep/deac052					MAR 2022		Article; Early Access		2022	The hypothesis of preimplantation genetic testing for aneuploidy (PGT-A) was first proposed 20 years ago, suggesting that during IVF elimination of aneuploid embryos prior to transfer will improve implantation rates of remaining embryos and, therefore, increase pregnancy and live birth rates, while also reducing miscarriages. Subsequently, unvalidated and increasingly unrestricted clinical utiliz…									3
J	Zhou, Chengliang; Yang, Xinyue; Wang, Yong; Xi, Ji; Pan, Hong; Wang, Min; Zhou, Yuzhong; Xiao, Yu								Ovulation triggering with hCG alone, GnRH agonist alone or in combination? A randomized controlled trial in advanced-age women undergoing IVF/ICSI cycles								HUMAN REPRODUCTION				37	8			1795	1805				10.1093/humrep/deac114					MAY 2022		Article	JUL 30 2022	2022	STUDY QUESTION Is a dual ovulation trigger with a combination of GnRH agonist (GnRHa) and hCG superior to single hCG and/or single GnRHa trigger in improving treatment outcomes in advanced-age women (aged >= 35 years) undergoing IVF/ICSI treatment? SUMMARY ANSWER Co-administration of GnRHa and hCG as a dual trigger increases the number of good-quality embryos but it is not associated with a highe…									0
J	Scott, Richard T., Jr.; de Ziegler, Dominique; Pirtea, Paul; Jalas, Chaim								Limits imposed by the experimental design of a large prospective non-inferiority study on PGT-A invalidate many of the conclusions								HUMAN REPRODUCTION													10.1093/humrep/deac224					OCT 2022		Review; Early Access		2022	The New England Journal of Medicine recently published a large study addressing the efficacy of preimplantation genetic testing for aneuploidy (PGT-A). The 14-centre randomized control non-inferiority trial used cumulative live birth rate (CLBR) as a clinical endpoint to examine the value of PGT-A and concluded that conventional IVF was not inferior to IVF with PGT-A. Unfortunately, the experimen…									0
J	Kemper, James M.; Wang, Rui; Rolnik, Daniel L.; Mol, Ben W.				Rolnik, Daniel/R-3706-2018	Rolnik, Daniel/0000-0002-2263-3592; Wang, Rui/0000-0002-6622-8134; Mol, Ben Willem/0000-0001-8337-550X			Preimplantation genetic testing for aneuploidy: are we examining the correct outcomes?								HUMAN REPRODUCTION				35	11			2408	2412				10.1093/humrep/deaa224							Article	NOV 2020	2020	Questions continue to be raised regarding the benefit of genetic assessment of embryos prior to transfer in IVF, specifically with regards to preimplantation genetic testing for aneuploidy (PGT-A). To evaluate and quantify these concerns, we appraised the most recent (2012-2019) randomized controlled trials on the topic. Only two of these six studies listed cumulative live birth rates per started…									9
J	Oumeziane, A. R.; Barbara, S.; Boucekkine, N.; Tazairt, N.; Lacheheb, A.; Chemoul, S.; Chabane, N.; Mouhoub, S.; Bourihane, R.; Djerroudib, K.; Nanouche, F.; Devroey, P.								free luteal phase support in mild ovarian stimulation with clomiphene citrate in IVF patients: a randomized prospective controlled trial								HUMAN REPRODUCTION				34			P-699	461	462										1	Meeting Abstract	JUL 2019	2019						35th Annual Meeting of the European-Society-of-Human-Reproduction-and-Embryology (ESHRE)35th Annual Meeting of the European-Society-of-Human-Reproduction-and-Embryology (ESHRE)	JUN 24-26, 2019JUN 24-26, 2019	European Soc Human Reprod & EmbryolEuropean Soc Human Reprod & Embryol	Vienna, AUSTRIAVienna, AUSTRIA	0
J	Bahadur, A.; Yadav, A.; Chaturvedi, J.; Mundhra, R.; Rajput, R.; Naithani, M.; Bhattacharya, N.; Prerna, J.; Kumari, S.; Verma, N.; Kumawat, M.; Kumari, P.				Bahadur, Anupama/AAX-7428-2020; naithani, manisha/AAS-1909-2021	Bahadur, Anupama/0000-0001-5582-0362; naithani, manisha/0000-0002-0984-4176			Effect of two different doses of Vitamin D supplementation on clinical, metabolic and hormonal profiles of Insulin-resistant PCOS patients: A Randomized Controlled Trial								HUMAN REPRODUCTION				35			P-689	1451	1451										1	Meeting Abstract	JUL 2020	2020						36th Virtual Annual Meeting of the European-Society-of-Human-Reproduction-and-Embryology (ESHRE)36th Virtual Annual Meeting of the European-Society-of-Human-Reproduction-and-Embryology (ESHRE)	JUL 05-08, 2020JUL 05-08, 2020	European Soc Human Reprod & EmbryolEuropean Soc Human Reprod & Embryol	ELECTR NETWORKELECTR NETWORK	0
J	Ishihara, O.; Kitamura, M.; Arce, J. C.		X Japanese Follitropin Delta Phase						A randomised, assessor-blind, controlled phase 3 non-inferiority trial assessing the efficacy and safety of individualised follitropin delta dosing regimen in Japanese IVF/ICSI patients								HUMAN REPRODUCTION				35			P-566	I397	I397										1	Meeting Abstract	JUL 2020	2020						36th Virtual Annual Meeting of the European-Society-of-Human-Reproduction-and-Embryology (ESHRE)36th Virtual Annual Meeting of the European-Society-of-Human-Reproduction-and-Embryology (ESHRE)	JUL 05-08, 2020JUL 05-08, 2020	European Soc Human Reprod & EmbryolEuropean Soc Human Reprod & Embryol	ELECTR NETWORKELECTR NETWORK	0
J	Lainas, G.; Lainas, T.; Sfontouris, I.; Kyriaki, S.; Zorzovilis, I.; Bosdou, J.; Grimbizis, G.; Chatzimeletiou, A.; Venetis, C.; Kolibianakis, E.								A randomized controlled trial comparing the number of mature oocytes following automated-3D versus manual-2D ultrasound follicle assessment, in high-risk for OHSS patients triggered with GnRH-agonist								HUMAN REPRODUCTION				34			P-751	485	485										1	Meeting Abstract	JUL 2019	2019						35th Annual Meeting of the European-Society-of-Human-Reproduction-and-Embryology (ESHRE)35th Annual Meeting of the European-Society-of-Human-Reproduction-and-Embryology (ESHRE)	JUN 24-26, 2019JUN 24-26, 2019	European Soc Human Reprod & EmbryolEuropean Soc Human Reprod & Embryol	Vienna, AUSTRIAVienna, AUSTRIA	0
J	Bulow, Nathalie Soderhamn; Skouby, Sven Olaf; Warzecha, Agnieszka Katarzyna; Udengaard, Hanne; Andersen, Claus Yding; Holt, Marianne Dreyer; Grondahl, Marie Louise; Andersen, Anders Nyboe; Sopa, Negjyp; Mikkelsen, Anne Lis Englund; Pinborg, Anja; Macklon, Nicholas Stephen					Grondahl, Marie Louise/0000-0001-8339-4786; Bulow, Nathalie Soderhamn/0000-0003-2005-7277; Andersen, Claus Yding/0000-0001-7681-253X			Impact of letrozole co-treatment during ovarian stimulation with gonadotrophins for IVF: a multicentre, randomized, double-blinded placebo-controlled trial								HUMAN REPRODUCTION				37	2			309	321				10.1093/humrep/deab249					NOV 2021		Article	JAN 28 2022	2022	STUDY QUESTION Does letrozole co-treatment during ovarian stimulation with gonadotrophins for IVF reduce the proportion of women with premature progesterone levels above 1.5 ng/ml at the time of triggering final oocyte maturation? SUMMARY ANSWER The proportion of women with premature progesterone above 1.5 ng/ml was not significantly affected by letrozole co-treatment. WHAT IS KNOWN ALREADY IVF c…									6
J	Haas, J.; Bassil, R.; Samara, N.; Zilberberg, E.; Mehta, C.; Orvieto, R.; Casper, R. F.								GnRH agonist and hCG (dual trigger) versus hCG trigger for final follicular maturation: a double-blinded, randomized controlled study								HUMAN REPRODUCTION				35	7			1648	1654				10.1093/humrep/deaa107							Article	JUL 2020	2020	STUDY QUESTION: Does co-administration of GnRH agonist and Human chorionic gonadotropin (hCG; dual trigger) in IVF cycles improve the number of mature oocytes and pregnancy outcome compared to hCG alone?SUMMARY ANSWER: Using the dual trigger for final follicular maturation increases the number of oocytes, mature oocytes and number of blastocysts (total and top-quality) compared to triggering with…									23
J	Begueria, R.; Garcia, D.; Vassena, R.; Rodriguez, A.								Medroxyprogesterone acetate versus ganirelix in oocyte donation: a randomized controlled trial								HUMAN REPRODUCTION				34	5			872	880				10.1093/humrep/dez034							Article	MAY 2019	2019	STUDY QUESTION: Is oral medroxiprogesterone acetate (MPA) non-inferior compared to ganirelix with respect to the number of mature oocytes (MII) retrieved at ovum pick-up (OPU) in oocyte donation cycles?SUMMARY ANSWER: MPA is comparable to ganirelix in terms of number of MII retrieved at OPU in oocyte donation cycles.WHAT IS KNOWN ALREADY: Oral treatment with MPA inhibits the pituitary LH surge du…									27
J	Kermack, Alexandra J.; Fesenko, Irina; Christensen, David R.; Parry, Kate L.; Lowen, Philippa; Wellstead, Susan J.; Harris, Scott F.; Calder, Philip C.; Macklon, Nicholas S.; Houghton, Franchesca D.				; Calder, Philip/E-9739-2013	Kermack, Alexandra/0000-0002-9176-9426; Calder, Philip/0000-0002-6038-710X; Houghton, Franchesca/0000-0002-5167-1694			Incubator type affects human blastocyst formation and embryo metabolism: a randomized controlled trial								HUMAN REPRODUCTION													10.1093/humrep/deac233					OCT 2022		Article; Early Access		2022	STUDY QUESTION Does the type of incubator used to culture human preimplantation embryos affect development to the blastocyst stage and alter amino acid utilization of embryos in assisted reproduction? SUMMARY ANSWER Culturing embryos in a time lapse system (TLS) was associated with a higher Day 5 blastocyst formation rate and altered amino acid utilization when measured from Day 3 to Day 5 compar…									1
J	Schwartz, A. S. Kohl; Calzaferri, I; Roumet, M.; Limacher, A.; Fink, A.; Wueest, A.; Weidlinger, S.; Mitter, V. R.; Leeners, B.; Von Wolff, M.				Mitter, Vera Ruth/HHM-2829-2022; Leeners, Brigitte/GRJ-4693-2022	Mitter, Vera Ruth/0000-0002-1483-5020; Leeners, Brigitte/0000-0003-4027-6151; Kohl Schwartz, Alexandra/0000-0002-7558-1327			Follicular flushing leads to higher oocyte yield in monofollicular IVF: a randomized controlled trial								HUMAN REPRODUCTION				35	10			2253	2261				10.1093/humrep/deaa165							Article	OCT 2020	2020	STUDY QUESTION: Does follicular flushing increase the number of mature oocytes in monofollicular IVF?SUMMARY ANSWER: Follicular flushing increases the number of mature oocytes in monofollicular IVF.WHAT IS KNOWN ALREADY: Flushing increases neither the oocyte yield nor the pregnancy rate in polyfollicular IVF or in poor responder patients. In monofollicular IVF, the effect of flushing has so far b…									15
J	De Munck, N.; Janssens, R.; Segers, I.; Tournaye, H.; Van de Velde, H.; Verheyen, G.					Segers, Ingrid/0000-0002-3391-2669; Verheyen, Greta/0000-0003-4677-2084; De Munck, Neelke/0000-0001-6404-2638; Andriadze, Giorgi/0000-0003-0975-0388			Influence of ultra-low oxygen (2%) tension on in-vitro human embryo development								HUMAN REPRODUCTION				34	2			228	234				10.1093/humrep/dey370							Article	FEB 2019	2019	STUDY QUESTION: Is a reduction in the oxygen tension from 5 to 2% during extended culture from Day 3 onwards beneficial for human blastocyst development in vitro?SUMMARY ANSWER: A reduction in oxygen concentration from 5 to 2% O-2 after Day 3 did not improve embryo development, quality and utilization rate.WHAT IS KNOWN ALREADY: The human embryo leaves the fallopian tube to reach the uterine cavi…									17
J	Rowbottom, B.; Galhardo, A.; Donovan, E.; Gameiro, S.				Galhardo, Ana/AAE-8906-2020; Gameiro, Sofia/E-2866-2010	Galhardo, Ana/0000-0002-3484-6683; Gameiro, Sofia/0000-0003-2496-2004			Feasibility randomized controlled trial of a self-guided online intervention to promote psychosocial adjustment to unmet parenthood goals								HUMAN REPRODUCTION				37	10			2412	2425				10.1093/humrep/deac168					AUG 2022		Article	SEP 30 2022	2022	STUDY QUESTION: Is it feasible to implement and evaluate an online self-guided psychosocial intervention for people with an unmet parenthood goal (UPG), aimed to improve well-being, in an online randomized controlled trial (RCT)?SUMMARY ANSWER: The evaluation of an online bilingual self-guided psychosocial intervention for people with a UPG is feasible, reflected by high demand, good acceptabilit…									0
J	Bulow, N. Soderhamn; Skouby, S. O.; Warzecha, A. K.; Udengaard, H.; Andersen, C. Yding; Holt, M. Dreyer; Grondahl, M. L.; Andersen, A. Nyboe; Sopa, N.; Mikkelsen, A. L. Englund; Pinborg, A.; Macklon, N. S.								Impact of letrozole co-treatment during ovarian stimulation with gonadotropins for in vitro fertilisation (IVF): a multicentre, randomised, double-blinded placebo-controlled trial								HUMAN REPRODUCTION				36			O-229	132	133										1	Meeting Abstract	JUL 2021	2021										1
J	Rajasekaran, K.; Malhotra, N.								Randomised control trial comparing the effects of myoinositol to metformin on ART outcome in women with PCOS undergoing In-vitro fertilisation (IVF) cycle								HUMAN REPRODUCTION				35			P-565	I396	I397										1	Meeting Abstract	JUL 2020	2020						36th Virtual Annual Meeting of the European-Society-of-Human-Reproduction-and-Embryology (ESHRE)36th Virtual Annual Meeting of the European-Society-of-Human-Reproduction-and-Embryology (ESHRE)	JUL 05-08, 2020JUL 05-08, 2020	European Soc Human Reprod & EmbryolEuropean Soc Human Reprod & Embryol	ELECTR NETWORKELECTR NETWORK	0
J	Priskorn, L.; Kreiberg, M.; Bandak, M.; Lauritsen, J.; Daugaard, G.; Petersen, J. H.; Aksglaede, L.; Juul, A.; Jorgensen, N.				Jørgensen, Niels/A-8148-2012; Juul, Anders/F-5864-2013	Jørgensen, Niels/0000-0003-4827-0838; Juul, Anders/0000-0002-0534-4350; Aksglaede, Lise/0000-0001-7885-7467; Lauritsen, Jakob/0000-0002-9985-174X; Kreiberg, Michael/0000-0001-5611-5163; Daugaard, Gedske/0000-0002-9618-9180; Petersen, Jorgen Holm/0000-0003-3979-7443			Testicular cancer survivors have shorter anogenital distance that is not increased by I year of testosterone replacement therapy								HUMAN REPRODUCTION				36	9			2443	2451				10.1093/humrep/deab162					JUL 2021		Article	SEP 2021	2021	STUDY QUESTION: Is anogenital distance (AGD) shorter in testicular cancer (TC) survivors than in men from the general population, and is AGD affected by testosterone replacement therapy in adulthood?SUMMARY ANSWER: AGD, measured as distance from anus to scrotum (AGDas), is shorter in TC survivors and does not change as a result of testosterone replacement therapy.WHAT IS KNOWN ALREADY: Animal stu…									3
J	Fawzy, Mohamed; Emad, Mai; Mahran, Ali; Abdelrahman, Mohamed Y.; Fetih, Ahmed N.; Abdelghafar, Hazem; Elsuity, Mohamed A.; Rashed, Hend; Sabry, Mohamed				Elsuity, Mohamed A./AAW-9725-2021	Elsuity, Mohamed A./0000-0002-3083-5311			A randomized controlled trial of laser-assisted ICSI								HUMAN REPRODUCTION				35	12			2692	2700				10.1093/humrep/deaa160							Article	DEC 2020	2020	STUDY QUESTION: Does the use of a laser to open the zona pellucida during ICSI (laser assisted or LA-ICSI) improve oocyte survival, embryo development and clinical outcomes?SUMMARY ANSWER: Compared to conventional ICSI, LA-ICSI increased rates of oocyte survival and some aspects of embryo development but it did not alter the ongoing pregnancy rate; after adjusting for oocyte survival, there was n…									0
J	Chen, Zhi Qin; Wang, Yu; Ng, Ernest Hung Yu; Zhao, Mei; Pan, Jia Ping; Wu, Hai Xia; Teng, Xiao Ming					Ng, Ernest/0000-0002-7688-4557			A randomized triple blind controlled trial comparing the live birth rate of IVF following brief incubation versus standard incubation of gametes								HUMAN REPRODUCTION				34	1			100	108				10.1093/humrep/dey333							Article	JAN 2019	2019	STUDY QUESTION: Does brief incubation of oocytes and spermatozoa improve the live birth rate (LBR) of IVF when compared with that of standard incubation?SUMMARY ANSWER: Brief incubation of gametes does not improve the LBR of IVF when compared with standard incubation.WHAT IS KNOWN ALREADY: Some small randomized studies showed that brief incubation was associated with a significantly higher ongoin…									9
J	Wessel, J. A.; Mol, F.; Danhof, N. A.; Bensdorp, A. J.; Fat, R. I. Tjon-Kon; Broekmans, F. J. M.; Hoek, A.; Mol, B. W. J.; Mochtar, M. H.; van Wely, M.		INeS SUPER Study Grp		van Wely, Madelon/GXV-1757-2022	van Wely, Madelon/0000-0001-8263-213X; Mol, Femke/0000-0002-6892-5574			Birthweight and other perinatal outcomes of singletons conceived after assisted reproduction compared to natural conceived singletons in couples with unexplained subfertility: follow-up of two randomized clinical trials								HUMAN REPRODUCTION				36	3			817	825				10.1093/humrep/deaa298							Article	MAR 2021	2021	STUDY QUESTION: Does assisted reproduction, such as ovarian stimulation and/or laboratory procedures, have impact on perinatal outcomes of singleton live births compared to natural conception in couples with unexplained subfertility?SUMMARY ANSWER: Compared to natural conception, singletons born after intrauterine insemination with ovarian stimulation (IUI-OS) had a lower birthweight, while singl…									4
J	Busetto, Gian Maria; Del Giudice, Francesco; Virmani, Ashraf; Sciarra, Alessandro; Maggi, Martina; Ferro, Matteo; Porreca, Angelo; Chung, Benjamin, I; Agarwal, Ashok; De Berardinis, Ettore				Porreca, Angelo/AAD-7071-2021; Virmani, A/ABD-9980-2021; SCIARRA, ALESSANDRO/AAC-8088-2021; Maggi, Martina/AAX-9400-2021; Del Giudice, Francesco/ABF-8842-2021	Porreca, Angelo/0000-0001-7315-8966; Virmani, A/0000-0003-1216-6393; Maggi, Martina/0000-0003-4672-850X; Sciarra, Alessandro/0000-0002-7899-8056; Ferro, Matteo/0000-0002-9250-7858; Chung, Benjamin/0000-0001-9660-2732; Busetto, Gian Maria/0000-0002-7291-0316; DEL GIUDICE, FRANCESCO/0000-0003-3865-5988			Body mass index and age correlate with antioxidant supplementation effects on sperm quality: Post hoc analyses from a double-blind placebo-controlled trial								ANDROLOGIA				52	3					e13523			10.1111/and.13523					FEB 2020		Article	APR 2020	2020	Spermatozoa are vulnerable to lack of energy and oxidative stress as a result of elevated levels of reactive oxygen species. Therefore, it is essential that appropriate nutrients are available during maturation. This randomised, double-blind, placebo-controlled trial investigated the effect of 6-month supplementation with carnitines and other micronutrients on sperm quality in 104 subjects with o…									6
J	Maheshwari, Abha; Bell, Jennifer L.; Bhide, Priya; Brison, Daniel; Child, Tim; Chong, Huey Yi; Cheong, Ying; Cole, Christina; Coomarasamy, Arri; Cutting, Rachel; Hardy, Pollyanna; Hamoda, Haitham; Juszczak, Edmund; Khalaf, Yacoub; Kurinczuk, Jennifer J.; Lavery, Stuart; Linsell, Louise; Macklon, Nick; Mathur, Raj; Pundir, Jyotsna; Raine-Fenning, Nick; Rajkohwa, Madhurima; Scotland, Graham; Stanbu…					Maheshwari, Abha/0000-0002-3652-2447; Cole, Christina/0000-0002-8798-2136; Brison, Daniel/0000-0002-4307-1293; Stanbury, Kayleigh/0000-0002-8726-2411			Elective freezing of embryos versus fresh embryo transfer in IVF: a multicentre randomized controlled trial in the UK (E-Freeze)								HUMAN REPRODUCTION				37	3			476	487				10.1093/humrep/deab279							Article	MAR 1 2022	2022	STUDY QUESTION Does a policy of elective freezing of embryos, followed by frozen embryo transfer result in a higher healthy baby rate, after first embryo transfer, when compared with the current policy of transferring fresh embryos? SUMMARY ANSWER This study, although limited by sample size, provides no evidence to support the adoption of a routine policy of elective freeze in preference to fresh…									7
J	Zhang, Shunji; Tang, Yi; Wang, Xiaojuan; Zong, Yurong; Li, Xiaofeng; Cai, Sufen; Ma, Hailan; Guo, Hui; Song, Juan; Lin, Ge; Lu, Guangxiu; Gong, Fei					zhang, zhangshunji/0000-0003-4137-9515			Estrogen valerate pretreatment with the antagonist protocol does not increase oocyte retrieval in patients with low ovarian response: a randomized controlled trial								HUMAN REPRODUCTION				37	7			1431	1439				10.1093/humrep/deac081					APR 2022		Article	JUN 30 2022	2022	STUDY QUESTION Does luteal phase estrogen valerate pretreatment improve oocyte yield and clinical outcomes in patients with low ovarian response during ovarian stimulation with the antagonist protocol? SUMMARY ANSWER Pretreatment with oral estrogen valerate from Day 7 after ovulation to Day 2 of the next menstrual cycle did not increase oocyte yield in patients with a low ovarian response compare…									0
J	Vuong, Lan N.; Pham, Toan D.; Le, Khanh T. Q.; Ly, Trung T.; Le, Ho L.; Nguyen, Diem T. N.; Ho, Vu N. A.; Dang, Vinh Q.; Phung, Tuan H.; Norman, Robert J.; Mol, Ben W.; Ho, Tuong M.				Nguyen, Diem/GYI-8534-2022; Vuong, Lan/N-9688-2017	Ho, Tuong/0000-0003-3528-7358; HO, VU N A/0000-0003-1768-8393; Long Le, Ho/0000-0002-6149-170X; Vuong, Lan/0000-0001-6529-6912			Micronized progesterone plus dydrogesterone versus micronized progesterone alone for luteal phase support in frozen-thawed cycles (MIDRONE): a prospective cohort study								HUMAN REPRODUCTION				36	7			1821	1831				10.1093/humrep/deab093					APR 2021		Article	JUL 2021	2021	STUDY QUESTION: Does the addition of oral dydrogesterone to vaginal progesterone as luteal phase support improve pregnancy outcomes during frozen embryo transfer (FET) cycles compared with vaginal progesterone alone?SUMMARY ANSWER: Luteal phase support with oral dydrogesterone added to vaginal progesterone had a higher live birth rate and lower miscarriage rate compared with vaginal progesterone …									12
J	Frantz, Sandrine; Parinaud, Jean; Kret, Marion; Rocher-Escriva, Gaelle; Papaxanthos-Roche, Aline; Creux, Helene; Chansel-Debordeaux, Lucie; Benard, Antoine; Hocke, Claude				Benard, Antoine/N-4738-2015	Benard, Antoine/0000-0003-2289-8096			Decrease in pregnancy rate after endometrial scratch in women undergoing a first or second in vitro fertilization. Amulticenter randomized controlled trial								HUMAN REPRODUCTION				34	1			92	99				10.1093/humrep/dey334							Article	JAN 2019	2019	STUDY QUESTION: Does endometrial scratch in women undergoing a first or second IVF/ICSI attempt improve the clinical pregnancy rate (CPR)?SUMMARY ANSWER: Endometrial scratch (ES) in women undergoing their first or second IVF/ICSI attempt does not enhance the CPR under the technical conditions of our study.WHAT IS KNOWN ALREADY: Several studies have suggested that physical scratch of the endometri…									25
J	Stewart, E. A.; Diamond, M. P.; Williams, A. R. W.; Carr, B. R.; Myers, E. R.; Feldman, R. A.; Elger, W.; Mattia-Goldberg, C.; Schwefel, B. M.; Chwalisz, K.								Safety and efficacy of the selective progesterone receptor modulator asoprisnil for heavy menstrual bleeding with uterine fibroids: pooled analysis of two 12-month, placebo-controlled, randomized trials								HUMAN REPRODUCTION				34	4			623	634				10.1093/humrep/dez007							Article	APR 2019	2019	STUDY QUESTION Can asoprisnil, a selective progesterone receptor modulator, provide clinically meaningful improvements in heavy menstrual bleeding (HMB) associated with uterine fibroids with an acceptable safety profile?SUMMARY ANSWER Uninterrupted treatment with asoprisnil for 12 months effectively controlled HMB and reduced fibroid and uterine volume with few adverse events.WHAT IS KNOWN ALREAD…									14
J	Dreischor, F.; Laan, E. T. M.; Apers, S.; Repping, S.; van Lunsen, R. H. W.; Lambalk, C. B.; D'Hooghe, T. M.; Goddijn, M.; Custers, I. M.; Dancet, E. A. F.				Dancet, Eline/ABK-8236-2022; Dancet, Eline/AAF-6895-2022	Dancet, Eline/0000-0003-0356-930X; Dancet, Eline/0000-0003-0356-930X; Goddijn, Mariette/0000-0001-9928-9673; Laan, Ellen/0000-0001-6084-9207; Lambalk, Cornelis/0000-0003-3947-5129			The stepwise development of an interactive web-based sex education programme for subfertile couples: the Pleasure & Pregnancy programme								HUMAN REPRODUCTION				35	8			1839	1854				10.1093/humrep/deaa106							Article	AUG 2020	2020	STUDY QUESTION Can we develop a web-based sex education programme (programme running in a web browser) that addresses the needs of subfertile couples who are advised expectant management for at least 6 months?SUMMARY ANSWER The 'Pleasure & Pregnancy' programme addresses couples' needs, is likely to improve couples' sexual functioning, and is subsequently hypothesised to improve the chance of natu…									1
J	Barberet, J.; Binquet, C.; Guilleman, M.; Doukani, A.; Choux, C.; Bruno, C.; Bourredjem, A.; Chapusot, C.; Bourc'his, D.; Duffourd, Y.; Fauque, P.				Binquet, Christine/E-8953-2018	Binquet, Christine/0000-0002-9417-5754; Bourc'his, Deborah/0000-0001-9499-7291; Barberet, Julie/0000-0003-0128-9304			Do assisted reproductive technologies and in vitro embryo culture influence the epigenetic control of imprinted genes and transposable elements in children?								HUMAN REPRODUCTION				36	2			479	492				10.1093/humrep/deaa310							Article	FEB 2021	2021	STUDY QUESTION: Do assisted reproductive technologies (ART) and in vitro embryo culture influence the epigenetic control of imprinted genes (IGs) and transposable elements (TEs) in children?SUMMARY ANSWER: Significant differences in the DNA methylation of IGs or transposon families were reported between ART and naturally conceived children, but there was no difference between culture media.WHAT I…									15
J	Chan, Diana Man Ka; Cheung, Ka Wang; Ko, Jennifer Ka Yee; Yung, Sofie Shuk Fei; Lai, Shui Fan; Mei Ting Lam; Ng, Dorothy Yuet Tao; Lee, Vivian Chi Yan; Li, Raymond Hang Wun; Ng, Ernest Hung Yu								Use of oral progestogen in women with threatened miscarriage in the first trimester: a randomized double-blind controlled trial								HUMAN REPRODUCTION				36	3			587	595				10.1093/humrep/deaa327							Article	MAR 2021	2021	STUDY QUESTION: Will use of oral progestogen in women with threatened miscarriage in the first trimester reduce the miscarriage rate when compared with placebo?SUMMARY ANSWER: Use of oral progestogen in women with threatened miscarriage in the first trimester did not reduce miscarriage before 20 weeks when compared with placebo.WHAT IS KNOWN ALREADY: Miscarriage is a common complication of pregna…									5
J	Hamel, C. C.; Vart, P.; Vandenbussche, F. P. H. A.; Braat, D. D. M.; Snijders, M. P. L. M.; Coppus, S. F. P. J.								Predicting the likelihood of successful medical treatment of early pregnancy loss: development and internal validation of a clinical prediction model								HUMAN REPRODUCTION				37	5			936	946				10.1093/humrep/deac048					MAR 2022		Article	MAY 3 2022	2022	STUDY QUESTION What are clinical predictors for successful medical treatment in case of early pregnancy loss (EPL)? SUMMARY ANSWER Use of mifepristone, BMI, number of previous uterine aspirations and the presence of minor clinical symptoms (slight vaginal bleeding or some abdominal cramps) at treatment start are predictors for successful medical treatment in case of EPL. WHAT IS KNOWN ALREADY Suc…									0
J	Kop, P. A. L.; van Wely, M.; Nap, A.; Soufan, A. T.; de Melker, A. A.; Mol, B. W. J.; Bernardus, R. E.; De Brucker, M.; Janssens, P. M. W.; Pieters, J. J. P. M.; Repping, S.; van der Veen, F.; Mochtar, M. H.				van Wely, Madelon/GXV-1757-2022	Pieters, Jacqueline/0000-0003-4889-7139; van Wely, Madelon/0000-0001-8263-213X			Intracervical insemination versus intrauterine insemination with cryopreserved donor sperm in the natural cycle: a randomized controlled trial								HUMAN REPRODUCTION				37	6			1175	1182				10.1093/humrep/deac071					APR 2022		Article	MAY 30 2022	2022	STUDY QUESTION Is intracervical insemination (ICI) non-inferior to IUI with cryopreserved donor sperm in the natural cycle in terms of live birth? SUMMARY ANSWER ICI with cryopreserved donor sperm in the natural cycle was inferior to IUI in terms of live birth. WHAT IS KNOWN ALREADY Both ICI and IUI in the natural cycle are performed as first-line treatments in women who are eligible for donor sp…									0
J	Hooker, Angelo B.; de Leeuw, Robert A.; Twisk, Jos W. R.; Brolmann, Hans A. M.; Huirne, Judith A. F.				de Leeuw, Robert/GNH-1513-2022	de Leeuw, Robert/0000-0002-9344-7754			Reproductive performance of women with and without intrauterine adhesions following recurrent dilatation and curettage for miscarriage: long-term follow-up of a randomized controlled trial								HUMAN REPRODUCTION				36	1			70	81				10.1093/humrep/deaa289							Article	JAN 2021	2021	STUDY QUESTION: Are the long-term reproductive outcomes following recurrent dilatation and curettage (D&C) for miscarriage in women with identified and treated intrauterine adhesions (IUAs) comparable to women without IUAs.SUMMARY ANSWER: Reproductive outcomes in women with identified and treated lUAs following recurrent D&C for miscarriage are impaired compared to women without IUAs; fewer ongoi…									9
J	Venetis, Christos A.				Venetis, Christos/G-3719-2013	Venetis, Christos/0000-0001-9591-7222			Pro: Fresh versus frozen embryo transfer. Is frozen embryo transfer the future?								HUMAN REPRODUCTION				37	7			1379	1387				10.1093/humrep/deac126					MAY 2022		Article	JUN 30 2022	2022	Embryo cryopreservation has been an integral part of ART for close to 40 years and vitrification has boosted overall ART efficacy and safety. Recently, there has been a vivid scientific discussion on whether elective cryopreservation of all embryos (freeze-all) should be pursued for most patients, with a fresh embryo transfer taking place only in selected cases. In terms of efficacy, the availabl…									1
J	Osman, E. K.; Wang, T.; Zhan, Y.; Juneau, C. R.; Morin, S. J.; Seli, E.; Scott, R. T.; Franasiak, J. M.				Yang, Min/AAV-1760-2021	Yang, Min/0000-0002-3880-4843			Varying levels of serum estradiol do not alter the timing of the early endometrial secretory transformation								HUMAN REPRODUCTION				35	7			1637	1647				10.1093/humrep/deaa135							Article	JUL 2020	2020	STUDY QUESTION: Do supraphysiologic estradiol (E-2) levels in the ranges attained during normal and high response superovulation cycles modify the onset of endometrial secretory transformation?SUMMARY ANSWER: Highly supraphysiologic levels of E-2 do not alter the ability of physiologic levels of progesterone (P-4) to induce secretory transformation.WHAT IS KNOWN ALREADY: Previous studies have dem…									3
J	Mackens, S.; Stubbe, A.; Santos-Ribeiro, S.; Van Landuyt, L.; Racca, A.; Roelens, C.; Camus, M.; De Vos, M.; van de Vijver, A.; Tournaye, H.; Blockeel, C.				Santos-Ribeiro, Samuel/Q-1203-2017	Santos-Ribeiro, Samuel/0000-0003-2476-7858; Van Landuyt, Lisbet/0000-0003-0043-3677; Racca, Annalisa/0000-0002-2494-9830; De Vos, Michel/0000-0001-5019-5924			To trigger or not to trigger ovulation in a natural cycle for frozen embryo transfer: a randomized controlled trial								HUMAN REPRODUCTION				35	5			1073	1081				10.1093/humrep/deaa026							Article	MAY 2020	2020	STUDY QUESTION: Is the clinical pregnancy rate (CPR) following a frozen embryo transfer (FET) in a natural cycle (NC) higher after spontaneous ovulation than after triggered ovulation [natural cycle frozen embryo transfer (NC-FET) versus modified NC-FET]?SUMMARY ANSWER: The CPR did not vary significantly between the two FET preparation protocols. WHAT IS KNOWN ALREADY Although the use of FET is c…									20
J	Saunders, Helen; Khan, Cass; D'Hooghe, Thomas; Magnusdottir, Thora Bjorg; Klingmann, Ingrid; Hrafnsdottir, Sigrun		Vaginal Progesterone Luteal Phase						Efficacy, safety and tolerability of progesterone vaginal pessaries versus progesterone vaginal gel for luteal phase support after in vitro fertilisation: a randomised controlled trial								HUMAN REPRODUCTION				35	2			355	363				10.1093/humrep/dez261							Article	FEB 2020	2020	STUDY QUESTION: Are progesterone vaginal pessaries 400 mg twice a day (bid) non-inferior to progesterone vaginal gel (90 mg) once a day (od) in the primary endpoint of clinical pregnancy rate after 38 days of luteal phase support in women undergoing in vitro fertilisation (IVF)?SUMMARY ANSWER: Non-inferiority of progesterone vaginal pessaries 400 mg bid to progesterone 8% vaginal gel (90 mg od) w…									5
J	Patten, Rhiannon K.; McIlvenna, Luke C.; Levinger, Itamar; Garnham, Andrew P.; Shorakae, Soulmaz; Parker, Alexandra G.; McAinch, Andrew J.; Rodgers, Raymond J.; Hiam, Danielle; Moreno-Asso, Alba; Stepto, Nigel K.					Patten, Rhiannon/0000-0002-1655-1849; Hiam, Danielle/0000-0003-0135-329X; Rodgers, Raymond/0000-0002-2139-2969; Levinger, Itamar/0000-0001-9194-2033; McIlvenna, Luke/0000-0003-3759-3711; Moreno-Asso, Alba/0000-0003-1213-2572			High-intensity training elicits greater improvements in cardio-metabolic and reproductive outcomes than moderate-intensity training in women with polycystic ovary syndrome: a randomized clinical trial								HUMAN REPRODUCTION				37	5			1018	1029				10.1093/humrep/deac047					MAR 2022		Article	MAY 3 2022	2022	STUDY QUESTION Does 12 weeks of high-intensity interval training (HIIT) result in greater improvements in cardio-metabolic and reproductive outcomes compared to standard moderate-intensity continuous training (MICT) in women with polycystic ovary syndrome (PCOS)? SUMMARY ANSWER HIIT offers greater improvements in aerobic capacity, insulin sensitivity and menstrual cyclicity, and larger reductions…									3
J	Vissers, Jolijn; Hehenkamp, Wouter; Lambalk, Cornelis Bavo; Huirne, Judith Anna					Lambalk, Cornelis/0000-0003-3947-5129; Hehenkamp, Wouter/0000-0003-3678-7899			Post-Caesarean section niche-related impaired fertility: hypothetical mechanisms								HUMAN REPRODUCTION				35	7			1484	1494				10.1093/humrep/deaa094							Article	JUL 2020	2020	Caesarean section can result in an indentation of the myometrium at the site of the Caesarean scar, called a niche. Niches can cause symptoms of abnormal uterine blood loss, dysmenorrhoea, chronic pelvic pain and dyspareunia and are possibly related to subfertility. Various other explanations for the cause of subfertility after Caesarean section have been proposed in the literature, such as uteri…									24
J	Makhijani, Reeva; Bartels, Chantal Barbara; Godiwala, Prachi; Bartolucci, Alison; DiLuigi, Andrea; Nulsen, John; Grow, Daniel; Benadiva, Claudio; Engmann, Lawrence					Godiwala, Prachi/0000-0002-2663-5747			Impact of trophectoderm biopsy on obstetric and perinatal outcomes following frozen-thawed embryo transfer cycles								HUMAN REPRODUCTION				36	2			340	348				10.1093/humrep/deaa316							Article	FEB 2021	2021	STUDY QUESTION: Does trophectoderm biopsy for preimplantation genetic testing (PGT) increase the risk of obstetric or perinatal complications in frozen-thawed embryo transfer (FET) cycles?SUMMARY ANSWER: Trophectoderm biopsy may increase the risk of hypertensive disorders of pregnancy (HDP) in pregnancies following FET cycles.WHAT IS KNOWN ALREADY: Trophectoderm biopsy has replaced blastomere bio…									17
J	Kohva, E.; Varimo, T.; Huopio, H.; Tenhola, S.; Voutilainen, R.; Toppari, J.; Miettinen, P. J.; Vaaralahti, K.; Viinamaki, J.; Backman, J. T.; Hero, M.; Raivio, T.				; Backman, Janne Tapio/P-8682-2018	Miettinen, Paivi/0000-0002-5184-9616; Backman, Janne Tapio/0000-0002-9577-2788; Voutilainen, Raimo/0000-0002-7858-665X			Anti-Mullerian hormone and letrozole levels in boys with constitutional delay of growth and puberty treated with letrozole or testosterone								HUMAN REPRODUCTION				35	2			257	264				10.1093/humrep/dez231							Article	FEB 2020	2020	STUDY QUESTION: Does treatment of constitutional delay of growth and puberty (CDGP) in boys with aromatase inhibitor letrozole (Lz) or conventional low-dose testosterone (T) have differing effects on developing seminiferous epithelium?SUMMARY ANSWER: Anti-Mullerian hormone (AMH) declined similarly in both treatment groups, and the two Sertoli cell-derived markers (AMH and inhibin B (iB)) exhibite…									7
J	Heymann, Devorah; Vidal, Liat; Shoham, Zeev; Kostova, Elena; Showell, Marian; Or, Yuval					Heymann, Devorah/0000-0001-7856-5341; Showell, Marian/0000-0002-1227-4303			The effect of hyaluronic acid in embryo transfer media in donor oocyte cycles and autologous oocyte cycles: a systematic review and meta-analysis								HUMAN REPRODUCTION				37	7			1451	1469				10.1093/humrep/deac097					MAY 2022		Review	JUN 30 2022	2022	STUDY QUESTION Does the addition of hyaluronic acid (HA) to embryo transfer medium improve pregnancy outcomes in both autologous and oocyte donation IVF cycles? SUMMARY ANSWER The best available evidence indicates that the addition of HA to embryo transfer medium is clinically beneficial in cycles with autologous oocytes. WHAT IS KNOWN ALREADY There is a known clinical benefit of HA addition to e…									0
J	D'Hooghe, Thomas; Fukaya, Takao; Osuga, Yutaka; Besuyen, Robin; Lopez, Beatriz; Holtkamp, Gertjan M.; Miyazaki, Kentaro; Skillern, Laurence								Efficacy and safety of ASP1707 for endometriosis-associated pelvic pain: the phase II randomized controlled TERRA study								HUMAN REPRODUCTION				34	5			813	823				10.1093/humrep/dez028							Article	MAY 2019	2019	STUDY QUESTION: Does the GnRH antagonist, ASP1707, reduce endometriosis-associated pelvic pain?SUMMARY ANSWER: ASP1707 significantly reduced endometriosis-associated pelvic pain in a dose-related mannerWHAT IS KNOWN ALREADY: GnRH agonists are an effective therapeutic option for endometriosis that is refractory to non-steroidal anti-inflammatory drugs, oral contraceptives, and progestins. However,…									5
J	Mulder, Callista L.; Wattimury, Tess M.; Jongejan, Aldo; de Winter-Korver, Cindy M.; van Daalen, Saskia K. M.; Struijk, Robert B.; Borgman, Susanne C. M.; Wurth, Yvonne; Consten, Dimitri; van Echten-Arends, Jannie; Mastenbroek, Sebastiaan; Dumoulin, John C. M.; Repping, Sjoerd; van Pelt, Ans M. M.; van Montfoort, Aafke P. A.					van Montfoort, Aafke/0000-0002-7318-3990; Mulder, Callista/0000-0001-9160-7585; Struijk, Robin/0000-0002-8581-864X; van Pelt, Ans/0000-0001-9155-548X; Mastenbroek, Sebastiaan/0000-0002-7550-2924			Comparison of DNA methylation patterns of parentally imprinted genes in placenta derived from IVF conceptions in two different culture media								HUMAN REPRODUCTION				35	3			516	528				10.1093/humrep/deaa004							Article	MAR 2020	2020	STUDY QUESTION: Is there a difference in DNA methylation status of imprinted genes in placentas derived from IVF conceptions where embryo culture was performed in human tubal fluid (HTF) versus G5 culture medium?SUMMARY ANSWER: We found no statistically significant differences in the mean DNA methylation status of differentially methylated regions (DMRs) associated with parentally imprinted genes…									8
J	Rendon Abad, Maria; Serra, Vicente; Gamiz, Pilar; Maria de los Santos, Jose; Remohi, Jose; Navarro, Alfredo T.; Jose de los Santos, Maria					Serra, Vicente/0000-0002-6400-9886			The influence of oxygen concentration during embryo culture on obstetric and neonatal outcomes: a secondary analysis of a randomized controlled trial								HUMAN REPRODUCTION				35	9			2017	2025				10.1093/humrep/deaa152							Article	SEP 2020	2020	STUDY QUESTION Does oxygen concentration during 3-day embryo culture affect obstetric and neonatal outcomes?SUMMARY ANSWER Oxygen concentration during 3-day embryo culture does not seem to affect the obstetric and neonatal outcomes measured.WHAT IS KNOWN ALREADY Atmospheric oxygen appears to be harmful during extended embryo culture. Embryo culture conditions might therefore be a potential risk f…									1
J	Santos-Ribeiro, Samuel; Mackens, Shari; Popovic-Todorovic, Biljana; Racca, Annalisa; Polyzos, Nikolaos P.; Van Landuyt, Lisbet; Drakopoulos, Panagiotis; de Vos, Michel; Tournaye, Herman; Blockeel, Christophe				Drakopoulos, Panagiotis/AAH-4057-2019; Zu, Martina/AAE-3127-2022; Santos-Ribeiro, Samuel/Q-1203-2017	Drakopoulos, Panagiotis/0000-0002-9262-785X; Polyzos, Nikolaos/0000-0001-6161-0011; De Vos, Michel/0000-0001-5019-5924; Van Landuyt, Lisbet/0000-0003-0043-3677; Racca, Annalisa/0000-0002-2494-9830; Santos-Ribeiro, Samuel/0000-0003-2476-7858			The freeze-all strategy versus agonist triggering with low-dose hCG for luteal phase support in IVF/ICSI for high responders: a randomized controlled trial								HUMAN REPRODUCTION				35	12			2808	2818				10.1093/humrep/deaa226							Article	DEC 2020	2020	STUDY QUESTION: Does the freeze-all strategy in high-responders increase pregnancy rates and improve safety outcomes when compared with GnRH agonist triggering followed by low-dose hCG intensified luteal support with a fresh embryo transfer?SUMMARY ANSWER: Pregnancy rates after either fresh embryo transfer with intensified luteal phase support using low-dose hCG or the freeze-all strategy did not…									12
J	Akin, Nazli; Le, Anh H.; Ha, Uyen D. T.; Romero, Sergio; Sanchez, Flor; Pham, Toan D.; Nguyen, Minh H. N.; Anckaert, Ellen; Ho, Tuong M.; Smitz, Johan; Vuong, Lan N.					Nguyen, Minh/0000-0002-6770-0082; Sanchez, Flor/0000-0003-1762-6184; Akin, Nazli/0000-0002-8321-8499			Positive effects of amphiregulin on human oocyte maturation and its molecular drivers in patients with polycystic ovary syndrome								HUMAN REPRODUCTION				37	1			30	43				10.1093/humrep/deab237					NOV 2021		Article	JAN 2022	2022	STUDY QUESTION: Does use of medium containing amphiregulin improve meiotic maturation efficiency in oocytes of women with polycystic ovary syndrome (PCOS) undergoing in vitro maturation (IVM) preceded by a capacitation culture step capacitation IVM (CAPA-IVM)?SUMMARY ANSWER: Use of medium containing amphiregulin significantly increased the maturation rate from oocytes retrieved from follicles wit…									2
J	van Welie, N.; Roest, I; Portela, M.; van Rijswijk, J.; Koks, C.; Lambalk, C. B.; Dreyer, K.; Mol, B. W. J.; Finken, M. J. J.; Mijatovic, V		H2Oil Study Grp			Lambalk, Cornelis/0000-0003-3947-5129; Mol, Ben Willem/0000-0001-8337-550X; van Welie, Nienke/0000-0001-8369-2871			Thyroid function in neonates conceived after hysterosalpingography with iodinated contrast								HUMAN REPRODUCTION				35	5			1159	1167				10.1093/humrep/deaa049							Article	MAY 2020	2020	STUDY QUESTION: Does exposure to preconceptional hysterosalpingography (HSG) with iodinated oil-based contrast affect neonatal thyroid function as compared to iodinated water-based contrast?SUMMARY ANSWER: Preconceptional HSG with iodinated contrast did not influence the neonatal thyroid function.WHAT IS KNOWN ALREADY: HSG is a commonly applied tubal patency test during fertility work-up in which…									9
J	Li, He; Sun, Xiaoxi; Yang, Junyi; Li, Lu; Zhang, Wenbi; Lu, Xiang; Chen, Junling; Chen, Hua; Yu, Min; Fu, Wei; Peng, Xiandong; Chen, Jiazhou; Ng, Ernest Hung Yu					LI, HE/0000-0001-5025-2212			Immediate versus delayed frozen embryo transfer in patients following a stimulated IVF cycle: a randomised controlled trial								HUMAN REPRODUCTION				36	7			1832	1840				10.1093/humrep/deab07							Article	JUL 2021	2021	STUDY QUESTION: Is there any difference in the ongoing pregnancy rate after immediate versus delayed frozen embryo transfer (FET) following a stimulated IVF cycle?SUMMARY ANSWER: Immediate FET following a stimulated IVF cycle produced significantly higher ongoing pregnancy and live birth rate than did delayed FET.WHAT IS KNOWN ALREADY: Embryo cryopreservation is an increasingly important part of …									3
J	Roman, Horace; Tuech, Jean-Jacques; Huet, Emmanuel; Bridoux, Valerie; Khalil, Haitham; Hennetier, Clotilde; Bubenheim, Michael; Branduse, Lacramioara Aurelia								Excision versus colorectal resection in deep endometriosis infiltrating the rectum: 5-year follow-up of patients enrolled in a randomized controlled trial								HUMAN REPRODUCTION				34	12			2362	2371				10.1093/humrep/dez217							Article	DEC 2019	2019	STUDY QUESTION: Is there a difference in functional outcomes and recurrence rate between conservative versus radical rectal surgery in patients with large deep endometriosis infiltrating the rectum 5 years postoperatively?SUMMARY ANSWER: No evidence was found that long-term outcomes differed when nodule excision was compared to rectal resection for deeply invasive endometriosis involving the bowe…									29
J	Xu, Zhiwei; Chung, Hsin-Fang; Dobson, Annette J.; Wilson, Louise F.; Hickey, Martha; Mishra, Gita D.				Chung, Hsin-Fang/J-1622-2016	Chung, Hsin-Fang/0000-0003-3261-5942; Xu, Zhiwei/0000-0001-7903-2141; Hickey, Martha/0000-0002-3941-082X			Menopause, hysterectomy, menopausal hormone therapy and cause-specific mortality: cohort study of UK Biobank participants								HUMAN REPRODUCTION				37	9			2175	2185	deac137			10.1093/humrep/deac137					JUN 2022		Article	AUG 25 2022	2022	STUDY QUESTION: What is the association between menopausal hormone therapy (MHT) and cause-specific mortality?SUMMARY ANSWER: Self-reported MHT use following early natural menopause, surgical menopause or premenopausal hysterectomy is associated with a lower risk of breast cancer mortality and is not consistently associated with the risk of mortality from cardiovascular disease or other causes.WH…									0
J	Hernaez, Alvaro; Rogne, Tormod; Skara, Karoline H.; Haberg, Siri E.; Page, Christian M.; Fraser, Abigail; Burgess, Stephen; Lawlor, Deborah A.; Magnus, Maria Christine				Hernaez, Alvaro/GXF-3337-2022; Rogne, Tormod/E-7522-2018	Rogne, Tormod/0000-0002-9581-7384; Hernaez, Alvaro/0000-0001-8593-1477; Page, Christian Magnus/0000-0002-1897-3666; Fraser, Abigail/0000-0002-7741-9470; Skara, Karoline Hansen/0000-0003-2622-8356; Burgess, Stephen/0000-0001-5365-8760			Body mass index and subfertility: multivariable regression and Mendelian randomization analyses in the Norwegian Mother, Father and Child Cohort Study								HUMAN REPRODUCTION				36	12			3141	3151				10.1093/humrep/deab224					OCT 2021		Article	DEC 2021	2021	STUDY QUESTION: What is the association between BMI and subfertility?SUMMARY ANSWER: We observed a J-shaped relationship between BMI and subfertility in both sexes, when using both a standard multivariable regression and Mendelian randomization (MR) analysis.WHAT IS KNOWN ALREADY: High BMI in both women and men is associated with subfertility in observational studies and this relationship is furt…									11
J	Lehert, P.; Arvis, P.; Avril, C.; Massin, N.; Parinaud, J.; Porcu, G.; Rongieres, C.; Sagot, P.; Wainer, R.; D'Hooghe, T.					Massin, Nathalie/0000-0003-0055-2377; ARVIS, Philippe/0000-0002-9847-8744			A large observational data study supporting the PROsPeR score classification in poor ovarian responders according to live birth outcome								HUMAN REPRODUCTION				36	6			1600	1610				10.1093/humrep/deab050					APR 2021		Article	JUN 2021	2021	STUDY QUESTION: Can the Poor Responder Outcome Prediction (PROsPeR) score identify live birth outcomes in subpopulations of patients with poor ovarian response (POR) defined according to the ESHRE Bologna criteria (female age, anti-Mullerian hormone (AMH), number of oocytes retrieved during the previous cycle (PNO) after treatment with originator recombinant human follitropin alfa?SUMMARY ANSWER:…									0
J	Ho, Vu N. A.; Braam, Sanne C.; Pham, Toan D.; Mol, Ben W.; Vuong, Lan N.				Ho, Vu N A/AAI-1911-2019	Ho, Vu N A/0000-0003-1768-8393			The effectiveness and safety of in vitro maturation of oocytes versus in vitro fertilization in women with a high antral follicle count								HUMAN REPRODUCTION				34	6			1055	1064				10.1093/humrep/dez060							Article	JUN 2019	2019	STUDY QUESTION: What is the effectiveness and safety of IVM compared with IVF for the treatment of women with high antral follicle count (AFC)?SUMMARY ANSWER: In women with high AFC undergoing assisted reproductive technique (ART), IVM is an effective alternative compared with IVF, while it eliminates the risk of ovarian hyperstimulation syndrome (OHSS).WHAT IS KNOWN ALREADY: IVM is postulated to…									26
J	Bordewijk, E. M.; Weiss, N. S.; Nahuis, M. J.; Bayram, N.; van Hooff, M. H. A.; Boks, D. E. S.; Perquin, D. A. M.; Janssen, C. A. H.; van Golde, R. J. T.; Lambalk, C. B.; Goddijn, M.; Hompes, P. G.; van der Veen, F.; Mol, B. W. J.; van Wely, M.; Smeenk, J. M. J.; Hoek, A.; Broekmans, F. J. M.; Fleischer, K.; de Bruin, J. P.; Kaaijk, E. M.; Laven, J. S. E.; Hendriks, D. J.; Gerards, M. H.; Bourdre…		M-ovin Study Grp		Fleischer, Kathrin/ABG-2648-2020; van Wely, Madelon/GXV-1757-2022	Fleischer, Kathrin/0000-0002-2785-5573; van Wely, Madelon/0000-0001-8263-213X; Lambalk, Cornelis/0000-0003-3947-5129; Goddijn, Mariette/0000-0001-9928-9673; Smeenk, Jesper/0000-0002-3053-0358; Mol, Ben Willem/0000-0001-8337-550X			Gonadotrophins versus clomiphene citrate with or without IUI in women with normogonadotropic anovulation and clomiphene failure: a cost-effectiveness analysis								HUMAN REPRODUCTION				34	2			276	284				10.1093/humrep/dey359							Article	FEB 2019	2019	STUDY QUESTION: Are six cycles of ovulation induction with gonadotrophins more cost-effective than six cycles of ovulation induction with clomiphene citrate (CC) with or without IUI in normogonadotropic anovulatory women not pregnant after six ovulatory cycles with CC?SUMMARY ANSWER: Both gonadotrophins and IUI are more expensive when compared with CC and intercourse, and gonadotrophins are more …									4
J	Poulsen, Liv C.; Warzecha, Agnieszka K.; Bulow, Nathalie S.; Bungum, Leif; Macklon, Nicholas S.; Yding Andersen, Claus; Skouby, Sven O.					Poulsen, Liv la Cour/0000-0003-1160-6924			Effects of letrozole cotreatment on endocrinology and follicle development in women undergoing ovarian stimulation in an antagonist protocol								HUMAN REPRODUCTION				37	7			1557	1571				10.1093/humrep/deac119					JUN 2022		Article	JUN 30 2022	2022	STUDY QUESTION What are the downstream endocrine and paracrine consequences of letrozole (LZ) cotreatment during ovarian stimulation and is follicle growth and recruitment affected? SUMMARY ANSWER Letrozole cotreatment induces marked changes in both the follicular and luteal phase endocrinology causing potentiation of follicle diameter and an improved corpus luteum function without affecting the …									3
J	Rikken, J. F. W.; Verhorstert, K. W. J.; Emanuel, M. H.; Bongers, M. Y.; Spinder, T.; Kuchenbecker, W.; Jansen, F. W.; van der Steeg, J. W.; Janssen, C. A. H.; Kapiteijn, K.; Schols, W. A.; Torrenga, B.; Torrance, H. L.; Verhoeve, H. R.; Huirne, J. A. F.; Hoek, A.; Nieboer, T. E.; van Rooij, I. A. J.; Clark, T. J.; Robinson, L.; Stephenson, M. D.; Mol, B. W. J.; van der Veen, F.; van Wely, M.; Go…				van Wely, Madelon/GXV-1757-2022	van Wely, Madelon/0000-0001-8263-213X; Mol, Ben Willem/0000-0001-8337-550X; Verhorstert, Kim/0000-0002-9583-6657; Goddijn, Mariette/0000-0001-9928-9673			Septum resection in women with a septate uterus: a cohort study								HUMAN REPRODUCTION				35	7			1578	1588				10.1093/humrep/dez284							Article	JUL 2020	2020	STUDY QUESTION: Does septum resection improve reproductive outcomes in women with a septate uterus?SUMMARY ANSWER: In women with a septate uterus, septum resection does not increase live birth rate nor does it decrease the rates of pregnancy loss or preterm birth, compared with expectant management.WHAT IS KNOWN ALREADY: The septate uterus is the most common uterine anomaly with an estimated prev…									36
J	Ben Rafael, Zion								Should we still offer elective freezing of all embryos in all IVF cyles?								HUMAN REPRODUCTION				35	10			2179	2184				10.1093/humrep/deaa204							Article	OCT 2020	2020	Elective 'freeze all', also called 'freeze only', refers to an IVF cycle where all embryos are frozen for later embryo transfer in a non-stimulated cycle, with the promise of increased success rates and prevention of ovarian hyperstimulation syndrome (OHSS) in most patients. However, 'freeze all' is associated with significantly higher perinatal complications including eclampsia, preeclampsia, ch…									4
J	Koeck, Rebekka M.; Busato, Florence; Tost, Jorg; Zandstra, Heleen; Remy, Sylvie; Langie, Sabine; Gielen, Marij; van Golde, Ron; Dumoulin, John C. M.; Brunner, Han; Esteki, Masoud Zamani; van Montfoort, Aafke P. A.					van Montfoort, Aafke/0000-0002-7318-3990; Koeck, Rebekka/0000-0001-5852-5633			At age 9, the methylome of assisted reproductive technology children that underwent embryo culture in different media is not significantly different on a genome-wide scale								HUMAN REPRODUCTION				37	11			2709	2721				10.1093/humrep/deac213					OCT 2022		Article	OCT 31 2022	2022	STUDY QUESTION Can we detect DNA methylation differences between ART children that underwent embryo culture in different media? SUMMARY ANSWER We identified no significant differences in site-specific or regional DNA methylation between the different culture medium groups. WHAT IS KNOWN ALREADY Embryo culture in G3 or K-SICM medium leads to differences in embryonic, neonatal and childhood outcome…									0
J	Balkenende, Eva M. E.; Dahhan, Taghride; Beerendonk, Catharina C. M.; Fleischer, Kathrin; Stoop, Dominic; Bos, Annelies M. E.; Lambalk, Cornelis B.; Schats, Roel; Smeenk, Jesper M. J.; Louwe, Leonie A.; Cantineau, Astrid E. P.; de Bruin, Jan Peter; Linn, Sabine C.; van der Veen, Fulco; van Wely, Madelon; Goddijn, Mariette				van Wely, Madelon/GXV-1757-2022	Balkenende, Eva/0000-0003-2116-7363; van Wely, Madelon/0000-0001-8263-213X; Lambalk, Cornelis/0000-0003-3947-5129			Fertility preservation for women with breast cancer: a multicentre randomized controlled trial on various ovarian stimulation protocols								HUMAN REPRODUCTION				37	8			1786	1794				10.1093/humrep/deac145					JUL 2022		Article	JUL 30 2022	2022	STUDY QUESTION Does ovarian stimulation with the addition of tamoxifen or letrozole affect the number of cumulus-oocyte complexes (COCs) retrieved compared to standard ovarian stimulation in women with breast cancer who undergo fertility preservation? SUMMARY ANSWER Alternative ovarian stimulation protocols with tamoxifen or letrozole did not affect the number of COCs retrieved at follicle aspira…									0
J	van Welie, N.; Dreyer, K.; van Rijswijk, J.; Verhoeve, H. R.; Goddijn, M.; Nap, A. W.; Smeenk, J. M. J.; Traas, M. A. F.; Rijnsaardt-Lukassen, H. G. M.; van Dongen, A. J. C. M.; Bourdrez, P.; de Bruin, J. P.; Sluijmer, A., V; Gijsen, A. P.; van de Ven, P. M.; Lambalk, C. B.; Mijatovic, V; Mol, B. W. J.				NAP, Annemiek/ABE-1897-2021	Smeenk, Jesper/0000-0002-3053-0358; Goddijn, Mariette/0000-0001-9928-9673; Lambalk, Cornelis/0000-0003-3947-5129; van Welie, Nienke/0000-0001-8369-2871; Mol, Ben Willem/0000-0001-8337-550X			Treatment effect of oil-based contrast is related to experienced pain at HSG: a post-hoc analysis of the randomised H2Oil study								HUMAN REPRODUCTION				34	12			2391	2398				10.1093/humrep/dez206							Article	DEC 2019	2019	STUDY QUESTION: Does pain or volume of used contrast medium impact the effectiveness of oil-based contrast during hysterosalpingography (HSG)?SUMMARY ANSWER: In women who report moderate to severe pain during HSG, the use of oil-based contrast resulted in more ongoing pregnancies compared to the use of water-based contrast, whereas in women who reported mild or no pain, no difference in ongoing p…									12
J	Bordewijk, E. M.; Weiss, N. S.; Nahuis, M. J.; Kwee, J.; Lambeek, A. F.; van Unnik, G. A.; Vrouenraets, F. P. J.; Cohlen, B. J.; van de Laar-van Asseldonk, T. A. M.; Lambalk, C. B.; Goddijn, M.; Hompes, P. G.; van der Veen, F.; Mol, B. W. J.; van Wely, M.		M-Ovin Study Grp		van Wely, Madelon/GXV-1757-2022	Bordewijk, Esmee/0000-0001-7983-1613; Lambalk, Cornelis/0000-0003-3947-5129; Mol, Ben Willem/0000-0001-8337-550X; Goddijn, Mariette/0000-0001-9928-9673; van Wely, Madelon/0000-0001-8263-213X			Gonadotrophins or clomiphene citrate in women with normogonadotropic anovulation and CC failure: does the endometrium matter?								HUMAN REPRODUCTION				35	6			1319	1324				10.1093/humrep/deaa052							Article	JUN 2020	2020	STUDY QUESTION Is endometrial thickness (EMT) a biomarker to select between women who should switch to gonadotropins and those who could continue clomiphene citrate (CC) after six failed ovulatory cycles?SUMMARY ANSWER Using a cut-off of 7 mm for EMT, we can distinguish between women who are better off switching to gonadotropins and those who could continue CC after six earlier failed ovulatory C…									1
J	Bosdou, J. K.; Venetis, C. A.; Tarlatzis, B. C.; Grimbizis, G. F.; Kolibianakis, E. M.				Kolibianakis, Efstratios/P-3441-2014; Venetis, Christos/G-3719-2013	Kolibianakis, Efstratios/0000-0003-0031-9460; Venetis, Christos/0000-0001-9591-7222			Higher probability of live-birth in high, but not normal, responders after first frozen-embryo transfer in a freeze-only cycle strategy compared to fresh-embryo transfer: a meta-analysis								HUMAN REPRODUCTION				34	3			491	505				10.1093/humrep/dey388							Article	MAR 2019	2019	STUDY QUESTION Does the outcome of the comparison of live birth rates between the first frozen embryo transfer (ET) (in a freeze-only cycles strategy, i.e. frozen ET group) and a fresh embryo transfer (fresh ET group) differ considering the type of ovarian response?SUMMARY ANSWER significantly higher probability of live birth is present in high, but not normal, responders, after the first frozen …									37
J	Grandone, Elvira; Tiscia, Giovanni L.; Mastroianno, Mario; Larciprete, Giovanni; Kovac, Mirjana; Permunian, Eleonora Tamborini; Lojacono, Andrea; Barcellona, Doris; Bitsadze, Victoria; Khizroeva, Jamilya; Makatsarya, Alexander; Cacciola, Rossella; Martinelli, Ida; Bucherini, Eugenio; De Stefano, Valerio; Lodigiani, Corrado; Colaizzo, Donatella; De Laurenzo, Antonio; Piazza, Gregory; Margaglione, …				De Stefano, Valerio/AAE-8083-2021; Barcellona, Doris/P-7023-2018; Khizroeva, Jamilya/F-8384-2017	De Stefano, Valerio/0000-0003-1050-853X; Barcellona, Doris/0000-0002-0823-3357; Khizroeva, Jamilya/0000-0002-0725-9686; De Laurenzo, Antonio/0000-0001-8971-156X; MARGAGLIONE, MAURIZIO/0000-0001-5627-9221; Mastroianno, Mario/0000-0003-3218-1646; lodigiani, corrado/0000-0002-9152-9385			Findings from a multicentre, observational study on reproductive outcomes in women with unexplained recurrent pregnancy loss: the OTTILIA registry								HUMAN REPRODUCTION				36	8			2083	2090				10.1093/humrep/deab153					JUL 2021		Article	AUG 2021	2021	STUDY QUESTION: What evaluation and care is offered to women after unexplained recurrent pregnancy loss (RPL) or intra-uterine foetal death (IUFD) and what are the reproductive outcomes?SUMMARY ANSWER: Women are assessed for thrombophilia and often treated with low-molecular weight heparin (LMWH) and/or low-dose aspirin (ASA).WHAT IS KNOWN ALREADY: Randomized controlled trials (RCTs) on possible …									8
J	Mohr-Sasson, A.; Haas, J.; Abuhasira, S.; Sivan, M.; Amdurski, H. Doitch; Dadon, T.; Blumenfeld, S.; Derazne, E.; Hemi, R.; Orvieto, R.; Afek, A.; Rabinovici, J.								The effect of Covid-19 mRNA vaccine on serum anti-Mullerian hormone levels								HUMAN REPRODUCTION				37	3			534	541				10.1093/humrep/deab282					JAN 2022		Article	MAR 1 2022	2022	STUDY QUESTION Does the administration of the severe acute respiratory syndrome coronavirus 2 (SARS-CoV-2) mRNA vaccine have an association with ovarian reserve as expressed by circulating anti-Mullerian hormone (AMH) levels? SUMMARY ANSWER Ovarian reserve as assessed by serum AMH levels is not altered at 3 months following mRNA SARS-CoV-2 vaccination. WHAT IS KNOWN ALREADY A possible impact of S…									12
J	Mackens, S.; Santos-Ribeiro, S.; Racca, A.; Daneels, D.; Koch, A.; Essahib, W.; Verpoest, W.; Bourgain, C.; Van Riet, I; Tournaye, H.; Brosens, J. J.; Lee, Y. H.; Blockeel, C.; Van de Velde, H.				; Santos-Ribeiro, Samuel/Q-1203-2017	verpoest, willem/0000-0002-5020-2888; Racca, Annalisa/0000-0002-2494-9830; Santos-Ribeiro, Samuel/0000-0003-2476-7858; Koch, Alexander/0000-0002-9804-7602			The proliferative phase endometrium in IVF/ICSI: an in-cycle molecular analysis predictive of the outcome following fresh embryo transfer								HUMAN REPRODUCTION				35	1			130	144				10.1093/humrep/dez218							Article	JAN 2020	2020	Study question Does an early proliferative phase endometrial biopsy harvested during ovarian stimulation harbour information predictive of the outcome following fresh embryo transfer (ET) in that same cycle?Summary answer Transcriptome analysis of the whole-tissue endometrium did not reveal significant differential gene expression (DGE) in relation to the outcome; however, the secretome profile o…									5
J	Makieva, Sofia; Reschini, Marco; Ferrari, Stefania; Bonesi, Francesca; Polledri, Elisa; Fustinoni, Silvia; Restelli, Liliana; Sarais, Veronica; Somigliana, Edgardo; Vigano, Paola				Ferrari, Stefania/AET-1002-2022; Reschini, Marco/ABI-2191-2020; Polledri, Elisa/K-4365-2018; Fustinoni, Silvia/I-8773-2012	Ferrari, Stefania/0000-0001-8542-4598; Reschini, Marco/0000-0002-9868-3043; Polledri, Elisa/0000-0002-9625-3656; Fustinoni, Silvia/0000-0002-0287-7338			Oral Vitamin D supplementation impacts gene expression in granulosa cells in women undergoing IVF								HUMAN REPRODUCTION				36	1			130	144				10.1093/humrep/deaa262							Article	JAN 2021	2021	STUDY QUESTION: Does oral Vitamin D supplementation alter the hormonal milieu of follicular fluid (FF) and the transcriptomic profile of luteinised granulosa cells (GCs) in women with Vitamin D deficiency undergoing IVF?SUMMARY ANSWER: A transcriptomic signature relevant to oral Vitamin D supplementation in luteinised GCs was demonstrated, although Vitamin D supplementation did not alter hormone …									10
J	Busnelli, Andrea; Schirripa, Irene; Fedele, Francesco; Bulfoni, Alessandro; Levi-Setti, Paolo Emanuele				Busnelli, Andrea/GYV-2136-2022; Fedele, Francesco/GRJ-3613-2022	Busnelli, Andrea/0000-0001-9870-5241; Fedele, Francesco/0000-0002-8202-748X; Levi-Setti, Paolo Emanuele/0000-0003-1024-4386			Obstetric and perinatal outcomes following programmed compared to natural frozen-thawed embryo transfer cycles: a systematic review and meta-analysis								HUMAN REPRODUCTION				37	7			1619	1641				10.1093/humrep/deac073					MAY 2022		Review	JUN 30 2022	2022	STUDY QUESTION Is there an association between the different endometrial preparation protocols for frozen embryo transfer (FET) and obstetric and perinatal outcomes? SUMMARY ANSWER Programmed FET protocols were associated with a significantly higher risk of hypertensive disorders of pregnancy (HDP), pre-eclampsia (PE), post-partum hemorrhage (PPH) and cesarean section (CS) when compared with natu…									2
J	van Eekelen, R.; Wang, R.; Danhof, N. A.; Mol, F.; Mochtar, M.; Mol, B. W.; van Wely, M.				van Wely, Madelon/GXV-1757-2022	Mol, Femke/0000-0002-6892-5574; Wang, Rui/0000-0002-6622-8134; van Wely, Madelon/0000-0001-8263-213X			Cost-effectiveness of ovarian stimulation agents for IUI in couples with unexplained subfertility								HUMAN REPRODUCTION				36	5			1288	1295				10.1093/humrep/deab013					FEB 2021		Article	MAY 2021	2021	STUDY QUESTION: Which agent for ovarian stimulation (OS) is the most cost-effective option in terms of net benefit for couples with unexplained subfertility undergoing ILA?SUMMARY ANSWER: In settings where a live birth is valued at (sic)3000 or less, between (sic)3000 and (sic)55 000 and above (sic)55 000, clomiphene citrate (CC), Letrozole and gonadotrophins were the most cost-effective option i…									3
J	Tran, D.; Cooke, S.; Illingworth, P. J.; Gardner, D. K.								Deep learning as a predictive tool for fetal heart pregnancy following time-lapse incubation and blastocyst transfer								HUMAN REPRODUCTION				34	6			1011	1018				10.1093/humrep/dez064							Article	JUN 2019	2019	STUDY QUESTION: Can a deep learning model predict the probability of pregnancy with fetal heart (FH) from time-lapse videos?SUMMARY ANSWER: We created a deep learning model named IVY, which was an objective and fully automated system that predicts the probability of FH pregnancy directly from raw time-lapse videos without the need for any manual morphokinetic annotation or blastocyst morphology a…									114
J	Chua, S. J.; Danhof, N. A.; Mochtar, M. H.; van Wely, M.; McLernon, D. J.; Custers, I; Lee, E.; Dreyer, K.; Cahill, D. J.; Gillett, W. R.; Righarts, A.; Strandell, A.; Rantsi, T.; Schmidt, L.; Eijkemans, M. J. C.; Mol, B. W. J.; van Eekelen, R.				McLernon, David/D-5167-2012; van Wely, Madelon/GXV-1757-2022; Holster, Tiina/R-1704-2018	McLernon, David/0000-0001-8905-2429; Cahill, David John/0000-0001-5436-8984; Mol, Ben Willem/0000-0001-8337-550X; Schmidt, Lone/0000-0002-9518-1734; Holster, Tiina/0000-0003-0257-1256; van Wely, Madelon/0000-0001-8263-213X			Age-related natural fertility outcomes in women over 35 years: a systematic review and individual participant data meta-analysis								HUMAN REPRODUCTION				35	8			1808	1820				10.1093/humrep/deaa129							Review	AUG 2020	2020	STUDY QUESTION: What is the rate of natural conception leading to ongoing pregnancy or livebirth over 6-12 months for infertile women of age >= 35 years?SUMMARY ANSWER: Natural conception rates were still clinically relevant in women aged 35 years and above and were significantly higher in women with unexplained infertility compared to those with other diagnoses.WHAT IS KNOWN ALREADY: In recent y…									11
J	van Eekelen, R.; van Geloven, N.; van Wely, M.; McLernon, D. J.; Mol, F.; Custers, I. M.; Steures, P.; Bhattacharya, S.; Mol, B. W.; van der Veen, F.; Eijkemans, M. J.				McLernon, David/D-5167-2012; van Eekelen, Rik/K-1526-2019; van Wely, Madelon/GXV-1757-2022	McLernon, David/0000-0001-8905-2429; van Eekelen, Rik/0000-0002-9045-3630; van Wely, Madelon/0000-0001-8263-213X; Mol, Femke/0000-0002-6892-5574			Is IUI with ovarian stimulation effective in couples with unexplained subfertility?								HUMAN REPRODUCTION				34	1			84	91				10.1093/humrep/dey329							Article	JAN 2019	2019	STUDY QUESTION: Does starting IUI with ovarian stimulation (IUI-OS) within 1.5 years after completion of the fertility workup increase ongoing pregnancy rates compared to expectant management in couples with unexplained subfertility?SUMMARY ANSWER: IUI-OS is associated with higher chances of ongoing pregnancy compared to expectant management in unexplained subfertile couples, specifically those w…									13
J	Bourdon, Mathilde; Pocate-Cheriet, Khaled; de Bantel, Astri Finet; Grzegorczyk-Martin, Veronika; Hoffet, Aureli Amar; Arbo, Elisangela; Poulain, Marine; Santulli, Pietro					Arbo, Elisangela/0000-0001-5180-4082			Day 5 versus Day 6 blastocyst transfers: a systematic review and meta-analysis of clinical outcomes								HUMAN REPRODUCTION				34	10			1948	1964				10.1093/humrep/dez163							Review	OCT 2019	2019	STUDY QUESTION: Is there a difference in clinical pregnancy and live birth rates (LBRs) between blastocysts developing on Day 5 (D5) and blastocysts developing on Day 6 (D6) following fresh and frozen transfers?SUMMARY ANSWER: D5 blastocyst transfers (BTs) present higher clinical pregnancy and LBRs than D6 in both fresh and frozen transfers.WHAT IS KNOWN ALREADY: BT is increasingly popular in ass…									37
J	van Eekelen, R.; van Geloven, N.; van Wely, M.; Bhattacharya, S.; van der Veen, F.; Eijkemans, M. J.; McLernon, D. J.				van Wely, Madelon/GXV-1757-2022; McLernon, David/D-5167-2012; van Eekelen, Rik/K-1526-2019	McLernon, David/0000-0001-8905-2429; van Eekelen, Rik/0000-0002-9045-3630; van Wely, Madelon/0000-0001-8263-213X			IVF for unexplained subfertility; whom should we treat?								HUMAN REPRODUCTION				34	7			1249	1259				10.1093/humrep/dez072							Article	JUL 2019	2019	STUDY QUESTION: Which couples with unexplained subfertility can expect increased chances of ongoing pregnancy with IVF compared to expectant management?SUMMARY ANSWER: For couples in which the woman is under 40 years of age, IVF is associated with higher chances of conception than expectant management.WHAT IS KNOWN ALREADY: The clinical indications for IVF have expanded over time from bilateral t…									8
J	Lunding, Stine Aagaard; Pors, Susanne Elisabeth; Kristensen, Stine Gry; Landersoe, Selma Kloeve; Jeppesen, Janni Vikkelso; Flachs, Esben Meulengracht; Pinborg, Anja; Macklon, Kirsten Tryde; Pedersen, Anette Tonnes; Andersen, Claus Yding; Andersen, Anders Nyboe				Kristensen, Stine Gry/HHZ-3880-2022	Lunding, Stine/0000-0003-4899-7420; Andersen, Claus Yding/0000-0001-7681-253X			Biopsying, fragmentation and autotransplantation of fresh ovarian cortical tissue in infertile women with diminished ovarian reserve								HUMAN REPRODUCTION				34	10			1924	1936				10.1093/humrep/dez152							Article	OCT 2019	2019	STUDY QUESTION: Can ovarian biopsying per se and/or autotransplantation of fragmented ovarian cortical tissue activate dormant follicles and increase the number of recruitable follicles for IVF/ICSI in women with diminished ovarian reserve (DOR)?SUMMARY ANSWER: Ovarian biopsying followed by immediate autotransplantation of fragmented cortical tissue failed to increase the number of recruitable fo…									28
J	van Eekelen, R.; Eijkemans, M. J.; Mochtar, M.; Mol, F.; Mol, B. W.; Groen, H.; van Wely, M.				van Wely, Madelon/GXV-1757-2022	Mol, Femke/0000-0002-6892-5574; Groen, Henk/0000-0002-6629-318X; Mol, Ben Willem/0000-0001-8337-550X; van Wely, Madelon/0000-0001-8263-213X			Cost-effectiveness of medically assisted reproduction or expectant management for unexplained subfertility: when to start treatment?								HUMAN REPRODUCTION				35	9			2037	2046				10.1093/humrep/deaa158							Article	SEP 2020	2020	STUDY QUESTION Over a time period of 3 years, which order of expectant management (EM), IUI with ovarian stimulation (IUI-OS) and IVF is the most cost-effective for couples with unexplained subfertility with the female age below 38 years?SUMMARY ANSWER If a live birth is considered worth Euro32 000 or less, 2 years of EM followed by IVF was the most cost-effective, whereas above Euro32 000 this w…									9
J	Uyanik, Esra; Mumusoglu, Sezcan; Polat, Mehtap; Ozbek, Irem Yarali; Esteves, Sandro C.; Humaidan, Peter; Yarali, Hakan				; Esteves, Sandro/G-4416-2012	Humaidan, Peter/0000-0001-6884-5366; Esteves, Sandro/0000-0002-1313-9680			A drop in serum progesterone from oocyte pick-up+3 days to+5 days in fresh blastocyst transfer, using hCG-trigger and standard luteal support, is associated with lower ongoing pregnancy rates								HUMAN REPRODUCTION													10.1093/humrep/deac255					DEC 2022		Article; Early Access		2022	STUDY QUESTION: Do early- and mid-luteal serum progesterone (P-4) levels impact ongoing pregnancy rates (OPRs) in fresh blastocyst transfer cycles using standard luteal phase support (LPS)?SUMMARY ANSWER: A drop in serum P-4 level from oocyte pick-up (OPU) + 3 days to OPU + 5 days (negative delta P-4) is associated with a similar to 2-fold decrease in OPRs.WHAT IS KNOWN ALREADY: In fresh embryo t…									0
J	Elenis, E.; Desroziers, E.; Persson, S.; Poromaa, I. Sundstrom; Campbell, R. E.					Persson, Sofia/0000-0002-2217-5552; CROSSARD DESROZIERS, Elodie/0000-0001-8668-6127			Early initiation of anti-androgen treatment is associated with increased probability of spontaneous conception leading to childbirth in women with polycystic ovary syndrome: a population-based multiregistry cohort study in Sweden								HUMAN REPRODUCTION				36	5			1427	1435				10.1093/humrep/deaa357					JAN 2021		Article	MAY 2021	2021	STUDY QUESTION: Is anti-androgen treatment during adolescence associated with an improved probability of spontaneous conception leading to childbirth in women with polycystic ovary syndrome (PCOS)?SUMMARY ANSWER: Early initiation of anti-androgen treatment is associated with an increased probability of childbirth after spontaneous conception among women with PCOS.WHAT IS KNOWN ALREADY: PCOS is th…									9
J	Najmabadi, Shahpar; Schliep, Karen C.; Simonsen, Sara E.; Porucznik, Christina A.; Egger, Marlene J.; Stanford, Joseph B.				Porucznik, Christy/GNP-2905-2022	Stanford, Joseph/0000-0002-9932-3947; Egger, Marlene/0000-0001-8886-7837; Simonsen, Sara/0000-0003-0681-7671; Schliep, Karen/0000-0003-1771-3157; Najmabadi, Shahpar/0000-0003-1247-8848			Cervical mucus patterns and the fertile window in women without known subfertility: a pooled analysis of three cohorts								HUMAN REPRODUCTION				36	7			1784	1795				10.1093/humrep/deab049					MAY 2021		Article	JUL 2021	2021	STUDY QUESTION: What is the normal range of cervical mucus patterns and number of days with high or moderate day-specific probability of pregnancy (if intercourse occurs on a specific day) based on cervical mucus secretion, in women without known subfertility, and how are these patterns related to parity and age?SUMMARY ANSWER: The mean days of peak type (estrogenic) mucus per cycle was 6.4, the …									3
J	Cornet-Bartolome, D.; Rodriguez, A.; Garcia, D.; Barragan, M.; Vassena, R.					Barragan, Montserrat/0000-0001-8859-6643			Efficiency and efficacy of vitrification in 35 654 sibling oocytes from donation cycles								HUMAN REPRODUCTION				35	10			2262	2271				10.1093/humrep/deaa178							Article	OCT 2020	2020	STUDY QUESTION: Is oocyte vitrification/warming as efficient and effective as using fresh oocytes in donation cycles?SUMMARY ANSWER: IVF with vitrified donor oocytes is less efficient than using fresh oocytes, but its efficacy remains comparable to that of fresh cycles.WHAT IS KNOWN ALREADY: Oocyte vitrification is used to preserve the reproductive potential of oocytes. A small number of randomiz…									12
J	Valera, Maria Angeles; Albert, Carmela; Marcos, Julian; Larreategui, Zaloa; Bori, Lorena; Meseguer, Marcos					Meseguer, Marcos/0000-0002-0438-8589; Valera, Maria de los Angeles/0000-0001-7870-8031; Bori, Lorena/0000-0003-1495-2646; Marcos Alises, Julian/0000-0003-3056-511X			A propensity score-based, comparative study assessing humid and dry time-lapse incubation, with single-step medium, on embryo development and clinical outcomes								HUMAN REPRODUCTION				37	9			1980	1993				10.1093/humrep/deac165					JUL 2022		Article	AUG 25 2022	2022	STUDY QUESTION Does culture in a high relative humidity atmosphere improve clinical outcomes when using a time-lapse integrated incubator and single-step culture medium? SUMMARY ANSWER Using an integrated time-lapse system and single-step culture medium, culture in a high relative humidity atmosphere increases the likelihood of embryos, especially those subjected to preimplantation genetic testin…									0
J	Rutten, Anouk; van Ballegooijen, Hanne; Broekmans, Frank; Cohlen, Ben		PRORAILS Study Grp			Cohlen, Bernard/0000-0003-1405-7780			Insights into ovarian response with a fixed low dose FSH stimulation in an IUI programme: the PRORAILS study								HUMAN REPRODUCTION				37	7			1440	1450				10.1093/humrep/deac076					APR 2022		Article	JUN 30 2022	2022	STUDY QUESTION Are patients' characteristics, such as anti-Mullerian hormone (AMH) and BMI, reliable factors to predict ovarian response in couples with unexplained subfertility undergoing IUI with ovarian hyperstimulation (IUI-OH)? SUMMARY ANSWER We observed no solid relationship between serum AMH and ovarian response. WHAT IS KNOWN ALREADY Ovarian stimulation during IUI treatment could lead to …									0
J	Vassard, D.; Pinborg, A.; Kamper-Jorgensen, M.; Forman, J. Lyng; Glazer, C. H.; Kroman, N.; Schmidt, L.					Vassard, Ditte/0000-0001-6298-4146; Pinborg, Anja/0000-0002-8340-104X; Kamper-Jorgensen, Mads/0000-0001-6393-5258; Schmidt, Lone/0000-0002-9518-1734			Assisted reproductive technology treatment and risk of breast cancer: a population-based cohort study								HUMAN REPRODUCTION				36	12			3152	3160				10.1093/humrep/deab219					SEP 2021		Article	DEC 2021	2021	STUDY QUESTION: Is there an increased risk of breast cancer among women after ART treatment including ovarian hormone stimulation?SUMMARY ANSWER: The risk of breast cancer was slightly increased among women after ART treatment compared to age-matched, untreated women in the background population, and the risk was further increased among women initiating ART treatment when aged 40+ years.WHAT IS K…									3
J	Abdulrahim, Baydaa; Scotland, Graham; Bhattacharya, Siladitya; Maheshwari, Abha					Maheshwari, Abha/0000-0002-3652-2447			Assessing couples' preferences for fresh or frozen embryo transfer: a discrete choice experiment								HUMAN REPRODUCTION				36	11			2891	2903				10.1093/humrep/deab207					SEP 2021		Article	NOV 2021	2021	STUDY QUESTION: What are couples' preferences for fresh embryo transfer versus freezing of all embryos followed by frozen embryo transfer and the associated clinical outcomes that may differentiate them? SUMMARY ANSWER: Couples' preferences are driven by anticipated chances of live birth, miscarriage, neonatal complications, and costs but not by the differences in the treatment process (including…									6
[truncated: 13 more columns]
