# Supplementary material for: Clinical trial registration and CONSORT adherence in obstetrics and gynecology journals: a cross-sectional analysis of Chinese- and English-language publications
Source: PeerJ. 2026 Apr 21;14:e21140. doi: 10.7717/peerj.21140 (PMC13108464; doi:10.7717/peerj.21140)
Supplement: Supplemental Information 1 [file peerj-14-21140-s001.zip › Raw data-updated/RCT-English journals/Original data/50.xls]

## Sheet: savedrecs
Publication Type	Authors	Book Authors	Group Authors	Book Group Authors	Researcher Ids	ORCIDs	Book Editors	Author - Arabic	Article Title	Article Title - SciELO	Article Title - SciELO	Article Title - Chinese	Article Title - Russian	Patent Number	Patent Assignee	Source Title - Arabic	Source Title	Source Title - Korean	Book Series Title	Book Series Subtitle	Volume	Issue	Special Issue	Meeting Abstract	Start Page	End Page	Article Number	Version	Version History	DOI	Book DOI	License Name	License URI	License Description	Early Access Date	Supplement	Document Type	Publication Date	Publication Year	Abstract	Abstract - Foreign	Abstract - English Transliteration	Abstract - Foreign	Abstract - Korean	Conference Title	Conference Date	Conference Sponsor	Conference Location	Times Cited, WoS Core
J	Zhu, Yuhang; Zhang, Aihua; Liu, Chang; Robinson, Nicola; Lee, Myeong Soo; Hu, Xiaoyang Mio; Lee, Hye Won; Zhang, Rong; Qu, Fan				Zhang, Rong/O-5078-2017; Liu, Chang/E-5165-2013	Zhang, Rong/0000-0002-6889-5571; Liu, Chang/0000-0002-6967-5159			Effectiveness of acupoint hot compress on early puerperal rehabilitation of parturients after natural childbirth: study protocol for a prospective, multi-center, randomized controlled clinical trial								CLINICAL AND EXPERIMENTAL OBSTETRICS & GYNECOLOGY				48	6			1350	1357				10.31083/j.ceog4806214							Article	DEC 15 2021	2021	Background: Early puerperal rehabilitation can interfere with a woman's ability to care for herself and her infant. Acupoint hot compress, with a combination of acupoints and natural physical agent heat, has significant potential to alleviate symptoms experienced during early puerperium. Current evidence regarding the effects of acupoint hot compress therapy on early puerperal rehabilitation is i…									1
J	Azhary, Jerilee Mariam Khong; Adlan, Aizura Syafinaz; Balakrishnan, Sivakumar S.; Baharain, Siti Rohayu Kamarul; Zaidi, Syeda Nureena Syed Jafer Hussain; Razali, Nuguelis; Hamdan, Mukhri; Adenan, Noor Azmi Mat; Omar, Siti Zawiah				Zaidi, Syeda/CAH-8644-2022; RAZALI, NUGUELIS/B-9407-2010; Zaidi, Syeda/CAF-2671-2022; Hamdan, Mukhri/HHM-7278-2022; Azhary, Jerilee MK/GQB-4545-2022; Hamdan, Mukhri/J-1687-2015; Ahmad Adlan, Aizura Syafinaz/D-7259-2016; Azhary, Jerilee Mariam Khong/AAG-5549-2021	Zaidi, Syeda/0000-0003-2969-896X; RAZALI, NUGUELIS/0000-0003-4667-9314; Zaidi, Syeda/0000-0003-2969-896X; Hamdan, Mukhri/0000-0002-1006-2614; Ahmad Adlan, Aizura Syafinaz/0000-0001-6295-4393; Azhary, Jerilee Mariam Khong/0000-0002-9849-9799			Intraperitoneal ropivacaine for post-operative pain following laparoscopic tubal ligation: a randomised double-blind placebo-controlled trial								CLINICAL AND EXPERIMENTAL OBSTETRICS & GYNECOLOGY				48	3			654	660				10.31083/j.ceog.2021.03.2476							Article	JUN 15 2021	2021	Background: Female sterilisation is the most common method of contraception worldwide and laparoscopic tubal sterilisation is increasingly considered as a day-surgery procedure. Therefore, pain following this procedure should be seriously addressed. Instillation of 200 to 300 mg of ropivacaine intraperitoneally has been proven effective in controlling pain after laparoscopic tubal ligation (LTL).…									1
J	Sun, Y.; Chen, X.; Yuan, X.; Xu, L.; Jin, Y. C.; Ji, T. H.; Wang, X. L.; Dai, H. H.; Cheng, W. J.								Levonorgestrel intrauterine system versus oral progestin for preventing the recurrence of endometrial polyps after hysteroscopic resection: A meta-analysis of 19 randomized controlled trials								CLINICAL AND EXPERIMENTAL OBSTETRICS & GYNECOLOGY				47	6			821	+				10.31083/j.ceog.2020.06.5387							Review	DEC 15 2020	2020	Background: The aim of this meta-analysis was to compare levonorgestrel intrauterine system (LNG-IUS) with oral progestin for preventing the recurrence of endometrial polyps after hysteroscopic resection. Materials and Methods: Computerized literature search was performed in PubMed and several Chinese databases to screen for relevant trials. Quality assessment and meta-analysis were performed for…									0
J	Hu, Shi-Fu; Wang, Ying-Ying; Wu, Yan-Qing; Yu, Qiong				wang, yingying/GRS-3058-2022; wang, yi/GVT-8516-2022; wang, yan/GSE-6489-2022				Timing of prophylactic antibiotic use during elective caesarean section: a meta-analysis of randomised controlled trials								CLINICAL AND EXPERIMENTAL OBSTETRICS & GYNECOLOGY				48	1			31	36				10.31083/j.ceog.2021.01.2182							Review	FEB 15 2021	2021	Perioperative antibiotic therapy is recommended to reduce the incidence of infection after caesarean section. However, the optimal timing of prophylactic antibiotic administration in such cases remains controversial. With this meta-analysis, we aimed to evaluate the safety and efficacy of prophylactic antibiotic therapy before skin incision versus after umbilical cord clamping in patients undergo…									0
J	Raju, Rubin; Rivera-Chiauzzi, Enid Y.; Thompson, Angela C.; Dow, Margaret L.; Traynor, Kyle D.; Elliott, Laura L.; Wetzstein, Marnie M.; Hathcock, Matthew A.; Branda, Megan E.; Torbenson, Vanessa E.								Opportunistic salpingectomy versus traditional partial salpingectomy at the time of cesarean delivery: a non-inferiority randomized controlled trial								CLINICAL AND EXPERIMENTAL OBSTETRICS & GYNECOLOGY				49	3					75			10.31083/j.ceog4903075							Article	MAR 2022	2022	Background: Ovarian cancer has the highest mortality of all gynecologic malignancies, howeverthere is no proven effective screening for ovarian cancer. Evidence suggests that epithelial ovarian cancer begins in the fallopian tubes. Prophylactic bilateral total salpingectomy has been shown to reduce the risk of epithelial ovarian cancer and is now recommended to be considered at the time of steril…									0
J	Bakay, Kadir; Yavuzcan, Ali; Kalkan, Uzeyir; Yalcin, Ibrahim; Hatirnaz, Safak; Basbug, Alper; Guven, Davut				YAVUZCAN, Ali/AAV-7478-2021; Kalkan, Üzeyir/AAZ-1545-2020	Kalkan, Üzeyir/0000-0001-5223-6697			Hypogastric artery ligation in laparoscopic hysterectomy: results from a randomized controlled trial								CLINICAL AND EXPERIMENTAL OBSTETRICS & GYNECOLOGY				48	6			1304	1310				10.31083/j.ceog4806207							Article	DEC 15 2021	2021	Background: Concerning total laparoscopic hysterectomy (TLH), opening the retroperitoneum and prophylactic ligation of both uterine arteries (UA) is not a routine procedure during a simple hysterectomy and it is not practiced widely in gynecology education. Methods: In this study, we tried to show the prophylactic ligation of internal iliac artery anterior division (IIAD) and provide hemostasis o…									1
J	Momenyan, Narges; Safaei, Ali Asghar; Hantoushzadeh, Sedighe				Safaei, Ali/ABD-3920-2021	Safaei, Ali/0000-0003-1985-8720			Immersive virtual reality analgesia in un-medicated laboring women (during stage 1 and 2): a randomized controlled trial								CLINICAL AND EXPERIMENTAL OBSTETRICS & GYNECOLOGY				48	1			110	116				10.31083/j.ceog.2021.01.2116							Article	FEB 15 2021	2021	Introduction: In order to manage labor pain, one of the non-pharmacological approaches is immersive virtual reality (VR). This study aimed to evaluate the impact of immersive VR analgesia on labor pain, anxiety and nausea in nulliparous women. Methods: In this interventional study, 52 nulliparous women with a single fetus who expected vaginal delivery were randomly assigned to a VR group (n = 26)…									1
J	Adlan, Aizura Syafinaz Ahmad; Virasamy, Vikneswaran; Sin-Wen, Doris Ng; Adenan, Noor Azmi Mat				Ahmad Adlan, Aizura Syafinaz/D-7259-2016	Ahmad Adlan, Aizura Syafinaz/0000-0001-6295-4393; Ng, Doris Sin Wen/0000-0003-1548-1209			8 am versus 8 pm labour induction with dinoprostone vaginal tablets in term pregnancies with unfavourable cervices-a randomised controlled trial								CLINICAL AND EXPERIMENTAL OBSTETRICS & GYNECOLOGY				48	3			523	527				10.31083/j.ceog.2021.03.2337							Article	JUN 15 2021	2021	Background: To evaluate the feasibility of timing delivery of induction of labour cases to occur during office hours and reduce night time delivery. Methods: Patients scheduled for induction of labour were randomized to 8 am or 8 pm insertion of dinoprostone vaginal tablets. The main outcome measure was time of delivery between 8 am to 5 pm. The secondary outcome measures were mode of delivery an…									0
J	Agar, Eser; Karakoc, Gokhan								Comparison of electrocautery and scalpel for blood loss and postoperative pain in Pfannenstiel incisions in recurrent cesarean sections: a randomized controlled trial								CLINICAL AND EXPERIMENTAL OBSTETRICS & GYNECOLOGY				48	3			534	539				10.31083/j.ceog.2021.03.2341							Article	JUN 15 2021	2021	Background: Limited data is available on the use of cold-scalpel and electrocautery blades in Cesarean delivery (CD) operations. This randomized controlled trial aimed to compare their use for subcutaneous incisions in terms of blood loss and postoperative pain in women undergoing repeat CD. Methods: A total of 149 women scheduled for elective CD underwent spinal anesthesia, Pfannenstiel transver…									0
J	Huang, Zhongying; Xiao, Zhun; Ma, Qianhong; Bai, Yu; Li, Feilang								Efficacy of tamoxifen for infertile women with thin endometrium undergoing frozen embryo transfer: a meta-analysis								CLINICAL AND EXPERIMENTAL OBSTETRICS & GYNECOLOGY				48	4			806	811				10.31083/j.ceog4804129							Review	AUG 15 2021	2021	Background: This study aims to compare the effect of tamoxifen (TMX) vs. other regimens on endometrial thickness (EMT), clinical pregnancy, implantation, miscarriage, and live birth rates in women with thin endometrium undergoing frozen-thawed embryo transfer (FED. Methods: We searched the Cochrane Central Register of Controlled Trials, MEDLINE, EMBASE, and CINAHL from inception to November 2020 …									0
J	Teixeira, T. Trevisan; Caroci, A. de S.; Brunelli, W. Sousa; Riesco, M. L.				Teixeira, Thaís/HGT-7653-2022				Tissue adhesive to repair first-degree perineal tear: a pilot randomized controlled trial								CLINICAL AND EXPERIMENTAL OBSTETRICS & GYNECOLOGY				47	2			228	233				10.31083/j.ceog.2020.02.5131							Article	APR 15 2020	2020	Purpose of Investigation: This pilot study proposes to verify the feasibility of conducting a randomized controlled trial (RCT) on the use of Epiglu tissue adhesive to repair first-degree tear. Materials and Methods: A pilot RCT was conducted in a birth center in Sao Paulo, Brazil. The sample consisted of 20 women with first-degree tear. These women were randomly assigned to the experimental grou…									2
J	Villarreal-Rodriguez, J. A.; Mancillas Adame, L. G.; Maldonado-Sanchez, J.; Guzman-Lopez, A.; Trevino-Montemayor, O. R.; Gonzalez-Gonzalez, J. G.; Saldivar-Rodriguez, D.					Gonzalez-Gonzalez, Jose Gerardo/0000-0002-6609-9483			A randomized controlled trial comparing acarbose vs. insulin therapy for gestational diabetes in individuals with inadequate glycemic control by diet alone								CLINICAL AND EXPERIMENTAL OBSTETRICS & GYNECOLOGY				47	4			552	555				10.31083/j.ceog.2020.04.5026							Article	AUG 15 2020	2020	Introduction: Gestational diabetes (GD) is one of the most common medical complications of pregnancy, associated with increased incidence of pre-eclampsia, macrosomia, and cesarean delivery. Insulin therapy is the cornerstone treatment in those individuals with inadequate glycemic control by diet alone. The burden of insulin treatment includes the need for multiple injections, intensive blood glu…									0
J	Kang, Suya; Zhou, Liping; Zhu, Liping; Wang, Yun; Yue, Yongfei; Yan, Li								Carbetocin versus oxytocin for the prevention of postpartum hemorrhage after elective caesarean section in high risk women: a prospective, randomized, open-label, controlled trial in China								CLINICAL AND EXPERIMENTAL OBSTETRICS & GYNECOLOGY				49	1					23			10.31083/j.ceog4901023							Article	2022	2022	Background: To evaluate the efficacy and safety of carbetocin compared with oxytocin for prevention of postpartum hemorrhage (PPH) after elective cesarean section in Chinese high risk women. Methods: This was a single-center, prospective, randomized, open-label, controlled trial recruiting 852 pregnant women with one or more PPH risk factors between April 2017 and August 2019. Pregnant woman who …									1
J	Gaafar, Sh.; Hanafy, T.; El Morshedy, S.; Mansour, H.								Effect of extended embryo culture after thawing on clinical pregnancy rate								CLINICAL AND EXPERIMENTAL OBSTETRICS & GYNECOLOGY				47	5			764	768				10.31083/j.ceog.2020.05.5228							Article	OCT 15 2020	2020	Purpose: This randomized controlled trial is aiming to compare the clinical pregnancy rate of immediate versus delayed post thawing embryo transfer in frozen embryo transfer (FET) cycles. Materials and Methods: The study was conducted on 150 FET cycles in which embryos were vitrified on day 2 or 3. After thawing, cases with more than 50% blastomere loss were excluded as well as cases with recurre…									0
J	Lee, San-Hui; Kim, Tae-Joong; Lee, Nae Hyun; Jeong, Soo Young; Lee, Jimin; Song, Taejong								Paracervical block in laparoscopic hysterectomy for postoperative pain control: a randomized, multi-center, double-blind, placebo-controlled trial								CLINICAL AND EXPERIMENTAL OBSTETRICS & GYNECOLOGY				49	3					66			10.31083/j.ceog4903066							Article	MAR 2022	2022	Background: To determine the effect of a paracervical block in laparoscopic hysterectomy on postoperative pain relief. Method: A total of 86 patients scheduled for total laparoscopic hysterectomy for benign gynecologic diseases were randomly assigned to the experimental group (n = 43) and the control group (n = 43). Patients were received a paracervical injection that was either 10 mL of 0.5% bup…									0
J	Hsu, Wei-Yun; Hung, Jia-An; Sung, I-Chieh; Chan, Te-Fu								Does Continuous Glucose Monitoring Help in Pregnant Women?								CLINICAL AND EXPERIMENTAL OBSTETRICS & GYNECOLOGY				49	7					146			10.31083/j.ceog4907146							Review	JUN 2022	2022	Background: Diabetes is present in approximately 7% of all pregnancies. Maternal glucose control is a crucial issue. Evidence had demonstrated that optimal glycemic control during the first trimester could reduce congenital anomalies and perinatal mortality; likewise, during second and third trimester, it is also associated with reduced rates of pre-eclampsia, preterm delivery, large for gestatio…									0
J	Elhosary, Eman A.; Ewidea, Mahmoud M.; Mohamed, Marwa A.								Efficacy of kinesio tape on neck pain and functional disability in pregnant women: a randomized controlled trial								CLINICAL AND EXPERIMENTAL OBSTETRICS & GYNECOLOGY				48	1			175	178				10.31083/j.ceog.2021.01.2145							Article	FEB 15 2021	2021	Neck pain during pregnancy has negative effects on the quality of a woman's life. The goal of this study was to determine the efficacy of kinesio-tape application on neck pain and functional activity during pregnancy. Thirty primigravid women who suffered from mechanical neck pain during the second and third trimester of pregnancy were recruited. They were randomly assigned to two groups: one rec…									0
J	Pongsatha, Saipin; Tongsong, Theera								Intravaginal misoprostol versus sublingual misoprostol for second trimester pregnancy termination: a randomized controlled trial								CLINICAL AND EXPERIMENTAL OBSTETRICS & GYNECOLOGY				48	1			122	127				10.31083/j.ceog.2021.01.2143							Article	FEB 15 2021	2021	Objective: To compare the efficacy and adverse effects of 400 mcg misoprostol for second trimester pregnancy termination via the intravaginal or sublingual route. Methods: In this study, 170 women at GA14-28 weeks underwent termination of pregnancy. They were randomized to receive either intravaginal or sublingual 400 mcg misoprostol at 6 hour intervals until fetal expulsion occurred or within 48…									0
J	Ji, C.; Sun, L. J.; Li, L. T.; Ma, J.; Ge, W. H.; Zhao, X.								Impact of clinical pharmacist intervention on blood glucose control and perinatal outcomes in gestational diabetes mellitus through a diabetes management system								CLINICAL AND EXPERIMENTAL OBSTETRICS & GYNECOLOGY				47	5			645	652				10.31083/j.ceog.2020.05.2212							Article	OCT 15 2020	2020	Background: Very few studies have assessed the role of a clinical pharmacist in women with gestational diabetes mellitus (GDM). To improve pharmaceutical care, we explored a method to improve the control of blood glucose and perinatal outcomes in females with GDM through the application of a diabetes management system. Methods: A randomized controlled trial was conducted from October 2017 to Octo…									0
J	Psomiadou, Victoria; Fotiou, Alexandros; Iavazzo, Christos								Primary versus interval debulking surgery in the management of ovarian cancer patients, current data summary								CLINICAL AND EXPERIMENTAL OBSTETRICS & GYNECOLOGY				49	4								10.31083/j.ceog4904097							Review	APR 2022	2022	Objective: Optimal management of ovarian cancer patients have been investigated by several centers and have been discussed in a great number of published articles. Aim of this article is the review of current data regarding this lethal malignancy treatment. Moreover, we discuss the ongoing trials regarding primary or interval cytoreductive surgery after neoadjuvant chemotherapy. Mechanism: We rev…									0
J	Li-Jun Lin; Liu, Jia; Liang-Zhi Xu; Chen, Hui								The impact of endometrialmechanical stimulation in women with normal hysteroscopic findings undergoing IVF/ICSI: a meta-analysis								CLINICAL AND EXPERIMENTAL OBSTETRICS & GYNECOLOGY				49	1					27			10.31083/j.ceog4901027							Review	2022	2022	Background: To investigate whether hysteroscopic endometrial mechanical stimulation improves pregnancy outcomes in patients undergoing in vitro fertilization (IVF)/intracytoplasmic sperm injection (ICSI). Methods: We conducted a systematic search in electronic databases including PubMed, Embase, Cochrane Library, Web of Science from their inception to Feb 20th, 2021, as well as a manual search. A…									0
J	Zargar, Mahvash; Pazhouhanfar, Razieh; Najafian, Mahin; Choghakabodi, Parastoo Moradi								Effects of intrauterine autologous platelet-rich plasma infusions on outcomes in women with repetitive in vitro fertilization failures: a prospective randomized study								CLINICAL AND EXPERIMENTAL OBSTETRICS & GYNECOLOGY				48	1			179	184				10.31083/j.ceog.2021.01.2131							Article	FEB 15 2021	2021	Purpose: Evaluation of the effect of platelet-rich plasma (PRP) containing platelet-derived growth factor on in vitro fertilization (IVF) failure patients. Methods: In this clinical trial, 80 eligible patients (infertile women with at least two IVF failures) were randomly assigned into two groups, including patients who received an intrauterine infusion of PRP (n: 40) and controls (n: 40). Before…									5
J	Guder, D. Sarpkaya; Yalvac, M.; Vural, G.				SARPKAYA GÜDER, DİLEK/GRX-2139-2022	SARPKAYA GÜDER, DİLEK/0000-0002-1196-5196; Yalvac, Mesut/0000-0002-8237-8204			The effect of childbirth preparation training on primiparous women's birth plans and the childbirth processes								CLINICAL AND EXPERIMENTAL OBSTETRICS & GYNECOLOGY				46	6			924	932				10.12891/ceog4931.2019							Article	2019	2019	Purpose: The aim of this study is to analyze the effect of childbirth preparation training (education, Pilates, and breathing exercises) on the birth plans of primiparous women, as well as the effect of birth plans on the childbirth process. Materials and Methods: This is a quasi-experimental/non-randomized trials and prospective study. The population of the study included the primiparous women t…									2
J	Liu, Chang; Dai, Minchen; Zhao, Lei; Wang, Fangfang				wang, fang/GYD-4295-2022				The effects of Chinese herbal medicine on the pregnancy outcomes of infertile women with polycystic ovary syndrome undergoing in vitro fertilization-embryo transfer: a systematic review and meta-analysis								CLINICAL AND EXPERIMENTAL OBSTETRICS & GYNECOLOGY				48	5			1032	1043				10.31083/j.ceog4805166							Review	OCT 15 2021	2021	Background: At present, Chinese herbal medicine (CHM) has already been widely used as an important adjuvant treatment for polycystic ovary syndrome (PCOS) patients undergoing in vitro fertilizationembryo transfer (IVF-ET). This systematic review and meta-analysis were designed to evaluate the effects of CHM on the pregnancy outcomes of infertile women with PCOS undergoing IVF-ET. Methods: We sear…									0
J	Choi, Eun-Su; Lee, Kuen Su; Kang, Da Som; Choi, Yoon Ji; Min, Too Jae; Lee, Yoon Sook; Kim, Jae Hwan; Min, Kyung-Jin; Kim, Woon Young				Choi, Yoon Ji/AAF-5090-2021	Choi, Yoon Ji/0000-0003-3031-357X; Min, Kyung-Jin/0000-0002-5783-4968; Choi, Eunsu/0000-0002-2738-8573			Comparison between use of fentanyl and rocuronium on outpatient undergoing ultra-short duration gynecologic surgery: a randomized, double-blind, controlled trial								CLINICAL AND EXPERIMENTAL OBSTETRICS & GYNECOLOGY				49	4					98			10.31083/j.ceog4904098							Article	APR 2022	2022	Background: There has been a steady increase in outpatient-based ultra-short duration gynecology surgeries. However, there are no detailed studies on anesthesia regimens for these surgeries. The aim of this study was to compare the effects of low-dose rocuronium and fentanyl single bolus for their suitability with these patients. Methods: A total of 60 patients were randomly divided into three gr…									0
J	Hou, Shengqun; Lu, Zhenqi; Qiu, Jiajia; Zhang, Xiaoju; Huang, Jialing; Li, Yun; Fu, Cuixia								The effects of cosmetic care on body image, social avoidance and distress in young Chinese breast cancer patients receiving chemotherapy								CLINICAL AND EXPERIMENTAL OBSTETRICS & GYNECOLOGY				49	1					3			10.31083/j.ceog4901003							Article	2022	2022	Background: This study aimed to explore the effects of cosmetic care on body image (BI), and social avoidance and distress (SAD) in young Chinese breast cancer patients, aged 18-40 years old, receiving adjuvant chemotherapy. Methods: This was a 2-arm quasi-experimental study based on a single-center. A convenience sample of 76 hospitalized young female breast cancer patients, stage 0-III breast c…									0
J	Gat, I; Raviv, G.; Baum, M.; Orvieto, R.								MSOME and IMSI: reasonable rationale, selective clinical value								CLINICAL AND EXPERIMENTAL OBSTETRICS & GYNECOLOGY				46	5			679	689				10.12891/ceog4889.2019							Review	2019	2019	Purpose: Motile sperm organelle morphology examination (MSOME) is a real-time high magnification motile sperm examination applied prior to intracytoplasmic morphologically selected sperm injection (IMSI) - intracytoplasmic injection of the selected spermatozoon. Over the past decade, there is an important shift concerning MSOME, focusing on the shape of the sperm head and presence of vacuoles, re…									2
J	Pizzicaroli, Caterina; Arciero, Veronica; Simonelli, Ilaria; Caporale, Nicola; Salvatori, Massimo Maria; Scaldaferri, Doriana; Tartaglia, Silvio; Larciprete, Giovanni				Simonelli, Ilaria/K-5968-2016	Simonelli, Ilaria/0000-0002-6172-1317; Tartaglia, Silvio/0000-0001-7013-5937			Comparative assessment of Arabin pessary and cervical cerclage in the management of cervical insufficiency								CLINICAL AND EXPERIMENTAL OBSTETRICS & GYNECOLOGY				48	5			1111	1116				10.31083/j.ceog4805179							Article	OCT 15 2021	2021	Background: One of the most important causes of preterm birth (PTB) is cervical insufficiency, which usually it's treated by performing a surgical cervical cerclage (CC). Currently, a valid alternative to surgical treatment is represented by the application of a non-invasive intravaginal silicon device called Arabin (R) pessary (AP). The aim of the study is to compare these two therapeutic approa…									0
J	Monari, Francesca; Pellegrini, Rosamaria; Menichini, Daniela; Spelta, Eleonora; Tarozzi, Giulia; Grandi, Giovanni; Facchinetti, Fabio								Induction of Labor According to Medical Indications: A Critical Evaluation through a Prospective Study								CLINICAL AND EXPERIMENTAL OBSTETRICS & GYNECOLOGY				49	8					171			10.31083/j.ceog4908171							Article	AUG 2022	2022	The induction of labor (IOL) is a common obstetric intervention, steadily increasing (one out four pregnancies) in the last years. This procedure should be considered only when there is a medical indication, and when the benefits outweigh the maternal and/or fetal risks of waiting for spontaneous onset of labor. Therefore, this study aims to compare the efficacy of the IOL in terms of induction t…									0
J	Minis, Evelyn; Pinero, Lisa; Bhatt, Shweta; O'Besso, Valerie; Douglas, Nataki C.; Morelli, Sara S.								Primary Ovarian Insufficiency: Time to Diagnosis and a Review of Current Literature								CLINICAL AND EXPERIMENTAL OBSTETRICS & GYNECOLOGY				49	6					129			10.31083/j.ceog4906129							Review	JUN 2022	2022	Background: Prompt recognition of symptoms and subsequent diagnosis of primary ovarian insufficiency (POI) are critical given its consequences on quality of life and long-term health. Poor access to care in underrepresented minority women and/or low-income populations may contribute to delayed diagnosis. Our group previously demonstrated a dearth of board-certified reproductive endocrinology (RE)…									0
[truncated: 13 more columns]
