# Supplementary material for: Clinical trial registration and CONSORT adherence in obstetrics and gynecology journals: a cross-sectional analysis of Chinese- and English-language publications
Source: PeerJ. 2026 Apr 21;14:e21140. doi: 10.7717/peerj.21140 (PMC13108464; doi:10.7717/peerj.21140)
Supplement: Supplemental Information 1 [file peerj-14-21140-s001.zip › Raw data-updated/RCT-English journals/Original data/51.xls]

## Sheet: savedrecs
Publication Type	Authors	Book Authors	Group Authors	Book Group Authors	Researcher Ids	ORCIDs	Book Editors	Author - Arabic	Article Title	Article Title - SciELO	Article Title - SciELO	Article Title - Chinese	Article Title - Russian	Patent Number	Patent Assignee	Source Title - Arabic	Source Title	Source Title - Korean	Book Series Title	Book Series Subtitle	Volume	Issue	Special Issue	Meeting Abstract	Start Page	End Page	Article Number	Version	Version History	DOI	Book DOI	License Name	License URI	License Description	Early Access Date	Supplement	Document Type	Publication Date	Publication Year	Abstract	Abstract - Foreign	Abstract - English Transliteration	Abstract - Foreign	Abstract - Korean	Conference Title	Conference Date	Conference Sponsor	Conference Location	Times Cited, WoS Core
J	Qin, Ying								Does Endometrial Injury Improve Outcomes of Frozen-Thawed Embryo Transfer Cycle? A Meta-Analysis								JOURNAL OF REPRODUCTIVE MEDICINE				65	7-8			257	265											Article	JUL-AUG 2020	2020	OBJECTIVE: The effectiveness of endometrial injury in assisted reproductive technology cycles remains a controversial topic. This meta-analysis aims to define the potential efficacy by which endometrial injury is helpful for frozen embryo transfer (FET) cycles.STUDY DESIGN: By searching articles in Pub-Med, Google Scholar, and EMBASE, we retrieved 327 records. According to the inclusion and exclu…									0
J	Prager, Sarah W.; Averbach, Sarah; Roberts, Elizabeth M.; Okeigwe, Ijeoma; Sokoloff, Abby; Drey, Eleanor A.; Steinauer, Jody E.				Prager, Sarah/ABD-1003-2021	Averbach, Sarah/0000-0002-1924-7770			Immediate Initiation of Oral Contraceptive Pills After Surgical Abortion A Randomized Controlled Trial								JOURNAL OF REPRODUCTIVE MEDICINE				64	1-2			15	20											Article	JAN-FEB 2019	2019	OBJECTIVE: To determine whether immediate initiation of oral contraceptive pills (OCPs) at the time of abortion improves continuation. To evaluate this, we compared immediate versus delayed initiation of OCPs after first-trimester aspiration and second-trimester dilation and evacuation.STUDY DESIGN: This is a randomized, single-blinded, controlled trial in which 295 women who chose OCPs as their …									0
J	Garza, John; Gandhi, Kushal; Gutierrez, Paula; Okoye, Obianuju; Sanchez, Asley; Ventolini, Gary				Gandhi, Kushal/GPX-3583-2022				Provoked Vulvodynia: Type of Lactobacilli Retrieved								JOURNAL OF REPRODUCTIVE MEDICINE				66	5-6			118	122											Article	MAY-JUN 2021	2021	OBJECTIVE: Provoked vulvodynia is a chronic gynecologic condition affecting around 8-13% of the female population in the world. There are no evidence-based management recommendations for provoked vulvodynia, and only few randomized controlled trials have been performed. The objective of our study was to determine and compare Lactobacillus species collected from vaginal swabs of provoked vulvodyni…									0
J	Peng, Jin-tao; Li, Ting-ting; Zhang, Xiao-li; Li, Jing-jie; Liang, Xiao-yan				liang, xiaoyan/GYJ-5006-2022				Acupuncture Has No Significantly Positive Effect on in Vitro Fertilization A Review of Systematic Reviews								JOURNAL OF REPRODUCTIVE MEDICINE				64	1-2			51	60											Review	JAN-FEB 2019	2019	OBJECTIVE: To evaluate the efficacy of acupuncture on in vitro fertilization (IVF) outcomes by reviewing systematic reviews from the literature.STUDY DESIGN: PubMed, Ovid, ISI Web of Knowledge, and Google Scholar were searched up to January 2015. Quality was assessed by the adapted Oxman and Guyatt scale. Systematic reviews or meta-analyses with high quality scored >= 14 were included for final a…									0
J	Behery, Mohamed Atef; Mohamed, Nahid Hussein; Abdelmonem, Hend Salah; Mehany, Amira Badr; Alaswad, Doaa Abdelrazek								Assisted Oocyte Activation in Recurrent Fertilization Failure								JOURNAL OF REPRODUCTIVE MEDICINE				66	11-12			371	377											Article	NOV-DEC 2021	2021	OBJECTIVE: Despite the high success rate of intracy-toplasmic sperm injection (ICSI), total fertilization failure still occurs in up to 3% of all ICSI cycles and can recur in subsequent cycles, even when enough oocytes and motile spermatozoa are available. Several reports show that most couples suffering from ICSI failure benefit from the application of ICSI combined with assisted oocyte activati…									0
[truncated: 13 more columns]
