# Supplementary material for: Clinical trial registration and CONSORT adherence in obstetrics and gynecology journals: a cross-sectional analysis of Chinese- and English-language publications
Source: PeerJ. 2026 Apr 21;14:e21140. doi: 10.7717/peerj.21140 (PMC13108464; doi:10.7717/peerj.21140)
Supplement: Supplemental Information 1 [file peerj-14-21140-s001.zip › Raw data-updated/RCT-English journals/Original data/6.xls]

## Sheet: savedrecs
Publication Type	Authors	Book Authors	Group Authors	Book Group Authors	Researcher Ids	ORCIDs	Book Editors	Author - Arabic	Article Title	Article Title - SciELO	Article Title - SciELO	Article Title - Chinese	Article Title - Russian	Patent Number	Patent Assignee	Source Title - Arabic	Source Title	Source Title - Korean	Book Series Title	Book Series Subtitle	Volume	Issue	Special Issue	Meeting Abstract	Start Page	End Page	Article Number	Version	Version History	DOI	Book DOI	License Name	License URI	License Description	Early Access Date	Supplement	Document Type	Publication Date	Publication Year	Abstract	Abstract - Foreign	Abstract - English Transliteration	Abstract - Foreign	Abstract - Korean	Conference Title	Conference Date	Conference Sponsor	Conference Location	Times Cited, WoS Core
J	Middleton, Lee Jonathan					Middleton, Lee/0000-0003-4621-1922			Falling in the margin Randomised controlled trials with a non-inferiority design								BJOG-AN INTERNATIONAL JOURNAL OF OBSTETRICS AND GYNAECOLOGY				128	12			1916	1916				10.1111/1471-0528.16702					MAY 2021		Editorial Material	NOV 2021	2021										1
J	Hemming, Karla; Girling, Alan				Hemming, karla/AAB-3391-2021	Hemming, karla/0000-0002-2226-6550			Cluster randomised trials: useful for interventions delivered to groups Study design: cluster randomised trials								BJOG-AN INTERNATIONAL JOURNAL OF OBSTETRICS AND GYNAECOLOGY				126	3			340	340				10.1111/1471-0528.15195							Editorial Material	FEB 2019	2019										3
J	Turner, Elizabeth L.; Platt, Alyssa C.					Platt, Alyssa/0000-0001-6396-0170			Working at a loss Implications of loss to follow up for treatment effect estimation in randomised controlled trials								BJOG-AN INTERNATIONAL JOURNAL OF OBSTETRICS AND GYNAECOLOGY				126	12			1434	1435				10.1111/1471-0528.15497							Editorial Material	NOV 2019	2019										0
J	Allotey, John; Marlin, Nadine					Marlin, Nadine/0000-0002-2841-4825; Allotey, John/0000-0003-4134-6246			Well-conducted randomisation will improve balance and reliability of treatment estimates Randomised controlled trials: random acts of allocation								BJOG-AN INTERNATIONAL JOURNAL OF OBSTETRICS AND GYNAECOLOGY				126	10			1287	1287				10.1111/1471-0528.15496							Editorial Material	SEP 2019	2019										1
J	Orefice, Roberto; Lim, Boon					Lim, Boon/0000-0002-3943-4610			Long live Lind: the history of the randomised controlled trial								BJOG-AN INTERNATIONAL JOURNAL OF OBSTETRICS AND GYNAECOLOGY				126	9			1093	1093				10.1111/1471-0528.15820							Editorial Material	AUG 2019	2019										0
J	Platt, Alyssa C.; Turner, Elizabeth L.					Platt, Alyssa/0000-0001-6396-0170			The implications of non-compliance Randomised controlled trials: the intention-to-treat principle								BJOG-AN INTERNATIONAL JOURNAL OF OBSTETRICS AND GYNAECOLOGY				126	11			1337	1337				10.1111/1471-0528.15505							Editorial Material	OCT 2019	2019										0
J	Kahan, Brennan C.; Morris, Tim P.				Morris, Tim/AAY-5573-2021	Morris, Tim/0000-0001-5850-3610			Redressing the balance Covariate adjustment in randomised trials								BJOG-AN INTERNATIONAL JOURNAL OF OBSTETRICS AND GYNAECOLOGY				128	10			1573	1573				10.1111/1471-0528.16759					JUN 2021		Editorial Material	SEP 2021	2021										0
J	Simmons, Ryan A.; Egger, Joseph R.					Simmons, Ryan/0000-0003-0855-4334			A CACE for assessing non-compliance: Addressing non-compliance in randomised controlled trials								BJOG-AN INTERNATIONAL JOURNAL OF OBSTETRICS AND GYNAECOLOGY				126	13			1558	1559				10.1111/1471-0528.15506							Editorial Material	DEC 2019	2019										1
J	Middleton, Lee								Yes, size does matter! Sample size calculations for randomised trials								BJOG-AN INTERNATIONAL JOURNAL OF OBSTETRICS AND GYNAECOLOGY				127	8			1016	1017				10.1111/1471-0528.15853					JAN 2020		Editorial Material	JUL 2020	2020										0
J	Sangkomkamhang, Ussanee; Kietpeerakool, Chumnan; Jampathong, Nampet; Lumbiganon, Pisake				Lumbiganon, Pisake/E-8634-2010	Lumbiganon, Pisake/0000-0001-9372-0071			Re: Restrictive versus routine episiotomy among Southeast Asian term pregnancies: a multicentre randomised controlled trial Reply								BJOG-AN INTERNATIONAL JOURNAL OF OBSTETRICS AND GYNAECOLOGY				127	5			649	650											Letter	APR 2020	2020										0
J	Baekelandt, Jan; De Mulder, Peter A.; Le Roy, Ilse; Mathieu, Chantal; Laenen, Annouschka; Enzlin, Paul; Weyers, Steven; Mol, Ben W. J.; Bosteels, Jan J. A.				Bosteels, Jan/D-2105-2011; mathieu, chantal/ABD-5505-2021; Enzlin, Paul/AAW-3160-2020	mathieu, chantal/0000-0002-4055-5233; Enzlin, Paul/0000-0002-6641-5159; Mol, Ben Willem/0000-0001-8337-550X			Re: Hysterectomy by transvaginal natural orifice transluminal endoscopic surgery versus laparoscopy as a daycare procedure: a randomised controlled trial Reply								BJOG-AN INTERNATIONAL JOURNAL OF OBSTETRICS AND GYNAECOLOGY				126	8			1078	1079				10.1111/1471-0528.15744							Letter	JUL 2019	2019										0
J	Lindqvist, Pelle G.; Biasoletto, Gustaf				Lindqvist, Pelle G/N-9205-2013	Lindqvist, Pelle G/0000-0002-1652-8235			Re: Admission cardiotocography versus intermittent auscultation of the fetal heart in low-risk pregnancy during evaluation for possible labour admission-a multicentre randomised trial: the ADCAR trial Is admission cardiotocography effective? The result of a randomized controlled trial								BJOG-AN INTERNATIONAL JOURNAL OF OBSTETRICS AND GYNAECOLOGY				126	3			428	429				10.1111/1471-0528.15490							Letter	FEB 2019	2019										3
J	Misra, Gourab; Sim, Julius; Watts, Keira; Coia, Thomas					Sim, Julius/0000-0002-1816-1676			Re: Laparoscopic ablation or excision with helium thermal coagulator versus electrodiathermy for the treatment of mild-to-moderate endometriosis: randomised controlled trial Reply								BJOG-AN INTERNATIONAL JOURNAL OF OBSTETRICS AND GYNAECOLOGY				127	12			1575	1576				10.1111/1471-0528.16333							Letter	NOV 2020	2020										0
J	Bongers, M.; Beelen, P.; van den Brink, M.; Geomini, P.; Dekker, J.; Herman, M.; Berger, M.; Mol, B. W.				Geomini, Peggy/AAE-4651-2022	Geomini, Peggy/0000-0002-1951-1076; Dekker, Janny/0000-0001-5005-9324			Randomised controlled trial comparing the levonorgestrel-releasing intrauterine system (Mirena) with endometrial ablation in women with heavy menstrual bleeding: MIRA trial								BJOG-AN INTERNATIONAL JOURNAL OF OBSTETRICS AND GYNAECOLOGY				126		SI	841	102	102										2	Meeting Abstract	JUN 2019	2019										0
J	Deo, N.; Khan, K. S.; Mak, J.; Allotey, J.; Carreras, F. J. Gonzalez; Fusari, G.; Benn, J.				Khan, Khalid S/AAT-8824-2020	Khan, Khalid S/0000-0001-5084-7312; Allotey, John/0000-0003-4134-6246; Fusari, Gianpaolo/0000-0002-7263-3398; Benn, Jonathan/0000-0001-5919-9905			Virtual reality for acute pain in outpatient hysteroscopy: a randomised controlled trial								BJOG-AN INTERNATIONAL JOURNAL OF OBSTETRICS AND GYNAECOLOGY				128	1			87	95				10.1111/1471-0528.16377					JUL 2020		Article	JAN 2021	2021	Objective To evaluate the effectiveness of virtual reality as a distraction technique in the management of acute pain and anxiety during outpatient hysteroscopy. Design Parallel group, prospective randomised controlled trial. Setting UK University Hospital. Methods Forty consenting, eligible women were randomised to virtual reality intervention (immersive video content as a distraction method) or…									13
J	Daniels, J.; MacArthur, C.; Hewitt, C.; Handley, K.; Smith, F. G.; Beeson, L.; Daniels, J.				MacArthur, Christine/ABA-8601-2021	MacArthur, Christine/0000-0003-0434-2158			Remifentanil patient-controlled analgesia versus intramuscular pethidine for pain relief in labour: the RESPITE randomised controlled trial								BJOG-AN INTERNATIONAL JOURNAL OF OBSTETRICS AND GYNAECOLOGY				126		SI	591	128	128										2	Meeting Abstract	JUN 2019	2019										0
J	Chien, Patrick								How should we deal with unexpected results from randomised trials?								BJOG-AN INTERNATIONAL JOURNAL OF OBSTETRICS AND GYNAECOLOGY				126	8			949	950				10.1111/1471-0528.15370							Editorial Material	JUL 2019	2019	Deputy Editor-in-Chief, Dr Patrick Chien, discusses the latest thinking in women's health and highlights articles from this issue in an audio podcast available at:									1
J	Heazell, A.; Bradshaw, L.; Storey, C.; James, T.; Mitchell, E.; Armstrong-Buisseret, L.								Developing a randomised controlled trial of intervention based upon a placental biomarker test result: lessons learned from the Reduced Fetal Movement Intervention Trial-2 (ReMIT-2)								BJOG-AN INTERNATIONAL JOURNAL OF OBSTETRICS AND GYNAECOLOGY				126		SI	EP.180	80	80										1	Meeting Abstract	MAR 2019	2019										1
J	Padmashri, P.; Singh, N.; Kumar, S.; Perumal, V								Role of transdermal testosterone gel pretreatment in poor responders on IVF outcome - a prospective randomised controlled trial with active control								BJOG-AN INTERNATIONAL JOURNAL OF OBSTETRICS AND GYNAECOLOGY				126		SI	691	207	207										2	Meeting Abstract	JUN 2019	2019										0
J	Bick, D.; Taylor, C.; Seed, P.; Craig, V; O'Connor, S.; Healey, A.; Roberts, S.								Supporting women with postnatal weight management: The SWAN feasibility randomised controlled trial								BJOG-AN INTERNATIONAL JOURNAL OF OBSTETRICS AND GYNAECOLOGY				126		SI	EP.049	33	33										1	Meeting Abstract	MAR 2019	2019										0
J	Musaba, M.; Wandabwa, J.; Ndeezi, G.; Weeks, A.; Mukunya, D.; Waako, P.; Nankabirwa, V; Mugabe, K.; Semakula, D.; Tumwine, J.; Barageine, J.								A double blind randomized controlled trial of sodium bicarbonate in obstructed labour								BJOG-AN INTERNATIONAL JOURNAL OF OBSTETRICS AND GYNAECOLOGY				128		SI	1062	139	139										2	Meeting Abstract	JUN 2021	2021										0
J	Hotton, E.; Renwick, S.; Lenguerrand, E.; Wade, J.; Draycott, T.; Crofts, J.; Blencowe, N.								A systematic review of reporting standards of assisted vaginal birth randomised controlled trials								BJOG-AN INTERNATIONAL JOURNAL OF OBSTETRICS AND GYNAECOLOGY				128		SI	426	98	98										1	Meeting Abstract	MAY 2021	2021										0
J	Nancarrow, L.; Tempest, Tempest N.; Drakeley, A.; Homburg, R.; Ford, K.; Hapangama, D.; Russell, R.								4D-ultrasound guided embryo transfers improve live birth rates: a randomised controlled trial								BJOG-AN INTERNATIONAL JOURNAL OF OBSTETRICS AND GYNAECOLOGY				128		SI	770	232	232										2	Meeting Abstract	JUN 2021	2021										0
J	Mitchell, E.; Dorling, J.; Montgomery, A.; Ogollah, R.; McGuire, W.; Oddie, S.; Gale, C.; Johnson, M.; Mistry, H.; Walker, K.; Pallotti, P.; Kenyon, C.; Ojha, S.				Dorling, Jon/B-7409-2015; Mitchell, Eleanor/GXW-2022-2022; Mitchell, Eleanor/AAD-2359-2020; Gale, Chris/F-1833-2010	Dorling, Jon/0000-0002-1691-3221; Mitchell, Eleanor/0000-0002-6998-4533; Gale, Chris/0000-0003-0707-876X			Fluids exclusively enteral from day 1: a randomised controlled trial of full milk feeds versus intravenous nutrition with gradual feeding for preterm infants (30-33 weeks' gestational age) (The FEED1 Trial)								BJOG-AN INTERNATIONAL JOURNAL OF OBSTETRICS AND GYNAECOLOGY				126		SI	EP.307	126	126										1	Meeting Abstract	MAR 2019	2019										0
J	Ahmad, A.; Williams, D.; Cheed, V; Middleton, L.; Shakil, A.; Furmston, A.; Hewett, P.; Khan, K.; Daniels, J.								A randomised double-blind, placebo-controlled trial of pravastatin for early-onset pre-eclampsia								BJOG-AN INTERNATIONAL JOURNAL OF OBSTETRICS AND GYNAECOLOGY				126		SI	1305	155	156										2	Meeting Abstract	JUN 2019	2019										0
J	Chappell, L.; Linsell, L.; Marlow, N.; Green, M.; Juszczak, E.; Shennan, A.				Marlow, Neil/D-2918-2009	Marlow, Neil/0000-0001-5890-2953			Planned delivery or expectant management for late preterm pre-eclampsia: a randomised controlled trial (PHOENIX)								BJOG-AN INTERNATIONAL JOURNAL OF OBSTETRICS AND GYNAECOLOGY				126		SI	2301	150	150										2	Meeting Abstract	JUN 2019	2019										0
J	Pealing, L.; Crawford, C.; Wilson, H.; Tucker, K.; MacKillop, L.; Churchill, D.; Ziebland, S.; Chappell, L.; McManus, R.					Ziebland, Sue/0000-0002-6496-4859			Self-monitoring blood pressure in hypertensive pregnancies: the OPTIMUM-BP pilot randomised-controlled trial								BJOG-AN INTERNATIONAL JOURNAL OF OBSTETRICS AND GYNAECOLOGY				126	6		80	E139	E139											Meeting Abstract	MAY 2019	2019										0
J	Huang, Min-Syuan; Loo, Zi-Xi; Lin, Kun-Ling; Long, Cheng-Yu								Re: Hysteropexy in the treatment of uterine prolapse stage 2 or higher: laparoscopic sacrohysteropexy versus sacrospinous hysteropexy - a multicentre randomised controlled trial (LAVA trial)								BJOG-AN INTERNATIONAL JOURNAL OF OBSTETRICS AND GYNAECOLOGY				128	5			938	938				10.1111/1471-0528.16644					JAN 2021		Letter	APR 2021	2021										1
J	Mol, B. W.; Nguyen, A.; Fatkullin, I; Parizek, A.; Herman, H.; Janku, P.; Ho, T.; Biron-Shental, T.; Humberstone, A.; Bestel, E.; Brethous, M.; Gottland, J.; Garner, E.				Parizek, Antonin/N-2824-2017	Parizek, Antonin/0000-0002-8068-9041			A randomised, placebo-controlled, proof-of-concept trial of ebopiprant for spontaneous preterm labor (PROLONG)								BJOG-AN INTERNATIONAL JOURNAL OF OBSTETRICS AND GYNAECOLOGY				128		SI	601	118	119										2	Meeting Abstract	JUN 2021	2021										0
J	Shields Pimentel, R.; Galbo, P.; Rachel Ponce, A.; Rose Taladro, M.								Ultrasound-guided transversus abdominis plane block for post-cesarean analgesia: a double-blind randomized controlled trial								BJOG-AN INTERNATIONAL JOURNAL OF OBSTETRICS AND GYNAECOLOGY				128		SI	1435	144	144										2	Meeting Abstract	JUN 2021	2021										0
J	Bola-Oyebamiji, S.; Awowole, I; Kuti, O.; Adekanle, B.								Serum ferritin level in nonanaemic pregnant women on daily versus weekly iron supplement: a randomised control trial								BJOG-AN INTERNATIONAL JOURNAL OF OBSTETRICS AND GYNAECOLOGY				126		SI	668	151	151										2	Meeting Abstract	JUN 2019	2019										0
J	Yahya, A.; Sulayman, H.; Abdulkadir, I; Biliaminu, B.				Yahya, Anisah/HHC-8609-2022				Effect of antenatal corticosteroids in late preterm delivery: a randomised controlled trial								BJOG-AN INTERNATIONAL JOURNAL OF OBSTETRICS AND GYNAECOLOGY				128		SI	2247	104	105										2	Meeting Abstract	JUN 2021	2021										1
J	Bick, D.; Taylor, C.; Bhavnani, V; Healey, A.; Seed, P.; Roberts, S.; Zasada, M.; Avery, A.; Craig, V; Khazaezadah, N.; McMullen, S.; O'Connor, S.; Oki, B.; Ntim, E. O.; Poston, L.; Ussher, M.				; Seed, Paul T/C-4435-2008; Bick, Debra/P-9575-2018	Roberts, Sarah/0000-0002-6807-9830; Ussher, Michael/0000-0002-0995-7955; Poston, Lucilla/0000-0003-1100-2821; Seed, Paul T/0000-0001-7904-7933; Healey, Andrew/0000-0003-2013-3161; Taylor, Cath/0000-0001-6239-4744; Bick, Debra/0000-0002-8557-7276			Lifestyle information and commercial weight management groups to support maternal postnatal weight management and positive lifestyle behaviour: the SWAN feasibility randomised controlled trial								BJOG-AN INTERNATIONAL JOURNAL OF OBSTETRICS AND GYNAECOLOGY				127	5			636	645				10.1111/1471-0528.16043					DEC 2019		Article	APR 2020	2020	Objectives To assess feasibility of a future randomised controlled trial (RCT) of clinical and cost-effectiveness of lifestyle information and commercial weight management groups to support postnatal weight management to 12 months post-birth. Design Two-arm feasibility trial, with nested mixed-methods process evaluation. Setting Inner-city unit, south England. Population Women with body mass indi…									6
J	Wilson, H.; Tucker, K.; Hinton, L.; Chappell, L.; McManus, R.		BUMP Programme Team						Making BUMP work: intervention development in a large randomised controlled trial of blood pressure self-monitoring in pregnancy								BJOG-AN INTERNATIONAL JOURNAL OF OBSTETRICS AND GYNAECOLOGY				127	8		29	E55	E55											Meeting Abstract	JUL 2020	2020										0
J	van Ijsselmuiden, Melanie; van Oudheusden, Anique; Veen, Joggem; van de Pol, Geerte; Vollebregt, Astrid; Radder, Celine; Housmans, Susanne; van Kuijk, Sander; Deprest, Jan; Bongers, Marlies; van Eijndhoven, Hugo					Deprest, Jan/0000-0002-4920-945X; van Kuijk, Sander/0000-0003-2796-729X			Authors' reply re: Hysteropexy in the treatment of uterine prolapse stage 2 or higher: laparoscopic sacrohysteropexy versus sacrospinous hysteropexy-a multicentre randomised controlled trial (LAVA trial)								BJOG-AN INTERNATIONAL JOURNAL OF OBSTETRICS AND GYNAECOLOGY				128	5			939	940				10.1111/1471-0528.16640					FEB 2021		Letter	APR 2021	2021										0
J	Marlin, Nadine; Allotey, John					Marlin, Nadine/0000-0002-2841-4825			Baseline 101-who is who? How to construct a good baseline table								BJOG-AN INTERNATIONAL JOURNAL OF OBSTETRICS AND GYNAECOLOGY				126	11			1336	1336				10.1111/1471-0528.15498							Editorial Material	OCT 2019	2019										0
J	Igboke, Nwabueze F.; Lawani, Osaheni L.; Obi, Okwuchukwu, V; Dimejesi, Benedict, I								Tranexamic acid for reducing pph following vaginal delivery: a randomized controlled trial								BJOG-AN INTERNATIONAL JOURNAL OF OBSTETRICS AND GYNAECOLOGY				128		SI	1896	147	147										2	Meeting Abstract	JUN 2021	2021										1
J	Tewary, S.; Lucas, E.; Ewington, L.; Polanco, A.; Kimani, P.; Brosens, J.; Quenby, S.								Pre-conception sitagliptin increases endometrial clonogenicity in women with recurrent pregnancy loss. A double blind randomised placebo controlled trial								BJOG-AN INTERNATIONAL JOURNAL OF OBSTETRICS AND GYNAECOLOGY				126	6		67	E136	E136											Meeting Abstract	MAY 2019	2019										0
J	Papageorghiou, Aris T.					Papageorghiou, Aris T./0000-0001-8143-2232			Ensuring good science								BJOG-AN INTERNATIONAL JOURNAL OF OBSTETRICS AND GYNAECOLOGY				126	9			1081	1082				10.1111/1471-0528.15373							Editorial Material	AUG 2019	2019										0
J	Ekanayake, C.; Pathmeswaran, A.; Kularatna, S.; Herath, R.; Wijesinghe, P.				Pathmeswaran, Arunasalam/H-5650-2019	Pathmeswaran, Arunasalam/0000-0003-4065-2639			Cost-effectiveness of total laparoscopic hysterectomy and nondescent vaginal hysterectomy versus total abdominal hysterectomy: a multi-centre randomised controlled trial								BJOG-AN INTERNATIONAL JOURNAL OF OBSTETRICS AND GYNAECOLOGY				126		SI	1225	107	107										2	Meeting Abstract	JUN 2019	2019										0
J	Iliodromiti, S.; Wang, W.; Lumsden, M. A.; Hunter, M. S.; Bell, R.; Mishra, G.; Hickey, M.		Int COMMA Core Outcomes		Mishra, Gita/F-8052-2011	Mishra, Gita/0000-0001-9610-5904; Iliodromiti, Stamatina/0000-0001-6453-6654			Variation in menopausal vasomotor symptoms outcomes in clinical trials: A systematic review								BJOG-AN INTERNATIONAL JOURNAL OF OBSTETRICS AND GYNAECOLOGY				127	3			320	333				10.1111/1471-0528.15990					NOV 2019		Review	FEB 2020	2020	Background There is substantial variation in how menopausal vasomotor symptoms are reported and measured among intervention studies. This has prevented meaningful comparisons between treatments and limited data synthesis. Objectives To review systematically the outcome reporting and measures used to assess menopausal vasomotor symptoms from randomised controlled trials of treatments. Search strat…									13
J	Drymoussi, Z.; Allotey, J.; Husain, S.; Khan, K.; Millar, M.								Effects of oral probiotic supplements on vaginal microbiota during pregnancy: a randomised double-blind, placebo-controlled trial with microbiome analysis								BJOG-AN INTERNATIONAL JOURNAL OF OBSTETRICS AND GYNAECOLOGY				126		SI	OP.17	13	13										1	Meeting Abstract	MAR 2019	2019										0
J	Vousden, N.; Lawley, E.; Seed, P.; Gidiri, M.; Goudar, S.; Chappell, L.; Shennan, A.				GOUDAR, SHIVAPRASAD S/S-1217-2019	GOUDAR, SHIVAPRASAD S/0000-0002-8680-7053			Prevalence of eclampsia and related complications across eight low- and middle-resource countries: secondary analysis of a cluster randomised controlled trial								BJOG-AN INTERNATIONAL JOURNAL OF OBSTETRICS AND GYNAECOLOGY				126		SI	OP.04	5	5										1	Meeting Abstract	MAR 2019	2019										0
J	Singh, N.; Davis, A.; Kumar, S.								Effect of intravenous intralipid on implantation rate in women with previous implantation failure after IVF/ICSI: a randomised controlled trial								BJOG-AN INTERNATIONAL JOURNAL OF OBSTETRICS AND GYNAECOLOGY				126		SI	645	203	203										2	Meeting Abstract	JUN 2019	2019										0
J	Daly, N.; Farren, M.; McKeating, A.; Reynolds, C. M.; Egan, B.; Turner, M. J.								The effect of a medically-supervised exercise intervention for obese pregnant women on quality of life and fitness: a randomised controlled trial								BJOG-AN INTERNATIONAL JOURNAL OF OBSTETRICS AND GYNAECOLOGY				126	6		39	E131	E131											Meeting Abstract	MAY 2019	2019										0
J	Perrett, K.; Garcia, I. C.; Halperin, S.; Nolan, T.; Virta, M.; Stranak, Z.; Surico, D.; Kostanyan, L.; Ceregido, M. A.; Kuriyakose, S.; Cheuvart, B.; Meyer, N.; Pancorbo, C. M.; Fernandez, M. M.; Martinon-Torres, F.; Zambano, M. A. R.; Vanderkooi, O.; Kosina, P.; Garcia, A. M.; Pardilla, M. B. E.; Marin, M. D. C.; de la Fuente, J. F. A.; de la Calle Fernandez-Miranda, M.; Splinter, K.; Espinar, …				Martinon-Torres, Federico/E-4982-2016; surico, daniela/AAN-2210-2021	Martinon-Torres, Federico/0000-0002-9023-581X;			Pertussis vaccination during pregnancy: a multi-country randomised placebo-controlled trial assessing immunogenicity and safety of dTpa in mothers and their infants								BJOG-AN INTERNATIONAL JOURNAL OF OBSTETRICS AND GYNAECOLOGY				126		SI	1986	173	174										2	Meeting Abstract	JUN 2019	2019										1
J	Dodd, J.				Dodd, Jodie/Y-6849-2019	Dodd, Jodie/0000-0002-6363-4874			Metformin as an adjuvant therapy to dietary advice for pregnant women who are overweight or obese: the GROW randomised placebo-controlled trial								BJOG-AN INTERNATIONAL JOURNAL OF OBSTETRICS AND GYNAECOLOGY				126		SI	OP.03	5	5										1	Meeting Abstract	MAR 2019	2019										0
J	Voto, Liliana S.; Zeitune, Moises G.								Re: Pravastatin for early-onset pre-eclampsia: a randomised, blinded, placebo-controlled trial								BJOG-AN INTERNATIONAL JOURNAL OF OBSTETRICS AND GYNAECOLOGY				127	8			1036	1036				10.1111/1471-0528.16240					MAY 2020		Letter	JUL 2020	2020										0
J	Abokhrais, I; Saunders, P.; Denison, F.; Doust, A.; Williams, L.; Horne, A.								A pilot randomised double blind controlled trial of the efficacy of purified fatty acids for the treatment of women with endometriosis-associated pain (PurFECT)								BJOG-AN INTERNATIONAL JOURNAL OF OBSTETRICS AND GYNAECOLOGY				126	6		91	E140	E141											Meeting Abstract	MAY 2019	2019										0
J	Ellingsen, M. S.; Pettersen, A.; Stafne, S. N.; Morkved, S.; Salvesen, K. A.; Evensen, K. A., I					Evensen, Kari Anne I./0000-0002-0129-0164			Neurodevelopmental outcome in 7-year-old children is not affected by exercise during pregnancy: follow up of a multicentre randomised controlled trial								BJOG-AN INTERNATIONAL JOURNAL OF OBSTETRICS AND GYNAECOLOGY				127	4			508	517				10.1111/1471-0528.16024					DEC 2019		Article	MAR 2020	2020	Objective To investigate whether regular moderate intensity exercise during pregnancy had adverse effects on neurodevelopment of offspring at 7 years of age. Design Follow up of a multicentre randomised controlled trial. Setting St Olav's Hospital, Trondheim University Hospital and Stavanger University Hospital, Norway (2007-09). Population Women randomised to follow a 12-week structured exercise…									5
J	McKenzie, Joanne E.								Randomisation is more than a coin toss The role of allocation concealment								BJOG-AN INTERNATIONAL JOURNAL OF OBSTETRICS AND GYNAECOLOGY				126	10			1288	1288				10.1111/1471-0528.15559							Editorial Material	SEP 2019	2019										2
J	Barnfield, Lauren; Lia, Charleen; Ramaiah, Sunitha; Pathak, Sangeeta								Re: Restrictive versus routine episiotomy among Southeast Asian term pregnancies: a multicentre randomised controlled trial								BJOG-AN INTERNATIONAL JOURNAL OF OBSTETRICS AND GYNAECOLOGY													10.1111/1471-0528.16098					FEB 2020		Letter; Early Access		2020										0
J	Gewandter, Jennifer S.; McDermott, Michael P.				McDermott, Michael Francis/GZM-5330-2022				When should non-significant results influence clinical decisions? Interpreting confidence intervals								BJOG-AN INTERNATIONAL JOURNAL OF OBSTETRICS AND GYNAECOLOGY				127	5			548	549				10.1111/1471-0528.15548					JAN 2020		Editorial Material	APR 2020	2020										0
J	Choudhary, Yash; Walji, Nawaz								Peri-menopausal estrogen could prevent breast cancer; AGAINST								BJOG-AN INTERNATIONAL JOURNAL OF OBSTETRICS AND GYNAECOLOGY				128	8			1385	1385				10.1111/1471-0528.16687					APR 2021		Editorial Material	JUL 2021	2021										0
J	Mirza, E.; Hanif, M.; Khan, M. A.; Jaleel, S.								Re: Virtual reality for acute pain in outpatient hysteroscopy: a randomised controlled trial								BJOG-AN INTERNATIONAL JOURNAL OF OBSTETRICS AND GYNAECOLOGY				128	4			769	770				10.1111/1471-0528.16500					OCT 2020		Letter	MAR 2021	2021										1
J	Sitch, Alice; Middleton, Lee				Sitch, Alice/L-9121-2019	Sitch, Alice/0000-0001-7727-4497; Middleton, Lee/0000-0003-4621-1922			Are these means really different? Statistical testing for continuous data								BJOG-AN INTERNATIONAL JOURNAL OF OBSTETRICS AND GYNAECOLOGY													10.1111/1471-0528.15569					JAN 2020		Editorial Material; Early Access		2020										0
J	Wickramasinghe, W. M. R. P. T. B.; Senanayake, H. M.; De Silva, M. V. C.				Senanayake, Hemantha/ABD-4835-2020				A randomised controlled trial on the effectiveness and safety of keeping the intra-uterine Foley catheter for 24 hours versus 48 hours for induction of labour								BJOG-AN INTERNATIONAL JOURNAL OF OBSTETRICS AND GYNAECOLOGY				126		SI	2179	148	148										2	Meeting Abstract	JUN 2019	2019										0
J	Latif, S.; Al Wattar, B. H.; Balachandren, N.; Lukaszewski, T.; Khanjani, S.; Yasmin, E.; Mavrelos, D.								The effectiveness of prolonged downregulation for women with moderate/severe adenomyosis of the uterus prior to frozen thawed embryo transfer (MODA): a pragmatic randomised controlled trial								BJOG-AN INTERNATIONAL JOURNAL OF OBSTETRICS AND GYNAECOLOGY				128		SI	428	98	99										1	Meeting Abstract	MAY 2021	2021										0
J	Chan, K. K. L.; Ngu, S. F.; Chu, M. Y.; Tse, K. Y.; Wei, N.; Liu, S. S.; Lau, L.; Cheung, A. N.; Ngan, H. Y. S.								Primary HPV testing with cytology versus cytology alone in cervical screening - a prospective randomised controlled trial (RCT) with 2 rounds of screening in a Chinese population								BJOG-AN INTERNATIONAL JOURNAL OF OBSTETRICS AND GYNAECOLOGY				126		SI	947	10	10										2	Meeting Abstract	JUN 2019	2019										0
J	Vousden, N.; Lawley, E.; Seed, P. T.; Gidiri, M. F.; Charantimath, U.; Makonyola, G.; Brown, A.; Yadeta, L.; Best, R.; Chinkoyo, S.; Vwalika, B.; Nakimuli, A.; Ditai, J.; Greene, G.; Chappell, L.; Sandall, J.; Shennan, A.				Charanthimath, Umesh/AAH-2968-2020				Exploring the effect of implementation and context on a stepped wedge randomised controlled trial of a vital sign triage device in routine maternity care in low-resource settings								BJOG-AN INTERNATIONAL JOURNAL OF OBSTETRICS AND GYNAECOLOGY				126		SI	2433	76	76										2	Meeting Abstract	JUN 2019	2019										0
J	Vousden, N.; Lawley, E.; Seed, P. T.; Gidiri, M. F.; Charantimath, U.; Makonyola, G.; Brown, A.; Yadeta, L.; Best, R.; Chinkoyo, S.; Vwalika, B.; Nakimuli, A.; Ditai, J.; Greene, G.; Chappell, L.; Sandall, J.; Shennan, A.				Charanthimath, Umesh/AAH-2968-2020				Exploring the effect of implementation and context on a stepped wedge randomized-controlled trial of a vital sign triage device in routine maternity care in low-resource settings								BJOG-AN INTERNATIONAL JOURNAL OF OBSTETRICS AND GYNAECOLOGY				126		SI	EP.077	43	43										1	Meeting Abstract	MAR 2019	2019										0
J	Deo, Nandita; Saeed Khan, Khalid; Mak, Jonathan; Allotey, John; Jose Gonzalez Carreras, Francisoco; Fusari, Gianpaolo; Benn, Jonathan								Authors' reply re: Virtual reality for acute pain in outpatient hysteroscopy: a randomised controlled trial								BJOG-AN INTERNATIONAL JOURNAL OF OBSTETRICS AND GYNAECOLOGY				128	4			770	770				10.1111/1471-0528.16501					DEC 2020		Letter	MAR 2021	2021										0
J	Kermack, A.; Lowen, P.; Wellstead, S.; Fisk, H.; Montag, M.; Cheong, Y.; Osmond, C.; Houghton, F.; Calder, P.; Macklon, N.								The effect of a 6-week dietary supplement of omega3 fatty acids and vitamin D on in vitro human embryo development: the 'PREPARE*' double-blind randomised controlled trial								BJOG-AN INTERNATIONAL JOURNAL OF OBSTETRICS AND GYNAECOLOGY				127	8		118	E57	E58											Meeting Abstract	JUL 2020	2020										0
J	Wright, Emily; Gyimadu, Adam; Shah, Rosia; Liu, Andrea; Aung, Moe Moe; Yaddehige, Samantha; Hassan, Mir; Tisitikadis, Christos; Mahran, Montasser								Re: Hysterectomy by transvaginal natural orifice transluminal endoscopic surgery versus laparoscopy as a day-case procedure: a randomised controlled trial								BJOG-AN INTERNATIONAL JOURNAL OF OBSTETRICS AND GYNAECOLOGY				126	8			1078	1078				10.1111/1471-0528.15746							Letter	JUL 2019	2019										0
J	Tahtinen, R. M.; Cartwright, R.					Cartwright, Rufus/0000-0001-5501-319X			A randomised controlled trial addressing the impact of delivery mode after asymptomatic obstetric anal sphincter injury								BJOG-AN INTERNATIONAL JOURNAL OF OBSTETRICS AND GYNAECOLOGY				128	4			694	695				10.1111/1471-0528.16486					OCT 2020		Editorial Material	MAR 2021	2021										0
J	Manyonda, Isaac; Talaulikar, Vikram; Pirhadi, Roxanna; Ward, John; Banerjee, Dibyesh; Onwude, Joseph				ONWUDE, JOSEPH LOZE/ABA-4929-2021; ONWUDE, JOSEPH Loze/AFM-0527-2022; ONWUDE, JOSEPH LOZE/ABF-7876-2021; ONWUDE, JOSEPH Loze/AAH-2903-2022				Perimenopausal estrogen could prevent breast cancer - For Estrogen replacement therapy and breast cancer								BJOG-AN INTERNATIONAL JOURNAL OF OBSTETRICS AND GYNAECOLOGY				128	8			1384	1384				10.1111/1471-0528.16686					MAR 2021		Editorial Material	JUL 2021	2021										0
J	Hirsch, Martin; Duffy, James M. N.; Farquhar, Cindy M.		Endo Outcomes		Duffy, James M N/N-7580-2013	Duffy, James M N/0000-0001-6127-9859; Hirsch, Martin/0000-0002-0192-2803			Re: Laparoscopic ablation or excision with helium thermal coagulator versus electrodiathermy for the treatment of mild-to-moderate endometriosis: randomised controlled trial								BJOG-AN INTERNATIONAL JOURNAL OF OBSTETRICS AND GYNAECOLOGY				127	12			1575	1575				10.1111/1471-0528.16330					JUN 2020		Letter	NOV 2020	2020										1
J	Amaefule, C. E.; Sweeney, L.; Thangaratinam, S.				Thangaratinam, Shakila/AAP-3724-2021	Thangaratinam, Shakila/0000-0002-4254-460X			Effectiveness and acceptability of myo-inositol nutritional supplement in the prevention of gestational diabetes (EMmY): a randomised, placebo-controlled, double-blind multi-centred pilot trial with nested qualitative evaluation								BJOG-AN INTERNATIONAL JOURNAL OF OBSTETRICS AND GYNAECOLOGY				126		SI	EP.029	26	26										1	Meeting Abstract	MAR 2019	2019										0
J	Lamont, Ronald F.; Bagge, Julie Ribe; Vinter, Christina Anne; Jorgensen, Jan Stener					jorgensen, jan stener/0000-0001-5222-2535; Vinter, Christina/0000-0001-5084-6053			Re: Effects of oral probiotic supplements on vaginal microbiota during pregnancy: a randomised, double-blind, placebo-controlled trial with microbiome analysis								BJOG-AN INTERNATIONAL JOURNAL OF OBSTETRICS AND GYNAECOLOGY				127	2	SI		303	303				10.1111/1471-0528.15953					OCT 2019		Letter	JAN 2020	2020										2
J	Islam, N.; Furuya-Kanamori, L.; Mahmood, S.; Thalib, L.				Islam, Dr. Nazmul/AAA-1727-2022	Islam, Dr. Nazmul/0000-0002-7395-3510; Furuya-Kanamori, Luis/0000-0002-4337-9757; Thalib, Lukman/0000-0002-1211-6495			Prophylactic antibiotics for preventing genital tract infection in women undergoing surgical procedures for incomplete abortion: a systematic review and meta-analysis of randomised controlled trials								BJOG-AN INTERNATIONAL JOURNAL OF OBSTETRICS AND GYNAECOLOGY				128	8			1273	1281				10.1111/1471-0528.16637					JAN 2021		Review	JUL 2021	2021	Background Findings about the effect of prophylactic antibiotics in preventing genital tract infection (GTI) associated with surgical procedures used for incomplete abortions are conflicting. Some reported a decrease in infection associated with the use of antibiotic prophylaxis, whereas others found no significant reduction in GTI.Objective To synthesise systematically the evidence on the effect…									3
J	Tan, A.; Wilson, A. N.; Eghrari, D.; Clark, H.; Tse, W. C.; Bohren, M. A.; Homer, C. S. E.; Vogel, J. P.				Vogel, Joshua/K-7649-2019	Vogel, Joshua/0000-0002-3214-7096; Tse, Wai Chung/0000-0002-2068-883X; Bohren, Meghan/0000-0002-4179-4682; Tan, Annie/0000-0002-5586-176X			Outcomes to measure the effects of pharmacological interventions for pain management for women during labour and birth: a review of systematic reviews and randomised trials								BJOG-AN INTERNATIONAL JOURNAL OF OBSTETRICS AND GYNAECOLOGY													10.1111/1471-0528.17031					DEC 2021		Review; Early Access		2021	Background Pharmacological pain management options can relieve women's pain during labour and birth. Trials of these interventions have used a wide variety of outcomes, complicating meaningful comparisons of their effects. To facilitate better assessment of the effectiveness of labour pain management in trials and meta-analyses, consensus about key outcomes and the development of a core outcome s…									0
J	Maher, Christopher; Hartel, Gunter				Hartel, Gunter/J-7790-2017	Hartel, Gunter/0000-0002-5454-6450			Re: Mesh inlay, mesh kit or native tissue repair for women having repeat anterior or posterior prolapse surgery: randomised controlled trial (PROSPECT)								BJOG-AN INTERNATIONAL JOURNAL OF OBSTETRICS AND GYNAECOLOGY				127	9			1169	1170				10.1111/1471-0528.16301					MAY 2020		Letter	AUG 2020	2020										1
J	Al-Inizi, Shamma								Re: Laparoscopic ablation or excision with helium thermal coagulator versus electrodiathermy for the treatment of mild-to-moderate endometriosis: randomised controlled trial								BJOG-AN INTERNATIONAL JOURNAL OF OBSTETRICS AND GYNAECOLOGY				127	13			1715	1716				10.1111/1471-0528.16451					SEP 2020		Letter	DEC 2020	2020										0
J	Hsu, Cheng-Yang; Wu, Ching-Hu; Long, Cheng-Yu								Re: Vaginal Er:YAG laser application in the menopausal ewe model: a randomised estrogen and sham-controlled trial'								BJOG-AN INTERNATIONAL JOURNAL OF OBSTETRICS AND GYNAECOLOGY													10.1111/1471-0528.16999					NOV 2021		Letter; Early Access		2021										0
J	Wallstrom, T.; Strandberg, M.; Gemzell-Danielsson, K.; Pilo, C.; Jarnbert-Petterson, H.; Friman-Mathiasson, M.								Slow-release vaginal insert of misoprostol versus orally administrated solution of misoprostol for the induction of labour in primiparous term pregnant women: a randomised controlled trial (vol 126, pg 1148, 2019)								BJOG-AN INTERNATIONAL JOURNAL OF OBSTETRICS AND GYNAECOLOGY				126	11			1405	1405											Correction	OCT 2019	2019										1
J	Millar, Michael; Allotey, John; Khan, Khalid S.; Husain, Shahid				Khan, Khalid S/AAT-8824-2020	Khan, Khalid S/0000-0001-5084-7312; Allotey, John/0000-0003-4134-6246			Authors' reply re: Effects of oral probiotic supplements on vaginal microbiota during pregnancy: a randomised double-blind, placebo-controlled trial with microbiome analysis								BJOG-AN INTERNATIONAL JOURNAL OF OBSTETRICS AND GYNAECOLOGY				127	2	SI		304	304				10.1111/1471-0528.15949					OCT 2019		Letter	JAN 2020	2020										0
J	Einerson, Brett				Brett D. Einerson, MPH/AAF-3004-2019	Brett D. Einerson, MPH/0000-0003-1928-4333			Do computers help humans with fetal heart rate pattern interpretation?								BJOG-AN INTERNATIONAL JOURNAL OF OBSTETRICS AND GYNAECOLOGY				126	11			1362	1362				10.1111/1471-0528.15685							Editorial Material	OCT 2019	2019										0
J	Middleton, Lee; Sitch, Alice				Sitch, Alice/L-9121-2019	Sitch, Alice/0000-0001-7727-4497; Middleton, Lee/0000-0003-4621-1922			How to determine if a treatment works for some people but not for others? Testing for sub-group effects								BJOG-AN INTERNATIONAL JOURNAL OF OBSTETRICS AND GYNAECOLOGY				127	8			1015	1015				10.1111/1471-0528.15852					JAN 2020		Editorial Material	JUL 2020	2020										0
J	Mackova, Katerina; Deprest, Jan				Mackova, Katerina/GSD-6960-2022	Mackova, Katerina/0000-0002-6526-220X; Deprest, Jan/0000-0002-4920-945X			Authors' reply re: 'Vaginal Er:YAG laser application in the menopausal ewe model: a randomised estrogen and sham-controlled trial'								BJOG-AN INTERNATIONAL JOURNAL OF OBSTETRICS AND GYNAECOLOGY													10.1111/1471-0528.16998					NOV 2021		Letter; Early Access		2021										0
J	Erel, Cemal Tamer; Ozcivit, Ipek Betul					OZCIVIT ERKAN, IPEK BETUL/0000-0002-5645-7064			Re: Vaginal Er:YAG LASER application in the menopausal ewe model: a randomised estrogen and sham-controlled trial								BJOG-AN INTERNATIONAL JOURNAL OF OBSTETRICS AND GYNAECOLOGY				128	6			1098	1098				10.1111/1471-0528.16651					MAR 2021		Letter	MAY 2021	2021										1
J	Glazener, Cathryn M. A.; Breeman, Suzanne; Hagen, Suzanne; Elders, Andrew; Aucott, Lorna; Cooper, Kevin; Reid, Fiona M.				; Elders, Andrew/N-4195-2015	cooper, kevin/0000-0003-1486-0071; Elders, Andrew/0000-0003-4172-4702; HAGEN, SUZANNE/0000-0002-9741-9160; reid, fiona/0000-0002-6029-7948			Authors' reply re: Mesh inlay, mesh kit or native tissue repair for women having repeat anterior or posterior prolapse surgery: randomised controlled trial (PROSPECT)								BJOG-AN INTERNATIONAL JOURNAL OF OBSTETRICS AND GYNAECOLOGY				127	9			1170	1171				10.1111/1471-0528.16302					JUN 2020		Letter	AUG 2020	2020										0
J	Mackova, Katerina; Deprest, Jan				Mackova, Katerina/GSD-6960-2022	Mackova, Katerina/0000-0002-6526-220X; Deprest, Jan/0000-0002-4920-945X			Authors' reply re: Vaginal Er:YAG laser application in the menopausal ewe model: a randomised estrogen and sham-controlled trial								BJOG-AN INTERNATIONAL JOURNAL OF OBSTETRICS AND GYNAECOLOGY				128	6			1100	1100				10.1111/1471-0528.16652					FEB 2021		Letter	MAY 2021	2021										0
J	Agur, Wael					Agur, Wael/0000-0003-4836-6581			Long-term efficacy and complications of a multicentre randomised controlled trial comparing Retropubic and Transobturator Mid-Urethral Slings: a prospective observational study								BJOG-AN INTERNATIONAL JOURNAL OF OBSTETRICS AND GYNAECOLOGY				129	4			676	676				10.1111/1471-0528.16982					NOV 2021		Letter	MAR 2022	2022										0
J	Li, L.; Zhang, Y.; Tan, H.; Bai, Y.; Fang, F.; Faramand, A.; Chong, W.; Hai, Y.				Hai, Yang/AAC-7340-2020	Chong, Weelic/0000-0003-1639-0480; Li, Linjie/0000-0002-4645-9306; Fang, Fang/0000-0003-2961-1254			Effect of progestogen for women with threatened miscarriage: a systematic review and meta-analysis								BJOG-AN INTERNATIONAL JOURNAL OF OBSTETRICS AND GYNAECOLOGY				127	9			1055	1063				10.1111/1471-0528.16261							Article	AUG 2020	2020	Background Threatened miscarriage is a common complication of pregnancy. Results of randomised controlled trials on the efficacy of progestogen in the treatment of threatened miscarriage remain inconsistent. Objective To investigate whether the use of progestogen is associated with improved event rate of live birth and other benefits in women with threatened miscarriage. Search strategy Ovid MEDL…									9
J	Mackova, K; Deprest, J					Deprest, Jan/0000-0002-4920-945X; Mackova, Katerina/0000-0002-6526-220X			Authors' reply re: Vaginal Er:YAG laser application in the menopausal ewe model: a randomised estrogen and sham-controlled trial.								BJOG : an international journal of obstetrics and gynaecology				128	6			1099	1099				10.1111/1471-0528.16652							Letter; Comment	2021-05	2021										1
J	Gaspar, Adrian; Gambacciani, Marco				Gambacciani, Marco/AAO-2858-2021	Gambacciani, Marco/0000-0002-5453-8282			Re: Vaginal Er:YAG laser application in the menopausal ewe model: a randomised estrogen and sham-controlled trial								BJOG-AN INTERNATIONAL JOURNAL OF OBSTETRICS AND GYNAECOLOGY				128	6			1099	1100				10.1111/1471-0528.16655					APR 2021		Letter	MAY 2021	2021										2
J	Wilkinson, J.; Bhattacharya, S.; Duffy, J. M. N.; Kamath, M. S.; Marjoribanks, J.; Repping, S.; Vail, A.; van Wely, M.; Farquhar, C. M.				van Wely, Madelon/GXV-1757-2022; kamath, mohan/AAB-2541-2019; Wilkinson, Jack/AAJ-5643-2021; Duffy, James M N/N-7580-2013	Wilkinson, Jack/0000-0003-3513-4677; Vail, Andy/0000-0001-8274-2726; Duffy, James M N/0000-0001-6127-9859; van Wely, Madelon/0000-0001-8263-213X			Reproductive medicine: still more ART than science?								BJOG-AN INTERNATIONAL JOURNAL OF OBSTETRICS AND GYNAECOLOGY				126	2	SI		138	141				10.1111/1471-0528.15409							Editorial Material	JAN 2019	2019										37
J	Sovio, Ulla								Re: Slow-release vaginal insert of misoprostol versus orally administrated solution of misoprostol for the induction of labour in primiparous term pregnant women: a randomised controlled trial								BJOG-AN INTERNATIONAL JOURNAL OF OBSTETRICS AND GYNAECOLOGY				126	11			1404	1404				10.1111/1471-0528.15873							Letter	OCT 2019	2019										0
J	Okeahialam, Nicola Adanna; Wong, Ka Woon; Roper, Joanna; Thakar, Ranee; Sultan, Abdul H.				Sultan, Abdul H/AAO-9963-2021	Sultan, Abdul H/0000-0001-8979-2304; Roper, Joanna/0000-0002-2421-6645; Thakar, Ranee/0000-0002-5279-141X; Okeahialam, Nicola/0000-0002-0786-2354			Re: Cesarean section in the second delivery to prevent anal incontinence after asymptomatic obstetrical anal sphincter injury: the EPIC multicentre randomised trial								BJOG-AN INTERNATIONAL JOURNAL OF OBSTETRICS AND GYNAECOLOGY				128	4			770	771				10.1111/1471-0528.16578					NOV 2020		Letter	MAR 2021	2021										1
J	Doumouchtsis, S. K.; Pookarnjanamorakot, P.; Durnea, C.; Zini, M.; Elfituri, A.; Haddad, J. M.; Falconi, G.; Betschart, C.; Pergialiotis, V.		CHORUS Int Collaboration Harmon		Pergialiotis, Vasilios/H-3772-2019; Doumouchtsis, Stergios/I-5984-2014; Betschart, Cornelia/E-6756-2013	Pergialiotis, Vasilios/0000-0003-4510-1633; Doumouchtsis, Stergios/0000-0002-0404-6335; Betschart, Cornelia/0000-0002-0467-0170			A systematic review on outcome reporting in randomised controlled trials on surgical interventions for female stress urinary incontinence: a call to develop a core outcome set								BJOG-AN INTERNATIONAL JOURNAL OF OBSTETRICS AND GYNAECOLOGY				126	12			1417	1422				10.1111/1471-0528.15891					SEP 2019		Review	NOV 2019	2019	Background Several meta-analyses have identified methodological limitations in female stress urinary incontinence (SUI) trials, precluding the synthesis of primary studies and high-quality evidence. Objectives Evaluation of outcome measure selection and outcome reporting in randomised controlled trials (RCTs) on surgery for SUI. Search strategy Systematic review of RCTs identified from bibliograp…									15
J	Wolf, H. T.; Brok, J.; Henriksen, T. B.; Greisen, G.; Salvig, J. D.; Pryds, O.; Hedegaard, M.; Weber, T.; Hegaard, H. K.; Pinborg, A.; Huusom, L. D.		MASP Res Grp		Greisen, Gorm/AAA-6463-2022	Greisen, Gorm/0000-0001-8042-3262; Henriksen, Tine Brink/0000-0001-6933-8294; Olesen, Annette Wind/0000-0002-0586-4815; Aabakke, Anna/0000-0003-4754-506X; Hegaard, Hanne Kristine/0000-0002-7093-0719			Antenatal magnesium sulphate for the prevention of cerebral palsy in infants born preterm: a double-blind, randomised, placebo-controlled, multi-centre trial								BJOG-AN INTERNATIONAL JOURNAL OF OBSTETRICS AND GYNAECOLOGY				127	10			1217	1225				10.1111/1471-0528.16239					APR 2020		Article	SEP 2020	2020	Objective To study the effect of antenatal magnesium sulphate (MgSO4) on cerebral palsy (CP) in a manner that also provides adequate power for a linked trial sequential analysis.Design Double-blind, randomised, placebo-controlled, multi-centre trial.Setting Fourteen Danish obstetric departments.Population In total, 560 pregnant women at risk for preterm delivery before 32 weeks of gestation were …									9
J	Offiah, Ifeoma; Freeman, Robert								Authors' reply re: Long-term efficacy and complications of a multicentre randomised controlled trial comparing retropubic and transobturator mid-urethral slings: a prospective observational study								BJOG-AN INTERNATIONAL JOURNAL OF OBSTETRICS AND GYNAECOLOGY				129	4			676	677				10.1111/1471-0528.17024					DEC 2021		Letter	MAR 2022	2022										0
J	Sarkar, Avir; Venkatappa, Shalini; Wadhawan, Isha				Sarkar, Avir/GPF-7245-2022	VENKATAPPA, SHALINI/0000-0003-2426-6578; Sarkar, Avir/0000-0002-3315-7739			RE: Modification of oxytocin use through a coaching-based intervention based on the WHO Safe Childbirth Checklist in Uttar Pradesh, India: a secondary analysis of a cluster randomised controlled trial								BJOG-AN INTERNATIONAL JOURNAL OF OBSTETRICS AND GYNAECOLOGY				129	4			674	675				10.1111/1471-0528.16955					NOV 2021		Letter	MAR 2022	2022										1
J	Scioscia, Marco; Somigliana, Edgardo; Kenneh, Sartie; Robillard, Pierre-Yves; Dalle Carbonare, Andrea; Putoto, Giovanni				Robillard, Pierre-Yves/AAD-9774-2021; Putoto, Giovanni/ABG-2069-2020	somigliana, edgardo/0000-0002-0223-0032; Scioscia, Marco/0000-0002-5757-2793			Re: Incidence and characteristics of pregnancy-related death across ten low- and middle-income geographical regions: secondary analysis of a cluster randomised controlled trial The underestimated scourge of eclampsia in low-income countries								BJOG-AN INTERNATIONAL JOURNAL OF OBSTETRICS AND GYNAECOLOGY				127	10			1301	1302				10.1111/1471-0528.16351					JUN 2020		Letter	SEP 2020	2020										1
J	Wang, Ze; Shi, Yuhua								Authors' reply: Effect of dehydroepiandrosterone administration before IVF on the live birth rate in poor ovarian responders according to the Bologna criteria: a randomised controlled trial								BJOG-AN INTERNATIONAL JOURNAL OF OBSTETRICS AND GYNAECOLOGY				129	9			1611	1611				10.1111/1471-0528.17160					APR 2022		Letter	AUG 2022	2022										0
J	Abramowitz, Laurent; Mandelbrot, Laurent; Tubach, Florence; Roy, Carine				Mandelbrot, Laurent/AAD-3554-2019	Mandelbrot, Laurent/0000-0002-5883-7597			Authors' reply re: Caesarean section in the second delivery to prevent anal incontinence after asymptomatic obstetrical anal sphincter injury: the EPIC multicentre randomised trial								BJOG-AN INTERNATIONAL JOURNAL OF OBSTETRICS AND GYNAECOLOGY				128	4			771	772				10.1111/1471-0528.16576					NOV 2020		Letter	MAR 2021	2021										0
J	Lightly, Kate; Weeks, Andrew D.					Lightly, Kate/0000-0001-7604-0891; Weeks, Andrew/0000-0002-1909-337X			Induction of labour should be offered to all women at term: FOR: Induction of labour should be offered at term								BJOG-AN INTERNATIONAL JOURNAL OF OBSTETRICS AND GYNAECOLOGY				126	13			1598	1598				10.1111/1471-0528.15933							Editorial Material	DEC 2019	2019										9
J	Thiel, Peter; Rattray, Darrien					Thiel, Peter/0000-0001-5951-4792			Re: 'Prophylactic antibiotics for preventing genital tract infection in women undergoing surgical procedures for incomplete abortion: a systematic review and meta-analysis of randomised controlled trials'								BJOG-AN INTERNATIONAL JOURNAL OF OBSTETRICS AND GYNAECOLOGY				128	13			2211	2212				10.1111/1471-0528.16877					SEP 2021		Letter	DEC 2021	2021										1
J	Gaba, F.; Piek, J.; Menon, U.; Manchanda, R.				Piek, Jurgen Martinus Johannes/AAX-2108-2021; Manchanda, Ranjit/AEP-0906-2022	Piek, Jurgen Martinus Johannes/0000-0002-0487-0631; Manchanda, Ranjit/0000-0003-3381-5057; Menon, Usha/0000-0003-3708-1732; Gaba, Faiza/0000-0003-4081-6883			Risk-reducing early salpingectomy and delayed oophorectomy as a two-staged alternative for primary prevention of ovarian cancer in women at increased risk: a commentary								BJOG-AN INTERNATIONAL JOURNAL OF OBSTETRICS AND GYNAECOLOGY				126	7			831	839				10.1111/1471-0528.15651							Editorial Material	JUN 2019	2019										9
J	Marx Delaney, Megan; Kumar, Vishwajeet; Semrau, Katherine E. A.					Marx Delaney, Megan/0000-0002-6371-8226; Semrau, Katherine/0000-0002-8360-1391			Authors reply re: Modification of oxytocin use through a coaching-based intervention based on the WHO Safe Childbirth Checklist in Uttar Pradesh, India: a secondary analysis of a cluster randomised controlled trial								BJOG-AN INTERNATIONAL JOURNAL OF OBSTETRICS AND GYNAECOLOGY				129	4			675	675				10.1111/1471-0528.17004					NOV 2021		Letter	MAR 2022	2022										0
J	Islam, Nazmul; Furuya-Kanamori, Luis; Mahmood, Sadia; Thalib, Lukman				Islam, Dr. Nazmul/AAA-1727-2022	Islam, Dr. Nazmul/0000-0002-7395-3510			Authors' response to: Re: 'Prophylactic antibiotics for preventing genital tract infection in women undergoing surgical procedures for incomplete abortion: a systematic review and meta-analysis of randomised controlled trials'								BJOG-AN INTERNATIONAL JOURNAL OF OBSTETRICS AND GYNAECOLOGY				128	13			2213	2213				10.1111/1471-0528.16874					SEP 2021		Letter	DEC 2021	2021										0
J	Kgosidialwa, O.; Bogdanet, D.; Egan, A. M.; O'Shea, P. M.; Newman, C.; Griffin, T. P.; McDonagh, C.; O'Shea, C.; Carmody, L.; Cooray, S. D.; Anastasiou, E.; Wender-Ozegowska, E.; Clarson, C.; Spadola, A.; Alvarado, F.; Noctor, E.; Dempsey, E.; Napoli, A.; Crowther, C.; Galjaard, S.; Loeken, M. R.; Maresh, M. J. A.; Gillespie, P.; de Valk, H.; Agostini, A.; Biesty, L.; Devane, D.; Dunne, F.		INSPIRED Res Grp		Devane, Declan/B-8357-2008; Loeken, Mary R./AAC-2450-2022; Dempsey, Eugene Michael/H-8051-2015; Cooray, Shamil/J-9407-2016	Devane, Declan/0000-0002-9393-7075; Loeken, Mary R./0000-0002-8056-9816; Egan, Aoife/0000-0003-0379-9279; Bogdanet, Delia/0000-0001-6127-5049; Dempsey, Eugene Michael/0000-0002-6266-3462; O'Shea, Paula/0000-0001-9392-1711; Noctor, Eoin/0000-0002-8173-4289; Cooray, Shamil/0000-0002-6825-4440; kgosidialwa, oratile/0000-0002-4249-6302			A core outcome set for the treatment of pregnant women with pregestational diabetes: an international consensus study								BJOG-AN INTERNATIONAL JOURNAL OF OBSTETRICS AND GYNAECOLOGY				128	11			1855	1868				10.1111/1471-0528.16825					AUG 2021		Article	OCT 2021	2021	Objective To develop a core outcome set (COS) for randomised controlled trials (RCTs) evaluating the effectiveness of interventions for the treatment of pregnant women with pregestational diabetes mellitus (PGDM). Design A consensus developmental study. Setting International. Population Two hundred and five stakeholders completed the first round. Methods The study consisted of three components. (…									2
J	Zhao, Zi Ying; Lovatsis, Danny; Gagnon, Louise; Wang, Stella; Huszti, Ella; McDermott, Colleen D					Zhao, Zi Ying/0000-0002-2969-016X			Comparing Vitamin B2 versus 5% Dextrose in Water for Optimal Ureteric Jet Visualization at the Time of Pelvic Reconstructive Surgery: A Randomized Controlled Trial.								BJOG : an international journal of obstetrics and gynaecology													10.1111/1471-0528.17363							Journal Article	2022-Dec-12	2022	OBJECTIVE: To compare pre-operative vitamin B2 versus intra-operative cystoscopy distension using 5% dextrose in water (D5W) for ureteric jet visualization during pelvic reconstructive surgery.DESIGN: Double-blinded, randomized controlled trial.SETTING: Three tertiary hospitals in Toronto, Canada.POPULATION: Adult women undergoing pelvic reconstructive surgery.METHODS: Patients were randomized to…									0
J	Wolf, Hanne Trap; Brok, Jesper; Henriksen, Tine Brink; Hegaard, Hanne Kristine; Greisen, Gorm; Weber, Tom; Pryds, Ole; Salvig, Jannie Dalby; Hedegaard, Morten; Pinborg, Anja; Huusom, Lene Drasbek					Greisen, Gorm/0000-0001-8042-3262; Hegaard, Hanne Kristine/0000-0002-7093-0719			Authors' reply re: Antenatal magnesium sulphate for the prevention of cerebral palsy in infants born preterm: a double-blind, randomised, placebo-controlled, multi-centre trial Time range for treatment with magnesium sulphate								BJOG-AN INTERNATIONAL JOURNAL OF OBSTETRICS AND GYNAECOLOGY				127	10			1296	1297				10.1111/1471-0528.16267					MAY 2020		Letter	SEP 2020	2020										0
J	Seijmonsbergen-Schermers, Anna E.; Scherjon, Sicco; De Jonge, Ank				de Jonge, Ank/F-6475-2013; Seijmonsbergen-Schermers, Anna/CAG-6574-2022				Induction of labour should be offered to all women at term AGAINST: Induction of labour should not be offered to all women at term: first, do no harm								BJOG-AN INTERNATIONAL JOURNAL OF OBSTETRICS AND GYNAECOLOGY				126	13			1599	1599				10.1111/1471-0528.15887					OCT 2019		Editorial Material	DEC 2019	2019										4
J	Murphy, D. J.; Strachan, B. K.; Bahl, R.		Royal Coll Obstetricians						Assisted Vaginal Birth Green-top Guideline No. 26								BJOG-AN INTERNATIONAL JOURNAL OF OBSTETRICS AND GYNAECOLOGY				127	9			E70	E112				10.1111/1471-0528.16092					APR 2020		Article	AUG 2020	2020										53
J	Vitagliano, A.; Saccone, G.; Noventa, M.; Borini, A.; Coccia, M. E.; Nardelli, G. B.; Saccardi, C.; Bifulco, G.; Litta, P. S.; Andrisani, A.				Saccone, Gabriele/K-2792-2018; Bifulco, Giuseppe/AAN-9775-2021; Noventa, Marco/ABB-4669-2020	Saccone, Gabriele/0000-0003-0078-2113; Noventa, Marco/0000-0002-7809-6001; BIFULCO, Giuseppe/0000-0001-7772-8591			Pituitary block with gonadotrophin-releasing hormone antagonist during intrauterine insemination cycles: a systematic review and meta-analysis of randomised controlled trials								BJOG-AN INTERNATIONAL JOURNAL OF OBSTETRICS AND GYNAECOLOGY				126	2	SI		167	175				10.1111/1471-0528.15269							Review	JAN 2019	2019	Background Several randomised controlled trials (RCTs) have investigated the usefulness of pituitary block with gonadotrophin-releasing hormone (GnRH) antagonists during intrauterine insemination (IUI) cycles, with conflicting results. Objective The aim of the present systematic review and meta-analysis of RCTs was to evaluate the effectiveness of GnRH antagonist administration as an intervention…									3
J	Larsen, Mads Langager; Krebs, Lone; Rackauskaite, Gija; Hoei-Hansen, Christina Engel; Greisen, Gorm				Krebs, Lone/AAD-8273-2021; Larsen, Mads Langager/T-3002-2019	Krebs, Lone/0000-0001-5433-4776; Larsen, Mads Langager/0000-0002-4455-713X; Greisen, Gorm/0000-0001-8042-3262			Re: Antenatal magnesium sulphate for the prevention of cerebral palsy in infants born preterm: a double-blind, randomised, placebo-controlled, multi-centre trial At which gestational ages should magnesium sulphate be given to women at risk of preterm birth?								BJOG-AN INTERNATIONAL JOURNAL OF OBSTETRICS AND GYNAECOLOGY				127	10			1295	1296				10.1111/1471-0528.16268					MAY 2020		Letter	SEP 2020	2020										1
J	Vousden, Nicola; Chappell, Lucy C.; Shennan, Andrew H.								Authors' reply re: Incidence and characteristics of pregnancy-related death across ten low- and middle-income geographical regions: secondary analysis of a cluster randomised controlled trial The underestimated incidence of eclampsia in low-income countries: variation between regions								BJOG-AN INTERNATIONAL JOURNAL OF OBSTETRICS AND GYNAECOLOGY				127	10			1302	1303				10.1111/1471-0528.16353					JUL 2020		Letter	SEP 2020	2020										0
J	Thomas, S.; Sebastian, T.; Karthikeyan, M.; Mangalaraj, A. M.; Aleyamma, T. K.; Kamatha, M. S.				Sebastian, Tunny/K-9850-2019	Sebastian, Tunny/0000-0003-3363-9778; Thomas, Sumi/0000-0002-8512-5384			Effectiveness of spontaneous ovulation as monitored by urinary luteinising hormone versus induced ovulation by administration of human chorionic gonadotrophin in couples undergoing gonadotrophin-stimulated intrauterine insemination: a randomised controlled trial								BJOG-AN INTERNATIONAL JOURNAL OF OBSTETRICS AND GYNAECOLOGY				126		SI		58	65				10.1111/1471-0528.15830					JUL 2019	4	Article	AUG 2019	2019	Objective To compare effectiveness of spontaneous ovulation monitored by urinary luteinising hormone (LH) versus induced ovulation by administration of human chorionic gonadotrophin (hCG) in couples undergoing gonadotrophin-stimulated intrauterine insemination (IUI). Design Randomised controlled trial. Setting University-level infertility unit. Population Couples with unexplained infertility, mil…									1
J	Emtell Iwarsson, K.; Envall, N.; Bizjak, I; Bring, J.; Kopp Kallner, H.; Gemzell-Danielsson, K.				Envall, Niklas/ABF-7650-2020	Envall, Niklas/0000-0003-2813-7642; Bizjak, Isabella/0000-0003-2893-2312; Kopp Kallner, Helena/0000-0001-7184-9165; Emtell Iwarsson, Karin/0000-0003-3659-2637			Increasing uptake of long-acting reversible contraception with structured contraceptive counselling: cluster randomised controlled trial (the LOWE trial)								BJOG-AN INTERNATIONAL JOURNAL OF OBSTETRICS AND GYNAECOLOGY				128	9			1546	1554				10.1111/1471-0528.16754					JUN 2021		Article	AUG 2021	2021	Objective To evaluate the effect of structured contraceptive counselling on the uptake of long-acting reversible contraceptives (LARCs) and pregnancy rates.Design Cluster randomised trial.Setting Abortion, youth and maternal health clinics in Stockholm, Sweden.Population Sexually active women aged >= 18 years without a wish for pregnancy seeking abortion and/or contraceptive counselling.Methods F…									10
J	Sangkomkamhang, U.; Kongwattanakul, K.; Kietpeerakool, C.; Thinkhamrop, J.; Wannasiri, P.; Khunpradit, S.; Thepsuthamarat, K.; Jampathong, N.; Lumbiganon, P.					Kongwattanakul, Kiattisak/0000-0001-5062-7328			Restrictive versus routine episiotomy among Southeast Asian term pregnancies: a multicentre randomised controlled trial								BJOG-AN INTERNATIONAL JOURNAL OF OBSTETRICS AND GYNAECOLOGY				127	3			397	403				10.1111/1471-0528.15982					NOV 2019		Article	FEB 2020	2020	Objective To determine whether restrictive or routine episiotomy in term pregnant Southeast Asian women results in fewer complications. Design A multicentre randomised controlled trial. Setting Two tertiary and two general hospitals in Thailand. Population 3006 singleton pregnant women 18 years or older, >= 37 weeks of gestation, cephalic presentation and planned vaginal delivery. Methods This ra…									7
J	Baekelandt, J.; De Mulder, P. A.; Le Roy, I; Mathieu, C.; Laenen, A.; Enzlin, P.; Morlion, B.; Weyers, S.; Mol, B. W. J.; Bosteels, J. J. A.				mathieu, chantal/ABD-5505-2021; Bosteels, Jan/D-2105-2011	mathieu, chantal/0000-0002-4055-5233; Enzlin, Paul/0000-0002-6641-5159; Morlion, Bart/0000-0002-6156-880X; Mol, Ben Willem/0000-0001-8337-550X			Adnexectomy by vaginal Natural Orifice Transluminal Endoscopic Surgery versus laparoscopy: results of a first randomised controlled trial (NOTABLE trial)								BJOG-AN INTERNATIONAL JOURNAL OF OBSTETRICS AND GYNAECOLOGY				128	11			1782	1791				10.1111/1471-0528.16838					JUL 2021		Article	OCT 2021	2021	Objective To compare adnexectomy by vaginal Natural Orifice Transluminal Endoscopic Surgery (vNOTES) versus laparoscopy. Design Parallel group, 1:1 single-centre single-blinded randomised trial, designed as non-inferiority study with a margin of 15%. Setting Belgian teaching hospital. Population Non-pregnant non-virgin women with an intact uterus and without obliteration of the pouch of Douglas s…									6
J	Smith, P. P.; Dhillon-Smith, R. K.; O'Toole, E.; Cooper, N. A. M.; Coomarasamy, A.; Clark, T. J.				Cooper, Natalie/AAK-2039-2021				Outcomes in prevention and management of miscarriage trials: a systematic review								BJOG-AN INTERNATIONAL JOURNAL OF OBSTETRICS AND GYNAECOLOGY				126	2	SI		176	189				10.1111/1471-0528.15528							Review	JAN 2019	2019	Background There is a substantial body of research evaluating ways to prevent and manage miscarriage, but all studies do not report on the same outcomes. Objective To review systematically, outcomes reported in existing miscarriage trials. Search strategy MEDLINE, Embase, CINAHL, and Cochrane were searched from inception until January 2017. Selection criteria Randomised controlled trials (RCTs) r…									9
J	Slade, P.; West, H.; Thomson, G.; Lane, S.; Spiby, H.; Edwards, R. T.; Charles, J. M.; Garrett, C.; Flanagan, B.; Treadwell, M.; Hayden, E.; Weeks, A.					Weeks, Andrew/0000-0002-1909-337X; Thomson, Gill/0000-0003-3392-8182			STRAWB2 (Stress and Wellbeing After Childbirth): a randomised controlled trial of targeted self-help materials to prevent post-traumatic stress disorder following childbirth								BJOG-AN INTERNATIONAL JOURNAL OF OBSTETRICS AND GYNAECOLOGY				127	7			886	896				10.1111/1471-0528.16163					FEB 2020		Article	JUN 2020	2020	Objectives To test whether providing psychological self-help materials would significantly lower the incidence of post-traumatic stress disorder (PTSD) at 6-12 weeks postnatally.Design Open-label randomised controlled trial, with blinded outcome assessment.Setting Community midwifery services in two National Health Service (NHS) trusts in the North West.Sample A cohort of 2419 women receiving nor…									7
J	Page, Ann-Sophie; Verbakel, Jan Y.; Verhaeghe, Johan; Latul, Yani P.; Housmans, Susanne; Deprest, Jan				Verbakel, Jan/E-6758-2015	Verbakel, Jan/0000-0002-7166-7211; Deprest, Jan/0000-0002-4920-945X; Latul, Yani/0000-0002-0034-6795			Laser versus sham for genitourinary syndrome of menopause: A randomised controlled trial								BJOG-AN INTERNATIONAL JOURNAL OF OBSTETRICS AND GYNAECOLOGY													10.1111/1471-0528.17335					NOV 2022		Article; Early Access		2022	Objective To assess whether CO2 laser treatment is more effective than sham application in relieving the most bothersome symptom (MBS) in women with genitourinary syndrome of menopause (GSM). Design Single-centre, sham-controlled, double-blind, randomised trial. Setting A tertiary centre in Belgium. Population Sixty women with moderate to severe GSM symptoms. Methods All participants eventually r…									0
J	Kinshella, Mai-Lei Woo; Sarr, Catherine; Sandhu, Akshdeep; Bone, Jeffrey N.; Vidler, Marianne; Moore, Sophie E.; Elango, Rajavel; Cormick, Gabriela; Belizan, Jose M.; Hofmeyr, G. Justus; Magee, Laura A.; von Dadelszen, Peter		PRECISE Network		Kinshella, Mai-Lei Woo/AAA-8117-2022	Kinshella, Mai-Lei Woo/0000-0001-5846-3014; Sandhu, Akshdeep/0000-0001-5194-7892; Bone, Jeffrey/0000-0001-7704-1677; von Dadelszen, Peter/0000-0003-4136-3070; CORMICK, Gabriela/0000-0001-7958-7358; Belizan, Jose/0000-0002-8412-3010; Moore, Sophie/0000-0003-1650-3238			Calcium for pre-eclampsia prevention: A systematic review and network meta-analysis to guide personalised antenatal care								BJOG-AN INTERNATIONAL JOURNAL OF OBSTETRICS AND GYNAECOLOGY				129	11			1833	1843				10.1111/1471-0528.17222					JUN 2022		Review	OCT 2022	2022	Background Calcium supplementation reduces the risk of pre-eclampsia, but questions remain about the dosage to prescribe and who would benefit most. Objectives To evaluate the effectiveness of high (>= 1 g/day) and low (<1 g/day) calcium dosing for pre-eclampsia prevention, according to baseline dietary calcium, pre-eclampsia risk and co-interventions, and intervention timing. Search strategy CEN…									1
J	Kgosidialwa, O.; Bogdanet, D.; Egan, A.; Newman, C.; O'Shea, P. M.; Biesty, L.; McDonagh, C.; O'Shea, C.; Devane, D.; Dunne, F.		INSPIRED Res Grp		Devane, Declan/B-8357-2008	Devane, Declan/0000-0002-9393-7075; kgosidialwa, oratile/0000-0002-4249-6302; Egan, Aoife/0000-0003-0379-9279; Bogdanet, Delia/0000-0001-6127-5049; O'Shea, Paula/0000-0001-9392-1711			A systematic review on outcome reporting in randomised controlled trials assessing treatment interventions in pregnant women with pregestational diabetes								BJOG-AN INTERNATIONAL JOURNAL OF OBSTETRICS AND GYNAECOLOGY				128	12			1894	1904				10.1111/1471-0528.16842					AUG 2021		Review	NOV 2021	2021	Background Pregestational diabetes mellitus (PGDM) is associated with adverse pregnancy outcomes. Studies assessing interventions to improve maternal and infant outcomes have increased exponentially over recent years. Several outcomes in this field of maternal diabetes are rare, making it difficult to synthesise evidence. Objectives To collect outcomes reported in studies assessing treatment inte…									1
J	Simons, N. E.; Leeuw, M.; Van't Hooft, J.; Limpens, J.; Roseboom, T. J.; Oudijk, M. A.; Pajkrt, E.; Finken, M. J. J.; Painter, R. C.				Limpens, Jacqueline/AGO-4697-2022	Limpens, Jacqueline/0000-0002-7362-8574; van 't Hooft, Janneke/0000-0001-5303-1503; Roseboom, Tessa/0000-0003-0564-5994			The long-term effect of prenatal progesterone treatment on child development, behaviour and health: a systematic review								BJOG-AN INTERNATIONAL JOURNAL OF OBSTETRICS AND GYNAECOLOGY				128	6			964	974				10.1111/1471-0528.16582					NOV 2020		Review	MAY 2021	2021	Background Progesterone is widely used in prenatal care. However, long-term effects of prenatal progesterone treatment on child development are unclear.Objectives To evaluate long-term outcomes in children after prenatal progesterone treatment.Search strategy MEDLINE, Embase and Cochrane Central Register of Controlled Trials from inception to 24 May 2020.Selection criteria Randomised controlled t…									7
J	Froessler, Bernd; Schubert, Klaus Oliver; Palm, Peter; Church, Richard; Aboustate, Natalie; Kelly, Thu-Lan; Dekker, Gus A.; Hodyl, Nicolette A.				Kelly, Lan/J-2144-2018	Kelly, Lan/0000-0002-7691-9289; Froessler, Bernd/0000-0003-3755-8609			Testing equivalence of two doses of intravenous iron to treat iron deficiency in pregnancy: A randomised controlled trial								BJOG-AN INTERNATIONAL JOURNAL OF OBSTETRICS AND GYNAECOLOGY				130	1			15	23				10.1111/1471-0528.17288					SEP 2022		Article	JAN 2023	2023	Objective To test the equivalence of two doses of intravenous iron (ferric carboxymaltose) in pregnancy. Design Parallel, two-arm equivalence randomised controlled trial with an equivalence margin of 5%. Setting Single centre in Australia. Population 278 pregnant women with iron deficiency. Methods Participants received either 500 mg (n = 152) or 1000 mg (n = 126) of intravenous ferric carboxymal…									0
J	Baekelandt, J. F.; De Mulder, P. A.; Le Roy, I.; Mathieu, C.; Laenen, A.; Enzlin, P.; Weyers, S.; Mol, B. W. J.; Bosteels, J. J. A.				mathieu, chantal/ABD-5505-2021; Bosteels, Jan/D-2105-2011; Enzlin, Paul/AAW-3160-2020	mathieu, chantal/0000-0002-4055-5233; Enzlin, Paul/0000-0002-6641-5159			Hysterectomy by transvaginal natural orifice transluminal endoscopic surgery versus laparoscopy as a day-care procedure: a randomised controlled trial								BJOG-AN INTERNATIONAL JOURNAL OF OBSTETRICS AND GYNAECOLOGY				126	1			105	113				10.1111/1471-0528.15504							Article	JAN 2019	2019	Objective To compare hysterectomy by transvaginal natural orifice transluminal endoscopic surgery (vNOTES) versus total laparoscopic hysterectomy (TLH) as a day-care procedure. Design Parallel group, 1:1 randomised single-centre single-blinded trial, designed as a non-inferiority study with a margin of 15%. Setting Belgian teaching hospital. Population Women aged 18-70 years scheduled to undergo …									60
J	Durand-Zaleski, I; Deneux-Tharaux, C.; Seco, A.; Malki, M.; Frenkiel, J.; Sentilhes, L.		TRAAP Study Grp		; deneux-tharaux, catherine/R-1111-2016	Durand-Zaleski, Isabelle/0000-0002-4078-1476; deneux-tharaux, catherine/0000-0002-6561-3321			An economic evaluation of tranexamic acid to prevent postpartum haemorrhage in women with vaginal delivery: the randomised controlled TRAAP trial								BJOG-AN INTERNATIONAL JOURNAL OF OBSTETRICS AND GYNAECOLOGY				128	1			114	120				10.1111/1471-0528.16456					SEP 2020		Article	JAN 2021	2021	Objective To estimate the cost-effectiveness of tranexamic acid (TXA) use to prevent postpartum haemorrhage. Design A trial-based economic evaluation. Setting Fifteen French university maternity hospitals. Population Women enrolled in the TRAAP randomised controlled trial comparing TXA versus placebo in women with vaginal delivery. TRAAP failed to show a reduction in postpartum haemorrhage of at …									1
J	Anger, H. A.; Dabash, R.; Durocher, J.; Hassanein, N.; Ononge, S.; Frye, L. J.; Diop, A.; Beye, S. B.; Burkhardt, G.; Darwish, E.; Ramadan, M. C.; Kayaga, J.; Charles, D.; Gaye, A.; Eckardt, M.; Winikoff, B.				Frye, Laura/ABC-1570-2021	Frye, Laura/0000-0001-7280-1171; Durocher, Jill/0000-0002-5572-8133			The effectiveness and safety of introducing condom-catheter uterine balloon tamponade for postpartum haemorrhage at secondary level hospitals in Uganda, Egypt, and Senegal: a stepped wedge, cluster-randomised trial								BJOG-AN INTERNATIONAL JOURNAL OF OBSTETRICS AND GYNAECOLOGY				126	13			1612	1621				10.1111/1471-0528.15903					SEP 2019		Article	DEC 2019	2019	Objective To assess the effectiveness of introducing condom-catheter uterine balloon tamponade (UBT) for postpartum haemorrhage (PPH) management in low- and middle-income settings. Design Stepped wedge, cluster-randomised trial. Setting Eighteen secondary-level hospitals in Uganda, Egypt, and Senegal. Population Women with vaginal delivery from October 2016 to March 2018. Methods Use of condom-ca…									17
J	Saccone, G.; Sardo, A. Di Spiezio; Ciardulli, A.; Caissutti, C.; Spinelli, M.; Surbek, D.; von Wolff, M.				; Saccone, Gabriele/K-2792-2018	Surbek, Daniel/0000-0001-7705-1584; Saccone, Gabriele/0000-0003-0078-2113			Effectiveness of seminal plasma in in vitro fertilisation treatment: a systematic review and meta-analysis								BJOG-AN INTERNATIONAL JOURNAL OF OBSTETRICS AND GYNAECOLOGY				126	2	SI		220	225				10.1111/1471-0528.15004							Review	JAN 2019	2019	Background With in vitro fertilization (IVF) techniques, only 20-25% of the transferred embryos lead to a pregnancy. Objective To evaluate the beneficial effects of seminal plasma (SP) or semen applied at the time of oocyte aspiration or embryo transfer. Search strategy Electronic databases were searched from their inception up to August 2017. Selection criteria We included all randomized control…									14
J	Shi, X.; Saravelos, S. H.; Zhou, Q.; Huang, X.; Xia, E.; Li, T. C.					Shi, Xiaoyu/0000-0001-6337-8295; Li, Tin Chiu/0000-0002-0554-2031			Prevention of postoperative adhesion reformation by intermittent intrauterine balloon therapy: a randomised controlled trial								BJOG-AN INTERNATIONAL JOURNAL OF OBSTETRICS AND GYNAECOLOGY				126	10			1259	1266				10.1111/1471-0528.15843					JUL 2019		Article	SEP 2019	2019	Objective To compare the efficacy of intermittent intrauterine balloon dilatation versus standard care in the prevention of adhesion reformation. Design Single-blind randomised controlled trial. Setting Hysteroscopic Centre of a tertiary University Hospital. Population Two hundred patients with moderate to severe (European Society for Gynaecological Endoscopy Grade >= II) intrauterine adhesions w…									20
J	Beckmann, M.; Gibbons, K.; Flenady, V; Kumar, S.				Beckmann, Mike/ABB-4964-2020; Gibbons, Kristen/AAW-6321-2020; Beckmann, Michael/L-4760-2013; Kumar, Sailesh/M-3207-2014; Flenady, Vicki/O-9609-2014	Gibbons, Kristen/0000-0002-5679-0932; Beckmann, Michael/0000-0001-7319-6938; Kumar, Sailesh/0000-0003-0832-4811; Flenady, Vicki/0000-0001-8114-7677			Induction of labour using prostaglandin E-2 as an inpatient versus balloon catheter as an outpatient: a multicentre randomised controlled trial								BJOG-AN INTERNATIONAL JOURNAL OF OBSTETRICS AND GYNAECOLOGY				127	5			571	579				10.1111/1471-0528.16030							Article	APR 2020	2020	Objective To compare clinical outcomes following induction of labour (IOL) using a balloon catheter and going home, versus prostaglandin (PG) as an inpatient.Design Randomised controlled trial.Setting Eight Australian maternity hospitals.Population Women with uncomplicated term singleton pregnancies undergoing IOL for low-risk indications including post-term, advanced maternal age and 'social' re…									13
J	Illingworth, B. J. G.; Stocking, K.; Showell, M.; Kirk, E.; Duffy, J. M. N.				; Duffy, James M N/N-7580-2013	Stocking, Katie/0000-0002-4966-2414; Duffy, James M N/0000-0001-6127-9859; Illingworth, Benjamin/0000-0002-7990-2634			Evaluation of treatments for Bartholin's cyst or abscess: a systematic review								BJOG-AN INTERNATIONAL JOURNAL OF OBSTETRICS AND GYNAECOLOGY				127	6			671	678				10.1111/1471-0528.16079					FEB 2020		Review	MAY 2020	2020	Background No consensus on the management of symptomatic cysts or abscesses of the Bartholin's gland exists.Objectives To assess the effectiveness and safety of surgical interventions for a symptomatic Bartholin's cyst or abscess.Search Strategy We searched bibliographical databases from inception to April 2019.Selection Criteria Randomised trials evaluating a surgical intervention for the treatm…									8
J	Zhang, C-Y; Sun, Z-J; Yang, J.; Xu, T.; Zhu, L.; Lang, J-H					Zhang, Chenyu/0000-0001-8166-0569; Sun, Zhijing/0000-0003-3414-841X			Sacrocolpopexy compared with transvaginal mesh surgery: a systematic review and meta-analysis								BJOG-AN INTERNATIONAL JOURNAL OF OBSTETRICS AND GYNAECOLOGY				128	1			14	23				10.1111/1471-0528.16324							Review	JAN 2021	2021	Background The use of mesh is controversial in the treatment of female pelvic organ prolapse.Objectives To systematically review the outcomes of sacrocolpopexy compared with transvaginal mesh surgery and to provide evidence-based suggestions.Search strategy The MEDLINE, EMBASE, Cochrane Library and clinicaltrials.gov databases were searched on 21 November 2018.Selection criteria Randomised contro…									3
J	Mackova, K.; Van Daele, L.; Page, A-S; Geraerts, I; Krofta, L.; Deprest, J.				Barker, Maegan/ABD-6702-2021; Mackova, Katerina/GSD-6960-2022	Mackova, Katerina/0000-0002-6526-220X; Deprest, Jan/0000-0002-4920-945X; Van daele, Lise/0000-0001-5824-3521; Geraerts, Inge/0000-0003-3617-6334; Krofta, Ladislav/0000-0001-7372-3953			Laser therapy for urinary incontinence and pelvic organ prolapse: a systematic review								BJOG-AN INTERNATIONAL JOURNAL OF OBSTETRICS AND GYNAECOLOGY				127	11			1338	1346				10.1111/1471-0528.16273					MAY 2020		Review	OCT 2020	2020	Background Laser therapy is now being proposed for the treatment of pelvic organ prolapse (POP) and urinary incontinence (UI).Objectives To systematically review the available literature on laser therapy for POP and UI.Search strategy PubMed, Web Of Science and Embase were searched for relevant articles, using a three-concept (POP, UI, laser therapy) search engine composed as (concept 1 OR concep…									9
J	Simmonds, L. A.; Sullivan, T. R.; Skubisz, M.; Middleton, P. F.; Best, K. P.; Yelland, L. N.; Quinlivan, J.; Zhou, S. J.; Liu, G.; McPhee, A. J.; Gibson, R. A.; Makrides, M.				Best, Karen P/E-3293-2016; Yelland, Lisa N/GPP-4533-2022; Simmonds, Lucy/HDL-6740-2022	Best, Karen P/0000-0002-7653-5074; Yelland, Lisa N/0000-0003-3803-8728; Sullivan, Thomas/0000-0002-6930-5406; Simmonds, Lucy/0000-0002-4795-5141			Omega-3 fatty acid supplementation in pregnancy-baseline omega-3 status and early preterm birth: exploratory analysis of a randomised controlled trial								BJOG-AN INTERNATIONAL JOURNAL OF OBSTETRICS AND GYNAECOLOGY				127	8			975	981				10.1111/1471-0528.16168					MAR 2020		Article	JUL 2020	2020	Objective To identify a polyunsaturated fatty acid (PUFA) biomarker able to detect which women with singleton pregnancies are most likely to benefit from omega-3 supplementation to reduce their risk of early preterm birth.Design Exploratory analysis of a randomised controlled trial.Setting Six Australian hospitals.Population Women with a singleton pregnancy enrolled in the ORIP trial.Methods Usin…									35
J	Wolf, H. T.; Huusom, L. D.; Henriksen, T. B.; Hegaard, H. K.; Brok, J.; Pinborg, A.					Henriksen, Tine Brink/0000-0001-6933-8294			Magnesium sulphate for fetal neuroprotection at imminent risk for preterm delivery: a systematic review with meta-analysis and trial sequential analysis								BJOG-AN INTERNATIONAL JOURNAL OF OBSTETRICS AND GYNAECOLOGY				127	10			1180	1188				10.1111/1471-0528.16238					MAY 2020		Review	SEP 2020	2020	Background Ordinary meta-analyses indicate that magnesium sulphate (MgSO4) treatment in women at imminent risk for preterm delivery decreases the offspring's risk of cerebral palsy (CP). However, repetitive testing of cumulative data calls for statistical caution, e.g. by trial sequential analysis (TSA), for which there are previously insufficient samples to draw a firm conclusion. Recently, a ra…									15
J	Glazener, C. M. A.; Breeman, S.; Elders, A.; Hemming, C.; Cooper, K. G.; Freeman, R. M.; Smith, A. R. B.; Hagen, S.; Montgomery, I; Kilonzo, M.; Boyers, D.; McDonald, A.; McPherson, G.; MacLennan, G.; Norrie, J.; Reid, F. M.		PROSPECT Study Grp		Boyers, Dwayne/AAJ-8774-2021; Elders, Andrew/N-4195-2015	Chilaka, Victor Ngozi/0000-0003-1101-2472; reid, fiona/0000-0002-6029-7948; HAGEN, SUZANNE/0000-0002-9741-9160; cooper, kevin/0000-0003-1486-0071; Khunda, Aethele/0000-0003-4574-9675; Agur, Wael/0000-0003-4836-6581; Elders, Andrew/0000-0003-4172-4702; MacLennan, Graeme/0000-0002-1039-5646; Breeman, Suzanne/0000-0001-9950-7079			Mesh inlay, mesh kit or native tissue repair for women having repeat anterior or posterior prolapse surgery: randomised controlled trial (PROSPECT)								BJOG-AN INTERNATIONAL JOURNAL OF OBSTETRICS AND GYNAECOLOGY				127	8			1002	1013				10.1111/1471-0528.16197					APR 2020		Article	JUL 2020	2020	Objective To compare standard (native tissue) repair with synthetic mesh inlays or mesh kits.Design Randomised controlled trial.Setting Thirty-three UK hospitals.Population Women having surgery for recurrent prolapse.Methods Women recruited using remote randomisation.Main outcome measures Prolapse symptoms, condition-specific quality-of-life and serious adverse effects.Results A Mean Pelvic Organ…									8
J	Amoah, A.; Chiu, S.; Quinn, S. D.								Choice of primary and secondary outcomes in randomised controlled trials evaluating treatment for uterine fibroids: a systematic review								BJOG-AN INTERNATIONAL JOURNAL OF OBSTETRICS AND GYNAECOLOGY				129	3			345	355				10.1111/1471-0528.16933					OCT 2021		Review	FEB 2022	2022	Background Core outcome sets aim to reduce research heterogeneity and standardise reporting, allowing meaningful comparisons between studies. Objectives To report on outcomes used in randomised controlled trials (RCTs) investigating uterine fibroid treatments, towards the development of a core outcome set for fibroid research. Selection strategy Database search of MEDLINE, PubMed, EMBASE and CINA…									0
J	Ghai, V; Subramanian, V; Jan, H.; Pergialiotis, V; Thakar, R.; Doumouchtsis, S. K.		CHORUS		Doumouchtsis, Stergios/I-5984-2014	Doumouchtsis, Stergios/0000-0002-0404-6335			A systematic review on reported outcomes and outcome measures in female idiopathic chronic pelvic pain for the development of a core outcome set								BJOG-AN INTERNATIONAL JOURNAL OF OBSTETRICS AND GYNAECOLOGY				128	4			628	634				10.1111/1471-0528.16412					SEP 2020		Review	MAR 2021	2021	Background A core outcome set (COS) is required to address inconsistencies in outcome reporting in chronic pelvic pain (CPP) trials. Objectives Evaluation of reported outcomes and selected outcome measures in CPP trials by producing a comprehensive inventory to inform a COS. Search strategy Systematic review of randomised controlled trials (RCTs) identified from Cochrane Central Register of Contr…									14
J	Beardmore-Gray, Alice; Greenland, Melanie; Linsell, Louise; Juszczak, Edmund; Hardy, Pollyanna; Placzek, Anna; Hunter, Rachael; Sparkes, Jenie; Green, Marcus; Shennan, Andrew; Marlow, Neil; Chappell, Lucy C.		PHOENIX Study Grp		Hunter, Rachael Maree/H-7846-2019; Marlow, Neil/D-2918-2009	Hunter, Rachael Maree/0000-0002-7447-8934; Marlow, Neil/0000-0001-5890-2953; Green, Marcus/0000-0002-4561-8256; Shennan, Andrew/0000-0001-5273-3132; Sparkes, Jenie/0000-0002-9973-544X			Two-year follow-up of infant and maternal outcomes after planned early delivery or expectant management for late preterm pre-eclampsia (PHOENIX): A randomised controlled trial								BJOG-AN INTERNATIONAL JOURNAL OF OBSTETRICS AND GYNAECOLOGY													10.1111/1471-0528.17167					MAY 2022		Article; Early Access		2022	Objective We evaluated the best time to initiate delivery in late preterm pre-eclampsia in order to optimise long-term infant and maternal outcomes. Design Parallel-group, non-masked, randomised controlled trial. Setting Forty-six maternity units in the UK. Population Women with pre-eclampsia between 34(+0) and 36(+6) weeks of gestation, without severe disease, were randomised to planned delivery…									2
J	Wali, S.; Balfoussia, D.; Touqmatchi, D.; Quinn, S.								Misoprostol for open myomectomy: a systematic review and meta-analysis of randomised control trials								BJOG-AN INTERNATIONAL JOURNAL OF OBSTETRICS AND GYNAECOLOGY				128	3			476	483				10.1111/1471-0528.16389					JUL 2020		Review	FEB 2021	2021	Background Excessive blood loss is a significant risk of myomectomy with the potential need for hysterectomy. Objective To study the effectiveness of preoperative misoprostol compared with placebo at open myomectomy on intra- and postoperative outcomes. Search strategy PubMed, Cochrane, Scopus, MEDLINE and EMBASE. Selection criteria Randomised control studies of women undergoing open myomectomy f…									2
J	Fobelets, M.; Beeckman, K.; Healy, P.; Grylka-Baeschlin, S.; Nicoletti, J.; Devane, D.; Gross, M. M.; Morano, S.; Daly, D.; Begley, C.; Putman, K.				Devane, Declan/B-8357-2008; Putman, Koen/ABG-6361-2021	Devane, Declan/0000-0002-9393-7075; Putman, Koen/0000-0002-7235-3759; Healy, Patricia/0000-0003-0865-7050; beeckman, KATRIEN/0000-0002-6689-4479; Grylka-Baeschlin, Susanne/0000-0001-5652-6886; Fobelets, Maaike/0000-0002-8316-6422			Health economic analysis of a cluster-randomised trial (OptiBIRTH) designed to increase rates of vaginal birth after caesarean section								BJOG-AN INTERNATIONAL JOURNAL OF OBSTETRICS AND GYNAECOLOGY				126	8			1043	1051				10.1111/1471-0528.15673							Article	JUL 2019	2019	Objective To perform a health economic analysis of an intervention designed to increase rates of vaginal birth after caesarean, compared with usual care. Design Economic analysis alongside the cluster-randomised OptiBIRTH trial (Optimising childbirth by increasing vaginal birth after caesarean section (VBAC) through enhanced women-centred care). Setting Fifteen maternity units in three European c…									0
J	O'Brien, E. C.; Geraghty, A. A.; O'Sullivan, E. J.; Riordan, J. A.; Horan, M. K.; Larkin, E.; Donnelly, J.; Mehegan, J.; Twomey, P. J.; McAuliffe, F. M.				Twomey, Patrick J/AAN-7614-2021	Twomey, Patrick J/0000-0001-7284-4673; Donnelly, Jean/0000-0002-6415-7803; O'Brien, Eileen/0000-0001-6187-4017; O'Sullivan, Elizabeth J/0000-0001-7418-7902; Geraghty, Aisling/0000-0003-0861-7630			Five-year follow up of a low glycaemic index dietary randomised controlled trial in pregnancyno long-term maternal effects of a dietary intervention								BJOG-AN INTERNATIONAL JOURNAL OF OBSTETRICS AND GYNAECOLOGY				126	4			514	524				10.1111/1471-0528.15500							Article	MAR 2019	2019	ObjectiveTo determine whether a dietary intervention in pregnancy had a lasting effect on maternal outcomes of diet, HbA1c and weight retention 5 years post-intervention; and to establish whether modifiable maternal behaviours were associated with these outcomes.DesignRandomised control trial of low glycaemic index (GI) diet in pregnancy with longitudinal follow up to 5 years post-intervention.Se…									9
J	Sandberg, E. M.; Twijnstra, A. R. H.; van Meir, C. A.; Kok, H. S.; van Geloven, N.; Gludovacz, K.; Kolkman, W.; Nagel, H. T. C.; Haans, L. C. F.; Kapiteijn, K.; Jansen, F. W.								Immediate versus delayed removal of urinary catheter after laparoscopic hysterectomy: a randomised controlled trial								BJOG-AN INTERNATIONAL JOURNAL OF OBSTETRICS AND GYNAECOLOGY				126	6			804	813				10.1111/1471-0528.15580							Article	MAY 2019	2019	Objective To evaluate if immediate catheter removal (ICR) after laparoscopic hysterectomy is associated with similar retention outcomes compared with delayed removal (DCR). Study design Non-inferiority randomised controlled trial. Population Women undergoing laparoscopic hysterectomy in six hospitals in the Netherlands. Methods Women were randomised to ICR or DCR (between 18 and 24 hours after su…									14
J	Hautakangas, T.; Uotila, J.; Huhtala, H.; Palomaki, O.				Hautakangas, Tuija/AAE-8403-2019	Hautakangas, Tuija/0000-0002-5124-6735; Huhtala, Heini/0000-0003-1372-430X; Palomaki, Outi/0000-0003-0161-7486			Intrauterine versus external tocodynamometry in monitoring labour: a randomised controlled clinical trial								BJOG-AN INTERNATIONAL JOURNAL OF OBSTETRICS AND GYNAECOLOGY				127	13			1677	1686				10.1111/1471-0528.16343					JUL 2020		Article	DEC 2020	2020	Objective To investigate whether the use of intrauterine tocodynamometry versus external tocodynamometry (IT versus ET) during labour reduces operative deliveries and improves newborn outcome. As IT provides more accurate information on labour contractions, the hypothesis was that it may more appropriately guide oxytocin use than ET. Design Randomised controlled trial. Setting Two labour wards, i…									3
J	Belloeil, V; Tessier Cazeneuve, C.; Leclercq, A.; Mercier, M. B.; Legendre, G.; Corroenne, R.				Corroenne, Romain/AAL-8856-2021				Impact of music therapy before first-trimester instrumental termination of pregnancy: a randomised controlled trial								BJOG-AN INTERNATIONAL JOURNAL OF OBSTETRICS AND GYNAECOLOGY				127	6			738	745				10.1111/1471-0528.16102					FEB 2020		Article	MAY 2020	2020	Objectives To evaluate the impact of preoperative Music Therapy (MT) on pain in first-trimester termination of pregnancy (TOP) under local anaesthesia.Design Randomised controlled trial comparing women undergoing a first-trimester TOP under local anaesthesia with or without a preoperative MT session.Setting University Hospital of Angers from November 2016 to August 2017.Population Women who under…									4
J	Yap, J.; Slade, D.; Goddard, H.; Dawson, C.; Ganesan, R.; Velangi, S.; Sahu, B.; Kaur, B.; Hughes, A.; Luesley, D.					Slade, Daniel/0000-0001-6063-1283			Sinecatechins ointment as a potential novel treatment for usual type vulval intraepithelial neoplasia: a single-centre double-blind randomised control study								BJOG-AN INTERNATIONAL JOURNAL OF OBSTETRICS AND GYNAECOLOGY				128	6			1047	1055				10.1111/1471-0528.16574					NOV 2020		Article	MAY 2021	2021	Objective To compare the safety and efficacy of 10% sinecatechins (Veregen (R)) ointment against placebo in the treatment of usual type vulvar intraepithelial neoplasia (uVIN).Design A Phase II double-blind randomised control trial.Setting A tertiary gynaecological oncology referral centre.Population All women diagnosed with primary and recurrent uVIN.Methods Eligible patients were randomised 1:1…									3
J	Chung, J. P. W.; Law, T. S. M.; Chung, C. H. S.; Mak, J. S. M.; Sahota, D. S.; Li, T. C.				Chung, Jacqueline/U-5538-2019	Chung, Jacqueline/0000-0002-9742-578X; Mak, Sze Man Jennifer/0000-0002-9407-6078; Li, Tin Chiu/0000-0002-0554-2031; Sahota, Daljit/0000-0002-3755-2701			Impact of haemostatic sealant versus electrocoagulation on ovarian reserve after laparoscopic ovarian cystectomy of ovarian endometriomas: a randomised controlled trial								BJOG-AN INTERNATIONAL JOURNAL OF OBSTETRICS AND GYNAECOLOGY				126	10			1267	1275				10.1111/1471-0528.15807							Article	SEP 2019	2019	Objective To evaluate the effect of haemostatic sealant compared with bipolar coagulation on ovarian reserve after laparoscopic cystectomy for ovarian endometriomas. Design Patient-blinded, randomised controlled trial. Setting University-affiliated tertiary hospital. Population Women aged 18-40 years with 3-8 cm unilateral or bilateral endometriomas. Methods Ninety-four patients were randomised t…									13
J	Ogwulu, C. B. Okeke; Goranitis, I; Devall, A. J.; Cheed, V; Gallos, I. D.; Middleton, L. J.; Harb, H. M.; Williams, H. M.; Eapen, A.; Daniels, J. P.; Ahmed, A.; Bender-Atik, R.; Bhatia, K.; Bottomley, C.; Brewin, J.; Choudhary, M.; Deb, S.; Duncan, W. C.; Ewer, A. K.; Hinshaw, K.; Holland, T.; Izzat, F.; Johns, J.; Lumsden, M.; Manda, P.; Norman, J. E.; Nunes, N.; Overton, C. E.; Kriedt, K.; Quen…				Ewer, Andrew K/B-1050-2013; Roberts, Tracy/AAO-4610-2021; Devall, Adam/AAC-9646-2022; Ross, Jackie/H-2113-2013	Roberts, Tracy/0000-0002-0624-0537; Hinshaw, Kim/0000-0003-0468-4326; Quenby, Siobhan/0000-0003-3221-5471; Choudhary, Meenakshi/0000-0003-0483-3627; Gallos, Ioannis/0000-0002-2766-358X; Ewer, Andrew/0000-0002-3825-4781; Ross, Jackie/0000-0003-4168-6910; Cheed, Versha/0000-0002-6713-0913; Norman, Jane/0000-0001-6031-6953			The cost-effectiveness of progesterone in preventing miscarriages in women with early pregnancy bleeding: an economic evaluation based on the PRISM Trial								BJOG-AN INTERNATIONAL JOURNAL OF OBSTETRICS AND GYNAECOLOGY				127	6			757	767				10.1111/1471-0528.16068					JAN 2020		Article	MAY 2020	2020	Objectives To assess the cost-effectiveness of progesterone compared with placebo in preventing pregnancy loss in women with early pregnancy vaginal bleeding. Design Economic evaluation alongside a large multi-centre randomised placebo-controlled trial. Setting Forty-eight UK NHS early pregnancy units. Population Four thousand one hundred and fifty-three women aged 16-39 years with bleeding in ea…									5
J	Wang, Ze; Yang, Aijun; Bao, Hongchu; Wang, Ancong; Deng, Xiaohui; Xue, Dena; Tan, Huifang; Zhou, Yi; Wu, Chuanye; Chen, Zi-Jiang; Shi, Yuhua				Chen, Zi-Jiang/GOE-6119-2022				Effect of dehydroepiandrosterone administration before in vitro fertilization on the live birth rate in poor ovarian responders according to the Bologna criteria: A randomised controlled trial								BJOG-AN INTERNATIONAL JOURNAL OF OBSTETRICS AND GYNAECOLOGY				129	7			1030	1038				10.1111/1471-0528.17045					DEC 2021		Article	JUN 2022	2022	Objective To evaluate the effect of dehydroepiandrosterone (DHEA) pre-treatment before in vitro fertilization and embryo transfer (IVF-ET) on the live birth rate in infertile women with poor ovarian response (POR) defined according to the Bologna criteria. Design A randomized, double-blind, placebo-controlled trial. Setting Nine reproductive medical centers in China. Population A total of 821 par…									2
J	Yang, B-Y; Gulinazi, Y.; Du, Y.; Ning, C-C; Cheng, Y-L; Shan, W-W; Luo, X-Z; Zhang, H-W; Zhu, Q.; Ma, F-H; Liu, J.; Sun, L.; Yu, M.; Guan, J.; Chen, X-J				Du, Yan/AAD-5510-2020	Du, Yan/0000-0001-5413-7836			Metformin plus megestrol acetate compared with MA alone as fertility-sparing treatment in patients with atypical endometrial hyperplasia and well-differentiated endometrial cancer: a randomised controlled trial								BJOG-AN INTERNATIONAL JOURNAL OF OBSTETRICS AND GYNAECOLOGY				127	7			848	857				10.1111/1471-0528.16108					FEB 2020		Article	JUN 2020	2020	Objective To assess the efficacy of metformin in megestrol acetate (MA)-based fertility-sparing treatment for patients with atypical endometrial hyperplasia (AEH) and endometrioid endometrial cancer (EEC).Design A randomised, single-centre, open-label, controlled trial conducted between October 2013 and December 2017.Setting Shanghai OBGYN Hospital of Fudan University, China.Population A total of…									49
J	De Silva, P. M.; Wilson, L.; Carnegy, A.; Smith, P. P.; Clark, T. J.					Clark, Justin/0000-0002-5943-1062; De Silva, Prathiba/0000-0002-3234-1155			Cervical dilatation and preparation prior to outpatient hysteroscopy: a systematic review and meta-analysis								BJOG-AN INTERNATIONAL JOURNAL OF OBSTETRICS AND GYNAECOLOGY				128	7			1112	1123				10.1111/1471-0528.16604					DEC 2020		Review	JUN 2021	2021	Background There are uncertainties about the benefit of routine cervical preparation and/or cervical dilatation before outpatient hysteroscopy.Objective To determine if cervical preparation and/or routine mechanical dilatation reduces pain during outpatient hysteroscopy.Search strategy MEDLINE, EMBASE, CINAHL and CENTRAL were searched on 19 October 2020, using keywords 'hysteroscopy', 'cervical p…									4
J	Ngai, F. W.; Wong, PW-C; Chung, K-F; Chau, P-H; Hui, P-W					Ngai, Fei Wan/0000-0003-1760-5105; Hui, Pui Wah/0000-0001-7376-7307; Chung, Ka-Fai/0000-0002-2045-9260			Effect of couple-based cognitive behavioural intervention on prevention of postnatal depression: multisite randomised controlled trial								BJOG-AN INTERNATIONAL JOURNAL OF OBSTETRICS AND GYNAECOLOGY				127	4			500	507				10.1111/1471-0528.15862					JUL 2019		Article	MAR 2020	2020	Objective To compare a couple-based cognitive behavioural intervention (CBI) for postnatal depression with CBI delivered to women alone and control (standard perinatal care). Design Multisite randomised controlled trial. Setting Antenatal clinics at three regional public hospitals in Hong Kong. Sample 388 low-risk childbearing couples. Methods Childbearing couples were randomly allocated to coupl…									6
J	Duffy, J. M. N.; Hirsch, M.; Vercoe, M.; Abbott, J.; Barker, C.; Collura, B.; Drake, R.; Evers, J. L. H.; Hickey, M.; Horne, A. W.; Hull, M. L.; Kolekar, S.; Lensen, S.; Johnson, N. P.; Mahajan, V; Mol, B. W.; Otter, A-S; Puscasiu, L.; Rodriguez, M. B.; Rombauts, L.; Vail, A.; Wang, R.; Farquhar, C. M.		Endo Outcomes Int Collaboration Ha		Ceccaroni, Marcello/AAN-8395-2021; Hull, Louise/AAU-8217-2021; Duffy, James M N/N-7580-2013	Ceccaroni, Marcello/0000-0002-6797-4876; Hull, Louise/0000-0003-1813-3971; Mol, Ben Willem/0000-0001-8337-550X; Rombauts, Luk/0000-0003-2656-2792; Wang, Rui/0000-0002-6622-8134; Duffy, James M N/0000-0001-6127-9859; Vail, Andy/0000-0001-8274-2726			A core outcome set for future endometriosis research: an international consensus development study								BJOG-AN INTERNATIONAL JOURNAL OF OBSTETRICS AND GYNAECOLOGY				127	8			967	974				10.1111/1471-0528.16157					MAR 2020		Article	JUL 2020	2020	Objective To develop a core outcome set for endometriosis.Design Consensus development study.Setting International.Population One hundred and sixteen healthcare professionals, 31 researchers, and 206 patient representatives.Methods Modified Delphi method and modified nominal group technique.Results The final core outcome set includes three core outcomes for trials evaluating potential treatments …									42
J	Akselsson, A.; Lindgren, H.; Georgsson, S.; Pettersson, K.; Steineck, G.; Skokic, V; Radestad, I				Akselsson, Anna/ABB-3273-2020	Akselsson, Anna/0000-0003-0830-217X; Steineck, Gunnar/0000-0002-0787-3969; Lindgren, Helena/0000-0002-4875-1407			Mindfetalness to increase women's awareness of fetal movements and pregnancy outcomes: a cluster-randomised controlled trial including 39 865 women								BJOG-AN INTERNATIONAL JOURNAL OF OBSTETRICS AND GYNAECOLOGY				127	7			829	837				10.1111/1471-0528.16104					FEB 2020		Article	JUN 2020	2020	Objective To examine whether a method for raising women's awareness of fetal movements, Mindfetalness, can affect pregnancy outcomes.Design Cluster-randomised controlled trial.Setting Sixty-seven maternity clinics in Stockholm, Sweden.Population Women with singleton pregnancy with birth from 32 weeks' gestation.Methods Women registered at a clinic randomised to Mindfetalness were assigned to rece…									13
J	Bartal, Michal Fishel; Premkumar, Ashish; Rice, Madeline Murguia; Reddy, Uma M.; Tita, Alan T. N.; Silver, Robert M.; El-Sayed, Yasser Y.; Wapner, Ronald J.; Rouse, Dwight J.; Saade, George R.; Thorp, John M.; Costantine, Maged M.; Chien, Edward K.; Casey, Brian M.; Srinivas, Sindhu K.; Swamy, Geeta K.; Simhan, Hyagriv N.		Eunice Kennedy Shriver Natl Inst C		Fishel Bartal, Michal/AAE-1548-2022; bartal, michal/AFQ-7262-2022	Fishel Bartal, Michal/0000-0003-4715-566X; bartal, michal/0000-0003-4715-566X; Chien, Edward/0000-0003-3268-0111			Hypertension in pregnancy and adverse outcomes among low-risk nulliparous women expectantly managed at or after 39 weeks: a secondary analysis of a randomised controlled trial								BJOG-AN INTERNATIONAL JOURNAL OF OBSTETRICS AND GYNAECOLOGY				129	8			1396	1403				10.1111/1471-0528.17059					JAN 2022		Article	JUL 2022	2022	Objective To evaluate whether hypertensive disorders of pregnancy (HDP) among low-risk nulliparous women expectantly managed at or after 39 weeks of gestation are associated with adverse outcomes. Design Secondary analysis of a randomised trial. Setting Multicentre, USA. Population Individuals in the expectantly managed group who delivered on or after 39 weeks. Methods Multivariable analysis to e…									1
J	Loohuis, Anne M. M.; Van der Worp, Henk; Wessels, Nienke J.; Dekker, Janny H.; Slieker-Ten Hove, Marijke C. Ph; Berger, Marjolein Y.; Vermeulen, Karin M.; Blanker, Marco H.				; Blanker, Marco/B-4453-2012	Dekker, Janny/0000-0001-5005-9324; Blanker, Marco/0000-0002-1086-8730			One year effectiveness of an app-based treatment for urinary incontinence in comparison to care as usual in Dutch general practice: A pragmatic randomised controlled trial over 12 months								BJOG-AN INTERNATIONAL JOURNAL OF OBSTETRICS AND GYNAECOLOGY				129	9			1474	1480				10.1111/1471-0528.16875					MAY 2022		Article	AUG 2022	2022	Objective To assess the long-term effectiveness of app-based treatment for female stress, urgency or mixed urinary incontinence (UI) compared with care-as-usual in primary care. Design A pragmatic, randomised controlled, superiority trial. Setting Primary care in the Netherlands from 2015 to 2018, follow up at 12 months. Population Women with two or more UI episodes per week and access to mobile …									3
J	Magee, L. A.; Singer, J.; Lee, T.; Rey, E.; Asztalos, E.; Hutton, E.; Helewa, M.; Logan, A. G.; Ganzevoort, W.; Welch, R.; Thornton, J. G.; Woo Kinshella, M. L.; Green, M.; Tsigas, E.; von Dadelszen, P.		CHIPS Study Grp		Kinshella, Mai-Lei Woo/AAA-8117-2022; Logan, Alexander G/E-4626-2013	Kinshella, Mai-Lei Woo/0000-0001-5846-3014; von Dadelszen, Peter/0000-0003-4136-3070; Ganzevoort, Wessel/0000-0002-7243-2115; Asztalos, Elizabeth/0000-0002-9468-2860; Magee, Laura/0000-0002-1355-610X			The impact of pre-eclampsia definitions on the identification of adverse outcome risk in hypertensive pregnancy - analyses from the CHIPS trial (Control of Hypertension in Pregnancy Study)								BJOG-AN INTERNATIONAL JOURNAL OF OBSTETRICS AND GYNAECOLOGY				128	8			1373	1382				10.1111/1471-0528.16602					FEB 2021		Article	JUL 2021	2021	Objective To examine the association between pre-eclampsia definition and pregnancy outcome.Design Secondary analysis of Control of Hypertension in Pregnancy Study (CHIPS) trial data.Setting International multicentre randomised controlled trial (RCT).Population In all, 987 women with non-severe non-proteinuric pregnancy hypertension.Methods We evaluated the association between pre-eclampsia defin…									4
J	Misra, G.; Sim, J.; El-Gizawy, Z.; Watts, K.; Jerreat, S.; Coia, T.; Ritchie, J.; O'Brien, S.					Sim, Julius/0000-0002-1816-1676			Laparoscopic ablation or excision with helium thermal coagulator versus electrodiathermy for the treatment of mild-to-moderate endometriosis: randomised controlled trial								BJOG-AN INTERNATIONAL JOURNAL OF OBSTETRICS AND GYNAECOLOGY				127	12			1528	1535				10.1111/1471-0528.16279					MAY 2020		Article	NOV 2020	2020	Objective To compare electrodiathermy with helium thermal coagulation in laparoscopic treatment of mild-to-moderate endometriosis.Design Parallel-group randomised controlled trial.Setting A UK endometriosis centre.Population Non-pregnant women aged 16-50 years with a clinical diagnosis of mild-to-moderate endometriosis.Methods If mild or moderate endometriosis was confirmed at laparoscopy, women …									6
J	Jarde, A.; Lutsiv, O.; Beyene, J.; McDonald, S. D.				Jarde, Alexander/V-5189-2019	Jarde, Alexander/0000-0002-2951-9741			Vaginal progesterone, oral progesterone, 17-OHPC, cerclage, and pessary for preventing preterm birth in at-risk singleton pregnancies: an updated systematic review and network meta-analysis								BJOG-AN INTERNATIONAL JOURNAL OF OBSTETRICS AND GYNAECOLOGY				126	5			556	567				10.1111/1471-0528.15566							Review	APR 2019	2019	Background Recent progesterone trials call for an update of previous syntheses of interventions to prevent preterm birth. Objectives To compare the relative effects of different types and routes of administration of progesterone, cerclage, and pessary at preventing preterm birth in at-risk women overall and in specific populations. Search strategy We searched Medline, EMBASE, CINAHL, Cochrane CEN…									63
J	Luo, L.; Chen, M.; Wen, Y.; Zhang, L.; Zhou, C.; Wang, Q.								Pregnancy outcome and cost-effectiveness comparisons of artificial cycle-prepared frozen embryo transfer with or without GnRH agonist pretreatment for polycystic ovary syndrome: a randomised controlled trial								BJOG-AN INTERNATIONAL JOURNAL OF OBSTETRICS AND GYNAECOLOGY				128	4			667	674				10.1111/1471-0528.16461					SEP 2020		Article	MAR 2021	2021	Objective To compare the live birth rate and cost effectiveness of artificial cycle-prepared frozen embryo transfer (AC-FET) with or without GnRH agonist (GnRH-a) pretreatment for women with polycystic ovary syndrome (PCOS). Design Open-label, randomised, controlled trial. Setting Reproductive centre of a university-affiliated hospital. Sample A total of 343 women with PCOS, aged 24-40 years, sch…									7
J	Flenady, V; Gardener, G.; Ellwood, D.; Coory, M.; Weller, M.; Warrilow, K. A.; Middleton, P. F.; Wojcieszek, A. M.; Groom, K. M.; Boyle, F. M.; East, C.; Lawford, H. L. S.; Callander, E.; Said, J. M.; Walker, S. P.; Mahomed, K.; Andrews, C.; Gordon, A.; Norman, J. E.; Crowther, C.				Lawrence, Annemarie/I-4180-2013; Andrews, Christine/J-4891-2015; Ellwood, David Alan/GNW-4485-2022	Lawrence, Annemarie/0000-0002-8736-4741; Andrews, Christine/0000-0003-4513-1349; Ellwood, David Alan/0000-0003-4512-6443; Boyle, Frances/0000-0003-1665-2137			My Baby's Movements: a stepped-wedge cluster-randomised controlled trial of a fetal movement awareness intervention to reduce stillbirths								BJOG-AN INTERNATIONAL JOURNAL OF OBSTETRICS AND GYNAECOLOGY				129	1			29	41				10.1111/1471-0528.16944					OCT 2021		Article	JAN 2022	2022	Objective The My Baby's Movements (MBM) trial aimed to evaluate the impact on stillbirth rates of a multifaceted awareness package (the MBM intervention). Design Stepped-wedge cluster-randomised controlled trial. Setting Twenty-seven maternity hospitals in Australia and New Zealand. Population Women with a singleton pregnancy without major fetal anomaly at >= 28 weeks of gestation from August 201…									2
J	Rana, D.; Wu, O.; Cheed, V; Middleton, L. J.; Moss, J.; Lumsden, M-A; McKinnon, W.; Daniels, J.; Sirkeci, F.; Manyonda, I; Belli, A-M; McPherson, K.		FEMME Trial Collaborative Grp		moss, jon george/GWN-0387-2022	Rana, Dikshyanta/0000-0001-9133-3094; Cheed, Versha/0000-0002-6713-0913; Daniels, Jane/0000-0003-3324-6771			Uterine artery embolisation or myomectomy for women with uterine fibroids wishing to avoid hysterectomy: a cost-utility analysis of the FEMME trial								BJOG-AN INTERNATIONAL JOURNAL OF OBSTETRICS AND GYNAECOLOGY				128	11			1793	1802				10.1111/1471-0528.16781					JUL 2021		Article	OCT 2021	2021	Objectives To assess the cost-effectiveness of uterine artery embolisation (UAE) and myomectomy for women with symptomatic uterine fibroids wishing to avoid hysterectomy. Design Economic evaluation alongside the FEMME randomised controlled trial. Setting 29 UK hospitals. Population Premenopausal women who had symptomatic uterine fibroids amenable to UAE or myomectomy wishing to avoid hysterectomy…									3
J	Kelly, S.; Redmond, P.; King, S.; Oliver-Williams, C.; Lame, G.; Liberati, E.; Kuhn, I; Winter, C.; Draycott, T.; Dixon-Woods, M.; Burt, J.				Lamé, Guillaume/AAH-7426-2021; redmond, patrick/M-5419-2016; liberati, elisa giulia/I-8815-2014	Lamé, Guillaume/0000-0001-9514-1890; Draycott, Timothy/0000-0002-1825-4864; redmond, patrick/0000-0002-3929-2018; Oliver-Williams, Clare/0000-0002-3573-2426; Kelly, Sarah/0000-0002-1114-2456; liberati, elisa giulia/0000-0003-4981-1210; King, Sarah/0000-0002-0637-7672; Dixon-Woods, Mary/0000-0002-5915-0041			Training in the use of intrapartum electronic fetal monitoring with cardiotocography: systematic review and meta-analysis								BJOG-AN INTERNATIONAL JOURNAL OF OBSTETRICS AND GYNAECOLOGY				128	9			1408	1419				10.1111/1471-0528.16619					JAN 2021		Review	AUG 2021	2021	Background Sub-optimal classification, interpretation and response to intrapartum electronic fetal monitoring using cardiotocography are known problems. Training is often recommended as a solution, but there is lack of clarity about the effects of training and which type of training works best.Objectives Systematic review of the effects of training healthcare professionals in intrapartum cardioto…									6
J	Bartels, Helena C.; Kennelly, Maria A.; Killeen, Sarah Louise; Lindsay, Karen L.; Crowley, Rachel K.; McAuliffe, Fionnuala M.					Crowley, Rachel/0000-0003-1472-4117; Bartels, Helena Charlotte/0000-0002-6470-9364; mcauliffe, fionnuala/0000-0002-3477-6494			An mHealth-Supported antenatal lifestyle intervention may be associated with improved maternal sleep in pregnancy: Secondary analysis from the PEARS trial								BJOG-AN INTERNATIONAL JOURNAL OF OBSTETRICS AND GYNAECOLOGY				129	13			2195	2202				10.1111/1471-0528.17267					AUG 2022		Article	DEC 2022	2022	Objective To investigate the effect of an antenatal diet and exercise intervention during pregnancy on sleep duration. As a secondary objective, associations between sleep duration and gestational weight gain (GWG), maternal metabolic parameters and pregnancy outcomes were assessed. Design Secondary analysis. Setting Large tertiary Maternity Hospital in Dublin, Ireland. Population 326 women with …									0
J	Loohuis, Anne M. M.; Van Der Worp, Henk; Wessels, Nienke J.; Dekker, Janny H.; Slieker-Ten Hove, Marijke C. Ph; Berger, Marjolein Y.; Vermeulen, Karin M.; Blanker, Marco H.				; Blanker, Marco/B-4453-2012	Dekker, Janny/0000-0001-5005-9324; Vermeulen, Karin/0000-0001-9257-2791; Blanker, Marco/0000-0002-1086-8730			Cost-effectiveness of an app-based treatment for urinary incontinence in comparison with care-as-usual in Dutch general practice: a pragmatic randomised controlled trial over 12 months								BJOG-AN INTERNATIONAL JOURNAL OF OBSTETRICS AND GYNAECOLOGY				129	9			1538	1545				10.1111/1471-0528.17191					MAY 2022		Article	AUG 2022	2022	Objective To assess the cost-effectiveness of app-based treatment for female stress, urgency or mixed urinary incontinence (UI) compared with care-as-usual in Dutch primary care. Design A pragmatic, randomised controlled, superiority trial. Setting Primary care in the Netherlands from 2015 to 2018, follow-up at 12 months. Population Women with >= 2 UI-episodes per week, access to mobile apps, wan…									0
J	Radosa, J. C.; Radosa, M. P.; Schweitzer, P. A.; Radosa, C. G.; Stotz, L.; Hamza, A.; Takacs, Z.; Lepper, P. M.; Wagenpfeil, S.; Linxweiler, M.; Morinello, E.; Solomayer, E-F				Radosa, Julia/AAH-8266-2019; Linxweiler, Maximilian/AAE-6942-2020; Hamza, Amr/AAM-2842-2021; Radosa, Marc P/M-8334-2016; Radosa, Christoph/AFT-9924-2022	Hamza, Amr/0000-0003-3630-0593; Radosa, Christoph/0000-0002-1127-4408; Takacs, Ferenc Zoltan/0000-0002-8832-5808			Impact of different intraoperative CO2 pressure levels (8 and 15 mmHg) during laparoscopic hysterectomy performed due to benign uterine pathologies on postoperative pain and arterial pCO(2): a prospective randomised controlled clinical trial								BJOG-AN INTERNATIONAL JOURNAL OF OBSTETRICS AND GYNAECOLOGY				126	10			1276	1285				10.1111/1471-0528.15826							Article	SEP 2019	2019	Objective To compare the effects of two different intraoperative CO2 pressures (8 and 15 mmHg) during laparoscopic hysterectomy for benign uterine pathologies in terms of postoperative abdominal and shoulder pain, laparoscopy-mediated vegetative alterations, pain medication requirement, arterial CO2 pressure (pCO(2)), surgical parameters, and safety. Design Prospective randomised controlled study…									14
J	Slade, E.; Daly, C.; Mavranezouli, I.; Dias, S.; Kearney, R.; Hasler, E.; Carter, P.; Mahoney, C.; Macbeth, F.; Nunes, V. Delgado				MAVRANEZOULI, IFIGENEIA/C-2430-2008; Dias, Sofia/F-1922-2010	MAVRANEZOULI, IFIGENEIA/0000-0001-9095-3566; Dias, Sofia/0000-0002-2172-0221; Carter, Patrice/0000-0003-3445-6754; mahoney, charlotte/0000-0003-2449-6138; Kearney, Rohna/0000-0002-1489-4397; Slade, Eric/0000-0002-4732-0162; Ward, Karen/0000-0002-8626-4810			Primary surgical management of anterior pelvic organ prolapse: a systematic review, network meta-analysis and cost-effectiveness analysis								BJOG-AN INTERNATIONAL JOURNAL OF OBSTETRICS AND GYNAECOLOGY				127	1			18	26				10.1111/1471-0528.15959					OCT 2019		Review	JAN 2020	2020	Background Anterior compartment prolapse is the most common pelvic organ prolapse (POP) with a range of surgical treatment options available. Objectives To compare the clinical effectiveness and cost-effectiveness of surgical treatments for the repair of anterior POP. Methods We conducted a systematic review of randomised controlled trials comparing surgical treatments for women with POP. Network…									3
J	Tan, P. C.; Abdussyukur, S. A.; Lim, B. K.; Win, S. T.; Omar, S. Z.				Tan, Peng Chiong/AAM-8408-2021	Tan, Peng Chiong/0000-0001-8713-6581			Twelve-hour fasting compared with expedited oral intake in the initial inpatient management of hyperemesis gravidarum: a randomised trial								BJOG-AN INTERNATIONAL JOURNAL OF OBSTETRICS AND GYNAECOLOGY				127	11			1430	1437				10.1111/1471-0528.16290					MAY 2020		Article	OCT 2020	2020	Objective To evaluate fasting for 12 hours compared with expedited oral feeding in hospitalised women with hyperemesis gravidarum (HG).Design Randomised trial.Setting University Hospital, Malaysia: April 2016-April 2017.Population One hundred and sixty women hospitalised for HG.Method Women were randomised upon admission to fasting for 12 hours or expedited oral feeding. Standard HG care was inst…									3
J	Drukker, L.; Bradburn, E.; Rodriguez, G. B.; Roberts, N. W.; Impey, L.; Papageorghiou, A. T.				Drukker, Lior/AAO-2536-2020; Drukker, Lior/AAA-6690-2022; Roberts, Nia Wyn/F-9842-2010	Drukker, Lior/0000-0002-5588-1410; Roberts, Nia Wyn/0000-0002-1142-6440; Papageorghiou, Aris T./0000-0001-8143-2232; Rodriguez, Gabriel/0000-0002-2703-8629			How often do we identify fetal abnormalities during routine third-trimester ultrasound? A systematic review and meta-analysis								BJOG-AN INTERNATIONAL JOURNAL OF OBSTETRICS AND GYNAECOLOGY				128	2			259	269				10.1111/1471-0528.16468					SEP 2020		Review	JAN 2021	2021	Background Routine third-trimester ultrasound is frequently offered to pregnant women to identify fetuses with abnormal growth. Infrequently, a congenital anomaly is incidentally detected. Objective To establish the prevalence and type of fetal anomalies detected during routine third-trimester scans using a systematic review and meta-analysis. Search strategy Electronic databases (MEDLINE, Embase…									10
J	Smith, P. P.; Kolhe, S.; O'Connor, S.; Clark, T. J.								Vaginoscopy Against Standard Treatment: a randomised controlled trial								BJOG-AN INTERNATIONAL JOURNAL OF OBSTETRICS AND GYNAECOLOGY				126	7			891	899				10.1111/1471-0528.15665							Article	JUN 2019	2019	Objective To evaluate whether vaginoscopy or standard hysteroscopy was more successful in the outpatient setting. Design Randomised controlled multicentre trial. Setting Outpatient hysteroscopy clinics at two UK hospitals. Population 1597 women aged 16 or older undergoing an outpatient hysteroscopy. Methods Women were allocated to vaginoscopy or standard hysteroscopy using third party randomisati…									22
J	Ahmed, A.; Williams, D. J.; Cheed, V.; Middleton, L. J.; Ahmad, S.; Wang, K.; Vince, A. T.; Hewett, P.; Spencer, K.; Khan, K. S.; Daniels, J. P.; Barber, Katherine; Kilby, Mark; Knox, Ellen; Sellman, Tara; Trinham, Paula; Tuffnell, Derek; Jones, Vicky; Syson, Jennifer; Shah, Neil; Deeks, Laurie; Carter, Wendy; Dorman, Ed; Thomas, Susannah; Harrington, Deborah; Higgins, Nicola; Wilmott-Powell, Mir…		StAmP trial Collaborative Grp		Vitek, Libor/A-2645-2008; Khan, Khalid S/AAT-8824-2020; Ahmed, Asif/ABE-9544-2020; FRCPI, Mark D Kilby MB BS DSc MD FRCOG/AAW-9704-2020; Williams, David/AFW-0581-2022; Ahmad, Shakil/A-9421-2008; Chappell, Lucy/U-4778-2018	Vitek, Libor/0000-0002-5318-0151; Khan, Khalid S/0000-0001-5084-7312; Ahmed, Asif/0000-0002-8755-8546; FRCPI, Mark D Kilby MB BS DSc MD FRCOG/0000-0001-9987-4223; Williams, David/0000-0002-8186-9124; Ahmad, Shakil/0000-0002-9294-0475; Bricker, Leanne/0000-0001-7713-2771; Shennan, Andrew/0000-0001-5273-3132; Peacock, Janet/0000-0002-0310-2518; Cheed, Versha/0000-0002-6713-0913; Daley, Rebecca/0000…			Pravastatin for early-onset pre-eclampsia: a randomised, blinded, placebo-controlled trial								BJOG-AN INTERNATIONAL JOURNAL OF OBSTETRICS AND GYNAECOLOGY				127	4			478	488				10.1111/1471-0528.16013					DEC 2019		Article	MAR 2020	2020	Objective Women with pre-eclampsia have elevated circulating levels of soluble fms-like tyrosine kinase-1 (sFlt-1). Statins can reduce sFlt-1 from cultured cells and improve pregnancy outcome in animals with a pre-eclampsia-like syndrome. We investigated the effect of pravastatin on plasma sFlt-1 levels during pre-eclampsia. Design Blinded (clinician and participant), proof of principle, placebo-…									49
J	Molin, Johanna; Vanky, Eszter; Lovvik, Tone S.; Dehlin, Eva; Bixo, Marie					Bixo, Marie/0000-0002-4988-1967; Molin, Johanna/0000-0001-6868-4750			Gestational weight gain, appetite regulating hormones, and metformin treatment in polycystic ovary syndrome: A longitudinal, placebo-controlled study								BJOG-AN INTERNATIONAL JOURNAL OF OBSTETRICS AND GYNAECOLOGY				129	7			1112	1121				10.1111/1471-0528.17042					DEC 2021		Article	JUN 2022	2022	Objective To explore mechanisms that modulate gestational weight gain (GWG) in women with polycystic ovary syndrome (PCOS) and healthy controls. Design Sub-sample of randomised controlled trials (PCOS) combined with a prospective cohort (controls). Setting Eleven Norwegian, Swedish, and Icelandic hospitals. Population Pregnant women with PCOS treated with metformin (PCOS-M, n = 36) or placebo (PC…									1
J	Gurney, L.; Al Wattar, B. H.; Sher, A.; Echevarria, C.; Simpson, H.				Gurney, Leo/AAA-8226-2022; Wattar, Bassel H. Al/I-6518-2019	Gurney, Leo/0000-0001-9262-781X; Wattar, Bassel H. Al/0000-0001-8287-9271; Echevarria, Carlos/0000-0001-6916-8862			Comparison of perinatal outcomes for all modes of second stage delivery in obstetric theatres: a retrospective observational study								BJOG-AN INTERNATIONAL JOURNAL OF OBSTETRICS AND GYNAECOLOGY				128	7			1248	1255				10.1111/1471-0528.16589					NOV 2020		Article	JUN 2021	2021	Objective To compare rates of vaginal delivery and adverse outcomes of instrumental delivery trials in obstetric theatre compared to primary emergency full dilation caesarean section.Design Retrospective cohort study.Setting University teaching hospital.Population Women with singleton, non-anomalous, pregnancy undergoing instrumental delivery trial in obstetric theatre.Methods Data were collected…									3
J	van IJsselmuiden, M. N.; van Oudheusden, A. M. J.; Veen, J.; van de Pol, G.; Vollebregt, A.; Radder, C. M.; Housmans, S.; van Kuijk, S. M. J.; Deprest, J.; Bongers, M. Y.; van Eijndhoven, H. W. F.				van Kuijk, Sander/AAH-3239-2021	van Kuijk, Sander/0000-0003-2796-729X; van Oudheusden, Anique/0000-0001-7984-9223; Deprest, Jan/0000-0002-4920-945X			Hysteropexy in the treatment of uterine prolapse stage 2 or higher: laparoscopic sacrohysteropexy versus sacrospinous hysteropexy-a multicentre randomised controlled trial (LAVA trial)								BJOG-AN INTERNATIONAL JOURNAL OF OBSTETRICS AND GYNAECOLOGY				127	10			1284	1293				10.1111/1471-0528.16242					MAY 2020		Article	SEP 2020	2020	Objective To investigate whether laparoscopic sacrohysteropexy (LSH) is non-inferior to vaginal sacrospinous hysteropexy (SSHP) in the surgical treatment of uterine prolapse.Design Multicentre randomised controlled, non-blinded non-inferiority trial.Setting Five non-university teaching hospitals in the Netherlands, one university hospital in Belgium.Population 126 women with uterine prolapse stag…									11
J	de Wolff, Mie Gaarskjaer; Ladekarl, Monica; Sparholt, Laura; Lykke, Jacob Alexander					Ladekarl, Monica/0000-0003-0576-175X; Lykke, Jacob Alexander/0000-0002-3698-9792; de Wolff, Mie Gaarskjaer/0000-0002-9483-6559			Rebozo and External Cephalic Version in breech presentation (RECEIVE): A randomised controlled study								BJOG-AN INTERNATIONAL JOURNAL OF OBSTETRICS AND GYNAECOLOGY													10.1111/1471-0528.17111					MAR 2022		Article; Early Access		2022	Objective To investigate if a hospital-initiated home-based rebozo intervention performed by the pregnant woman and her partner before external cephalic version (ECV) would increase the rate of cephalic presentations at birth. Design A multicentre randomised controlled trial. Setting Three university hospitals in Copenhagen, Denmark. Population Pregnant women with a breech or transverse presentat…									0
J	van Driel, C. M. G.; de Bock, G. H.; Schroevers, M. J.; Mourits, M. J.				; de Bock, Geertruida H./F-6529-2014	van Driel, Catheleine/0000-0001-7741-244X; de Bock, Geertruida H./0000-0003-3104-4471			Mindfulness-based stress reduction for menopausal symptoms after risk-reducing salpingo-oophorectomy (PURSUE study): a randomised controlled trial								BJOG-AN INTERNATIONAL JOURNAL OF OBSTETRICS AND GYNAECOLOGY				126	3			402	411				10.1111/1471-0528.15471							Article	FEB 2019	2019	Objective To assess the short- and long-term effects of mindfulness-based stress reduction (MBSR) on the resulting quality of life, sexual functioning, and sexual distress after risk-reducing salpingo-oophorectomy (RRSO). Design Randomised controlled trial. Setting A specialised family cancer clinic of the university medical center Groningen. Population Sixty-six women carriers of the BRCA1/2 mut…									12
J	Qin, X.; Coyle, M. E.; Yang, L.; Liang, J.; Wang, K.; Guo, X.; Zhang, A. L.; Mao, W.; Lu, C.; Xue, C. C.; Liu, X.				Coyle, Meaghan/AEB-3863-2022; Xue, Charlie C/F-1244-2014; Zhang, Anthony Lin/AAR-6673-2021	Coyle, Meaghan/0000-0001-9640-6854; Zhang, Anthony Lin/0000-0002-0968-9380; Qin, Xindong/0000-0002-9445-5326; Xue, Charlie/0000-0001-6937-9088; Wang, Kaiyi/0000-0002-6227-0853			Acupuncture for recurrent urinary tract infection in women: a systematic review and meta-analysis								BJOG-AN INTERNATIONAL JOURNAL OF OBSTETRICS AND GYNAECOLOGY				127	12			1459	1468				10.1111/1471-0528.16315					JUN 2020		Review	NOV 2020	2020	Background Increasing antibiotic resistance has motivated interest in non-antibiotic prophylaxis of recurrent urinary tract infections (rUTI).Objectives To conduct a systematic review of the current state of evidence of acupuncture for uncomplicated rUTI in women.Search strategy Nine databases (PubMed, Embase, CENTRAL, CINAHL, AMED, CBM, CNKI, CQVIP, Wanfang) were searched from inception to Febru…									9
J	Cardaillac, Claire; Planche, Lucie; Dorion, Agnes; Ploteau, Stephane; Thubert, Thibault; Lefizelier, Emelyne; Winer, Norbert; Ducarme, Guillaume								Ropivacaine perineal infiltration for postpartum pain management in episiotomy repair: a double-blind, randomised, placebo-controlled trial								BJOG-AN INTERNATIONAL JOURNAL OF OBSTETRICS AND GYNAECOLOGY													10.1111/1471-0528.17266					AUG 2022		Article; Early Access		2022	Objective To investigate whether perineal infiltration of ropivacaine after episiotomy would decrease the incidence of postpartum pain compared with placebo. Design Two-centre, double-blind, randomised, controlled trial. Setting Two French maternity units, October 2017 to April 2020. Population 272 women undergoing epidural analgesia with vaginal singleton delivery and mediolateral episiotomy at …									0
J	Vousden, N.; Holmes, E.; Seed, P. T.; Gidiri, M. F.; Goudar, S.; Sandall, J.; Chinkoyo, S.; Kumsa, L. Y.; Brown, A.; Charantimath, U.; Bellad, M.; Nakimuli, A.; Vwalika, B.; Chappell, L. C.; Shennan, A. H.		CRADLE Trial Collaborative Grp		GOUDAR, SHIVAPRASAD S/S-1217-2019; Sandall, Jane/D-4146-2009; Chappell, Lucy/U-4778-2018; Seed, Paul T/C-4435-2008	GOUDAR, SHIVAPRASAD S/0000-0002-8680-7053; Sandall, Jane/0000-0003-2000-743X; Chappell, Lucy/0000-0001-6219-3379; Shennan, Andrew/0000-0001-5273-3132; Bellad, Mrutyunjaya/0000-0003-0460-1439; Seed, Paul T/0000-0001-7904-7933; Duhig, Kate/0000-0001-9176-5671; Brown, Adrian/0000-0003-3111-5890; Chinkoyo, Sebastian/0000-0002-1718-4032; CHARANTIMATH, UMESH/0000-0003-1726-2798			Incidence and characteristics of pregnancy-related death across ten low- and middle-income geographical regions: secondary analysis of a cluster randomised controlled trial								BJOG-AN INTERNATIONAL JOURNAL OF OBSTETRICS AND GYNAECOLOGY				127	9			1082	1089				10.1111/1471-0528.16309					JUN 2020		Article	AUG 2020	2020	Objective The aim of this article is to describe the incidence and characteristics of pregnancy-related death in low- and middle-resource settings, in relation to the availability of key obstetric resources.Design This is a secondary analysis of a stepped-wedge cluster randomised controlled trial.Setting This trial was undertaken at ten sites across eight low- and middle-income countries in sub-S…									6
J	Guo, X-Y; Shu, J.; Fu, X-H; Chen, X-P; Zhang, L.; Ji, M-X; Liu, X-M; Yu, T-T; Sheng, J-Z; Huang, H-F				Huang, Hefeng/AAR-7184-2021; Huang, He-Feng/AAN-7985-2020; Huang, Hefeng/ABF-1117-2020	Huang, He-Feng/0000-0003-4344-8019; Chen, Xiaopan/0000-0003-4289-7541; zhang, ling/0000-0002-7917-7671			Improving the effectiveness of lifestyle interventions for gestational diabetes prevention: a meta-analysis and meta-regression								BJOG-AN INTERNATIONAL JOURNAL OF OBSTETRICS AND GYNAECOLOGY				126	3			311	320				10.1111/1471-0528.15467							Review	FEB 2019	2019	Background Diet and exercise during pregnancy have been used to prevent gestational diabetes mellitus (GDM) with some success. Objective To examine the effectiveness of lifestyle intervention on GDM prevention and to identify key effectiveness moderators to improve the prevention strategy. Search strategy Pubmed, Scopus, Cochrane, and cross-references were searched. Selection criteria Randomised …									48
J	Delaney, M. Marx; Kalita, T.; Hawrusik, B.; Neal, B. J.; Miller, K.; Ketchum, R.; Molina, R. L.; Singh, S.; Kumar, V; Semrau, K. E. A.					Semrau, Katherine/0000-0002-8360-1391; Marx Delaney, Megan/0000-0002-6371-8226			Modification of oxytocin use through a coaching-based intervention based on the WHO Safe Childbirth Checklist in Uttar Pradesh, India: a secondary analysis of a cluster randomised controlled trial								BJOG-AN INTERNATIONAL JOURNAL OF OBSTETRICS AND GYNAECOLOGY				128	12			2013	2021				10.1111/1471-0528.16856					AUG 2021		Article	NOV 2021	2021	Objective To understand the prevalence of intrapartum oxytocin use, assess associated perinatal and maternal outcomes, and evaluate the impact of a WHO Safe Childbirth Checklist intervention on oxytocin use at primary-level facilities in Uttar Pradesh, India. Design Secondary analysis of a cluster-randomised controlled trial. Setting Thirty Primary and Community public health facilities in Uttar …									2
J	Solano Calvo, J. A.; del Valle Rubido, C.; Rodriguez-Miguel, A.; de Abajo, F. J.; Delgado Espeja, J. J.; Gonzalez Hinojosa, J.; Fernandez Munoz, L.; Zapico Goni, A.					Rodriguez-Miguel, Antonio/0000-0003-0799-1612			Nitrous oxide versus lidocaine versus no analgesic for in-office hysteroscopy: a randomised clinical trial								BJOG-AN INTERNATIONAL JOURNAL OF OBSTETRICS AND GYNAECOLOGY				128	8			1364	1372				10.1111/1471-0528.16657					MAR 2021		Article	JUL 2021	2021	Objective To compare the effect of inhaled nitrous oxide (INO) on pain control during in-office hysteroscopy with 1% lidocaine paracervical infiltration and no analgesic.Design Single-blind stratified randomised clinical trial with masked assessment by a third party.Setting Department of Obstetrics and Gynaecology in a Spanish hospital.Population Women who underwent hysteroscopy.Methods Patients …									0
J	Abramowitz, L.; Mandelbrot, L.; Bourgeois Moine, A.; Tohic, A. L.; Carne Carnavalet, C.; Poujade, O.; Roy, C.; Tubach, F.				Mandelbrot, Laurent/AAD-3554-2019	Mandelbrot, Laurent/0000-0002-5883-7597			Caesarean section in the second delivery to prevent anal incontinence after asymptomatic obstetric anal sphincter injury: the EPIC multicentre randomised trial								BJOG-AN INTERNATIONAL JOURNAL OF OBSTETRICS AND GYNAECOLOGY				128	4			685	693				10.1111/1471-0528.16452					SEP 2020		Article	MAR 2021	2021	Objective To determine whether planned caesarean section (CS) for a second delivery protects against anal incontinence in women with obstetric anal sphincter lesions. Design Randomised trial. Setting Six maternity units in the Paris area. Sample Women at high risk of sphincter lesions (first delivery with third-degree laceration and/or forceps) but no symptomatic anal incontinence. Methods Endoan…									5
J	Pingray, V; Widmer, M.; Ciapponi, A.; Hofmeyr, G. J.; Deneux, C.; Gulmezoglu, M.; Bloemenkamp, K.; Oladapo, O. T.; Comande, D.; Bardach, A.; Vazquez, P.; Cormick, G.; Althabe, F.				CORMICK, Gabriela/AAZ-7509-2021; Bardach, Ariel/H-9566-2019; deneux-tharaux, catherine/R-1111-2016	CORMICK, Gabriela/0000-0001-7958-7358; Comande, Daniel/0000-0002-7111-5169; Gulmezoglu, A. Metin/0000-0003-4674-0998; Pingray, Veronica/0000-0002-7889-2825; Ciapponi, Agustin/0000-0001-5142-6122; Bardach, Ariel/0000-0003-4437-0073; deneux-tharaux, catherine/0000-0002-6561-3321			Effectiveness of uterine tamponade devices for refractory postpartum haemorrhage after vaginal birth: a systematic review								BJOG-AN INTERNATIONAL JOURNAL OF OBSTETRICS AND GYNAECOLOGY				128	11			1732	1743				10.1111/1471-0528.16819					JUL 2021		Review	OCT 2021	2021	Objectives To evaluate uterine tamponade devices' effectiveness for atonic refractory postpartum haemorrhage (PPH) after vaginal birth and the effect of including them in institutional protocols. Search strategy PubMed, EMBASE, CINAHL, LILACS, POPLINE, from inception to January 2021. Study selection Randomised and non-randomised comparative studies. Outcomes Composite outcome including surgical i…									4
J	Hyldig, N.; Joergensen, J. S.; Wu, C.; Bille, C.; Vinter, C. A.; Sorensen, J. A.; Mogensen, O.; Lamont, R. F.; Moller, S.; Kruse, M.				Hyldig, Nana/AAH-5220-2020; Möller, Sören/X-8738-2019	Hyldig, Nana/0000-0001-6758-6294; Möller, Sören/0000-0003-0858-4269; Sorensen, Jens Ahm/0000-0003-4903-0094; Mogensen, Ole/0000-0001-7655-9909; Vinter, Christina/0000-0001-5084-6053; jorgensen, jan stener/0000-0001-5222-2535			Cost-effectiveness of incisional negative pressure wound therapy compared with standard care after caesarean section in obese women: a trial-based economic evaluation								BJOG-AN INTERNATIONAL JOURNAL OF OBSTETRICS AND GYNAECOLOGY				126	5			619	627				10.1111/1471-0528.15573							Article	APR 2019	2019	Objective To evaluate the cost-effectiveness of incisional negative pressure wound therapy (iNPWT) in preventing surgical site infection in obese women after caesarean section. Design A cost-effectiveness analysis conducted alongside a clinical trial. Setting Five obstetric departments in Denmark. Population Women with a pregestational body mass index (BMI) >= 30 kg/m(2). Method We used data from…									24
J	van Winden, T. M. S.; Klumper, J.; Kleinrouweler, C. E.; Tichelaar, M. A.; Naaktgeboren, C. A.; Nijman, T. A.; van Baar, A. L.; van Wassenaer-Leemhuis, A. G.; Roseboom, T. J.; van't Hooft, J.; Roos, C.; Mol, B. W.; Pajkrt, E.; Oudijk, M. A.					Nijman, Tobias/0000-0002-2620-8884; van 't Hooft, Janneke/0000-0001-5303-1503; Mol, Ben Willem/0000-0001-8337-550X; van Winden, Tijn/0000-0002-5357-8872; Roseboom, Tessa/0000-0003-0564-5994; Leemhuis, Aleid/0000-0002-4414-9451			Effects of tocolysis with nifedipine or atosiban on child outcome: follow-up of the APOSTEL III trial								BJOG-AN INTERNATIONAL JOURNAL OF OBSTETRICS AND GYNAECOLOGY				127	9			1129	1137				10.1111/1471-0528.16186					MAR 2020		Article	AUG 2020	2020	Objective To compare the long-term effects of tocolysis with nifedipine or atosiban on child outcome at age 2.5-5.5 years.Design The APOSTEL III trial was a multicentre randomised controlled trial that compared tocolysis with nifedipine or atosiban in 503 women with threatened preterm birth. Neonatal outcomes did not differ between both treatment arms, except for a higher incidence of intubation …									7
J	Ankarcrona, V; Zhao, H.; Jacobsson, B.; Wendel, S. Brismar				Brismar Wendel, Sophia/AFS-4418-2022	Brismar Wendel, Sophia/0000-0002-9401-8062			Obstetric anal sphincter injury after episiotomy in vacuum extraction: an epidemiological study using an emulated randomised trial approach								BJOG-AN INTERNATIONAL JOURNAL OF OBSTETRICS AND GYNAECOLOGY				128	10			1663	1671				10.1111/1471-0528.16663					MAR 2021		Article	SEP 2021	2021	Objective To emulate a randomised controlled trial investigating whether lateral or mediolateral episiotomy compared with no episiotomy reduces the prevalence of obstetric anal sphincter injury (OASIS) in nulliparous women delivered with vacuum extraction.Design A population-based observational study.Setting Sweden.Population 63 654 nulliparous women delivered with vacuum extraction derived from …									7
J	Kargar, R.; Minas, V.; Gorgin-Karaji, A.; Shadjoo, K.; Padmehr, R.; Mohazzab, A.; Enzevaei, A.; Samimi-Sadeh, S.; Kamali, K.; Khazali, S.				Mohazzab, Arash/ADZ-3688-2022	Mohazzab, Arash/0000-0002-5869-213X			Transversus abdominis plane block under laparoscopic guide versus port-site local anaesthetic infiltration in laparoscopic excision of endometriosis: a double-blind randomised placebo-controlled trial								BJOG-AN INTERNATIONAL JOURNAL OF OBSTETRICS AND GYNAECOLOGY				126	5			647	654				10.1111/1471-0528.15502							Article	APR 2019	2019	Objective To compare the efficiency of laparoscopically guided transversus abdominis plane block (LTAP) versus port-site local anaesthetic infiltration (LAI) in reducing postoperative pain following laparoscopic excision of endometriosis. Design A prospective, double-blind randomised controlled trial. Setting A tertiary referral centre for endometriosis and minimally invasive gynaecological surge…									10
J	Choi, S-J; Kwak, D. W.; Kil, K.; Kim, S-C; Kwon, J-Y; Kim, Y. H.; Na, S.; Bae, J-G; Cha, H-H; Shim, J-Y; Oh, K. Y.; Lee, K. A.; Kim, S. M.; Cho, I. A.; Lee, S. M.; Cho, G. J.; Jo, Y. S.; Choi, G. Y.; Choi, S. K.; Hur, S. E.; Hwang, H. S.; Kim, Y. J.		Korean Soc Maternal Fetal Med		Na, Sunghun/AAE-3929-2022	Na, Sunghun/0000-0002-2803-8356; Kwon, Ja-Young/0000-0003-3009-6325			Vaginal compared with intramuscular progestogen for preventing preterm birth in high-risk pregnant women (VICTORIA study): a multicentre, open-label randomised trial and meta-analysis								BJOG-AN INTERNATIONAL JOURNAL OF OBSTETRICS AND GYNAECOLOGY				127	13			1646	1654				10.1111/1471-0528.16365					JUL 2020		Article	DEC 2020	2020	Objective To compare the efficacy of two types of progestogen therapy for preventing preterm birth (PTB) and to review the relevant literature. Design A multicentre, randomised, open-label, equivalence trial and a meta-analysis. Setting Tertiary referral hospitals in South Korea. Population Pregnant women with a history of spontaneous PTB or short cervical length (<25 mm). Methods Eligible women …									3
J	Ducloy-Bouthors, A. S.; Mercier, F. J.; Grouin, J. M.; Bayoumeu, F.; Corouge, J.; Le Gouez, A.; Rackelboom, T.; Broisin, F.; Vial, F.; Luzi, A.; Capronnier, O.; Huissoud, C.; Mignon, A.		FIDEL Working Grp		Ducloy-Bouthors, Anne-Sophie/N-4891-2016	Anne-Sophie, Ducloy-Bouthors/0000-0001-6478-1115			Early and systematic administration of fibrinogen concentrate in postpartum haemorrhage following vaginal delivery: the FIDEL randomised controlled trial								BJOG-AN INTERNATIONAL JOURNAL OF OBSTETRICS AND GYNAECOLOGY				128	11			1814	1823				10.1111/1471-0528.16699					APR 2021		Article	OCT 2021	2021	Objective To assess the benefits and safety of early human fibrinogen concentrate in postpartum haemorrhage (PPH) management.Design Multicentre, double-blind, randomised placebo-controlled trial. Setting: 30 French hospitals.Population Patients with persistent PPH after vaginal delivery requiring a switch from oxytocin to prostaglandins.Methods Within 30 minutes after introduction of prostaglandi…									7
J	Martinez-Vizcaino, Vicente; Sanabria-Martinez, Gema; Fernandez-Rodriguez, Ruben; Cavero-Redondo, Ivan; Pascual-Morena, Carlos; Alvarez-Bueno, Celia; Martinez-Hortelano, Jose Alberto				Pascual-Morena, Carlos/AAI-5190-2020	Pascual-Morena, Carlos/0000-0003-1154-8752; Martinez-Hortelano, Jose Alberto/0000-0001-6477-5014			Exercise during pregnancy for preventing gestational diabetes mellitus and hypertensive disorders: An umbrella review of randomised controlled trials and an updated meta-analysis								BJOG-AN INTERNATIONAL JOURNAL OF OBSTETRICS AND GYNAECOLOGY													10.1111/1471-0528.17304					OCT 2022		Review; Early Access		2022	Objective This study aimed to provide, through an umbrella review, an overview of the effect of single exercise interventions during pregnancy on gestational diabetes mellitus (GDM) and hypertensive disorders of pregnancy (HDP). Also, to update the current evidence through an updated meta-analysis. Design Umbrella review. Setting PubMed, EMBASE, Web of Science, Cochrane database of systematic rev…									0
J	Hyldig, N.; Vinter, C. A.; Kruse, M.; Mogensen, O.; Bille, C.; Sorensen, J. A.; Lamont, R. F.; Wu, C.; Heidemann, L. N.; Ibsen, M. H.; Laursen, J. B.; Ovesen, P. G.; Rorbye, C.; Tanvig, M.; Joergensen, J. S.				Hyldig, Nana/AAH-5220-2020	Hyldig, Nana/0000-0001-6758-6294; jorgensen, jan stener/0000-0001-5222-2535; Mogensen, Ole/0000-0001-7655-9909; Vinter, Christina/0000-0001-5084-6053; Sorensen, Jens Ahm/0000-0003-4903-0094			Prophylactic incisional negative pressure wound therapy reduces the risk of surgical site infection after caesarean section in obese women: a pragmatic randomised clinical trial								BJOG-AN INTERNATIONAL JOURNAL OF OBSTETRICS AND GYNAECOLOGY				126	5			628	635				10.1111/1471-0528.15413							Article	APR 2019	2019	Objective To evaluate the reduction of surgical site infections by prophylactic incisional negative pressure wound therapy compared with standard postoperative dressings in obese women giving birth by caesarean section. Design Multicentre randomised controlled trial. Setting Five hospitals in Denmark. Population Obese women (prepregnancy body mass index (BMI) >= 30 kg/m(2)) undergoing elective or…									47
J	Husain, S.; Allotey, J.; Drymoussi, Z.; Wilks, M.; Fernandez-Felix, B. M.; Whiley, A.; Dodds, J.; Thangaratinam, S.; McCourt, C.; Prosdocimi, E. M.; Wade, W. G.; de Tejada, B. M.; Zamora, J.; Khan, K.; Millar, M.				Zamora, Javier/AEO-0608-2022; Khan, Khalid S/AAT-8824-2020; Thangaratinam, Shakila/AAP-3724-2021; Fernandez-Felix, Borja M/G-8962-2017	Zamora, Javier/0000-0003-4901-588X; Khan, Khalid S/0000-0001-5084-7312; Thangaratinam, Shakila/0000-0002-4254-460X; Fernandez-Felix, Borja M/0000-0002-8798-019X; Allotey, John/0000-0003-4134-6246			Effects of oral probiotic supplements on vaginal microbiota during pregnancy: a randomised, double-blind, placebo-controlled trial with microbiome analysis								BJOG-AN INTERNATIONAL JOURNAL OF OBSTETRICS AND GYNAECOLOGY				127	2	SI		275	284				10.1111/1471-0528.15675							Article	JAN 2020	2020	Objective To determine the effects on the vaginal microbiota of an oral probiotic preparation administered from early pregnancy.Design Randomised, double blind, placebo-controlled trial.Setting Four maternity units in the UK.Population Women aged 16 years or older recruited at 9-14 weeks' gestation.Methods Participants were randomly allocated to receive oral capsules of probiotic containing Lacto…									30
J	Offiah, I; Freeman, R.		MONARC TM Study Grp						Long-term efficacy and complications of a multicentre randomised controlled trial comparing retropubic and transobturator mid-urethral slings: a prospective observational study								BJOG-AN INTERNATIONAL JOURNAL OF OBSTETRICS AND GYNAECOLOGY				128	13			2191	2199				10.1111/1471-0528.16899					OCT 2021		Article	DEC 2021	2021	Objective There are concerns regarding the risks of mid-urethral slings (MUS) for stress urinary incontinence (SUI), particularly because of the lack of long-term data. We compare patient-reported outcomes of a multicentre randomised controlled trial of retropubic (TVT, GYNECARE (TM)) versus transobturator (TOT, MONARC (TM)) tape surgery at 12 years.Design and setting A multicentre study was perf…									1
J	Smith, G. C. S.				Smith, Gordon/A-8070-2008	Smith, Gordon/0000-0003-2124-0997			A critical review of the Cochrane meta-analysis of routine late-pregnancy ultrasound								BJOG-AN INTERNATIONAL JOURNAL OF OBSTETRICS AND GYNAECOLOGY				128	2			207	213				10.1111/1471-0528.16386					JUL 2020		Review	JAN 2021	2021	A Cochrane review of universal late-pregnancy ultrasound has been highly influential in guiding UK practice, concluding that it does not improve outcome. However, the meta-analysis combines trials that used diverse definitions of screen positive, were designed in the absence of high-quality data on diagnostic effectiveness and did not couple screening to an effective intervention. Moreover, even …									4
J	Stegwee, S., I; van der Voet, L. F.; Ben, A. J.; de Leeuw, R. A.; van de Ven, P. M.; Duijnhoven, R. G.; Bongers, M. Y.; Lambalk, C. B.; de Groot, C. J. M.; Huirne, J. A. F.		2Close Study Grp		de Leeuw, Robert/GNH-1513-2022	de Leeuw, Robert/0000-0002-9344-7754; Lambalk, Cornelis/0000-0003-3947-5129; de Groot, Christianne/0000-0003-3277-2542; Bosmans, Judith/0000-0002-1443-1026; Duijnhoven, Ruben/0000-0002-4784-4396; Hehenkamp, Wouter/0000-0003-3678-7899; Jornada Ben, Angela/0000-0003-4793-9026			Effect of single- versus double-layer uterine closure during caesarean section on postmenstrual spotting (2Close): multicentre, double-blind, randomised controlled superiority trial								BJOG-AN INTERNATIONAL JOURNAL OF OBSTETRICS AND GYNAECOLOGY				128	5			866	878				10.1111/1471-0528.16472					OCT 2020		Article	APR 2021	2021	Objective To evaluate whether double-layer uterine closure after a first caesarean section (CS) is superior compared with single-layer uterine closure in terms of postmenstrual spotting and niche development in the uterine caesarean scar.Design Multicentre, double-blind, randomised controlled superiority trial.Setting Thirty-two hospitals in the Netherlands.Population A total of 2292 women aged >…									10
J	Steer, P. J.; Kovar, I; McKenzie, C.; Griffin, M.; Linsell, L.								Computerised analysis of intrapartum fetal heart rate patterns and adverse outcomes in the INFANT trial								BJOG-AN INTERNATIONAL JOURNAL OF OBSTETRICS AND GYNAECOLOGY				126	11			1354	1361				10.1111/1471-0528.15535							Article	OCT 2019	2019	Objective To assess if a computerised decision support system reliably identified abnormal fetal heart rate (FHR) patterns in fetuses with adverse neonatal outcomes in the INFANT trial, and whether its use reduced substandard care. Design Prospective cohort study within a randomised controlled trial. Setting Twenty-four maternity units in the UK and Ireland. Population or sample A total of 46 614…									10
J	Ewies, A. A. A.; Ahmed, I; Al-Azzawi, F.; Pitkin, J.; Gupta, P.; Persic, M.; Sahu, B.; Elgobashy, A.; Barraclough, L.; Woodman, J.; Babrah, J.; Bowden, S.; Stocken, D.; Billingham, L.; Sundar, S.; Rea, D.					El-Ghobashy, Alaa/0000-0003-1167-7669; Bowden, Sarah/0000-0001-7506-1340; Stocken, Deborah/0000-0001-8031-1738; Billingham, Lucinda/0000-0001-8581-4262; Sundar, Sudha/0000-0002-5843-3015			Folic acid supplementation in postmenopausal women with hot flushes: phase III randomised double-blind placebo-controlled trial								BJOG-AN INTERNATIONAL JOURNAL OF OBSTETRICS AND GYNAECOLOGY				128	12			2024	2033				10.1111/1471-0528.16739					JUN 2021		Article	NOV 2021	2021	Objective To assess whether folic acid supplementation ameliorates hot flushes.Design Double-blind, placebo-controlled randomised trial.Setting Nine hospitals in England.Population Postmenopausal women experiencing >= 50 hot flushes weekly.Methods Women (n = 164) were randomly assigned in a 1:1 ratio to receive folic acid 5 mg tablet or placebo daily for 12 weeks. Participants recorded frequency …									0
J	Wallstrom, T.; Strandberg, M.; Gemzell-Danielsson, K.; Pilo, C.; Jarnbert-Pettersson, H.; Friman-Mathiasson, M.; Wiberg-Itzel, E.								Slow-release vaginal insert of misoprostol versus orally administrated solution of misoprostol for the induction of labour in primiparous term pregnant women: a randomised controlled trial								BJOG-AN INTERNATIONAL JOURNAL OF OBSTETRICS AND GYNAECOLOGY				126	9			1148	1155				10.1111/1471-0528.15796							Article	AUG 2019	2019	Objective To compare the World Health Organization (WHO) recommended orally administrated dosage of misoprostol (25 mu g) with a vaginal slow-release (7 mu g/hour) insert of misoprostol regarding time from induction to delivery and safety of the method. Design Open label, Randomised controlled trial (RCT). Setting Delivery ward at a secondary referral hospital in Stockholm, Sweden, from 1 October…									8
J	Groom, K. M.; McCowan, L. M.; Mackay, L. K.; Lee, A. C.; Gardener, G.; Unterscheider, J.; Sekar, R.; Dickinson, J. E.; Muller, P.; Reid, R. A.; Watson, D.; Welsh, A.; Marlow, J.; Walker, S. P.; Hyett, J.; Morris, J.; Stone, P. R.; Baker, P. N.				Gardener, Glenn/AAM-2241-2020	Gardener, Glenn/0000-0002-8123-0718; Dickinson, Jan/0000-0003-3928-3290; Unterscheider, Julia/0000-0003-1799-9191			STRIDER NZAus: a multicentre randomised controlled trial of sildenafil therapy in early-onset fetal growth restriction								BJOG-AN INTERNATIONAL JOURNAL OF OBSTETRICS AND GYNAECOLOGY				126	8			997	1006				10.1111/1471-0528.15658							Article	JUL 2019	2019	Objective To assess the effect of maternal sildenafil therapy on fetal growth in pregnancies with early-onset fetal growth restriction. Design A randomised placebo-controlled trial. Setting Thirteen maternal-fetal medicine units across New Zealand and Australia. Population Women with singleton pregnancies affected by fetal growth restriction at 22(+0) to 29(+6) weeks. Methods Women were randomise…									46
J	Burnell, Matthew; Gaba, Faiza; Sobocan, Monika; Desai, Rakshit; Sanderson, Saskia; Loggenberg, Kelly; Gessler, Sue; Side, Lucy; Brady, Angela F.; Dorkins, Huw; Wallis, Yvonne; Jacobs, Chris; Legood, Rosa; Beller, Uziel; Tomlinson, Ian; Wardle, Jane; Menon, Usha; Jacobs, Ian; Manchanda, Ranjit				Legood, Rosa/GQZ-9121-2022	Legood, Rosa/0000-0003-2761-5227; Jacobs, Chris/0000-0002-9557-9080; Gaba, Faiza/0000-0003-4081-6883			Randomised trial of population-based BRCA testing in Ashkenazi Jews: long-term secondary lifestyle behavioural outcomes								BJOG-AN INTERNATIONAL JOURNAL OF OBSTETRICS AND GYNAECOLOGY				129	12			1970	1980				10.1111/1471-0528.17253					JUL 2022		Article	NOV 2022	2022	Objective Ashkenazi-Jewish (AJ) population-based BRCA testing is acceptable, cost-effective and amplifies primary prevention for breast & ovarian cancer. However, data describing lifestyle impact are lacking. We report long-term results of population-based BRCA testing on lifestyle behaviour and cancer risk perception. Design Two-arm randomised controlled trials (ISRCTN73338115, GCaPPS): (a) popu…									1
J	Nijman, T. A. J.; van Baaren, G. J.; van Vliet, E. O. G.; Kok, M.; Gyselaers, W.; Porath, M. M.; Woiski, M.; de Boer, M. A.; Bloemenkamp, K. W. M.; Sueters, M.; Franx, A.; Mol, B. W. J.; Oudijk, M. A.				Franx, Arie/AAA-1739-2021; Woiski, Mallory D/L-4763-2015	Woiski, Mallory D/0000-0002-7553-5929; Kok, Marjolein/0000-0001-9420-2313; Mol, Ben Willem/0000-0001-8337-550X; de Boer, Marjon/0000-0002-9386-649X			Cost effectiveness of nifedipine compared with atosiban in the treatment of threatened preterm birth (APOSTEL III trial)								BJOG-AN INTERNATIONAL JOURNAL OF OBSTETRICS AND GYNAECOLOGY				126	7			875	883				10.1111/1471-0528.15625							Article	JUN 2019	2019	Objective To assess the cost-effectiveness of treatment with nifedipine compared with atosiban in women with threatened preterm birth. Design An economic analysis alongside a randomised clinical trial (the APOSTEL III study). Setting Obstetric departments of 12 tertiary hospitals and seven secondary hospitals in the Netherlands and Belgium. Population Women with threatened preterm birth between 2…									1
J	Spencer, R.; Rossi, C.; Lees, M.; Peebles, D.; Brocklehurst, P.; Martin, J.; Hansson, S. R.; Hecher, K.; Marsal, K.; Figueras, F.; Gratacos, E.; David, A. L.		EVERREST Consortium		Gratacos, Eduard/AAR-4939-2020; Spencer, Rebecca/AAY-7710-2020	Gratacos, Eduard/0000-0002-7405-7224; David, Anna/0000-0002-0199-6140; Spencer, Rebecca/0000-0002-3019-0322			Achieving orphan designation for placental insufficiency: annual incidence estimations in Europe								BJOG-AN INTERNATIONAL JOURNAL OF OBSTETRICS AND GYNAECOLOGY				126	9			1157	1167				10.1111/1471-0528.15590							Article	AUG 2019	2019	Objective To determine whether a novel therapy for placental insufficiency could achieve orphan drug status by estimating the annual incidence of placental insufficiency, defined as an estimated fetal weight below the 10th centile in the presence of abnormal umbilical artery Doppler velocimetry, per 10 000 European Union (EU) population as part of an application for European Medicines Agency (EMA…									11
J	Luton, D.; Mitanchez, D.; Winer, N.; Muller, F.; Gallot, D.; Perrotin, F.; Jouannic, J-M; Bretelle, F.; de Lagausie, P.; Ville, Y.; Guibourdenche, J.; Oury, J-F; Alberti, C.; Benachi, A.				Perrotin, Franck/AAL-8833-2021	Perrotin, Franck/0000-0001-9694-6658			A randomised controlled trial of amnioexchange for fetal gastroschisis								BJOG-AN INTERNATIONAL JOURNAL OF OBSTETRICS AND GYNAECOLOGY				126	10			1233	1241				10.1111/1471-0528.15804							Article	SEP 2019	2019	Objective Morbidity in fetuses affected by gastroschisis is mainly the result of bowel ischaemic and inflammatory processes. Experimental studies on animal models show that clearing amniotic fluid from the digestive secretions by amnioexchange procedures reduces the inflammatory process. We evaluated the benefit of the amnioexchange procedure for fetal gastroschisis in humans. Design Prospective,…									10
J	Acosta-Manzano, P.; Leopold-Posch, B.; Simmons, D.; Devlieger, R.; Galjaard, S.; Corcoy, R.; Adelantado, J. M.; Dunne, F.; Harreiter, J.; Kautzky-Willer, A.; Damm, P.; Mathiesen, E. R.; Jensen, D. M.; Andersen, L. L.; Tanvig, M.; Lapolla, A.; Dalfra, M. G.; Bertolotto, A.; Wender-Ozegowska, E.; Zawiejska, A.; Hill, D. J.; Snoek, F. J.; Jelsma, J. G. M.; Desoye, G.; van Poppel, M. N. M.					Harreiter, Jurgen/0000-0003-2508-9403; Acosta-Manzano, Pedro/0000-0002-4494-2353; Jensen, Dorte Moller/0000-0002-3298-9824; Snoek, Frank/0000-0001-9563-6762			The unexplored role of sedentary time and physical activity in glucose and lipid metabolism-related placental mRNAs in pregnant women who are obese: the DALI lifestyle randomised controlled trial								BJOG-AN INTERNATIONAL JOURNAL OF OBSTETRICS AND GYNAECOLOGY				129	5			708	721				10.1111/1471-0528.16945					NOV 2021		Article	APR 2022	2022	Objective We aimed to explore: (i) the association of sedentary time (ST) and physical activity (PA) during pregnancy with the placental expression of genes related to glucose and lipid metabolism in pregnant women who are obese; (ii) maternal metabolic factors mediating changes in these placental transcripts; and (iii) cord blood markers related to the mRNAs mediating neonatal adiposity. Design …									3
J	Alkmark, M.; Wennerholm, U-B; Saltvedt, S.; Bergh, C.; Carlsson, Y.; Elden, H.; Fadl, H.; Jonsson, M.; Ladfors, L.; Sengpiel, V; Wesstrom, J.; Hagberg, H.; Svensson, M.				Carlsson, Ylva/GLU-6786-2022; Backman, Helena/AAM-6452-2021	Backman, Helena/0000-0002-2691-7525; Alkmark, Marten/0000-0001-5648-3505; Elden, Helen/0000-0003-0000-0476			Induction of labour at 41 weeks of gestation versus expectant management and induction of labour at 42 weeks of gestation: a cost-effectiveness analysis								BJOG-AN INTERNATIONAL JOURNAL OF OBSTETRICS AND GYNAECOLOGY				129	13			2157	2165				10.1111/1471-0528.16929					OCT 2021		Article	DEC 2022	2022	Objective To assess the cost-effectiveness of induction of labour (IOL) at 41 weeks of gestation compared with expectant management until 42 weeks of gestation. Design A cost-effectiveness analysis alongside the Swedish Post-term Induction Study (SWEPIS), a multicentre, randomised controlled superiority trial. Setting Fourteen Swedish hospitals during 2016-2018. Population Women with an uncomplic…									3
J	Wattanayingcharoenchai, R.; Rattanasiri, S.; Charakorn, C.; Attia, J.; Thakkinstian, A.					Wattanayingcharoenchai, Rujira/0000-0002-1434-4627			Postoperative hormonal treatment for prevention of endometrioma recurrence after ovarian cystectomy: a systematic review and network meta-analysis								BJOG-AN INTERNATIONAL JOURNAL OF OBSTETRICS AND GYNAECOLOGY				128	1			25	35				10.1111/1471-0528.16366					JUL 2020		Review	JAN 2021	2021	Background The efficacy of hormonal regimens for the prevention of endometrioma recurrence in women who have undergone conservative surgery is still controversial. Objective To compare the efficacy of different hormonal regimens in this context and to rank them. Search strategy MEDLINE and Scopus databases were searched through January 2020. Selection criteria Randomised controlled trials (RCTs) …									10
J	Mackova, K.; Mazzer, A. M.; Mori Da Cunha, M. G. M. C.; Hajkova Hympanova, L.; Urbankova, I; Kastelein, A. W.; Vodegel, E.; Vander Linden, K.; Fehervary, H.; Guler, Z.; Roovers, J. P.; Krofta, L.; Verhaeghe, J.; Deprest, J.				da Cunha, Marina Gabriela Monteiro Carvalho Mori/AAH-8673-2019; Hympanova, Lucie/GRJ-1255-2022; Mackova, Katerina/GSD-6960-2022; Guler, Zeliha/J-8624-2016	da Cunha, Marina Gabriela Monteiro Carvalho Mori/0000-0001-6658-7797; Hympanova, Lucie/0000-0002-9002-9231; Mackova, Katerina/0000-0002-6526-220X; Vander Linden, Klaas/0000-0002-5611-1426; Vodegel, Eva/0000-0001-6897-9495; Guler, Zeliha/0000-0001-7293-8151			Vaginal Er:YAG laser application in the menopausal ewe model: a randomised estrogen and sham-controlled trial								BJOG-AN INTERNATIONAL JOURNAL OF OBSTETRICS AND GYNAECOLOGY				128	6			1087	1096				10.1111/1471-0528.16558					NOV 2020		Article	MAY 2021	2021	Objective To describe effects of non-ablative erbium-doped:yttrium-aluminium-garnet (Er:YAG) laser on vaginal atrophy induced by iatrogenic menopause in the ewe.Design Animal experimental, randomised, sham and estrogen-treatment controlled study with blinding for primary outcome.Setting KU Leuven, Belgium.Sample Twenty-four ewes.Methods Menopause was surgically induced, after which the ewes were …									17
J	van der Nelson, H.; O'Brien, S.; Burnard, S.; Mayer, M.; Alvarez, M.; Knowlden, J.; Winter, C.; Dailami, N.; Marques, E.; Burden, C.; Siassakos, D.; Draycott, T.					Burden, Christy/0000-0001-6409-5238; Marques, Elsa/0000-0003-1360-5677			Intramuscular oxytocin versus Syntometrine(R) versus carbetocin for prevention of primary postpartum haemorrhage after vaginal birth: a randomised double-blinded clinical trial of effectiveness, side effects and quality of life								BJOG-AN INTERNATIONAL JOURNAL OF OBSTETRICS AND GYNAECOLOGY				128	7			1236	1246				10.1111/1471-0528.16622					JAN 2021		Article	JUN 2021	2021	Objective To compare intramuscular oxytocin, Syntometrine(R) and carbetocin for prevention of postpartum haemorrhage after vaginal birth.Design Randomised double-blinded clinical trial.Setting Six hospitals in England.Population A total of 5929 normotensive women having a singleton vaginal birth.Methods Randomisation when birth was imminent.Main outcome measures Primary: use of additional uteroto…									4
J	Hautakangas, Tuija; Uotila, Jukka; Kontiainen, Joel; Huhtala, Heini; Palomaki, Outi				Hautakangas, Tuija/AAE-8403-2019	Hautakangas, Tuija/0000-0002-5124-6735			Impact of obesity on uterine contractile activity during labour: A blinded analysis of a randomised controlled trial cohort								BJOG-AN INTERNATIONAL JOURNAL OF OBSTETRICS AND GYNAECOLOGY													10.1111/1471-0528.17128					MAR 2022		Article; Early Access		2022	Despite higher strength of uterine contractions among obese parturients, they reach the active stage of labour less often than leaner ones.									0
J	Tormen, Mara; Taliento, Cristina; Salvioli, Stefano; Piccolotti, Irene; Scutiero, Gennaro; Cappadona, Rosaria; Greco, Pantaleo					Tormen, Mara/0000-0003-4988-9114; Salvioli, Stefano/0000-0002-1489-5322			Effectiveness and safety of COVID-19 vaccine in pregnant women: A systematic review with meta-analysis								BJOG-AN INTERNATIONAL JOURNAL OF OBSTETRICS AND GYNAECOLOGY													10.1111/1471-0528.17354					DEC 2022		Review; Early Access		2022	BackgroundThere are limited data regarding COVID-19 vaccination during pregnancy. ObjectivesTo evaluate the effects of COVID-19 vaccination received during pregnancy on SARS-CoV-2 infection, COVID-19-related hospitalisation, COVID-19-related intensive care unit (ICU) admission and maternal-fetal complications. Search strategyMEDLINE, CINHAL, Embase, Scopus and CENTRAL databases, as well as , refe…									0
J	Maher, M. A.; Sayyed, T. M.; El-khadry, S. W.								被撤回的出版物: Nifedipine alone or combined with sildenafil citrate for management of threatened preterm labour: a randomised trial (Publication with Expression of Concern. See vol. 127, pg. 914, 2020) (Retracted article. See vol. 128, pg. 144, 2021)								BJOG-AN INTERNATIONAL JOURNAL OF OBSTETRICS AND GYNAECOLOGY				126	6			729	735				10.1111/1471-0528.15503							Article; Retracted Publication	MAY 2019	2019	Objective To study the tocolytic action of nifedipine combined with sildenafil citrate (SC) and if the combination is superior to nifedipine alone in inhibiting threatened preterm labour (PTL). Design Prospective randomised study. Setting An Egyptian university hospital. Population Women with threatened PTL who received either nifedipine with SC or nifedipine alone. Methods Patients were randomly…									10
J	Gillespie, B. M.; Thalib, L.; Ellwood, D.; Kang, E.; Mahomed, K.; Kumar, S.; Chaboyer, W.				Ellwood, David Alan/GNW-4485-2022	Ellwood, David Alan/0000-0003-4512-6443; Kang, Evelyn/0000-0001-8253-1638; Chaboyer, Wendy/0000-0001-9528-7814			Effect of negative-pressure wound therapy on wound complications in obese women after caesarean birth: a systematic review and meta-analysis								BJOG-AN INTERNATIONAL JOURNAL OF OBSTETRICS AND GYNAECOLOGY				129	2			196	207				10.1111/1471-0528.16963					NOV 2021		Review	JAN 2022	2022	Background Obesity is associated with increased surgical-site infection (SSI) following caesarean section (CS). Objective To summarise the evidence on the effectiveness of negative-pressure wound therapy (NPWT) for preventing SSI and other wound complications in obese women after CS. Search strategy MEDLINE, Embase, CINAHL, Cochrane CENTRAL databases and were systematically searched in March 2021…									1
J	Lin, Q.; Liu, W.; Xu, S.; Shang, H.; Li, J.; Guo, Y.; Tong, J.								PARP inhibitors as maintenance therapy in newly diagnosed advanced ovarian cancer: a meta-analysis								BJOG-AN INTERNATIONAL JOURNAL OF OBSTETRICS AND GYNAECOLOGY				128	3			485	493				10.1111/1471-0528.16411					AUG 2020		Review	FEB 2021	2021	Background Up to 70% of patients with advanced ovarian cancer have a relapse after primary therapy. New agents and approaches are urgently needed to avoid or slow down this recurrence. Objectives To investigate the efficacy of PARP inhibitors (PARPis) as maintenance treatment in patients with newly diagnosed advanced ovarian cancer. Search strategy PubMed, MEDLINE, EMBASE, Cochrane Library and We…									12
J	Sobel, R.; Nyirjesy, P.; Ghannoum, M. A.; Delchev, D. A.; Azie, N. E.; Angulo, D.; Harriott, I. A.; Borroto-Esoda, K.; Sobel, J. D.					Sobel, Ryan/0000-0002-1959-2910			Efficacy and safety of oral ibrexafungerp for the treatment of acute vulvovaginal candidiasis: a global phase 3, randomised, placebo-controlled superiority study (VANISH 306)								BJOG-AN INTERNATIONAL JOURNAL OF OBSTETRICS AND GYNAECOLOGY				129	3			412	420				10.1111/1471-0528.16972					NOV 2021		Article	FEB 2022	2022	Objective To evaluate the efficacy and safety of ibrexafungerp versus placebo for acute vulvovaginal candidiasis (VVC) treatment. Design Global phase 3, randomised, placebo-controlled superiority study. Setting Study sites in the USA (n = 19) and Bulgaria (n = 18). Population Female patients aged >= 12 years with acute VVC and a vulvovaginal signs and symptoms (VSS) score >= 4 at baseline. Method…									12
J	Hancock, A.; Weeks, A. D.; Furber, C.; Campbell, M.; Lavender, T.				; Furber, Christine/E-5066-2011; Hancock, Dr Angela/P-4358-2014	Weeks, Andrew/0000-0002-1909-337X; Furber, Christine/0000-0002-5868-7525; Hancock, Dr Angela/0000-0002-2057-3303			The Recognition of Excessive blood loss At ChildbirTh (REACT) Study: a two-phase exploratory, sequential mixed methods inquiry using focus groups, interviews and a pilot, randomised crossover study								BJOG-AN INTERNATIONAL JOURNAL OF OBSTETRICS AND GYNAECOLOGY				128	11			1843	1854				10.1111/1471-0528.16735					MAY 2021		Article	OCT 2021	2021	Objectives To explore how childbirth-related blood loss is evaluated and excessive bleeding recognised; and to develop and test a theory of postpartum haemorrhage (PPH) diagnosis.Design Two-phase, exploratory, sequential mixed methods design using focus groups, interviews and a pilot, randomised crossover study.Setting Two hospitals in North West England.Sample Women (following vaginal birth with…									0
J	Chambers, L. M.; Michener, C. M.; Falcone, T.								Plagiarism and data falsification are the most common reasons for retracted publications in obstetrics and gynaecology								BJOG-AN INTERNATIONAL JOURNAL OF OBSTETRICS AND GYNAECOLOGY				126	9			1134	1140				10.1111/1471-0528.15689							Article	AUG 2019	2019	Objective To determine the number of retracted articles and to examine the reasons for retraction within the obstetrics and gynaecology literature. Design Retrospective review of the PubMed database. Setting N/A. Population Obstetrics and gynaecology articles published from indexation until June 2018. Methods Articles were identified using keywords for retracted articles in obstetrics and gynaeco…									29
J	Duhig, K. E.; Seed, P. T.; Myers, J. E.; Bahl, R.; Bambridge, G.; Barnfield, S.; Ficquet, J.; Girling, J. C.; Khalil, A.; Shennan, A. H.; Chappell, L. C.; Hunter, R. M.				Khall, Asma/AAC-1459-2020; Hunter, Rachael Maree/H-7846-2019; Seed, Paul T/C-4435-2008; Chappell, Lucy/U-4778-2018	Khall, Asma/0000-0003-2802-7670; Hunter, Rachael Maree/0000-0002-7447-8934; Duhig, Kate/0000-0001-9176-5671; Seed, Paul T/0000-0001-7904-7933; Shennan, Andrew/0000-0001-5273-3132; Myers, Jenny/0000-0003-0913-2096; Chappell, Lucy/0000-0001-6219-3379			Placental growth factor testing for suspected pre-eclampsia: a cost-effectiveness analysis								BJOG-AN INTERNATIONAL JOURNAL OF OBSTETRICS AND GYNAECOLOGY				126	11			1390	1398				10.1111/1471-0528.15855					JUL 2019		Article	OCT 2019	2019	Objective To calculate the cost-effectiveness of implementing PlGF testing alongside a clinical management algorithm in maternity services in the UK, compared with current standard care. Design Cost-effectiveness analysis. Setting Eleven maternity units participating in the PARROT stepped-wedge cluster-randomised controlled trial. Population Women presenting with suspected pre-eclampsia between 2…									21
J	Manchanda, R.; Burnell, M.; Gaba, F.; Desai, R.; Wardle, J.; Gessler, S.; Side, L.; Sanderson, S.; Loggenberg, K.; Brady, A. F.; Dorkins, H.; Wallis, Y.; Chapman, C.; Jacobs, C.; Legood, R.; Beller, U.; Tomlinson, I; Menon, U.; Jacobs, I				Legood, Rosa/GQZ-9121-2022; Manchanda, Ranjit/AEP-0906-2022	Legood, Rosa/0000-0003-2761-5227; Manchanda, Ranjit/0000-0003-3381-5057; Gaba, Faiza/0000-0003-4081-6883; Jacobs, Ian/0000-0002-5005-2672; Dorkins, Huw/0000-0001-8421-9939; Jacobs, Chris/0000-0002-9557-9080; Menon, Usha/0000-0003-3708-1732			Randomised trial of population-based BRCA testing in Ashkenazi Jews: long-term outcomes								BJOG-AN INTERNATIONAL JOURNAL OF OBSTETRICS AND GYNAECOLOGY				127	3			364	375				10.1111/1471-0528.15905					SEP 2019		Article	FEB 2020	2020	Objective Unselected population-based BRCA testing provides the opportunity to apply genomics on a population-scale to maximise primary prevention for breast-and-ovarian cancer. We compare long-term outcomes of population-based and family-history (FH)/clinical-criteria-based BRCA testing on psychological health and quality of life. Design Randomised controlled trial (RCT) (ISRCTN73338115) GCaPPS,…									30
J	Phillips, Christian; Hillard, Timothy; Salvatore, Stefano; Cardozo, Linda; Toozs-Hobson, Philip		Royal Coll Obstetricians Gynaecolo						Laser treatment for genitourinary syndrome of menopause Scientific Impact Paper No. 72 (July 2022)								BJOG-AN INTERNATIONAL JOURNAL OF OBSTETRICS AND GYNAECOLOGY				129	12			E89	E94				10.1111/1471-0528.17195					JUL 2022		Article	NOV 2022	2022	Plain language summary Genitourinary syndrome of menopause (GSM) is the term used to describe the group of symptoms including vaginal pain, vaginal dryness, itching, pain during sexual intercourse and fragile vaginal tissues as well as urinary symptoms including urinary frequency, urgency, incontinence, blood in the urine (haematuria) and recurrent urinary tract infections that occur due to a lac…									0
J	Stafne, S. N.; Morkved, S.; Gustafsson, M. K.; Syversen, U.; Stunes, A. K.; Salvesen, K. A.; Johannessen, H. H.				St Olav Hospital, Medisinsk Klinikk -/AAD-6414-2022; Stunes, Astrid Kamilla/B-9901-2008	Stunes, Astrid Kamilla/0000-0003-1074-5199; Gustafsson, Miriam K./0000-0003-4151-393X; Johannessen, Hege Holmo/0000-0002-6570-3466			Vitamin D and stress urinary incontinence in pregnancy: a cross-sectional study								BJOG-AN INTERNATIONAL JOURNAL OF OBSTETRICS AND GYNAECOLOGY				127	13			1704	1711				10.1111/1471-0528.16340					JUL 2020		Article	DEC 2020	2020	Objective To assess the association between levels of vitamin D and urinary incontinence (UI) in pregnancy. Design A cross-sectional study. Secondary analysis of a randomised controlled trial. Setting Two university hospitals in Norway. Population A total of 851 healthy, pregnant women >18 years in gestational weeks 18-22 with a singleton live fetus. Methods Data on UI were collected from a quest…									7
J	Widmer, M.; Piaggio, G.; Hofmeyr, G. J.; Carroli, G.; Coomarasamy, A.; Gallos, I; Goudar, S.; Guelmezoglu, A. M.; Lin, S. L.; Lumbiganon, P.; Mugerwa, K.; Owa, O.; Qureshi, Z.; Althabe, F.				GOUDAR, SHIVAPRASAD S/S-1217-2019	GOUDAR, SHIVAPRASAD S/0000-0002-8680-7053; Gulmezoglu, A. Metin/0000-0003-4674-0998; Gallos, Ioannis/0000-0002-2766-358X			Maternal characteristics and causes associated with refractory postpartum haemorrhage after vaginal birth: a secondary analysis of the WHO CHAMPION trial data								BJOG-AN INTERNATIONAL JOURNAL OF OBSTETRICS AND GYNAECOLOGY				127	5			628	634				10.1111/1471-0528.16040					JAN 2020		Article	APR 2020	2020	Objective To assess the maternal characteristics and causes associated with refractory postpartum haemorrhage (PPH). Design Secondary analysis of the WHO CHAMPION trial data. Setting Twenty-three hospitals in ten countries. Population Women from the CHAMPION trial who received uterotonics as first-line treatment of PPH. Methods We assessed the association between sociodemographic, pregnancy and c…									10
J	Hanson, C.; Betran, A. P.; Opondo, C.; Mkumbo, E.; Manzi, F.; Mbaruku, G.; Schellenberg, J.				Visan, Delia/GXW-3349-2022	Opondo, Charles/0000-0001-8155-4117; Schellenberg, Joanna/0000-0002-0708-3676			Trends in caesarean section rates between 2007 and 2013 in obstetric risk groups inspired by the Robson classification: results from population-based surveys in a low-resource setting								BJOG-AN INTERNATIONAL JOURNAL OF OBSTETRICS AND GYNAECOLOGY				126	6			690	700				10.1111/1471-0528.15534							Article	MAY 2019	2019	Objective To describe caesarean section rates and neonatal mortality to assess change in access to life-saving interventions in a rural low-resource setting between 2007 and 2013. Design Population-based cross-sectional study. Setting Southern Tanzania. Population A total of 34 063 women from 384 549 households who gave birth in the previous year. Methods Using data collected in two geo-reference…									8
J	Wong, K. T. Y.; Carson, K. R.; Crane, J. M. G.					Wong, Karen/0000-0002-9109-0173			Risk of stillbirth in singleton gestations following in vitro methods of conception: a systematic review and meta-analysis								BJOG-AN INTERNATIONAL JOURNAL OF OBSTETRICS AND GYNAECOLOGY				128	10			1563	1572				10.1111/1471-0528.16691					APR 2021		Review	SEP 2021	2021	Background In vitro methods of conception are associated with adverse perinatal outcomes. It is unclear if the risk of stillbirth is increased also.Objective This systematic review and meta-analysis aimed to estimate the risk of stillbirth in singleton gestations following in vitro methods of conception compared to non-in vitro conceptions.Search strategy A comprehensive search in PubMed, Embase,…									2
J	Hautakangas, T. M.; Uotila, J. T.; Huhtala, Hsa; Palomaki, O. L.				Hautakangas, Tuija/AAE-8403-2019	Hautakangas, Tuija/0000-0002-5124-6735			How does uterine contractile activity affect the success of trial of labour after caesarean section, and the risk of uterine rupture? An exploratory, blinded analysis of a cohort from a randomised controlled trial								BJOG-AN INTERNATIONAL JOURNAL OF OBSTETRICS AND GYNAECOLOGY													10.1111/1471-0528.17005					NOV 2021		Article; Early Access		2021	Objective To investigate the impact of uterine contractile activity on the outcome of trial of labour after caesarean section (TOLAC). Design Secondary, blinded analyses of a prospective TOLAC cohort. Setting Two labour wards, one in a university tertiary hospital and the other in a central hospital. Population A total of 194 TOLAC parturients with intrauterine tocodynamometry during labour. Meth…									0
J	Li, Rui-Zhe; Sun, Li-Fei; Li, Rui; Wang, Hong-Jing					Li, Ruizhe/0000-0002-8538-1468			Survival after minimally invasive radical hysterectomy without using uterine manipulator for early-stage cervical cancer: A systematic review and meta-analysis								BJOG-AN INTERNATIONAL JOURNAL OF OBSTETRICS AND GYNAECOLOGY				130	2			176	183				10.1111/1471-0528.17339					NOV 2022		Review	JAN 2023	2023	Background Minimally invasive radical hysterectomy has been reported to increase the risk of cancer relapse and death compared with open surgery in women with early-stage cervical cancer. The use of a uterine manipulator is considered one of the risk factors. Objectives To investigate whether women with early-stage cervical cancer treated with minimally invasive radical hysterectomy without using…									0
J	Neumann, K.; Sermon, K.; Bossuyt, P.; Goossens, V; Geraedts, J.; Traeger-Synodinos, J.; Parriego, M.; Schmutzler, A.; van der Ven, K.; Rudolph-Rothfeld, W.; Vonthein, R.; Griesinger, G.				Bossuyt, Patrick M/AAR-1183-2021; Schmutzler, Andreas/AAH-1832-2020	Bossuyt, Patrick M/0000-0003-4427-0128; Griesinger, Georg/0000-0002-0606-5804; Sermon, Karen/0000-0002-2311-9034			An economic analysis of preimplantation genetic testing for aneuploidy by polar body biopsy in advanced maternal age								BJOG-AN INTERNATIONAL JOURNAL OF OBSTETRICS AND GYNAECOLOGY				127	6			710	718				10.1111/1471-0528.16089					FEB 2020		Article	MAY 2020	2020	Objective What are the cost per live birth and the incremental cost of preventing a miscarriage with preimplantation genetic testing for aneuploidy (PGT-A) by polar body biopsy and array-based comprehensive genome hybridisation (aCGH) versus regular IVF/ICSI without PGT-A for infertility treatment in women 36-40 years of age?Design Decision tree model.Population A randomised clinical trial on PGT…									6
J	Reid, F. M.; Elders, A.; Breeman, S.; Freeman, R. M.		PROSPECT study grp		; Elders, Andrew/N-4195-2015	Breeman, Suzanne/0000-0001-9950-7079; reid, fiona/0000-0002-6029-7948; Elders, Andrew/0000-0003-4172-4702; MacLennan, Graeme/0000-0002-1039-5646; HAGEN, SUZANNE/0000-0002-9741-9160; cooper, kevin/0000-0003-1486-0071			How common are complications following polypropylene mesh, biological xenograft and native tissue surgery for pelvic organ prolapse? A secondary analysis from the PROSPECT trial								BJOG-AN INTERNATIONAL JOURNAL OF OBSTETRICS AND GYNAECOLOGY				128	13			2180	2189				10.1111/1471-0528.16897					SEP 2021		Article	DEC 2021	2021	Objective To report complication rates following prolapse surgery using polypropylene mesh inlay, polypropylene mesh kit, biological collagen xenografts and native tissue repairs. Design Secondary analysis of the PROSPECT randomised controlled trial and cohort study. Setting Thirty-five UK hospitals. Population A total of 2632 women undergoing anterior and/or posterior vaginal prolapse repair. Me…									4
J	Goodfellow, Laura; Care, Angharad; Alfirevic, Zarko				Care, Angharad/AAY-1901-2021	Care, Angharad/0000-0003-2131-0406; Goodfellow, Laura/0000-0002-8111-5007			Controversies in the prevention of spontaneous preterm birth in asymptomatic women: an evidence summary and expert opinion								BJOG-AN INTERNATIONAL JOURNAL OF OBSTETRICS AND GYNAECOLOGY				128	2			177	194				10.1111/1471-0528.16544					NOV 2020		Review	JAN 2021	2021	Preterm birth prevention is multifaceted and produces many nuanced questions. This review addresses six important clinical questions about preterm birth prevention as voted for by members of the UK Preterm Clinical Network. The questions cover the following areas: preterm birth prevention in 'low-risk' populations; screening for asymptomatic genital tract infection in women at high risk of preter…									8
J	Ruigh, A. A. de; Simons, N. E.; Hooft, J. van't; Teeffelen, A. S. van; Duijnhoven, R. G.; Wassenaer-Leemhuis, A. G. van; Aarnoudse-Moens, C.; Beek, C. van de; Oepkes, D.; Haak, M. C.; Woiski, M.; Porath, M. M.; Derks, J. B.; Kempen, L. E. M. van; Roseboom, T. J.; Mol, B. W.; Pajkrt, E.				Woiski, Mallory D/L-4763-2015; Woiski, Mallory D/AAN-6632-2021	Woiski, Mallory D/0000-0002-7553-5929; Woiski, Mallory D/0000-0002-7553-5929; Mol, Ben Willem/0000-0001-8337-550X; Roseboom, Tessa/0000-0003-0564-5994; Duijnhoven, Ruben/0000-0002-4784-4396; Haak, Monique/0000-0002-0443-1997			Child outcomes after amnioinfusion compared with no intervention in women with second-trimester rupture of membranes: a long-term follow-up study of the PROMEXIL-III trial								BJOG-AN INTERNATIONAL JOURNAL OF OBSTETRICS AND GYNAECOLOGY				128	2			292	301				10.1111/1471-0528.16115					MAR 2020		Article	JAN 2021	2021	Objective To assess the effect of transabdominal amnioinfusion or no intervention on long-term outcomes in children born after second-trimester prelabour rupture of the membranes (PROM between 16(+0/7)-24(+0/7) weeks) and oligohydramnios.Population Follow up of infants of women who participated in the randomised controlled trial: PPROMEXIL-III (NTR3492).Methods Surviving infants were invited for …									5
J	Bougie, O.; Yap, Ma. I.; Sikora, L.; Flaxman, T.; Singh, S.				Sikora, Lindsey/R-1530-2017; Flaxman, Teresa/AAA-3227-2019	Sikora, Lindsey/0000-0002-9715-8634;			Influence of race/ethnicity on prevalence and presentation of endometriosis: a systematic review and meta-analysis								BJOG-AN INTERNATIONAL JOURNAL OF OBSTETRICS AND GYNAECOLOGY				126	9			1104	1115				10.1111/1471-0528.15692							Review	AUG 2019	2019	Background Understanding the impact of race/ethnicity on the prevalence and presentation of endometriosis may help improve patient care. Objective To review systematically the evidence for the influence of race/ethnicity on the prevalence of endometriosis. Search strategy CENTRAL, MEDLINE, PubMed, Embase, LILACS, SCIELO, and CINAHL databases, as well as the grey literature, were searched from dat…									54
J	Ling, H. Z.; Jara, P. G.; Bisquera, A.; Poon, L. C.; Nicolaides, K. H.; Kametas, N. A.				Poon, Liona C./P-9311-2017; Ling, Hua Zen/ABG-1627-2020	Poon, Liona C./0000-0002-3944-4130; Bisquera, Alessandra/0000-0002-6639-2057; Kametas, Nicholas/0000-0002-7992-6038			Maternal cardiac function in women at high-risk for pre-eclampsia treated with 150 mg aspirin or placebo: an observational study								BJOG-AN INTERNATIONAL JOURNAL OF OBSTETRICS AND GYNAECOLOGY				127	8			1018	1025				10.1111/1471-0528.16193					MAR 2020		Article	JUL 2020	2020	Objective To compare maternal haemodynamics in women at low and high risk for preterm pre-eclampsia (PE), and between those at high risk who are randomised to aspirin or placebo.Design Prospective, longitudinal observational study.Setting Maternity units in six UK hospitals.Population Women participating in the Aspirin for Prevention of Preterm Pre-eclampsia (ASPRE) trial. The population comprise…									6
J	Baiju, N.; Acharya, G.; D'Antonio, F.; Berg, R. C.				DAntonio, Francesco/AAC-6653-2022				Effectiveness, safety, and acceptability of self-assessment of the outcome of first-trimester medical abortion: a systematic review and meta-analysis								BJOG-AN INTERNATIONAL JOURNAL OF OBSTETRICS AND GYNAECOLOGY				126	13			1536	1544				10.1111/1471-0528.15922					SEP 2019		Review	DEC 2019	2019	Background For many women, the need for multiple clinical visits is a barrier to medical abortion. Objectives We assessed the effectiveness, safety, and acceptability of self-assessment of the outcome of medical abortion completed at home versus routine clinic follow up after medical abortion. Search strategy We searched databases such as MEDLINE, Embase, and CENTRAL to find studies published in …									12
J	van Driel, C. M.; Stuursma, A.; Schroevers, M. J.; Mourits, M. J.; de Bock, G. H.					van Driel, Catheleine/0000-0001-7741-244X; Stuursma, Annechien/0000-0001-9114-1797			Mindfulness, cognitive behavioural and behaviour-based therapy for natural and treatment-induced menopausal symptoms: a systematic review and meta-analysis								BJOG-AN INTERNATIONAL JOURNAL OF OBSTETRICS AND GYNAECOLOGY				126	3			330	339				10.1111/1471-0528.15153							Review	FEB 2019	2019	Background During menopause women experience vasomotor and psychosexual symptoms that cannot entirely be alleviated with hormone replacement therapy (HRT). Besides, HRT is contraindicated after breast cancer. Objectives To review the evidence on the effectiveness of psychological interventions in reducing symptoms associated with menopause in natural or treatment-induced menopausal women. Search …									22
J	Turner, Jessica M.; Russo, Francesca; Deprest, Jan; Mol, Ben W.; Kumar, Sailesh				; Kumar, Sailesh/M-3207-2014	Deprest, Jan/0000-0002-4920-945X; Mol, Ben Willem/0000-0001-8337-550X; Kumar, Sailesh/0000-0003-0832-4811; Russo, Francesca/0000-0002-5029-7899			Phosphodiesterase-5 inhibitors in pregnancy: Systematic review and meta-analysis of maternal and perinatal safety and clinical outcomes								BJOG-AN INTERNATIONAL JOURNAL OF OBSTETRICS AND GYNAECOLOGY				129	11			1817	1831				10.1111/1471-0528.17163					APR 2022		Review	OCT 2022	2022	Background The efficacy and safety profile of phosphodiesterase-5 inhibitors (PDE-5i) in pregnancy are unclear from the few relatively small diverse studies that have used them. Objective To assess the safety profile and clinical outcomes of PDE-5i use in pregnancy. Search strategy We searched Embase, PubMed, CENTRAL, Prospero and Google Scholar to identify randomised controlled trials (RCTs) rep…									0
J	Yong, Nathanael; Cooper, Natalie; Yorke, Sarah; Baran, Chawan; Khan, Khalid; Tan, Alex; Sideris, Michail; Iliodromiti, Stamati; Manchanda, Ranjit				Khan, Khalid Saeed/AAT-8824-2020	Khan, Khalid Saeed/0000-0001-5084-7312; Manchanda, Ranjit/0000-0003-3381-5057			Variation in outcome reporting in studies of fertility-sparing surgery for cervical cancer: A systematic review								BJOG-AN INTERNATIONAL JOURNAL OF OBSTETRICS AND GYNAECOLOGY				130	2			163	175				10.1111/1471-0528.17342							Review	JAN 2023	2023	BackgroundCervical cancer affects 3197 women in the UK, and 604 000 women worldwide annually, with peak incidence seen in women between 30 and 34 years of age. For many, fertility-sparing surgery is an appealing option where possible. However, absence of large-scale data, along with a notable variation in reported outcomes in relevant studies, may undermine future efforts for consistent evidence …									0
J	Akhtar, M. A.; Saravelos, S. H.; Li, T. C.; Jayaprakasan, K.		Royal Coll Obstetricians Gynaecolo						Reproductive Implications and Management of Congenital Uterine Anomalies Scientific Impact Paper No. 62November 2019								BJOG-AN INTERNATIONAL JOURNAL OF OBSTETRICS AND GYNAECOLOGY				127	5			E1	E13				10.1111/1471-0528.15968					NOV 2019		Article	APR 2020	2020	Plain language summary Congenital uterine anomalies (CUAs) are malformations of the womb that develop during fetal life. When a baby girl is in her mother's womb, her womb develops as two separate halves from two tubular structures called 'mullerian ducts', which fuse together before she is born. Abnormalities that occur during the baby's development can be variable from complete absence of a wom…									22
J	Velle-Forbord, V.; Skrastad, R. B.; Salvesen, O.; Kramer, M. S.; Morken, N. H.; Vanky, E.					Skrastad, Ragnhild Bergene/0000-0003-3810-0413			Breastfeeding and long-term maternal metabolic health in the HUNT Study: a longitudinal population-based cohort study								BJOG-AN INTERNATIONAL JOURNAL OF OBSTETRICS AND GYNAECOLOGY				126	4			526	534				10.1111/1471-0528.15538							Article	MAR 2019	2019	ObjectiveBreastfeeding (BF) has been reported to improve long-term maternal metabolic health in observational studies, but not in the randomised controlled PROBIT study. Research also suggests that maternal pre-pregnant metabolic health may affect BF. We aimed to disentangle effects of BF on long-term maternal metabolic health from effects of pre-pregnant metabolic health on BF duration and long-…									5
J	Choi, Yun-sun; Kim, Jin-Ha; Kim, Yejin; Cho, Hye Jung; Sung, Ji-Hee; Choi, Suk-Joo; Oh, Soo-Young; Kim, Yae-Jean; Roh, Cheong-Rae								Growing threat of extended-spectrum beta-lactamase-producing Enterobacteriaceae colonisation in high-risk pregnancies: A cross-sectional study								BJOG-AN INTERNATIONAL JOURNAL OF OBSTETRICS AND GYNAECOLOGY													10.1111/1471-0528.17194					MAY 2022		Article; Early Access		2022	Objective: To investigate the epidemiological changes in extended-spectrum lactamase-producing Enterobacteriaceae (ESBL-E) vaginal colonisation in pregnant women deemed at high risk, and to identify independent risk factors. Further, the differences in perinatal outcomes according to maternal ESBL-E vaginal colonisation were analysed.Design: Cross-sectional study.Setting: Republic of Korea.Popula…									0
[truncated: 13 more columns]
