# Supplementary material for: Clinical trial registration and CONSORT adherence in obstetrics and gynecology journals: a cross-sectional analysis of Chinese- and English-language publications
Source: PeerJ. 2026 Apr 21;14:e21140. doi: 10.7717/peerj.21140 (PMC13108464; doi:10.7717/peerj.21140)
Supplement: Supplemental Information 1 [file peerj-14-21140-s001.zip › Raw data-updated/RCT-English journals/Original data/7.xls]

## Sheet: savedrecs
Publication Type	Authors	Book Authors	Group Authors	Book Group Authors	Researcher Ids	ORCIDs	Book Editors	Author - Arabic	Article Title	Article Title - SciELO	Article Title - SciELO	Article Title - Chinese	Article Title - Russian	Patent Number	Patent Assignee	Source Title - Arabic	Source Title	Source Title - Korean	Book Series Title	Book Series Subtitle	Volume	Issue	Special Issue	Meeting Abstract	Start Page	End Page	Article Number	Version	Version History	DOI	Book DOI	License Name	License URI	License Description	Early Access Date	Supplement	Document Type	Publication Date	Publication Year	Abstract	Abstract - Foreign	Abstract - English Transliteration	Abstract - Foreign	Abstract - Korean	Conference Title	Conference Date	Conference Sponsor	Conference Location	Times Cited, WoS Core
J	Swailes, Alexa; Gupta, Megha; Chauhan, Suneet P.; Kesterson, Joshua; Kunselman, Allen; Wagner, Stephen								Factors associated with the successful completion of randomized controlled trials in gynecological oncology								GYNECOLOGIC ONCOLOGY				155	2			283	286				10.1016/j.ygyno.2019.09.007							Article	NOV 2019	2019	Purpose: The aim of our review was to ascertain factors associated with the successful completion of a randomized controlled trial in gynecological oncology.Materials and methods: This retrospective cohort study utilized data collected from the National Institutes of Health's US National Library of Medicine database on ClinicalTrials.gov . Data was collected over a five year period (2009-2013). U…									2
J	Roche, Kara Long; Gardner, Ginger J.								State of the science: Evolving role of surgery for the treatment of ovarian cancer								GYNECOLOGIC ONCOLOGY				155	1			3	7				10.1016/j.ygyno.2019.08.016							Editorial Material	OCT 2019	2019										3
J	Gershenson, David M.; Okamoto, Aikou; Ray-Coquard, Isabelle								Rare Gynecologic Tumors: Coming of Age								GYNECOLOGIC ONCOLOGY				157	1			1	2				10.1016/j.ygyno.2020.03.001							Editorial Material	APR 2020	2020										2
J	Michaels, B. N.; Hesson, A. M.; Argyelan, A.; Luo, T. S.; Uppal, S.; Liu, J. R.								Guided imagery and distress in perioperative gynecologic oncology: A randomized control trial								GYNECOLOGIC ONCOLOGY				154			1617	164	165				10.1016/j.ygyno.2019.04.386						1	Meeting Abstract	JUN 2019	2019										0
J	Doll, Kemi M.								Minority enrollment on clinical trials enhances scientific rigor but requires structural changes and commitment								GYNECOLOGIC ONCOLOGY				157	2			301	302											Editorial Material	MAY 2020	2020										3
J	Ross, Megan E.; Glickman, Amanda; Brennecke, Alyse; Tayebnejad, Anna; Guntupalli, Saketh R.								Noncompliance with postoperative prophylactic anticoagulation among gynecologic oncology patients: A subanalysis of a randomized controlled trial								GYNECOLOGIC ONCOLOGY				159	2		4	E4	E5				10.1016/j.ygyno.2020.07.036							Meeting Abstract	NOV 2020	2020										0
J	Leitao, M. M., Jr.; Zhou, Q.; Schiavone, M. B.; Cowan, R. A.; Smith, E.; Iasonos, A.; Veith, M. W.; Rafizadeh, M.; Curran, K. G.; Ramesh, B.; Chang, K.; Chi, D. S.; Sonoda, Y.; Brown, A. K.; Cosin, J. A.; Abu-Rustum, N. R.; Martino, M. A.; Mueller, J. J.; Roche, K. Long; Jewell, E.; Broach, V.; Diaz, J. P.; Zivanovic, O.				Zivanovic, Oliver/AAK-9955-2021				A phase 3 randomized controlled trial of preventive negative pressure wound therapy in postoperative incision management								GYNECOLOGIC ONCOLOGY				159			10	53	53				10.1016/j.ygyno.2020.06.111						1	Meeting Abstract	OCT 2020	2020										2
J	Blackburn, P.; Watson, C. H.; Gordon, J.; Covington, R.; Smiley, L.; Reed, M.; Tillmanns, T.								Video-assisted genetic counseling in patients with ovarian, fallopian, and peritoneal carcinoma: A prospective, randomized controlled trial								GYNECOLOGIC ONCOLOGY				159			18	9	10				10.1016/j.ygyno.2020.06.018						1	Meeting Abstract	OCT 2020	2020										1
J	Chino, Junzo; Annunziata, Christina M.; Beriwal, Sushil; Bradfield, Lisa; Erickson, Beth A.; Fields, Emma C.; Fitch, Jane; Harkenrider, Matthew M.; Holschneider, Christine H.; Kamrava, Mitchell; Leung, Eric; Lin, Lilie L.; Mayadev, Jyoti S.; Morcos, Marc; Nwachukwu, Chika; Petereit, Daniel; Viswanathan, Akila N.								The ASTRO clinical practice guidelines in cervical cancer: Optimizing radiation therapy for improved outcomes								GYNECOLOGIC ONCOLOGY				159	3			607	610				10.1016/j.ygyno.2020.09.015							Editorial Material	DEC 2020	2020										13
J	Pinder, Leeya; Muwonge, Richard; Mwanahamuntu, Mulindi; Lucas, Eric; Prendiville, Walter; Basu, Partha; Parham, Groesbeck								Randomized control trial of thermal ablation of the cervix in women living with the human immunodeficiency virus in Zambia								GYNECOLOGIC ONCOLOGY				162			4	S5	S6										1	Meeting Abstract	AUG 2021	2021										1
J	Duska, Linda R.; Gibson, Steven J.; Beall, Steven C.; Monk, Bradley J.								The American Society of Clinical Oncology 2019 annual meeting: A review and summary of selected abstracts								GYNECOLOGIC ONCOLOGY				154	3			454	460				10.1016/j.ygyno.2019.06.019							Editorial Material	SEP 2019	2019										0
J	Pujade-Lauraine, Eric; Hernandez-Chagui, Jose David; Takyar, Jitender; Rabon-Stith, Karma; Nunes, Ana								Standard of care in locally advanced cervical cancer and unmet needs: a systematic literature review of phase III randomized controlled trials								GYNECOLOGIC ONCOLOGY				162			527	S277	S278										1	Meeting Abstract	AUG 2021	2021										0
J	Pinder, L. F.; Basu, P.; Prendiville, W.; Muwonge, R.; Lucas, E.; Parham, G. P.					Pinder, Leeya/0000-0002-8929-7810			Therapeutic efficacy of local ablation for cervical precancer in HIV-positive women - preliminary results of a randomized control trial in Zambia								GYNECOLOGIC ONCOLOGY				154			2529	273	273				10.1016/j.ygyno.2019.04.634						1	Meeting Abstract	JUN 2019	2019										0
J	Cusimano, M. C.; Classen, C. C.; Koval, J. J.; Barbera, L.; Brotto, L. A.; Chivers, M. L.; Carter, J.; Robinson, J.; Ferguson, S. E.								Association of treatment modality with sexual dysfunction in gynecologic cancer survivors: A secondary analysis of the gyne-GALS randomized controlled trial								GYNECOLOGIC ONCOLOGY				159			133	58	58				10.1016/j.ygyno.2020.06.120						1	Meeting Abstract	OCT 2020	2020										0
J	Li, Ning; Zhang, Youzhong; Wang, Jing; Zhu, Jianqing; Wang, Li; Wu, Xiaohua; Yao, Desheng; Wu, Qiang; Liu, Jihong; Tang, Junying; Yin, Rutie; Zhang, Guonan; Lou, Ge; An, Ruifang; Xia, Xiaoping; Li, Qingshui; Zhu, Yaping; Hong, Zheng; Yang, Xinfeng; Hu, Yuanjing; Zhang, Xin; Wan, Xiaoyun; Qu, Jing; Zhang, Ben; Wu, Lingying				Wu, Ling/GZN-2235-2022; XIA, Xiaoping/D-3201-2009	XIA, Xiaoping/0000-0002-3203-039X			Fuzuloparib maintenance therapy in patients with platinum-sensitive, relapsed ovarian cancer: a multicenter, randomized, double-blind, placebo-controlled, phase III trial								GYNECOLOGIC ONCOLOGY				162			99	S57	S58										1	Meeting Abstract	AUG 2021	2021										3
J	Kulkarni, A.; Villavicencio, J.; Beffa, L. B.; Mendez, H.; Luis, C.; Raker, C.; Cronin, B.; Robison, K. M.								The effect of buffered lidocaine versus non-buffered lidocaine on pain scores during infiltration for vulvar biopsy: A randomized controlled trial								GYNECOLOGIC ONCOLOGY				154			2353	233	233				10.1016/j.ygyno.2019.04.540						1	Meeting Abstract	JUN 2019	2019										0
J	Hagemann, A. R.; Leon, A.; Liu, J.; Kuroki, L. M.; Thaker, P. H.; McCourt, C. K.; Fuh, K. C.; Powell, M. A.; Mutch, D. G.; Colditz, G. A.				Colditz, Graham/A-3963-2009	Colditz, Graham/0000-0002-7307-0291			Behavioral weight loss interventions are insufficient to address the obesity crisis in endometrial cancer survivors: Results of a randomized, controlled trial								GYNECOLOGIC ONCOLOGY				154			40	20	20				10.1016/j.ygyno.2019.04.051						1	Meeting Abstract	JUN 2019	2019										0
J	Bouchard-Fortier, Genevieve; Cusimano, Maria C.; Fazelzad, Rouhi; Sajewycz, Katrina; Lu, Lin; Espin-Garcia, Osvaldo; May, Taymaa; Bouchard-Fortier, Antoine; Ferguson, Sarah E.				Fazelzad, Rouhi/M-6827-2019	Fazelzad, Rouhi/0000-0002-8316-7759			Oncologic outcomes and morbidity following heated intraperitoneal chemotherapy at cytoreductive surgery for primary epithelial ovarian cancer: A systematic review and meta-analysis								GYNECOLOGIC ONCOLOGY				158	1			218	228				10.1016/j.ygyno.2020.03.034							Review	JUL 2020	2020	Objectives. Heated intraperitoneal chemotherapy (HIPEC) has not been universally adopted at the time of interval cytoreductive surgery for primary epithelial ovarian cancer (EOC) despite evidence of a 12-month overall survival (OS) benefit in a recent landmark randomized trial. We performed a systematic review and meta-analysis to assess oncologic outcomes and perioperative-morbidity following HI…									8
J	Min, B. H.; Yoon, S. H.; Shim, S. H.								Effects of PARP inhibitors therapy on the PFS and OS in platinum-sensitive recurrent ovarian cancer: A meta-analysis of randomized controlled trials								GYNECOLOGIC ONCOLOGY				154			2525	271	271				10.1016/j.ygyno.2019.04.630						1	Meeting Abstract	JUN 2019	2019										1
J	Wang, Tiantian; Li, Ning; Tang, Jie; Yang, HongYing; Yin, Rutie; Zhang, Jingru; Zhou, Qi; Liu, Ziling; Cao, Lanqin; Li, Li; Huang, Yi; Jiang, Kui; Wang, Wei; She, Fenglin; Hou, Zhiguo; Wu, Lingying				Wu, Ling/GZN-2235-2022				Apatinib combined with pegylated liposomal doxorubicin (PLD) versus PLD for platinum-resistant recurrent ovarian cancer (APPROVE): a multicenter, randomized, controlled, open-label, phase II trial								GYNECOLOGIC ONCOLOGY				162			70	S42	S42										1	Meeting Abstract	AUG 2021	2021										1
J	Rocconi, R. P.; Chan, J. K.; Barve, M.; Tewari, D.; Bottsford-Miller, J. N.; Tang, M.; Aaron, P.; Wallraven, G.; Bognar, E.; Manning, L.; Nemunaitis, J.; Shanahan, D.; Slomovitz, B.; Herzog, T. J.; Monk, B. J.; Coleman, R. L.								Randomized double-blind placebo-controlled trial of primary maintenance vigil immunotherapy (VITAL study) in stage III/IV ovarian cancer: Efficacy assessment in BRCA1/2-wt patients								GYNECOLOGIC ONCOLOGY				159			7	51	52				10.1016/j.ygyno.2020.06.108						1	Meeting Abstract	OCT 2020	2020										0
J	Graul, A.; Haggerty, A.; Stickley, C.; Kumar, P.; Morales, K.; Bogner, H.; Burger, R. A.; Morgan, M.; Ko, E.								Effect of patient education on palliative care knowledge and acceptability of outpatient palliative care services among gynecologic oncology patients: A randomized controlled trial (vol 156, pg 482, 2020)								GYNECOLOGIC ONCOLOGY				158	2			517	517				10.1016/j.ygyno.2020.05.015							Correction	AUG 2020	2020										0
J	Baiocchi, Glauco; Salani, Ritu								Meeting report from the 19th meeting of the International Gynecologic Cancer Society (IGCS) 2019: Summary of selected abstracts and meeting highlights.								Gynecologic oncology				155	3			389	392				10.1016/j.ygyno.2019.10.006							Congress	2019-12	2019										0
J	Moss, Haley A.; Melamed, Alexander; Wright, Jason D.				Melamed, Alexander/R-8299-2019	Melamed, Alexander/0000-0002-0654-0863; Moss, Haley/0000-0002-0563-1579			Measuring cause-and-effect relationships without randomized clinical trials: Quasi-experimental methods for gynecologic oncology research								GYNECOLOGIC ONCOLOGY				152	3			533	539				10.1016/j.ygyno.2018.11.006							Review	MAR 2019	2019	Clinical research in gynecologic oncology has seen a proliferation of studies that investigate the effectiveness of treatments using existing data sources such as cancer registries, electronic health records, and insurance claims. These observational studies are often feasible when randomized trial may not be, and may be more generalizable than randomized trials, because of greater diversity in t…									13
J	Harrison, R.; Zighelboim, I; Cloven, N. G.; Marcus, J. Z.; Coleman, R. L.; Karam, A.				Harrison, Ross/AAK-9672-2020	Harrison, Ross/0000-0001-9273-1115			Secondary cytoreductive surgery for recurrent ovarian cancer: An SGO clinical practice statement								GYNECOLOGIC ONCOLOGY				163	3			448	452				10.1016/j.ygyno.2021.10.008					NOV 2021		Editorial Material	DEC 2021	2021										2
J	Wethington, Stephanie L.; Wahner-Hendrickson, Andrea E.; Swisher, Elizabeth M.; Kaufmann, Scott H.; Karlan, Beth Y.; Fader, Amanda Nickles; Dowdy, Sean C.								PARP inhibitor maintenance for primary ovarian cancer - A missed opportunity for precision medicine								GYNECOLOGIC ONCOLOGY				163	1			11	13				10.1016/j.ygyno.2021.08.002					OCT 2021		Editorial Material	OCT 2021	2021										1
J	Pareek, Vibhay; Barthwal, Mansi; Giridhar, Prashanth; Patil, Pritee A.; Upadhyay, Ashish Dutt; Mallick, Supriya								A phase III randomised trial of trans-abdominal ultrasound in improving application quality and dosimetry of intra-cavitary brachytherapy in locally advanced cervical cancer								GYNECOLOGIC ONCOLOGY				160	2			375	378				10.1016/j.ygyno.2020.11.032					JAN 2021		Article	FEB 2021	2021	Introduction. Intra-cavitary brachytherapy (ICB) remains an integral part of radiotherapy treatment in cervical cancer. Two-dimensional X ray point-based planning remains common and blind insertion leads to uterine perforations and higher toxicity. We conducted a randomised controlled trial of using trans-abdominal ultrasound in performing ICB to reduce perforation and organ at risk doses. Patien…									7
J	Herzog, Thomas J; Secord, Angeles Alvarez; Coleman, Robert L; Naumann, R Wendel					Naumann, Robert Wendel/0000-0002-2739-165X			European society of medical oncology (ESMO) 2019 meeting report features practice changing data in gynecologic malignancies.								Gynecologic oncology				156	2			265	270				10.1016/j.ygyno.2019.11.010							Congress	2020-02	2020	Multiple practice changing studies were presented at the 2019 ESMO Congress in Barcelona, Spain. The ovarian cancer studies presented at the Presidential session will likely refine and redefine the initial treatment of ovarian cancer. Other compelling trial data in ovarian, uterine and cervical cancer were also unveiled. The key oral abstracts from this meeting are summarized in this meeting repo…									0
J	Dellinger, Thanh H.; Han, Ernest S.								State of the Science: The role of HIPEC in the treatment of ovarian cancer								GYNECOLOGIC ONCOLOGY				160	2			364	368				10.1016/j.ygyno.2020.12.029					JAN 2021		Editorial Material	FEB 2021	2021										6
J	Deken, Marion M.; van Doorn, Helena C.; Verver, Danielle; Boogerd, Leonora S. F.; de Valk, Kim S.; Rietbergen, Daphne D. D.; van Poelgeest, Mariette I. E.; de Kroon, Cor D.; Beltman, Jogchum J.; van Leeuwen, Fijs W. B.; Putter, Hein; Braak, Jeffrey P. B. M.; de Geus-Oei, Lioe-Fee; van de Velde, Cock J. H.; Burggraaf, Jacobus; Vahrmeijer, Alexander L.; Gaarenstroom, Katja N.				Vahrmeijer, Alexander/AFK-4657-2022; van leeuwen, Fijs/AAX-2098-2021; Vahrmeijer, Alexander/AAG-3329-2022; Putter, Hein/C-2244-2018	Vahrmeijer, Alexander/0000-0001-9370-0011; van leeuwen, Fijs/0000-0002-6844-4025; Vahrmeijer, Alexander/0000-0001-9370-0011; Putter, Hein/0000-0001-5395-1422			Near-infrared fluorescence imaging compared to standard sentinel lymph node detection with blue dye in patients with vulvar cancer - a randomized controlled trial								GYNECOLOGIC ONCOLOGY				159	3			672	680				10.1016/j.ygyno.2020.09.044							Article	DEC 2020	2020	Objective. The aim of this study was to assess the superiority of ICG-Tc-99m-nanocolloid for the intraoperative visual detection of sentinel lymph nodes (SLNs) in vulvar squamous cell carcinoma (VSCC) patients compared to standard SLN detection using Tc-99m-nanocolloid with blue dye.Methods. In this multicenter, randomized controlled trial, VSCC patients underwent either the standard SLN procedur…									8
J	Nitecki, Roni; Melamed, Alexander; Gockley, Allison A.; Floyd, Jessica; Krause, Kate J.; Coleman, Robert L.; Matulonis, Ursula A.; Giordano, Sharon H.; Lu, Karen H.; Rauh-Hain, J. Alejandro					Krause, Kate/0000-0001-9473-0335; Floyd, Jessica/0000-0003-2591-6245			Incidence of myelodysplastic syndrome and acute myeloid leukemia in patients receiving poly-ADP ribose polymerase inhibitors for the treatment of solid tumors: A meta-analysis of randomized trials								GYNECOLOGIC ONCOLOGY				161	3			653	659				10.1016/j.ygyno.2021.03.011					MAY 2021		Article	JUN 2021	2021	Background. Clinical trials demonstrated that PARPi (poly [adenosine diphosphate-ribose]-ADP polymerase inhibitor) therapy is effective in solid tumors. However, long term effects such as therapy-related myelodysplastic syndrome or acute myeloid leukemia (MDS/AML) are poorly described. We sought to quantify whether PARPi therapy is associated with the development of MDS/AML.Methods. Medline, Emba…									10
J	Zamorano, Abigail S.; Wilson, Elise M.; Liu, Jingxia; Leon, Andrea; Kuroki, Lindsay M.; Thaker, Premal H.; McCourt, Carolyn K.; Fuh, Katherine C.; Powell, Matthew A.; Mutch, David G.; Evanoff, Bradley A.; Colditz, Graham A.; Hagemann, Andrea R.				Colditz, Graham/A-3963-2009	Colditz, Graham/0000-0002-7307-0291; Liu, Jingxia/0000-0002-9434-7907			Text-message-based behavioral weight loss for endometrial cancer survivors with obesity: A randomized controlled trial								GYNECOLOGIC ONCOLOGY				162	3			770	777				10.1016/j.ygyno.2021.06.007					AUG 2021		Article	SEP 2021	2021	Objective. To evaluate the ability of a personalized text-message-based intervention to increase weight loss among endometrial cancer survivors with obesity.Methods. In this randomized, controlled trial, endometrial cancer survivors with obesity (BMI >= 30 kg/m(2)) were randomized to a personalized SMS text-message-based weight loss intervention or enhanced usual care. Primary outcome was weight …									3
J	Naumann, R. Wendel; Coleman, Robert L.; Brown, Jubilee; Moore, Kathleen N.					Naumann, Robert Wendel/0000-0002-2739-165X			Phase III trials in ovarian cancer: The evolving landscape of front line therapy								GYNECOLOGIC ONCOLOGY				153	2			436	444				10.1016/j.ygyno.2019.02.008							Review	MAY 2019	2019	Introduction. Ovarian cancer has a high mortality to case ratio. To improve the initial response to therapy, trials of biologic agents in combination with primary chemotherapy and as maintenance after completing chemo-therapy are being conducted. Multiple trials are ongoing and this strategy has great promise. However, the changing landscape of primary treatment will make designing future trials …									18
J	Loreen, Amy; Polen-De, Clarissa; Monk, Bradley J.; Jackson, Amanda L.; Billingsley, Caroline C.; Herzog, Thomas J.								The role of blinded independent radiologic review in ovarian cancer clinical trials: Discerning the value								GYNECOLOGIC ONCOLOGY				161	2			491	495				10.1016/j.ygyno.2021.02.031					APR 2021		Review	MAY 2021	2021										0
J	Berg, Tobias; Nottrup, Trine J.; Roed, Henrik					Berg, Tobias/0000-0003-2006-6616			Gemcitabine for recurrent ovarian cancer - a systematic review and meta-analysis								GYNECOLOGIC ONCOLOGY				155	3			530	537				10.1016/j.ygyno.2019.09.026							Review	DEC 2019	2019	Introduction: More than 80 % of women with advanced ovarian cancer relapse either during or after adjuvant therapy. Platinum-sensitive women are rechallenged with a platinum-combination therapy and platinum-resistant women are challenged with non-platinum drugs.Gemcitabine is one of many treatments that can be used both as single-agent or as combination therapy for the treatment of recurrent ovar…									15
J	Frangou, E.; Bertelli, G.; Love, S.; Mackean, M. J.; Glasspool, R. M.; Fotopoulou, C.; Cook, A.; Nicum, S.; Lord, R.; Ferguson, M.; Roux, R. L.; Martinez, M.; Butcher, C.; Hulbert-Williams, N.; Howells, L.; Blagden, S. P.					Butcher, Chrissie/0000-0002-1696-1506; Love, Sharon/0000-0002-6695-5390			OVPSYCH2: A randomized controlled trial of psychological support versus standard of care following chemotherapy for ovarian cancer								GYNECOLOGIC ONCOLOGY				162	2			431	439				10.1016/j.ygyno.2021.05.024					JUL 2021		Article	AUG 2021	2021	Background. Fear of disease progression (FOP) is a rational concern for women with Ovarian Cancer (OC) and depression is also common. To date there have been no randomized trials assessing the impact of psychological intervention on depression and FOP in this patient group. Patients and methods. Patients with primary or recurrent OC who had recently completed chemotherapy were eligible if they sc…									0
J	Vieira-Serna, Santiago; Viveros-Carreno, David; Rodriguez, Juliana; Grillo-Ardila, Carlos F; Angeles, Martina Aida; Guerrero, Eduardo; Sanabria, Daniel; Pareja, Rene					Viveros-Carreno, David/0000-0001-9395-0627			Preoperative brachytherapy for early-stage cervical cancer: Systematic review and meta-analysis.								Gynecologic oncology				169				4	11				10.1016/j.ygyno.2022.11.009							Journal Article; Review	2022-Nov-29	2022	OBJECTIVE: To assess the rate of pathological response rate, and the oncological outcomes of preoperative brachytherapy (PBT) in early-stage cervical cancer.METHODS: A systematic literature review was conducted according to the Preferred Reporting Items for Systematic Reviews and meta-analyses (PRISMA) statement. MEDLINE, Embase, Cochrane Central Register of Controlled Trials, and Scopus database…									0
J	Polterauer, Stephan; Reich, Olaf; Widschwendter, Andreas; Hadjari, Laudia; Bogner, Gerhard; Reinthaller, Alexander; Joura, Elmar; Trutnovsky, Gerda; Ciresa-Koenig, Alexandra; Ganhoer-Schimboeck, Julia; Boehm, Ina; Berger, Regina; Langthaler, Eva; Aberle, Stephan W.; Heinze, Georg; Gleiss, Andreas; Grimm, Christoph				Grimm, Christoph/GSJ-3020-2022	Grimm, Christoph/0000-0003-2948-8129; Polterauer, Stephan/0000-0002-9649-4505; Berger, Regina/0000-0003-2952-6797			Topical imiquimod compared with conization to treat cervical high-grade squamous intraepithelial lesions: Multicenter, randomized controlled trial								GYNECOLOGIC ONCOLOGY				165	1			23	29				10.1016/j.ygyno.2022.01.033					MAR 2022		Article	APR 2022	2022	Objective. In a previous phase II trial, we showed that topical imiquimod (IMQ) therapy is an efficacious treatment for high-grade squamous intraepithelial lesion (HSIL). Aim of the present study was to investigate the non inferiority of a 16-week topical, self-applied IMQ therapy compared to large loop excision of the transformation zone (LLETZ) in patients diagnosed with HSIL.Methods. Phase III…									3
J	Janda, Monika; Robledo, Kristy P.; Gebski, Val; Armes, Jane E.; Alizart, Michelle; Cummings, Margaret; Chen, Chen; Leung, Yee; Sykes, Peter; McNally, Orla; Oehler, Martin K.; Walker, Graeme; Garrett, Andrea; Tang, Amy; Land, Russell; Nicklin, James L.; Chetty, Naven; Perrin, Lewis C.; Hoet, Greet; Sowden, Katherine; Eva, Lois; Tristram, Amanda; Obermair, Andreas				Chen, Chen/B-4284-2010; Cummings, Margaret/B-5747-2011	Chen, Chen/0000-0003-2104-534X; Cummings, Margaret/0000-0002-7657-0240; Robledo, Kristy/0000-0003-0213-7652			Complete pathological response following levonorgestrel intrauterine device in clinically stage 1 endometrial adenocarcinoma: Results of a randomized clinical trial								GYNECOLOGIC ONCOLOGY				161	1			143	151				10.1016/j.ygyno.2021.01.029					MAR 2021		Article	APR 2021	2021	Purpose. Intrauterine levonorgestrel (LNG-IUD) is used to treat patients with endometrial adenocarcinoma (EAC) and endometrial hyperplasia with atypia (EHA) but limited evidence is available on its effectiveness. The study de term fined the extent to which LNG-IUD with or without metformin (M) or weight loss (WL) achieves a pathological complete response (pCR) in patients with EAC or EHA.Patients…									16
J	Ma, Zhuo; Sun, Ximu; Zhao, Zhixia; Lu, Wenchao; Guo, Qixiang; Wang, Shihao; You, Jiwen; Zhang, Yuhui; Liu, Lihong				liu, li/HGC-0900-2022	Guo, Qixiang/0000-0002-0794-5918			Risk of pneumonitis in cancer patients treated with PARP inhibitors: A meta-analysis of randomized controlled trials and a pharmacovigilance study of the FAERS database								GYNECOLOGIC ONCOLOGY				162	2			496	505				10.1016/j.ygyno.2021.05.012					JUL 2021		Review	AUG 2021	2021	Objective/Background. We aimed to evaluate the risk of PARP inhibitors (PARPis) causing pneumonitis in randomized controlled trials (RCTs) and in the real-world practice. Methods. First, a systematic review based on meta-analysis was conducted. RCTs with available data reporting pneumonitis events for PARPis were eligible for analysis. Second, we conducted a disproportionality analysis based on d…									8
J	Gaillard, Stephanie; Oaknin, Ana; Ray-Coquard, Isabelle; Vergote, Ignace; Scambia, Giovanni; Colombo, Nicoletta; Fernandez, Cristian; Alfaro, Vicente; Kahatt, Carmen; Nieto, Antonio; Zeaiter, Ali; Aracil, Miguel; Vidal, Laura; Pardo-Burdalo, Beatriz; Papai, Zsuzsanna; Kristeleit, Rebecca; O'Malley, David M.; Benjamin, Ivor; Pautier, Patricia; Lorusso, Domenica				; Lorusso, Domenica/K-6523-2016	Alfaro, Vicente/0000-0002-0150-2390; Scambia, Giovanni/0000-0002-9503-9041; Lorusso, Domenica/0000-0003-0981-0598; OAKNIN, ANA/0000-0002-3592-7194; OMalley, David/0000-0002-2828-0177			Lurbinectedin versus pegylated liposomal doxorubicin or topotecan in patients with platinum-resistant ovarian cancer: A multicenter, randomized, controlled, open-label phase 3 study (CORAIL)								GYNECOLOGIC ONCOLOGY				163	2			237	245				10.1016/j.ygyno.2021.08.032					OCT 2021		Article	NOV 2021	2021	Objective. The randomized phase 3 CORAIL trial evaluated whether lurbinectedin improved progression-free survival (PFS) compared to pegylated liposomal doxorubirin (PLD) or topotecan in patients with platinumresistant ovarian cancer.Methods. Patients were randomly assigned (1:1) to lurbinectedin 32 mg/m(2) 1-h i.v. infusion q3wk (experimental arm), versus PLD 50 mg/m(2) 1-h i.v. infusion q4wk or …									11
J	Graul, A.; Haggerty, A.; Stickley, C.; Kumar, P.; Morales, K.; Bogner, H.; Burger, R. A.; Morgan, M.; Ko, E.					Ko, Emily/0000-0002-9438-1566			Effect of of patient education on palliative care knowledge and acceptability of outpatient palliative care services among gynecologic oncology patients: A randomized controlled trial								GYNECOLOGIC ONCOLOGY				156	2			482	487				10.1016/j.ygyno.2019.11.023							Article	FEB 2020	2020	Objectives. A randomized control trial (RCT) to estimate the effect of an interventional video on improving palliative care knowledge, acceptability and attendance to outpatient services in gynecologic oncology patients.Methods. Women receiving treatment for gynecologic malignancy recruited at an academic tertiary care center were randomized to: palliative care educational video or non-directive …									7
J	Bisch, S. P.; Jago, C. A.; Kalogera, E.; Ganshorn, H.; Meyer, L. A.; Ramirez, P. T.; Dowdy, S. C.; Nelson, G.				Ganshorn, Heather/E-6423-2015	Ganshorn, Heather/0000-0002-0410-4232; Jago, Caitlin/0000-0002-2177-9717; Nelson, Gregg/0000-0002-8177-1098			Outcomes of enhanced recovery after surgery (ERAS) in gynecologic oncology ? A systematic review and meta-analysis.								GYNECOLOGIC ONCOLOGY				161	1			46	55				10.1016/j.ygyno.2020.12.035					MAR 2021		Review	APR 2021	2021	Objective. To assess the benefit of Enhanced Recovery After Surgery (ERAS) on length of stay (LOS), postoperative complications, 30-day readmission, and cost in gynecologic oncology.Methods. A systematic literature search was performed in MEDLINE, EMBASE, Cochrane Register of Controlled Trials, and Web of Science for all peer-reviewed cohort studies and controlled trials on ERAS involving gynecol…									29
J	Ma, Shuyun; Wang, Jingjing; Han, Yiyu; Guo, Feng; Chen, Caizhi; Chen, Xishan; Zou, Wen				wang, jing/GRS-7509-2022; wang, jing/GVT-8700-2022; Wang, Jin/GYA-2019-2022; wang, jing/HJA-5384-2022; WANG, JINGYI/GSJ-1241-2022				Platinum single-agent vs. platinum-based doublet agent concurrent chemoradiotherapy for locally advanced cervical cancer: A meta-analysis of randomized controlled trials								GYNECOLOGIC ONCOLOGY				154	1			246	252				10.1016/j.ygyno.2019.04.013							Review	JUL 2019	2019	Objectives. This study compared treatment outcomes and adverse events in patients with locally advanced cervical cancer undergoing radiotherapy (RT) with concurrent platinum-based doublet therapy vs. RT plus platinum single-agent therapy. The main outcomes were progression-free survival (PFS), overall survival (OS), and the occurrence of adverse events.Methods. We comprehensively searched Medline…									11
J	Colombo, Nicoletta; Tomao, Federica; Panici, Pierluigi Benedetti; Nicoletto, Maria Ornella; Tognon, Germana; Bologna, Alessandra; Lissoni, Andrea Alberto; DeCensi, Andrea; Lapresa, Mariateresa; Mancari, Rosanna; Palaia, Innocenza; Tasca, Giulia; Tettamanzi, Francesca; Alvisi, Maria Francesca; Rulli, Eliana; Poli, Davide; Carlucci, Luciano; Torri, Valter; Fossati, Roldano; Biagioli, Elena				DeCensi, Andrea/AEF-2941-2022	DeCensi, Andrea/0000-0003-2635-4491; Tettamanzi, Francesca/0000-0002-2089-6428; Poli, Davide/0000-0001-9514-9016			Randomized phase II trial of weekly paclitaxel vs. cediranib-olaparib (continuous or intermittent schedule) in platinum-resistant high-grade epithelial ovarian cancer								GYNECOLOGIC ONCOLOGY				164	3			505	513				10.1016/j.ygyno.2022.01.015					FEB 2022		Article	MAR 2022	2022	Background. Previous findings showed that cediranib-olaparib increased PFS in women with recurrent platinum-sensitive ovarian cancer compared to olaparib alone.Methods. BAROCCO trial randomized 123 patients: 80mg/m(2) paclitaxel weekly up to 24 weeks (control), olaparib 300 mg tablets twice daily together with 20 mg cediranib daily (continuous schedule) or with 20 mg cediranib 5 days/week (interm…									6
J	Vogel, Rachel I.; Niendorf, Kristin; Petzel, Sue; Lee, Heewon; Teoh, Deanna; Blaes, Anne H.; Argenta, Peter; Rivard, Colleen; Winterhoff, Boris; Lee, Hee Yun; Geller, Melissa A.					Vogel, Rachel/0000-0003-0149-8464			A patient-centered mobile health application to motivate use of genetic counseling among women with ovarian cancer: A pilot randomized controlled trial								GYNECOLOGIC ONCOLOGY				153	1			100	107				10.1016/j.ygyno.2019.01.019							Article	APR 2019	2019	Objective. Despite current guidelines recommending women with ovarian cancer receive genetic risk evaluation by a genetic counselor, utilization has historically been low. We sought to assess the feasibility and effectiveness of a week-long mobile Application for Genetic Information on Cancer (mAGIC) intervention aimed to persuade women with ovarian cancer to pursue genetic counseling.Methods. Th…									8
J	Pitiyarachchi, Omali; Friedlander, Michael; Java, James J.; Chan, John K.; Armstrong, Deborah K.; Markman, Maurie; Herzog, Thomas J.; Monk, Bradley J.; Backes, Floor; Secord, Angeles Alvarez; Bonebrake, Albert; Rose, Peter G.; Tewari, Krishnansu S.; Lentz, Samuel S.; Geller, Melissa A.; Copeland, Larry J.; Mannel, Robert S.					Pitiyarachchi, Omali/0000-0001-6693-9756; Java, James/0000-0002-8254-3177			What proportion of patients with stage 3 ovarian cancer are potentially cured following intraperitoneal chemotherapy? Analysis of the long term (>= 10 years) survivors in NRG/GOG randomized clinical trials of intraperitoneal and intravenous chemotherapy in stage III ovarian cancer								GYNECOLOGIC ONCOLOGY				166	3			410	416				10.1016/j.ygyno.2022.07.004					SEP 2022		Article	SEP 2022	2022	Objective. Patients with advanced epithelial ovarian cancer (EOC) alive without progression at a landmark time-point of 10 years from diagnosis are likely cured. We report the proportion of patients with Stage III EOC who were long-term disease-free survivors (LTDFS >= 10 years) following either intraperitoneal (IP) or intravenous (IV) chemotherapy as well as the predictors of LTDFS.Methods. Data…									0
J	Lorusso, D.; Ferrandina, G.; Colombo, N.; Pignata, S.; Pietragalla, A.; Sonetto, C.; Pisano, C.; Lapresa, M. T.; Savarese, A.; Tagliaferri, P.; Lombardi, D.; Cinieri, S.; Breda, E.; Sabatucci, I.; Sabbatini, R.; Conte, C.; Cecere, S. C.; Maltese, G.; Scambia, G.				Pietragalla, Antonella/AAO-2611-2020; pisano, carmela/GSN-3722-2022; Cecere, Sabrina Chiara/AAC-6062-2022; Lapresa, Mariateresa/AAR-5650-2020; Lombardi, Davide/ABE-8022-2020; Lorusso, Domenica/K-6523-2016	Pietragalla, Antonella/0000-0001-6232-0323; Lombardi, Davide/0000-0003-3352-7231; Cecere, Sabrina Chiara/0000-0002-7915-1623; pignata, sandro/0000-0002-8836-2633; Sabbatini, Roberto/0000-0002-8943-7545; conte, carmine/0000-0002-1993-4562; Lorusso, Domenica/0000-0003-0981-0598			Carboplatin-paclitaxel compared to Carboplatin-Paclitaxel-Bevacizumab in advanced or recurrent endometrial cancer: MITO END-2-A randomized phase II trial								GYNECOLOGIC ONCOLOGY				155	3			406	412				10.1016/j.ygyno.2019.10.013							Article	DEC 2019	2019	Objective: Increased Vascular Endothelial Growth Factor Receptor (VEGF) expression in endometrial cancer (EC) is associated with a poor prognosis. Preliminary clinical data reported Bevacizumab effectiveness in EC both as single agent and in combination with chemotherapy.Methods: In a phase II trial, patients with advanced (FIGO stage III-IV) or recurrent EC were randomized to receive Carboplatin…									32
J	Prodromidou, Anastasia; Iavazzo, Christos; Fotiou, Alexandros; Psomiadou, Victoria; Drakou, Maria; Vorgias, George; Kalinoglou, Nikolaos				Prodromidou, Anastasia/M-7931-2019; Psomiadou, Victoria/AAG-5157-2019; Iavazzo, Christos/AAN-2565-2020	Psomiadou, Victoria/0000-0003-2028-6977; Fotiou, Alexandros/0000-0003-2428-3992; Prodromidou, Anastasia/0000-0002-4250-1853			The application of fibrin sealant for the prevention of lymphocele after lymphadenectomy in patients with gynecological malignancies: A systematic review and meta-analysis of randomized controlled trials								GYNECOLOGIC ONCOLOGY				153	1			201	208				10.1016/j.ygyno.2019.01.011							Review	APR 2019	2019	Purpose. The aim of the present study was to evaluate the correlation between the use of fibrin-collagen sealants on lymph node dissection areas and formation of lymphocele after lymphadenectomy in patients with gynecological malignancies.Materials and methods. A systematic search of 5 electronic databases for articles published up to November 2018 was performed. All randomized controlled clinica…									7
J	Patel, Shweta N.; Staples, Jeanine N.; Garcia, Christine; Chatfield, Lindsay; Ferriss, J. Stuart; Duska, Linda				Ferriss, James Stuart/I-2507-2019	Ferriss, James Stuart/0000-0002-2053-8604			Are ethnic and racial minority women less likely to participate in clinical trials?								GYNECOLOGIC ONCOLOGY				157	2			323	328				10.1016/j.ygyno.2020.01.040							Article	MAY 2020	2020	Objectives. Given the disparity that exists in enrollment of minorities to oncology clinical trials, the objective of our study was to assess whether race is associated with willingness to participate in gynecologic oncology clinical trials in a rural Southern academic medicine setting. Our secondary aim was to determine whether willingness to participate is impacted by an educational interventio…									12
J	Schofield, P.; Gough, K.; Pascoe, M.; Bergin, R.; White, K.; Mileshkin, L.; Bernshaw, D.; Kinnane, N.; Jackson, M.; Do, V.; Brand, A.; Aranda, S.; Cheuk, R.; Drosdowsky, A.; Penberthy, S.; Juraskova, I.				Aranda, Sanchia/ABC-3840-2021	Brand, Alison/0000-0001-7975-6326; Pascoe, Michaela/0000-0002-3831-5660; Gough, Karla/0000-0003-2819-4217; Do, Viet/0000-0003-1386-0758			A nurse- and peer-led psycho-educational intervention to support women with gynaecological cancers receiving curative radiotherapy: The PeNTAGOn randomised controlled trial - ANZGOG 1102								GYNECOLOGIC ONCOLOGY				159	3			785	793				10.1016/j.ygyno.2020.09.016							Article	DEC 2020	2020	Objective. Radiotherapy for gynaecological cancer is associated with multiple adverse effects. This randomised controlled trial evaluated the impact of a combined nurse- and peer-led psycho-educational intervention on psychological distress, preparation for treatment, quality of life, psychosexual function, unmet needs and vaginal stenosis.Methods. Eligible women had a confirmed diagnosis of gyna…									5
J	Harper, Diane M.; Nieminen, Pekka; Donders, Gilbert; Einstein, Mark H.; Garcia, Francisco; Huh, Warner K.; Stoler, Mark H.; Glavini, Katerina; Attley, Gemma; Limacher, Jean-Marc; Bastien, Berangere; Calleja, Elizabeth				Donders, Gilbert/AAA-9004-2021; Harper, Diane M./I-2180-2014	Harper, Diane M./0000-0001-7648-883X			The efficacy and safety of Tipapkinogen Sovacivec therapeutic HPV vaccine in cervical intraepithelial neoplasia grades 2 and 3: Randomized controlled phase II trial with 2.5 years of follow-up								GYNECOLOGIC ONCOLOGY				153	3			521	529				10.1016/j.ygyno.2019.03.250							Article	JUN 2019	2019	Background. While prophylactic human papillomavirus (HPV) vaccination exists, women are still developing cervical intraepithelial neoplasia (CIN) grade 2 or 3 for which an immunotherapeutic, non-surgical, approach may be effective. The primary aim was to assess the efficacy of tipapkinogen sovacivec (TS) vaccine in achieving histologic resolution of CIN2/3 associated with high risk (HR) HPV types…									26
J	Madariaga, Ainhoa; Mitchell, Sandra A; Pittman, Tyler; Wang, Lisa; Bowering, Valerie; Kavak, Nisan; Quintos, Judy; Chang, Karen; Ramsahai, Janelle; Karakasis, Katherine; Welch, Stephen A; Dhani, Neesha C; Lheureux, Stephanie; Oza, Amit M								Patient self-reporting of tolerability using PRO-CTCAE in a randomized double-blind, placebo-controlled phase II trial comparing gemcitabine in combination with adavosertib or placebo in patients with platinum resistant or refractory epithelial ovarian carcinoma.								Gynecologic oncology													10.1016/j.ygyno.2022.08.006							Journal Article	2022-Aug-30	2022	BACKGROUND: A double-blind, randomized, placebo-controlled, phase 2 trial assessed gemcitabine in combination with the wee1 inhibitor adavosertib or placebo in platinum resistant or refractory high grade serous ovarian cancer (HGSOC), demonstrating improved progression free and overall survival favouring the adavosertib/gemcitabine arm. An exploratory objective of the study included the PRO-CTCAE…									0
J	Liu, Shiru; Kasherman, Lawrence; Fazelzad, Rouhi; Wang, Lisa; Bouchard-Fortier, Genevieve; Lheureux, Stephanie; Krzyzanowska, Monika K.				Fazelzad, Rouhi/M-6827-2019	Fazelzad, Rouhi/0000-0002-8316-7759			The use of bevacizumab in the modern era of targeted therapy for ovarian cancer: A systematic review and meta-analysis								GYNECOLOGIC ONCOLOGY				161	2			601	612				10.1016/j.ygyno.2021.01.028					APR 2021		Review	MAY 2021	2021	Objectives. The optimal systemic therapy strategy for advanced epithelial ovarian cancer (EOC) remains unclear. We performed a systematic review and meta-analysis to assess oncologic outcomes and toxicity of bevacizumab combination treatment in advanced EOC.Methods. We conducted an electronic search of all phase 2 and 3 clinical trials involving bevacizumab combination therapy in advanced-stage E…									10
J	Whitcomb, B.; Lutman, C.; Pearl, M.; Medlin, E.; Prendergast, E.; Robison, K.; Burke, W.								Use of cannabinoids in cancer patients: A Society of Gynecologic Oncology (SGO) clinical practice statement								GYNECOLOGIC ONCOLOGY				157	2			307	311				10.1016/j.ygyno.2019.12.013							Article	MAY 2020	2020										8
J	Rozenholc, Alexandre; Samouelian, Vanessa; Warkus, Thomas; Gauthier, Philippe; Provencher, Diane; Sauthier, Philippe; Gauthier, France; Drakopoulos, Panagiotis; Cormier, Beatrice				Drakopoulos, Panagiotis/AAH-4057-2019	Drakopoulos, Panagiotis/0000-0002-9262-785X			Green versus blue: Randomized controlled trial comparing indocyanine green with methylene blue for sentinel lymph node detection in endometrial cancer								GYNECOLOGIC ONCOLOGY				153	3			500	504				10.1016/j.ygyno.2019.03.103							Article	JUN 2019	2019	Objective. To ascertain the increase in detection rate of sentinel lymph node (SLN) associated with the use of indocyanine green (ICG) in comparison with methylene blue dye in women with endometrial cancer.Methods. For this randomized controlled trial, all patients underwent SLN mapping after injection of blue dye on one side of the cervix and ICG on the other side. Randomization was for the side…									51
J	Swisher, Elizabeth M.; Aghajanian, Carol; O'Malley, David M.; Fleming, Gini F.; Kaufmann, Scott H.; Levine, Douglas A.; Birrer, Michael J.; Moore, Kathleen N.; Spirtos, Nick M.; Shahin, Mark S.; Reid, Thomas J.; Friedlander, Michael; Steffensen, Karina Dahl; Okamoto, Aikou; Sehgal, Vasudha; Ansell, Peter J.; Dinh, Minh H.; Bookman, Michael A.; Coleman, Robert L.					Dahl Steffensen, Karina/0000-0002-9217-3907			Impact of homologous recombination status and responses with veliparib combined with first-line chemotherapy in ovarian cancer in the Phase 3 VELIA/GOG-3005 study								GYNECOLOGIC ONCOLOGY				164	2			245	253				10.1016/j.ygyno.2021.12.003							Article	FEB 2022	2022	Objective. In the Phase 3 VELIA trial (NCT02470585), PARP inhibitor (PARPi) veliparib was combined with first-line chemotherapy and continued as maintenance for patients with ovarian carcinoma enrolled regardless of chemotherapy response or biomarker status. Here, we report exploratory analyses of the impact of homologous recombination deficient (HRD) or proficient (HRP) status on progression-fre…									2
J	Cartmel, Brenda; Hughes, Meghan; Ercolano, Elizabeth A.; Gottlieb, Linda; Li, Fangyong; Zhou, Yang; Harrigan, Maura; Ligibel, Jennifer A.; von Gruenigen, Vivian E.; Gogoi, Radhika; Schwartz, Peter E.; Risch, Harvey A.; Lu, Lingeng; Irwin, Melinda L.								Randomized trial of exercise on depressive symptomatology and brain derived neurotrophic factor (BDNF) in ovarian cancer survivors: The Women's Activity and Lifestyle Study in Connecticut (WALC)								GYNECOLOGIC ONCOLOGY				161	2			587	594				10.1016/j.ygyno.2021.02.036					APR 2021		Article	MAY 2021	2021	Objectives. Depression is one of the most prevalent mental disorders, and rates are higher among cancer survivors than the general population, and higher in ovarian cancer patients compared to cohorts of other cancer survivors. Physical activity has been associated with lower depressive symptoms in cancer survivors, yet no trial has examined this association in women with ovarian cancer. We exami…									1
J	Knauss, Tara; Hansen, Bo T; Pedersen, Kine; Aasbo, Gunvor; Kunst, Natalia; Burger, Emily A					Hansen, Bo Terning/0000-0003-2765-4488			The cost-effectiveness of opt-in and send-to-all HPV self-sampling among long-term non-attenders to cervical cancer screening in Norway: The Equalscreen randomized controlled trial.								Gynecologic oncology				168				39	47				10.1016/j.ygyno.2022.10.027							Randomized Controlled Trial; Journal Article	2023-Jan	2023	OBJECTIVE: We assessed the cost-effectiveness of mailing a human papillomavirus self-sampling (HPV-ss) kit, directly or via invitation to order, compared with mailing reminder letters among long-term non-attenders in Norway.METHODS: We conducted a secondary analysis using the Equalscreen study data with 6000 women aged 35-69 years who had not screened in 10+ years. Participants were equally rando…									0
J	Crestani, Adrien; Benoit, Louise; Touboul, Cyril; Pasquier, Jennifer					Benoit, Louise/0000-0002-0871-1793			Hyperthermic intraperitoneal chemotherapy (HIPEC): Should we look closer at the microenvironment?								GYNECOLOGIC ONCOLOGY				159	1			285	294				10.1016/j.ygyno.2020.07.017							Review	OCT 2020	2020	The age of cancer as an isolated single-cell concept is now behind us. It is now established that epithelial ovarian cancer, like other cancers, interacts with the healthy bystander cells to influence them and takes advantage of their nutritional, immunological, disseminating and other capacities. This interaction has become a therapeutic target, as shown by the numerous studies on this subject I…									1
J	Kim, Kenneth H.; Moore, Kathleen N.; Arend, Rebecca C.; Bakkum-Gamez, Jamie N.; Westin, Shannon N.								The 2020 SGO Annual Meeting Report								GYNECOLOGIC ONCOLOGY				158	1			12	15				10.1016/j.ygyno.2020.05.031							Article	JUL 2020	2020										2
J	Pothuri, Bhavana; O'Cearbhaill, Roisin; Eskander, Ramez; Armstrong, Deborah					Pothuri, Bhavana/0000-0003-4578-2061			Frontline PARP inhibitor maintenance therapy in ovarian cancer: A Society of Gynecologic Oncology practice statement								GYNECOLOGIC ONCOLOGY				159	1			8	12				10.1016/j.ygyno.2020.07.097							Article	OCT 2020	2020	PARP inhibitors (PARPi) have shown have activity in the treatment of ovarian cancer. Previous studies documented activity in patients with germline (gBRCA) and tumor (tBRCA) BRCA mutations (BRCAm) for treatment in lieu of chemotherapy as well as in recurrent ovarian cancer as maintenance therapy.The recent data from four randomized phase 3 trials have established an important role for frontline P…									12
J	Giuliano, Anna R.; Joura, Elmar A.; Garland, Suzanne M.; Huh, Warner K.; Iversen, Ole-Erik; Kjaer, Susanne K.; Ferenczy, Alex; Kurman, Robert J.; Ronnett, Brigitte M.; Stoler, Mark H.; Bautista, Oliver M.; Moeller, Erin; Ritter, Michael; Shields, Christine; Luxembourg, Alain								Nine-valent HPV vaccine efficacy against related diseases and definitive therapy: comparison with historic placebo population								GYNECOLOGIC ONCOLOGY				154	1			110	117				10.1016/j.ygyno.2019.03.253							Article	JUL 2019	2019	Objective. Nine-valent human papillomavirus (9vHPV) vaccine efficacy against disease and cervical surgeries related to all nine vaccine components was assessed compared with a historic placebo population. This was not assessed in the 9vHPV vaccine efficacy trial since the trial was quadrivalent HPV (qHPV) vaccine-controlled, efficacy was measured for the five HPV types covered only by 9vHPV vacci…									37
J	Kurtz, Jean-Emmanuel; Gebski, Val; Sukhin, Vladyslav; Carey, Mark; Kong, Iwa; Glasspool, Rosalind M.; Berek, Jonathan S.; Batista, Mariana de Paiva; Hall, Marcia; Kim, Jae-Weon; Yeoshoua, Effi; Fujiwara, Noriko; Nam, Byung-Ho; Polleis, Sandra; Lee, Jung-Yun; Strojna, Aleksandra; Farrelly, Laura; Schwameis, Richard; Fossati, Roldano; Darlington, Anne-Sophie; Lai, Chyong-Huey; Wright, Alexi A.; Ros…		Gynecologic Canc LnterGrp GCIG Sym		Lai, Chyong-Huey/AAE-5731-2022; Sukhin, Vladyslav/T-6723-2018; Kurtz, Jean-Emmanuel/R-3286-2016	Sukhin, Vladyslav/0000-0002-4403-3707; Lee, Jung-Yun/0000-0001-7948-1350; Fujiwara, Noriko/0000-0001-8201-9490; Darlington, Anne-Sophie/0000-0003-4387-7278; Strojna, Aleksandra/0000-0002-8749-4642			Incorporating patient centered benefits as endpoints in randomized trials of maintenance therapies in advanced ovarian cancer: A position paper from the GCIG symptom benefit committee								GYNECOLOGIC ONCOLOGY				161	2			502	507				10.1016/j.ygyno.2021.02.018					APR 2021		Article	MAY 2021	2021	Background. Quality of life and patient reported outcome measures (PROMs) are important secondary end-points and incorporated in most contemporary clinical trials. There have been deficiencies in their assessment and reporting in ovarian cancer clinical trials, particularly in trials of maintenance treatment where they are of particular importance. The Gynecologic Cancer InterGroup (GCIG) symptom…									2
J	Fuh, Katherine C.; Java, James J.; Chan, John K.; Kapp, Daniel S.; Monk, Bradley J.; Burger, Robert A.; Young, Robert C.; Alberts, David S.; McGuire, William P.; Markman, Maurie; Bell, Jeffrey; Ozols, Robert F.; Armstrong, Deborah K.; Aghajanian, Carol; Bookman, Michael A.; Mannel, Robert S.					Fuh, Katherine/0000-0002-7693-2694; Java, James/0000-0002-8254-3177			Differences in presentation and survival of Asians compared to Caucasians with ovarian cancer: An NRG Oncology/GOG Ancillary study of 7914 patients								GYNECOLOGIC ONCOLOGY				154	2			420	425				10.1016/j.ygyno.2019.05.013							Article	AUG 2019	2019	Purpose. To compare patient/tumor characteristics and outcomes of Asians to Caucasian patients with epithelial ovarian cancer.Methods. Ancillary data were pooled and analyzed from ten prospective randomized front-line Gynecologic Oncology Group clinical trials from 1996 to 2011. Demographic, clinicopathologic features, disease-specific and all-cause survival were analyzed.Results. Of 7914 patient…									11
J	Monk, Bradley J.; Coleman, Robert L.; Herzog, Thomas J.; Moore, Kathleen N.; O'Malley, David M.; Randall, Leslie M.; Slomovitz, Brian M.; Eskander, Ramez; Pothuri, Bhavana; Reese, Laura L.; Mannel, Robert S.; Copeland, Larry J.				Slomovitz, Brian/AAB-3247-2022; Slomoivtz, Brian/AAB-3226-2022	Pothuri, Bhavana/0000-0003-4578-2061; OMalley, David/0000-0002-2828-0177			The GOG partners: A program for industry sponsored clinical trials in gynecologic oncology within the GOG foundation								GYNECOLOGIC ONCOLOGY				162	1			203	209				10.1016/j.ygyno.2021.03.010					JUN 2021		Review	JUL 2021	2021	The GOG Foundation, Inc. (GOG-F) is a non-profit 501(c)(3) organization with the purpose of promoting excellence in the quality and integrity of clinical and basic scientific research in the field of gynecologic malignancies. GOG Partners (GOG-P) is a program of the GOG-F and is positioned alongside NRG Oncology under the GOG-F organizational umbrella. GOG-P operates outside of the federally fund…									1
J	Vergote, I; Bergfeldt, K.; Franquet, A.; Lisyanskaya, A. S.; Bjermo, H.; Heldring, N.; Buyse, M.; Brize, A.				Lisyanskaya, Alla/CAG-2889-2022	Lisyanskaya, Alla/0000-0002-4495-9681			A randomized phase III trial in patients with recurrent platinum sensitive ovarian cancer comparing efficacy and safety of paclitaxel micellar and Cremophor EL-paclitaxel								GYNECOLOGIC ONCOLOGY				156	2			293	300				10.1016/j.ygyno.2019.11.034							Article	FEB 2020	2020	Objective. Paclitaxel micellar was developed to avoid Cremophor-EL (Cr-EL) associated dose limiting toxicity and to allow a shorter infusion time. The efficacy and safety of paclitaxel micellar (+carboplatin) was compared to Cr-EL paclitaxel (+carboplatin) in recurrent platinum-sensitive ovarian, fallopian tube or peritoneal carcinoma.Methods. This was a multicentre, open-label, randomized phase …									15
J	Shushkevich, Alexander; Thaker, Premal H.; Littell, Ramey D.; Shah, Naishadh A.; Chiang, Sarah; Thornton, Katherine; Hensley, Martee L.; Slomovitz, Brian M.; Holcomb, Kevin M.; Leitao, Mario M.; Toboni, Michael D.; Powell, Matthew A.; Levine, Douglas A.; Dowdy, Sean C.; Klopp, Ann; Brown, Jubilee				Slomoivtz, Brian/AAB-3226-2022; Slomovitz, Brian/AAB-3247-2022	Levine, Douglas/0000-0003-1038-8232; Shushkevich, Alexander/0000-0002-9769-7240			State of the science: Uterine sarcomas: From pathology to practice								GYNECOLOGIC ONCOLOGY				159	1			3	7				10.1016/j.ygyno.2020.08.008							Article	OCT 2020	2020										4
J	DiSilvestro, Paul A.								Shaping the standard of care in ovarian cancer management: A review of Gynecologic Oncology Group (GOG)/NRG oncology clinical trials of the past twenty years								GYNECOLOGIC ONCOLOGY				153	3			479	486				10.1016/j.ygyno.2019.02.020							Review	JUN 2019	2019	The Gynecologic Oncology Group (GOG), now part of the NRG Oncology network since the re-alignment of the National Clinical Trials Network in 2014, has played a fundamental role in creating the standard of care for women with ovarian cancer. GOG/NRG Oncology has had a series of achievements that have contributed to how we treat this disease; the approval of bevacizumab in frontline therapy, defini…									5
J	Vergote, Ignace; Heitz, Florian; Buderath, Paul; Powell, Matthew; Sehouli, Jalid; Lee, Christine M.; Hamilton, Anne; Fiorica, James; Moore, Kathleen N.; Teneriello, Michael; Golden, Lisa; Zhang, Wei; Pitou, Celine; Bell, Robert; Campbell, Robert; Farrington, Daphne L.; Bell-McGuinn, Katherine; Wenham, Robert M.								A randomized, double-blind, placebo-controlled phase 1b/2 study of ralimetinib, a p38 MAPK inhibitor, plus gemcitabine and carboplatin versus gemcitabine and carboplatin for women with recurrent platinum-sensitive ovarian cancer								GYNECOLOGIC ONCOLOGY				156	1			23	31				10.1016/j.ygyno.2019.11.006							Article	JAN 2020	2020	Objective: This phase 1b/2 clinical trial (NCT01663857) evaluated the efficacy of ralimetinib in combination with gemcitabine (G) and carboplatin (C), followed by maintenance ralimetinib, for patients with recurrent platinum-sensitive epithelial ovarian cancer.Methods: Phase 1b was to determine the recommended phase 2 dose (RP2D) of ralimetinib administered Q12H on Days 1-10 (q21d) in combination…									26
J	Tewari, Krishnansu S.; Sill, Michael W.; Coleman, Robert L.; Aghajanian, Carol; Mannel, Robert; DiSilvestro, Paul A.; Powell, Matthew; Randall, Leslie M.; Farley, John; Rubin, Stephen C.; Monk, Bradley J.					Rubin, Stephen/0000-0003-3688-5333			Bevacizumab plus fosbretabulin in recurrent ovarian cancer: Overall survival and exploratory analyses of a randomized phase II NRG oncology/gynecologic oncology group study								GYNECOLOGIC ONCOLOGY				159	1			79	87				10.1016/j.ygyno.2020.07.015							Article	OCT 2020	2020	Objective. To explore the relationship between tumor size and response to combined anti-vascular targeted therapy using the anti-angiogenesis inhibitor, bevacizumab, and the tubulin-binding vascular disrupting agent, fosbretabulin.Methods. An exploratory, post-hoc analysis of the randomized phase II trial, Gynecologic Oncology Group01861, was performed. One hundred and seven patients with recurre…									4
J	Kim, Se Ik; Kim, Ji Hyun; Lee, Sanghee; Cho, Hyunsoon; van Driel, Willemien J; Sonke, Gabe S; Bristow, Robert E; Park, Sang-Yoon; Fotopoulou, Christina; Lim, Myong Cheol								Hyperthermic intraperitoneal chemotherapy for epithelial ovarian cancer: A meta-analysis.								Gynecologic oncology				167	3			547	556				10.1016/j.ygyno.2022.10.010							Review; Meta-Analysis; Journal Article	2022-Dec	2022	BACKGROUND: The value of hyperthermic intraperitoneal chemotherapy (HIPEC) at the time of cytoreductive surgery (CRS) for epithelial ovarian cancer (EOC) is controversial and its use remains experimental in most national and international guidelines. We wished to systematically evaluate all available evidence.METHODS: A comprehensive review of data from MEDLINE, EMBASE, and Cochrane Library datab…									0
J	Schink, Julian C.; Filiaci, Virginia; Huang, Helen Q.; Tidy, John; Winter, Matthew; Carter, Jeanne; Anderson, Nancy; Moxley, Katherine; Yabuno, Akira; Taylor, Sarah E.; Kushnir, Christina; Horowitz, Neil; Miller, David S.				Filiaci, Virginia/AAX-7329-2020; Miller, David/H-4604-2011	Filiaci, Virginia/0000-0002-0623-9667; Miller, David/0000-0002-8215-5887; Winter, Matthew/0000-0001-6192-9874			An international randomized phase III trial of pulse actinomycin-D versus multi-day methotrexate for the treatment of low risk gestational trophoblastic neoplasia; NRG/GOG 275								GYNECOLOGIC ONCOLOGY				158	2			354	360				10.1016/j.ygyno.2020.05.013							Review	AUG 2020	2020	Objectives. Methotrexate and actinomycin-D are both effective first-line drugs for low-risk (WHO score 0-6) Gestational Trophoblastic Neoplasia (GTN) with considerable debate about which is more effective, less toxic, and better tolerated. The primary trial objective was to test if treatment with multi-day methotrexate (MTX) was inferior to pulse actinomycin-D (ACT-D). Secondary objectives includ…									7
J	Lee, Larissa; Matulonis, Ursula								Immunotherapy and radiation combinatorial trials in gynecologic cancer: A potential synergy?								GYNECOLOGIC ONCOLOGY				154	1			236	245				10.1016/j.ygyno.2019.03.255							Review	JUL 2019	2019	Immunotherapy (10) is an important new pillar in the treatment of solid tumors, and the integration of IO agents with chemotherapy, targeted therapy, surgery and radiation has yet to be defined. As preclinical and clinical studies have described synergistic activity with the combination of radiation and immunotherapy, many clinical trials are underway to explore both the safety and efficacy of th…									31
J	Arend, Rebecca C.; Davis, Allison M.; Chimiczewski, Przemyslaw; O'Malley, David M.; Provencher, Diane; Vergote, Ignace; Ghamande, Sharad; Birrer, Michael J.					OMalley, David/0000-0002-2828-0177			EMR 20006-012: A phase II randomized double-blind placebo controlled trial comparing the combination of pimasertib (MEK inhibitor) with SAR245409 (PI3K inhibitor) to pimasertib alone in patients with previously treated unresectable borderline or low grade ovarian cancer								GYNECOLOGIC ONCOLOGY				156	2			301	307				10.1016/j.ygyno.2019.12.002							Article	FEB 2020	2020	Objective. To compare the combination of a MEK inhibitor (pimasertib) and a PI3K inhibitor (SAR245409) to pimasertib alone in recurrent unresectable borderline/low malignant potential (LMP) or low-grade serous ovarian carcinoma (LGSOC), determining whether combination is superior.Methods. Patients with previously treated, recurrent LMP or LGSOC with measurable disease received either combination …									21
J	Ubachs, Jorne; Koole, Simone N.; Lahaye, Max; Fabris, Cristina; Bruijs, Leigh; van Leeuwen, Jules Schagen; Schreuder, Henk W. R.; Hermans, R. H.; de Hingh, I. H.; van der Velden, J.; Arts, H. J.; van Ham, M.; van Dam, P.; Vuylsteke, P.; Bastings, Jacco; Kruitwagen, Roy F. P. M.; Lambrechts, Sandrina; Damink, Steven W. M. Olde; Rensen, Sander S.; Van Gorp, Toon; Sonke, Gabe S.; van Driel, Willemie…				Vuylsteke, peter/GXW-1169-2022; Van Gorp, Toon/H-3235-2011	Van Gorp, Toon/0000-0002-1573-8716; Olde Damink, Steven/0000-0002-5202-9345; Ubachs, Jorne/0000-0001-9498-6162; Vuylsteke, Peter/0000-0001-6401-3722; van der Velden, Jacobus/0000-0002-5985-1163			No influence of sarcopenia on survival of ovarian cancer patients in a prospective validation study								GYNECOLOGIC ONCOLOGY				159	3			706	711				10.1016/j.ygyno.2020.09.042							Article	DEC 2020	2020	Objective. Decrease in skeletal muscle index (SMI) during neoadjuvant chemotherapy (NACT) has been associated with worse outcome in patients with advanced ovarian cancer. To validate these findings, we tested if a decrease in SMI was a prognostic factor for a homogenous cohort of patients who received NACT in the randomized phase 3 OVHIPEC-trial.Methods. CT-scans were performed at baseline and af…									7
J	Lazurko, Caitlin; Clark, Mitchell; Pulman, Kate; Lennox, Genevieve; May, Taymaa; Fazelzad, Rouhi; Gien, Lilian T.; Zigras, Tiffany				Fazelzad, Rouhi/M-6827-2019	Fazelzad, Rouhi/0000-0002-8316-7759			Hormone maintenance therapy for women with low-grade serous ovarian cancer in the front-line setting: A systematic review								GYNECOLOGIC ONCOLOGY				163	1			209	214				10.1016/j.ygyno.2021.07.027					OCT 2021		Review	OCT 2021	2021	Objective. Low-grade serous ovarian cancer (LGSOC) isa rare form of ovarian cancer that accounts for 5-10% of epithelial ovarian cancers. LGSOCs are difficult to treat as they respond poorly to traditional chemotherapy treatments. This systematic review aims to appraise the literature describing the efficacy of hormone mainte-nance therapy (HMT) in patients with LGSOC given after cytoreductive su…									0
J	Hall, M. R.; Dehbi, H. -M.; Banerjee, S.; Lord, R.; Clamp, A.; Ledermann, J. A.; Nicum, S.; Lilleywhite, R.; Bowen, R.; Michael, A.; Feeney, A.; Glasspool, R.; Hackshaw, A.; Rustin, G.					Banerjee, Susana/0000-0002-8840-7934			A phase II randomised, placebo-controlled trial of low dose (metronomic) cyclophosphamide and nintedanib (BIBF1120) in advanced ovarian, fallopian tube or primary peritoneal cancer								GYNECOLOGIC ONCOLOGY				159	3			692	698				10.1016/j.ygyno.2020.09.048							Article	DEC 2020	2020	Background. We investigated the safety and efficacy of a combination of the oral tyrosine kinase inhibitor, nintedanib (BIBF 1120) with oral cyclophosphamide in patients with relapsed ovarian cancer.Patients and methods. Patients with relapsed ovarian, fallopian tube or primary peritoneal cancer received oral cyclophosphamide (100 mg o.d.) and were randomised (1,1) to also have either oral ninted…									10
J	O'Neill, Alice M.; Calpin, Gavin G.; Norris, Lucy; Beirne, James P.					Norris, Lucy/0000-0001-7862-3230			The impact of enhanced recovery after gynaecological surgery: A systematic review and meta-analysis								GYNECOLOGIC ONCOLOGY				168				8	16				10.1016/j.ygyno.2022.10.019							Review	JAN 2023	2023	Background. Enhanced Recovery After Surgery programs have become the gold standard of care in many surgical specialities. Objectives. This updated systematic review and meta-analysis aims to evaluate how an ERAS program can impact outcomes across both benign and oncological gynaecological surgery to inform standard surgical practice. Search strategy. An electronic search of the SCOPUS, Embase and…									0
J	Miller, David Scott; Randall, Marcus E.; Filiaci, Virginia				Filiaci, Virginia/AAX-7329-2020; Miller, David/H-4604-2011	Filiaci, Virginia/0000-0002-0623-9667; Miller, David/0000-0002-8215-5887			Progress in endometrial cancer: Contributions of the former Gynecologic Oncology Group								GYNECOLOGIC ONCOLOGY				157	2			312	322				10.1016/j.ygyno.2020.01.012							Article	MAY 2020	2020	For over forty years, the Gynecologic Oncology Group drove progress in treating endometrial cancer. The first decades of investigation began with a meticulous prospective. surgicopathologic staging study that was the platform for development of all subsequent trials. The resultant statistical model of low risk, intermediate risk, and high-risk groups of patients led to trials where therapeutic mo…									4
J	Cohen, Paul A.; Leung, Yee; Anderson, Lyndal; van der Griend, Rachael; Chivers, Paola; Bilic, Sanela; Bittinger, Sophie; Brand, Alison; Bulsara, Max K.; Codde, Jim; Eva, Lois; Farrell, Louise; Harker, Dianne; Herbst, Unine; Jeffares, Stephanie; Loh, Diane; McNally, Orla; Mohan, Ganendra Raj; Nicholson, Tarryn; Powell, Aime; Salfinger, Stuart G.; Simcock, Bryony; Stewart, Colin; Silvers, Julie; St…				Cohen, Paul A/AAC-8199-2022; Codde, James P/N-8517-2015; Anderson, Lyndal/AAE-5780-2019	Cohen, Paul A/0000-0002-4860-9232; Codde, James P/0000-0001-7924-1357; Anderson, Lyndal/0000-0002-9405-8195; Chivers, Paola/0000-0003-2278-4857; Brand, Alison/0000-0001-7975-6326			Excisional treatment comparison for in situ endocervical adenocarcinoma (EXCISE): A phase 2 pilot randomized controlled trial to compare histopathological margin status, specimen size and fragmentation after loop electrosurgical excision procedure and cold knife cone biopsy								GYNECOLOGIC ONCOLOGY				159	3			623	629				10.1016/j.ygyno.2020.09.053							Article	DEC 2020	2020	Objective. Adenocarcinoma in situ (AIS) of the cervix is a precursor to cervical adenocarcinoma. When AIS is detected by cervical screening an excision biopsy is mandatory to exclude invasion. We aimed to compare margins status, specimen size and fragmentation after loop electrosurgical excision procedure (LEEP) and 'cold knife cone biopsy' (CKC).Methods. The EXCISE Trial was an investigator-init…									1
J	Foote, Jonathan R.; Secord, Angeles Alvarez; Liang, Margaret, I; Ehrisman, Jessie A.; Cohn, David E.; Jewell, Elizabeth; Havrilesky, Laura J.								Targeted composite value-based endpoints in platinum-sensitive recurrent ovarian cancer								GYNECOLOGIC ONCOLOGY				152	3			445	451				10.1016/j.ygyno.2018.11.028							Article	MAR 2019	2019	Objectives. FDA-approved treatments for platinum-sensitive recurrent ovarian cancer (PSROC) include bevacizumab and PARP inhibitors (PARPi); clinical decisions regarding therapy must be made prior to initiating chemotherapy. Using the American Society of Clinical Oncology (ASCO) and European Society of Medical Oncology (ESMO) value frameworks, we assessed relative values of concurrent/maintenance…									3
J	Arend, Rebecca C.; Monk, Bradley J.; Herzog, Thomas J.; Moore, Kathleen N.; Shapira-Frommer, Ronnie; Ledermann, Jonathan A.; Tewari, Krishnansu S.; Secord, Angeles Alvarez; Minei, Tamar Rachmilewitz; Freedman, Laurence S.; Miller, Austin; Shmueli, Shifra Fain; Lavi, Michal; Penson, Richard T.								Utilizing an interim futility analysis of the OVAL study (VB-111-701/GOG 3018) for potential reduction of risk: A phase III, double blind, randomized controlled trial of ofranergene obadenovec (VB-111) and weekly paclitaxel in patients with platinum resistant ovarian cancer								GYNECOLOGIC ONCOLOGY				161	2			496	501				10.1016/j.ygyno.2021.02.014					APR 2021		Article	MAY 2021	2021	Objective. Report the results from a preplanned interim analysis of a phase III, double blind, randomized controlled study of ofranergene obadenovec (VB-111), a targeted anti-cancer gene therapy, in combination with paclitaxel in patients with platinum resistant ovarian cancer (PROC).Methods. The OVAL (NCT03398655) study is anon-going study where patients are randomly assigned in a 1:1 ratio to w…									1
J	Rakowski, Joseph A.; Holloway, Robert W.; Ahmad, Sarfraz; Jeppson, Corinne N.; James, Jeffrey A.; Ghurani, Giselle B.; Bigsby, Glenn E.; Kendrick, James E.								A prospective randomized trial of intravenous ketorolac vs. acetaminophen administered with opioid patient-controlled analgesia in gynecologic surgery								GYNECOLOGIC ONCOLOGY				155	3			468	472				10.1016/j.ygyno.2019.09.019							Article	DEC 2019	2019	Objective: To determine which non-narcotic analgesic, acetaminophen (Ofirmev (R)) or ketorolac (Toradol), provides better post-operative pain control when combined with an opioid patient-controlled analgesia (PCA) pump. Secondary objectives include comparisons of the rates of ileus, post-operative bleeding, transfusions, and length-of-hospitalization (LOH).Methods: A prospective, randomized trial…									6
J	Chelariu-Raicu, Anca; Nick, Alpa; Urban, Renata; Gordinier, Mary; Leuschner, Carola; Bavisotto, Linda; Dal Molin, Graziela Zibetti; Whisnant, John K.; Coleman, Robert L.								A multicenter open-label randomized phase II trial of paclitaxel plus EP-100, a novel LHRH receptor-targeted, membrane-disrupting peptide, versus paclitaxel alone for refractory or recurrent ovarian cancer								GYNECOLOGIC ONCOLOGY				160	2			418	426				10.1016/j.ygyno.2020.11.013					JAN 2021		Article	FEB 2021	2021	Objective. This randomized open-label phase II study evaluated the safety and clinical activity of EP-100 plus weekly paclitaxel in patients with recurrent ovarian cancer expressing positive LHRH receptor.Methods. In a limited run-in dose escalation phase for EP-1 00, six patients were treated with ascending dose levels (13 mg/m2, 20 mg/m2, 30 mg/m2). In the randomized phase, patients received we…									2
J	Dias Fachini, Ana Maria; Zuliani, Antonio Carlos; Sarian, Luis Otavio; Teixeira, Julio Cesar; Barros Esteves, Sergio Carlos; Machado, Helymar da Costa; Zeferino, Luiz Carlos				Zeferino, Luiz Carlos/AAQ-2140-2020	Zeferino, Luiz Carlos/0000-0002-5495-0971			Long-term outcomes of concomitant cisplatin plus radiotherapy versus radiotherapy alone in patients with stage IIIB squamous cervical cancer: A randomized controlled trial								GYNECOLOGIC ONCOLOGY				160	2			379	383				10.1016/j.ygyno.2020.11.029					JAN 2021		Article	FEB 2021	2021	Objective. The present analysis determined the disease free survival (DFS) and overall survival (OS) at up to 14 years of follow-up in women who participated in our previous phase 3 randomized controlled clinical trial, in which women with stage IIIB squamous cervical cancer received either cisplatin plus RT or RT alone for treatment. The first study showed that the addition of cisplatin to RT of…									4
J	Mirza, Mansoor R.; Benigno, B.; Dorum, A.; Mahner, S.; Bessette, P.; Barcel, I. Bover; Berton-Rigaud, D.; Ledermann, J. A.; Rimel, B. J.; Herrstedt, J.; Lau, S.; du Bois, A.; Casado Herraez, A.; Kalbacher, E.; Buscema, J.; Lorusso, D.; Vergote, I; Levy, T.; Wang, P.; de Jong, F. A.; Gupta, D.; Matulonis, U. A.				Herrstedt, Jørn/AAB-7400-2022; Benigno, Benedict/GPW-8134-2022; Lorusso, Domenica/K-6523-2016	Lorusso, Domenica/0000-0003-0981-0598			Long-term safety in patients with recurrent ovarian cancer treated with niraparib versus placebo: Results from the phase III ENGOT-OV16/NOVA trial								GYNECOLOGIC ONCOLOGY				159	2			442	448				10.1016/j.ygyno.2020.09.006							Article; Proceedings Paper	NOV 2020	2020	Objective. Niraparib is a poly(ADP-ribose) polymerase (PARP) inhibitor approved for use in heavily pretreated patients and as maintenance treatment in patients with newly-diagnosed or recurrent ovarian cancer following are sponse to platinum-based chemotherapy. We present long-term safety data for niraparib from the ENGOT-OV16/NOVA trial.Methods. This multicenter, double-blind, randomized, contro…					Annual Conference of the Oncology-Nursing-SocietyAnnual Conference of the Oncology-Nursing-Society	APR 11-14, 2019APR 11-14, 2019	Oncol Nursing SocOncol Nursing Soc	Anaheim, CAAnaheim, CA	13
J	Lee, Elizabeth K.; Fader, Amanda N.; Santin, Alessandro D.; Liu, Joyce F.								Uterine serous carcinoma: Molecular features, clinical management, and new and future therapies								GYNECOLOGIC ONCOLOGY				160	1			322	332				10.1016/j.ygyno.2020.10.017							Review	JAN 2021	2021	Uterine serous carcinoma (USC) is an aggressive subtype of endometrial cancer. Multimodality treatment with surgery, radiotherapy, and chemotherapy is commonly used, given its propensity for extrauterine spread, distant recurrences, and poor prognosis. However, the use of molecularly-based therapy is expanding. Here, we review key molecular features of USC, discuss current management, and assess …									10
J	Veneris, Jennifer Taylor; Mahajan, Priya; Frazier, A. Lindsay					Mahajan, Priya/0000-0002-6710-5865			Contemporary management of ovarian germ cell tumors and remaining controversies								GYNECOLOGIC ONCOLOGY				158	2			467	475				10.1016/j.ygyno.2020.05.007							Review	AUG 2020	2020	Ovarian germ cell tumors (GCTs) are rare in adults, but are more common in adolescents and young adults. Contemporary management of ovarian GCTs is evolving as collaboration among pediatric, medical, and gynecologic oncologists increases, and studies increasingly incorporate female adult patients. Despite an improved understanding of ovarian GCT, many questions remain. Areas of continued controve…									13
J	Insin, Putsarat; Vitoopinyoparb, Kasidin; Thadanipon, Kunlawat; Charakorn, Chuenkamon; Attia, John; McKay, Gareth J.; Thakkinstian, Ammarin				McKay, Gareth/AAZ-2601-2020	McKay, Gareth/0000-0001-8197-6280; Insin, Putsarat/0000-0003-1894-4125; Thadanipon, Kunlawat/0000-0001-6324-2312			Prevention of venous thromboembolism in gynecological cancer patients undergoing major abdominopelvic surgery: A systematic review and network meta-analysis								GYNECOLOGIC ONCOLOGY				161	1			304	313				10.1016/j.ygyno.2021.01.027					MAR 2021		Review	APR 2021	2021	Objective. Although thromboprophylaxis is recommended to reduce death and disability from venous thromboembolism (VTE), it remains underused due to a perceived risk of bleeding, especially in major abdominopelvic surgical patients.Methods. We conducted a systematic literature review to identify all eligible randomized controlled trials (RCTs), searching MEDLINE and Scopus databases through Novemb…									6
J	Slomovitz, Brian; Gourley, Charlie; Carey, Mark S.; Malpica, Anais; Shih, Ie-Ming; Huntsman, David; Fader, Amanda N.; Grisham, Rachel N.; Schlumbrecht, Matthew; Sun, Charlotte C.; Ludemann, Jane; Cooney, Gail Austin; Coleman, Robert; Sood, Anil K.; Mandi, Haider; Wong, Kwong K.; Covens, Allan; O'Malley, David M.; Lecuru, Fabrice; Cobb, Lauren P.; Caputo, Thomas A.; May, Taymaa; Huang, Marilyn; Si…				Huang, Marilyn/GVT-3148-2022; Huntsman, David/ABE-6082-2020; Slomovitz, Brian/AAB-3247-2022; Slomoivtz, Brian/AAB-3226-2022; sdsd, shihieih/ABE-6190-2020; Sood, Anoop Kumar/A-7344-2013	Sood, Anoop Kumar/0000-0001-5702-4108; OMalley, David/0000-0002-2828-0177			Low-grade serous ovarian cancer: State of the science								GYNECOLOGIC ONCOLOGY				156	3			715	725				10.1016/j.ygyno.2019.12.033							Review	MAR 2020	2020	In January 2019, a group of basic, translational, and clinical investigators and patient advocates assembled in Miami, Florida, to discuss the current state of the science of low-grade serous carcinoma of the ovary or peritoneum-a rare ovarian cancer subtype that may arise de novo or following a diagnosis of serous borderline tumor. The purpose of the conference was to review current knowledge, d…									36
J	Schrier, Elizabeth; Xiong, Niya; Thompson, Embree; Poort, Hanneke; Schumer, Susan; Liu, Joyce F.; Krasner, Carolyn; Campos, Susana M.; Horowitz, Neil S.; Feltmate, Colleen; Konstantinopoulos, Panagiotis A.; Dinardo, Margaret M.; Tayob, Nabihah; Matulonis, Ursula A.; Patel, Mitesh; Wright, Alexi A.					Poort, Hanneke/0000-0002-1196-699X			Stepping into survivorship pilot study: Harnessing mobile health and principles of behavioral economics to increase physical activity in ovarian cancer survivors								GYNECOLOGIC ONCOLOGY				161	2			581	586				10.1016/j.ygyno.2021.02.023					APR 2021		Article	MAY 2021	2021	Objective. Physical activity improves physical function, quality of life, and mental health, yet fewer than 80% of ovarian cancer survivors meet activity guidelines. This pilot intervention study aimed to increase physical activity in ovarian cancer survivors by leveraging principles of behavioral economics, gamification, and social support.Methods. This 24-week study (12-week intervention; 12-we…									0
J	Lim, Stephanie L.; Havrilesky, Laura J.; Habib, Ashraf S.; Secord, Angeles Alvarez								Cost-effectiveness of hyperthermic intraperitoneal chemotherapy HIPEC) at interval debulking of epithelial ovarian cancer following neoadjuvant chemotherapy								GYNECOLOGIC ONCOLOGY				153	2			376	380				10.1016/j.ygyno.2019.01.025							Article	MAY 2019	2019	Objectives. A recent randomized controlled trial demonstrated an overall survival benefit to the addition of hyperthermic intraperitoneal chemotherapy (HIPEC) to neoadjuvant chemotherapy (NACT) for stage III epithelial ovarian cancer (EOC). The objective of the current study was to quantify the cost-effectiveness of HIPEC in this setting.Methods. A decision analytic cost-effectiveness model was d…									13
J	Ross, Megan E.; Glickman, Amanda; Brennecke, Alyse; Tayebnejad, Anna; Guntupalli, Saketh R.								Adherence to postoperative thromboprophylactic medication among gynecologic oncology patients: A subanalysis								GYNECOLOGIC ONCOLOGY				158	3			754	759				10.1016/j.ygyno.2020.06.505							Article	SEP 2020	2020	Introduction. Venous thromboembolism (VTE) is a major cause of morbidity and mortality among gyneco-logic cancer patients, especially in the immediate postoperative period. We sought to identify patterns related with patient non-adherence to postoperative prophylactic anticoagulation. Methods. Participant data (N = 400) were reviewed from a previously conducted randomized controlled trial compari…									0
J	Heilmann, Thorsten; Pfisterer, Jacobus; Hempel, Antje Marie; Sass, Sandra; Hedderich, Juergen; Pujade-Lauraine, Eric; Harter, Philipp; du Bois, Andreas; Hilpert, Felix					du Bois, Andreas/0000-0002-8477-506X			Early treatment modifications improve chemotherapy adherence in ovarian cancer patients >= 70 years								GYNECOLOGIC ONCOLOGY				153	3			616	624				10.1016/j.ygyno.2019.02.015							Article	JUN 2019	2019	Objective. Elderly ovarian cancer patients are underrepresented in clinical trials and disadvantaged with regard to therapeutic standards compared to other age groups. We explored the specific performance of a subset of patients aged >= 70 years in a large meta-data set of 3 phase III trials.Methods. 3333 patients with advanced ovarian cancer recruited into 3 clinical phase III trials of the AGO …									4
J	Pothuri, Bhavana; Secord, Angeles Alvarez; Armstrong, Deborah K.; Chan, John; Fader, Amanda N.; Huh, Warner; Kesterson, Joshua; Liu, Joyce F.; Moore, Kathleen; Westin, Shannon N.; Naumann, R. Wendel					Naumann, Robert Wendel/0000-0002-2739-165X; Pothuri, Bhavana/0000-0003-4578-2061			Anti-cancer therapy and clinical trial considerations for gynecologic oncology patients during the COVID-19 pandemic crisis								GYNECOLOGIC ONCOLOGY				158	1			16	24				10.1016/j.ygyno.2020.04.694							Article	JUL 2020	2020	Objectives. The COVID-19 pandemic has consumed considerable resources and has impacted the delivery of cancer care. Patientswith cancermay have factorswhich place themat high risk for COVID 19morbidity or mortality. Highly immunosuppressive chemotherapy regimens and possible exposure to COVID-19 during treatment may put patients at additional risk. The Society of Gynecologic Oncology convened an …									24
J	O'Cearbhaill, Roisin E.; Deng, Wei; Chen, Lee-may; Lucci, Joseph A., III; Behbakht, Kian; Spirtos, Nick M.; Muller, Carolyn Y.; Benigno, Benedict B.; Powell, Matthew A.; Berry, Emily; Tewari, Krishnansu S.; Hanjani, Parviz; Lankes, Heather A.; Aghajanian, Carol; Sabbatini, Paul J.				Benigno, Benedict/GPW-8134-2022				A phase II randomized, double-blind trial of a polyvalent Vaccine-KLH conjugate (NSC 748933 IND# 14384) + OPT-821 versus OPT-821 in patients with epithelial ovarian, fallopian tube, or peritoneal cancer who are in second or third complete remission: An NRG Oncology/GOG study								GYNECOLOGIC ONCOLOGY				155	3			393	399				10.1016/j.ygyno.2019.09.015							Article	DEC 2019	2019	Objective: Early-phase data have demonstrated induction of antibody responses to a polyvalent vaccine conjugate (Globo-H, GM2, MUC1-TN, TF) with adjuvant OPT-821. We sought to determine if this combination decreases the hazard of progression or death compared to OPT-821 alone in patients with ovarian cancer in second/third clinical complete remission following chemotherapy. Secondary and translat…									12
J	O'Malley, David M; Oza, Amit M; Lorusso, Domenica; Aghajanian, Carol; Oaknin, Ana; Dean, Andrew; Colombo, Nicoletta; Weberpals, Johanne I; Clamp, Andrew R; Scambia, Giovanni; Leary, Alexandra; Holloway, Robert W; Gancedo, Margarita Amenedo; Fong, Peter C; Goh, Jeffrey C; Swisher, Elizabeth M; Maloney, Lara; Goble, Sandra; Lin, Kevin K; Kwan, Tanya; Ledermann, Jonathan A; Coleman, Robert L								Clinical and molecular characteristics of ARIEL3 patients who derived exceptional benefit from rucaparib maintenance treatment for high-grade ovarian carcinoma.								Gynecologic oncology				167	3			404	413				10.1016/j.ygyno.2022.08.021							Randomized Controlled Trial; Journal Article	2022-Dec	2022	OBJECTIVE: ARIEL3 (NCT01968213) is a placebo-controlled randomized trial of the poly(ADP-ribose) polymerase inhibitor rucaparib as maintenance treatment in patients with recurrent high-grade ovarian carcinoma who responded to their latest line of platinum therapy. Rucaparib improved progression-free survival across all predefined subgroups. Here, we present an exploratory analysis of clinical and…									0
J	Cianci, S.; Fedele, C.; Vizzielli, G.; Pasciuto, T.; Alletti, S. Gueli; Cosentino, F.; Chiantera, V; Fagotti, A.; Scambia, G.					Scambia, Giovanni/0000-0002-9503-9041			Surgical outcomes of diaphragmatic resection during cytoreductive surgery for advanced gynecological ovarian neoplasia: A randomized single center clinical trial-DRAGON								GYNECOLOGIC ONCOLOGY				164	2			271	277				10.1016/j.ygyno.2021.11.012							Article	FEB 2022	2022	Introduction. Ovarian cancer (OC) represent nearly 4% of gynecologic malignancies and it is often diagnosed at advanced stage. Diaphragmatic surgery, a fundamental step of advanced stage ovarian cancer (ASOC) debulking surgery, is associated with a high post-operative complication incidence, which is supposedly reduced with thoracostomy tube placement. We assessed the role of intra-operative thor…									2
J	Canaz, E.; Grabowski, J. P.; Richter, R.; Braicu, E., I; Chekerov, R.; Sehouli, J.					Braicu, Ioana/0000-0001-5357-6001			Survival and prognostic factors in patients with recurrent low-grade epithelial ovarian cancer: An analysis of five prospective phase II/III trials of NOGGO metadata base								GYNECOLOGIC ONCOLOGY				154	3			539	546				10.1016/j.ygyno.2019.06.014							Article	SEP 2019	2019	Objective. Low-grade epithelial ovarian cancers (EOC), constitute the minority among all epithelial cancers. Our study objective was to focus on low-grade recurrent EOC and compare the survival with high-grade disease, as well as in regard to platinum-sensitive and -resistant recurrences according to platinum-free interval.Methods. This is an exploratory analysis within the North-Eastern German S…									13
J	Chae, Su Hyun; Shim, Seung-Hyuk; Chang, Misoo; Choi, Ah Young; Kang, Gun Gu; Lee, Sun Joo; Kim, Soo-Nyung					Shim, Seung-Hyuk/0000-0001-8043-2257			Effect of adjuvant therapy on the risk of recurrence in early-stage leiomyosarcoma: A meta-analysis								GYNECOLOGIC ONCOLOGY				154	3			638	650				10.1016/j.ygyno.2019.07.001							Review	SEP 2019	2019	Objectives. To assess the effect of adjuvant chemotherapy (AC) or radiotherapy (AR) on the risk of recurrence in surgically treated patients with early-stage uterine leiomyosarcoma (uLMS).Methods. We searched the PubMed, EMBASE, and MEDLINE, and Cochrane databases for publications up to March 2019, which compared patients with early-stage uLMS who received AC or AR with those who did not. The pri…									8
J	Reijntjes, Bianca; van Suijlichem, Mieke; Woolderink, Jorien M.; Bongers, Marlies Y.; Reesink-Peters, Nathalie; Paulsen, Lasse; van der Hurk, Pieter J.; Kraayenbrink, Arjan A.; Apperloo, Mirjam J. A.; Slangen, Brigitte; Schukken, Tineke; Tummers, Fokkedien H. M. P.; van Kesteren, Paul J. M.; Huirne, Judith A. F.; Boskamp, Dieuwke; Lunter, Gerton; de Bock, Geertruida H.; Mourits, Marian J. E.				; de Bock, Geertruida H./F-6529-2014	Tummers, Fokkedien/0000-0002-6840-2044; de Bock, Geertruida H./0000-0003-3104-4471			Recurrence and survival after laparoscopy versus laparotomy without lymphadenectomy in early-stage endometrial cancer: Long-term outcomes of a randomised trial								GYNECOLOGIC ONCOLOGY				164	2			265	270				10.1016/j.ygyno.2021.12.019							Article	FEB 2022	2022	Background. Laparoscopic hysterectomy is accepted worldwide as the standard treatment option for early stage endometrial cancer. However, there are limited data on long-term survival, particularly when no lymphadenectomy is performed. We compared the survival outcomes of total laparoscopic hysterectomy (TLH) and total abdominal hysterectomy (TAH), both without lymphadenectomy, for early-stage end…									1
J	Moukarzel, Lea A.; Nguyen, Nguyen; Zhou, Qin; Iasonos, Alexia; Schiavone, Maria B.; Ramesh, Bhavani; Chi, Dennis S.; Sonoda, Yukio; Abu-Rustum, Nadeem R.; Mueller, Jennifer J.; Roche, Kara Long; Jewell, Elizabeth L.; Broach, Vance; Zivanovic, Oliver; Leitao, Mario M.								Association of bowel preparation with surgical-site infection in gynecologic oncology surgery: Post-hoc analysis of a randomized controlled trial								GYNECOLOGIC ONCOLOGY				168				100	106				10.1016/j.ygyno.2022.11.003							Article	JAN 2023	2023	Objective. To determine the relationship between bowel preparation and surgical-site infection (SSI) inci-dence following colorectal resection during gynecologic oncology surgery.Methods. This post-hoc analysis used data from a randomized controlled trial of patients enrolled from 03/01/ 2016-08/20/2019 with presumed gynecologic malignancy investigating negative-pressure wound therapy among those…									0
J	Sinno, A. K.; Pinkerton, J.; Febbraro, T.; Jones, N.; Khanna, N.; Temkin, S.; Iglesias, D.; Pothuri, B.					Pothuri, Bhavana/0000-0003-4578-2061; sinno, abdulrahman/0000-0001-5559-0704; Iglesias, David/0000-0002-8506-3451			Hormone therapy (HT) in women with gynecologic cancers and in women at high risk for developing a gynecologic cancer: A Society of Gynecologic Oncology (SGO) clinical practice statement This practice statement has been endorsed by The North American Menopause Society								GYNECOLOGIC ONCOLOGY				157	2			303	306				10.1016/j.ygyno.2020.01.035							Article	MAY 2020	2020										15
J	Gressel, Gregory M.; Marcus, Jenna Z.; Mullen, Mary M.; Sinno, Abdulrahman K.				Marcus, Jenna/AAK-7334-2021; Marcus, Jenna/GQP-7232-2022; Gressel, Gregory/H-5408-2018	Gressel, Gregory/0000-0002-6729-4571			Direct oral anticoagulant use in gynecologic oncology: A Society of Gynecologic Oncology Clinical Practice Statement								GYNECOLOGIC ONCOLOGY				160	1			312	321				10.1016/j.ygyno.2020.11.020							Article	JAN 2021	2021	Venous thromboembolism (VTE) is a common cause of morbidity and mortality in women with gynecologic malignancies. This practice statement provides clinical data and overall quality of evidence regarding the use of direct oral anticoagulants (DOACs) in this patient population. Specifically, it reviews patient selection, safety measures, and nuances of perioperative use of these medications. The sc…									7
J	McDonald, Victoria; Wang, Yuping; Patel, Alpesh; Betcher, Raymond; Fontenot, Anna Claire; Scoggin, Stewart; Black, Destin								Laparoscopic guided liposomal bupivacaine injection compared to transversus abdominus plane block for postoperative pain after robotic gynecologic oncology surgery								GYNECOLOGIC ONCOLOGY				166	3			432	437				10.1016/j.ygyno.2022.06.006					SEP 2022		Article	SEP 2022	2022	Objective. The purpose of this study was to determine if laparoscopically guided transversus abdominis plane block (Lap-Tap) with liposomal bupivacaine provides superior postoperative pain control when compared to ultrasound-guided block (US-Tap) with liposomal bupivacaine at the time of robotic surgery for gynecology on-cology patients.Methods. This was a prospective randomized controlled trial …									0
J	Cyr, Marie-Pierre; Dumoulin, Chantale; Bessette, Paul; Pina, Annick; Gotlieb, Walter Henry; Lapointe-Milot, Korine; Mayrand, Marie-Helene; Morin, Melanie								Feasibility, acceptability and effects of multimodal pelvic floor physical therapy for gynecological cancer survivors suffering from painful sexual intercourse: A multicenter prospective interventional study								GYNECOLOGIC ONCOLOGY				159	3			778	784				10.1016/j.ygyno.2020.09.001							Article	DEC 2020	2020	Objectives. Painful sexual intercourse (dyspareunia) is a distressing condition affecting a large proportion of gynecological cancer survivors, yet treatments remain limited and poorly studied. This multicenter prospective interventional study examined the feasibility, acceptability and effects of multimodal pelvic floor physical therapy in gynecological cancer survivors with dyspareunia.Methods.…									12
J	Charo, Lindsey M.; Vaida, Florin; Eskander, Ramez N.; Binder, Pratibha; Saenz, Cheryl; McHale, Michael; Plaxe, Steven								Rapid dissemination of practice-changing information: A longitudinal analysis of real-world rates of minimally invasive radical hysterectomy before and after presentation of the LACC trial								GYNECOLOGIC ONCOLOGY				157	2			494	499				10.1016/j.ygyno.2020.02.018							Article	MAY 2020	2020	Objective. Characterize change in rates of minimally invasive (MIS) radical hysterectomy after presentation of the LACC trial.Methods. Longitudinal analysis of data from Vizient (R) database for surgically treated patients with invasive cervical cancer from April 2017-March 2019. Covariates studied included patient demographic and obesity categories, dates of LACC trial presentation and publicati…									20
J	Aghajanian, Carol; Swisher, Elizabeth M.; Okamoto, Aikou; Steffensen, Karina Dahl; Bookman, Michael A.; Fleming, Gini F.; Friedlander, Michael; Moore, Kathleen N.; Tewari, Krishnansu S.; O'Malley, David M.; Chan, John K.; Ratajczak, Christine; Hashiba, Hideyuki; Wu, Meijing; Dinh, Minh H.; Coleman, Robert L.					Dahl Steffensen, Karina/0000-0002-9217-3907			Impact of veliparib, paclitaxel dosing regimen, and germline BRCA status on the primary treatment of serous ovarian cancer-an ancillary data analysis of the VELIA trial								GYNECOLOGIC ONCOLOGY				164	2			278	287				10.1016/j.ygyno.2021.12.012							Article	FEB 2022	2022	Objective. In the Phase 3 VELIA trial (NCT02470585), veliparib added to carboplatin plus paclitaxel concomitantly and as maintenance for women with newly-diagnosed advanced ovarian cancer significantly improved progression-free survival (PFS) versus chemotherapy alone. Here we present exploratory analyses by paclitaxel dosing schedule and germline BRCA (gBRCA) status. Methods. Women with untreate…									1
J	Riedinger, Courtney J.; Kimball, Kristopher J.; Kilgore, Larry C.; Bell, Clayton W.; Heidel, Robert E.; Boone, Jonathan D.				Heidel, Robert Eric/GSE-4942-2022	Heidel, Robert Eric/0000-0002-1518-8072			Water only fasting and its effect on chemotherapy administration in gynecologic malignancies								GYNECOLOGIC ONCOLOGY				159	3			799	803				10.1016/j.ygyno.2020.09.008							Article	DEC 2020	2020	Objective. As a protective response, during starvation organisms withdraw energy from growth and reproduction to focus on cellular maintenance. Cancer cells cannot undergo this differential response which has been theorized as an adjunct to improve both the effect of chemotherapy treatment and reduce treatment side effects. We sought to investigate the feasibility and effect of short-term fasting…									4
J	Jerzak, Katarzyna J.; Duska, Linda; MacKay, Helen J.								Endocrine therapy in endometrial cancer: An old dog with new tricks								GYNECOLOGIC ONCOLOGY				153	1			175	183				10.1016/j.ygyno.2018.12.018							Review	APR 2019	2019	One of the most prevalent potential therapeutic targets for women with endometrioid endometrial cancer (EC) is the estrogen receptor (ER)/progesterone receptor (PR) pathway. Despite a high proportion of endometrioid ECs being ER and/or PR positive, endocrine therapy is only effective in a minority of women with EC and ultimately patients progress with resistance developing to treatment. A variety…									32
J	Eakin, Cortney M.; Ewongwo, Agnes; Pendleton, Lee; Monk, Bradley J.; Chase, Dana M.								Real world experience of poly (ADP-ribose) polymerase inhibitor use in a community oncology practice								GYNECOLOGIC ONCOLOGY				159	1			112	117				10.1016/j.ygyno.2020.07.020							Article	OCT 2020	2020	Objective. This study aims to describe the real-world experience, including the clinical and financial burden, associated with PARP inhibitors in a large community oncology practice.Methods. Retrospective chart review identified patients prescribed olaparib, niraparib or rucaparib for maintenance therapy or treatment of recurrent ovarian, primary peritoneal or fallopian tube cancer across twelve …									2
J	Chambers, Laura M.; Costales, Anthony B.; Crean-Tate, Katie; Kuznicki, Michelle; Morton, Molly; Horowitz, Max; Jagielo, Tiffany; Rose, Peter G.; Michener, Chad; Vargas, Roberto; Debernardo, Robert					Vargas, Roberto/0000-0003-4262-7824			A guide to establishing a hyperthermic intraperitoneal chemotherapy program in gynecologic oncology								GYNECOLOGIC ONCOLOGY				158	3			794	802				10.1016/j.ygyno.2020.06.487							Review	SEP 2020	2020	Cytoreductive surgery (CRS) with hyperthermic intraperitoneal chemotherapy (HIPEC) may be used to treat peritoneal based malignancies, such as epithelial ovarian cancer (EOC). Despite results of clinical trials supporting an increasing indication for HIPEC in EOC, concerns have existed regarding morbidity and challenges with initiating HIPEC at an institutional level. The objective of this review…									11
J	Wong, Charlene H. L.; Sundberg, Tobias; Chung, Vincent C. H.; Voiss, Petra; Cramer, Holger				Chung, Vincent CH/K-2447-2013; Cramer, Holger/AAH-1794-2019	Chung, Vincent CH/0000-0002-5947-4492; Wong, Charlene HL/0000-0003-2623-5855			Prevalence and predictors of mind-body medicine use among women diagnosed with gynecological cancer: Findings from the 2017 US National Health Interview Survey								GYNECOLOGIC ONCOLOGY				157	3			740	744				10.1016/j.ygyno.2020.03.011							Article	JUN 2020	2020	Background. Gynecological cancer is a major health burden globally. In the US, it is common for cancer patients to utilize different types of complementary medicine. This study aims to investigate the prevalence of mind-body medicine use among US women diagnosed with gynecological cancer.Methods. We used data from the 2017 National Health Interview Survey (NHIS) to investigate prevalence and pred…									2
J	Sun, Zhuoyu; Huang, Bixuan; Liu, Caiyan; Yang, Yumeng; Rao, Yang; Du, Yue; Ma, Yaomei								Comparison of neoadjuvant treatments followed by radical surgery or chemoradiation on quality of life in patients with stage IB2-IIA cervical cancer								GYNECOLOGIC ONCOLOGY				157	2			536	541				10.1016/j.ygyno.2020.01.039							Article	MAY 2020	2020	Objective. To compare quality of life (Qol) of patients with stage IB2-IIA cervical cancer treated by neoadjuvant treatments followed by radical surgery (WS) or standard chemoradiation (CRT).Methods. Patients with stage IB2-IIA cervical cancer during 2006-2012 were treated with NTS or CRT and were invited to participate. The Functional Assessment of Cancer Therapy-Cervix (FACE-Cx) Questionnaire w…									1
J	Koual, Meriem; Benoit, Louise; Huyen-Thu Nguyen-Xuan; Bentivegna, Enrica; Azais, Henri; Bats, Anne-Sophie				Koual, Meriem/HJB-3238-2022	Koual, Meriem/0000-0002-4318-7894; Benoit, Louise/0000-0002-0871-1793			Diagnostic value of indocyanine green fluorescence guided sentinel lymph node biopsy in vulvar cancer: A systematic review								GYNECOLOGIC ONCOLOGY				161	2			436	441				10.1016/j.ygyno.2021.01.031					APR 2021		Article	MAY 2021	2021	Introduction. Sentinel lymph node biopsy (SLN) helps define lymph node status, a major prognostic factor in vulvar cancer. The aim of the current systematic review was to assess the use of indocyanine green (ICG) coupled with near-infrared (NIR) fluorescence imaging in SLN mapping in vulvar cancer in terms of technique used, feasibility and accuracy.Data sources. We performed a systematic review …									3
J	Zakem, Sara J.; Robin, Tyler P.; Smith, Derek E.; Amini, Arya; Stokes, William A.; Lefkowits, Carolyn; Fisher, Christine M.								Evolving trends in the management of high-intermediate risk endometrial cancer in the United States								GYNECOLOGIC ONCOLOGY				152	3			522	527				10.1016/j.ygyno.2018.12.010							Article	MAR 2019	2019	Objective. Gynecologic oncology group protocol 249 (GOG 249) is the contemporary US study that aimed to define the standard of care adjuvant therapy for patients with high-intermediate risk (HIR) endometrial cancer; patients were randomized to pelvic radiation therapy (RT) or vaginal brachytherapy (VBT) with chemotherapy (VBT-C). The preliminary results of GOG 249 were recently presented, yet the…									7
J	Stelten, S.; van Lonkhuijzen, L. R. C. W.; Hartman, Y. A. W.; van Driel, W. J.; Winkels, R. M.; Kenter, G. G.; Buffart, L. M.; Hoedjes, M.					, Stephanie/0000-0002-1165-1904; Hoedjes, Meeke/0000-0001-6887-2882; van Lonkhuijzen, Luc/0000-0001-6905-2704			Experiences, adherence and satisfaction with a combined exercise and dietary intervention for patients with ovarian cancer undergoing chemotherapy: A mixed-methods study								GYNECOLOGIC ONCOLOGY				165	3			619	628				10.1016/j.ygyno.2022.03.011							Article	JUN 2022	2022	Objective. This study examined experiences, adherence and satisfaction with a combined exercise and dietary intervention in patients with ovarian cancer and their healthcare professionals (HCPs) as part of the randomized PADOVA trial.Methods. A mixed-methods approach was used in 24 patients with ovarian cancer receiving first-line chemotherapy who were randomly allocated to a combined exercise an…									0
J	Kim, Nae Ry; Lee, A. Jin; Yang, Eun Jung; So, Kyeong A.; Lee, Sun Joo; Kim, Tae Jin; Shim, Seung-Hyuk								Minimally invasive surgery versus open surgery in high-risk histologic endometrial cancer patients: A meta-analysis								GYNECOLOGIC ONCOLOGY				166	2			236	244				10.1016/j.ygyno.2022.06.004					JUL 2022		Article	AUG 2022	2022	Objective. To compare the effects of minimally invasive surgery (MIS) and open surgery (OPS) on the risk of recurrence and mortality in patients with endometrial cancer (EC) of high-risk histology (grade 3 endometrioid adenocarcinoma, papillary serous carcinoma [PS], clear cell carcinoma [CC], and carcinosarcoma) using meta -analysis. Material and methods. We systematically reviewed published stu…									1
J	Sanjida, Saira; Janda, Monika; McPhail, Steven M.; Kissane, David; Couper, Jeremy; Scott, James; Obermair, Andreas				Scott, James G/D-5900-2012; Janda, Monika/C-3723-2009	Scott, James G/0000-0002-0744-0688; Janda, Monika/0000-0002-1728-8085; Obermair, Andreas/0000-0003-2199-1117; McPhail, Steven/0000-0002-1463-662X			How many patients enter endometrial cancer surgery with psychotropic medication prescriptions, and how many receive a new prescription perioperatively?								GYNECOLOGIC ONCOLOGY				152	2			339	345				10.1016/j.ygyno.2018.11.018							Article	FEB 2019	2019	Objective. Psychotropic medications including antidepressants and anxiolytics are used to treat anxiety and depression in cancer patients; however, little is known about the prescription practices in endometrial cancer. This study aimed to determine the prevalence, type, dose, frequency and timing of psychotropic medications prescribed to endometrial cancer patients. A secondary aim was to study …									2
J	Haunschild, Carolyn E.; Tewari, Krishnansu S.								The current landscape of molecular profiling in the treatment of epithelial ovarian cancer								GYNECOLOGIC ONCOLOGY				160	1			333	345				10.1016/j.ygyno.2020.09.043							Review	JAN 2021	2021	Advances in next generation sequencing have allowed for rapid and economical germline and tumor genomic profiling. Targeted therapies based on molecular tumor profiling are now integrated into treatment guidelines for many solid tumors. In epithelial ovarian cancer, 50% of tumors possess damaging mutations in homologous recombination repair genes (aka homologous recombination deficiency or HRD) w…									19
J	Hodgson, Darren R.; Brown, Jessica S.; Dearden, Simon P.; Lai, Zhongwu; Elks, Cathy E.; Milenkova, Tsveta; Dougherty, Brian A.; Lanchbury, Jerry S.; Perry, Michael; Timms, Kirsten M.; Harrington, Elizabeth A.; Barrett, J. Carl; Leary, Alexandra; Pujade-Lauraine, Eric								Concordance of BRCA mutation detection in tumor versus blood, and frequency of bi-allelic loss of BRCA in tumors from patients in the phase III SOLO2 trial								GYNECOLOGIC ONCOLOGY				163	3			563	568				10.1016/j.ygyno.2021.10.002					NOV 2021		Article	DEC 2021	2021	Objective. Maintenance olaparib provided a progression-free survival benefit in the phase III SOLO2 trial (NCT01874353) in patients with platinum-sensitive relapsed ovarian cancer and a BRCA mutation (BRCAm). However, questions remain regarding tumor versus germline BRCA testing and the impact of heterozygous versus bi-allelic loss of BRCA1 or BRCA2 in the tumor. Methods. Blood and tumor samples …									3
J	Dilley, Sarah; Miller, Kathryn M.; Huh, Warner K.					Miller, Kathryn/0000-0002-7464-1981			Human papillomavirus vaccination: Ongoing challenges and future directions								GYNECOLOGIC ONCOLOGY				156	2			498	502				10.1016/j.ygyno.2019.10.018							Review	FEB 2020	2020	Studies with prophylactic HPV vaccination have demonstrated impressive efficacy, immunogenicity, and safety results; however, the implementation and uptake in both low and high-income countries continues to be challenging. Since 2006, administration guidelines have undergone multiple updates regarding age, dosing schedule, and gender. Despite these changes, the basic tenet remains the same: prior…									16
J	Rahimy, Elham; Usoz, Melissa; von Eyben, Rie; Fujimoto, Dylann; Watanabe, Darla; Karam, Amer; Jairam-Thodla, Arati; Mills, Margaret; Dorigo, Oliver; Diver, Elisabeth Jenefer; Teng, Nelson; English, Diana; Kidd, Elizabeth					Fujimoto, Dylann/0000-0002-6279-4411; Usoz, Melissa/0000-0002-1266-1565; Rahimy, Elham/0000-0001-7356-3996; Karam, Amer/0000-0003-1511-5583; Diver, Elisabeth/0000-0003-2276-2420			Phase II trial evaluating efficacy of a Fitbit program for improving the health of endometrial cancer survivors								GYNECOLOGIC ONCOLOGY				161	1			275	281				10.1016/j.ygyno.2021.01.033					MAR 2021		Article	APR 2021	2021	Background. Despite the favorable prognosis of early stage endometrial cancer, mortality from cardiovascular disease is high. We aimed to evaluate the efficacy of a Fitbit program to improve physical activity in endometrial cancer survivors.Methods. Eligible patients were diagnosed with stage IA-IIIA endometrial adenocarcinoma, >= 3 months out from treatment. Participants received a Fitbit Alta a…									2
J	Feng, Jia-Li; Dixon-Suen, Suzanne C.; Jordan, Susan J.; Webb, Penelope M.				Dixon-Suen, Suzanne/F-6262-2015; Webb, Penelope/D-5736-2013; Jordan, Susan/G-2519-2010	Dixon-Suen, Suzanne/0000-0003-3714-8386; Webb, Penelope/0000-0003-0733-5930; Feng, Jia-Li/0000-0002-0352-3304; Jordan, Susan/0000-0002-4566-1414			Is there sufficient evidence to recommend women diagnosed with endometrial cancer take a statin: Results from an Australian record-linkage study								GYNECOLOGIC ONCOLOGY				161	3			858	863				10.1016/j.ygyno.2021.04.001					MAY 2021		Article	JUN 2021	2021	Objective. A recent paper suggested all women with endometrial cancer should take statins but it is unclear whether there is sufficient evidence to justify this recommendation. Methods. We identified all women diagnosed with uterine cancer in Australia between July 2003 and December 2013 (2012 in New South Wales) through the Australian Cancer Database (N = 16,501) and linked these to the national…									2
J	Walter, Adam; Rocconi, Rodney P.; Monk, Bradley J.; Herzog, Thomas J.; Manning, Luisa; Bognar, Ernest; Wallraven, Gladice; Aaron, Phylicia; Horvath, Staci; Tang, Min; Stanbery, Laura; Coleman, Robert L.; Nemunaitis, John								Gemogenovatucel-T (Vigil) maintenance immunotherapy: 3-year survival benefit in homologous recombination proficient (HRP) ovarian cancer								GYNECOLOGIC ONCOLOGY				163	3			459	464				10.1016/j.ygyno.2021.10.004					NOV 2021		Article	DEC 2021	2021	Objective. Previously, Vigil demonstrated clinical benefit to prolong relapse free and overall survival in the BRCA wild-type (BRCA-wt), homologous recombination proficient (HRP) patient population. Here we provide long term follow up of 3 years in the HRP patient population enrolled in the Phase 2b VITAL study. Methods. HRP patients treated with Vigil (n = 25) or placebo (n = 20) who were enroll…									3
J	Elshaikh, Mohamed A.; Modh, Ankit; Jhingran, Anuja; Biagioli, Matthew C.; Coleman, Robert L.; Gaffney, David K.; Harkenrider, Matthew M.; Heskett, Karen; Jolly, Shruti; Kidd, Elizabeth; Lee, Larissa J.; Li, Linna; Portelance, Lorraine; Sherertz, Tracy; Venkatessan, Aradhana M.; Wahl, Andrew O.; Yashar, Catheryn M.; Small, William				li, li/HII-4157-2022; Heskett, Karen/H-4911-2014	Heskett, Karen/0000-0003-4501-6172			Executive summary of the American Radium Society (R) Appropriate Use Criteria for management of uterine carcinosarcoma								GYNECOLOGIC ONCOLOGY				158	2			460	466				10.1016/j.ygyno.2020.04.683							Review	AUG 2020	2020	Objective. Uterine carcinosarcomas (UCS) represent a rare but aggressive subset of endometrial cancers, comprising <5% of uterine malignancies. To date, limited prospective trials exist from which evidence-based management of this rare malignancy can be developed.Methods. The American Radium Society Appropriate Use Criteria presented in this manuscript are evidence-based guidelines developed by a…									7
J	Veneris, Jennifer Taylor; Matulonis, Ursula A.; Liu, Joyce F.; Konstantinopoulos, Panagiotis A.								Choosing wisely: Selecting PARP inhibitor combinations to promote anti-tumor immune responses beyond BRCA mutations								GYNECOLOGIC ONCOLOGY				156	2			488	497				10.1016/j.ygyno.2019.09.021							Review	FEB 2020	2020	PARP inhibitors have transformed the management of advanced high-grade serous ovarian cancer. Despite the overwhelming success of PARP inhibition, particularly in BRCA-mutated ovarian cancer, several limitations and unanswered questions remain. With PARP inhibitors now being used in earlier treatment settings, the issue of both de novo and acquired resistance mechanisms and appropriate post-PARP …									28
J	Inayama, Yoshihide; Yamanishi, Yukio; Nakatani, Eiji; Aratake, Junichi; Sasagasako, Nanayo; Yamada, Kaori; Gou, Rei; Kawamura, Atsuko; Yamanishi, Megumi; Kosaka, Kenzo				Nakatani, Eiji/O-2782-2013	Nakatani, Eiji/0000-0002-4876-446X			Imiquimod for vaginal intraepithelial neoplasia 2-3: A systematic review and meta-analysis								GYNECOLOGIC ONCOLOGY				160	1			140	147				10.1016/j.ygyno.2020.09.031							Review	JAN 2021	2021	Objective. The treatment strategy for vaginal intraepithelial neoplasia (VaIN) 2-3 has not been established. This study aimed to investigate the efficacy of imiquimod in VaIN 2-3.Methods. Electronic databases (PubMed, EMBASE, ClinicalTrials.gov, and Cochrane Central Register of Controlled Trials) were searched from their inception until October 2019 and articles reporting imiquimod treatment for …									2
J	Bogani, Giorgio; Ray-Coquard, Isabelle; Concin, Nicole; Ngoi, Natalie Y. L.; Morice, Philippe; Enomoto, Takayuki; Takehara, Kazuhiro; Denys, Hannelore; Nout, Remi A.; Lorusso, Domenica; Vaughan, Michelle M.; Bini, Marta; Takano, Masashi; Provencher, Diane; Indini, Alice; Sagae, Satoru; Wimberger, Pauline; Poka, Robert; Segev, Yakir; Kim, Se Ik; dos Reis, Francisco J. Candido; Lopez, Salvatore; Ma…				Indini, Alice/AAC-2396-2022; Candido dos Reis, Francisco Jose/K-7024-2016; Morice, Philippe/ABC-3179-2021; Lorusso, Domenica/K-6523-2016	Indini, Alice/0000-0001-8686-4106; Candido dos Reis, Francisco Jose/0000-0001-5758-5917; Lorusso, Domenica/0000-0003-0981-0598			Uterine serous carcinoma								GYNECOLOGIC ONCOLOGY				162	1			226	234				10.1016/j.ygyno.2021.04.029					JUN 2021		Article	JUL 2021	2021	Serous endometrial cancer represents a relative rare entity accounting for about 10% of all diagnosed endometrial cancer, but it is responsible for 40% of endometrial cancer-related deaths. Patients with serous endometrial cancer are often diagnosed at earlier disease stage, but remain at higher risk of recurrence and poorer prognosis when compared stage-for-stage with endometrioid subtype endome…									25
J	Moukarzel, Lea A.; Byrne, Maureen E.; Leiva, Stephanie; Wu, Michelle; Zhou, Qin C.; Iasonos, Alexia; Abu-Rustum, Nadeem R.; Sonoda, Yukio; Gardner, Ginger; Leitao, Mario M.; Broach, Vance A.; Chi, Dennis S.; Roche, Kara Long; Zivanovic, Oliver				Wu, Michelle/GRJ-2091-2022; Zivanovic, Oliver/AAK-9955-2021	Moukarzel, Lea/0000-0002-6987-6962			The impact of near-infrared angiography and proctoscopy after rectosigmoid resection and anastomosis performed during surgeries for gynecologic malignancies								GYNECOLOGIC ONCOLOGY				158	2			397	401				10.1016/j.ygyno.2020.05.022							Article	AUG 2020	2020	Objectives: Reducing anastomotic leak rates after rectosigmoid resection and anastomosis is a priority in patients undergoing gynecologic oncology surgery. Therefore, we investigated the implications of performing near-infrared angiography (NIR) via proctoscopy to assess anastomotic perfusion at the time of rectosigmoid resection and anastomosis.Methods: We identified all patients who underwent r…									3
J	Bogani, Giorgio; Raspagliesi, Francesco; di Donato, Violante; Brusadelli, Claudia; Guerrisi, Rocco; Pinelli, Ciro; Casarin, Jvan; Ghezzi, Fabio; Del Fabro, Anna; Ditto, Antonino; Simoncini, Tommaso; Ciavattini, Andrea; Sopracordevole, Francesco				Del Fabro, Anna/ABD-9868-2020; Ciavattini, Andrea/AAC-3266-2022; Casarin, Jvan/AAC-7933-2022; Di Donato, Violante/O-1742-2019; Sopracordevole, Francesco/ABE-5043-2020; Simoncini, Tommaso/AAC-1879-2019	Del Fabro, Anna/0000-0002-6403-7705; Ciavattini, Andrea/0000-0002-8037-4947; Di Donato, Violante/0000-0002-9254-5790; Sopracordevole, Francesco/0000-0001-5562-4353; Simoncini, Tommaso/0000-0002-2971-0079; Guerrisi, Rocco/0000-0002-2380-324X			Spotlight on the role of human papillomavirus vaccines								GYNECOLOGIC ONCOLOGY				160	1			346	350				10.1016/j.ygyno.2020.08.034							Review	JAN 2021	2021	In high income setting, the massive implementation of screening programs has reduced the incidence of cervical cancer, dramatically. However, cervical cancer still remains a major health concern, being one of the most common cause of death for cancer among women. The adoption of primary prevention through vaccination against HPV aims to reduce the prevalence of HPV-related lesions and cervical ca…									8
J	Ampofo, Ama Gyamfua; Boyes, Allison W.; Khumalo, Phinda G.; Mackenzie, Lisa					Ampofo, Ama/0000-0003-3730-6313			Improving knowledge, attitudes, and uptake of cervical cancer prevention among female students: A systematic review and meta-analysis of school-based health education								GYNECOLOGIC ONCOLOGY				164	3			675	690				10.1016/j.ygyno.2021.12.021					FEB 2022		Review	MAR 2022	2022	Objective. Schools are an ideal environment for promoting cervical cancer prevention among young women. This systematic review and meta-analysis aimed to examine: 1) the effectiveness of school-based education for improving i) knowledge and perceptions of cervical cancer, HPV infection and vaccination, and cervical cancer screening; ii) attitudes and intentions toward, and uptake of HPV vaccinati…									0
J	Dilley, James; Burnell, Matthew; Gentry-Maharaj, Aleksandra; Ryan, Andy; Neophytou, Christina; Apostolidou, Sophia; Karpinskyj, Chloe; Kalsi, Jatinderpal; Mould, Tim; Woolas, Robert; Singh, Naveena; Widschwendter, Martin; Fallowfield, Lesley; Campbell, Stuart; Skates, Steven J.; McGuire, Alistair; Parmar, Mahesh; Jacobs, Ian; Menon, Usha					Apostolidou, Sophia/0000-0003-2659-0451; Menon, Usha/0000-0003-3708-1732; Jacobs, Ian/0000-0002-5005-2672; Widschwendter, Martin/0000-0002-7778-8380			Ovarian cancer symptoms, routes to diagnosis and survival - Population cohort study in the 'no screen' arm of the UK Collaborative Trial of Ovarian Cancer Screening (UKCTOCS)								GYNECOLOGIC ONCOLOGY				158	2			316	322				10.1016/j.ygyno.2020.05.002							Article	AUG 2020	2020	Objective. There are widespread efforts to increase symptom awareness of 'pelvic/abdominal pain, increased abdominal size/bloating, difficulty eating/feeling full and urinary frequency/urgency' in an attempt to diagnose ovarian cancer earlier. Long-term survival of women with these symptoms adjusted for known prognostic factors is yet to be determined. This study explored the association of sympt…									10
J	Lee, Jung-Yun; Park, Jeong-Yeol; Park, Sang Yoon; Lee, Jeong-Won; Kim, Jae Weon; Kim, Yong Beom; Jeong, Dae Hoon; Lee, Kwang-Beom; Kim, Tae-Hun; Lee, In Ho; Choi, Min Chul; Kim, Ki Hyung; Kim, Yong-Man; Lee, Yong Jae; Kang, Sokbom; Pujade-Lauraine, Eric; Shin, So-Jin; Hong, Dae Gy; Shim, Seung-Hyuk; Kim, Yun Hwan; Song, Taejong; Bae, Jaeman; Lee, Jong-Min; Lee, San Hui; Lee, Eun-Ju; Park, Sang-Il…		KGOG Investigators		Lee, Yong Jae/GLR-4153-2022; Kim, Min Kyu/ACN-6827-2022	Lee, Jung-Yun/0000-0001-7948-1350; Kim, Jae-Weon/0000-0003-1835-9436; Lee, Yong Jae/0000-0003-0297-3116			Real-world effectiveness of bevacizumab based on AURELIA in platinum-resistant recurrent ovarian cancer (REBECA): A Korean Gynecologic Oncology Group study (KGOG 3041)								GYNECOLOGIC ONCOLOGY				152	1			61	67				10.1016/j.ygyno.2018.10.031							Article; Proceedings Paper	JAN 2019	2019	Purpose. To evaluate the effectiveness of bevacizumab with single-agent chemotherapy for platinum resistant ovarian cancer in a real-world setting.Patients and methods. We enrolled recurrent platinum-resistant ovarian cancer patients from 27 institutions. All had received bevacizumab with single-agent chemotherapy (weekly paclitaxel, pegylated liposomal doxorubicin (PLD), topotecan) between 2015 …					33rd Annual Meeting of the Korean-Society-of-Gynecologic-Oncology (KSGO)33rd Annual Meeting of the Korean-Society-of-Gynecologic-Oncology (KSGO)	APR 27, 2018APR 27, 2018	Korean Soc Gynecol OncolKorean Soc Gynecol Oncol	Cheju, SOUTH KOREACheju, SOUTH KOREA	19
J	Levinson, Kimberly; Beavis, Anna L.; Purdy, Christopher; Rositch, Anne F.; Viswanathan, Akila; Wolfson, Aaron H.; Kelly, Michael G.; Tewari, Krishnansu S.; McNally, Leah; Guntupalli, Saketh R.; Ragab, Omar; Lee, Yi-Chun; Miller, David S.; Huh, Warner K.; Wilkinson, Kelly J.; Spirtos, Nicola M.; Van Le, Linda; Casablanca, Yovanni; Holman, Laura L.; Waggoner, Steven E.; Fader, Amanda N.				Miller, David Scott/H-4604-2011	Miller, David Scott/0000-0002-8215-5887			Beyond Sedlis-A novel histology-specific nomogram for predicting cervical cancer recurrence risk: An NRG/GOG ancillary analysis								GYNECOLOGIC ONCOLOGY				162	3			532	538				10.1016/j.ygyno.2021.06.017					AUG 2021		Article	SEP 2021	2021	Purpose. The Sedlis criteria define risk factors for recurrence warranting post-hysterectomy radiation for early-stage cervical cancer; however, these factors were defined for squamous cell carcinoma (SCC) at an estimated recurrence risk of >= 30%. Our study evaluates and compares risk factors for recurrence for cervical SCC compared with adenocarcinoma (AC) and develops histology-specific nomogr…									11
J	Bogani, Giorgio; Lopez, Salvatore; Mantiero, Mara; Ducceschi, Monika; Bosio, Sara; Ruisi, Simona; Sarpietro, Giuseppe; Guerrisi, Rocco; Brusadelli, Claudia; Dell'Acqua, Andrea; Di Donato, Violante; Raspagliesi, Francesco				Sarpietro, Giuseppe/G-2499-2017; Sarpietro, Giuseppe/AHC-7962-2022; Di Donato, Violante/O-1742-2019	Sarpietro, Giuseppe/0000-0003-4891-9000; Di Donato, Violante/0000-0002-9254-5790; Guerrisi, Rocco/0000-0002-2380-324X			Immunotherapy for platinum-resistant ovarian cancer								GYNECOLOGIC ONCOLOGY				158	2			484	488				10.1016/j.ygyno.2020.05.681							Review	AUG 2020	2020	Ovarian cancer is characterized by a high mortality on incidence ratio. Although the majority of patients achieve complete response after primary treatment, approximately 65-80% of patients recur with the first 5 years. Platinum-free interval is one of the main prognostic factors. Patients recurring with 6 months within the end of platinum-based chemotherapy are characterized by poor prognosis. T…									27
J	Sharma, Aparna; Singh, Mayank; Chauhan, Ravi; Malik, Prabhat Singh; Khurana, Sachin; Mathur, Sandeep; Kumar, Sunesh; Sreenivas, Vishnubhatla; Kumar, Lalit				Singh, Mayank/ABE-5733-2021	Singh, Mayank/0000-0003-0728-1936			Pazopanib based oral metronomic therapy for platinum resistant/refractory epithelial ovarian cancer: A phase II, open label, randomized, controlled trial								GYNECOLOGIC ONCOLOGY				162	2			382	388				10.1016/j.ygyno.2021.05.025					JUL 2021		Article	AUG 2021	2021	Background. Treatment of patients with platinum resistant/refractory epithelial ovarian cancer (EOC) is an unmet need. We evaluated the role of oral metronomic therapy in this setting. Patients and methods. Between October 2017 and September 2019 seventy five patients with platinum resistant/refractory EOC were enrolled. Patients received oral etoposide (50 mg, day 1 to 14, cyclophosphamide 50 mg…									4
J	Di Donato, Violante; Caruso, Giuseppe; Bogani, Giorgio; Giannini, Andrea; D'Oria, Ottavia; Perniola, Giorgia; Palaia, Innocenza; Plotti, Francesco; Angioli, Roberto; Muzii, Ludovico; Panici, Pierluigi Benedetti				Giannini, Andrea/ABN-8431-2022; Di Donato, Violante/O-1742-2019; Giannini, Andrea/AAD-6323-2022	Giannini, Andrea/0000-0002-4388-0082; Di Donato, Violante/0000-0002-9254-5790; Giannini, Andrea/0000-0002-4388-0082			Preoperative frailty assessment in patients undergoing gynecologic oncology surgery: A systematic review								GYNECOLOGIC ONCOLOGY				161	1			11	19				10.1016/j.ygyno.2020.12.030					MAR 2021		Review	APR 2021	2021	Objective. The aim of the present article was to discuss currently available evidence on the impact of frailty assessment on adverse postoperative outcomes and survival in patients undergoing surgery for gynecological cancer.Methods. Systematic search of Medline (PubMed) and Embase databases until September 30, 2020. Key inclu-sion criteria were: (1) randomized or observational studies; (2) patie…									13
J	Zhang, Lihong; Gu, Wei; Zhang, Lu; Miao, Runna; Jing, Xiaoyu; Zhi, Shihan; Li, Hongmei; Ramachandran, Hadassah Joann; Wang, Wenru					Ramachandran, Hadassah Joann/0000-0001-9576-7607			The effects of a nurse-led couples intervention on marital quality of couples with gynecological cancer: A clinical randomized controlled trial								GYNECOLOGIC ONCOLOGY				165	3			629	636				10.1016/j.ygyno.2022.03.010							Article	JUN 2022	2022	Objective. To evaluate the effectiveness of a nurse-led couples intervention on the marital quality of couples coping with gynecological cancer.Methods. Couples coping with gynecological cancer were randomly allocated to the intervention (n = 51) and the control (n = 53) group. The intervention group received the nurse-led couples intervention developed based on the Preliminary Live with Love Con…									0
J	Leslie, Kimberly K.; Filiaci, Virginia L.; Mallen, Adrianne R.; Thiel, Kristina W.; Devor, Eric J.; Moxley, Katherine; Richardson, Debra; Mutch, David; Secord, Angeles Alvarez; Tewari, Krishnansu S.; McDonald, Megan E.; Mathews, Cara; Cosgrove, Casey; Dewdney, Summer; Casablanca, Yovanni; Jackson, Amanda; Rose, Peter G.; Zhou, XunClare; McHale, Michael; Lankes, Heather; Levine, Douglas A.; Aghaja…					Levine, Douglas/0000-0003-1038-8232; McDonald, Megan/0000-0003-0256-5358			Mutated p53 portends improvement in outcomes when bevacizumab is combined with chemotherapy in advanced/recurrent endometrial cancer: An NRG Oncology study								GYNECOLOGIC ONCOLOGY				161	1			113	121				10.1016/j.ygyno.2021.01.025					MAR 2021		Article	APR 2021	2021	Background. Successfully combining targeted agents with chemotherapy is an important future goal for cancer therapy. However, an improvement in patient outcomes requires an enhanced understanding of the tumor biomarkers that predict for drug sensitivity. NRG Oncology/Gynecologic Oncology Group (GOG) Study GOG 86P was one of the first attempts to combine targeted agents (bevacizumab or temsirolimu…									21
J	Balaya, V; Bresset, A.; Guani, B.; Magaud, L.; Macias, R. Montero; Delomenie, M.; Bonsang-Kitzis, H.; Ngo, C.; Bats, A. S.; Mathevet, P.; Lecuru, F.				Guani, Benedetta/ABA-5556-2021; Guani, Benedetta/AAY-6878-2021	Guani, Benedetta/0000-0003-4498-3734; BALAYA, Vincent/0000-0002-7561-239X; MAGAUD, Laurent/0000-0002-2973-410X; Bresset, Arnaud/0000-0002-1287-136X			Risk factors for failure of bilateral sentinel lymph node mapping in early-stage cervical cancer								GYNECOLOGIC ONCOLOGY				156	1			93	99				10.1016/j.ygyno.2019.10.027							Article	JAN 2020	2020	Background: The objective of this study was to determine clinical, tumoral and surgical factors associated with successful bilateral sentinel lymph node mapping (SBM) in early-stage cervical cancer.Methods: We performed an ancillary work on the data of two prospective trials on SLN biopsy for FIGO IA-IIA cervical cancer (SENTICOL I & II). Patients having Sentinel lymph node (SLN) mapping for earl…									17
J	Bogani, Giorgio; Ditto, Antonino; Lopez, Salvatore; Bertolina, Francesca; Murgia, Ferdinando; Pinelli, Ciro; Chiappa, Valentina; Raspagliesi, Francesco					Lopez, Salvatore/0000-0001-7705-3715; Pinelli, Ciro/0000-0003-2375-9522; Bogani, Giorgio/0000-0001-8373-8569			Adjuvant chemotherapy vs. observation in stage I clear cell ovarian carcinoma: A systematic review and meta-analysis								GYNECOLOGIC ONCOLOGY				157	1			293	298				10.1016/j.ygyno.2019.12.045							Review	APR 2020	2020	The role of adjuvant chemotherapy in surgically staged stage I clear cell ovarian cancer (OCCC) is unclear. Here, we performed a systematic review and meta-analysis in order to evaluate the role of chemotherapy vs. observation in stage I OCCC. This systematic review was registered in the International Prospective Register of Systematic Reviews (PROSPERO; ID: #129628). A protocol was defined prior…									15
J	van Baal, J. O. A. M.; Van de Vijver, K. K.; Algera, M. D.; van Der Aa, M. A.; Sonke, G. S.; van Driel, W. J.; Kenter, G. G.; Amant, F. C.; Lok, C. A. R.				Van de Vijver, Koen/N-7895-2019; Lok, Christianne/ABB-4416-2020	Van de Vijver, Koen/0000-0002-2026-9790; Amant, Frederic/0000-0002-5452-4905; Algera, Marc/0000-0002-7530-9817			The effect of adjuvant chemotherapy on survival in patients with FIGO stage I high-grade serous ovarian cancer								GYNECOLOGIC ONCOLOGY				153	3			562	567				10.1016/j.ygyno.2019.03.257							Article	JUN 2019	2019	Objective. The benefit of adjuvant chemotherapy for FIGO stage I, high-grade serous ovarian cancer (HGSOC) after optimal staging is a matter of debate. We investigated the effect of adjuvant chemotherapy on recurrence-free survival (RFS) and overall survival (OS) in a population-based cohort study.Methods. All patients diagnosed in the Netherlands between 2002 and 2014 with FIGO stage I HGSOC who…									3
J	Steenbeek, Miranda P.; van Bommel, Majke H. D.; Harmsen, Marline G.; Hoogerbrugge, Nicoline; van Doorn, Helena C.; Keurentjes, Jose H. M.; van Beurden, Marc; Zweemer, Ronald P.; Gaarenstroom, Katja N.; Penders, Charlotte G. J.; Brood-van Zanten, Monique M. A.; Vos, M. Caroline; Piek, Jurgen M.; van Lonkhuijzen, Luc R. C. W.; Apperloo, Mirjam J. A.; Coppus, Sjors F. P. J.; IntHout, Joanna; de Hull…				van Bommel, Majke/ABH-5324-2020; Hermens, Rosella P.M.G./N-3581-2014	van Bommel, Majke/0000-0002-7562-9861; Hermens, Rosella P.M.G./0000-0001-7624-7120; van Lonkhuijzen, Luc/0000-0001-6905-2704			Evaluation of a patient decision aid for BRCA1/2 pathogenic variant carriers choosing an ovarian cancer prevention strategy								GYNECOLOGIC ONCOLOGY				163	2			371	377				10.1016/j.ygyno.2021.08.019					OCT 2021		Article	NOV 2021	2021	Objective. Risk-reducing surgery is advised to BRCA1/2 pathogenic variant (PV) carriers around the age of 40 years to reduce ovarian cancer risk. In the TUBA-study, a multicenter preference study (NCT02321228), BRCA1/2-PV carriers are offered a choice: the standard strategy of risk-reducing salpingo-oophorectomy or the novel strategy of risk-reducing salpingectomy with delayed oophorectomy. We ev…									1
J	Moya-Alarcon, Carlota; Gonzalez-Dominguez, Almudena; Ivanova-Markova, Yoana; Gimeno-Ballester, Vicente; Barretina-Ginesta, Maria-Pilar; Alejandro Perez-Fidalgo, Jose; Redondo, Andres					Gonzalez Dominguez, Almudena/0000-0002-3509-0961			Olaparib as first line in BRCA-mutated advanced ovarian carcinoma: Is it cost-effective in Spain								GYNECOLOGIC ONCOLOGY				164	2			406	414				10.1016/j.ygyno.2021.11.011							Article	FEB 2022	2022	Objective. To estimate the cost-effectiveness of olaparib after being funded by the Spanish National Health Service (SNHS) as first-line monotherapy maintenance treatment in patients with advanced high-grade serous ovarian carcinoma (HGSOC) and BRCA mutations in Spain. Methods. A semi-Markov model with one-month cycles was adapted to the Spanish healthcare setting, using the perspective of the SN…									1
J	Konecny, G. E.; Hendrickson, A. E. Wahner; Davidson, T. M.; Winterhoff, B. J.; Ma, S.; Mahner, S.; Sehouli, J.; Fasching, P. A.; Feisel-Schwickardi, G.; Poelcher, M.; Roman, L. D.; Rody, A.; Karlan, B. Y.; Mullany, S. A.; Chen, H.; Ray-Coquard, I. L.; Provencher, D. M.; Yachnin, A.; Cottu, P. H.; Glaspy, J. A.; Haluska, P.; Slamon, D. J.				Fasching, Peter A/ABH-9912-2020	Fasching, Peter A/0000-0003-4885-8471; Davidson, Tara/0000-0003-4926-2709			Results of TRIO-14, a phase II, multicenter, randomized, placebo-controlled trial of carboplatin-paclitaxel versus carboplatin-paclitaxel-ganitumab in newly diagnosed epithelial ovarian cancer								GYNECOLOGIC ONCOLOGY				163	3			465	472				10.1016/j.ygyno.2021.09.025					NOV 2021		Article	DEC 2021	2021	Purpose. Insulin-like growth factor (IGF) signaling is implicated in pathogenesis and chemotherapy resistance of epithelial ovarian cancer (EOC). We explored efficacy and safety of adding ganitumab, a monoclonal antibody targeting IGF-1R, to carboplatin/paclitaxel (CP) chemotherapy in patients with primary EOC. Design. Patients were randomly assigned to receive CP/ganitumab (18 mg/kg q3w) or CP/p…									2
J	Cagetti, Leonel Varela; Gonzague-Casabianca, Laurence; Zemmour, Christophe; Lambaudie, Eric; Houvenaeghel, Gilles; Provansal, Magalie; Sabatier, Renaud; Sabiani, Laura; Blache, Guillaume; Jauffret, Camille; Ferre, Marjorie; Mailleux, Hugues; Paciencia, Maria; Tallet, Agnes				Sabatier, Renaud/K-5816-2017	Sabatier, Renaud/0000-0002-5821-682X; Varela Cagetti, Leonel/0000-0002-9138-7604			The impact of modern preoperative high-dose-rate brachytherapy in early-stage cervical cancer								GYNECOLOGIC ONCOLOGY				161	1			166	172				10.1016/j.ygyno.2021.01.034					MAR 2021		Article	APR 2021	2021	Purpose. To analyze the clinical outcomes and the safety of preoperative high-dose-rate (HDR) image-guided adaptive brachytherapy (IGABT) followed by minimally invasive surgery (MIS) in the multidisciplinary manage-ment of early-stage cervical cancer.Methods and materials. Medical records of all consecutive patients with early-stage cervical cancer treated at our institution between 2012 and 2018…									4
J	Bartels, Helena C.; Rogers, Ailin C.; McSharry, Veronica; McVey, Ruaidhri; Walsh, Thomas; O'Brien, Donal; Boyd, William D.; Brennan, Donal J.					Bartels, Helena Charlotte/0000-0002-6470-9364; Brennan, Donal/0000-0002-6747-3342			A meta-analysis of morbidity and mortality in primary cytoreductive surgery compared to neoadjuvant chemotherapy in advanced ovarian malignancy								GYNECOLOGIC ONCOLOGY				154	3			622	630				10.1016/j.ygyno.2019.07.011							Review	SEP 2019	2019	AimThe aim of this meta-analysis is to review the morbidity and mortality associated with primary cytoreductive surgery (PCS) compared to neoadjuvant chemotherapy and interval cytoreductive surgery (NACT + ICS) for advanced ovarian cancer.Methods. A literature search was performed for publications reporting morbidity and mortality in patients undergoing PCS compared to NACT + ICS. Databases searc…									27
J	Matsuzaki, Shinya; Matsuzaki, Satoko; Chang, Erica J.; Yasukawa, Maya; Roman, Lynda D.; Matsuo, Koji					Matsuo, Koji/0000-0002-6232-8701			Surgical and oncologic outcomes of hyperthermic intraperitoneal chemotherapy for uterine leiomyosarcoma: A systematic review of literature								GYNECOLOGIC ONCOLOGY				161	1			70	77				10.1016/j.ygyno.2020.12.032					MAR 2021		Review	APR 2021	2021	Objective. To examine the perioperative and survival outcomes in women with disseminated peritoneal uterine leiomyosarcoma (uLMS) who underwent cytoreductive surgery (CRS) and hyperthermic intraperitoneal chemotherapy (HIPEC).Methods. A comprehensive systematic review of literature was conducted using multiple public search engines, PubMed, Scopus, and the Cochrane Library, in compliance with the…									11
J	Tu, Hua; Gu, Hai-Feng; Huang, He; Liu, Kai-Jiang; Yun, Jing-Ping; Chen, Jie-Ping; Zhang, Xin-Ke; Yahata, Hideaki; Sonoda, Kenzo; Zhang, Hao-Yang; Liu, Ji-Hong					Liu, Jihong/0000-0003-3464-2901			Sectioning protocol determines accuracy of intraoperative pathological examination of sentinel lymph node in cervical cancer: A systematic review and meta-analysis								GYNECOLOGIC ONCOLOGY				158	2			489	497				10.1016/j.ygyno.2020.05.037							Review	AUG 2020	2020	Objectives. To determine the diagnostic performance and optimal protocol of frozen section examination (FSE) in SLNB for cervical cancer.Methods. PubMed, EMBASE, Web of Science, Cochrane Library, Wanfang Data and China National Knowledge Infrastructure were searched from inception to July 30, 2019, for studies concerning SLNB with FSE in cervical cancer. Sensitivity of FSE in detecting SLN metast…									5
J	Jones, Tamara L.; Sandler, Carolina X.; Spence, Rosalind R.; Hayes, Sandra C.				Spence, Rosalind/L-9576-2015; sandler, carolina/ABC-6718-2020	Spence, Rosalind/0000-0002-5446-5562; sandler, carolina/0000-0001-9826-2487; Hayes, Sandra/0000-0002-7005-5184; Jones, Tamara/0000-0002-4854-0968			Physical activity and exercise in women with ovarian cancer: A systematic review								GYNECOLOGIC ONCOLOGY				158	3			803	811				10.1016/j.ygyno.2020.06.485							Review	SEP 2020	2020	Objective. A consistent body of evidence supports participating in physical activity (PA) post-cancer diagnosis as beneficial to function, quality-of-life and potentially survival. However, diagnosis of late stage disease, poor prognosis, receipt of high doses of adjuvant therapy and presence of severe acute and persistent treatment-related side-effects may alter how these findings translate to w…									14
[truncated: 13 more columns]
