# Supplementary material for: Clinical trial registration and CONSORT adherence in obstetrics and gynecology journals: a cross-sectional analysis of Chinese- and English-language publications
Source: PeerJ. 2026 Apr 21;14:e21140. doi: 10.7717/peerj.21140 (PMC13108464; doi:10.7717/peerj.21140)
Supplement: Supplemental Information 1 [file peerj-14-21140-s001.zip › Raw data-updated/RCT-English journals/Original data/8.xls]

## Sheet: savedrecs
Publication Type	Authors	Book Authors	Group Authors	Book Group Authors	Researcher Ids	ORCIDs	Book Editors	Author - Arabic	Article Title	Article Title - SciELO	Article Title - SciELO	Article Title - Chinese	Article Title - Russian	Patent Number	Patent Assignee	Source Title - Arabic	Source Title	Source Title - Korean	Book Series Title	Book Series Subtitle	Volume	Issue	Special Issue	Meeting Abstract	Start Page	End Page	Article Number	Version	Version History	DOI	Book DOI	License Name	License URI	License Description	Early Access Date	Supplement	Document Type	Publication Date	Publication Year	Abstract	Abstract - Foreign	Abstract - English Transliteration	Abstract - Foreign	Abstract - Korean	Conference Title	Conference Date	Conference Sponsor	Conference Location	Times Cited, WoS Core
J	Rodriguez-Purata, Jorge; Martinez, Francisca								Ovarian stimulation for preimplantation genetic testing								REPRODUCTION				157	4			R127	R142				10.1530/REP-18-0475							Review	APR 2019	2019	A narrative review of the management of controlled ovarian stimulation in patients undergoing preimplantation genetic testing is presented. An electronic search was performed to identify research publications that addressed ovarian stimulation and preimplantation genetic testing published until December 2017. Studies were classified in decreasing categories: randomized controlled trials, prospect…									1
J	Ferreira, Ana Filipa; Soares, Maria; Reis, Sandra Almeida; Ramalho-Santos, Joao; Sousa, Ana Paula; Almeida-Santos, Teresa				Ramalho-Santos, João/F-8641-2012; Santos, João/HHZ-5595-2022	Ramalho-Santos, João/0000-0002-1172-4018; Sousa, Ana Paula/0000-0002-4190-6138; Reis, Sandra/0000-0002-6669-4303; Ferreira, Ana Filipa/0000-0003-1934-691X; Soares, Maria/0000-0002-7507-4843			Does supplementation with mitochondria improve oocyte competence? A systematic review								REPRODUCTION				161	3			269	287				10.1530/REP-20-0351							Review	MAR 2021	2021	Mitochondrial supplementation was proposed as a complementary treatment to assisted reproductive technologies to improve oocyte competence and support post-fertilization development. This strategy is based on the fact that poor-quality/aged oocytes contain lower and dysfunctional mitochondria. However, the efficacy and safety of mitochondrial supplementation are still controversial. Therefore, th…									8
[truncated: 13 more columns]
