# Supplementary material for: Clinical trial registration and CONSORT adherence in obstetrics and gynecology journals: a cross-sectional analysis of Chinese- and English-language publications
Source: PeerJ. 2026 Apr 21;14:e21140. doi: 10.7717/peerj.21140 (PMC13108464; doi:10.7717/peerj.21140)
Supplement: Supplemental Information 1 [file peerj-14-21140-s001.zip › Raw data-updated/RCT-English journals/Original data/9.xls]

## Sheet: savedrecs
Publication Type	Authors	Book Authors	Group Authors	Book Group Authors	Researcher Ids	ORCIDs	Book Editors	Author - Arabic	Article Title	Article Title - SciELO	Article Title - SciELO	Article Title - Chinese	Article Title - Russian	Patent Number	Patent Assignee	Source Title - Arabic	Source Title	Source Title - Korean	Book Series Title	Book Series Subtitle	Volume	Issue	Special Issue	Meeting Abstract	Start Page	End Page	Article Number	Version	Version History	DOI	Book DOI	License Name	License URI	License Description	Early Access Date	Supplement	Document Type	Publication Date	Publication Year	Abstract	Abstract - Foreign	Abstract - English Transliteration	Abstract - Foreign	Abstract - Korean	Conference Title	Conference Date	Conference Sponsor	Conference Location	Times Cited, WoS Core
J	Guan, Jun; Xue, Yu; Zang, Rong-yu; Liu, Ji-hong; Zhu, Jian-qing; Zheng, Ying; Wang, Bo; Wang, Hua-ying; Chen, Xiao-jun					Xue, Yu/0000-0001-8319-6691; Guan, Jun/0000-0003-2347-0198; Zhu, Jianqing/0000-0001-5736-7397; Wang, Huaying/0000-0002-3780-4497			Sentinel lymph Node mapping versus systematic pelvic lymphadenectomy on the prognosis for patients with intermediate-high-risk Endometrial Cancer confined to the uterus before surgery: trial protocol for a non-inferiority randomized controlled trial (SNEC trial)								JOURNAL OF GYNECOLOGIC ONCOLOGY				32	4					e60			10.3802/jgo.2021.32.e60							Article	JUL 2021	2021	Background: Sentinel lymph node (SLN) mapping has been recommended as an alternative staging approach to lymphadenectomy for apparent uterine-confined endometrial cancer (EC). However, the prognostic value of SLN mapping alone instead of systematic lymphadenectomy on EC patients remains unclear.Methods: A multi-center, open label, non-inferiority randomized controlled trial has been designed to i…									5
J	Qu, Xinyu; Qiu, Junjun; Jiang, Lili; Qi, Xiaorong; Zhang, Guonan; Feng, Weiwei; Wang, Yudong; Teng, Yincheng; Wang, Xipeng; Guo, Xiaoqing; Hua, Keqin					Guo, Xiaoqing/0000-0002-2493-5156			Intraoperative frozen pathology exam of Common iliac lymph nodes and Para-Aortic lymphadenectomy on the prognosis and quality of life for patients with IB2-IIA2 Cervical Cancer: trial protocol for a randomized controlled trial (C-PACC trial).								Journal of gynecologic oncology													10.3802/jgo.2023.34.e13							Journal Article	2022-Nov-14	2022	BACKGROUND: The impact of para-aortic lymphadenectomy (PALD) on prognosis and quality of life (QoL) for IB2-IIA2 cervical cancer patients remain controversial. And whether intraoperative frozen pathology exam on common iliac lymph nodes could help predict para-aortic lymph node (PALN) metastasis was unanswered with high-level evidence.METHODS: A multi-center, randomized controlled study is intend…									0
J	Park, Soo Jin; Yim, Ga Won; Paik, Haerin; Lee, Nara; Lee, Seungmee; Lee, Maria; Kim, Hee Seung					Yim, Ga Won/0000-0003-4001-7547; PARK, SOO JIN/0000-0002-7382-230X; Lee, Maria/0000-0002-8017-3176; Lee, Seungmee/0000-0003-1405-2656			Efficacy and safety of intravenous administration of high-dose selenium for preventing chemotherapy-induced peripheral neuropathy in platinum-sensitive recurrent ovarian, fallopian or primary peritoneal cancer: study protocol for a phase III, double-blind, randomized study								JOURNAL OF GYNECOLOGIC ONCOLOGY				32	5					e73			10.3802/jgo.2021.32.e73							Article	SEP 2021	2021	Background: The second-line chemotherapy using paclitaxel, carboplatin, and bevacizumab for treating platinum-sensitive recurrent ovarian, fallopian or primary peritoneal cancer frequently cause chemotherapy-induced peripheral neuropathy (CIPN), which is significantly associated with deterioration of quality of life. Despite the potential of some agents to prevent and treat CIPN, and there is sti…									1
J	Kim, Miseon; Kong, Tae-Wook; Kim, Sunghoon; Kim, Seung Cheol; Kim, Yong Beom; Kim, Jae-Weon; Park, Jeong-Yeol; Suh, Dong Hoon; Shim, Seung-Hyuk; Lee, Keun Ho; Lee, Sung Jong; Lee, Jae-Kwan; Lim, Myong Cheol				Kong, Tae-Wook/AAF-3036-2021	Kong, Tae-Wook/0000-0002-9007-565X; kim, sunghoon/0000-0002-1570-3230; Park, Jeong-Yeol/0000-0003-2475-7123; Lee, Keun Ho/0000-0001-9005-7796; Kim, Miseon/0000-0002-5118-9275; Kim, Jae-Weon/0000-0003-1835-9436; Shim, Seung-Hyuk/0000-0001-8043-2257; Kim, Sunghoon/0000-0002-1645-7473; Kim, Seung-Cheol/0000-0002-5000-9914			Minimally invasive surgery for radical hysterectomy in women with cervical cancer: Korean Society of Gynecologic Oncology, Korean Society of Obstetrics and Gynecology, and Korean Society of Gynecologic Endoscopy and Minimally Invasive Surgery position statement								JOURNAL OF GYNECOLOGIC ONCOLOGY				30	5					e104			10.3802/jgo.2019.30.e104							Article	SEP 2019	2019	On the basis of emerging data and the current understanding of minimally invasive surgery (MIS) for radical hysterectomy (RH) in women with cervical cancer, the Korean Society of Gynecologic Oncology, Korean Society of Obstetrics and Gynecology, and Korean Society of Gynecologic Endoscopy and Minimally Invasive Surgery support the following recommendations:According to the recently published phas…									9
J	van der Velden, Jacobus; Mom, Constantijne H.					van der Velden, Jacobus/0000-0002-5985-1163			Tailoring radicality in early cervical cancer: how far can we go?								JOURNAL OF GYNECOLOGIC ONCOLOGY				30	1					e30			10.3802/jgo.2019.30.e30							Review	JAN 2019	2019	Today, the patient who is diagnosed with early cervical cancer is offered a variety of treatments apart from standard therapy. Patients can be treated with a less radical hysterectomy (RH) regarding parametrectomy, a trachelectomy either vaginal or abdominal, and this can be performed through a minimal invasive or open procedure. All this in combination with nerve sparing and/or sentinel node tec…									7
J	Jiang, Rong; Zhu, Jianqing; Kim, Jae-Weon; Liu, Jihong; Kato, Kazuyoshi; Kim, Hee-Seung; Zhang, Yuqin; Zhang, Ping; Zhu, Tao; Aoki, Daisuke; Yu, Aijun; Chen, Xiaojun; Wang, Xipeng; Zhu, Ding; Zhang, Wei; Jia, Huixun; Shi, Tingyan; Gao, Wen; Yin, Sheng; Feng, Yanling; Xiang, Libing; Okamoto, Aikou; Zang, Rongyu					Zhu, Jianqing/0000-0001-5736-7397; zhu, tao/0000-0003-0718-4941; Jiang, Rong/0000-0002-5854-1809; Kim, Jae-Weon/0000-0003-1835-9436			Study of upfront surgery versus neoadjuvant chemotherapy followed by interval debulking surgery for patients with stage IIIC and IV ovarian cancer, SGOG SUNNY (SOC-2) trial concept								JOURNAL OF GYNECOLOGIC ONCOLOGY				31	5					e86			10.3802/jgo.2020.31.e86							Article	SEP 2020	2020	Background: Two randomized phase III trials (EORTC55971 and CHORUS) showed similar progression-free and overall survival in primary or interval debulking surgery in ovarian cancer, however both studies had limitations with lower rate of complete resection and lack of surgical qualifications for participating centers. There is no consensus on whether neoadjuvant chemotherapy followed by interval d…									11
J	Park, Jeong-Yeol; Kim, Ju-Hyun; Baek, Min-Hyun; Park, Eunhyang; Kim, Sang Wun					Kim, Sang Wun/0000-0002-8342-8701; Park, Jeong-Yeol/0000-0003-2475-7123; Park, Eunhyang/0000-0003-2658-5054			Randomized comparison between sentinel lymph node mapping using indocyanine green plus a fluorescent camera versus lymph node dissection in clinical stage I-II endometrial cancer: a Korean Gynecologic Oncology Group trial (KGOG2029/SELYE).								Journal of gynecologic oncology				33	6			e73	e73				10.3802/jgo.2022.33.e73							Randomized Controlled Trial; Multicenter Study; Journal Article; Research Support, Non-U.S. Gov't	2022-11	2022	BACKGROUND: Sentinel lymph node (SLN) mapping has been suggested as an alternative surgical technique to full lymphadenectomy for early-stage endometrial cancer. However, the survival outcomes of SLN mapping compared with lymphadenectomy have not been established via a prospective study.METHODS: A multi-center, single-blind, randomized controlled trial has been designed to determine the prognosti…									0
J	Fusegi, Atsushi; Kanao, Hiroyuki; Tsumura, Shiho; Murakami, Atsushi; Abe, Akiko; Aoki, Yoichi; Nomura, Hidetaka					Aoki, Yoichi/0000-0003-0481-9892; Fusegi, Atsushi/0000-0001-6044-2781; Atsushi, Murakami/0000-0002-1972-0134; Nomura, Hidetaka/0000-0002-2742-5282			Minimally invasive radical hysterectomy and the importance of avoiding cancer cell spillage for early-stage cervical cancer: a narrative review.								Journal of gynecologic oncology				34	1			e5	e5				10.3802/jgo.2023.34.e5							Journal Article; Review	2023-Jan	2023	Radical hysterectomy is a standard surgery to treat early-stage uterine cervical cancer. The Laparoscopic Approach to Cervical Cancer (LACC) trial has shown that patients receiving minimally invasive radical hysterectomy have a poorer prognosis than those receiving open radical hysterectomy; however, the reason for this remains unclear. The LACC trial had 2 concerns: the learning curve and the pr…									0
J	Konno, Yosuke; Asano, Hiroshi; Shikama, Ayumi; Aoki, Daisuke; Tanikawa, Michihiro; Oki, Akinori; Horie, Koji; Mitsuhashi, Akira; Kikuchi, Akira; Tokunaga, Hideki; Terao, Yasuhisa; Satoh, Toyomi; Ushijima, Kimio; Ishikawa, Mitsuya; Yaegashi, Nobuo; Watari, Hidemichi				; Asano, Hiroshi/I-1318-2016	KONNO, YOSUKE/0000-0002-6022-9689; Tanikawa, Michihiro/0000-0002-8669-7640; Shikama, Ayumi/0000-0002-5633-1816; mitsuhashi, akira/0000-0003-3948-9256; Asano, Hiroshi/0000-0002-1033-3920			Lymphadenectomy issues in endometrial cancer								JOURNAL OF GYNECOLOGIC ONCOLOGY				32	2					e25			10.3802/jgo.2021.32.e25							Review	MAR 2021	2021	Objectives: This review aims to introduce preoperative scoring systems to predict lymph node metastasis (LNM) and ongoing clinical trials to investigate the therapeutic role of lymphadenectomy for endometrial cancer.Methods: We summarized previous reports on the preoperative prediction models for LNM and evaluated their validity to omit lymphadenectomy in our recent cohorts. Next, we compared cha…									5
J	Shi, Tingyan; Yin, Sheng; Zhu, Jianqing; Zhang, Ping; Liu, Jihong; Zhu, Yaping; Wu, Sufang; Chen, Xiaojun; Wang, Xipeng; Teng, Yincheng; Zhu, Tao; Yu, Aijun; Zhang, Yingli; Feng, Yanling; Huang, He; Bao, Wei; Li, Yanli; Jiang, Wei; Li, Jiarui; Ai, Zhihong; Zhang, Wei; Jia, Huixun; Zhang, Yuqin; Jiang, Rong; Zhang, Jiejie; Gao, Wen; Luan, Yuting; Zang, Rongyu; Xiang, Libing					Shi, Tingyan/0000-0002-5356-0365; Zhu, Jianqing/0000-0001-5736-7397			A phase II trial of cytoreductive surgery combined with niraparib maintenance in platinum-sensitive, secondary recurrent ovarian cancer: SGOG SOC-3 study								JOURNAL OF GYNECOLOGIC ONCOLOGY				31	3					e61			10.3802/jgo.2020.31.e61							Article	MAY 2020	2020	Background: In China, secondary cytoreductive surgery (SCR) has been widely used in ovarian cancer (OC) over the past two decades. Although Gynecologic Oncology Group-0213 trial did not show its overall survival benefit in first relapsed patients, the questions on patient selection and effect of subsequent targeting therapy are still open. The preliminary data from our pre-SOC1 phase II study sho…									5
J	Xu, Zhiying; Yang, Bingyi; Guan, Jun; Shan, Weiwei; Liao, Jiongbo; Shao, Wenyu; Chen, Xiaojun					Xu, Zhiying/0000-0001-7114-6814			Comparison of the effect of oral megestrol acetate with or without levonorgestrel-intrauterine system on fertility-preserving treatment in patients with early-stage endometrial cancer: a prospective, open-label, randomized controlled phase II trial (ClinicalTrials.gov NCT03241914).								Journal of gynecologic oncology				34	1			e32	e32				10.3802/jgo.2023.34.e32							Randomized Controlled Trial; Clinical Trial, Phase II; Journal Article	2023-Jan	2023	OBJECTIVE: To evaluate the effect of levonorgestrel-releasing intrauterine system (LNG-IUS) plus oral megestrol acetate (MA) as fertility-preserving treatment in patients with early-stage endometrial cancer (EEC).METHODS: In this single-center, phase II study with open-label, randomized and controlled design, young patients (18-45 years) diagnosed with primary EEC were screened, who strongly requ…									0
J	Mac Eochagain, Colm; Power, Robert; Parker, Imelda; Brennan, Donal					Power, Robert/0000-0002-1883-7875			HPV vaccination among seropositive, DNA negative cohorts: a systematic review &amp; meta-analysis.								Journal of gynecologic oncology				33	3			e24	e24				10.3802/jgo.2022.33.e24							Journal Article; Meta-Analysis; Systematic Review	2022-05	2022	OBJECTIVE: Vaccine efficacy among previously exposed, but currently uninfected women, i.e., those who have serological evidence of a prior human papillomavirus (HPV) infection without corresponding detectable HPV DNA, remains incompletely defined. This meta-analysis assessed the serotype-specific efficacy of prophylactic HPV vaccination against HPV16/18 persistent infection (PI) and cervical intr…									0
J	Buderath, Paul; Stukan, Maciej; Ruhwedel, Wencke; Strutas, Deivis; Feisel-Schwickardi, Gabriele; Wimberger, Pauline; Kimmig, Rainer					Buderath, Paul/0000-0003-0941-5635; Ruhwedel, Wencke/0000-0001-6265-0496; Stukan, Maciej/0000-0003-2376-4663			Total mesometrial resection (TMMR) for cervical cancer FIGO IB-IIA: first results from the multicentric TMMR register study								JOURNAL OF GYNECOLOGIC ONCOLOGY				33	1					e9			10.3802/jgo.2022.33.e9							Article	JAN 2022	2022	Objective: The surgical concept of total mesometrial resection (TMMR) and therapeutic lymphadenectomy (tLNE) for the treatment of early cervical cancer is based on the ontogenetic cancer field model. Unicentric data show excellent locoregional control rates without adjuvant chemoradiation. However, there are so far no prospective, multicentric data supporting the method. Methods: The multicentric…									2
J	Farrell, Rhonda; Burling, Michael; Lee, Yeh Chen; Pather, Selvan; Robledo, Kristy; Mercieca-Bebber, Rebecca; Stockler, Martin		HyNOVA Protocol Steering Comm		; Stockler, Martin/N-3859-2016	Burling, Michael/0000-0002-7112-3329; Lee, Yeh Chen/0000-0003-2009-8263; Mercieca-Bebber, Rebecca/0000-0003-3708-9099; Stockler, Martin/0000-0003-3793-8724; Robledo, Kristy/0000-0003-0213-7652			Clinical Trial Protocol for HyNOVA: Hyperthermic and Normothermic intraperitoneal chemotherapy following interval cytoreductive surgery for stage III epithelial OVArian, fallopian tube and primary peritoneal cancer (ANZGOG1901/2020)								JOURNAL OF GYNECOLOGIC ONCOLOGY				33	1					e1			10.3802/jgo.2022.33.e1							Article	JAN 2022	2022	Background: Ovarian cancer is the most lethal gynecological cancer, causing over 200,000 deaths worldwide in 2020. Initial standard treatment for primary ovarian cancer is optimal cytoreductive surgery (CRS) preceded and/or followed by intravenous platinum-based chemotherapy. However, most women develop recurrence within the peritoneal cavity and die of disease. Results of the OVIHIPEC 1 trial (2…									3
J	Tangjitgamol, Siriwan; Tharavichitkul, Ekkasit; Tovanabutra, Chokaew; Rongsriyam, Kanisa; Asakij, Tussawan; Paengchit, Kannika; Sukhaboon, Jirasak; Penpattanagul, Somkit; Kridakara, Apiradee; Hanprasertpong, Jitti; Chomprasert, Kittisak; Wangtikitkoon, Sirentra; Atjimakul, Thiti; Pariyawateekul, Piyawan; Katanyoo, Kanyarat; Tanprasert, Prapai; Janweerachai, Wanwipa; Sangthawan, Duangjai; Khunnaro…				Hanprasertpong, Jitti/I-4998-2019	Hanprasertpong, Jitti/0000-0002-0640-6824; Tovanabutra, Chokaew/0000-0003-2589-8470; Rongsriyam, Kanisa/0000-0002-9785-1201; Khunnarong, Jakkapan/0000-0002-6307-1346; tangjitgamol, siriwan/0000-0001-5367-8884; , Ekkasit/0000-0002-5495-1421			A randomized controlled trial comparing concurrent chemoradiation versus concurrent chemoradiation followed by adjuvant chemotherapy in locally advanced cervical cancer patients: ACTLACC trial								JOURNAL OF GYNECOLOGIC ONCOLOGY				30	4					e82			10.3802/jgo.2019.30.e82							Article	JUL 2019	2019	Objective: To compare response rate and survivals of locally advanced stage cervical cancer patients who had standard concurrent chemoradiation therapy (CCRT) alone to those who had adjuvant chemotherapy (ACT) after CCRT.Methods: Patients aged 18-70 years who had International Federation of Gynecology and Obstetrics stage IIB-IVA without para-aortic lymph node enlargement, Eastern Cooperative Onc…									40
J	Park, Soo Jin; Kim, Jihye; Kim, Hee Seung; Lee, Jeong-Won; Chang, Ha Kyun; Lee, Keun Ho; Kim, Dae-Yeon; Kim, Sunghoon; Chang, Suk-Joon; Han, Seung Su; Park, Sang-Yoon; Shim, Seung-Hyuk				Kim, Jihye/ABD-1004-2020	Kim, Sunghoon/0000-0002-1645-7473; PARK, SOO JIN/0000-0002-7382-230X; Lee, Keun Ho/0000-0001-9005-7796			Real world effectiveness and safety of pegylated liposomal doxorubicin in platinum-sensitive recurrent ovarian, fallopian, or primary peritoneal cancer: a Korean multicenter retrospective cohort study								JOURNAL OF GYNECOLOGIC ONCOLOGY				31	2					e15			10.3802/jgo.2020.31.e15							Article	MAR 2020	2020	Objective: To evaluate the effectiveness and safety of the combination of pegylated liposomal doxorubicin with carboplatin (CD) compared with those of carboplatin and paclitaxel (CP) for platinum-sensitive recurrent ovarian, fallopian, or primary peritoneal cancer in a real-world setting in Korea.Methods: We enrolled relevant patients from 9 institutions. All patients received CD or CP as the sec…									3
J	Chiyoda, Tatsuyuki; Sakurai, Manabu; Satoh, Toyomi; Nagase, Satoru; Mikami, Mikio; Katabuchi, Hidetaka; Aoki, Daisuke				Chiyoda, Tatsuyuki/GLR-5573-2022; Chiyoda, Tatsuyuki/Q-1971-2019	Chiyoda, Tatsuyuki/0000-0002-8214-2242; Sakurai, Manabu/0000-0002-8541-4290; Nagase, Satoru/0000-0001-5212-1128; Mikami, Mikio/0000-0002-7496-3518			Lymphadenectomy for primary ovarian cancer: a systematic review and meta-analysis								JOURNAL OF GYNECOLOGIC ONCOLOGY				31	5					e67			10.3802/jgo.2020.31.e67							Review	SEP 2020	2020	Objective: To assess the effectiveness of lymphadenectomy at primary debulking surgery (PDS) on the survival of patients with epithelial ovarian cancer (EOC).Methods: We searched PubMed, Ichushi, and the Cochrane Library. Randomized controlled trials (RCTs) and retrospective cohort studies comparing survival of women with EOC undergoing lymphadenectomy at PDS with that of women without lymphadene…									11
J	Kim, Ji Hyun; Lee, Dong-eun; Lee, Yumi; Ha, Hyeong In; Chang, Yoon Jung; Chang, Suk-Joon; Park, Sang-Yoon; Lim, Myong Cheol					Park, Sang-Yoon/0000-0001-8325-6009; Lee, Yumi/0000-0001-9341-0364; Kim, Ji Hyun/0000-0002-4746-5572; Ha, Hyeong In/0000-0002-7045-7976; Lim, Myong Cheol/0000-0001-8964-7158; CHANG, YOON JUNG/0000-0001-7750-4213			Quality of life outcomes from the randomized trial of hyperthermic intraperitoneal chemotherapy following cytoreductive surgery for primary ovarian cancer (KOV-HIPEC-01)								JOURNAL OF GYNECOLOGIC ONCOLOGY				33	4					e54			10.3802/jgo.2022.33.e54							Article	JUL 2022	2022	Objective: To investigate the health-related quality of life (HRQOL) related to hyperthermic intraperitoneal chemotherapy (HIPEC) following primary or interval cytoreductive surgery for primary ovarian cancer.Methods: Between 2010 and 2016, a total of 184 patients were randomly assigned to receive cytoreductive surgery with HIPEC (n=92) or without HIPEC (n=92). Quality of life (QOL) assessment wa…									1
J	Balaya, Vincent; Lecuru, Fabrice; Magaud, Laurent; Ngo, Charlotte; Huchon, Cyrille; Bats, Anne-Sophie; Mathevet, Patrice					BALAYA, Vincent/0000-0002-7561-239X; MAGAUD, Laurent/0000-0002-2973-410X; Mathevet, Patrice/0000-0003-2782-4504; huchon, cyrille/0000-0001-5334-6345			Perioperative morbidity of radical trachelectomy with lymphadenectomy in early-stage cervical cancer: a French prospective multicentric cohort								JOURNAL OF GYNECOLOGIC ONCOLOGY				30	3					e34			10.3802/jgo.2019.30.e34							Article	MAY 2019	2019	Objective: The aim of this study was to determine the predictive factors of postoperative morbidity of patients who have undergone a radical trachelectomy (RT) for early-stage cervical cancer and to assess the oncologic outcomes.Methods: We retrospectively analysed the data of 2 prospective trials on sentinel node biopsy for cervical cancer (SENTICOL I and II). Patients having a RT for early-stag…									9
J	Kong, Tae-Wook; Kim, Miseon; Kim, Young-Han; Kim, Yong Beom; Kim, Jayeon; Kim, Jae-Weon; Park, Mi Hye; Park, Joo Hyun; Rhee, Jeong Ho; Lim, Myong Cheol; Hong, Joon-Seok				Kong, Tae-Wook/AAF-3036-2021	Kong, Tae-Wook/0000-0002-9007-565X; Lim, Myong Cheol/0000-0001-8964-7158; Kim, Miseon/0000-0002-5118-9275; Kim, Jae-Weon/0000-0003-1835-9436			High-risk human papillomavirus testing as a primary screening for cervical cancer: position statement by the Korean Society of Obstetrics and Gynecology and the Korean Society of Gynecologic Oncology								JOURNAL OF GYNECOLOGIC ONCOLOGY				31	1					e31			10.3802/jgo.2020.31.e31							Article	JAN 2020	2020	Based on emerging data and current knowledge regarding high-risk human papillomavirus (hrHPV) testing as a primary screening for cervical cancer, the Korean Society of Obstetrics and Gynecology and the Korean Society of Gynecologic Oncology support the following scientific facts:Compared to cytology, hrHPV screening has higher sensitivity and detects more cases of high-grade cervical intraepithel…									4
[truncated: 13 more columns]
