# Supplementary material for: Clinical trial registration and CONSORT adherence in obstetrics and gynecology journals: a cross-sectional analysis of Chinese- and English-language publications
Source: PeerJ. 2026 Apr 21;14:e21140. doi: 10.7717/peerj.21140 (PMC13108464; doi:10.7717/peerj.21140)
Supplement: Supplemental Information 1 [file peerj-14-21140-s001.zip › Raw data-updated/RCT-English journals/Second round-excluded based on article title and abstract/16.xls]

## Sheet: savedrecs
Authors	Article Title	Source Title	Volume	Issue	Start Page	End Page	DOI	Document Type	Publication Date	Publication Year	Abstract	Abstract - Foreign	Abstract - English Transliteration	Abstract - Foreign	Abstract - Korean	Conference Title	Conference Date	Conference Sponsor	Conference Location	Times Cited, WoS Core	Times Cited, CSCD	Times Cited, RSCI	Times Cited, ARCI	Times Cited, BCI	Times Cited, SCIELO	Times Cited, All Databases	180 Day Usage Count	Since 2013 Usage Count	ISSN	eISSN	ISBN	UT (Unique ID)	Pubmed Id
Maurer, Tabea; von Grundherr, Julia; Patra, Stefan; Jaeger, Anna; Becher, Heiko; Schmalfeldt, Barbara; Zyriax, Birgit-Christiane; Chang-Claude, Jenny	An exercise and nutrition intervention for ovarian cancer patients during and after first-line chemotherapy (BENITA study): a randomized controlled pilot trial	INTERNATIONAL JOURNAL OF GYNECOLOGICAL CANCER	30	4	541	545	10.1136/ijgc-2019-000585	Article	APR 2020	2020	BackgroundData on the treatment-supporting effect of modifiable lifestyle factors such as nutrition and physical activity on survival or quality of life (QoL) are scarce in patients with ovarian cancer. Despite a strong rationale for evaluating the effect of a multimodal intervention and multiple studies targeting other cancer sites, randomized controlled trials (RCTs) on the effects of a combine…									2	0	0	0	1	0	2			1048-891X	1525-1438		WOS:000536205500021	31796532
Elyashiv, Osnat; Ledermann, Jonathan; Parmar, Gita; Farrelly, Laura; Counsell, Nicholas; Feeney, Amanda; El-Khouly, Fatima; Macdonald, Ian; Neto, Andreia; Arthur-Darkwa, Esther; Burnett, Eva; Jayson, Gordon C.; Mileshkin, Linda; Gourley, Charlie; Nicum, Shibani	ICON 9-an international phase III randomized study to evaluate the efficacy of maintenance therapy with olaparib and cediranib or olaparib alone in patients with relapsed platinum-sensitive ovarian cancer following a response to platinum-based chemotherapy	INTERNATIONAL JOURNAL OF GYNECOLOGICAL CANCER	31	1	134	138	10.1136/ijgc-2020-002073	Article	JAN 2021	2021	BackgroundTwo novel biological agents-cediranib targeting angiogenesis, and olaparib targeting DNA repair processes-have individually led to an improvement in ovarian cancer control. The aim of ICON9 is to investigate the combination of cediranib and olaparib maintenance in recurrent ovarian cancer following platinum-based therapy.Primary objectiveTo assess the efficacy of maintenance treatment w…									6	0	0	0	2	0	6			1048-891X	1525-1438		WOS:000608396200019	33097567
Falconer, Henrik; Palsdottir, Kolbrun; Stalberg, Karin; Dahm-Kahler, Pernilla; Ottander, Ulrika; Lundin, Evelyn Serreyn; Wijk, Lena; Kimmig, Rainer; Jensen, Pernille Tine; Eriksson, Ane Gerda Zahl; Maenpaa, Johanna; Persson, Jan; Salehi, Sahar	Robot-assisted approach to cervical cancer (RACC): an international multi-center, open-label randomized controlled trial	INTERNATIONAL JOURNAL OF GYNECOLOGICAL CANCER	29	6	1072	1076	10.1136/ijgc-2019-000558	Article	JUL 2019	2019	Background Radical hysterectomy with pelvic lymphadenectomy represents the standard treatment for early-stage cervical cancer. Results from a recent randomized controlled trial demonstrate that minimally invasive surgery is inferior to laparotomy with regards to disease-free and overall survival. Primary Objective To investigate the oncologic safety of robot-assisted surgery for early-stage cervi…									57	2	0	0	14	0	59			1048-891X	1525-1438		WOS:000477657600014	31203203
Ray-Coquard, Isabelle; Hatcher, Helen; Bompas, Emmanuelle; Casado, Antonio; Westermann, Annekke; Isambert, Nicolas; Casali, Paolo Giovanni; Pratap, Sarah; Stark, Daniel; Valverde, Claudia; Anand, Anjana; Huizing, Manon; Floquet, Anne; Lindner, Lars; Hermes, Barbara; Seddon, Beatrice; Coens, Corneel; Jones, Robin; Reed, Nick	A randomized double-blind phase II study evaluating the role of maintenance therapy with cabozantinib in high-grade uterine sarcoma after stabilization or response to doxorubicin +/- ifosfamide following surgery or in metastatic first line treatment (EORTC62113)	INTERNATIONAL JOURNAL OF GYNECOLOGICAL CANCER	30	10	1633	1637	10.1136/ijgc-2020-001519	Article	OCT 2020	2020	Background Uterine sarcomas are a group of rare tumors that include different subtypes. Patients with histopathological high-grade diseases are at high-risk of recurrence or progression, and have a poor prognosis. We aim to explore the most appropriate management in patients with uterine high-grade sarcomas.Primary objective To assess the efficacy of maintenance treatment with cabozantinib in pat…									2	0	0	0	1	0	2			1048-891X	1525-1438		WOS:000576755300025	32546554
Nitecki, Roni; Moss, Haley A.; Watson, Catherine H.; Urbauer, Diana L.; Melamed, Alexander; Lu, Karen H.; Lipkin, Steven M.; Offit, Kenneth; Rauh-Hain, Jose Alejandro; Frey, Melissa K.	Facilitated cascade testing (FaCT): a randomized controlled trial	INTERNATIONAL JOURNAL OF GYNECOLOGICAL CANCER	31	5	779	783	10.1136/ijgc-2020-002118	Article	MAY 2021	2021	Background Identifying mutation-carrying relatives of patients with hereditary cancer syndromes via cascade testing is an underused first step in primary cancer prevention. A feasibility study of facilitated genetic testing of at-risk relatives of patients with a known pathogenic mutation demonstrated encouraging uptake of cascade testingPrimary objective Our primary objective is to compare the p…									2	0	0	0	2	0	2			1048-891X	1525-1438		WOS:000650327200017	33443030
Cibula, David; Borcinova, Martina; Kocian, Roman; Feltl, David; Argalacsova, Sona; Dvorak, Pavel; Fischerova, Daniela; Dundr, Pavel; Jarkovsky, Jiri; Hoschlova, Eva; Slama, Jiri; Scambia, Giovanni	CERVANTES: an international randomized trial of radical surgery followed by adjuvant (chemo) radiation versus no further treatment in patients with early-stage, intermediate-risk cervical cancer (CEEGOG-CX-05; ENGOT-CX16)	INTERNATIONAL JOURNAL OF GYNECOLOGICAL CANCER	32	10	1327	1331	10.1136/ijgc-2022-003918	Article	OCT 2022	2022	Background The role of adjuvant treatment in the intermediate-risk group of patients with early-stage cervical cancer is controversial and is supported by a single randomized Gynecologic Oncology Group (GOG) 92 study performed more than 20 years ago. Recent retrospective studies have shown excellent local control in this group of patients after radical surgery with no additional adjuvant treatmen…									4	0	0	0	1	0	4			1048-891X	1525-1438		WOS:000853817200001	36100282
Lopes, Andre; Yamada, Alayne Magalhaes Trindade Domingues; Cardenas, Thais de Campos; de Carvalho, Jaqueline Nunes; Oliveira, Emilia de Azevedo; Ribeiro da Silva, Marina Elisa; Andrade, Juliana Fenerich Mauri; de Souza Neto, Eduardo; Barros, Lilian Arruda do Rego; Costa, Ronaldo Lucio Rangel	PROPER-PRehabilitatiOn Plus Enhanced Recovery after surgery versus enhanced recovery after surgery in gynecologic oncology: a randomized clinical trial	INTERNATIONAL JOURNAL OF GYNECOLOGICAL CANCER	32	2	195	197	10.1136/ijgc-2021-003170	Article	FEB 2022	2022	Background Prehabilitation is a process that occurs before surgery and aims to improve patient functional capacity and enhance surgical recovery. This process includes medical, nutritional, physical, and psychological interventions that may reduce the duration of hospital stay and provide postoperative physical benefits.Primary Objective To evaluate the impact of a prehabilitation program on post…									1	0	0	0	0	0	1			1048-891X	1525-1438		WOS:000722228500001	34750197
Wang, Xia; Ding, Yan; Cai, Hui-Yuan; You, Jing; Fan, Fang-Qin; Cai, Zhi-Fang; An, Pei	Effectiveness of modified complex decongestive physiotherapy for preventing lower extremity lymphedema after radical surgery for cervical cancer: a randomized controlled trial	INTERNATIONAL JOURNAL OF GYNECOLOGICAL CANCER	30	6	757	763	10.1136/ijgc-2019-000911	Article	JUN 2020	2020	BackgroundThere is a lack of evidence in support of any prophylactic measure to prevent secondary lower extremity lymphedema after radical hysterectomy among patients with cervical cancer. This study aimed to determine the effectiveness of modified complex decongestive physiotherapy in reducing the risk of secondary lower extremity lymphedema after radical surgery.MethodsA randomized single-blind…									4	2	0	0	2	0	6			1048-891X	1525-1438		WOS:000538153300009	32107315
Classe, Jean-Marc; Ferron, Gwennael; Ouldamer, Lobna; Gauthier, Tristan; Emambux, Sheik; Gladieff, Laurence; Dupre, Pierre-Francois; Anota, Amelie	CHRONO: randomized trial of the CHROnology of surgery after Neoadjuvant chemotherapy for Ovarian cancer	INTERNATIONAL JOURNAL OF GYNECOLOGICAL CANCER	32	8	1071	1075	10.1136/ijgc-2021-003320	Article	AUG 2022	2022	Background In patients treated for advanced ovarian cancer not suitable for complete primary surgery, interval surgery after three courses of neoadjuvant chemotherapy has been considered standard management since the EORTC randomized trial published in 2010. An alternative approach with delayed surgery after six courses of neoadjuvant chemotherapy was reported in retrospective series.Primary Obje…									4	0	0	0	1	0	4			1048-891X	1525-1438		WOS:000772928500001	35321888
Mayadev, Jyoti; Nunes, Ana T.; Li, Mary; Marcovitz, Michelle; Lanasa, Mark C.; Monk, Bradley J.	CALLA: Efficacy and safety of concurrent and adjuvant durvalumab with chemoradiotherapy versus chemoradiotherapy alone in women with locally advanced cervical cancer: a phase III, randomized, double-blind, multicenter study	INTERNATIONAL JOURNAL OF GYNECOLOGICAL CANCER	30	7	1065	1070	10.1136/ijgc-2019-001135	Article	JUL 2020	2020	BackgroundConcurrent chemoradiotherapy is the standard of care for locally advanced cervical cancer. Concurrent chemoradiotherapy with programmed blockade of the cell death-1/programmed cell death-ligand 1 pathway may promote a more immunogenic environment through increased phagocytosis, cell death, and antigen presentation, leading to enhanced immune-mediated tumor surveillance.Primary Objective…									29	1	0	0	12	0	30			1048-891X	1525-1438		WOS:000561760200025	32447296
Marth, Christian; Tarnawski, Rafal; Tyulyandina, Alexandra; Pignata, Sandro; Gilbert, Lucy; Kaen, Diego; Rubio, M. Jesus; Frentzas, Sophia; Beiner, Mario; Magallanes-Maciel, Manuel; Farrelly, Laura; Choi, Chel Hun; Berger, Regina; Lee, Christine; Vulsteke, Christof; Hasegawa, Kosei; Braicu, Elena Ioanna; Wu, Xiaohua; McKenzie, Jodi; Lee, John J.; Makker, Vicky	Phase 3, randomized, open-label study of pembrolizumab plus lenvatinib versus chemotherapy for first-line treatment of advanced or recurrent endometrial cancer: ENGOT-en9/LEAP-001	INTERNATIONAL JOURNAL OF GYNECOLOGICAL CANCER	32	1	93	100	10.1136/ijgc-2021-003017	Article	JAN 2022	2022	Background Pembrolizumab plus lenvatinib is a novel combination with promising efficacy in patients with advanced and recurrent endometrial cancer. This combination demonstrated high objective response rates in a single-arm phase 1b/2 trial of lenvatinib plus pembrolizumab in patients with advanced endometrial cancer (KEYNOTE-146/Study 111) after <= 2 previous lines of therapy. In a randomized ph…									7	0	0	0	3	0	7			1048-891X	1525-1438		WOS:000722241300001	34799418
van den Heerik, Anne Sophie V. M.; Horeweg, Nanda; Nout, Remi A.; Lutgens, Ludy C. H. W.; van der Steen-banasik, Elzbieta M.; Westerveld, G. Henrike; van den Berg, Hetty A.; Slot, Annerie; Koppe, Friederike L. A.; Kommoss, Stefan; Mens, Jan Willem M.; Nowee, Marlies E.; Bijmolt, Stefan; Cibula, David; Stam, Tanja C.; Jurgenliemk-Schulz, Ina M.; Snyers, An; Hamann, Moritz; Zwanenburg, Aleida G.; C…	PORTEC-4a: international randomized trial of molecular profile-based adjuvant treatment for women with high-intermediate risk endometrial cancer	INTERNATIONAL JOURNAL OF GYNECOLOGICAL CANCER	30	12	2002	2007	10.1136/ijgc-2020-001929	Article	DEC 2020	2020	BackgroundVaginal brachytherapy is currently recommended as adjuvant treatment in patients with high-intermediate risk endometrial cancer to maximize local control and has only mild side effects and no or limited impact on quality of life. However, there is still considerable overtreatment and also some undertreatment, which may be reduced by tailoring adjuvant treatment to the patients' risk of …									55	0	0	0	20	0	55			1048-891X	1525-1438		WOS:000607342700022	33046573
Harter, Philipp; Pautier, Patricia; Van Nieuwenhuysen, Els; Reuss, Alexander; Redondo, Andres; Lindemann, Kristina; Kurzeder, Christian; Petru, Edgar; Heitz, Florian; Sehouli, Jalid; Degregorio, Nikolaus; Wimberger, Pauline; Burges, Alexander; Cron, Nadin; Ledermann, Jonathan; Lorusso, Domenica; Paoletti, Xavier; Marme, Frederik	Atezolizumab in combination with bevacizumab and chemotherapy versus bevacizumab and chemotherapy in recurrent ovarian cancer - a randomized phase III trial (AGO-OVAR 2.29/ENGOT-ov34)	INTERNATIONAL JOURNAL OF GYNECOLOGICAL CANCER	30	12	1997	2001	10.1136/ijgc-2020-001572	Article	DEC 2020	2020	BackgroundImprovement in clinical outcomes of patients with platinum-resistant disease is an unmet medical need and trials in this population are urgently needed. Checkpoint-inhibitors have already shown activity in multiple other tumor entities and ovarian cancer, especially in the combination with anti-angiogenic treatment.Primary objectiveTo test if the activity of non-platinum-based chemother…									5	1	0	0	2	0	6			1048-891X	1525-1438		WOS:000607342700021	32606097
Garcia-Duran, Carmen; Grau, Francisco; Villacampa, Guillermo; Oaknin, Ana	ATOMICC trial: a randomized, open-label, phase II trial of anti-PD1, dostarlimab, as maintenance therapy for patients with high-risk locally advanced cervical cancer after chemoradiation	INTERNATIONAL JOURNAL OF GYNECOLOGICAL CANCER	32	9	1196	1200	10.1136/ijgc-2022-003370	Article	SEP 2022	2022	Background Currently, women diagnosed with high-risk locally advanced cervical cancer are at high risk of recurrence after treatment with concurrent chemoradiation and represent a population with high unmet need.Primary Objective The primary objective is to evaluate the progression-free survival of high-risk locally advanced cervical cancer patients who have achieved a partial or complete respons…									1	0	0	0	0	0	1			1048-891X	1525-1438		WOS:000784605600001	35444013
Moore, Kathleen N.; Pignata, Sandro	Trials in progress: IMagyn050/GOG 3015/ENGOT-OV39. A Phase III, multicenter, randomized study of atezolizumab versus placebo administered in combination with paclitaxel, carboplatin, and bevacizumab to patients with newly-diagnosed stage III or stage IV ovarian, fallopian tube, or primary peritoneal cancer	INTERNATIONAL JOURNAL OF GYNECOLOGICAL CANCER	29	2	430	433	10.1136/ijgc-2018-000071	Article	FEB 2019	2019	Background There is mounting pre-clinical and clinical evidence that combinations of immunotherapy, specifically programed cell death-1 (PD-1) inhibition, with chemotherapy and anti-angiogenesis agents, such as bevacizumab, result in markedly improved outcomes across a variety of tumor types including endometrial cancer, renal cell cancer, and non-small cell lung cancer. IMagyn050/GOG 3015/ENGOT-…									21	1	0	0	10	0	22			1048-891X	1525-1438		WOS:000459887200030	30630885
Obermair, Andreas; Nicklin, Jim; Gebski, Val; Hayes, Sandra C.; Graves, Nicholas; Mileshkin, Linda; Lin, Ming Yin; Beale, Phillip; Baxter, Eva; Robledo, Kristy; Salomon, Carlos; Hanna, George B.; Janda, Monika	A phase III randomized clinical trial comparing sentinel node biopsy with no retroperitoneal node dissection in apparent early-stage endometrial cancer - ENDO-3: ANZGOG trial 1911/2020	INTERNATIONAL JOURNAL OF GYNECOLOGICAL CANCER	31	12	1595	1601	10.1136/ijgc-2021-003029	Article	DEC 2021	2021	Background Sentinel node biopsy is a surgical technique to explore lymph nodes for surgical staging of endometrial cancer, which has replaced full retroperitoneal lymph node dissection. However, the effectiveness of sentinel node biopsy, its value to patients, and potential harms compared with no-node dissection have never been shown in a randomized trial.Primary Objectives Stage 1 will test reco…									7	1	0	0	0	0	8			1048-891X	1525-1438		WOS:000721903600001	34728527
Koole, Simone; van Stein, Ruby; Sikorska, Karolina; Barton, Desmond; Perrin, Lewis; Brennan, Donal; Zivanovic, Oliver; Mosgaard, Berit Jul; Fagotti, Anna; Colombo, Pierre-Emmanuel; Sonke, Gabe; van Driel, W. J.	Primary cytoreductive surgery with or without hyperthermic intraperitoneal chemotherapy (HIPEC) for FIGO stage III epithelial ovarian cancer: OVHIPEC-2, a phase III randomized clinical trial	INTERNATIONAL JOURNAL OF GYNECOLOGICAL CANCER	30	6	888	892	10.1136/ijgc-2020-001231	Article	JUN 2020	2020	BackgroundThe addition of hyperthermic intraperitoneal chemotherapy (HIPEC) to interval cytoreductive surgery improves recurrence-free and overall survival in patients with FIGO stage III ovarian cancer who are ineligible for primary cytoreductive surgery. The effect of HIPEC remains undetermined in patients who are candidates for primary cytoreductive surgery.Primary objectiveThe primary objecti…									28	0	0	0	8	0	28			1048-891X	1525-1438		WOS:000538153300028	32205449
Gonzalez Martin, Antonio; Sanchez Lorenzo, Luisa; Colombo, Nicoletta; DePont Christensen, Rene; Heitz, Florian; Meirovitz, Mihai; Selle, Frederic; van Gorp, Toon; Alvarez, Nuria; Sanchez, Javier; Marques, Carmen	A phase III, randomized, double blinded trial of platinum based chemotherapy with or without atezolizumab followed by niraparib maintenance with or without atezolizumab in patients with recurrent ovarian, tubal, or peritoneal cancer and platinum treatment free interval of more than 6 months: ENGOT-Ov41/GEICO 69-O/ANITA Trial	INTERNATIONAL JOURNAL OF GYNECOLOGICAL CANCER	31	4	617	622	10.1136/ijgc-2020-001633	Article	APR 2021	2021	Background Platinum based chemotherapy is the treatment of choice for ovarian cancer patients with a platinum treatment free interval of >6 months. Niraparib is an oral poly (ADP-ribose) polymerase inhibitor approved as maintenance therapy after a response to platinum rechallenge, regardless of BRCA status. Atezolizumab is a humanized monoclonal antibody targeting programmed death-ligand 1 (PD-L1…									5	0	0	0	3	0	5			1048-891X	1525-1438		WOS:000637859300022	33318079
Mayadev, Jyoti; Zamarin, Dmitriy; Deng, Wei; Lankes, Heather; O'Cearbhaill, Roisin; Aghajanian, Carol A.; Schilder, Russell	Anti-PD-L1 (atezolizumab) as an immune primer and concurrently with extended-field chemoradiotherapy for node-positive locally advanced cervical cancer	INTERNATIONAL JOURNAL OF GYNECOLOGICAL CANCER	30	5	701	704	10.1136/ijgc-2019-001012	Article	MAY 2020	2020	BackgroundThere is a lack of data exploring the use and optimal timing of immunotherapy and chemoradiation therapy (CRT) in node-positive cervical cancer. Further translational research into mechanisms of response and resistance to immunotherapy in advanced cervical cancer is warranted.Primary Objective(s)To determine if sequencing of atezolizumab and CRT result in differential immune activation,…									15	1	0	0	6	0	16			1048-891X	1525-1438		WOS:000538123700021	31871115
Francisco Grau, Juan; Farinas-Madrid, Lorena; Oaknin, Ana	A randomized phase III trial of platinum chemotherapy plus paclitaxel with bevacizumab and atezolizumab versus platinum chemotherapy plus paclitaxel and bevacizumab in metastatic (stage IVB), persistent, or recurrent carcinoma of the cervix: the BEATcc study (ENGOT-Cx10/GEICO 68-C/JGOG1084/GOG-3030)	INTERNATIONAL JOURNAL OF GYNECOLOGICAL CANCER	30	1	139	143	10.1136/ijgc-2019-000880	Article	JAN 2020	2020	Background Patients with metastatic, recurrent, or persistent cervical cancer not amenable to local control and/or distant metastases have a very poor prognosis, only being candidates for palliative-systemic therapy. First line standard treatment in this scenario is based on cisplatin/paclitaxel plus bevacizumab (GOG 240 regimen) with a short median overall survival (16.8 months) and progression-…									30	2	0	0	14	0	32			1048-891X	1525-1438		WOS:000508177700023	31645423
Tu, Hua; Huang, He; Xian, Bingna; Li, Jibin; Wang, Ping; Zhao, Weidong; Chen, Xiaojun; Xie, Xing; Wang, Chunyan; Kong, Beihua; Xiao, Jing; Zhang, Ping; Liu, Jihong	Sentinel lymph node biopsy versus pelvic lymphadenectomy in early-stage cervical cancer: a multi-center randomized trial (PHENIX/CSEM 010)	INTERNATIONAL JOURNAL OF GYNECOLOGICAL CANCER	30	11	1829	1833	10.1136/ijgc-2020-001857	Article	NOV 2020	2020	BackgroundThere is no accepted strategy for applying sentinel lymph node (SLN) biopsy as an alternative to pelvic lymphadenectomy in cervical cancer. It is unclear whether and when pelvic lymphadenectomy can be safely replaced by SLN biopsy alone.Primary ObjectiveTo comprehensively compare the oncological outcomes of SLN biopsy with pelvic lymphadenectomy in patients with and without SLN metastas…									9	0	0	0	4	0	9			1048-891X	1525-1438		WOS:000590754900027	32973117
Koole, Simone N.; Bruijs, Leigh; Fabris, Cristina; Sikorska, Karolina; Engbersen, Maurits; Schagen van Leeuwen, Jules H.; Schreuder, Henk W. R.; Hermans, Ralph H.; van der Velden, Jacobus; Arts, Henriette J. G.; van Ham, Maaike; Van Dam, Peter; Vuylsteke, Peter; Lahaye, Max; Sonke, Gabe; van Driel, Willemien	Central radiology assessment of the randomized phase III open-label OVHIPEC-1 trial in ovarian cancer	INTERNATIONAL JOURNAL OF GYNECOLOGICAL CANCER	30	12	1928	1934	10.1136/ijgc-2020-001825	Article	DEC 2020	2020	IntroductionHyperthermic intraperitoneal chemotherapy (HIPEC) improved investigator-assessed recurrence-free survival and overall survival in patients with stage III ovarian cancer in the phase III OVHIPEC-1 trial. We analyzed whether an open-label design affected the results of the trial by central blinded assessment of recurrence-free survival, and tested whether HIPEC specifically targets the …									3	0	0	0	1	0	3			1048-891X	1525-1438		WOS:000607342700012	33046576
Garcia Garcia, Yolanda; de Juan Ferre, Ana; Mendiola, Cesar; Barretina-Ginesta, Maria-Pilar; Gaba Garcia, Lydia; Santaballa Bertran, Ana; Bover Barcelo, Isabel; Gil-Martin, Marta; Manzano, Aranzazu; Rubio Perez, Maria Jesus; Romeo Marin, Margarita; Arqueros Nunez, Cristina; Garcia-Martinez, Elena; Gonzalez Martin, Antonio	Efficacy and safety results from GEICO 1205, a randomized phase II trial of neoadjuvant chemotherapy with or without bevacizumab for advanced epithelial ovarian cancer	INTERNATIONAL JOURNAL OF GYNECOLOGICAL CANCER	29	6	1050	1056	10.1136/ijgc-2019-000256	Article	JUL 2019	2019	Background Bevacizumab is an approved treatment after primary debulking surgery for ovarian cancer. However, there is limited information on bevacizumab added to neoadjuvant chemotherapy before interval debulking surgery. Objective To evaluate neoadjuvant bevacizumab in a randomized phase II trial. Methods Patients with newly diagnosed stage III/IV high-grade serous/endometrioid ovarian cancer we…									13	0	0	0	5	0	13			1048-891X	1525-1438		WOS:000477657600011	31263024
Lorusso, Domenica; Hilpert, Felix; Gonzalez Martin, Antonio; Rau, Joern; Ottevanger, Petronella; Greimel, Elfriede; Lueck, Hans-Joachim; Selle, Frederic; Colombo, Nicoletta; Kroep, Judith R.; Mirza, Mansoor R.; Berger, Regina; Pardo, Beatriz; Grischke, Eva-Maria; Berton-Rigaud, Dominique; Martinez-Garcia, Jeronimo; Vergote, Ignace; Redondo, Andres; Cardona, Andres; Bastiere-Truchot, Lydie; du Boi…	Patient-reported outcomes and final overall survival results from the randomized phase 3 PENELOPE trial evaluating pertuzumab in low tumor human epidermal growth factor receptor 3 (HER3) mRNA-expressing platinum-resistant ovarian cancer	INTERNATIONAL JOURNAL OF GYNECOLOGICAL CANCER	29	7	1141	1147	10.1136/ijgc-2019-000370	Article	SEP 2019	2019	Introduction The PENELOPE trial evaluated pertuzumab added to chemotherapy for biomarker-selected platinum-resistant ovarian cancer. As previously reported, pertuzumab did not statistically significantly improve progression-free survival (primary end point: HR 0.74, 95% CI 0.50 to 1.11), although results in the paclitaxel and gemcitabine cohorts suggested activity. Here, we report final overall s…									9	1	0	0	4	0	9			1048-891X	1525-1438		WOS:000486848200011	31420414
Emons, Guenter; Kim, Jae-Weon; Weide, Karin; de Gregorio, Nikolaus; Wimberger, Pauline; Trillsch, Fabian; Gabriel, Boris; Denschlag, Dominik; Kommoss, Stefan; Aydogdu, Mustafa; Papathemelis, Thomas; Gropp-Meier, Martina; Muallem, Mustafa-Zelal; Kuehn, Cristin; Mueller, Andreas; Frank, Matthias; Weigel, Michael; Bronger, Holger; Lampe, Bjorn; Rau, Jorn; Schade-Brittinger, Carmen; Harter, Philipp	Endometrial Cancer Lymphadenectomy Trial (ECLAT) (pelvic and Para-aortic lymphadenectomy in patients with stage I or II endometrial cancer with high risk of recurrence; AGO-OP.6)	INTERNATIONAL JOURNAL OF GYNECOLOGICAL CANCER	31	7	1075	1079	10.1136/ijgc-2021-002703	Article	JUL 2021	2021	Background The impact of comprehensive pelvic and para-aortic lymphadenectomy on survival in patients with stage I or II endometrial cancer with a high risk of recurrence is not reliably documented. The side effects of this procedure, including lymphedema and lymph cysts, are evident.Primary Objective Evaluation of the effect of comprehensive pelvic and para-aortic lymphadenectomy in the absence …									5	0	0	0	2	0	5			1048-891X	1525-1438		WOS:000672330600016	34226291
Gezer, Sener; Duman Ozturk, Seda; Hekimsoy, Turkay; Vural, Cigdem; Isgoren, Serkan; Yucesoy, Izzet; Corakci, Aydin	Cervical versus endometrial injection for sentinel lymph node detection in endometrial cancer: a randomized clinical trial	INTERNATIONAL JOURNAL OF GYNECOLOGICAL CANCER	30	3	325	331	10.1136/ijgc-2019-000860	Article	MAR 2020	2020	ObjectiveTo evaluate the relationship between pelvic/para-aortic sentinel lymph node status and two different injection sites of 99m-technetium (Tc-99m)-labeled phytate in patients with endometrial cancer.MethodsThis was a randomized controlled trial involving 81 patients with endometrial cancer. In the cervical group (n=40), injections of Tc-99m were performed at the 3 and 9 o'clock positions of…									10	1	0	0	3	0	11			1048-891X	1525-1438		WOS:000531876000008	32029429
Lambaudie, Eric; Bannier-Braticevic, Cecile; Villaron-Goetgheluck, Charlene; Zemmour, Christophe; Boher, Jean-Marie; Ben Soussan, Patrick; Pakradouni, Jihane; Brun, Clement; Lopez Almeida, Leonor; Marino, Patricia	TRAINING-Ovary 01 (connecTed pRehabiliAtIoN pelvIc caNcer surGery): multicenter randomized study comparing neoadjuvant chemotherapy for patients managed for ovarian cancer with or without a connected pre-habilitation program	INTERNATIONAL JOURNAL OF GYNECOLOGICAL CANCER	31	6	920	924	10.1136/ijgc-2020-002128	Article	JUN 2021	2021	Background Patients undergoing neoadjuvant chemotherapy before surgery for advanced ovarian cancer may have impaired functional capacity, nutritional status, and emotional well-being.Primary objective(s) TRAINING-01 aims to determine if a connected pre-habilitation program during neoadjuvant chemotherapy for patients treated for an advanced ovarian cancer will improve physical capacity before maj…									7	0	0	0	0	0	7			1048-891X	1525-1438		WOS:000667244300020	33262113
Ozdemir, Isa Aykut; Comba, Cihan; Demirayak, Gokhan; Gulseren, Varol; Erdogan, Sakir Volkan; Aslanova, Fidan; Afsar, Selim; Gungorduk, Kemal	Impact of pre-operative walking on post-operative bowel function in patients with gynecologic cancer	INTERNATIONAL JOURNAL OF GYNECOLOGICAL CANCER	29	8	1311	1316	10.1136/ijgc-2019-000633	Article	OCT 2019	2019	Background There is a paucity of data on whether pre-operative walking and functional capacity has a direct association with post-operative gastrointestinal function in patients who have undergone surgery to treat gynecologic cancers. Objective To explore the relationship between pre-operative walking and post-operative recovery of bowel function. Methods This randomized trial was performed from …									6	0	0	0	0	0	6			1048-891X	1525-1438		WOS:000491395600014	31326951
Marnitz, Simone; Tsunoda, Audrey Tieko; Martus, Peter; Vieira, Marcelo; Affonso Junior, Renato Jose; Nunes, Joao; Budach, Volker; Hertel, Hermann; Mustea, Alexander; Sehouli, Jalid; Scharf, Jens-Peter; Ulrich, Uwe; Ebert, Andreas; Piwonski, Iris; Kohler, Christhardt	Surgical versus clinical staging prior to primary chemoradiation in patients with cervical cancer FIGO stages IIB-IVA: oncologic results of a prospective randomized international multicenter (Uterus-11) intergroup study	INTERNATIONAL JOURNAL OF GYNECOLOGICAL CANCER	30	12	1855	1861	10.1136/ijgc-2020-001973	Article	DEC 2020	2020	ObjectiveRevised staging of patients with locally advanced cervical cancer is based on clinical examination, imaging, and potential surgical findings. A known limitation of imaging techniques is an appreciable rate of understaging. In contrast, surgical staging may provide more accurate information on lymph node involvement. The aim of this prospective study was to evaluate the impact of pre-trea…									34	0	0	0	8	0	33			1048-891X	1525-1438		WOS:000607342700001	33293284
