# Supplementary material for: Clinical trial registration and CONSORT adherence in obstetrics and gynecology journals: a cross-sectional analysis of Chinese- and English-language publications
Source: PeerJ. 2026 Apr 21;14:e21140. doi: 10.7717/peerj.21140 (PMC13108464; doi:10.7717/peerj.21140)
Supplement: Supplemental Information 1 [file peerj-14-21140-s001.zip › Raw data-updated/RCT-English journals/Second round-excluded based on article title and abstract/2.xls]

## Sheet: 筛选后剩余85篇
	Authors	Article Title	Abstract	Source Title	Volume	Issue	Start Page	End Page	DOI	Document Type	Publication Date	Publication Year	Abstract - Foreign	Abstract - English Transliteration	Abstract - Foreign	Abstract - Korean	Conference Title	Conference Date	Conference Sponsor	Conference Location	Times Cited, WoS Core	Times Cited, CSCD	Times Cited, RSCI	Times Cited, ARCI	Times Cited, BCI	Times Cited, SCIELO	Times Cited, All Databases	180 Day Usage Count	Since 2013 Usage Count	ISSN	eISSN	ISBN	UT (Unique ID)	Pubmed Id
1	Ganer Herman, Hadas; Kleiner, Ilia; Tairy, Daniel; Gonen, Noa; Ben Zvi, Masha; Kovo, Michal; Bar, Jacob; Weiner, Eran	Effect of Digital Step Counter Feedback on Mobility After Cesarean Delivery A Randomized Controlled Trial	OBJECTIVE: To assess the effect of a personalized repeated feedback approach using digital step counters (pedometers) on mobility after cesarean delivery in high-risk patients. METHODS: This was a randomized controlled trial at a tertiary university hospital. Patients who underwent cesarean delivery and were defined as high risk for thromboembolic events were asked to wear a pedometer around thei…	OBSTETRICS AND GYNECOLOGY	135	6	1345	1352	10.1097/AOG.0000000000003879	Article; Proceedings Paper	JUN 2020	2020					40th Annual Pregnancy Meeting of the Society-for-Maternal-Fetal-Medicine (SMFM)40th Annual Pregnancy Meeting of the Society-for-Maternal-Fetal-Medicine (SMFM)	FEB 03-08, 2020FEB 03-08, 2020	Soc Maternal Fetal MedSoc Maternal Fetal Med	Grapevine, TXGrapevine, TX	3	0	0	0	1	0	3			0029-7844			WOS:000570187600017	32459426
2	van Kempen, Liselotte E. M.; van Teeffelen, Augustinus S.; de Ruigh, Annemijn A.; Oepkes, Dick; Haak, Monique C.; van Leeuwen, Elisabeth; Woiski, Mallory; Porath, Martina M.; Bax, Caroline J.; van Wassenaer-Leemhuis, Aleid G.; Mulder, Antonius L.; van der Ham, David P.; Willekes, Christine; Franssen, Maureen T.; Derks, Jan B.; Schuit, Ewoud; Mol, Ben W.; Pajkrt, Eva	Amnioinfusion Compared With No Intervention in Women With Second-Trimester Rupture of Membranes A Randomized Controlled Trial	OBJECTIVE: To assess the effectiveness of amnioinfusion in women with second-trimester preterm prelabor rupture of membranes. METHODS: We performed a nationwide, multicenter, open-label, randomized controlled trial, the PPROM: Expectant Management versus Induction of Labor-III (PPROMEXIL-III) trial, in women with singleton pregnancies and preterm prelabor rupture of membranes at 16 0/7 to 24 0/7 …	OBSTETRICS AND GYNECOLOGY	133	1	129	136	10.1097/AOG.0000000000003003	Article	JAN 2019	2019									12	0	0	0	3	0	12			0029-7844			WOS:000460486800020	30531572
3	Chao, Lisa; Mansuria, Suketu	Postoperative Bladder Filling After Outpatient Laparoscopic Hysterectomy and Time to Discharge A Randomized Controlled Trial	OBJECTIVE: To determine whether backfilling the bladder postoperatively will reduce time to discharge in patients undergoing outpatient laparoscopic hysterectomy.METHODS: In a single-blind, randomized, controlled trial among women undergoing outpatient laparoscopic hysterectomy, patients were randomly assigned to a backfill-assisted void trial or a trial of spontaneous voiding. The primary outcom…	OBSTETRICS AND GYNECOLOGY	133	5	879	887	10.1097/AOG.0000000000003191	Article; Proceedings Paper	MAY 2019	2019					47th Annual Meeting of the American-Association-of-Gynecologic-Laparoscopists (AAGL)47th Annual Meeting of the American-Association-of-Gynecologic-Laparoscopists (AAGL)	NOV 14, 2018NOV 14, 2018	Amer Assoc Gynecol LaparoscopistsAmer Assoc Gynecol Laparoscopists	Las Vegas, NVLas Vegas, NV	11	1	0	0	2	0	12			0029-7844			WOS:000480714200008	30969209
4	Phipps, Maureen G.; Ware, Crystal F.; Stout, Robert L.; Raker, Christina A.; Zlotnick, Caron	Reducing the Risk for Postpartum Depression in Adolescent Mothers A Randomized Controlled Trial	OBJECTIVE: To estimate the effect of an interpersonal therapy-based intervention on reducing the risk of postpartum depression in adolescents.METHODS: A randomized controlled trial enrolled 250 pregnant adolescents who were aged 18 years or younger at conception. The initial sample size calculation estimated 276 participants (324 with attrition) were needed to detect a 50% reduction in risk of th…	OBSTETRICS AND GYNECOLOGY	136	3	613	621	10.1097/AOG.0000000000004003	Article	SEP 2020	2020									4	0	0	0	1	0	4			0029-7844			WOS:000571162000024	32769639
5	Cory, Lori; Cha, Beda; Ellenberg, Susan; Bogner, Hillary R.; Hwang, Wei-Ting; Smith, Jennifer S.; Haggerty, Ashley; Morgan, Mark; Burger, Robert; Chu, Christina; Ko, Emily M.	Effects of Educational Interventions on Human Papillomavirus Vaccine Acceptability A Randomized Controlled Trial	OBJECTIVE: To estimate whether targeted educational interventions can increase human papillomavirus (HPV) vaccine acceptability and knowledge among young women.METHODS: An exploratory phase of the study was conducted to determine baseline acceptance of the prophylactic HPV vaccine and barriers to acceptance. Based on the results of that phase of the study, a randomized controlled trial of women a…	OBSTETRICS AND GYNECOLOGY	134	2	376	384	10.1097/AOG.0000000000003379	Article	AUG 2019	2019									10	0	0	0	6	1	11			0029-7844			WOS:000480719500026	31306313
6	Weinstein, Milena M.; Dunivan, Gena; Guaderrama, Noelani M.; Richter, Holly E.	Digital Therapeutic Device for Urinary Incontinence A Randomized Controlled Trial	OBJECTIVE: To evaluate whether pelvic floor muscle training using a motion-based digital intravaginal device is more effective than home pelvic floor muscle training for treatment of stress or stress-predominant mixed urinary incontinence (UI). METHODS: In a remote, virtually executed 8-week prospective randomized controlled superiority trial, women with stress or stress-predominant mixed UI were…	OBSTETRICS AND GYNECOLOGY	139	4	606	615	10.1097/AOG.0000000000004725	Article	APR 2022	2022									4	0	0	0	1	0	4			0029-7844			WOS:000796078000017	35271539
7	Anderson, Seri; Frerichs, Leah; Kaysin, Alexander; Wheeler, Stephanie B.; Halpern, Carolyn Tucker; Lich, Kristen Hassmiller	Effects of Two Educational Posters on Contraceptive Knowledge and Intentions A Randomized Controlled Trial	OBJECTIVE: To compare the Centers for Disease Control and Prevention's (CDC) contraceptive effectiveness poster with a more patient-centered poster on factors affecting the likelihood of using effective contraceptives. METHODS: The posters were tested in a randomized controlled trial. Women were eligible if they were aged 18-44 years, could speak and read English, were not pregnant or trying to c…	OBSTETRICS AND GYNECOLOGY	133	1	53	62	10.1097/AOG.0000000000003012	Article	JAN 2019	2019									3	0	0	0	2	0	3			0029-7844			WOS:000460486800012	30531560
8	Chen, Meng; Liu, Xinghui; You, Yong; Wang, Xiaodong; Li, Tao; Luo, Hong; Qu, Haibo; Xu, Lian	Internal Iliac Artery Balloon Occlusion for Placenta Previa and Suspected Placenta Accreta A Randomized Controlled Trial	OBJECTIVE: To investigate the effect of intraoperative balloon occlusion of the internal iliac arteries in women with placenta previa and antenatally diagnosed placenta accreta. METHODS: In this single-center, randomized controlled trial, women with placenta previa and antenatally suspected placenta accreta were randomly assigned to either the balloon occlusion group or to the control group. The …	OBSTETRICS AND GYNECOLOGY	135	5	1112	1119	10.1097/AOG.0000000000003792	Article	MAY 2020	2020									27	6	0	0	3	0	31			0029-7844			WOS:000570209400021	32282608
9	Leitao, Mario M., Jr.; Zhou, Qin C.; Schiavone, Maria B.; Cowan, Renee A.; Smith, Evan S.; Iasonos, Alexia; Veith, Mitchell; Rafizadeh, Michael; Curran, Katherine; Ramesh, Bhavani; Chi, Dennis S.; Sonoda, Yukio; Brown, Amy K.; Cosin, Jonathan A.; Abu-Rustum, Nadeem R.; Martino, Martin A.; Mueller, Jennifer J.; Roche, Kara Long; Jewell, Elizabeth L.; Broach, Vance; Lambrou, Nicholas C.; Diaz, John…	Prophylactic Negative Pressure Wound Therapy After Laparotomy for Gynecologic Surgery A Randomized Controlled Trial	OBJECTIVE: To estimate the effectiveness of prophylactic negative pressure wound therapy in patients undergoing laparotomy for gynecologic surgery.METHODS: We conducted a randomized controlled trial. Eligible, consenting patients, regardless of body mass index (BMI), who were undergoing laparotomy for presumed gynecologic malignancy were randomly allocated to standard gauze or negative pressure w…	OBSTETRICS AND GYNECOLOGY	137	2	334	341	10.1097/AOG.0000000000004243	Article	FEB 2021	2021									6	0	0	0	1	0	6			0029-7844			WOS:000656630800023	33416292
10	Pilkinton, Marjorie L.; Williams, Kathryn S.; Sison, Cristina P.; Shalom, Dara F.; Winkler, Harvey A.	Comparing Force of Stream With a Standard Fill Voiding Trial After Surgical Repair of Apical Prolapse A Randomized Controlled Trial	OBJECTIVE: To estimate whether the urinary force of stream method is noninferior to a standard fill voiding trial for rate of catheterization within 6 weeks after apical prolapse surgery in those discharged without a catheter.METHODS: A noninferiority randomized controlled trial was conducted in postoperative women comparing force of stream with standard fill voiding trials after vaginal, abdomin…	OBSTETRICS AND GYNECOLOGY	133	4	675	682	10.1097/AOG.0000000000003159	Article	APR 2019	2019									6	0	0	0	2	0	6			0029-7844			WOS:000480712000019	30870290
11	Williams, Logan K.; Weber, Jeremy M.; Pieper, Carl; Lorenzo, Amelia; Moss, Haley; Havrilesky, Laura J.	Lidocaine-Prilocaine Cream Compared With Injected Lidocaine for Vulvar Biopsy A Randomized Controlled Trial	OBJECTIVE: To compare pain control during vulvar biopsy after either application of 5% lidocaine-prilocaine cream or injection of 1% lidocaine. METHODS: In a single-site randomized trial, patients who needed vulvar biopsy on a non-hair-bearing surface were recruited from a gynecologic oncology clinic to compare lidocaine-prilocaine cream (placed at least 10 minutes before biopsy) with lidocaine i…	OBSTETRICS AND GYNECOLOGY	135	2	311	318	10.1097/AOG.0000000000003660	Article	FEB 2020	2020									2	0	1	0	1	0	3			0029-7844			WOS:000524416100012	31923074
12	Mitchell, Leia; Goldstein, Andrew T.; Heller, Debra; Mautz, Theodora; Thorne, Chelsea; Kong, So Yeon Joyce; Sophocles, Maria E.; Tolson, Hillary; Krapf, Jill M.	Fractionated Carbon Dioxide Laser for the Treatment of Vulvar Lichen Sclerosus A Randomized Controlled Trial	OBJECTIVE: To estimate the efficacy of fractionated carbon dioxide (CO2) laser therapy for vulvar lichen sclerosus.METHODS: We conducted a prospective, double-blind, randomized, sham-controlled, trial conducted in a clinic specializing in vulvar disorders. The study participants were 40 women with active vulvar lichen sclerosus confirmed with biopsy who were abstaining from topical and systemic t…	OBSTETRICS AND GYNECOLOGY	137	6	979	987	10.1097/AOG.0000000000004409	Article	JUN 2021	2021									5	0	0	0	1	0	5			0029-7844			WOS:000711781200010	33957648
13	Penfield, Christina A.; McNulty, Jennifer A.; Oakes, Megan C.; Nageotte, Michael P.	Ibuprofen and Postpartum Blood Pressure in Women With Hypertensive Disorders of Pregnancy A Randomized Controlled Trial	OBJECTIVE: To evaluate the effect of ibuprofen on blood pressure in women with a diagnosis of hypertensive disorders of pregnancy and mild hypertension during the immediate postpartum period.METHODS: In this double-blind controlled trial, we randomly assigned women with a diagnosis of hypertensive disorders of pregnancy and mild hypertension to receive a postpartum analgesic regimen with either i…	OBSTETRICS AND GYNECOLOGY	134	6	1219	1226	10.1097/AOG.0000000000003553	Article; Proceedings Paper	DEC 2019	2019					39th Annual Pregnancy Scientific Meeting of the Society-for-Maternal-Fetal-Medicine (SMFM)39th Annual Pregnancy Scientific Meeting of the Society-for-Maternal-Fetal-Medicine (SMFM)	FEB 11-17, 2019FEB 11-17, 2019	Soc Maternal Fetal MedSoc Maternal Fetal Med	Las Vegas, NVLas Vegas, NV	3	0	0	0	1	0	3			0029-7844			WOS:000512899800015	31764732
14	Kurata, Nicole B.; Ghatnekar, Reema J.; Mercer, Elizabeth; Chin, Jennifer M.; Kaneshiro, Bliss; Yamasato, Kelly S.	Transcutaneous Electrical Nerve Stimulation for Post-Cesarean Birth Pain Control A Randomized Controlled Trial	OBJECTIVE: To evaluate whether transcutaneous electrical nerve stimulation (TENS) reduces opioid use after cesarean birth.METHODS: We conducted a randomized, double-blind, placebo-controlled trial of TENS after cesarean birth, with the primary outcome of opioid use during the first 60 hours postoperatively. Secondary outcomes included pain scores and satisfaction with pain control on each postope…	OBSTETRICS AND GYNECOLOGY	140	2	174	180	10.1097/AOG.0000000000004798	Article	AUG 2022	2022									0	0	0	0	0	0	0			0029-7844			WOS:000827148600008	35852266
15	Giugale, Lauren E.; Baranski, Lindsey A.; Meyn, Leslie A.; Schott, Nicholas J.; Emerick, Trent D.; Moalli, Pamela A.	Preoperative Pelvic Floor Injections With Bupivacaine and Dexamethasone for Pain Control After Vaginal Prolapse Repair A Randomized Controlled Trial	OBJECTIVE: To test the hypothesis that preoperative pelvic floor muscle injections and pudendal nerve blocks with bupivacaine and dexamethasone would decrease postoperative pain after vaginal native tissue prolapse repairs, compared with saline and bupivacaine.METHODS: We conducted a three-arm, double-blind, randomized trial of bilateral transobturator levator ani muscle injections and transvagin…	OBSTETRICS AND GYNECOLOGY	137	1	21	31	10.1097/AOG.0000000000004205	Article	JAN 2021	2021									2	0	0	0	1	0	2			0029-7844			WOS:000607298200006	33278291
16	Propst, Katie; Mellen, Colleen; O'Sullivan, David M.; Tulikangas, Paul K.	Timing of Office-Based Pessary Care A Randomized Controlled Trial	OBJECTIVE: To evaluate the influence of pessary visit intervals on development of vaginal epithelial abnormalities.METHODS: We conducted a randomized, noninferiority trial of office-based pessary care. Eligible participants were adult women wearing a ring, Gellhorn, or incontinence dish pessary to treat pelvic organ prolapse or incontinence or both. Patients were randomized 1:1 to routine pessary…	OBSTETRICS AND GYNECOLOGY	135	1	100	105	10.1097/AOG.0000000000003580	Article; Proceedings Paper	JAN 2020	2020					39th Annual Scientific Meeting of the American-Urogynecologic-Society (AUGS) / Pelvic Floor Disorders (PFD) Week39th Annual Scientific Meeting of the American-Urogynecologic-Society (AUGS) / Pelvic Floor Disorders (PFD) Week	OCT 09-13, 2018OCT 09-13, 2018	Amer Urogynecol SocAmer Urogynecol Soc	Chicago, ILChicago, IL	20	0	1	0	3	0	21			0029-7844			WOS:000570195900018	31809432
17	Brown, Heidi W.; Braun, Emilie J.; Wise, Meg E.; Myers, Shannon; Li, Zhanhai; Sampene, Emmanuel; Jansen, Sierra M.; Moberg, D. Paul; Mahoney, Jane E.; Rogers, Rebecca G.	Small-Group, Community-Member Intervention for Urinary and Bowel Incontinence A Randomized Controlled Trial	OBJECTIVE: To evaluate the effects of Mind Over Matter: Healthy Bowels, Healthy Bladder, a small-group intervention, on urinary and bowel incontinence symptoms among older women with incontinence.METHODS: In this individually randomized group treatment trial, women aged 50 years and older with urinary, bowel incontinence, or both, were randomly allocated at baseline to participate in Mind Over Ma…	OBSTETRICS AND GYNECOLOGY	134	3	600	610	10.1097/AOG.0000000000003422	Article; Proceedings Paper	SEP 2019	2019					39th Annual Scientific Meeting of the American-Urogynecologic-Society (AUGS) / Pelvic Floor Disorders (PFD) Week39th Annual Scientific Meeting of the American-Urogynecologic-Society (AUGS) / Pelvic Floor Disorders (PFD) Week	OCT 09-13, 2018OCT 09-13, 2018	Amer Urogynecol SocAmer Urogynecol Soc	Chicago, ILChicago, IL	7	0	0	0	3	0	7			0029-7844			WOS:000512783100027	31403596
18	Colwill, Alyssa Covelli; Alton, Katie; Bednarek, Paula H.; Bayer, Lisa L.; Jensen, Jeffrey T.; Garg, Bharti; Beardsworth, Kathleen; Edelman, Alison	Cannabinoids for Pain Control During Medical Abortion A Randomized Controlled Trial	OBJECTIVE: To evaluate whether prophylactic dronabinol, a synthetic tetrahydrocannabinol, reduces pain during medical abortion. METHODS: We conducted a randomized, double-blind, placebo-controlled trial of women undergoing medical abortion with mifepristone and misoprostol up through 70 days of gestation. All participants received 800 mg of ibuprofen and were randomized to either 5 mg of oral dro…	OBSTETRICS AND GYNECOLOGY	135	6	1289	1295	10.1097/AOG.0000000000003850	Article	JUN 2020	2020									2	0	0	0	2	0	2			0029-7844			WOS:000570187600011	32459420
19	Hawkins, J. Seth; Wells, C. Edward; Casey, Brian M.; McIntire, Donald D.; Leveno, Kenneth J.	Nifedipine for Acute Tocolysis of Preterm Labor A Placebo-Controlled Randomized Trial	OBJECTIVE: To evaluate the effectiveness of acute nifedipine tocolysis in preventing preterm birth in women in preterm labor. METHOD: This was a randomized, double-blind, placebo-controlled trial of nifedipine in women with a singleton pregnancy between 28 0/7 and 33 6/7 weeks of gestation who were admitted with uterine activity, intact membranes, and cervical dilatation from 2 to 4 cm. Women wer…	OBSTETRICS AND GYNECOLOGY	138	1	73	78	10.1097/AOG.0000000000004436	Article; Proceedings Paper	JUL 2021	2021					39th Annual Pregnancy Scientific Meeting of the Society-for-Maternal-Fetal-Medicine (SMFM)39th Annual Pregnancy Scientific Meeting of the Society-for-Maternal-Fetal-Medicine (SMFM)	FEB 11-19, 2019FEB 11-19, 2019	Soc Maternal Fetal MedSoc Maternal Fetal Med	Las Vegas, NVLas Vegas, NV	1	0	0	0	0	0	1			0029-7844			WOS:000711789400016	34259466
20	Mokhtari, Neggin B.; Saeed, Haleema; Kawakita, Tetsuya; Huang, Jim C.; Iqbal, Sara N.	Educational Video on Pain Management and Subsequent Opioid Use After Cesarean Delivery A Randomized Controlled Trial	OBJECTIVE: To evaluate whether viewing an educational video on pain management reduces opioid use after cesarean delivery.METHODS: We conducted a randomized, controlled trial of women aged 18 years or older who underwent cesarean delivery at a tertiary care center. Eligible women were randomized in a 1:1 ratio to usual discharge pain medication instructions plus an educational video on pain manag…	OBSTETRICS AND GYNECOLOGY	138	2	253	259	10.1097/AOG.0000000000004468	Article	AUG 2021	2021									0	0	0	0	0	0	0			0029-7844			WOS:000675594700015	34237764
21	Dang, Vinh Q.; Nguyen, Linh K.; Pham, Toan D.; He, Yen T. N.; Vu, Khang N.; Phan, Minh T. N.; Le, Thanh Q.; Le, Cam H.; Vuong, Lan N.; Mol, Ben W.	Pessary Compared With Vaginal Progesterone for the Prevention of Preterm Birth in Women With Twin Pregnancies and Cervical Length Less Than 38 mm A Randomized Controlled Trial	OBJECTIVE: To compare the effectiveness of cervical pessary to vaginal progesterone for the prevention of preterm birth in women with twin pregnancies and short cervix.METHODS: This randomized controlled trial was conducted at My Duc Hospital, Vietnam. Asymptomatic women with twin pregnancies and cervical length less than 38 mm were randomized to Arabin pessary or vaginal progesterone (400 mg onc…	OBSTETRICS AND GYNECOLOGY	133	3	459	467	10.1097/AOG.0000000000003136	Article; Proceedings Paper	MAR 2019	2019					28th World Congress of the International-Society-of-Ultrasound-in-Obstetrics-and-Gynecology (ISDUOG) on Ultrasound in Obstetrics and Gynecology28th World Congress of the International-Society-of-Ultrasound-in-Obstetrics-and-Gynecology (ISDUOG) on Ultrasound in Obstetrics and Gynecology	OCT 20-24, 2018OCT 20-24, 2018	Int Soc Ultrasound Obstet & GynecolInt Soc Ultrasound Obstet & Gynecol	Singapore, SINGAPORESingapore, SINGAPORE	23	0	1	0	6	1	24			0029-7844			WOS:000480708800016	30741812
23	Pacagnella, Rodolfo C.; Silva, Thais, V; Cecatti, Jose G.; Passini, Renato; Fanton, Tatiana F.; Borovac-Pinheiro, Anderson; Pereira, Cynara M.; Fernandes, Karayna G.; Franca, Marcelo S.; Li, Wentao; Mol, Ben W.	Pessary Plus Progesterone to Prevent Preterm Birth in Women With Short Cervixes A Randomized Controlled Trial	OBJECTIVE: To test the effectiveness of cervical pessary in addition to vaginal progesterone for the prevention of preterm birth in women with midpregnancy short cervixes. METHODS: We performed a multicenter, open-label, randomized controlled trial in 17 perinatal centers. Asymptomatic women with singleton or twin pregnancies and cervical lengths of 30 mm or less, measured at 18 0/7-22 6/7 weeks …	OBSTETRICS AND GYNECOLOGY	139	1	41	51	10.1097/AOG.0000000000004634	Article	JAN 2022	2022									3	0	0	0	0	0	3			0029-7844			WOS:000853721900004	34856583
24	Hussamy, Deana J.; Wortman, Alison C.; McIntire, Donald D.; Leveno, Kenneth J.; Casey, Brian M.; Roberts, Scott W.	Closed Incision Negative Pressure Therapy in Morbidly Obese Women Undergoing Cesarean Delivery A Randomized Controlled Trial	OBJECTIVE: To evaluate the efficacy of incisional negative pressure wound therapy in the prevention of postoperative wound morbidity in women with class III obesity undergoing cesarean delivery.METHODS: In an open label randomized controlled trial, women admitted for delivery with class III obesity (body mass index 40 or higher) measured within 2 weeks of admission for delivery were offered parti…	OBSTETRICS AND GYNECOLOGY	134	4	781	789	10.1097/AOG.0000000000003465	Article; Proceedings Paper	OCT 2019	2019					38th Annual Pregnancy Meeting of the Society-for-Maternal-Fetal-Medicine (SMFM)38th Annual Pregnancy Meeting of the Society-for-Maternal-Fetal-Medicine (SMFM)	JAN 28-FEB 03, 2018JAN 28-FEB 03, 2018	Soc Maternal Fetal MedSoc Maternal Fetal Med	Dallas, TXDallas, TX	17	0	0	0	2	0	17			0029-7844			WOS:000512788400023	31503147
25	Villavicencio, Jennifer C.; Kulkarni, Amita; Luis, Christine; Mendez, Heidy; Raker, Christina; Cronin, Beth; Robison, Katina	Sensation of Pain Using Buffered Lidocaine for Infiltration Before Vulvar Biopsy A Randomized Controlled Trial	OBJECTIVE: To evaluate the effects of buffered lidocaine on pain scores during vulvar biopsy. METHODS: We conducted a double-blind, randomized controlled trial, using prefilled, sequentially numbered, randomized syringes to infiltrate either 3 mL of buffered or nonbuffered lidocaine before vulvar biopsy. The primary outcome was a pain score marked on a 100-mm visual analog scale during infiltrati…	OBSTETRICS AND GYNECOLOGY	135	3	609	614	10.1097/AOG.0000000000003710	Article	MAR 2020	2020									0	0	0	0	0	0	0			0029-7844			WOS:000524499600021	32028501
26	Allanson, Emma R.; Copson, Sean; Spilsbury, Katrina; Criddle, Sonya; Jennings, Belinda; Doherty, Dorota A.; Wong, Antonia M.; Dickinson, Jan E.	Pretreatment With Mifepristone Compared With Misoprostol Alone for Delivery After Fetal Death Between 14 and 28 Weeks of Gestation A Randomized Controlled Trial	OBJECTIVE: To assess the efficacy of pretreatment with mifepristone before misoprostol, compared with misoprostol alone, for termination of pregnancy after a fetal death in the second trimester.METHODS: This prospective, double blind, placebo-controlled trial randomized women requiring a termination of pregnancy after fetal death between 14 and 28 weeks of gestation to placebo or 200 mg mifeprist…	OBSTETRICS AND GYNECOLOGY	137	5	801	809	10.1097/AOG.0000000000004344	Article	MAY 2021	2021									5	0	0	0	0	0	5			0029-7844			WOS:000658822300007	33831935
27	Braginsky, Lena; Javellana, Melissa; Cleveland, Emily; Elue, Rita; Wang, Chi; Boyle, Deborah; Plunkett, Beth A.	Tissue Adhesive Compared With Sterile Strips After Cesarean Delivery A Randomized Controlled Trial	OBJECTIVE: To assess whether tissue adhesive after closure of Pfannenstiel incision for cesarean delivery lowers the risk of wound complications when compared with sterile strips.METHODS: In this multicenter randomized controlled trial, women undergoing cesarean delivery using Pfannenstiel skin incision were randomized to receive tissue adhesive (2-octyl cyanoacrylate) compared with sterile strip…	OBSTETRICS AND GYNECOLOGY	134	2	295	301	10.1097/AOG.0000000000003367	Article	AUG 2019	2019									3	0	0	0	0	0	3			0029-7844			WOS:000480719500015	31306319
28	Masse, Nicole; Dexter, Franklin; Wong, Cynthia A.	Prophylactic Methylergonovine and Oxytocin Compared With Oxytocin Alone in Patients Undergoing Intrapartum Cesarean Birth A Randomized Controlled Trial	OBJECTIVE: To evaluate whether the administration of prophylactic methylergonovine in addition to oxytocin in patients undergoing intrapartum cesarean birth reduces the need for additional uterotonic agents. METHODS: This was a single-center, placebo-controlled, randomized trial of patients undergoing intrapartum cesarean birth. Patients were randomly allocated to receive intravenous oxytocin 300…	OBSTETRICS AND GYNECOLOGY	140	2	181	186	10.1097/AOG.0000000000004857	Article; Proceedings Paper	AUG 2022	2022					42nd Annual Pregnancy Meeting of the Society-for-Maternal-Fetal-Medicine (SMFM)42nd Annual Pregnancy Meeting of the Society-for-Maternal-Fetal-Medicine (SMFM)	JAN 31-FEB 05, 2022JAN 31-FEB 05, 2022	Soc Maternal Fetal MedSoc Maternal Fetal Med	ELECTR NETWORKELECTR NETWORK	0	0	0	0	0	0	0			0029-7844			WOS:000827148600009	35852267
29	Lassey, Sarah C.; Little, Sarah E.; Saadeh, Michael; Patton, Nicole; Farber, Michaela K.; Bateman, Brian T.; Robinson, Julian N.	Cephalic Elevation Device for Second-Stage Cesarean Delivery A Randomized Controlled Trial	OBJECTIVE: A cephalic elevation device is an inflatable device that elevates the fetal head. We sought to evaluate whether such a device reduces time to delivery after hysterotomy and lowers morbidity in cesarean deliveries during the second stage of labor. METHODS: We conducted a double-blind randomized controlled trial among nulliparous, term women aged 18-50 years with vertex singleton pregnan…	OBSTETRICS AND GYNECOLOGY	135	4	879	884	10.1097/AOG.0000000000003746	Article	APR 2020	2020									6	0	0	0	0	0	6			0029-7844			WOS:000524497100023	32168216
32	Clark, Nisse, V; Moore, Kristin; Maghsoudlou, Parmida; North, Alexandra; Ajao, Mobolaji O.; Einarsson, Jon, I; Louie, Michelle; Schiff, Lauren; Moawad, Gaby; Cohen, Sarah L.; Carey, Erin T.	Superior Hypogastric Plexus Block to Reduce Pain After Laparoscopic Hysterectomy A Randomized Controlled Trial	OBJECTIVE: To assess whether a superior hypogastric plexus block performed during laparoscopic hysterectomy reduces postoperative pain. METHODS: We conducted a multicenter, randomized, single-blind, controlled trial of superior hypogastric plexus block at the start of laparoscopic hysterectomy. Women undergoing a laparoscopic hysterectomy for any indication and with any other concomitant laparosc…	OBSTETRICS AND GYNECOLOGY	137	4	648	656	10.1097/AOG.0000000000004329	Article	APR 2021	2021									3	0	0	0	1	0	3			0029-7844			WOS:000656631700013	33706344
33	Hamel, Maureen S.; Kanno, Lindsey M.; Has, Phinnara; Beninati, Michael J.; Rouse, Dwight J.; Werner, Erika F.	Intrapartum Glucose Management in Women With Gestational Diabetes Mellitus A Randomized Controlled Trial	OBJECTIVE: To assess the effect of tight compared with liberalized intrapartum maternal glucose management on neonatal hypoglycemia risk in pregnancies complicated by gestational diabetes mellitus (GDM).METHODS: This was a randomized controlled trial of women with singleton gestations and GDM attempting vaginal delivery. After written informed consent, women were randomly allocated to one of two …	OBSTETRICS AND GYNECOLOGY	133	6	1171	1177	10.1097/AOG.0000000000003257	Article; Proceedings Paper	JUN 2019	2019					39th Annual Pregnancy Meeting of the Society-for-Maternal-Fetal-Medicine (SMFM)39th Annual Pregnancy Meeting of the Society-for-Maternal-Fetal-Medicine (SMFM)	FEB 11-16, 2019FEB 11-16, 2019	Soc Maternal Fetal MedSoc Maternal Fetal Med	Las Vegas, NVLas Vegas, NV	12	0	0	0	1	0	12			0029-7844			WOS:000480715700017	31135731
34	Verhaeghe, Caroline; Corroenne, Romain; Spiers, Andrew; Descamps, Philippe; Gascoin, Geraldine; Bouet, Pierre-Emmanuel; Parot-Schinkel, Elsa; Legendre, Guillaume	Delivery Mode After Manual Rotation of Occiput Posterior Fetal Positions A Randomized Controlled Trial	OBJECTIVE: To evaluate whether manual rotation of fetuses in occiput posterior positions at full dilation increases the rate of spontaneous vaginal delivery.METHODS: In an open, single-center, randomized controlled trial, patients with a term, singleton gestation, epidural analgesia, and ultrasonogram-confirmed occiput posterior position at the start of the second stage of labor were randomized t…	OBSTETRICS AND GYNECOLOGY	137	6	999	1006	10.1097/AOG.0000000000004386	Article	JUN 2021	2021									7	0	0	0	1	0	7			0029-7844			WOS:000711781200013	33957650
35	Bender, Whitney; Levine, Lisa; Durnwald, Celeste	Text Message-Based Breastfeeding Support Compared With Usual Care A Randomized Controlled Trial	OBJECTIVE: To evaluate whether a postpartum text message-based communication platform improves breastfeeding rates.METHODS: In a randomized controlled trial, a control group receiving weekly text messages inquiring about infant feeding method was compared with an intervention group receiving educational text messages and personalized, text message-based breastfeeding support. The primary outcome …	OBSTETRICS AND GYNECOLOGY	140	5	853	860	10.1097/AOG.0000000000004961	Article	NOV 2022	2022									0	0	0	0	0	0	0			0029-7844			WOS:000870427700019	36201773
36	Smith, Rachael B.; Mahnert, Nichole D.; Foote, Janet; Saunders, Kelley T.; Mourad, Jamal; Huberty, Jennifer	Mindfulness Effects in Obstetric and Gynecology Patients During the Coronavirus Disease 2019 (COVID-19) Pandemic A Randomized Controlled Trial	OBJECTIVE: To assess the effect of a consumer-based mobile meditation application (app) on wellness in outpatient obstetric and gynecology patients during the coronavirus disease 2019 (COVID-19) pandemic. METHODS: We conducted a randomized controlled trial at a university outpatient clinic of obstetric and gynecology patients during the COVID-19 pandemic. Women were randomly assigned to the inter…	OBSTETRICS AND GYNECOLOGY	137	6	1032	1040	10.1097/AOG.0000000000004316	Article	JUN 2021	2021									9	0	0	0	0	0	9			0029-7844			WOS:000711781200016	33957663
37	Bergman, Ida; Soderberg, Marie Westergren; Ek, Marion	Perineorrhaphy Compared With Pelvic Floor Muscle Therapy in Women With Late Consequences of a Poorly Healed Second-Degree Perineal Tear A Randomized Controlled Trial	OBJECTIVE: To evaluate outcomes after pelvic floor muscle therapy, as compared with perineorrhaphy and distal posterior colporrhaphy, in the treatment of women with a poorly healed second-degree obstetric injury diagnosed at least 6 months postpartum. METHODS: We performed a single center, open-label, randomized controlled trial. After informed consent, patients with a poorly healed second-degree…	OBSTETRICS AND GYNECOLOGY	135	2	341	351	10.1097/AOG.0000000000003653	Article; Proceedings Paper	FEB 2020	2020					49th Annual Meeting of the International-Continence-Society (ICS)49th Annual Meeting of the International-Continence-Society (ICS)	SEP 03-06, 2019SEP 03-06, 2019	Int Continence SocInt Continence Soc	Gothenburg, SWEDENGothenburg, SWEDEN	4	0	0	0	0	0	4			0029-7844			WOS:000524416100015	31923073
38	Manber, Rachel; Bei, Bei; Simpson, Norah; Asarnow, Lauren; Rangel, Elizabeth; Sit, Anita; Lyell, Deirdre	Cognitive Behavioral Therapy for Prenatal Insomnia A Randomized Controlled Trial	OBJECTIVE: To evaluate the effectiveness of cognitive behavioral therapy for insomnia during pregnancy.METHODS: Randomized, unmasked, 3-site controlled trial. Participants were randomly allocated to cognitive behavioral therapy for insomnia (a first-line, empirically supported psychosocial intervention that addresses sleep-related behaviors and cognitions) or a control intervention consisting of …	OBSTETRICS AND GYNECOLOGY	133	5	911	919	10.1097/AOG.0000000000003216	Article; Proceedings Paper	MAY 2019	2019					SLEEP Annual MeetingSLEEP Annual Meeting	JUN 02-06, 2018JUN 02-06, 2018	SLEEPSLEEP	Baltimore, MDBaltimore, MD	51	0	0	0	15	0	51			0029-7844			WOS:000480714200012	30969203
39	Patton, Simon; Tanner, Jean Paul; Prieto, Isabel; Jackson, Elisha; Greene, Kristie; Bassaly, Renee; Wyman, Allison M.	Furosemide Use and Time to Confirmation of Ureteral Patency During Intraoperative Cystoscopy A Randomized Controlled Trial	OBJECTIVE: To investigate the effect of intravenous administration of furosemide on the time to confirmation for ureteral patency during intraoperative cystoscopy.METHODS: In a double-blind randomized controlled trial, intravenous administration of furosemide 10 mg was compared with placebo (normal saline) to investigate the effect of furosemide on the time to confirmation for ureteral patency du…	OBSTETRICS AND GYNECOLOGY	133	4	669	674	10.1097/AOG.0000000000003155	Article	APR 2019	2019									1	0	0	0	0	0	1			0029-7844			WOS:000480712000018	30870291
40	Subramaniam, Akila; Ye, Yuanfan; Mbah, Rahel; Mbunwe, Doreen M.; Pekwarake, Seraphine; Bunwi, Edwan Yui; Fondzeyuf, Anthony; Ngong, Mary G.; Dionne-Odom, Jodie; Harper, Lorie M.; Jauk, Victoria C.; Carlo, Waldemar A.; Halle-Ekane, Gregory; Szychowski, Jeff M.; Tih, Pius; Tita, Alan T.	Single Dose of Oral Azithromycin With or Without Amoxicillin to Prevent Peripartum Infection in Laboring, High-Risk Women in Cameroon A Randomized Controlled Trial	OBJECTIVE: To compare the effectiveness of single-dose azithromycin, with or without amoxicillin, with placebo to prevent peripartum infection in laboring women.METHODS: We conducted a multicenter, three-group, double-blind randomized controlled trial of women with viable term nonanomalous pregnancies with either prolonged labor of 18 hours or longer or rupture of membranes for 8 hours or longer …	OBSTETRICS AND GYNECOLOGY	138	5	703	713	10.1097/AOG.0000000000004565	Article; Proceedings Paper	NOV 2021	2021					41st Annual Pregnancy Meeting of the Society-for-Maternal-Fetal-Medicine (SMFM)41st Annual Pregnancy Meeting of the Society-for-Maternal-Fetal-Medicine (SMFM)	JAN 19-30, 2021JAN 19-30, 2021	Soc Maternal Fetal MedSoc Maternal Fetal Med	ELECTR NETWORKELECTR NETWORK	2	0	0	0	0	0	2			0029-7844			WOS:000711755500003	34619734
41	Ausbeck, Elizabeth B.; Jauk, Victoria C.; Xue, Yumo; Files, Pamela; Kuper, Spencer G.; Subramaniam, Akila; Casey, Brian M.; Szychowski, Jeff M.; Harper, Lorie M.; Tita, Alan T.	Outpatient Foley Catheter for Induction of Labor in Nulliparous Women A Randomized Controlled Trial	OBJECTIVE: To assess whether outpatient cervical ripening with a transcervical Foley catheter in nulliparous women undergoing elective labor induction shortens the time from admission to delivery.METHODS: We performed a randomized controlled trial of patients with singleton pregnancies undergoing elective labor induction at 39 weeks of gestation or more with a modified Bishop score less than 5. W…	OBSTETRICS AND GYNECOLOGY	136	3	597	606	10.1097/AOG.0000000000004041	Article; Proceedings Paper	SEP 2020	2020					40th Annual Pregnancy Meeting of the Society-for-Maternal-Fetal-Medicine (SMFM)40th Annual Pregnancy Meeting of the Society-for-Maternal-Fetal-Medicine (SMFM)	FEB 03-08, 2020FEB 03-08, 2020	Soc Maternal Fetal MedSoc Maternal Fetal Med	Grapevine, TXGrapevine, TX	14	0	0	0	5	0	14			0029-7844			WOS:000571162000021	32769658
42	Chen, Xiaoli; Hao, Cuifang; Deng, Weifen; Bai, Haiyan; Li, Yu; Wang, Zhuran; Shi, Yuhua; Zhang, Hanwang; Zhu, Yimin; Zhang, Haiying; Liu, Fenghua; Li, Lu; Li, Xinlin; Tan, Li; Tan, Jichun; Lu, Weiying; Luo, Jia; Yang, Shuo; Miao, Congxiu; Chen, Xuemei; Zhang, Heping; Yang, Dongzi	Effects of the Zishen Yutai Pill Compared With Placebo on Live Births Among Women in a Fresh Embryo Transfer Cycle A Randomized Controlled Trial	OBJECTIVE: To assess the efficacy of the Zishen Yutai Pill compared with placebo on live birth rates among women after fresh embryo transfer cycles.METHODS: We conducted a double-blind, multicenter, placebo-controlled, randomized trial to investigate whether administration of the Zishen Yutai Pill would improve pregnancy outcomes among women undergoing fresh embryo transfer after in vitro fertili…	OBSTETRICS AND GYNECOLOGY	139	2	192	201	10.1097/AOG.0000000000004658	Article	FEB 2022	2022									1	0	0	0	0	0	1			0029-7844			WOS:000862657400001	34991130
43	Huguelet, Patricia S.; Abraham, Margaret; Alaniz, Veronica, I; Dolinko, Andrey, V; Dumont, Tania; Karjane, Nicole; Pearce, Janina, V; Ruder, Kara; Wheeler, Carol; Guiahi, Maryam	Association of a Pediatric Gynecology eLearning Module With Resident Knowledge and Clinical Skills A Randomized Controlled Trial	OBJECTIVE: To assess whether a pediatric and adolescent gynecology electronic learning (eLearning) module improves knowledge and clinical performance among obstetrics and gynecology residents.METHODS: We conducted a multi-institutional, single-blinded, randomized controlled trial across four university programs; three had pediatric and adolescent gynecology rotations, and two had pediatric and ad…	OBSTETRICS AND GYNECOLOGY	136	5	987	994	10.1097/AOG.0000000000004098	Article; Proceedings Paper	NOV 2020	2020					2020 CREOG AND APGO ANNUAL MEETING2020 CREOG AND APGO ANNUAL MEETING	FEB 26-29, 2020FEB 26-29, 2020	CREOG; APGOCREOG; APGO	Orlando, FLOrlando, FL	1	0	0	0	0	0	1			0029-7844			WOS:000587823500019	33030868
44	Whitehouse, Katherine; Tschann, Mary; Soon, Reni; Davis, James; Micks, Elizabeth; Salcedo, Jennifer; Savala, Michael; Kaneshiro, Bliss	Effects of Prophylactic Oxytocin on Bleeding Outcomes in Women Undergoing Dilation and Evacuation A Randomized Controlled Trial	OBJECTIVE: To estimate whether routine use of intravenous oxytocin decreases the frequency of interventions to control excess blood loss during dilation and evacuation (D&E).METHODS: In this multisite, randomized, double-blind, placebo-controlled trial, women undergoing D&E at 18-24 weeks of gestation received 30 units of oxytocin in 500 mL of intravenous fluid or 500 mL of intravenous fluid alon…	OBSTETRICS AND GYNECOLOGY	133	3	484	491	10.1097/AOG.0000000000003104	Article; Proceedings Paper	MAR 2019	2019					North American Forum on Family PlanningNorth American Forum on Family Planning	OCT 20-22, 2018OCT 20-22, 2018		New Orleans, LANew Orleans, LA	6	0	0	0	4	0	6			0029-7844			WOS:000480708800019	30741801
45	Gupta, Ankita; Meriwether, Kate; Tuller, Molly; Sekula, Michael; Gaskins, Jeremy; Stewart, J. Ryan; Hobson, Deslyn; Cardenas-Trowers, Olivia; Francis, Sean	Candy Cane Compared With Boot Stirrups in Vaginal Surgery A Randomized Controlled Trial	OBJECTIVE: To evaluate differences in physical function at 6 weeks after vaginal surgery among women positioned in candy cane and boot stirrups.METHODS: We conducted a single-masked, randomized controlled trial of women undergoing vaginal surgery with either candy cane or boot stirrup use. The primary outcome was a change in the PROMIS (Patient-Reported Outcomes Measurement Information System) ph…	OBSTETRICS AND GYNECOLOGY	136	2	333	341	10.1097/AOG.0000000000003954	Article	AUG 2020	2020									7	0	0	0	1	0	7			0029-7844			WOS:000559739000019	32649498
46	Boyd, Sarah S.; O'Sullivan, David M.; Tunitsky-Bitton, Elena	A Comparison of Two Methods of Catheter Management After Pelvic Reconstructive Surgery A Randomized Controlled Trial	OBJECTIVE: To compare effects on activity between two catheter management systems after failed voiding trial after pelvic reconstructive surgery.METHODS: Women with a failed postoperative voiding trial after reconstructive pelvic surgeries were randomized to plug-unplug or continuous drainage catheters. The primary outcome was a mean activity assessment scale score. Secondary outcomes included ur…	OBSTETRICS AND GYNECOLOGY	134	5	1037	1045	10.1097/AOG.0000000000003525	Article; Proceedings Paper	NOV 2019	2019					40th Joint Annual Scientific Meeting of the American-Urogynecologic-Society (AUGS) and the International-Urogynecological-Association (IUGA)40th Joint Annual Scientific Meeting of the American-Urogynecologic-Society (AUGS) and the International-Urogynecological-Association (IUGA)	SEP 24-28, 2019SEP 24-28, 2019	Amer Urogynecol Soc; Int Urogynecol AssocAmer Urogynecol Soc; Int Urogynecol Assoc	Nashville, TNNashville, TN	8	0	0	0	1	0	8			0029-7844			WOS:000512897400019	31599826
47	Mireault, Danny; Loubert, Christian; Drolet, Pierre; Tordjman, Laurent; Godin, Nadia; Richebe, Philippe; Zaphiratos, Valerie	Uterine Exteriorization Compared With In Situ Repair of Hysterotomy After Cesarean Delivery A Randomized Controlled Trial	OBJECTIVE: To compare the effect of exteriorized with in situ uterine repair on intraoperative nausea and vomiting during elective cesarean delivery under spinal anesthesia using a phenylephrine infusion.METHODS: This study was a randomized double-blinded controlled trial of 180 women undergoing elective cesarean delivery using a standardized anesthetic protocol. Patients were randomized to exter…	OBSTETRICS AND GYNECOLOGY	135	5	1145	1151	10.1097/AOG.0000000000003821	Article; Proceedings Paper	MAY 2020	2020					51st Annual Meeting of the Society-for-Obstetric-Anesthesia-and-Perinatology (SOAP)51st Annual Meeting of the Society-for-Obstetric-Anesthesia-and-Perinatology (SOAP)	MAY 01-05, 2019MAY 01-05, 2019	Soc Obstet Anesthesia & PerinatolSoc Obstet Anesthesia & Perinatol	Phoenix, AZPhoenix, AZ	10	1	0	0	5	0	10			0029-7844			WOS:000570209400025	32282591
48	Kingsberg, Sheryl A.; Clayton, Anita H.; Portman, David; Williams, Laura A.; Krop, Julie; Jordan, Robert; Lucas, Johna; Simon, James A.	Bremelanotide for the Treatment of Hypoactive Sexual Desire Disorder Two Randomized Phase 3 Trials	OBJECTIVE: To evaluate the safety and efficacy of bremelanotide for the treatment of premenopausal women with hypoactive sexual desire disorder.METHODS: Two identical phase 3, randomized, double-blind, placebo-controlled, multicenter clinical trials (RECONNECT) evaluated the safety and efficacy of bremelanotide 1.75 mg administered subcutaneously as needed in premenopausal women with hypoactive s…	OBSTETRICS AND GYNECOLOGY	134	5	899	908	10.1097/AOG.0000000000003500	Article	NOV 2019	2019									51	2	0	0	16	0	53			0029-7844			WOS:000512897400003	31599840
49	Gavara, Rachana; Saad, Antonio F.; Wapner, RonaldJ; Saade, George; Fu, Anne; Barrow, Ruth; Nalgonda, Swapna; Bousleiman, Sabine; Almonte, Cassandra; Alnafisee, Sarah; Holman, Anita; Burgansky, Anna; Heikkila, Pekka	Cervical Ripening Efficacy of Synthetic Osmotic Cervical Dilator Compared With Oral Misoprostol at Term A Randomized Controlled Trial	OBJECTIVE: To evaluate whether a synthetic osmotic cervical dilator is noninferior to oral misoprostol for cervical ripening. METHODS: In an open-label, noninferiority randomized trial, pregnant women undergoing induction of labor at 37 weeks of gestation or more with Bishop scores less than 6 were randomized to either mechanical cervical dilation or oral misoprostol. Participants in the mechanic…	OBSTETRICS AND GYNECOLOGY	139	6	1083	1091	10.1097/AOG.0000000000004799	Article	JUN 2022	2022									2	0	0	0	1	0	2			0029-7844			WOS:000804707900014	35675605
50	Burkett, Linda S.; Siddique, Moiuri; Zeymo, Alexander; Brunn, Elizabeth A.; Gutman, Robert E.; Park, Amy J.; Iglesia, Cheryl B.	Clobetasol Compared With Fractionated Carbon Dioxide Laser for Lichen Sclerosus A Randomized Controlled Trial	OBJECTIVE: To compare 6-month safety and efficacy outcomes of fractionated CO2 laser (laser) with topical clobetasol propionate (steroid) for treatment of symptomatic vulvar lichen sclerosus. METHODS: We conducted a single-center randomized controlled trial that compared fractionated CO2 laser with steroid treatment for patients with biopsy-proven lichen sclerosus. Randomization was stratified by…	OBSTETRICS AND GYNECOLOGY	137	6	968	978	10.1097/AOG.0000000000004332	Article	JUN 2021	2021									5	0	0	0	1	0	5			0029-7844			WOS:000711781200009	33957642
51	Haraldson, Philip; Muhlrad, Hanna; Heddini, Ulrika; Nilsson, Kent; Bohm-Starke, Nina	Botulinum Toxin A as a Treatment for Provoked Vestibulodynia A Randomized Controlled Trial	OBJECTIVE: To evaluate pain reduction after two injections of 50 units botulinum toxin A compared with placebo for provoked vestibulodynia.METHODS: We conducted a double-blinded, placebo-controlled randomized trial of 50 units botulinum toxin A or placebo injected in the bulbocavernosus muscles twice, 3 months apart, in women with provoked vestibulodynia. Primary outcome was self-reported dyspare…	OBSTETRICS AND GYNECOLOGY	136	3	524	532	10.1097/AOG.0000000000004008	Article	SEP 2020	2020									4	0	0	0	0	0	4			0029-7844			WOS:000571162000012	32769643
52	Colwill, Alyssa Covelli; Bayer, Lisa L.; Bednarek, Paula; Garg, Bharti; Jensen, Jeffery T.; Edelman, Alison B.	Opioid Analgesia for Medical Abortion A Randomized Controlled Trial	OBJECTIVE: To estimate the effect of oral opioids on patient pain during first-trimester medical abortion.METHODS: We conducted a randomized, double-blind, placebo-controlled trial where patients up to 10 0/7 weeks of gestation undergoing a medical abortion with mifepristone and misoprostol took 10 mg oral oxycodone or placebo at onset of painful cramping. Additionally, all patients received 800-…	OBSTETRICS AND GYNECOLOGY	134	6	1163	1170	10.1097/AOG.0000000000003576	Article	DEC 2019	2019									18	0	0	0	12	0	18			0029-7844			WOS:000512899800008	31764725
53	Brennand, Erin A.; Wu, Guosong; Houlihan, Sara; Globerman, Dobrochna; Gagnon, Louise-Helene; Birch, Colin; Hyakutake, Momoe; Carlson, Kevin V.; Al-Shankiti, Hanan; Robert, Magali; Lazare, Darren; Kim-Fine, Shunaha	Two Intraoperative Techniques for Midurethral Sling Tensioning A Randomized Controlled Trial	OBJECTIVE: To evaluate whether the use of a Mayo Scissor as a suburethral spacer compared with a Babcock clamp holding a loop of tape under the urethra results in different rates of abnormal bladder outcomes 12 months after retropubic midurethral sling surgery.METHODS: The MUST (Mid-Urethral Sling Tensioning) trial was a block-randomized, double-blind, multicenter clinical trial that allocated wo…	OBSTETRICS AND GYNECOLOGY	136	3	471	481	10.1097/AOG.0000000000004027	Article; Proceedings Paper	SEP 2020	2020					Joint Annual Scientific Clinical Meeting of the American-Urogynecologic-Society/International-Uogynecologic-Association (AUGS/IUGA )Joint Annual Scientific Clinical Meeting of the American-Urogynecologic-Society/International-Uogynecologic-Association (AUGS/IUGA )	SEP 24-28, 2019SEP 24-28, 2019	Amer Urogynecol Soc; Int Urogynecol AssocAmer Urogynecol Soc; Int Urogynecol Assoc	Nashville, TNNashville, TN	1	0	0	0	0	0	1			0029-7844			WOS:000571162000006	32769657
54	Hemida, Reda; Vos, Elvira L.; El-Deek, Basem; Arafa, Mohammad; Toson, Eman; Burger, Curt W.; van Doorn, Helena C.	Second Uterine Curettage and the Number of Chemotherapy Courses in Postmolar Gestational Trophoblastic Neoplasia A Randomized Controlled Trial	OBJECTIVE: To investigate the effect of second uterine curettage on the number of chemotherapy courses and relapse rate in low-risk postmolar gestational trophoblastic neoplasia.METHODS: In a phase III trial, patients with low risk gestational trophoblastic neoplasia were randomised (1:1) to a second curettage or no curettage group before methotrexate treatment. Eligibility criteria were serum hu…	OBSTETRICS AND GYNECOLOGY	133	5	1024	1031	10.1097/AOG.0000000000003232	Article; Proceedings Paper	MAY 2019	2019					49th Annual Meeting of the Society-for-Gynecologic-Oncology (SGO) on Women's Cancer49th Annual Meeting of the Society-for-Gynecologic-Oncology (SGO) on Women's Cancer	MAR 24-27, 2018MAR 24-27, 2018	Soc Gynecol OncolSoc Gynecol Oncol	New Orleans, LANew Orleans, LA	6	1	0	0	1	0	7			0029-7844			WOS:000480714200026	30969220
55	Creinin, Mitchell D.; Hou, Melody Y.; Dalton, Laura; Steward, Rachel; Chen, Melissa J.	Mifepristone Antagonization With Progesterone to Prevent Medical Abortion A Randomized Controlled Trial	OBJECTIVE: To estimate the efficacy and safety of mifepristone antagonization with high-dose oral progesterone.METHODS: We planned to enroll 40 patients in a double-blind, placebo-controlled, randomized trial. We enrolled patients at 44-63 days of gestation with ultrasound-confirmed gestational cardiac activity who were planning surgical abortion. Participants ingested mifepristone 200 mg and ini…	OBSTETRICS AND GYNECOLOGY	135	1	158	165	10.1097/AOG.0000000000003620	Article	JAN 2020	2020									18	0	0	0	5	0	18			0029-7844			WOS:000570195900025	31809439
57	Gray, Beverly A.; Hagey, Jill M.; Crabtree, Donna; Wynn, Clara; Weber, Jeremy M.; Pieper, Carl F.; Haddad, Lisa B.	Gabapentin for Perioperative Pain Management for Uterine Aspiration A Randomized Controlled Trial	OBJECTIVE: To evaluate the effect of oral gabapentin in conjunction with usual oral pain management regimens of lorazepam, ibuprofen, oxycodone, and acetaminophen for surgical abortion on pain 5 minutes postprocedure.METHODS: This was a randomized, double-blind, placebo-controlled trial of patients from 6 0/7-14 6/7 weeks of gestation scheduled to undergo surgical abortion at the Duke Family Plan…	OBSTETRICS AND GYNECOLOGY	134	3	611	619	10.1097/AOG.0000000000003398	Article; Proceedings Paper	SEP 2019	2019					67th Annual Clinical and Scientific Meeting of the American-College-of-Obstetricians-and-Gynecologists (ACOG)67th Annual Clinical and Scientific Meeting of the American-College-of-Obstetricians-and-Gynecologists (ACOG)	MAY 03-06, 2019MAY 03-06, 2019	Amer Coll Obstetricians & GynecologistsAmer Coll Obstetricians & Gynecologists	Nashville, TNNashville, TN	6	0	0	0	4	0	6			0029-7844			WOS:000512783100028	31403587
58	Crouthamel, Bonnie; Economou, Nicole; Averbach, Sarah; Rible, Radhika; Kully, Gennifer; Meckstroth, Karen; Mody, Sheila K.	Effect of Paracervical Block Volume on Pain Control for Dilation and Aspiration A Randomized Controlled Trial	OBJECTIVE: To compare pain scores during office dilation and aspiration between low-volume and high-volume paracervical block of the same dose. METHODS: We conducted a multi-site, randomized, single-blind, placebo-controlled trial from October 2018 to December 2020. We randomized participants presenting for office dilation and aspiration under minimal sedation stratified by procedural indication …	OBSTETRICS AND GYNECOLOGY	140	2	234	242	10.1097/AOG.0000000000004862	Article; Proceedings Paper	AUG 2022	2022					45th Annual Meeting of the National-Abortion-Federation - Together Again45th Annual Meeting of the National-Abortion-Federation - Together Again	APR 30-MAY 03, 2022APR 30-MAY 03, 2022	Natl Abort FederatNatl Abort Federat	Orlando, FLOrlando, FL	0	0	0	0	0	0	0			0029-7844			WOS:000827148600016	35852274
59	Chin, Jennifer; McGrath, Madeline; Lokken, Erica; Upegui, Carlos Delgado; Prager, Sarah; Micks, Elizabeth	Ketamine Compared With Fentanyl for Surgical Abortion A Randomized Controlled Trial	OBJECTIVE: To compare patient satisfaction with anesthesia after first-trimester surgical abortion among patients receiving intravenous (IV) ketamine compared with IV fentanyl for procedural sedation.METHODS: This was a randomized noninferiority trial comparing IV ketamine to IV fentanyl for first-trimester surgical abortion up to 13 6/7 weeks of gestation. Patients were randomized to receive eit…	OBSTETRICS AND GYNECOLOGY	140	3	461	469	10.1097/AOG.0000000000004903	Article	SEP 2022	2022									0	0	0	0	0	0	0			0029-7844			WOS:000841922900017	35926204
60	Stewart, Elizabeth A.; Lukes, Andrea S.; Venturella, Roberta; Ferreira, Juan-Camilo Arjona; Li, Yulan; Hunsche, Elke; Wagman, Rachel B.; Al-Hendy, Ayman	Relugolix Combination Therapy for Uterine Leiomyoma-Associated Pain in the LIBERTY Randomized Trials	OBJECTIVE: To assess the effect of once-daily relugolix combination therapy (relugolix-CT: relugolix 40 mg, estradiol 1 mg, and norethindrone acetate 0.5 mg) compared with placebo on moderate-to-severe pain in women with uterine leiomyomas and heavy menstrual bleeding. METHODS: Two replicate, multinational, double-blind, 24-week, randomized, phase 3 studies (LIBERTY 1 and 2) were conducted in pre…	OBSTETRICS AND GYNECOLOGY	139	6	1070	1081	10.1097/AOG.0000000000004787	Article; Proceedings Paper	JUN 2022	2022					49th Annual Global Congress of the American-Association-of-Gynecologic-Laparoscopists (AAGL) on Minimally Invasive Gynecologic Surgery (MIGS)49th Annual Global Congress of the American-Association-of-Gynecologic-Laparoscopists (AAGL) on Minimally Invasive Gynecologic Surgery (MIGS)	NOV 06-14, 2020NOV 06-14, 2020	Amer Assoc Gynecol LaparoscopistsAmer Assoc Gynecol Laparoscopists	ELECTR NETWORKELECTR NETWORK	1	0	0	0	1	0	1			0029-7844			WOS:000804707900013	35675604
61	Davis, Esa M.; Abebe, Kaleab Z.; Simhan, Hyagriv N.; Catalano, Patrick; Costacou, Tina; Comer, Diane; Orris, Steven; Ly, Kathleen; Decker, Alison; Mendez, Dara; Day, Nancy; Scifres, Christina M.	Perinatal Outcomes of Two Screening Strategies for Gestational Diabetes Mellitus A Randomized Controlled Trial	OBJECTIVE: To evaluate differences in short-term perinatal outcomes between the two prominent screening strategies for gestational diabetes mellitus, the International Association of Diabetes and Pregnancy Study Groups (IADPSG) and Carpenter-Coustan. METHODS: In this single-site, blinded, randomized, comparative effectiveness trial, participants received a nonfasting 50-g oral glucose tolerance t…	OBSTETRICS AND GYNECOLOGY	138	1	6	15	10.1097/AOG.0000000000004431	Article; Proceedings Paper	JUL 2021	2021					80th Scientific Sessions of the American-Diabetes-Association (ADA)80th Scientific Sessions of the American-Diabetes-Association (ADA)	JUN 12-16, 2020JUN 12-16, 2020	Amer Diabet AssocAmer Diabet Assoc	ELECTR NETWORKELECTR NETWORK	24	0	0	0	5	0	24			0029-7844			WOS:000711789400004	34259458
62	Edelman, Alison B.; Kaneshiro, Bliss; Simmons, Katharine B.; Hauschildt, Jennifer L.; Bond, Kise; Boniface, Emily R.; Jensen, Jeffrey T.	Treatment of Unfavorable Bleeding Patterns in Contraceptive Implant Users A Randomized Controlled Trial	OBJECTIVE: To evaluate whether a short course of tamoxifen decreases bothersome bleeding in etonogestrel contraceptive implant users.METHODS: In a 90-day, double-blind randomized control trial, we enrolled etonogestrel implant users with frequent or prolonged bleeding or spotting. A sample size of 40 per group (N=80) was planned to compare 10 mg tamoxifen or placebo twice daily for 7 days after 3…	OBSTETRICS AND GYNECOLOGY	136	2	323	332	10.1097/AOG.0000000000003896	Article	AUG 2020	2020									4	0	0	0	1	0	4			0029-7844			WOS:000559739000018	32649493
63	Qureshey, Emma J.; Chauhan, Suneet P.; Wagner, Stephen M.; Batiste, Oliver; Chen, Han-Yang; Ashimi, Sunbola; Ross, Patti Jayne; Blackwell, Sean C.; Sibai, Baha M.	Educational Multimedia Tool Compared With Routine Care for the Uptake of Postpartum Long-Acting Reversible Contraception in Individuals With High-Risk Pregnancies A Randomized Controlled Trial	OBJECTIVE: To assess whether an intervention with a multimedia educational tool, compared with routine care, would increase the use of long-acting reversible contraceptives (LARC) at 12 weeks postpartum in individuals with high-risk pregnancies.METHODS: In this single-center randomized trial, we assigned individuals aged 13-50 years with high-risk pregnancies to either a multimedia educational to…	OBSTETRICS AND GYNECOLOGY	139	4	571	578	10.1097/AOG.0000000000004718	Article	APR 2022	2022									1	0	0	0	0	0	1			0029-7844			WOS:000796078000013	35594122
64	Balki, Mrinalini; Downey, Kristi; Walker, Andrew; Seaward, Gareth; Carvalho, Jose C. A.	Prophylactic Administration of Uterotonics to Prevent Postpartum Hemorrhage in Women Undergoing Cesarean Delivery for Arrest of Labor A Randomized Controlled Trial	OBJECTIVE: To evaluate whether prophylactic administration of oxytocin plus ergonovine or oxytocin plus carboprost is more effective than oxytocin alone in reducing the need for additional uterotonics among women undergoing cesarean delivery for labor arrest.METHODS: In this double-blind, three-arm randomized controlled trial, participants were assigned to receive either oxytocin 5 units intraven…	OBSTETRICS AND GYNECOLOGY	137	3	505	513	10.1097/AOG.0000000000004288	Article	MAR 2021	2021									3	0	0	0	1	0	3			0029-7844			WOS:000656629800022	33543897
65	Shaw, Kate A.; Lerma, Klaira; Hughes, Tayler; Hastings, Charlotte; Fok, Wing Kay; Blumenthal, Paul D.	A Comparison of Paracervical Block Volumes Before Osmotic Dilator Placement A Randomized Controlled Trial	OBJECTIVE: To evaluate whether a 12-mL paracervical block is noninferior to a 20-mL block in reducing pain with osmotic dilator insertion. METHODS: In this single-blinded noninferiority trial, we randomized individuals undergoing insertion of osmotic dilators before second-trimester abortion to receive either a 12-mL or 20-mL 1% lidocaine paracervical block. The primary outcome was pain immediate…	OBSTETRICS AND GYNECOLOGY	138	3	443	448	10.1097/AOG.0000000000004485	Article	SEP 2021	2021									1	0	0	0	0	0	1			0029-7844			WOS:000711806000017	34352829
67	Goldman, Ariella R.; Porsch, Lauren; Hintermeister, Abigail; Dragoman, Monica	Transcutaneous Electrical Nerve Stimulation to Reduce Pain With Medication Abortion A Randomized Controlled Trial	OBJECTIVE: To evaluate whether high-frequency transcutaneous electrical nerve stimulation (hfTENS) reduces pain during medication abortion.METHODS: We conducted a randomized, placebo-controlled trial. Participants who were undergoing medication abortion with mifepristone and misoprostol through 70 days of gestation either received active 80 Hz hfTENS or sham to use for a minimum of 60 minutes wit…	OBSTETRICS AND GYNECOLOGY	137	1	100	107	10.1097/AOG.0000000000004208	Article	JAN 2021	2021									3	0	0	0	1	0	3			0029-7844			WOS:000607298200015	33278292
68	Lavelle, Erin Seifert; Alam, Pakeeza; Meister, Melanie; Florian-Rodriguez, Maria; Elmer-Lyon, Cara; Kowalski, Joseph; Carter-Brooks, Charelle; Mazloomdost, Donna; Zyczynski, Halina; Lowder, Jerry; Gutman, Robert; Sutkin, Gary	Antibiotic Prophylaxis During Catheter-Managed Postoperative Urinary Retention After Pelvic Reconstructive Surgery A Randomized Controlled Trial	OBJECTIVE: To estimate whether nitrofurantoin prophylaxis decreases the incidence of culture-documented urinary tract infection for women with catheter-managed urinary retention after pelvic reconstructive surgery.METHODS: This double-blind, placebo-controlled, randomized trial was conducted at five academic institutions. Women with urinary retention after surgery for prolapse or incontinence wer…	OBSTETRICS AND GYNECOLOGY	134	4	727	735	10.1097/AOG.0000000000003462	Article; Proceedings Paper	OCT 2019	2019					39th Annual Scientific Meeting of the American-Urogynecologic-Society (AUGS) / Pelvic Floor Disorders (PFD) Week39th Annual Scientific Meeting of the American-Urogynecologic-Society (AUGS) / Pelvic Floor Disorders (PFD) Week	OCT 09-13, 2018OCT 09-13, 2018	Amer Urogynecol SocAmer Urogynecol Soc	Chicago, ILChicago, IL	10	0	1	0	4	0	11			0029-7844			WOS:000512788400015	31503155
69	Lerma, Klaira; Goldthwaite, Lisa M.; Blumenthal, Paul D.; Shaw, Kate A.	Transcutaneous Electrical Nerve Stimulation for Pain Management of Aspiration Abortion up to 83 Days of Gestation A Randomized Controlled Trial	OBJECTIVE: To evaluate high-frequency, high-intensity transcutaneous electrical nerve stimulation (TENS) as an inexpensive, noninvasive pain management approach for first-trimester aspiration abortion. METHODS: We conducted a noninferiority, single-blind, randomized controlled trial of patients seeking aspiration abortion at up to 83 days of gestation. Participants received TENS (placed posterior…	OBSTETRICS AND GYNECOLOGY	138	3	417	425	10.1097/AOG.0000000000004502	Article	SEP 2021	2021									1	0	0	0	0	0	1			0029-7844			WOS:000711806000014	34352845
70	Stitely, Michael L.; Harlow, Keryn; MacKenzie, Elliot	Oral Riboflavin to Assess Ureteral Patency During Cystoscopy A Randomized Clinical Trial	OBJECTIVE: To evaluate whether oral riboflavin is more effective than placebo as a marker of ureteric patency at cystoscopy.METHODS: Patients scheduled for gynecologic surgery where cystoscopy was a planned component of the procedure were randomized to receive riboflavin 400 mg or placebo orally the night before surgery. During cystoscopy, the operating surgeon visualized ureteric jets and video …	OBSTETRICS AND GYNECOLOGY	133	2	301	307	10.1097/AOG.0000000000003063	Article	FEB 2019	2019									2	0	0	0	0	0	2			0029-7844			WOS:000460488400010	30633139
73	Bleicher, Inna; Dikopoltsev, Elena; Kadour-Ferro, Einav; Sammour, Rami; Gonen, Ron; Sagi, Shlomi; Eshel, Aya; Nussam, Liraz; Vitner, Dana	Double-Balloon Device for 6 Compared With 12 Hours for Cervical Ripening A Randomized Controlled Trial	OBJECTIVE: To evaluate whether removal of a double-balloon device for cervical ripening for 6 compared with 12 hours in women with an unfavorable cervix will result in a shorter time to delivery, similar cervical ripening, and without affecting cesarean delivery rate.METHODS: In a prospective randomized trial, cervical ripening was performed using a double-balloon device. Women were randomized to…	OBSTETRICS AND GYNECOLOGY	135	5	1153	1160	10.1097/AOG.0000000000003804	Article	MAY 2020	2020									4	0	0	0	1	0	4			0029-7844			WOS:000570209400026	32282603
74	Hamdaoui, Naima; Cardinale, Chloe; Fabre, Cyprien; Baumstarck, Karine; Agostini, Aubert	Pain Associated With Cervical Priming for First-Trimester Surgical Abortion A Randomized Controlled Trial	OBJECTIVE: To compare the effect of cervical priming with mifepristone with that of misoprostol on pain perception during surgical induced abortion under paracervical block.METHODS: We conducted a randomized, single-blind, two-center study of women undergoing surgical induced abortion at less than 14 weeks of gestation under paracervical block. Participants were randomized to receive cervical pri…	OBSTETRICS AND GYNECOLOGY	137	6	1055	1060	10.1097/AOG.0000000000004376	Article	JUN 2021	2021									1	0	0	0	0	0	1			0029-7844			WOS:000711781200019	33957651
75	Lukes, Andrea S.; Soper, David; Harrington, Amanda; Sniukiene, Vilma; Mo, Yifan; Gillard, Patrick; Shulman, Lee	Health-Related Quality of Life With Ulipristal Acetate for Treatment of Uterine Leiomyomas A Randomized Controlled Trial	OBJECTIVE: To investigate effects of ulipristal acetate on health-related quality of life (QOL) and symptom severity in women with symptomatic uterine leiomyomas and abnormal uterine bleeding.METHODS: Women were randomized to ulipristal (5 mg, 10 mg) or placebo in two phase 3, multicenter, double-blind, placebo-controlled trials (VENUS I and II). Health-related QOL and symptom severity were asses…	OBSTETRICS AND GYNECOLOGY	133	5	869	878	10.1097/AOG.0000000000003211	Article	MAY 2019	2019									9	0	0	0	4	1	10			0029-7844			WOS:000480714200007	30969201
76	Turner, Lindsay C.; Zyczynski, Halina M.; Shepherd, Jonathan P.	Intravenous Acetaminophen Before Pelvic Organ Prolapse Repair A Randomized Controlled Trial	OBJECTIVE: To compare the effect of preoperative intravenous (IV) acetaminophen compared with placebo on pain scores after pelvic organ prolapse surgery.METHODS: This double-blind placebo-controlled multicenter trial randomized women undergoing prolapse surgery to IV acetaminophen (1,000 mg) or preoperative saline stratified by surgical route (laparoscopic or vaginal). The primary outcome was the…	OBSTETRICS AND GYNECOLOGY	133	3	492	502	10.1097/AOG.0000000000003102	Article; Proceedings Paper	MAR 2019	2019					39th Annual Scientific Meeting of the American-Urogynecologic-Society (AUGS) / Pelvic Floor Disorders (PFD) Week39th Annual Scientific Meeting of the American-Urogynecologic-Society (AUGS) / Pelvic Floor Disorders (PFD) Week	OCT 09-13, 2018OCT 09-13, 2018	Amer Urogynecol SocAmer Urogynecol Soc	Chicago, ILChicago, IL	12	0	0	0	5	0	11			0029-7844			WOS:000480708800020	30741813
78	Shatkin-Margolis, Abigail; Yook, Eunsun; Hill, Austin M.; Crisp, Catrina C.; Yeung, Jennifer; Kleeman, Steven; Pauls, Rachel N.	Self-Removal of a Urinary Catheter After Urogynecologic Surgery A Randomized Controlled Trial	OBJECTIVE: To evaluate whether self-discontinuation of a transurethral catheter is noninferior to office discontinuation in patients requiring indwelling catheterization for postoperative urinary retention after pelvic reconstructive surgery.METHODS: In this randomized noninferiority trial, patients with postoperative urinary retention after pelvic reconstructive surgery were assigned to self-dis…	OBSTETRICS AND GYNECOLOGY	134	5	1027	1036	10.1097/AOG.0000000000003531	Article	NOV 2019	2019									9	0	1	0	1	0	9			0029-7844			WOS:000512897400018	31599827
79	Barney, Emily Z.; Pedro, Christina D.; Gamez, Brock H.; Fuller, Matthew E.; Dominguez, Jennifer E.; Habib, Ashraf S.	Ropivacaine and Ketorolac Wound Infusion for Post-Cesarean Delivery Analgesia A Randomized Controlled Trial	OBJECTIVE: To evaluate the efficacy of wound infusion with ropivacaine plus ketorolac compared with placebo for post-cesarean delivery analgesia in women who received a multimodal analgesic regimen including intrathecal morphine. METHODS: In a randomized double-blind study, women undergoing scheduled cesarean delivery under spinal or combined spinal epidural anesthesia were randomized to wound in…	OBSTETRICS AND GYNECOLOGY	135	2	427	435	10.1097/AOG.0000000000003601	Article	FEB 2020	2020									8	0	0	0	0	0	8			0029-7844			WOS:000524416100025	31923061
80	Mauck, Christine; Hillier, Sharon L.; Gendreau, Judy; Dart, Clint; Chavoustie, Steven; Sorkin-Wells, Valerie; Nicholson-Uhl, Clifton; Perez, Brandon; Jacobs, Mark; Zack, Nadene; Friend, David	Single-Dose, Bioadhesive Clindamycin 2% Gel for Bacterial Vaginosis A Randomized Controlled Trial	OBJECTIVE: To assess efficacy and safety of a single-dose vaginal clindamycin gel for bacterial vaginosis treatment.METHODS: We conducted a double-blind, placebo-controlled, randomized study comparing clindamycin gel with placebo (2:1 ratio). Entry required clinical diagnosis of bacterial vaginosis, that is, all four Amsel's criteria, without other genital infections. Nugent scores of 7-10 were r…	OBSTETRICS AND GYNECOLOGY	139	6	1092	1102	10.1097/AOG.0000000000004805	Article; Proceedings Paper	JUN 2022	2022					Annual Clinical and Scientific Meeting of the American-College-of-Obstetricians-and-GynecologistsAnnual Clinical and Scientific Meeting of the American-College-of-Obstetricians-and-Gynecologists	APR 30-MAY 02, 2021APR 30-MAY 02, 2021	Amer Coll Obstetricians & GynecologistsAmer Coll Obstetricians & Gynecologists	ELECTR NETWORKELECTR NETWORK	1	0	0	0	0	0	1			0029-7844			WOS:000804707900015	35675606
81	Bruno, Ann M.; Allshouse, Amanda A.; Campbell, Heather M.; Branch, D. Ware; Lim, Ming Y.; Silver, Robert M.; Metz, Torri D.	Weight-Based Compared With Fixed-Dose Enoxaparin Prophylaxis After Cesarean Delivery A Randomized Controlled Trial	OBJECTIVE: To evaluate fixed compared with weight-based enoxaparin dosing to achieve prophylactic anti-Xa levels after cesarean delivery. METHODS: Individuals meeting institutional criteria for enoxaparin thromboprophylaxis after cesarean delivery were randomly allocated to fixed (40 mg daily for body mass index [BMI, calculated as weight in kilograms divided by height in meters squared] lower th…	OBSTETRICS AND GYNECOLOGY	140	4	575	583	10.1097/AOG.0000000000004937	Article	OCT 2022	2022									0	0	0	0	0	0	0			0029-7844			WOS:000856578200007	36075079
82	Son, Moeun; Roy, Archana; Stetson, Bethany T.; Grady, Nancy Tunney; Vanecko, Mary Clare; Bond, Nicole; Swanson, Kate; Grobman, William A.; Miller, Emily S.; Peaceman, Alan M.	High-Dose Compared With Standard-Dose Oxytocin Regimens to Augment Labor in Nulliparous Women A Randomized Controlled Trial	OBJECTIVE: To evaluate whether a high-dose oxytocin regimen reduces the risk for primary cesarean birth and other obstetric morbidities when compared with standard dosing.METHODS: In a double-blind randomized clinical trial of nulliparous women at or beyond 36 weeks of gestation who were undergoing augmentation of labor, participants were assigned to high-dose (initial and incremental rates of 6 …	OBSTETRICS AND GYNECOLOGY	137	6	991	998	10.1097/AOG.0000000000004399	Article	JUN 2021	2021									6	0	0	0	1	0	6			0029-7844			WOS:000711781200012	33957657
83	Fonseca, Bruno O.; Possati-Resende, Julio C.; Salcedo, Mila P.; Schmeler, Kathleen M.; Accorsi, Guilherme S.; Fregnani, Jose H. T. G.; Antoniazzi, Marcio; Pantano, Naitielle P.; Santana, Iara V. V.; Matsushita, Graziela M.; dos Reis, Ricardo	Topical Imiquimod for the Treatment of High-Grade Squamous Intraepithelial Lesions of the Cervix A Randomized Controlled Trial	OBJECTIVE: To evaluate the histologic response rate of high-grade squamous intraepithelial lesions (HSIL) of the cervix after topical application of 5% imiquimod cream. METHODS: In this phase II trial, women with cervical HSIL (cervical intraepithelial neoplasia [CIN] 2-3) were randomly assigned to 250 mg of 5% imiquimod cream applied to the cervix weekly for 12 weeks, followed by loop electrosur…	OBSTETRICS AND GYNECOLOGY	137	6	1043	1053	10.1097/AOG.0000000000004384	Article	JUN 2021	2021									9	0	0	0	3	0	9			0029-7844			WOS:000711781200018	33957649
84	Kuhlmann, Maggie J.; Spencer, Nicholas; Garcia-Jasso, Carlos; Singh, Prapti; Abdelwahab, Mahmoud; Vaughn, Micah; Marshall, Karis; Prasad, Nikita; Soulsby-Monroy, Ruth; Saade, George R.; Saad, Antonio F.	Foley Bulb Insertion by Blind Placement Compared With Direct Visualization A Randomized Controlled Trial	OBJECTIVE: To test the hypothesis that digital placement of a balloon catheter is not inferior to the speculum method in terms of rate of maternal infection.METHODS: In an open-label noninferiority randomized trial, pregnant women who were undergoing induction of labor with unfavorable cervix (less than 3 cm dilated and less than 60% effaced) were randomly assigned to balloon catheter that was pl…	OBSTETRICS AND GYNECOLOGY	137	1	139	145	10.1097/AOG.0000000000004182	Article; Proceedings Paper	JAN 2021	2021					40th Annual Pregnancy Meeting of the Society-for-Maternal-Fetal-Medicine (SMFM)40th Annual Pregnancy Meeting of the Society-for-Maternal-Fetal-Medicine (SMFM)	FEB 03-08, 2020FEB 03-08, 2020	Soc Maternal Fetal MedSoc Maternal Fetal Med	Grapevine, TXGrapevine, TX	3	0	0	0	1	0	3			0029-7844			WOS:000607298200020	33278290
85	Cardenas-Trowers, Olivia O.; Abraham, Alyce G.; Dotson, Thomas K.; Houlette, Brooke A.; Gaskins, Jeremy T.; Francis, Sean L.	Bladder Instillations With Triamcinolone Acetonide for Interstitial Cystitis-Bladder Pain Syndrome A Randomized Controlled Trial	OBJECTIVE: To evaluate the utility of adding triamcinolone acetonide to a standard bladder instillation solution for treatment of interstitial cystitis-bladder pain syndrome.METHODS: This was a single-center, randomized, double-blind trial that compared symptom response in women with interstitial cystitis-bladder pain syndrome who underwent six bladder instillations with triamcinolone acetonide o…	OBSTETRICS AND GYNECOLOGY	137	5	810	819	10.1097/AOG.0000000000004348	Article	MAY 2021	2021									1	0	0	0	0	0	1			0029-7844			WOS:000658822300008	33831942
86	Komar, Alix; Bretschneider, Carol E.; Mueller, Margaret G.; Lewicky-Gaupp, Christina; Collins, Sarah; Geynisman-Tan, Julia; Tavathia, Meera; Kenton, Kimberly	Concurrent Retropubic Midurethral Sling and OnabotulinumtoxinA for Mixed Urinary Incontinence A Randomized Controlled Trial	OBJECTIVE: To evaluate whether retropubic midurethral sling combined with onabotulinumtoxinA is more effective than sling alone in improving mixed urinary incontinence symptoms.METHODS: We conducted a prospective, double-blind, randomized, controlled trial of women with mixed urinary incontinence, planning to undergo midurethral sling. Women were randomly assigned to receive 100 unites of intrade…	OBSTETRICS AND GYNECOLOGY	137	1	12	20	10.1097/AOG.0000000000004198	Article	JAN 2021	2021									3	0	0	0	1	0	3			0029-7844			WOS:000607298200005	33278293
89	Matthews, Catherine A.; Geller, Elizabeth J.; Henley, Barbara R.; Kenton, Kimberly; Myers, Erinn M.; Dieter, Alexis A.; Parnell, Brent; Lewicky-Gaupp, Christina; Mueller, Margaret G.; Wu, Jennifer M.	Permanent Compared With Absorbable Suture for Vaginal Mesh Fixation During Total Hysterectomy and Sacrocolpopexy A Randomized Controlled Trial	OBJECTIVE: To compare mesh and permanent suture exposure rates in the first year after minimally invasive total hysterectomy and sacrocolpopexy with a light-weight polypropylene mesh using permanent or delayed absorbable sutures. METHODS: Across five centers in the United States, women were randomized to permanent or delayed absorbable suture for vaginal attachment of a Y-mesh during hysterectomy…	OBSTETRICS AND GYNECOLOGY	136	2	355	364	10.1097/AOG.0000000000003884	Article; Proceedings Paper	AUG 2020	2020					45th Annual Meeting of the International-Urogynecological-Association (IUGA)45th Annual Meeting of the International-Urogynecological-Association (IUGA)	SEP 02-22, 2020SEP 02-22, 2020	Int Urogynecol AssocInt Urogynecol Assoc	The Hague, NETHERLANDSThe Hague, NETHERLANDS	16	0	0	0	3	0	16			0029-7844			WOS:000559739000022	32649494
91	Osuga, Yutaka; Enya, Kazuaki; Kudou, Kentarou; Tanimoto, Masataka; Hoshiai, Hiroshi	Oral Gonadotropin-Releasing Hormone Antagonist Relugolix Compared With Leuprorelin Injections for Uterine Leiomyomas A Randomized Controlled Trial	OBJECTIVE: To investigate the noninferiority of relugolix compared with leuprorelin acetate in reducing heavy menstrual bleeding associated with uterine leiomyomas.METHODS: In a double-blind, double-dummy trial, premenopausal women with uterine leiomyomas and heavy menstrual bleeding defined as a pictorial blood loss assessment chart score of at least 120 were randomized in a 1:1 ratio to relugol…	OBSTETRICS AND GYNECOLOGY	133	3	423	433	10.1097/AOG.0000000000003141	Article; Proceedings Paper	MAR 2019	2019					70th Annual Congress of the Japan-Society-of-Obstetrics-and-Gynecology70th Annual Congress of the Japan-Society-of-Obstetrics-and-Gynecology	MAY 11-13, 2018MAY 11-13, 2018	Japan Soc Obstetr & GynecolJapan Soc Obstetr & Gynecol	Sendai, JAPANSendai, JAPAN	47	1	1	0	24	1	50			0029-7844			WOS:000480708800011	30741797
93	Lombardi, Tresa M.; Kahn, Bruce S.; Tsai, Lily J.; Waalen, Jill M.; Wachi, Nicole	Preemptive Oral Compared With Intravenous Acetaminophen for Postoperative Pain After Robotic-Assisted Laparoscopic Hysterectomy A Randomized Controlled Trial	OBJECTIVE: To compare pain after robotic-assisted laparoscopic hysterectomy when giving preoperative oral compared with intravenous acetaminophen.METHODS: This double-blind randomized trial included women undergoing robotic-assisted laparoscopic hysterectomy for benign indications. Participants received either acetaminophen 1 g orally then normal saline 100 mL intravenously before surgery, or a p…	OBSTETRICS AND GYNECOLOGY	134	6	1293	1297	10.1097/AOG.0000000000003578	Article	DEC 2019	2019									11	0	0	0	1	0	10			0029-7844			WOS:000512899800024	31764741
96	Plair, Andre; Smith, Whitney; Hines, Katherine; Schachar, Jeffrey; Parker-Autry, Candace; Matthews, Catherine	Gluteal and Posterior Thigh Pain From a Suture Compared With an Anchor-Based Device in Patients Undergoing Sacrospinous Ligament Fixation A Randomized Controlled Trial	OBJECTIVE: To compare postoperative gluteal and posterior thigh pain, device performance, and perioperative complications in women undergoing sacrospinous ligament fixation with an anchor-based compared with a suture-capturing device. METHODS: This was a single-center, patient-blinded, parallel, superiority trial of patients undergoing native-tissue pelvic organ prolapse repair through sacrospino…	OBSTETRICS AND GYNECOLOGY	139	1	97	106	10.1097/AOG.0000000000004629	Article	JAN 2022	2022									2	0	0	0	0	0	2			0029-7844			WOS:000853721900007	34856573
97	Edelman, Alison B.; Hennebold, Jon D.; Bond, Kise; Lim, Jeong Y.; Cherala, Ganesh; Archer, David F.; Jensen, Jeffrey T.	Double Dosing Levonorgestrel-Based Emergency Contraception for Individuals With Obesity A Randomized Controlled Trial	OBJECTIVE: To assess whether dose escalation (ie, doubling the dose) of emergency contraception that contains levonorgestrel (LNG) improves pharmacodynamic outcomes in individuals with obesity.METHODS: We enrolled healthy, reproductive-age individuals with regular menstrual cycles, body mass index (BMI) higher than 30, and weight at least 176 lbs in a randomized pharmacodynamic study. After confi…	OBSTETRICS AND GYNECOLOGY	140	1	48	54	10.1097/AOG.0000000000004717	Article	JUL 2022	2022									1	0	0	0	0	0	1			0029-7844			WOS:000815285000008	35849455
99	Brookfield, Kathleen F.; Tuel, Kierstyn; Rincon, Monica; Vinson, Abbie; Caughey, Aaron B.; Carvalho, Brendan	Alternate Dosing Protocol for Magnesium Sulfate in Obese Women With Preeclampsia A Randomized Controlled Trial	OBJECTIVE: To evaluate whether obese women need greater doses of magnesium sulfate to obtain therapeutic serum concentrations for eclamptic seizure prevention.METHODS: Women with preeclampsia and a body mass index (BMI) of 35 or higher were randomly allocated to either the Zuspan regimen of magnesium sulfate (4-g intravenous [IV] loading dose, then a 1-g/h infusion) or to alternate dosing (6-g IV…	OBSTETRICS AND GYNECOLOGY	136	6	1190	1194	10.1097/AOG.0000000000004137	Article	DEC 2020	2020									5	0	0	0	2	0	5			0029-7844			WOS:000618940600020	33156201
106	Mercier, Rebecca J.; Perriera, Lisa; Godcharles, Cheryl; Shaber, Allison	Expedited Scheduling of Interval Tubal Ligation A Randomized Controlled Trial	OBJECTIVE: To assess whether expedited scheduling for permanent contraception increases the proportion of patients completing interval tubal ligation within 6 months of delivery.METHODS: We randomly assigned patients with unfulfilled immediate postpartum tubal ligation requests to standard scheduling after a postpartum office visit or an expedited process in which we scheduled the interval tubal …	OBSTETRICS AND GYNECOLOGY	134	6	1178	1185	10.1097/AOG.0000000000003550	Article; Proceedings Paper	DEC 2019	2019					North American Forum on Family PlanningNorth American Forum on Family Planning	OCT 20-22, 2018OCT 20-22, 2018		New Orleans, LANew Orleans, LA	6	0	0	0	3	0	6			0029-7844			WOS:000512899800010	31764727

## Sheet: savedrecs
	Authors	Article Title	Abstract	Source Title	Volume	Issue	Start Page	End Page	DOI	Document Type	Publication Date	Publication Year	Abstract - Foreign	Abstract - English Transliteration	Abstract - Foreign	Abstract - Korean	Conference Title	Conference Date	Conference Sponsor	Conference Location	Times Cited, WoS Core	Times Cited, CSCD	Times Cited, RSCI	Times Cited, ARCI	Times Cited, BCI	Times Cited, SCIELO	Times Cited, All Databases	180 Day Usage Count	Since 2013 Usage Count	ISSN	eISSN	ISBN	UT (Unique ID)	Pubmed Id
1	Ganer Herman, Hadas; Kleiner, Ilia; Tairy, Daniel; Gonen, Noa; Ben Zvi, Masha; Kovo, Michal; Bar, Jacob; Weiner, Eran	Effect of Digital Step Counter Feedback on Mobility After Cesarean Delivery A Randomized Controlled Trial	OBJECTIVE: To assess the effect of a personalized repeated feedback approach using digital step counters (pedometers) on mobility after cesarean delivery in high-risk patients. METHODS: This was a randomized controlled trial at a tertiary university hospital. Patients who underwent cesarean delivery and were defined as high risk for thromboembolic events were asked to wear a pedometer around thei…	OBSTETRICS AND GYNECOLOGY	135	6	1345	1352	10.1097/AOG.0000000000003879	Article; Proceedings Paper	JUN 2020	2020					40th Annual Pregnancy Meeting of the Society-for-Maternal-Fetal-Medicine (SMFM)40th Annual Pregnancy Meeting of the Society-for-Maternal-Fetal-Medicine (SMFM)	FEB 03-08, 2020FEB 03-08, 2020	Soc Maternal Fetal MedSoc Maternal Fetal Med	Grapevine, TXGrapevine, TX	3	0	0	0	1	0	3			0029-7844			WOS:000570187600017	32459426
2	van Kempen, Liselotte E. M.; van Teeffelen, Augustinus S.; de Ruigh, Annemijn A.; Oepkes, Dick; Haak, Monique C.; van Leeuwen, Elisabeth; Woiski, Mallory; Porath, Martina M.; Bax, Caroline J.; van Wassenaer-Leemhuis, Aleid G.; Mulder, Antonius L.; van der Ham, David P.; Willekes, Christine; Franssen, Maureen T.; Derks, Jan B.; Schuit, Ewoud; Mol, Ben W.; Pajkrt, Eva	Amnioinfusion Compared With No Intervention in Women With Second-Trimester Rupture of Membranes A Randomized Controlled Trial	OBJECTIVE: To assess the effectiveness of amnioinfusion in women with second-trimester preterm prelabor rupture of membranes. METHODS: We performed a nationwide, multicenter, open-label, randomized controlled trial, the PPROM: Expectant Management versus Induction of Labor-III (PPROMEXIL-III) trial, in women with singleton pregnancies and preterm prelabor rupture of membranes at 16 0/7 to 24 0/7 …	OBSTETRICS AND GYNECOLOGY	133	1	129	136	10.1097/AOG.0000000000003003	Article	JAN 2019	2019									12	0	0	0	3	0	12			0029-7844			WOS:000460486800020	30531572
3	Chao, Lisa; Mansuria, Suketu	Postoperative Bladder Filling After Outpatient Laparoscopic Hysterectomy and Time to Discharge A Randomized Controlled Trial	OBJECTIVE: To determine whether backfilling the bladder postoperatively will reduce time to discharge in patients undergoing outpatient laparoscopic hysterectomy.METHODS: In a single-blind, randomized, controlled trial among women undergoing outpatient laparoscopic hysterectomy, patients were randomly assigned to a backfill-assisted void trial or a trial of spontaneous voiding. The primary outcom…	OBSTETRICS AND GYNECOLOGY	133	5	879	887	10.1097/AOG.0000000000003191	Article; Proceedings Paper	MAY 2019	2019					47th Annual Meeting of the American-Association-of-Gynecologic-Laparoscopists (AAGL)47th Annual Meeting of the American-Association-of-Gynecologic-Laparoscopists (AAGL)	NOV 14, 2018NOV 14, 2018	Amer Assoc Gynecol LaparoscopistsAmer Assoc Gynecol Laparoscopists	Las Vegas, NVLas Vegas, NV	11	1	0	0	2	0	12			0029-7844			WOS:000480714200008	30969209
4	Phipps, Maureen G.; Ware, Crystal F.; Stout, Robert L.; Raker, Christina A.; Zlotnick, Caron	Reducing the Risk for Postpartum Depression in Adolescent Mothers A Randomized Controlled Trial	OBJECTIVE: To estimate the effect of an interpersonal therapy-based intervention on reducing the risk of postpartum depression in adolescents.METHODS: A randomized controlled trial enrolled 250 pregnant adolescents who were aged 18 years or younger at conception. The initial sample size calculation estimated 276 participants (324 with attrition) were needed to detect a 50% reduction in risk of th…	OBSTETRICS AND GYNECOLOGY	136	3	613	621	10.1097/AOG.0000000000004003	Article	SEP 2020	2020									4	0	0	0	1	0	4			0029-7844			WOS:000571162000024	32769639
5	Cory, Lori; Cha, Beda; Ellenberg, Susan; Bogner, Hillary R.; Hwang, Wei-Ting; Smith, Jennifer S.; Haggerty, Ashley; Morgan, Mark; Burger, Robert; Chu, Christina; Ko, Emily M.	Effects of Educational Interventions on Human Papillomavirus Vaccine Acceptability A Randomized Controlled Trial	OBJECTIVE: To estimate whether targeted educational interventions can increase human papillomavirus (HPV) vaccine acceptability and knowledge among young women.METHODS: An exploratory phase of the study was conducted to determine baseline acceptance of the prophylactic HPV vaccine and barriers to acceptance. Based on the results of that phase of the study, a randomized controlled trial of women a…	OBSTETRICS AND GYNECOLOGY	134	2	376	384	10.1097/AOG.0000000000003379	Article	AUG 2019	2019									10	0	0	0	6	1	11			0029-7844			WOS:000480719500026	31306313
6	Weinstein, Milena M.; Dunivan, Gena; Guaderrama, Noelani M.; Richter, Holly E.	Digital Therapeutic Device for Urinary Incontinence A Randomized Controlled Trial	OBJECTIVE: To evaluate whether pelvic floor muscle training using a motion-based digital intravaginal device is more effective than home pelvic floor muscle training for treatment of stress or stress-predominant mixed urinary incontinence (UI). METHODS: In a remote, virtually executed 8-week prospective randomized controlled superiority trial, women with stress or stress-predominant mixed UI were…	OBSTETRICS AND GYNECOLOGY	139	4	606	615	10.1097/AOG.0000000000004725	Article	APR 2022	2022									4	0	0	0	1	0	4			0029-7844			WOS:000796078000017	35271539
7	Anderson, Seri; Frerichs, Leah; Kaysin, Alexander; Wheeler, Stephanie B.; Halpern, Carolyn Tucker; Lich, Kristen Hassmiller	Effects of Two Educational Posters on Contraceptive Knowledge and Intentions A Randomized Controlled Trial	OBJECTIVE: To compare the Centers for Disease Control and Prevention's (CDC) contraceptive effectiveness poster with a more patient-centered poster on factors affecting the likelihood of using effective contraceptives. METHODS: The posters were tested in a randomized controlled trial. Women were eligible if they were aged 18-44 years, could speak and read English, were not pregnant or trying to c…	OBSTETRICS AND GYNECOLOGY	133	1	53	62	10.1097/AOG.0000000000003012	Article	JAN 2019	2019									3	0	0	0	2	0	3			0029-7844			WOS:000460486800012	30531560
8	Chen, Meng; Liu, Xinghui; You, Yong; Wang, Xiaodong; Li, Tao; Luo, Hong; Qu, Haibo; Xu, Lian	Internal Iliac Artery Balloon Occlusion for Placenta Previa and Suspected Placenta Accreta A Randomized Controlled Trial	OBJECTIVE: To investigate the effect of intraoperative balloon occlusion of the internal iliac arteries in women with placenta previa and antenatally diagnosed placenta accreta. METHODS: In this single-center, randomized controlled trial, women with placenta previa and antenatally suspected placenta accreta were randomly assigned to either the balloon occlusion group or to the control group. The …	OBSTETRICS AND GYNECOLOGY	135	5	1112	1119	10.1097/AOG.0000000000003792	Article	MAY 2020	2020									27	6	0	0	3	0	31			0029-7844			WOS:000570209400021	32282608
9	Leitao, Mario M., Jr.; Zhou, Qin C.; Schiavone, Maria B.; Cowan, Renee A.; Smith, Evan S.; Iasonos, Alexia; Veith, Mitchell; Rafizadeh, Michael; Curran, Katherine; Ramesh, Bhavani; Chi, Dennis S.; Sonoda, Yukio; Brown, Amy K.; Cosin, Jonathan A.; Abu-Rustum, Nadeem R.; Martino, Martin A.; Mueller, Jennifer J.; Roche, Kara Long; Jewell, Elizabeth L.; Broach, Vance; Lambrou, Nicholas C.; Diaz, John…	Prophylactic Negative Pressure Wound Therapy After Laparotomy for Gynecologic Surgery A Randomized Controlled Trial	OBJECTIVE: To estimate the effectiveness of prophylactic negative pressure wound therapy in patients undergoing laparotomy for gynecologic surgery.METHODS: We conducted a randomized controlled trial. Eligible, consenting patients, regardless of body mass index (BMI), who were undergoing laparotomy for presumed gynecologic malignancy were randomly allocated to standard gauze or negative pressure w…	OBSTETRICS AND GYNECOLOGY	137	2	334	341	10.1097/AOG.0000000000004243	Article	FEB 2021	2021									6	0	0	0	1	0	6			0029-7844			WOS:000656630800023	33416292
10	Pilkinton, Marjorie L.; Williams, Kathryn S.; Sison, Cristina P.; Shalom, Dara F.; Winkler, Harvey A.	Comparing Force of Stream With a Standard Fill Voiding Trial After Surgical Repair of Apical Prolapse A Randomized Controlled Trial	OBJECTIVE: To estimate whether the urinary force of stream method is noninferior to a standard fill voiding trial for rate of catheterization within 6 weeks after apical prolapse surgery in those discharged without a catheter.METHODS: A noninferiority randomized controlled trial was conducted in postoperative women comparing force of stream with standard fill voiding trials after vaginal, abdomin…	OBSTETRICS AND GYNECOLOGY	133	4	675	682	10.1097/AOG.0000000000003159	Article	APR 2019	2019									6	0	0	0	2	0	6			0029-7844			WOS:000480712000019	30870290
11	Williams, Logan K.; Weber, Jeremy M.; Pieper, Carl; Lorenzo, Amelia; Moss, Haley; Havrilesky, Laura J.	Lidocaine-Prilocaine Cream Compared With Injected Lidocaine for Vulvar Biopsy A Randomized Controlled Trial	OBJECTIVE: To compare pain control during vulvar biopsy after either application of 5% lidocaine-prilocaine cream or injection of 1% lidocaine. METHODS: In a single-site randomized trial, patients who needed vulvar biopsy on a non-hair-bearing surface were recruited from a gynecologic oncology clinic to compare lidocaine-prilocaine cream (placed at least 10 minutes before biopsy) with lidocaine i…	OBSTETRICS AND GYNECOLOGY	135	2	311	318	10.1097/AOG.0000000000003660	Article	FEB 2020	2020									2	0	1	0	1	0	3			0029-7844			WOS:000524416100012	31923074
12	Mitchell, Leia; Goldstein, Andrew T.; Heller, Debra; Mautz, Theodora; Thorne, Chelsea; Kong, So Yeon Joyce; Sophocles, Maria E.; Tolson, Hillary; Krapf, Jill M.	Fractionated Carbon Dioxide Laser for the Treatment of Vulvar Lichen Sclerosus A Randomized Controlled Trial	OBJECTIVE: To estimate the efficacy of fractionated carbon dioxide (CO2) laser therapy for vulvar lichen sclerosus.METHODS: We conducted a prospective, double-blind, randomized, sham-controlled, trial conducted in a clinic specializing in vulvar disorders. The study participants were 40 women with active vulvar lichen sclerosus confirmed with biopsy who were abstaining from topical and systemic t…	OBSTETRICS AND GYNECOLOGY	137	6	979	987	10.1097/AOG.0000000000004409	Article	JUN 2021	2021									5	0	0	0	1	0	5			0029-7844			WOS:000711781200010	33957648
13	Penfield, Christina A.; McNulty, Jennifer A.; Oakes, Megan C.; Nageotte, Michael P.	Ibuprofen and Postpartum Blood Pressure in Women With Hypertensive Disorders of Pregnancy A Randomized Controlled Trial	OBJECTIVE: To evaluate the effect of ibuprofen on blood pressure in women with a diagnosis of hypertensive disorders of pregnancy and mild hypertension during the immediate postpartum period.METHODS: In this double-blind controlled trial, we randomly assigned women with a diagnosis of hypertensive disorders of pregnancy and mild hypertension to receive a postpartum analgesic regimen with either i…	OBSTETRICS AND GYNECOLOGY	134	6	1219	1226	10.1097/AOG.0000000000003553	Article; Proceedings Paper	DEC 2019	2019					39th Annual Pregnancy Scientific Meeting of the Society-for-Maternal-Fetal-Medicine (SMFM)39th Annual Pregnancy Scientific Meeting of the Society-for-Maternal-Fetal-Medicine (SMFM)	FEB 11-17, 2019FEB 11-17, 2019	Soc Maternal Fetal MedSoc Maternal Fetal Med	Las Vegas, NVLas Vegas, NV	3	0	0	0	1	0	3			0029-7844			WOS:000512899800015	31764732
14	Kurata, Nicole B.; Ghatnekar, Reema J.; Mercer, Elizabeth; Chin, Jennifer M.; Kaneshiro, Bliss; Yamasato, Kelly S.	Transcutaneous Electrical Nerve Stimulation for Post-Cesarean Birth Pain Control A Randomized Controlled Trial	OBJECTIVE: To evaluate whether transcutaneous electrical nerve stimulation (TENS) reduces opioid use after cesarean birth.METHODS: We conducted a randomized, double-blind, placebo-controlled trial of TENS after cesarean birth, with the primary outcome of opioid use during the first 60 hours postoperatively. Secondary outcomes included pain scores and satisfaction with pain control on each postope…	OBSTETRICS AND GYNECOLOGY	140	2	174	180	10.1097/AOG.0000000000004798	Article	AUG 2022	2022									0	0	0	0	0	0	0			0029-7844			WOS:000827148600008	35852266
15	Giugale, Lauren E.; Baranski, Lindsey A.; Meyn, Leslie A.; Schott, Nicholas J.; Emerick, Trent D.; Moalli, Pamela A.	Preoperative Pelvic Floor Injections With Bupivacaine and Dexamethasone for Pain Control After Vaginal Prolapse Repair A Randomized Controlled Trial	OBJECTIVE: To test the hypothesis that preoperative pelvic floor muscle injections and pudendal nerve blocks with bupivacaine and dexamethasone would decrease postoperative pain after vaginal native tissue prolapse repairs, compared with saline and bupivacaine.METHODS: We conducted a three-arm, double-blind, randomized trial of bilateral transobturator levator ani muscle injections and transvagin…	OBSTETRICS AND GYNECOLOGY	137	1	21	31	10.1097/AOG.0000000000004205	Article	JAN 2021	2021									2	0	0	0	1	0	2			0029-7844			WOS:000607298200006	33278291
16	Propst, Katie; Mellen, Colleen; O'Sullivan, David M.; Tulikangas, Paul K.	Timing of Office-Based Pessary Care A Randomized Controlled Trial	OBJECTIVE: To evaluate the influence of pessary visit intervals on development of vaginal epithelial abnormalities.METHODS: We conducted a randomized, noninferiority trial of office-based pessary care. Eligible participants were adult women wearing a ring, Gellhorn, or incontinence dish pessary to treat pelvic organ prolapse or incontinence or both. Patients were randomized 1:1 to routine pessary…	OBSTETRICS AND GYNECOLOGY	135	1	100	105	10.1097/AOG.0000000000003580	Article; Proceedings Paper	JAN 2020	2020					39th Annual Scientific Meeting of the American-Urogynecologic-Society (AUGS) / Pelvic Floor Disorders (PFD) Week39th Annual Scientific Meeting of the American-Urogynecologic-Society (AUGS) / Pelvic Floor Disorders (PFD) Week	OCT 09-13, 2018OCT 09-13, 2018	Amer Urogynecol SocAmer Urogynecol Soc	Chicago, ILChicago, IL	20	0	1	0	3	0	21			0029-7844			WOS:000570195900018	31809432
17	Brown, Heidi W.; Braun, Emilie J.; Wise, Meg E.; Myers, Shannon; Li, Zhanhai; Sampene, Emmanuel; Jansen, Sierra M.; Moberg, D. Paul; Mahoney, Jane E.; Rogers, Rebecca G.	Small-Group, Community-Member Intervention for Urinary and Bowel Incontinence A Randomized Controlled Trial	OBJECTIVE: To evaluate the effects of Mind Over Matter: Healthy Bowels, Healthy Bladder, a small-group intervention, on urinary and bowel incontinence symptoms among older women with incontinence.METHODS: In this individually randomized group treatment trial, women aged 50 years and older with urinary, bowel incontinence, or both, were randomly allocated at baseline to participate in Mind Over Ma…	OBSTETRICS AND GYNECOLOGY	134	3	600	610	10.1097/AOG.0000000000003422	Article; Proceedings Paper	SEP 2019	2019					39th Annual Scientific Meeting of the American-Urogynecologic-Society (AUGS) / Pelvic Floor Disorders (PFD) Week39th Annual Scientific Meeting of the American-Urogynecologic-Society (AUGS) / Pelvic Floor Disorders (PFD) Week	OCT 09-13, 2018OCT 09-13, 2018	Amer Urogynecol SocAmer Urogynecol Soc	Chicago, ILChicago, IL	7	0	0	0	3	0	7			0029-7844			WOS:000512783100027	31403596
18	Colwill, Alyssa Covelli; Alton, Katie; Bednarek, Paula H.; Bayer, Lisa L.; Jensen, Jeffrey T.; Garg, Bharti; Beardsworth, Kathleen; Edelman, Alison	Cannabinoids for Pain Control During Medical Abortion A Randomized Controlled Trial	OBJECTIVE: To evaluate whether prophylactic dronabinol, a synthetic tetrahydrocannabinol, reduces pain during medical abortion. METHODS: We conducted a randomized, double-blind, placebo-controlled trial of women undergoing medical abortion with mifepristone and misoprostol up through 70 days of gestation. All participants received 800 mg of ibuprofen and were randomized to either 5 mg of oral dro…	OBSTETRICS AND GYNECOLOGY	135	6	1289	1295	10.1097/AOG.0000000000003850	Article	JUN 2020	2020									2	0	0	0	2	0	2			0029-7844			WOS:000570187600011	32459420
19	Hawkins, J. Seth; Wells, C. Edward; Casey, Brian M.; McIntire, Donald D.; Leveno, Kenneth J.	Nifedipine for Acute Tocolysis of Preterm Labor A Placebo-Controlled Randomized Trial	OBJECTIVE: To evaluate the effectiveness of acute nifedipine tocolysis in preventing preterm birth in women in preterm labor. METHOD: This was a randomized, double-blind, placebo-controlled trial of nifedipine in women with a singleton pregnancy between 28 0/7 and 33 6/7 weeks of gestation who were admitted with uterine activity, intact membranes, and cervical dilatation from 2 to 4 cm. Women wer…	OBSTETRICS AND GYNECOLOGY	138	1	73	78	10.1097/AOG.0000000000004436	Article; Proceedings Paper	JUL 2021	2021					39th Annual Pregnancy Scientific Meeting of the Society-for-Maternal-Fetal-Medicine (SMFM)39th Annual Pregnancy Scientific Meeting of the Society-for-Maternal-Fetal-Medicine (SMFM)	FEB 11-19, 2019FEB 11-19, 2019	Soc Maternal Fetal MedSoc Maternal Fetal Med	Las Vegas, NVLas Vegas, NV	1	0	0	0	0	0	1			0029-7844			WOS:000711789400016	34259466
20	Mokhtari, Neggin B.; Saeed, Haleema; Kawakita, Tetsuya; Huang, Jim C.; Iqbal, Sara N.	Educational Video on Pain Management and Subsequent Opioid Use After Cesarean Delivery A Randomized Controlled Trial	OBJECTIVE: To evaluate whether viewing an educational video on pain management reduces opioid use after cesarean delivery.METHODS: We conducted a randomized, controlled trial of women aged 18 years or older who underwent cesarean delivery at a tertiary care center. Eligible women were randomized in a 1:1 ratio to usual discharge pain medication instructions plus an educational video on pain manag…	OBSTETRICS AND GYNECOLOGY	138	2	253	259	10.1097/AOG.0000000000004468	Article	AUG 2021	2021									0	0	0	0	0	0	0			0029-7844			WOS:000675594700015	34237764
21	Dang, Vinh Q.; Nguyen, Linh K.; Pham, Toan D.; He, Yen T. N.; Vu, Khang N.; Phan, Minh T. N.; Le, Thanh Q.; Le, Cam H.; Vuong, Lan N.; Mol, Ben W.	Pessary Compared With Vaginal Progesterone for the Prevention of Preterm Birth in Women With Twin Pregnancies and Cervical Length Less Than 38 mm A Randomized Controlled Trial	OBJECTIVE: To compare the effectiveness of cervical pessary to vaginal progesterone for the prevention of preterm birth in women with twin pregnancies and short cervix.METHODS: This randomized controlled trial was conducted at My Duc Hospital, Vietnam. Asymptomatic women with twin pregnancies and cervical length less than 38 mm were randomized to Arabin pessary or vaginal progesterone (400 mg onc…	OBSTETRICS AND GYNECOLOGY	133	3	459	467	10.1097/AOG.0000000000003136	Article; Proceedings Paper	MAR 2019	2019					28th World Congress of the International-Society-of-Ultrasound-in-Obstetrics-and-Gynecology (ISDUOG) on Ultrasound in Obstetrics and Gynecology28th World Congress of the International-Society-of-Ultrasound-in-Obstetrics-and-Gynecology (ISDUOG) on Ultrasound in Obstetrics and Gynecology	OCT 20-24, 2018OCT 20-24, 2018	Int Soc Ultrasound Obstet & GynecolInt Soc Ultrasound Obstet & Gynecol	Singapore, SINGAPORESingapore, SINGAPORE	23	0	1	0	6	1	24			0029-7844			WOS:000480708800016	30741812
22	Dude, Annie; Fette, Lida M.; Reddy, Uma M.; Tita, Alan T. N.; Silver, Robert M.; El-Sayed, Yasser Y.; Wapner, Ronald J.; Rouse, Dwight J.; Saade, George R.; Thorp, John M., Jr.; Chauhan, Suneet P.; Iams, Jay D.; Chien, Edward K.; Casey, Brian M.; Srinivas, Sindhu K.; Swamy, Geeta K.; Simhan, Hyagriv N.	Maternal Sense of Control During Childbirth and Infant Feeding Method	OBJECTIVE: To estimate whether maternal sense of control in labor is associated with breastfeeding at 4-8 weeks postpartum. METHODS: This is a secondary analysis of data from a multicenter randomized controlled trial of elective induction of labor at 39 weeks of gestation in low-risk nulliparous women. In this trial, women completed the Labor Agentry Scale, a validated measure of women's feelings…	OBSTETRICS AND GYNECOLOGY	135	3	583	590	10.1097/AOG.0000000000003697	Article; Proceedings Paper	MAR 2020	2020					39th Annual Pregnancy Scientific Meeting of the Society-for-Maternal-Fetal-Medicine (SMFM)39th Annual Pregnancy Scientific Meeting of the Society-for-Maternal-Fetal-Medicine (SMFM)	FEB 11-19, 2019FEB 11-19, 2019	Soc Maternal Fetal MedSoc Maternal Fetal Med	Las Vegas, NVLas Vegas, NV	3	0	0	0	0	0	3			0029-7844			WOS:000524499600018	32028504
23	Pacagnella, Rodolfo C.; Silva, Thais, V; Cecatti, Jose G.; Passini, Renato; Fanton, Tatiana F.; Borovac-Pinheiro, Anderson; Pereira, Cynara M.; Fernandes, Karayna G.; Franca, Marcelo S.; Li, Wentao; Mol, Ben W.	Pessary Plus Progesterone to Prevent Preterm Birth in Women With Short Cervixes A Randomized Controlled Trial	OBJECTIVE: To test the effectiveness of cervical pessary in addition to vaginal progesterone for the prevention of preterm birth in women with midpregnancy short cervixes. METHODS: We performed a multicenter, open-label, randomized controlled trial in 17 perinatal centers. Asymptomatic women with singleton or twin pregnancies and cervical lengths of 30 mm or less, measured at 18 0/7-22 6/7 weeks …	OBSTETRICS AND GYNECOLOGY	139	1	41	51	10.1097/AOG.0000000000004634	Article	JAN 2022	2022									3	0	0	0	0	0	3			0029-7844			WOS:000853721900004	34856583
24	Hussamy, Deana J.; Wortman, Alison C.; McIntire, Donald D.; Leveno, Kenneth J.; Casey, Brian M.; Roberts, Scott W.	Closed Incision Negative Pressure Therapy in Morbidly Obese Women Undergoing Cesarean Delivery A Randomized Controlled Trial	OBJECTIVE: To evaluate the efficacy of incisional negative pressure wound therapy in the prevention of postoperative wound morbidity in women with class III obesity undergoing cesarean delivery.METHODS: In an open label randomized controlled trial, women admitted for delivery with class III obesity (body mass index 40 or higher) measured within 2 weeks of admission for delivery were offered parti…	OBSTETRICS AND GYNECOLOGY	134	4	781	789	10.1097/AOG.0000000000003465	Article; Proceedings Paper	OCT 2019	2019					38th Annual Pregnancy Meeting of the Society-for-Maternal-Fetal-Medicine (SMFM)38th Annual Pregnancy Meeting of the Society-for-Maternal-Fetal-Medicine (SMFM)	JAN 28-FEB 03, 2018JAN 28-FEB 03, 2018	Soc Maternal Fetal MedSoc Maternal Fetal Med	Dallas, TXDallas, TX	17	0	0	0	2	0	17			0029-7844			WOS:000512788400023	31503147
25	Villavicencio, Jennifer C.; Kulkarni, Amita; Luis, Christine; Mendez, Heidy; Raker, Christina; Cronin, Beth; Robison, Katina	Sensation of Pain Using Buffered Lidocaine for Infiltration Before Vulvar Biopsy A Randomized Controlled Trial	OBJECTIVE: To evaluate the effects of buffered lidocaine on pain scores during vulvar biopsy. METHODS: We conducted a double-blind, randomized controlled trial, using prefilled, sequentially numbered, randomized syringes to infiltrate either 3 mL of buffered or nonbuffered lidocaine before vulvar biopsy. The primary outcome was a pain score marked on a 100-mm visual analog scale during infiltrati…	OBSTETRICS AND GYNECOLOGY	135	3	609	614	10.1097/AOG.0000000000003710	Article	MAR 2020	2020									0	0	0	0	0	0	0			0029-7844			WOS:000524499600021	32028501
26	Allanson, Emma R.; Copson, Sean; Spilsbury, Katrina; Criddle, Sonya; Jennings, Belinda; Doherty, Dorota A.; Wong, Antonia M.; Dickinson, Jan E.	Pretreatment With Mifepristone Compared With Misoprostol Alone for Delivery After Fetal Death Between 14 and 28 Weeks of Gestation A Randomized Controlled Trial	OBJECTIVE: To assess the efficacy of pretreatment with mifepristone before misoprostol, compared with misoprostol alone, for termination of pregnancy after a fetal death in the second trimester.METHODS: This prospective, double blind, placebo-controlled trial randomized women requiring a termination of pregnancy after fetal death between 14 and 28 weeks of gestation to placebo or 200 mg mifeprist…	OBSTETRICS AND GYNECOLOGY	137	5	801	809	10.1097/AOG.0000000000004344	Article	MAY 2021	2021									5	0	0	0	0	0	5			0029-7844			WOS:000658822300007	33831935
27	Braginsky, Lena; Javellana, Melissa; Cleveland, Emily; Elue, Rita; Wang, Chi; Boyle, Deborah; Plunkett, Beth A.	Tissue Adhesive Compared With Sterile Strips After Cesarean Delivery A Randomized Controlled Trial	OBJECTIVE: To assess whether tissue adhesive after closure of Pfannenstiel incision for cesarean delivery lowers the risk of wound complications when compared with sterile strips.METHODS: In this multicenter randomized controlled trial, women undergoing cesarean delivery using Pfannenstiel skin incision were randomized to receive tissue adhesive (2-octyl cyanoacrylate) compared with sterile strip…	OBSTETRICS AND GYNECOLOGY	134	2	295	301	10.1097/AOG.0000000000003367	Article	AUG 2019	2019									3	0	0	0	0	0	3			0029-7844			WOS:000480719500015	31306319
28	Masse, Nicole; Dexter, Franklin; Wong, Cynthia A.	Prophylactic Methylergonovine and Oxytocin Compared With Oxytocin Alone in Patients Undergoing Intrapartum Cesarean Birth A Randomized Controlled Trial	OBJECTIVE: To evaluate whether the administration of prophylactic methylergonovine in addition to oxytocin in patients undergoing intrapartum cesarean birth reduces the need for additional uterotonic agents. METHODS: This was a single-center, placebo-controlled, randomized trial of patients undergoing intrapartum cesarean birth. Patients were randomly allocated to receive intravenous oxytocin 300…	OBSTETRICS AND GYNECOLOGY	140	2	181	186	10.1097/AOG.0000000000004857	Article; Proceedings Paper	AUG 2022	2022					42nd Annual Pregnancy Meeting of the Society-for-Maternal-Fetal-Medicine (SMFM)42nd Annual Pregnancy Meeting of the Society-for-Maternal-Fetal-Medicine (SMFM)	JAN 31-FEB 05, 2022JAN 31-FEB 05, 2022	Soc Maternal Fetal MedSoc Maternal Fetal Med	ELECTR NETWORKELECTR NETWORK	0	0	0	0	0	0	0			0029-7844			WOS:000827148600009	35852267
29	Lassey, Sarah C.; Little, Sarah E.; Saadeh, Michael; Patton, Nicole; Farber, Michaela K.; Bateman, Brian T.; Robinson, Julian N.	Cephalic Elevation Device for Second-Stage Cesarean Delivery A Randomized Controlled Trial	OBJECTIVE: A cephalic elevation device is an inflatable device that elevates the fetal head. We sought to evaluate whether such a device reduces time to delivery after hysterotomy and lowers morbidity in cesarean deliveries during the second stage of labor. METHODS: We conducted a double-blind randomized controlled trial among nulliparous, term women aged 18-50 years with vertex singleton pregnan…	OBSTETRICS AND GYNECOLOGY	135	4	879	884	10.1097/AOG.0000000000003746	Article	APR 2020	2020									6	0	0	0	0	0	6			0029-7844			WOS:000524497100023	32168216
30	Silver, Robert M.; Rice, Madeline Murguia; Grobman, William A.; Reddy, Uma M.; Tita, Alan T. N.; Mallett, Gail; Hill, Kim; Thom, Elizabeth A.; El-Sayed, Yasser Y.; Wapner, Ronald J.; Rouse, Dwight J.; Saade, George R.; Thorp, John M., Jr.; Chauhan, Suneet P.; Chien, Edward K.; Casey, Brian M.; Gibbs, Ronald S.; Srinivas, Sindhu K.; Swamy, Geeta K.; Simhan, Hyagriv N.; Macones, George A.	Customized Probability of Vaginal Delivery With Induction of Labor and Expectant Management in Nulliparous Women at 39 Weeks of Gestation	OBJECTIVE: To develop models to predict vaginal delivery in low-risk, nulliparous women contemplating elective induction of labor or expectant management at 39 weeks of gestation.METHODS: We conducted a secondary analysis of a randomized controlled trial of planned elective induction of labor at 39 weeks of gestation compared with expectant management for low-risk nulliparous women. Two groups we…	OBSTETRICS AND GYNECOLOGY	136	4	698	705	10.1097/AOG.0000000000004046	Article; Proceedings Paper	OCT 2020	2020					39th Annual Pregnancy Scientific Meeting of the Society-for-Maternal-Fetal-Medicine (SMFM)39th Annual Pregnancy Scientific Meeting of the Society-for-Maternal-Fetal-Medicine (SMFM)	FEB 11-19, 2019FEB 11-19, 2019	Soc Maternal Fetal MedSoc Maternal Fetal Med	Las Vegas, NVLas Vegas, NV	5	0	0	0	0	0	5			0029-7844			WOS:000576033900014	32925634
31	Smid, Marcela C; Metz, Torri D; McMillin, Gwen A; Mele, Lisa; Casey, Brian M; Reddy, Uma M; Wapner, Ronald J; Thorp, John M; Saade, George R; Tita, Alan T N; Miller, Emily S; Rouse, Dwight J; Sibai, Baha; Costantine, Maged M; Mercer, Brian M; Caritis, Steve N	Prenatal Nicotine or Cannabis Exposure and Offspring Neurobehavioral Outcomes.	OBJECTIVE: To study the association between nicotine or cannabis metabolite presence in maternal urine and child neurodevelopmental outcomes.METHODS: We conducted a secondary analysis of two parallel multicenter randomized controlled trials of treatment for hypothyroxinemia or subclinical hypothyroidism among pregnant individuals enrolled at 8-20 weeks of gestation. All maternal-child dyads with …	Obstetrics and gynecology	139	1	21	30	10.1097/AOG.0000000000004632	Journal Article; Randomized Controlled Trial; Research Support, N.I.H., Extramural	2022-01-01	2022									4	0	0	0	2	0	4				1873-233X		MEDLINE:34856574	34856574
32	Clark, Nisse, V; Moore, Kristin; Maghsoudlou, Parmida; North, Alexandra; Ajao, Mobolaji O.; Einarsson, Jon, I; Louie, Michelle; Schiff, Lauren; Moawad, Gaby; Cohen, Sarah L.; Carey, Erin T.	Superior Hypogastric Plexus Block to Reduce Pain After Laparoscopic Hysterectomy A Randomized Controlled Trial	OBJECTIVE: To assess whether a superior hypogastric plexus block performed during laparoscopic hysterectomy reduces postoperative pain. METHODS: We conducted a multicenter, randomized, single-blind, controlled trial of superior hypogastric plexus block at the start of laparoscopic hysterectomy. Women undergoing a laparoscopic hysterectomy for any indication and with any other concomitant laparosc…	OBSTETRICS AND GYNECOLOGY	137	4	648	656	10.1097/AOG.0000000000004329	Article	APR 2021	2021									3	0	0	0	1	0	3			0029-7844			WOS:000656631700013	33706344
33	Hamel, Maureen S.; Kanno, Lindsey M.; Has, Phinnara; Beninati, Michael J.; Rouse, Dwight J.; Werner, Erika F.	Intrapartum Glucose Management in Women With Gestational Diabetes Mellitus A Randomized Controlled Trial	OBJECTIVE: To assess the effect of tight compared with liberalized intrapartum maternal glucose management on neonatal hypoglycemia risk in pregnancies complicated by gestational diabetes mellitus (GDM).METHODS: This was a randomized controlled trial of women with singleton gestations and GDM attempting vaginal delivery. After written informed consent, women were randomly allocated to one of two …	OBSTETRICS AND GYNECOLOGY	133	6	1171	1177	10.1097/AOG.0000000000003257	Article; Proceedings Paper	JUN 2019	2019					39th Annual Pregnancy Meeting of the Society-for-Maternal-Fetal-Medicine (SMFM)39th Annual Pregnancy Meeting of the Society-for-Maternal-Fetal-Medicine (SMFM)	FEB 11-16, 2019FEB 11-16, 2019	Soc Maternal Fetal MedSoc Maternal Fetal Med	Las Vegas, NVLas Vegas, NV	12	0	0	0	1	0	12			0029-7844			WOS:000480715700017	31135731
34	Verhaeghe, Caroline; Corroenne, Romain; Spiers, Andrew; Descamps, Philippe; Gascoin, Geraldine; Bouet, Pierre-Emmanuel; Parot-Schinkel, Elsa; Legendre, Guillaume	Delivery Mode After Manual Rotation of Occiput Posterior Fetal Positions A Randomized Controlled Trial	OBJECTIVE: To evaluate whether manual rotation of fetuses in occiput posterior positions at full dilation increases the rate of spontaneous vaginal delivery.METHODS: In an open, single-center, randomized controlled trial, patients with a term, singleton gestation, epidural analgesia, and ultrasonogram-confirmed occiput posterior position at the start of the second stage of labor were randomized t…	OBSTETRICS AND GYNECOLOGY	137	6	999	1006	10.1097/AOG.0000000000004386	Article	JUN 2021	2021									7	0	0	0	1	0	7			0029-7844			WOS:000711781200013	33957650
35	Bender, Whitney; Levine, Lisa; Durnwald, Celeste	Text Message-Based Breastfeeding Support Compared With Usual Care A Randomized Controlled Trial	OBJECTIVE: To evaluate whether a postpartum text message-based communication platform improves breastfeeding rates.METHODS: In a randomized controlled trial, a control group receiving weekly text messages inquiring about infant feeding method was compared with an intervention group receiving educational text messages and personalized, text message-based breastfeeding support. The primary outcome …	OBSTETRICS AND GYNECOLOGY	140	5	853	860	10.1097/AOG.0000000000004961	Article	NOV 2022	2022									0	0	0	0	0	0	0			0029-7844			WOS:000870427700019	36201773
36	Smith, Rachael B.; Mahnert, Nichole D.; Foote, Janet; Saunders, Kelley T.; Mourad, Jamal; Huberty, Jennifer	Mindfulness Effects in Obstetric and Gynecology Patients During the Coronavirus Disease 2019 (COVID-19) Pandemic A Randomized Controlled Trial	OBJECTIVE: To assess the effect of a consumer-based mobile meditation application (app) on wellness in outpatient obstetric and gynecology patients during the coronavirus disease 2019 (COVID-19) pandemic. METHODS: We conducted a randomized controlled trial at a university outpatient clinic of obstetric and gynecology patients during the COVID-19 pandemic. Women were randomly assigned to the inter…	OBSTETRICS AND GYNECOLOGY	137	6	1032	1040	10.1097/AOG.0000000000004316	Article	JUN 2021	2021									9	0	0	0	0	0	9			0029-7844			WOS:000711781200016	33957663
37	Bergman, Ida; Soderberg, Marie Westergren; Ek, Marion	Perineorrhaphy Compared With Pelvic Floor Muscle Therapy in Women With Late Consequences of a Poorly Healed Second-Degree Perineal Tear A Randomized Controlled Trial	OBJECTIVE: To evaluate outcomes after pelvic floor muscle therapy, as compared with perineorrhaphy and distal posterior colporrhaphy, in the treatment of women with a poorly healed second-degree obstetric injury diagnosed at least 6 months postpartum. METHODS: We performed a single center, open-label, randomized controlled trial. After informed consent, patients with a poorly healed second-degree…	OBSTETRICS AND GYNECOLOGY	135	2	341	351	10.1097/AOG.0000000000003653	Article; Proceedings Paper	FEB 2020	2020					49th Annual Meeting of the International-Continence-Society (ICS)49th Annual Meeting of the International-Continence-Society (ICS)	SEP 03-06, 2019SEP 03-06, 2019	Int Continence SocInt Continence Soc	Gothenburg, SWEDENGothenburg, SWEDEN	4	0	0	0	0	0	4			0029-7844			WOS:000524416100015	31923073
38	Manber, Rachel; Bei, Bei; Simpson, Norah; Asarnow, Lauren; Rangel, Elizabeth; Sit, Anita; Lyell, Deirdre	Cognitive Behavioral Therapy for Prenatal Insomnia A Randomized Controlled Trial	OBJECTIVE: To evaluate the effectiveness of cognitive behavioral therapy for insomnia during pregnancy.METHODS: Randomized, unmasked, 3-site controlled trial. Participants were randomly allocated to cognitive behavioral therapy for insomnia (a first-line, empirically supported psychosocial intervention that addresses sleep-related behaviors and cognitions) or a control intervention consisting of …	OBSTETRICS AND GYNECOLOGY	133	5	911	919	10.1097/AOG.0000000000003216	Article; Proceedings Paper	MAY 2019	2019					SLEEP Annual MeetingSLEEP Annual Meeting	JUN 02-06, 2018JUN 02-06, 2018	SLEEPSLEEP	Baltimore, MDBaltimore, MD	51	0	0	0	15	0	51			0029-7844			WOS:000480714200012	30969203
39	Patton, Simon; Tanner, Jean Paul; Prieto, Isabel; Jackson, Elisha; Greene, Kristie; Bassaly, Renee; Wyman, Allison M.	Furosemide Use and Time to Confirmation of Ureteral Patency During Intraoperative Cystoscopy A Randomized Controlled Trial	OBJECTIVE: To investigate the effect of intravenous administration of furosemide on the time to confirmation for ureteral patency during intraoperative cystoscopy.METHODS: In a double-blind randomized controlled trial, intravenous administration of furosemide 10 mg was compared with placebo (normal saline) to investigate the effect of furosemide on the time to confirmation for ureteral patency du…	OBSTETRICS AND GYNECOLOGY	133	4	669	674	10.1097/AOG.0000000000003155	Article	APR 2019	2019									1	0	0	0	0	0	1			0029-7844			WOS:000480712000018	30870291
40	Subramaniam, Akila; Ye, Yuanfan; Mbah, Rahel; Mbunwe, Doreen M.; Pekwarake, Seraphine; Bunwi, Edwan Yui; Fondzeyuf, Anthony; Ngong, Mary G.; Dionne-Odom, Jodie; Harper, Lorie M.; Jauk, Victoria C.; Carlo, Waldemar A.; Halle-Ekane, Gregory; Szychowski, Jeff M.; Tih, Pius; Tita, Alan T.	Single Dose of Oral Azithromycin With or Without Amoxicillin to Prevent Peripartum Infection in Laboring, High-Risk Women in Cameroon A Randomized Controlled Trial	OBJECTIVE: To compare the effectiveness of single-dose azithromycin, with or without amoxicillin, with placebo to prevent peripartum infection in laboring women.METHODS: We conducted a multicenter, three-group, double-blind randomized controlled trial of women with viable term nonanomalous pregnancies with either prolonged labor of 18 hours or longer or rupture of membranes for 8 hours or longer …	OBSTETRICS AND GYNECOLOGY	138	5	703	713	10.1097/AOG.0000000000004565	Article; Proceedings Paper	NOV 2021	2021					41st Annual Pregnancy Meeting of the Society-for-Maternal-Fetal-Medicine (SMFM)41st Annual Pregnancy Meeting of the Society-for-Maternal-Fetal-Medicine (SMFM)	JAN 19-30, 2021JAN 19-30, 2021	Soc Maternal Fetal MedSoc Maternal Fetal Med	ELECTR NETWORKELECTR NETWORK	2	0	0	0	0	0	2			0029-7844			WOS:000711755500003	34619734
41	Ausbeck, Elizabeth B.; Jauk, Victoria C.; Xue, Yumo; Files, Pamela; Kuper, Spencer G.; Subramaniam, Akila; Casey, Brian M.; Szychowski, Jeff M.; Harper, Lorie M.; Tita, Alan T.	Outpatient Foley Catheter for Induction of Labor in Nulliparous Women A Randomized Controlled Trial	OBJECTIVE: To assess whether outpatient cervical ripening with a transcervical Foley catheter in nulliparous women undergoing elective labor induction shortens the time from admission to delivery.METHODS: We performed a randomized controlled trial of patients with singleton pregnancies undergoing elective labor induction at 39 weeks of gestation or more with a modified Bishop score less than 5. W…	OBSTETRICS AND GYNECOLOGY	136	3	597	606	10.1097/AOG.0000000000004041	Article; Proceedings Paper	SEP 2020	2020					40th Annual Pregnancy Meeting of the Society-for-Maternal-Fetal-Medicine (SMFM)40th Annual Pregnancy Meeting of the Society-for-Maternal-Fetal-Medicine (SMFM)	FEB 03-08, 2020FEB 03-08, 2020	Soc Maternal Fetal MedSoc Maternal Fetal Med	Grapevine, TXGrapevine, TX	14	0	0	0	5	0	14			0029-7844			WOS:000571162000021	32769658
42	Chen, Xiaoli; Hao, Cuifang; Deng, Weifen; Bai, Haiyan; Li, Yu; Wang, Zhuran; Shi, Yuhua; Zhang, Hanwang; Zhu, Yimin; Zhang, Haiying; Liu, Fenghua; Li, Lu; Li, Xinlin; Tan, Li; Tan, Jichun; Lu, Weiying; Luo, Jia; Yang, Shuo; Miao, Congxiu; Chen, Xuemei; Zhang, Heping; Yang, Dongzi	Effects of the Zishen Yutai Pill Compared With Placebo on Live Births Among Women in a Fresh Embryo Transfer Cycle A Randomized Controlled Trial	OBJECTIVE: To assess the efficacy of the Zishen Yutai Pill compared with placebo on live birth rates among women after fresh embryo transfer cycles.METHODS: We conducted a double-blind, multicenter, placebo-controlled, randomized trial to investigate whether administration of the Zishen Yutai Pill would improve pregnancy outcomes among women undergoing fresh embryo transfer after in vitro fertili…	OBSTETRICS AND GYNECOLOGY	139	2	192	201	10.1097/AOG.0000000000004658	Article	FEB 2022	2022									1	0	0	0	0	0	1			0029-7844			WOS:000862657400001	34991130
43	Huguelet, Patricia S.; Abraham, Margaret; Alaniz, Veronica, I; Dolinko, Andrey, V; Dumont, Tania; Karjane, Nicole; Pearce, Janina, V; Ruder, Kara; Wheeler, Carol; Guiahi, Maryam	Association of a Pediatric Gynecology eLearning Module With Resident Knowledge and Clinical Skills A Randomized Controlled Trial	OBJECTIVE: To assess whether a pediatric and adolescent gynecology electronic learning (eLearning) module improves knowledge and clinical performance among obstetrics and gynecology residents.METHODS: We conducted a multi-institutional, single-blinded, randomized controlled trial across four university programs; three had pediatric and adolescent gynecology rotations, and two had pediatric and ad…	OBSTETRICS AND GYNECOLOGY	136	5	987	994	10.1097/AOG.0000000000004098	Article; Proceedings Paper	NOV 2020	2020					2020 CREOG AND APGO ANNUAL MEETING2020 CREOG AND APGO ANNUAL MEETING	FEB 26-29, 2020FEB 26-29, 2020	CREOG; APGOCREOG; APGO	Orlando, FLOrlando, FL	1	0	0	0	0	0	1			0029-7844			WOS:000587823500019	33030868
44	Whitehouse, Katherine; Tschann, Mary; Soon, Reni; Davis, James; Micks, Elizabeth; Salcedo, Jennifer; Savala, Michael; Kaneshiro, Bliss	Effects of Prophylactic Oxytocin on Bleeding Outcomes in Women Undergoing Dilation and Evacuation A Randomized Controlled Trial	OBJECTIVE: To estimate whether routine use of intravenous oxytocin decreases the frequency of interventions to control excess blood loss during dilation and evacuation (D&E).METHODS: In this multisite, randomized, double-blind, placebo-controlled trial, women undergoing D&E at 18-24 weeks of gestation received 30 units of oxytocin in 500 mL of intravenous fluid or 500 mL of intravenous fluid alon…	OBSTETRICS AND GYNECOLOGY	133	3	484	491	10.1097/AOG.0000000000003104	Article; Proceedings Paper	MAR 2019	2019					North American Forum on Family PlanningNorth American Forum on Family Planning	OCT 20-22, 2018OCT 20-22, 2018		New Orleans, LANew Orleans, LA	6	0	0	0	4	0	6			0029-7844			WOS:000480708800019	30741801
45	Gupta, Ankita; Meriwether, Kate; Tuller, Molly; Sekula, Michael; Gaskins, Jeremy; Stewart, J. Ryan; Hobson, Deslyn; Cardenas-Trowers, Olivia; Francis, Sean	Candy Cane Compared With Boot Stirrups in Vaginal Surgery A Randomized Controlled Trial	OBJECTIVE: To evaluate differences in physical function at 6 weeks after vaginal surgery among women positioned in candy cane and boot stirrups.METHODS: We conducted a single-masked, randomized controlled trial of women undergoing vaginal surgery with either candy cane or boot stirrup use. The primary outcome was a change in the PROMIS (Patient-Reported Outcomes Measurement Information System) ph…	OBSTETRICS AND GYNECOLOGY	136	2	333	341	10.1097/AOG.0000000000003954	Article	AUG 2020	2020									7	0	0	0	1	0	7			0029-7844			WOS:000559739000019	32649498
46	Boyd, Sarah S.; O'Sullivan, David M.; Tunitsky-Bitton, Elena	A Comparison of Two Methods of Catheter Management After Pelvic Reconstructive Surgery A Randomized Controlled Trial	OBJECTIVE: To compare effects on activity between two catheter management systems after failed voiding trial after pelvic reconstructive surgery.METHODS: Women with a failed postoperative voiding trial after reconstructive pelvic surgeries were randomized to plug-unplug or continuous drainage catheters. The primary outcome was a mean activity assessment scale score. Secondary outcomes included ur…	OBSTETRICS AND GYNECOLOGY	134	5	1037	1045	10.1097/AOG.0000000000003525	Article; Proceedings Paper	NOV 2019	2019					40th Joint Annual Scientific Meeting of the American-Urogynecologic-Society (AUGS) and the International-Urogynecological-Association (IUGA)40th Joint Annual Scientific Meeting of the American-Urogynecologic-Society (AUGS) and the International-Urogynecological-Association (IUGA)	SEP 24-28, 2019SEP 24-28, 2019	Amer Urogynecol Soc; Int Urogynecol AssocAmer Urogynecol Soc; Int Urogynecol Assoc	Nashville, TNNashville, TN	8	0	0	0	1	0	8			0029-7844			WOS:000512897400019	31599826
47	Mireault, Danny; Loubert, Christian; Drolet, Pierre; Tordjman, Laurent; Godin, Nadia; Richebe, Philippe; Zaphiratos, Valerie	Uterine Exteriorization Compared With In Situ Repair of Hysterotomy After Cesarean Delivery A Randomized Controlled Trial	OBJECTIVE: To compare the effect of exteriorized with in situ uterine repair on intraoperative nausea and vomiting during elective cesarean delivery under spinal anesthesia using a phenylephrine infusion.METHODS: This study was a randomized double-blinded controlled trial of 180 women undergoing elective cesarean delivery using a standardized anesthetic protocol. Patients were randomized to exter…	OBSTETRICS AND GYNECOLOGY	135	5	1145	1151	10.1097/AOG.0000000000003821	Article; Proceedings Paper	MAY 2020	2020					51st Annual Meeting of the Society-for-Obstetric-Anesthesia-and-Perinatology (SOAP)51st Annual Meeting of the Society-for-Obstetric-Anesthesia-and-Perinatology (SOAP)	MAY 01-05, 2019MAY 01-05, 2019	Soc Obstet Anesthesia & PerinatolSoc Obstet Anesthesia & Perinatol	Phoenix, AZPhoenix, AZ	10	1	0	0	5	0	10			0029-7844			WOS:000570209400025	32282591
48	Kingsberg, Sheryl A.; Clayton, Anita H.; Portman, David; Williams, Laura A.; Krop, Julie; Jordan, Robert; Lucas, Johna; Simon, James A.	Bremelanotide for the Treatment of Hypoactive Sexual Desire Disorder Two Randomized Phase 3 Trials	OBJECTIVE: To evaluate the safety and efficacy of bremelanotide for the treatment of premenopausal women with hypoactive sexual desire disorder.METHODS: Two identical phase 3, randomized, double-blind, placebo-controlled, multicenter clinical trials (RECONNECT) evaluated the safety and efficacy of bremelanotide 1.75 mg administered subcutaneously as needed in premenopausal women with hypoactive s…	OBSTETRICS AND GYNECOLOGY	134	5	899	908	10.1097/AOG.0000000000003500	Article	NOV 2019	2019									51	2	0	0	16	0	53			0029-7844			WOS:000512897400003	31599840
49	Gavara, Rachana; Saad, Antonio F.; Wapner, RonaldJ; Saade, George; Fu, Anne; Barrow, Ruth; Nalgonda, Swapna; Bousleiman, Sabine; Almonte, Cassandra; Alnafisee, Sarah; Holman, Anita; Burgansky, Anna; Heikkila, Pekka	Cervical Ripening Efficacy of Synthetic Osmotic Cervical Dilator Compared With Oral Misoprostol at Term A Randomized Controlled Trial	OBJECTIVE: To evaluate whether a synthetic osmotic cervical dilator is noninferior to oral misoprostol for cervical ripening. METHODS: In an open-label, noninferiority randomized trial, pregnant women undergoing induction of labor at 37 weeks of gestation or more with Bishop scores less than 6 were randomized to either mechanical cervical dilation or oral misoprostol. Participants in the mechanic…	OBSTETRICS AND GYNECOLOGY	139	6	1083	1091	10.1097/AOG.0000000000004799	Article	JUN 2022	2022									2	0	0	0	1	0	2			0029-7844			WOS:000804707900014	35675605
50	Burkett, Linda S.; Siddique, Moiuri; Zeymo, Alexander; Brunn, Elizabeth A.; Gutman, Robert E.; Park, Amy J.; Iglesia, Cheryl B.	Clobetasol Compared With Fractionated Carbon Dioxide Laser for Lichen Sclerosus A Randomized Controlled Trial	OBJECTIVE: To compare 6-month safety and efficacy outcomes of fractionated CO2 laser (laser) with topical clobetasol propionate (steroid) for treatment of symptomatic vulvar lichen sclerosus. METHODS: We conducted a single-center randomized controlled trial that compared fractionated CO2 laser with steroid treatment for patients with biopsy-proven lichen sclerosus. Randomization was stratified by…	OBSTETRICS AND GYNECOLOGY	137	6	968	978	10.1097/AOG.0000000000004332	Article	JUN 2021	2021									5	0	0	0	1	0	5			0029-7844			WOS:000711781200009	33957642
51	Haraldson, Philip; Muhlrad, Hanna; Heddini, Ulrika; Nilsson, Kent; Bohm-Starke, Nina	Botulinum Toxin A as a Treatment for Provoked Vestibulodynia A Randomized Controlled Trial	OBJECTIVE: To evaluate pain reduction after two injections of 50 units botulinum toxin A compared with placebo for provoked vestibulodynia.METHODS: We conducted a double-blinded, placebo-controlled randomized trial of 50 units botulinum toxin A or placebo injected in the bulbocavernosus muscles twice, 3 months apart, in women with provoked vestibulodynia. Primary outcome was self-reported dyspare…	OBSTETRICS AND GYNECOLOGY	136	3	524	532	10.1097/AOG.0000000000004008	Article	SEP 2020	2020									4	0	0	0	0	0	4			0029-7844			WOS:000571162000012	32769643
52	Colwill, Alyssa Covelli; Bayer, Lisa L.; Bednarek, Paula; Garg, Bharti; Jensen, Jeffery T.; Edelman, Alison B.	Opioid Analgesia for Medical Abortion A Randomized Controlled Trial	OBJECTIVE: To estimate the effect of oral opioids on patient pain during first-trimester medical abortion.METHODS: We conducted a randomized, double-blind, placebo-controlled trial where patients up to 10 0/7 weeks of gestation undergoing a medical abortion with mifepristone and misoprostol took 10 mg oral oxycodone or placebo at onset of painful cramping. Additionally, all patients received 800-…	OBSTETRICS AND GYNECOLOGY	134	6	1163	1170	10.1097/AOG.0000000000003576	Article	DEC 2019	2019									18	0	0	0	12	0	18			0029-7844			WOS:000512899800008	31764725
53	Brennand, Erin A.; Wu, Guosong; Houlihan, Sara; Globerman, Dobrochna; Gagnon, Louise-Helene; Birch, Colin; Hyakutake, Momoe; Carlson, Kevin V.; Al-Shankiti, Hanan; Robert, Magali; Lazare, Darren; Kim-Fine, Shunaha	Two Intraoperative Techniques for Midurethral Sling Tensioning A Randomized Controlled Trial	OBJECTIVE: To evaluate whether the use of a Mayo Scissor as a suburethral spacer compared with a Babcock clamp holding a loop of tape under the urethra results in different rates of abnormal bladder outcomes 12 months after retropubic midurethral sling surgery.METHODS: The MUST (Mid-Urethral Sling Tensioning) trial was a block-randomized, double-blind, multicenter clinical trial that allocated wo…	OBSTETRICS AND GYNECOLOGY	136	3	471	481	10.1097/AOG.0000000000004027	Article; Proceedings Paper	SEP 2020	2020					Joint Annual Scientific Clinical Meeting of the American-Urogynecologic-Society/International-Uogynecologic-Association (AUGS/IUGA )Joint Annual Scientific Clinical Meeting of the American-Urogynecologic-Society/International-Uogynecologic-Association (AUGS/IUGA )	SEP 24-28, 2019SEP 24-28, 2019	Amer Urogynecol Soc; Int Urogynecol AssocAmer Urogynecol Soc; Int Urogynecol Assoc	Nashville, TNNashville, TN	1	0	0	0	0	0	1			0029-7844			WOS:000571162000006	32769657
54	Hemida, Reda; Vos, Elvira L.; El-Deek, Basem; Arafa, Mohammad; Toson, Eman; Burger, Curt W.; van Doorn, Helena C.	Second Uterine Curettage and the Number of Chemotherapy Courses in Postmolar Gestational Trophoblastic Neoplasia A Randomized Controlled Trial	OBJECTIVE: To investigate the effect of second uterine curettage on the number of chemotherapy courses and relapse rate in low-risk postmolar gestational trophoblastic neoplasia.METHODS: In a phase III trial, patients with low risk gestational trophoblastic neoplasia were randomised (1:1) to a second curettage or no curettage group before methotrexate treatment. Eligibility criteria were serum hu…	OBSTETRICS AND GYNECOLOGY	133	5	1024	1031	10.1097/AOG.0000000000003232	Article; Proceedings Paper	MAY 2019	2019					49th Annual Meeting of the Society-for-Gynecologic-Oncology (SGO) on Women's Cancer49th Annual Meeting of the Society-for-Gynecologic-Oncology (SGO) on Women's Cancer	MAR 24-27, 2018MAR 24-27, 2018	Soc Gynecol OncolSoc Gynecol Oncol	New Orleans, LANew Orleans, LA	6	1	0	0	1	0	7			0029-7844			WOS:000480714200026	30969220
55	Creinin, Mitchell D.; Hou, Melody Y.; Dalton, Laura; Steward, Rachel; Chen, Melissa J.	Mifepristone Antagonization With Progesterone to Prevent Medical Abortion A Randomized Controlled Trial	OBJECTIVE: To estimate the efficacy and safety of mifepristone antagonization with high-dose oral progesterone.METHODS: We planned to enroll 40 patients in a double-blind, placebo-controlled, randomized trial. We enrolled patients at 44-63 days of gestation with ultrasound-confirmed gestational cardiac activity who were planning surgical abortion. Participants ingested mifepristone 200 mg and ini…	OBSTETRICS AND GYNECOLOGY	135	1	158	165	10.1097/AOG.0000000000003620	Article	JAN 2020	2020									18	0	0	0	5	0	18			0029-7844			WOS:000570195900025	31809439
56	Werner, Erika F.; Romano, Megan E.; Rouse, Dwight; Sandoval, Grecio; Gyamfi-Bannerman, Cynthia; Blackwell, Sean C.; Tita, Alan T. N.; Reddy, Uma M.; Jain, Lucky; Saade, George R.; Iams, Jay D.; Clark, Erin A. S.; Thorp, John M., Jr.; Chien, Edward K.; Peaceman, Alan M.; Swamy, Geeta K.; Norton, Mary E.; Casey, Brian M.; Caritis, Steve N.; Tolosa, Jorge E.; Sorokin, Yoram	Association of Gestational Diabetes Mellitus With Neonatal Respiratory Morbidity	OBJECTIVE: To assess neonatal respiratory morbidity in pregnancies with and without gestational diabetes mellitus (GDM) at imminent risk of late preterm delivery in a modern U.S. cohort.METHODS: Secondary analysis of a randomized placebo-controlled trial in which women with singleton pregnancies at high risk for delivery between 34 0/7 and 36 5/7 weeks of gestation were allocated to betamethasone…	OBSTETRICS AND GYNECOLOGY	133	2	349	353	10.1097/AOG.0000000000003053	Article	FEB 2019	2019									7	1	0	0	2	0	8			0029-7844			WOS:000460488400016	30633135
57	Gray, Beverly A.; Hagey, Jill M.; Crabtree, Donna; Wynn, Clara; Weber, Jeremy M.; Pieper, Carl F.; Haddad, Lisa B.	Gabapentin for Perioperative Pain Management for Uterine Aspiration A Randomized Controlled Trial	OBJECTIVE: To evaluate the effect of oral gabapentin in conjunction with usual oral pain management regimens of lorazepam, ibuprofen, oxycodone, and acetaminophen for surgical abortion on pain 5 minutes postprocedure.METHODS: This was a randomized, double-blind, placebo-controlled trial of patients from 6 0/7-14 6/7 weeks of gestation scheduled to undergo surgical abortion at the Duke Family Plan…	OBSTETRICS AND GYNECOLOGY	134	3	611	619	10.1097/AOG.0000000000003398	Article; Proceedings Paper	SEP 2019	2019					67th Annual Clinical and Scientific Meeting of the American-College-of-Obstetricians-and-Gynecologists (ACOG)67th Annual Clinical and Scientific Meeting of the American-College-of-Obstetricians-and-Gynecologists (ACOG)	MAY 03-06, 2019MAY 03-06, 2019	Amer Coll Obstetricians & GynecologistsAmer Coll Obstetricians & Gynecologists	Nashville, TNNashville, TN	6	0	0	0	4	0	6			0029-7844			WOS:000512783100028	31403587
58	Crouthamel, Bonnie; Economou, Nicole; Averbach, Sarah; Rible, Radhika; Kully, Gennifer; Meckstroth, Karen; Mody, Sheila K.	Effect of Paracervical Block Volume on Pain Control for Dilation and Aspiration A Randomized Controlled Trial	OBJECTIVE: To compare pain scores during office dilation and aspiration between low-volume and high-volume paracervical block of the same dose. METHODS: We conducted a multi-site, randomized, single-blind, placebo-controlled trial from October 2018 to December 2020. We randomized participants presenting for office dilation and aspiration under minimal sedation stratified by procedural indication …	OBSTETRICS AND GYNECOLOGY	140	2	234	242	10.1097/AOG.0000000000004862	Article; Proceedings Paper	AUG 2022	2022					45th Annual Meeting of the National-Abortion-Federation - Together Again45th Annual Meeting of the National-Abortion-Federation - Together Again	APR 30-MAY 03, 2022APR 30-MAY 03, 2022	Natl Abort FederatNatl Abort Federat	Orlando, FLOrlando, FL	0	0	0	0	0	0	0			0029-7844			WOS:000827148600016	35852274
59	Chin, Jennifer; McGrath, Madeline; Lokken, Erica; Upegui, Carlos Delgado; Prager, Sarah; Micks, Elizabeth	Ketamine Compared With Fentanyl for Surgical Abortion A Randomized Controlled Trial	OBJECTIVE: To compare patient satisfaction with anesthesia after first-trimester surgical abortion among patients receiving intravenous (IV) ketamine compared with IV fentanyl for procedural sedation.METHODS: This was a randomized noninferiority trial comparing IV ketamine to IV fentanyl for first-trimester surgical abortion up to 13 6/7 weeks of gestation. Patients were randomized to receive eit…	OBSTETRICS AND GYNECOLOGY	140	3	461	469	10.1097/AOG.0000000000004903	Article	SEP 2022	2022									0	0	0	0	0	0	0			0029-7844			WOS:000841922900017	35926204
60	Stewart, Elizabeth A.; Lukes, Andrea S.; Venturella, Roberta; Ferreira, Juan-Camilo Arjona; Li, Yulan; Hunsche, Elke; Wagman, Rachel B.; Al-Hendy, Ayman	Relugolix Combination Therapy for Uterine Leiomyoma-Associated Pain in the LIBERTY Randomized Trials	OBJECTIVE: To assess the effect of once-daily relugolix combination therapy (relugolix-CT: relugolix 40 mg, estradiol 1 mg, and norethindrone acetate 0.5 mg) compared with placebo on moderate-to-severe pain in women with uterine leiomyomas and heavy menstrual bleeding. METHODS: Two replicate, multinational, double-blind, 24-week, randomized, phase 3 studies (LIBERTY 1 and 2) were conducted in pre…	OBSTETRICS AND GYNECOLOGY	139	6	1070	1081	10.1097/AOG.0000000000004787	Article; Proceedings Paper	JUN 2022	2022					49th Annual Global Congress of the American-Association-of-Gynecologic-Laparoscopists (AAGL) on Minimally Invasive Gynecologic Surgery (MIGS)49th Annual Global Congress of the American-Association-of-Gynecologic-Laparoscopists (AAGL) on Minimally Invasive Gynecologic Surgery (MIGS)	NOV 06-14, 2020NOV 06-14, 2020	Amer Assoc Gynecol LaparoscopistsAmer Assoc Gynecol Laparoscopists	ELECTR NETWORKELECTR NETWORK	1	0	0	0	1	0	1			0029-7844			WOS:000804707900013	35675604
61	Davis, Esa M.; Abebe, Kaleab Z.; Simhan, Hyagriv N.; Catalano, Patrick; Costacou, Tina; Comer, Diane; Orris, Steven; Ly, Kathleen; Decker, Alison; Mendez, Dara; Day, Nancy; Scifres, Christina M.	Perinatal Outcomes of Two Screening Strategies for Gestational Diabetes Mellitus A Randomized Controlled Trial	OBJECTIVE: To evaluate differences in short-term perinatal outcomes between the two prominent screening strategies for gestational diabetes mellitus, the International Association of Diabetes and Pregnancy Study Groups (IADPSG) and Carpenter-Coustan. METHODS: In this single-site, blinded, randomized, comparative effectiveness trial, participants received a nonfasting 50-g oral glucose tolerance t…	OBSTETRICS AND GYNECOLOGY	138	1	6	15	10.1097/AOG.0000000000004431	Article; Proceedings Paper	JUL 2021	2021					80th Scientific Sessions of the American-Diabetes-Association (ADA)80th Scientific Sessions of the American-Diabetes-Association (ADA)	JUN 12-16, 2020JUN 12-16, 2020	Amer Diabet AssocAmer Diabet Assoc	ELECTR NETWORKELECTR NETWORK	24	0	0	0	5	0	24			0029-7844			WOS:000711789400004	34259458
62	Edelman, Alison B.; Kaneshiro, Bliss; Simmons, Katharine B.; Hauschildt, Jennifer L.; Bond, Kise; Boniface, Emily R.; Jensen, Jeffrey T.	Treatment of Unfavorable Bleeding Patterns in Contraceptive Implant Users A Randomized Controlled Trial	OBJECTIVE: To evaluate whether a short course of tamoxifen decreases bothersome bleeding in etonogestrel contraceptive implant users.METHODS: In a 90-day, double-blind randomized control trial, we enrolled etonogestrel implant users with frequent or prolonged bleeding or spotting. A sample size of 40 per group (N=80) was planned to compare 10 mg tamoxifen or placebo twice daily for 7 days after 3…	OBSTETRICS AND GYNECOLOGY	136	2	323	332	10.1097/AOG.0000000000003896	Article	AUG 2020	2020									4	0	0	0	1	0	4			0029-7844			WOS:000559739000018	32649493
63	Qureshey, Emma J.; Chauhan, Suneet P.; Wagner, Stephen M.; Batiste, Oliver; Chen, Han-Yang; Ashimi, Sunbola; Ross, Patti Jayne; Blackwell, Sean C.; Sibai, Baha M.	Educational Multimedia Tool Compared With Routine Care for the Uptake of Postpartum Long-Acting Reversible Contraception in Individuals With High-Risk Pregnancies A Randomized Controlled Trial	OBJECTIVE: To assess whether an intervention with a multimedia educational tool, compared with routine care, would increase the use of long-acting reversible contraceptives (LARC) at 12 weeks postpartum in individuals with high-risk pregnancies.METHODS: In this single-center randomized trial, we assigned individuals aged 13-50 years with high-risk pregnancies to either a multimedia educational to…	OBSTETRICS AND GYNECOLOGY	139	4	571	578	10.1097/AOG.0000000000004718	Article	APR 2022	2022									1	0	0	0	0	0	1			0029-7844			WOS:000796078000013	35594122
64	Balki, Mrinalini; Downey, Kristi; Walker, Andrew; Seaward, Gareth; Carvalho, Jose C. A.	Prophylactic Administration of Uterotonics to Prevent Postpartum Hemorrhage in Women Undergoing Cesarean Delivery for Arrest of Labor A Randomized Controlled Trial	OBJECTIVE: To evaluate whether prophylactic administration of oxytocin plus ergonovine or oxytocin plus carboprost is more effective than oxytocin alone in reducing the need for additional uterotonics among women undergoing cesarean delivery for labor arrest.METHODS: In this double-blind, three-arm randomized controlled trial, participants were assigned to receive either oxytocin 5 units intraven…	OBSTETRICS AND GYNECOLOGY	137	3	505	513	10.1097/AOG.0000000000004288	Article	MAR 2021	2021									3	0	0	0	1	0	3			0029-7844			WOS:000656629800022	33543897
65	Shaw, Kate A.; Lerma, Klaira; Hughes, Tayler; Hastings, Charlotte; Fok, Wing Kay; Blumenthal, Paul D.	A Comparison of Paracervical Block Volumes Before Osmotic Dilator Placement A Randomized Controlled Trial	OBJECTIVE: To evaluate whether a 12-mL paracervical block is noninferior to a 20-mL block in reducing pain with osmotic dilator insertion. METHODS: In this single-blinded noninferiority trial, we randomized individuals undergoing insertion of osmotic dilators before second-trimester abortion to receive either a 12-mL or 20-mL 1% lidocaine paracervical block. The primary outcome was pain immediate…	OBSTETRICS AND GYNECOLOGY	138	3	443	448	10.1097/AOG.0000000000004485	Article	SEP 2021	2021									1	0	0	0	0	0	1			0029-7844			WOS:000711806000017	34352829
66	Shorter, Jade M.; Koelper, Nathanael; Sonalkar, Sarita; Oquendo, Maria A.; Sammel, Mary D.; Schreiber, Courtney A.	Racial Disparities in Mental Health Outcomes Among Women With Early Pregnancy Loss	OBJECTIVE: To explore the relationship between race and depression symptoms among participants in an early pregnancy loss clinical trial.METHODS: We performed a planned secondary analysis of a randomized trial by comparing treatments for medical management of early pregnancy loss. We hypothesized that Black participants would have higher odds of risk for major depression (measured with the CES-D …	OBSTETRICS AND GYNECOLOGY	137	1	156	163	10.1097/AOG.0000000000004212	Article	JAN 2021	2021									5	0	0	0	1	0	5			0029-7844			WOS:000607298200022	33278280
67	Goldman, Ariella R.; Porsch, Lauren; Hintermeister, Abigail; Dragoman, Monica	Transcutaneous Electrical Nerve Stimulation to Reduce Pain With Medication Abortion A Randomized Controlled Trial	OBJECTIVE: To evaluate whether high-frequency transcutaneous electrical nerve stimulation (hfTENS) reduces pain during medication abortion.METHODS: We conducted a randomized, placebo-controlled trial. Participants who were undergoing medication abortion with mifepristone and misoprostol through 70 days of gestation either received active 80 Hz hfTENS or sham to use for a minimum of 60 minutes wit…	OBSTETRICS AND GYNECOLOGY	137	1	100	107	10.1097/AOG.0000000000004208	Article	JAN 2021	2021									3	0	0	0	1	0	3			0029-7844			WOS:000607298200015	33278292
68	Lavelle, Erin Seifert; Alam, Pakeeza; Meister, Melanie; Florian-Rodriguez, Maria; Elmer-Lyon, Cara; Kowalski, Joseph; Carter-Brooks, Charelle; Mazloomdost, Donna; Zyczynski, Halina; Lowder, Jerry; Gutman, Robert; Sutkin, Gary	Antibiotic Prophylaxis During Catheter-Managed Postoperative Urinary Retention After Pelvic Reconstructive Surgery A Randomized Controlled Trial	OBJECTIVE: To estimate whether nitrofurantoin prophylaxis decreases the incidence of culture-documented urinary tract infection for women with catheter-managed urinary retention after pelvic reconstructive surgery.METHODS: This double-blind, placebo-controlled, randomized trial was conducted at five academic institutions. Women with urinary retention after surgery for prolapse or incontinence wer…	OBSTETRICS AND GYNECOLOGY	134	4	727	735	10.1097/AOG.0000000000003462	Article; Proceedings Paper	OCT 2019	2019					39th Annual Scientific Meeting of the American-Urogynecologic-Society (AUGS) / Pelvic Floor Disorders (PFD) Week39th Annual Scientific Meeting of the American-Urogynecologic-Society (AUGS) / Pelvic Floor Disorders (PFD) Week	OCT 09-13, 2018OCT 09-13, 2018	Amer Urogynecol SocAmer Urogynecol Soc	Chicago, ILChicago, IL	10	0	1	0	4	0	11			0029-7844			WOS:000512788400015	31503155
69	Lerma, Klaira; Goldthwaite, Lisa M.; Blumenthal, Paul D.; Shaw, Kate A.	Transcutaneous Electrical Nerve Stimulation for Pain Management of Aspiration Abortion up to 83 Days of Gestation A Randomized Controlled Trial	OBJECTIVE: To evaluate high-frequency, high-intensity transcutaneous electrical nerve stimulation (TENS) as an inexpensive, noninvasive pain management approach for first-trimester aspiration abortion. METHODS: We conducted a noninferiority, single-blind, randomized controlled trial of patients seeking aspiration abortion at up to 83 days of gestation. Participants received TENS (placed posterior…	OBSTETRICS AND GYNECOLOGY	138	3	417	425	10.1097/AOG.0000000000004502	Article	SEP 2021	2021									1	0	0	0	0	0	1			0029-7844			WOS:000711806000014	34352845
70	Stitely, Michael L.; Harlow, Keryn; MacKenzie, Elliot	Oral Riboflavin to Assess Ureteral Patency During Cystoscopy A Randomized Clinical Trial	OBJECTIVE: To evaluate whether oral riboflavin is more effective than placebo as a marker of ureteric patency at cystoscopy.METHODS: Patients scheduled for gynecologic surgery where cystoscopy was a planned component of the procedure were randomized to receive riboflavin 400 mg or placebo orally the night before surgery. During cystoscopy, the operating surgeon visualized ureteric jets and video …	OBSTETRICS AND GYNECOLOGY	133	2	301	307	10.1097/AOG.0000000000003063	Article	FEB 2019	2019									2	0	0	0	0	0	2			0029-7844			WOS:000460488400010	30633139
71	Lukacz, Emily S.; Sridhar, Amaanti; Chermansky, Christopher J.; Rahn, David D.; Harvie, Heidi S.; Gantz, Marie G.; Varner, R. Edward; Korbly, Nicole B.; Mazloomdoost, Donna	Sexual Activity and Dyspareunia 1 Year After Surgical Repair of Pelvic Organ Prolapse	OBJECTIVE: To describe sexual activity and risks for dyspareunia after pelvic organ prolapse surgery.METHODS: This was a secondary analysis of data from four randomized trials conducted between 2002 and 2018. Standard assessments and validated measures of sexual function were assessed at baseline and at 12 months postoperatively. Anterior apical surgeries were grouped by approach: transvaginal na…	OBSTETRICS AND GYNECOLOGY	136	3	492	500	10.1097/AOG.0000000000003992	Article; Proceedings Paper	SEP 2020	2020					Joint Annual Scientific Clinical Meeting of the American-Urogynecologic-Society/International-Uogynecologic-Association (AUGS/IUGA )Joint Annual Scientific Clinical Meeting of the American-Urogynecologic-Society/International-Uogynecologic-Association (AUGS/IUGA )	SEP 24-28, 2019SEP 24-28, 2019	Amer Urogynecol Soc; Int Urogynecol AssocAmer Urogynecol Soc; Int Urogynecol Assoc	Nashville, TNNashville, TN	6	0	0	0	2	0	6			0029-7844			WOS:000571162000008	32769645
72	Anselem, Olivia; Jouannic, Jean-Marie; Winer, Norbert; Bouchghoul, Hanane; Vivanti, Alexandre J.; Quibel, Thibault; Massardier, Jerome; Rousseau, Jessica; Ancel, Pierre-Yves; Goffinet, Francois; Tsatsaris, Vassilis	Cervical Dilators Used Concurrently With Misoprostol to Shorten Labor in Second-Trimester Termination of Pregnancy	OBJECTIVE: To evaluate the use of cervical dilators concurrently with misoprostol to shorten labor in second-trimester medical termination of pregnancy.METHODS: This multicenter randomized controlled trial compared the efficacy of cervical dilators inserted concurrently with misoprostol with that of misoprostol, alone, to shorten labor for women undergoing termination of pregnancy between 15 0/7 …	OBSTETRICS AND GYNECOLOGY	140	3	453	460	10.1097/AOG.0000000000004887	Article	SEP 2022	2022									1	0	0	0	1	0	1			0029-7844			WOS:000841922900016	35926202
73	Bleicher, Inna; Dikopoltsev, Elena; Kadour-Ferro, Einav; Sammour, Rami; Gonen, Ron; Sagi, Shlomi; Eshel, Aya; Nussam, Liraz; Vitner, Dana	Double-Balloon Device for 6 Compared With 12 Hours for Cervical Ripening A Randomized Controlled Trial	OBJECTIVE: To evaluate whether removal of a double-balloon device for cervical ripening for 6 compared with 12 hours in women with an unfavorable cervix will result in a shorter time to delivery, similar cervical ripening, and without affecting cesarean delivery rate.METHODS: In a prospective randomized trial, cervical ripening was performed using a double-balloon device. Women were randomized to…	OBSTETRICS AND GYNECOLOGY	135	5	1153	1160	10.1097/AOG.0000000000003804	Article	MAY 2020	2020									4	0	0	0	1	0	4			0029-7844			WOS:000570209400026	32282603
74	Hamdaoui, Naima; Cardinale, Chloe; Fabre, Cyprien; Baumstarck, Karine; Agostini, Aubert	Pain Associated With Cervical Priming for First-Trimester Surgical Abortion A Randomized Controlled Trial	OBJECTIVE: To compare the effect of cervical priming with mifepristone with that of misoprostol on pain perception during surgical induced abortion under paracervical block.METHODS: We conducted a randomized, single-blind, two-center study of women undergoing surgical induced abortion at less than 14 weeks of gestation under paracervical block. Participants were randomized to receive cervical pri…	OBSTETRICS AND GYNECOLOGY	137	6	1055	1060	10.1097/AOG.0000000000004376	Article	JUN 2021	2021									1	0	0	0	0	0	1			0029-7844			WOS:000711781200019	33957651
75	Lukes, Andrea S.; Soper, David; Harrington, Amanda; Sniukiene, Vilma; Mo, Yifan; Gillard, Patrick; Shulman, Lee	Health-Related Quality of Life With Ulipristal Acetate for Treatment of Uterine Leiomyomas A Randomized Controlled Trial	OBJECTIVE: To investigate effects of ulipristal acetate on health-related quality of life (QOL) and symptom severity in women with symptomatic uterine leiomyomas and abnormal uterine bleeding.METHODS: Women were randomized to ulipristal (5 mg, 10 mg) or placebo in two phase 3, multicenter, double-blind, placebo-controlled trials (VENUS I and II). Health-related QOL and symptom severity were asses…	OBSTETRICS AND GYNECOLOGY	133	5	869	878	10.1097/AOG.0000000000003211	Article	MAY 2019	2019									9	0	0	0	4	1	10			0029-7844			WOS:000480714200007	30969201
76	Turner, Lindsay C.; Zyczynski, Halina M.; Shepherd, Jonathan P.	Intravenous Acetaminophen Before Pelvic Organ Prolapse Repair A Randomized Controlled Trial	OBJECTIVE: To compare the effect of preoperative intravenous (IV) acetaminophen compared with placebo on pain scores after pelvic organ prolapse surgery.METHODS: This double-blind placebo-controlled multicenter trial randomized women undergoing prolapse surgery to IV acetaminophen (1,000 mg) or preoperative saline stratified by surgical route (laparoscopic or vaginal). The primary outcome was the…	OBSTETRICS AND GYNECOLOGY	133	3	492	502	10.1097/AOG.0000000000003102	Article; Proceedings Paper	MAR 2019	2019					39th Annual Scientific Meeting of the American-Urogynecologic-Society (AUGS) / Pelvic Floor Disorders (PFD) Week39th Annual Scientific Meeting of the American-Urogynecologic-Society (AUGS) / Pelvic Floor Disorders (PFD) Week	OCT 09-13, 2018OCT 09-13, 2018	Amer Urogynecol SocAmer Urogynecol Soc	Chicago, ILChicago, IL	12	0	0	0	5	0	11			0029-7844			WOS:000480708800020	30741813
77	Al-Hendy, Ayman; Lukes, Andrea S.; Poindexter, Alfred N.; Venturella, Roberta; Villarroel, Claudio; McKain, Laura; Li, Yulan; Wagman, Rachel B.; Stewart, Elizabeth A.	Long-term Relugolix Combination Therapy for Symptomatic Uterine Leiomyomas	OBJECTIVE: In the LIBERTY 1 and LIBERTY 2 placebo-controlled trials, once-daily relugolix combination therapy reduced menstrual blood loss volume and pain in women with heavy menstrual bleeding associated with uterine leiomyomas and was well tolerated, with preservation of bone mineral density (BMD) through 24 weeks. Here we report the long-term efficacy and safety of relugolix combination therap…	OBSTETRICS AND GYNECOLOGY	140	6	920	930	10.1097/AOG.0000000000004988	Article	DEC 2022	2022									1	0	0	0	0	0	1			0029-7844			WOS:000886676700004	36357960
78	Shatkin-Margolis, Abigail; Yook, Eunsun; Hill, Austin M.; Crisp, Catrina C.; Yeung, Jennifer; Kleeman, Steven; Pauls, Rachel N.	Self-Removal of a Urinary Catheter After Urogynecologic Surgery A Randomized Controlled Trial	OBJECTIVE: To evaluate whether self-discontinuation of a transurethral catheter is noninferior to office discontinuation in patients requiring indwelling catheterization for postoperative urinary retention after pelvic reconstructive surgery.METHODS: In this randomized noninferiority trial, patients with postoperative urinary retention after pelvic reconstructive surgery were assigned to self-dis…	OBSTETRICS AND GYNECOLOGY	134	5	1027	1036	10.1097/AOG.0000000000003531	Article	NOV 2019	2019									9	0	1	0	1	0	9			0029-7844			WOS:000512897400018	31599827
79	Barney, Emily Z.; Pedro, Christina D.; Gamez, Brock H.; Fuller, Matthew E.; Dominguez, Jennifer E.; Habib, Ashraf S.	Ropivacaine and Ketorolac Wound Infusion for Post-Cesarean Delivery Analgesia A Randomized Controlled Trial	OBJECTIVE: To evaluate the efficacy of wound infusion with ropivacaine plus ketorolac compared with placebo for post-cesarean delivery analgesia in women who received a multimodal analgesic regimen including intrathecal morphine. METHODS: In a randomized double-blind study, women undergoing scheduled cesarean delivery under spinal or combined spinal epidural anesthesia were randomized to wound in…	OBSTETRICS AND GYNECOLOGY	135	2	427	435	10.1097/AOG.0000000000003601	Article	FEB 2020	2020									8	0	0	0	0	0	8			0029-7844			WOS:000524416100025	31923061
80	Mauck, Christine; Hillier, Sharon L.; Gendreau, Judy; Dart, Clint; Chavoustie, Steven; Sorkin-Wells, Valerie; Nicholson-Uhl, Clifton; Perez, Brandon; Jacobs, Mark; Zack, Nadene; Friend, David	Single-Dose, Bioadhesive Clindamycin 2% Gel for Bacterial Vaginosis A Randomized Controlled Trial	OBJECTIVE: To assess efficacy and safety of a single-dose vaginal clindamycin gel for bacterial vaginosis treatment.METHODS: We conducted a double-blind, placebo-controlled, randomized study comparing clindamycin gel with placebo (2:1 ratio). Entry required clinical diagnosis of bacterial vaginosis, that is, all four Amsel's criteria, without other genital infections. Nugent scores of 7-10 were r…	OBSTETRICS AND GYNECOLOGY	139	6	1092	1102	10.1097/AOG.0000000000004805	Article; Proceedings Paper	JUN 2022	2022					Annual Clinical and Scientific Meeting of the American-College-of-Obstetricians-and-GynecologistsAnnual Clinical and Scientific Meeting of the American-College-of-Obstetricians-and-Gynecologists	APR 30-MAY 02, 2021APR 30-MAY 02, 2021	Amer Coll Obstetricians & GynecologistsAmer Coll Obstetricians & Gynecologists	ELECTR NETWORKELECTR NETWORK	1	0	0	0	0	0	1			0029-7844			WOS:000804707900015	35675606
81	Bruno, Ann M.; Allshouse, Amanda A.; Campbell, Heather M.; Branch, D. Ware; Lim, Ming Y.; Silver, Robert M.; Metz, Torri D.	Weight-Based Compared With Fixed-Dose Enoxaparin Prophylaxis After Cesarean Delivery A Randomized Controlled Trial	OBJECTIVE: To evaluate fixed compared with weight-based enoxaparin dosing to achieve prophylactic anti-Xa levels after cesarean delivery. METHODS: Individuals meeting institutional criteria for enoxaparin thromboprophylaxis after cesarean delivery were randomly allocated to fixed (40 mg daily for body mass index [BMI, calculated as weight in kilograms divided by height in meters squared] lower th…	OBSTETRICS AND GYNECOLOGY	140	4	575	583	10.1097/AOG.0000000000004937	Article	OCT 2022	2022									0	0	0	0	0	0	0			0029-7844			WOS:000856578200007	36075079
82	Son, Moeun; Roy, Archana; Stetson, Bethany T.; Grady, Nancy Tunney; Vanecko, Mary Clare; Bond, Nicole; Swanson, Kate; Grobman, William A.; Miller, Emily S.; Peaceman, Alan M.	High-Dose Compared With Standard-Dose Oxytocin Regimens to Augment Labor in Nulliparous Women A Randomized Controlled Trial	OBJECTIVE: To evaluate whether a high-dose oxytocin regimen reduces the risk for primary cesarean birth and other obstetric morbidities when compared with standard dosing.METHODS: In a double-blind randomized clinical trial of nulliparous women at or beyond 36 weeks of gestation who were undergoing augmentation of labor, participants were assigned to high-dose (initial and incremental rates of 6 …	OBSTETRICS AND GYNECOLOGY	137	6	991	998	10.1097/AOG.0000000000004399	Article	JUN 2021	2021									6	0	0	0	1	0	6			0029-7844			WOS:000711781200012	33957657
83	Fonseca, Bruno O.; Possati-Resende, Julio C.; Salcedo, Mila P.; Schmeler, Kathleen M.; Accorsi, Guilherme S.; Fregnani, Jose H. T. G.; Antoniazzi, Marcio; Pantano, Naitielle P.; Santana, Iara V. V.; Matsushita, Graziela M.; dos Reis, Ricardo	Topical Imiquimod for the Treatment of High-Grade Squamous Intraepithelial Lesions of the Cervix A Randomized Controlled Trial	OBJECTIVE: To evaluate the histologic response rate of high-grade squamous intraepithelial lesions (HSIL) of the cervix after topical application of 5% imiquimod cream. METHODS: In this phase II trial, women with cervical HSIL (cervical intraepithelial neoplasia [CIN] 2-3) were randomly assigned to 250 mg of 5% imiquimod cream applied to the cervix weekly for 12 weeks, followed by loop electrosur…	OBSTETRICS AND GYNECOLOGY	137	6	1043	1053	10.1097/AOG.0000000000004384	Article	JUN 2021	2021									9	0	0	0	3	0	9			0029-7844			WOS:000711781200018	33957649
84	Kuhlmann, Maggie J.; Spencer, Nicholas; Garcia-Jasso, Carlos; Singh, Prapti; Abdelwahab, Mahmoud; Vaughn, Micah; Marshall, Karis; Prasad, Nikita; Soulsby-Monroy, Ruth; Saade, George R.; Saad, Antonio F.	Foley Bulb Insertion by Blind Placement Compared With Direct Visualization A Randomized Controlled Trial	OBJECTIVE: To test the hypothesis that digital placement of a balloon catheter is not inferior to the speculum method in terms of rate of maternal infection.METHODS: In an open-label noninferiority randomized trial, pregnant women who were undergoing induction of labor with unfavorable cervix (less than 3 cm dilated and less than 60% effaced) were randomly assigned to balloon catheter that was pl…	OBSTETRICS AND GYNECOLOGY	137	1	139	145	10.1097/AOG.0000000000004182	Article; Proceedings Paper	JAN 2021	2021					40th Annual Pregnancy Meeting of the Society-for-Maternal-Fetal-Medicine (SMFM)40th Annual Pregnancy Meeting of the Society-for-Maternal-Fetal-Medicine (SMFM)	FEB 03-08, 2020FEB 03-08, 2020	Soc Maternal Fetal MedSoc Maternal Fetal Med	Grapevine, TXGrapevine, TX	3	0	0	0	1	0	3			0029-7844			WOS:000607298200020	33278290
85	Cardenas-Trowers, Olivia O.; Abraham, Alyce G.; Dotson, Thomas K.; Houlette, Brooke A.; Gaskins, Jeremy T.; Francis, Sean L.	Bladder Instillations With Triamcinolone Acetonide for Interstitial Cystitis-Bladder Pain Syndrome A Randomized Controlled Trial	OBJECTIVE: To evaluate the utility of adding triamcinolone acetonide to a standard bladder instillation solution for treatment of interstitial cystitis-bladder pain syndrome.METHODS: This was a single-center, randomized, double-blind trial that compared symptom response in women with interstitial cystitis-bladder pain syndrome who underwent six bladder instillations with triamcinolone acetonide o…	OBSTETRICS AND GYNECOLOGY	137	5	810	819	10.1097/AOG.0000000000004348	Article	MAY 2021	2021									1	0	0	0	0	0	1			0029-7844			WOS:000658822300008	33831942
86	Komar, Alix; Bretschneider, Carol E.; Mueller, Margaret G.; Lewicky-Gaupp, Christina; Collins, Sarah; Geynisman-Tan, Julia; Tavathia, Meera; Kenton, Kimberly	Concurrent Retropubic Midurethral Sling and OnabotulinumtoxinA for Mixed Urinary Incontinence A Randomized Controlled Trial	OBJECTIVE: To evaluate whether retropubic midurethral sling combined with onabotulinumtoxinA is more effective than sling alone in improving mixed urinary incontinence symptoms.METHODS: We conducted a prospective, double-blind, randomized, controlled trial of women with mixed urinary incontinence, planning to undergo midurethral sling. Women were randomly assigned to receive 100 unites of intrade…	OBSTETRICS AND GYNECOLOGY	137	1	12	20	10.1097/AOG.0000000000004198	Article	JAN 2021	2021									3	0	0	0	1	0	3			0029-7844			WOS:000607298200005	33278293
87	Premkumar, Ashish; Mele, Lisa; Casey, Brian M.; Varner, Michael W.; Sorokin, Yoram; Wapner, Ronald J.; Thorp, John M., Jr.; Saade, George R.; Tita, Alan T. N.; Rouse, Dwight J.; Sibai, Baha; Costantine, Maged M.; Mercer, Brian M.; Tolosa, Jorge E.; Caritis, Steve N.	Relationship Between Maternal Economic Vulnerability and Childhood Neurodevelopment at 2 and 5 Years of Life	OBJECTIVE: To assess the relationship between economic vulnerability during pregnancy and childhood neurodevelopment. METHODS: This is a secondary analysis of two parallel multicenter, randomized, controlled trials of administration of levothyroxine to pregnant individuals with subclinical hypothyroidism or hypothyroxinemia in the United States. All participants who delivered a live, nonanomalous…	OBSTETRICS AND GYNECOLOGY	138	3	379	388	10.1097/AOG.0000000000004503	Article; Proceedings Paper	SEP 2021	2021					40th Annual Pregnancy Meeting of the Society-for-Maternal-Fetal-Medicine (SMFM)40th Annual Pregnancy Meeting of the Society-for-Maternal-Fetal-Medicine (SMFM)	FEB 03-08, 2020FEB 03-08, 2020	Soc Maternal Fetal MedSoc Maternal Fetal Med	Grapevine, TXGrapevine, TX	1	0	0	0	1	0	1			0029-7844			WOS:000711806000010	34352828
88	Lecarpentier, Edouard; Gris, Jean Christophe; Cochery-Nouvellon, Eva; Mercier, Erick; Abbas, Houria; Thadhani, Ravi; Karumanchi, Subbian Ananth; Haddad, Bassam	Urinary Placental Growth Factor for Prediction of Placental Adverse Outcomes in High-Risk Pregnancies	OBJECTIVE: To evaluate whether urinary levels of placental growth factor (PIGF) during pregnancy are associated with the subsequent development of composite adverse outcomes (preeclampsia, fetal growth restriction, placental abruption, perinatal death, maternal death) occurring at less than 34 weeks of gestation.METHODS: This is a preplanned ancillary study of the Heparin-Preeclampsia trial, a ra…	OBSTETRICS AND GYNECOLOGY	134	6	1326	1332	10.1097/AOG.0000000000003547	Article	DEC 2019	2019									6	0	0	0	1	0	6			0029-7844			WOS:000512899800029	31764746
89	Matthews, Catherine A.; Geller, Elizabeth J.; Henley, Barbara R.; Kenton, Kimberly; Myers, Erinn M.; Dieter, Alexis A.; Parnell, Brent; Lewicky-Gaupp, Christina; Mueller, Margaret G.; Wu, Jennifer M.	Permanent Compared With Absorbable Suture for Vaginal Mesh Fixation During Total Hysterectomy and Sacrocolpopexy A Randomized Controlled Trial	OBJECTIVE: To compare mesh and permanent suture exposure rates in the first year after minimally invasive total hysterectomy and sacrocolpopexy with a light-weight polypropylene mesh using permanent or delayed absorbable sutures. METHODS: Across five centers in the United States, women were randomized to permanent or delayed absorbable suture for vaginal attachment of a Y-mesh during hysterectomy…	OBSTETRICS AND GYNECOLOGY	136	2	355	364	10.1097/AOG.0000000000003884	Article; Proceedings Paper	AUG 2020	2020					45th Annual Meeting of the International-Urogynecological-Association (IUGA)45th Annual Meeting of the International-Urogynecological-Association (IUGA)	SEP 02-22, 2020SEP 02-22, 2020	Int Urogynecol AssocInt Urogynecol Assoc	The Hague, NETHERLANDSThe Hague, NETHERLANDS	16	0	0	0	3	0	16			0029-7844			WOS:000559739000022	32649494
90	Reddy, Uma M.; Weiner, Steven J.; Saade, George R.; Varner, Michael W.; Blackwell, Sean C.; Thorp, John M., Jr.; Tita, Alan T. N.; Miller, Russell S.; Peaceman, Alan M.; McKenna, David S.; Chien, Edward K. S.; Rouse, Dwight J.; El-Sayed, Yasser Y.; Sorokin, Yoram; Caritis, Steve N.	Intrapartum Resuscitation Interventions for Category II Fetal Heart Rate Tracings and Improvement to Category I	OBJECTIVE: To evaluate intrapartum resuscitation interventions and improvement in category II fetal heart rate (FHR) tracings. METHODS: This secondary analysis of a randomized trial of intrapartum fetal electrocardiographic ST-segment analysis included all participants with category II FHR tracings undergoing intrauterine resuscitation: maternal oxygen, intravenous fluid bolus, amnioinfusion, or …	OBSTETRICS AND GYNECOLOGY	138	3	409	416	10.1097/AOG.0000000000004508	Article; Proceedings Paper	SEP 2021	2021					37th Annual Pregnancy Meeting of the Society-for-Maternal-Fetal-Medicine (SMSM)37th Annual Pregnancy Meeting of the Society-for-Maternal-Fetal-Medicine (SMSM)	JAN 22-28, 2017JAN 22-28, 2017	Soc Maternal Fetal MedSoc Maternal Fetal Med	Las Vegas, NVLas Vegas, NV	2	0	0	0	1	0	2			0029-7844			WOS:000711806000013	34352857
91	Osuga, Yutaka; Enya, Kazuaki; Kudou, Kentarou; Tanimoto, Masataka; Hoshiai, Hiroshi	Oral Gonadotropin-Releasing Hormone Antagonist Relugolix Compared With Leuprorelin Injections for Uterine Leiomyomas A Randomized Controlled Trial	OBJECTIVE: To investigate the noninferiority of relugolix compared with leuprorelin acetate in reducing heavy menstrual bleeding associated with uterine leiomyomas.METHODS: In a double-blind, double-dummy trial, premenopausal women with uterine leiomyomas and heavy menstrual bleeding defined as a pictorial blood loss assessment chart score of at least 120 were randomized in a 1:1 ratio to relugol…	OBSTETRICS AND GYNECOLOGY	133	3	423	433	10.1097/AOG.0000000000003141	Article; Proceedings Paper	MAR 2019	2019					70th Annual Congress of the Japan-Society-of-Obstetrics-and-Gynecology70th Annual Congress of the Japan-Society-of-Obstetrics-and-Gynecology	MAY 11-13, 2018MAY 11-13, 2018	Japan Soc Obstetr & GynecolJapan Soc Obstetr & Gynecol	Sendai, JAPANSendai, JAPAN	47	1	1	0	24	1	50			0029-7844			WOS:000480708800011	30741797
92	Rouse, Dwight J; Fette, Lida M; Hughes, Brenna L; Saade, George R; Dinsmoor, Mara J; Reddy, Uma M; Pass, Robert; Allard, Donna; Mallett, Gail; Clifton, Rebecca G; Saccoccio, Frances M; Permar, Sallie R; Gyamfi-Bannerman, Cynthia; Varner, Michael W; Goodnight, William H; Tita, Alan T N; Costantine, Maged M; Swamy, Geeta K; Heyborne, Kent D; Chien, Edward K; Chauhan, Suneet P; El-Sayed, Yasser Y; C…	Noninvasive Prediction of Congenital Cytomegalovirus Infection After Maternal Primary Infection.	OBJECTIVE: To develop and internally validate a noninvasive method for the prediction of congenital cytomegalovirus (CMV) infection after primary maternal CMV infection.METHODS: We conducted a secondary analysis of a multicenter randomized placebo-controlled trial of CMV hyperimmune globulin to prevent congenital infection. Women were eligible if they had primary CMV infection, defined as detecta…	Obstetrics and gynecology	139	3	400	406	10.1097/AOG.0000000000004691	Journal Article; Research Support, N.I.H., Extramural; Research Support, Non-U.S. Gov't	2022-03-01	2022									2	0	0	0	0	0	2				1873-233X		MEDLINE:35115450	35115450
93	Lombardi, Tresa M.; Kahn, Bruce S.; Tsai, Lily J.; Waalen, Jill M.; Wachi, Nicole	Preemptive Oral Compared With Intravenous Acetaminophen for Postoperative Pain After Robotic-Assisted Laparoscopic Hysterectomy A Randomized Controlled Trial	OBJECTIVE: To compare pain after robotic-assisted laparoscopic hysterectomy when giving preoperative oral compared with intravenous acetaminophen.METHODS: This double-blind randomized trial included women undergoing robotic-assisted laparoscopic hysterectomy for benign indications. Participants received either acetaminophen 1 g orally then normal saline 100 mL intravenously before surgery, or a p…	OBSTETRICS AND GYNECOLOGY	134	6	1293	1297	10.1097/AOG.0000000000003578	Article	DEC 2019	2019									11	0	0	0	1	0	10			0029-7844			WOS:000512899800024	31764741
94	Berkley, Holly H.; Greene, Howard L.; Wittenberger, Michael D.	Mifepristone Combination Therapy Compared With Misoprostol Monotherapy for the Management of Miscarriage A Cost-Effectiveness Analysis	OBJECTIVE: To assess whether mifepristone pretreatment adversely affects the cost of medical management of miscarriage. METHODS: Decision tree analyses were constructed, and Monte Carlo simulations were run comparing costs of combination therapy (mifepristone and misoprostol) with monotherapy (misoprostol alone) for medical management of miscarriage in multiple scenarios weighing clinical practic…	OBSTETRICS AND GYNECOLOGY	136	4	774	781	10.1097/AOG.0000000000004063	Article	OCT 2020	2020									4	0	0	0	2	0	4			0029-7844			WOS:000576033900025	32925621
95	Sriprasert, Intira; Kono, Naoko; Karim, Roksana; Hodis, Howard N.; Stanczyk, Frank Z.; Shoupe, Donna; Mack, Wendy J.	Factors Associated With Serum Estradiol Levels Among Postmenopausal Women Using Hormone Therapy	OBJECTIVE: To identify factors associated with serum estradiol (E2) levels among healthy postmenopausal women using hormone therapy (HT).METHODS: This is an unplanned post hoc analysis of data from ELITE (Early versus Late Intervention Trial with Estradiol), a randomized controlled trial of 1 mg oral E2 with or without vaginal progesterone in healthy early compared with late (<6 years compared wi…	OBSTETRICS AND GYNECOLOGY	136	4	675	684	10.1097/AOG.0000000000004006	Article	OCT 2020	2020									2	0	0	0	0	0	2			0029-7844			WOS:000576033900011	32925623
96	Plair, Andre; Smith, Whitney; Hines, Katherine; Schachar, Jeffrey; Parker-Autry, Candace; Matthews, Catherine	Gluteal and Posterior Thigh Pain From a Suture Compared With an Anchor-Based Device in Patients Undergoing Sacrospinous Ligament Fixation A Randomized Controlled Trial	OBJECTIVE: To compare postoperative gluteal and posterior thigh pain, device performance, and perioperative complications in women undergoing sacrospinous ligament fixation with an anchor-based compared with a suture-capturing device. METHODS: This was a single-center, patient-blinded, parallel, superiority trial of patients undergoing native-tissue pelvic organ prolapse repair through sacrospino…	OBSTETRICS AND GYNECOLOGY	139	1	97	106	10.1097/AOG.0000000000004629	Article	JAN 2022	2022									2	0	0	0	0	0	2			0029-7844			WOS:000853721900007	34856573
97	Edelman, Alison B.; Hennebold, Jon D.; Bond, Kise; Lim, Jeong Y.; Cherala, Ganesh; Archer, David F.; Jensen, Jeffrey T.	Double Dosing Levonorgestrel-Based Emergency Contraception for Individuals With Obesity A Randomized Controlled Trial	OBJECTIVE: To assess whether dose escalation (ie, doubling the dose) of emergency contraception that contains levonorgestrel (LNG) improves pharmacodynamic outcomes in individuals with obesity.METHODS: We enrolled healthy, reproductive-age individuals with regular menstrual cycles, body mass index (BMI) higher than 30, and weight at least 176 lbs in a randomized pharmacodynamic study. After confi…	OBSTETRICS AND GYNECOLOGY	140	1	48	54	10.1097/AOG.0000000000004717	Article	JUL 2022	2022									1	0	0	0	0	0	1			0029-7844			WOS:000815285000008	35849455
98	Parker, Margaret G.; Melvin, Patrice; Graham, Dionne A.; Gupta, Munish; Burnham, Laura A.; Lopera, Adriana M.; Zera, Chloe A.; Belfort, Mandy B.	Timing of First Milk Expression to Maximize Breastfeeding Continuation Among Mothers of Very Low-Birth-Weight Infants	OBJECTIVE: To estimate the time of first milk expression among mothers of very low-birth-weight (VLBW, 1,500 g or less) infants that predicts the maximal duration of mother's milk provision during hospitalization in the neonatal intensive care unit (NICU).METHODS: We performed a secondary analysis and studied 1,157 mother-VLBW infant pairs in nine Massachusetts hospitals born from January 2015 un…	OBSTETRICS AND GYNECOLOGY	133	6	1208	1215	10.1097/AOG.0000000000003258	Article	JUN 2019	2019									8	1	0	0	1	0	9			0029-7844			WOS:000480715700022	31135736
99	Brookfield, Kathleen F.; Tuel, Kierstyn; Rincon, Monica; Vinson, Abbie; Caughey, Aaron B.; Carvalho, Brendan	Alternate Dosing Protocol for Magnesium Sulfate in Obese Women With Preeclampsia A Randomized Controlled Trial	OBJECTIVE: To evaluate whether obese women need greater doses of magnesium sulfate to obtain therapeutic serum concentrations for eclamptic seizure prevention.METHODS: Women with preeclampsia and a body mass index (BMI) of 35 or higher were randomly allocated to either the Zuspan regimen of magnesium sulfate (4-g intravenous [IV] loading dose, then a 1-g/h infusion) or to alternate dosing (6-g IV…	OBSTETRICS AND GYNECOLOGY	136	6	1190	1194	10.1097/AOG.0000000000004137	Article	DEC 2020	2020									5	0	0	0	2	0	5			0029-7844			WOS:000618940600020	33156201
100	Blake-Lamb, Tiffany; Boudreau, Alexy Arauz; Matathia, Sarah; Perkins, Meghan E.; Roche, Brianna; Cheng, Erika R.; Kotelchuck, Milton; Shtasel, Derri; Taveras, Elsie M.	Association of the First 1,000 Days Systems-Change Intervention on Maternal Gestational Weight Gain	OBJECTIVE: To examine the associations of a clinical and public health systems-change intervention on the prevalence of excess gestational weight gain among high-risk, low-income women.METHODS: In a quasi-experimental trial, we compared the prevalence of excess gestational weight gain among women before (n=643) and after (n=928) implementation of the First 1,000 Days program in two community heal…	OBSTETRICS AND GYNECOLOGY	135	5	1047	1057	10.1097/AOG.0000000000003752	Article	MAY 2020	2020									6	0	0	0	4	0	6			0029-7844			WOS:000570209400013	32282612
101	Froeliger, Alizee; Deneux-Tharaux, Catherine; Seco, Aurelien; Sentilhes, Loic	Posttraumatic Stress Disorder Symptoms 2 Months After Vaginal Delivery.	OBJECTIVE: To assess the prevalence of posttraumatic stress disorder (PTSD) symptoms and identify characteristics associated with it 2 months after singleton vaginal delivery at or near term.METHODS: We conducted an ancillary cohort study of the TRAAP (TRAnexamic Acid for Preventing postpartum hemorrhage after vaginal delivery) randomized controlled trial in 15 French hospitals in 2015-2016. Wome…	Obstetrics and gynecology	139	1	63	72	10.1097/AOG.0000000000004611	Journal Article; Multicenter Study; Randomized Controlled Trial; Research Support, Non-U.S. Gov't	2022-01-01	2022									1	0	0	0	0	0	1				1873-233X		MEDLINE:34856568	34856568
102	Costantine, Maged M.; Sandoval, Grecio J.; Grobman, William A.; Reddy, Uma M.; Tita, Alan T. N.; Silver, Robert M.; El-Sayed, Yasser Y.; Wapner, Ronald J.; Rouse, Dwight J.; Saade, George R.; Thorp, John M., Jr.; Chauhan, Suneet P.; Chien, Edward K.; Casey, Brian M.; Srinivas, Sindhu K.; Swamy, Geeta K.; Simhan, Hyagriv N.	Association of Body Mass Index With the Use of Health Care Resources in Low-Risk Nulliparous Pregnancies After 39 Weeks of Gestation	OBJECTIVE: To compare health care medical resource utilization in low-risk nulliparous pregnancies according to body mass index (BMI, calculated as weight in kilograms divided by height in meters squared) categories.METHODS: This is a secondary analysis of a multicenter randomized controlled trial of induction of labor between 39 0/7 39 and 4/7 weeks of gestation compared with expectant managemen…	OBSTETRICS AND GYNECOLOGY	139	5	866	876	10.1097/AOG.0000000000004753	Article	MAY 2022	2022									0	0	0	0	0	0	0			0029-7844			WOS:000796087200018	35576345
103	Jakus-Waldman, Sharon; Brubaker, Linda; Jelovsek, John Eric; Schaffer, Joseph, I; Ellington, David R.; Mazloomdoost, Donna; Whitworth, Ryan; Gantz, Marie G.	Risk Factors for Surgical Failure and Worsening Pelvic Floor Symptoms Within 5 Years After Vaginal Prolapse Repair	OBJECTIVE: To assess independent risk factors for surgical failure and worsening pelvic floor symptoms within 5 years after vaginal prolapse surgery.METHODS: This secondary analysis includes OPTIMAL (Operations and Pelvic Muscle Training in the Management of Apical Support Loss) (n=374) and E-OPTIMAL (Extended) (n=285) trial participants. Surgical failure was defined as apical descent greater tha…	OBSTETRICS AND GYNECOLOGY	136	5	933	941	10.1097/AOG.0000000000004092	Article; Proceedings Paper	NOV 2020	2020					40th Joint Annual Scientific Meeting of the American-Urogynecologic-Society (AUGS) and the International-Urogynecological-Association (IUGA)40th Joint Annual Scientific Meeting of the American-Urogynecologic-Society (AUGS) and the International-Urogynecological-Association (IUGA)	SEP 24-28, 2019SEP 24-28, 2019	Amer Urogynecol Soc; Int Urogynecol AssocAmer Urogynecol Soc; Int Urogynecol Assoc	Nashville, TNNashville, TN	1	0	0	0	0	0	1			0029-7844			WOS:000587823500011	33030871
104	El-Sayed, Yasser Y.; Rice, Madeline Murguia; Grobman, William A.; Reddy, Uma M.; Tita, Alan T. N.; Silver, Robert M.; Mallett, Gail; Hill, Kim; Thom, Elizabeth A.; Wapner, Ronald J.; Rouse, Dwight J.; Saade, George R.; Thorp, John M., Jr.; Chauhan, Suneet P.; Chien, Edward K.; Casey, Brian M.; Gibbs, Ronald S.; Srinivas, Sindhu K.; Swamy, Geeta K.; Simhan, Hyagriv N.; Macones, George A.	Elective Labor Induction at 39 Weeks of Gestation Compared With Expectant Management Factors Associated With Adverse Outcomes in Low-Risk Nulliparous Women	OBJECTIVE: To evaluate characteristics associated with adverse outcomes in low-risk nulliparous women randomized to elective labor induction at 39 weeks of gestation or expectant management.METHODS: We conducted a secondary analysis of women randomized during the 38th week to induction at 39 weeks of gestation or expectant management. Deliveries before 39 weeks of gestation and those not adherent…	OBSTETRICS AND GYNECOLOGY	136	4	692	697	10.1097/AOG.0000000000004055	Article	OCT 2020	2020									6	0	0	0	0	0	6			0029-7844			WOS:000576033900013	32925628
105	Sanusi, Ayodeji; Ye, Yuanfan; Boggess, Kim; Saade, George; Longo, Sherri; Clark, Erin; Esplin, Sean; Cleary, Kirsten; Wapner, Ron; Owens, Michelle; Blackwell, Sean; Szychowski, Jeff M.; Tita, Alan T. N.; Subramaniam, Akila	Timing of Adjunctive Azithromycin for Unscheduled Cesarean Delivery and Postdelivery Infection	OBJECTIVE: To estimate the association between timing of administration of adjunctive azithromycin for prophylaxis at unscheduled cesarean delivery and maternal infection and neonatal morbidity. METHODS: We conducted a secondary analysis of a randomized trial of adjunctive azithromycin prophylaxis in patients with singleton gestations who were undergoing unscheduled cesarean delivery. The primary…	OBSTETRICS AND GYNECOLOGY	139	6	1043	1049	10.1097/AOG.0000000000004788	Article	JUN 2022	2022									0	0	0	0	0	0	0			0029-7844			WOS:000804707900010	35675601
106	Mercier, Rebecca J.; Perriera, Lisa; Godcharles, Cheryl; Shaber, Allison	Expedited Scheduling of Interval Tubal Ligation A Randomized Controlled Trial	OBJECTIVE: To assess whether expedited scheduling for permanent contraception increases the proportion of patients completing interval tubal ligation within 6 months of delivery.METHODS: We randomly assigned patients with unfulfilled immediate postpartum tubal ligation requests to standard scheduling after a postpartum office visit or an expedited process in which we scheduled the interval tubal …	OBSTETRICS AND GYNECOLOGY	134	6	1178	1185	10.1097/AOG.0000000000003550	Article; Proceedings Paper	DEC 2019	2019					North American Forum on Family PlanningNorth American Forum on Family Planning	OCT 20-22, 2018OCT 20-22, 2018		New Orleans, LANew Orleans, LA	6	0	0	0	3	0	6			0029-7844			WOS:000512899800010	31764727
107	Mallampati, Divya; Grobman, William; Rouse, Dwight J.; Werner, Erika F.	Strategies for Prescribing Aspirin to Prevent Preeclampsia A Cost-Effectiveness Analysis	OBJECTIVE: To evaluate the cost effectiveness of various preeclampsia screening and aspirin prophylaxis strategies, including a strategy based on biomarker and ultrasound measures.METHODS: We designed a decision analysis to compare preeclampsia-related costs and effects of four strategies for aspirin use in pregnancy initiated before 16 weeks of gestation to prevent preeclampsia. The four strateg…	OBSTETRICS AND GYNECOLOGY	134	3	537	544	10.1097/AOG.0000000000003413	Article	SEP 2019	2019									27	0	0	0	6	1	27			0029-7844			WOS:000512783100019	31403606
108	Haddad, Lisa B.; Wall, Kristin M.; Tote, Katherine; Kilembe, William; Vwailika, Bellington; Sharkey, Tyronza; Brill, Ilene; Chomba, Elwyn; Tichacek, Amanda; Allen, Susan	Hormonal Contraception and Vaginal Infections Among Couples Who Are Human Immunodeficiency Virus Serodiscordant in Lusaka, Zambia	OBJECTIVE: To examine the relationship between hormonal contraception and vaginal infections with bacterial vaginosis, vaginal candidiasis, or trichomoniasis.METHODS: Couples who were human immunodeficiency virus (HIV) serodiscordant in Zambia were enrolled in a longitudinal cohort study. From 1994 to 2002, both partners were seen quarterly and received physical exams including genital examinatio…	OBSTETRICS AND GYNECOLOGY	134	3	573	580	10.1097/AOG.0000000000003404	Article	SEP 2019	2019									2	0	0	0	2	0	2			0029-7844			WOS:000512783100024	31403592
