# Supplementary material for: Clinical trial registration and CONSORT adherence in obstetrics and gynecology journals: a cross-sectional analysis of Chinese- and English-language publications
Source: PeerJ. 2026 Apr 21;14:e21140. doi: 10.7717/peerj.21140 (PMC13108464; doi:10.7717/peerj.21140)
Supplement: Supplemental Information 1 [file peerj-14-21140-s001.zip › Raw data-updated/RCT-English journals/Second round-excluded based on article title and abstract/21.xls]

## Sheet: savedrecs
Authors	Article Title	Source Title	Volume	Issue	Start Page	End Page	DOI	Document Type	Publication Date	Publication Year	Abstract	Abstract - Foreign	Abstract - English Transliteration	Abstract - Foreign	Abstract - Korean	Conference Title	Conference Date	Conference Sponsor	Conference Location	Times Cited, WoS Core	Times Cited, CSCD	Times Cited, RSCI	Times Cited, ARCI	Times Cited, BCI	Times Cited, SCIELO	Times Cited, All Databases	180 Day Usage Count	Since 2013 Usage Count	ISSN	eISSN	ISBN	UT (Unique ID)	Pubmed Id
Ruiz, Myriam; Santamaria-Lopez, Esther; Blasco, Victor; Jose Hernaez, Maria; Caligara, Cinzia; Pellicer, Antonio; Fernandez-Sanchez, Manuel; Prados, Nicolas	Effect of Group Embryo Culture under Low-Oxygen Tension in Benchtop Incubators on Human Embryo Culture: Prospective, Randomized, Controlled Trial	REPRODUCTIVE SCIENCES	27	7	1522	1533	10.1007/s43032-020-00150-5	Article	JUL 2020	2020	To evaluate the efficacy of group embryo culture under low-oxygen tension in benchtop incubators on human embryo development in vitro. The study was designed as a prospective, patient blind, randomized, controlled trial of a complex intervention. One hundred forty-eight women undergoing IVF were recruited in our fertility practice and randomized into two groups: intervention group (study culture …									5	0	0	0	3	0	5			1933-7191	1933-7205		WOS:000525431600006	31994003
Qu, Dacheng; Yang, Maomei; Tong, Lina; Yu, Xin; Jing, Qiao; Yang, Yamei; Zhou, Honggui	Combination of Dydrogesterone and Antibiotic Versus Antibiotic Alone for Chronic Endometritis: a Randomized Controlled Trial Study	REPRODUCTIVE SCIENCES	28	11	3073	3080	10.1007/s43032-021-00583-6	Article	NOV 2021	2021	To evaluate the impact of dydrogesterone in the treatment of chronic endometritis with antibiotic treatment in premenopausal women. A total of 188 chronic endometritis patients diagnosed by syndecan-1 (CD138) expression were enrolled in this randomized controlled trial study. Dydrogesterone and doxycycline were given in the treatment group, while single antibiotic was given in the control group. …									1	0	0	0	0	0	1			1933-7191	1933-7205		WOS:000642369400002	33886115
Zhang, Duojia; Gao, Jingshu; Liu, Xuekui; Qin, Huichao; Wu, Xiaoke	Effect of Three Androgen Indexes (FAI, FT, and TT) on Clinical, Biochemical, and Fertility Outcomes in Women with Polycystic Ovary Syndrome	REPRODUCTIVE SCIENCES	28	3	775	784	10.1007/s43032-020-00316-1	Article	MAR 2021	2021	This work sought to evaluate the effects of three androgen indexes of free testosterone (FT), total testosterone (TT), and free-androgen index (FAI) on clinical phenotype, endocrine metabolic disorders, and fertility outcomes in women with polycystic ovary syndrome. The data in this study came from a large, multicenter, randomized double-blind controlled clinical trial involving 1000 infertile PC…									2	0	0	0	1	0	2			1933-7191	1933-7205		WOS:000573400800001	32989632
Hozyen, Manar; Hasanen, Eman; Elqusi, Khaled; ElTanbouly, Salma; Gamal, Samar; Hussin, Abdul Ghafar; AlKhader, Hanaa; Zaki, Hosam	Reproductive Outcomes of Different Sperm Selection Techniques for ICSI Patients with Abnormal Sperm DNA Fragmentation: a Randomized Controlled Trial	REPRODUCTIVE SCIENCES	29	1	220	228	10.1007/s43032-021-00642-y	Article	JAN 2022	2022	The aim of the study is to compare the reproductive outcomes of different sperm selection techniques: density gradient centrifugation (DGC), testicular sperm (Testi), physiological ICSI (PICSI), and magnetic-activated cell sorting (MACS) in abnormal sperm DNA fragmentation (SDF) ICSI patients. A randomized controlled trial included 302 patients with abnormal SDF undergoing ICSI where they were ra…									3	0	0	0	2	0	3			1933-7191	1933-7205		WOS:000657346900004	34076869
Sonigo, Charlotte; Le Conte, Gregoire; Boubaya, Marouane; Ohanyan, Haykanush; Presse, Marion; El Hachem, Hady; Cedrin-Durnerin, Isabelle; Benoit, Alexandra; Sifer, Christophe; Sermondade, Nathalie; Grynberg, Michael	Priming Before In Vitro Maturation Cycles in Cancer Patients Undergoing Urgent Fertility Preservation: a Randomized Controlled Study	REPRODUCTIVE SCIENCES	27	12	2247	2256	10.1007/s43032-020-00244-0	Article	DEC 2020	2020	In vitro maturation (IVM) of oocytes retrieved at germinal vesicle stage, followed by vitrification of mature oocytes, has emerged as a fertility preservation (FP) option. This technique was first developed for patients with polycystic ovarian syndrome. In this population, providing LH activity prior to oocyte collection has been associated with better IVM outcomes. However, the benefit of this t…									3	1	0	0	1	0	3			1933-7191	1933-7205		WOS:000547674400001	32617881
Izquierdo Rodriguez, Alexandra; de la Fuente Bitaine, Laura; Spies, Katharina; Lora, David; Galindo, Alberto	Endometrial Scratching Effect on Clinical Pregnancy Rates in Patients Undergoing Egg Donor In Vitro Fertilization Cycles: the ENDOSCRATCH Randomized Clinical Trial (NCT03108157)	REPRODUCTIVE SCIENCES	27	10	1863	1872	10.1007/s43032-020-00204-8	Article	OCT 2020	2020	The potential benefit of endometrial scratching (ES) on embryo implantation is still a controversial subject. At present, the single retrospective study in egg donor IVF cycles concluded that ES has no beneficial effect. Our objective was to determine if there are differences in clinical pregnancy rates (CPR) in egg donor cycles when an ES is performed. This is a randomized controlled trial (RCT)…									7	0	0	0	2	0	7			1933-7191	1933-7205		WOS:000556447700001	32468267
Aghajani, Mir Mohammad Reza; Mahjoub, Soleiman; Mojab, Faraz; Namdari, Mahshid; Gorji, Neda Mahdinezhad; Dashtaki, Afsaneh; Mirabi, Parvaneh	Comparison of the Effect ofCeratonia siliquaL. (Carob) Syrup and Vitamin E on Sperm Parameters, Oxidative Stress Index, and Sex Hormones in Infertile Men: a Randomized Controlled Trial	REPRODUCTIVE SCIENCES	28	3	766	774	10.1007/s43032-020-00314-3	Article	MAR 2021	2021	Herbal products with an antioxidant capacity can boost male reproductive functions. The empiric use ofCeratonia siliqua(carob) for its antioxidant properties is common among infertile men in Iran and Turkey. The objective of this study is to investigate the effects ofC. siliqua(carob) on semen parameters, oxidative stress markers, and pregnancy rate in a parallel randomized, controlled study. A t…									4	0	0	0	3	0	4			1933-7191	1933-7205		WOS:000571719000001	32959223
Shehata, Nesreen AbdelFattah AbdAllah; Moety, Ghada Abdel Fattah Abdel; Abd El Wahed, Hamada Ashry; Fahim, Ashraf Samir; Katta, Maha Ali; Hussein, Gaber Khalaf	Does Adding Fluoxetine to Combined Oral Contraceptives Containing Drospirenone Improve the Management of Severe Premenstrual Syndrome? A 6-Month Randomized Double-Blind Placebo-Controlled Three-Arm Trial	REPRODUCTIVE SCIENCES	27	2	743	750	10.1007/s43032-019-00080-x	Article	FEB 2020	2020	To compare efficacy of combined use of fluoxetine and combined oral contraceptives (COC) versus COC alone in treating severe premenstrual syndrome (PMS), a randomized double-blind placebo-controlled three-arm trial was conducted at Cairo and Beni-Suef University Hospitals. PMS was diagnosed prospectively using the Daily Record of Severity of Problems (DRSP). Three hundred women with severe PMS we…									1	0	0	0	1	0	1			1933-7191	1933-7205		WOS:000525433100033	32046452
Maghsoumi-Norouzabad, Leila; Javid, Ahmad Zare; Mansoori, Anahita; Dadfar, Mohammadreza; Serajian, Amirarsalan	Vitamin D3 Supplementation Effects on Spermatogram and Oxidative Stress Biomarkers in Asthenozoospermia Infertile Men: a Randomized, Triple-Blind, Placebo-Controlled Clinical Trial	REPRODUCTIVE SCIENCES	29	3	823	835	10.1007/s43032-021-00769-y	Article	MAR 2022	2022	The objective is to evaluate the effects of vitamin D3 (VD3) on sperm parameters and seminal and serum oxidative stress (OS) biomarkers in asthenozoospermia infertile men. This randomized, triple-masking, placebo-controlled clinical trial conducted on 86 asthenozoospermia infertile men with serum 25 hydroxy vitamin D3 (25-OH-D3) < 30 ng/ml in the infertility clinic of Ahvaz Jahad Daneshgahi, Iran…									0	0	0	0	0	0	0			1933-7191	1933-7205		WOS:000708352900003	34664221
Siristatidis, Charalampos; Stavros, Sofoklis; Dafopoulos, Konstantinos; Sergentanis, Theodoros; Domali, Ekaterini; Drakakis, Peter; Loutradis, Dimitrios	A Randomized Controlled Trial on the Efficacy and Safety of Low-Dose hCG in a Short Protocol with GnRH Agonist and Ovarian Stimulation with Recombinant FSH (rFSH) During the Follicular Phase in Infertile Women Undergoing ART	REPRODUCTIVE SCIENCES	29	2	497	505	10.1007/s43032-021-00683-3	Article	FEB 2022	2022	tau his study aims to investigate whether the addition of low-dose hCG throughout stimulation in infertile women undergoing IVF improves IVF outcome parameters. This is a prospective, multicenter, randomized, double-blind, placebo-controlled, Phase IIIb clinical study, conducted in three university IVF units. We studied whether the addition of 100 IU hCG/day to a short GnRH agonist IVF protocol f…									1	0	0	0	0	0	1			1933-7191	1933-7205		WOS:000672262300001	34254280
Abdalmageed, Osama S.; Farghaly, Tarek A.; Abdelaleem, Ahmed A.; Abdelmagied, Ahmed E.; Ali, Mohammed K.; Abbas, Ahmed M.	Impact of Metformin on IVF Outcomes in Overweight and Obese Women With Polycystic Ovary Syndrome: A Randomized Double-Blind Controlled Trial	REPRODUCTIVE SCIENCES	26	10	1336	1342	10.1177/1933719118765985	Article	OCT 2019	2019	Objectives: To evaluate the impact of metformin on in vitro fertilization (IVF) outcomes in overweight and obese women with polycystic ovary syndrome (PCOS). Methods: This was a randomized double-blind placebo-controlled study (: NCT 02910817) carried out in a University IVF Center. The study included 102 overweight and obese women (body mass index [BMI] >24 kg/m(2)) with PCOS who underwent their…									9	0	0	0	2	0	9			1933-7191	1933-7205		WOS:000490004800005	29576001
Pohl, Oliver; Marchand, Line; Bell, David; Gotteland, Jean-Pierre	Effects of combined GnRH receptor antagonist linzagolix and hormonal add-back therapy on vaginal bleeding-delayed add-back onset does not improve bleeding pattern	REPRODUCTIVE SCIENCES	27	4	988	995	10.1007/s43032-020-00172-z	Article	APR 2020	2020	Linzagolix is a novel, oral GnRH receptor antagonist developed for the treatment of endometriosis and uterine fibroids. We assessed high-dose linzagolix safety and bleeding pattern effects in healthy women using combined versus delayed hormonal add-back therapy (ABT). This was a single-center, open-label, parallel-group study in 32 premenopausal women, who were randomized to daily linzagolix (200…									18	0	0	0	7	1	19			1933-7191	1933-7205		WOS:000525430300001	32100275
