# Supplementary material for: Clinical trial registration and CONSORT adherence in obstetrics and gynecology journals: a cross-sectional analysis of Chinese- and English-language publications
Source: PeerJ. 2026 Apr 21;14:e21140. doi: 10.7717/peerj.21140 (PMC13108464; doi:10.7717/peerj.21140)
Supplement: Supplemental Information 1 [file peerj-14-21140-s001.zip › Raw data-updated/RCT-English journals/Second round-excluded based on article title and abstract/26.xls]

## Sheet: savedrecs
Authors	Article Title	Source Title	Volume	Issue	Start Page	End Page	DOI	Document Type	Publication Date	Publication Year	Abstract	Abstract - Foreign	Abstract - English Transliteration	Abstract - Foreign	Abstract - Korean	Conference Title	Conference Date	Conference Sponsor	Conference Location	Times Cited, WoS Core	Times Cited, CSCD	Times Cited, RSCI	Times Cited, ARCI	Times Cited, BCI	Times Cited, SCIELO	Times Cited, All Databases	180 Day Usage Count	Since 2013 Usage Count	ISSN	eISSN	ISBN	UT (Unique ID)	Pubmed Id
Klabbers, Gert A.; Wijma, Klaas; Paarlberg, K. Marieke; Emons, Wilco H. M.; Vingerhoets, Ad J. J. M.	Haptotherapy as a new intervention for treating fear of childbirth: a randomized controlled trial	JOURNAL OF PSYCHOSOMATIC OBSTETRICS & GYNECOLOGY	40	1	38	47	10.1080/0167482X.2017.1398230	Article	2019	2019	Objective: To evaluate the effect of haptotherapy on severe fear of childbirth in pregnant women.Design: Randomized controlled trial.Setting: Community midwifery practices and a teaching hospital in the Netherlands.Population or Sample: Primi- and multigravida, suffering from severe fear of childbirth (N=134).Methods: Haptotherapy, psycho-education via Internet and care as usual were randomly ass…									22	1	0	0	0	0	23			0167-482X	1743-8942		WOS:000461775900005	29157055
Abdollahi, Leila; Mirghafourvand, Mojgan; Babapour, Jalil Kheyradin; Mohammadi, Mozhdeh	Effectiveness of cognitive-behavioral therapy (CBT) in improving the quality of life and psychological fatigue in women with polycystic ovarian syndrome: a randomized controlled clinical trial	JOURNAL OF PSYCHOSOMATIC OBSTETRICS & GYNECOLOGY	40	4	283	293	10.1080/0167482X.2018.1502265	Article	OCT 2 2019	2019	Introduction: Given the increasing prevalence of complications caused by the polycystic ovarian syndrome (PCOS) such as medical and psychological problems and also the chronicity of this disease, patients with the PCOS tend to experience lower quality of life and greater psychological fatigue similar to other patients with chronic diseases. This study was conducted to determine the effects of cog…									12	0	0	0	1	0	12			0167-482X	1743-8942		WOS:000491220900005	30175648
Sant'Anna, Edna M.; Paiva, Sara P. C.; Santos, Raphael P.; Rodrigues, Ana M. S.; Davis, Nakita A.; Nery, Simone F.; Maia, Fernanda P.; Ferreira, Adaliene V. M.; Reis, Fernando M.	Mindfulness-based program to support lifestyle modification and weight loss in infertile women: randomized controlled trial	JOURNAL OF PSYCHOSOMATIC OBSTETRICS & GYNECOLOGY	43	2	136	144	10.1080/0167482X.2020.1823962	Article	APR 3 2022	2022	Objective We evaluated the short-term effects of a mindfulness-based program (MBP) on weight loss through lifestyle modification in infertile women who were overweight or obese. Methods The participants were randomly assigned to 8 consecutive weekly sessions of MBP plus diet or diet alone. Both groups received a customized dietary plan. Body measures were taken and a questionnaire was applied to …									0	0	0	0	0	0	0			0167-482X	1743-8942		WOS:000572515600001	32972271
Amini, Mehrdad; Bahmani, Fereshteh; Foroozanfard, Fatemeh; Vahedpoor, Zahra; Ghaderi, Amir; Taghizadeh, Mohsen; Karbassizadeh, Hassan; Asemi, Zatollah	The effects of fish oil omega-3 fatty acid supplementation on mental health parameters and metabolic status of patients with polycystic ovary syndrome: a randomized, double-blind, placebo-controlled trial	JOURNAL OF PSYCHOSOMATIC OBSTETRICS & GYNECOLOGY					10.1080/0167482X.2018.1508282	Article; Early Access		2020	ObjectiveThis study was conducted to evaluate the effects of fish oil omega-3 fatty acid supplementation on mental health parameters and metabolic status of women with polycystic ovary syndrome (PCOS).MethodsThis randomized double-blind, placebo-controlled trial was conducted on 60 women with PCOS, aged 18-40 years old. Participants were randomly assigned into two groups to receive either 2 x 100…									10	0	0	0	6	0	10			0167-482X	1743-8942		WOS:000584710500001	30230402
Shirzadi, Maryam; Farshchian, Negin; Nazarpour, Arash; Eskandari, Soudabeh; Kahrari, Fahimeh; Abdollahpour Ranjbar, Hamed; Nazari, Somayeh; Hekmati, Issa; Farhang, Sara	Escitalopram and progressive muscle relaxation training are both effective for the treatment of hot flashes in patients with breast cancer: a randomized controlled trial	JOURNAL OF PSYCHOSOMATIC OBSTETRICS & GYNECOLOGY	43	4	393	399	10.1080/0167482X.2021.1985452	Article	OCT 2 2022	2022	Introduction Available treatments for hot flashes in patients with breast cancer are not always tolerable or effective for all patients. Methods Patients diagnosed to have primary breast cancer were randomly allocated to receive 10 mg of escitalopram, placebo, or progressive muscle relaxation therapy. Patients were asked to report the frequency and duration of hot flashes during day and night, at…									0	0	0	0	0	0	0			0167-482X	1743-8942		WOS:000707269800001	34647858
