# Supplementary material for: Clinical trial registration and CONSORT adherence in obstetrics and gynecology journals: a cross-sectional analysis of Chinese- and English-language publications
Source: PeerJ. 2026 Apr 21;14:e21140. doi: 10.7717/peerj.21140 (PMC13108464; doi:10.7717/peerj.21140)
Supplement: Supplemental Information 1 [file peerj-14-21140-s001.zip › Raw data-updated/RCT-English journals/Second round-excluded based on article title and abstract/31.xls]

## Sheet: savedrecs
Authors	Article Title	Source Title	Volume	Start Page	End Page	DOI	Document Type	Publication Date	Publication Year	Abstract	Abstract - Foreign	Abstract - English Transliteration	Abstract - Foreign	Abstract - Korean	Conference Title	Conference Date	Conference Sponsor	Conference Location	Times Cited, WoS Core	Times Cited, CSCD	Times Cited, RSCI	Times Cited, ARCI	Times Cited, BCI	Times Cited, SCIELO	Times Cited, All Databases	180 Day Usage Count	Since 2013 Usage Count	ISSN	eISSN	ISBN	UT (Unique ID)	Pubmed Id
Palanisamy, S.; Rudingwa, P.; Panneerselvam, S.; Satyaprakash, M. V. S.; Kuberan, A.; Jawaharlal, R. Amala	Effect of low dose phenylephrine infusion on shivering and hypothermia in patients undergoing cesarean section under spinal anesthesia: a randomized clinical trial	INTERNATIONAL JOURNAL OF OBSTETRIC ANESTHESIA	50			10.1016/j.ijoa.2022.103542	Article	MAY 2022	2022	Background: Shivering is a common complication of spinal anesthesia. Phenylephrine, due to its peripheral vasoconstrictive effect, may limit the core to periphery redistribution of body temperature following spinal anesthesia, and reduce hypothermia and shivering. We hypothesized that prophylactic phenylephrine infusion would reduce shivering and hypothermia in women undergoing cesarean section u…									2	0	0	0	0	0	2			0959-289X	1532-3374		WOS:000793195100003	35381421
Clark, A.; Litchfield, K.; Hannah, S.; Love, C.; Slade, K.; Lake, K.; Agaram, R.	Pre-operative carbohydrate loading prior to elective caesarean delivery: a randomised controlled trial	INTERNATIONAL JOURNAL OF OBSTETRIC ANESTHESIA	45	21	27	10.1016/j.ijoa.2020.10.008	Article	FEB 2021	2021	Introduction: Women undergoing elective caesarean deliveries are fasted for long periods prior to surgery and can become catabolic. The use of pre-operative carbohydrate drinks to optimise patients ahead of major surgery is now well established. However, evidence to support this in women undergoing elective caesarean delivery is limited. Methods: We conducted a single-blind randomised control tri…									4	0	0	0	0	0	4			0959-289X	1532-3374		WOS:000623315300007	33277162
Priya, T K; Singla, D; Talawar, P; Sharma, R S; Goyal, S; Purohit, G	Comparative efficacy of quadratus lumborum type-II and erector spinae plane block in patients undergoing caesarean section under spinal anaesthesia: a randomised controlled trial.	International journal of obstetric anesthesia		103614	103614	10.1016/j.ijoa.2022.103614	Journal Article	2022-Dec-06	2022	BACKGROUND: Quadratus lumborum and erector spinae plane blocks have been used to provide analgesia in patients undergoing thoracic or abdominal surgeries. Our study compared the analgesic efficacy of the quadratus lumborum type-II block (QLB-II) and the erector spinae plane block (ESPB) in parturients who underwent caesarean section under spinal anaesthesia.METHODS: Fifty-two patients with compar…									0	0	0	0	0	0	0				1532-3374		MEDLINE:36535864	36535864
Lee, A.; Landau, R.; Lavin, T.; Goodman, S.; Menon, P.; Smiley, R.	Comparative efficacy of epidural clonidine versus epidural fentanyl for treating breakthrough pain during labor: a randomized double-blind clinical trial	INTERNATIONAL JOURNAL OF OBSTETRIC ANESTHESIA	42	26	33	10.1016/j.ijoa.2019.11.003	Article	MAY 2020	2020	Background: Breakthrough pain during neuraxial labor analgesia is typically alleviated with additional administration of epidural local anesthetics, with or without adjuvants. Sometimes avoiding neuraxial opioids may be warranted and clonidine is an alternative. In a randomized double-blind trial we compared the efficacy of clonidine versus fentanyl, added to bupivacaine, for the management of br…									5	0	0	0	1	0	5			0959-289X	1532-3374		WOS:000530688300005	31787454
Zuo, R. H.; Dang, J. J.; Zhuang, J. W.; Chen, Q. M.; Zhang, J. Y.; Zheng, H. W.; Wang, Z. P.	The incidence of breakthrough pain associated with programmed intermittent bolus volumes for labor epidural analgesia: a randomized controlled trial	INTERNATIONAL JOURNAL OF OBSTETRIC ANESTHESIA	51			10.1016/j.ijoa.2022.103571	Article	AUG 2022	2022	Background: In this randomized, blinded study, we evaluated the effects of different programmed intermittent epidural bolus (PIEB) volumes for labor analgesia on the incidence of breakthrough pain and other analgesic outcomes.Methods: Nulliparous women with term cephalic singleton pregnancies who requested labor analgesia had epidural analgesia initiated with 10 mL 0.1% ropivacaine with sufentani…									0	0	0	0	0	0	0			0959-289X	1532-3374		WOS:000842974100014	35863947
Sween, L. K.; Xu, S.; Li, C.; O'Donoghue, M. A.; Ciampa, E. J.; Kowalczyk, J. J.; Li, Y.; Hess, P. E.	Low-dose intravenous dexmedetomidine reduces shivering following cesarean delivery: a randomized controlled trial	INTERNATIONAL JOURNAL OF OBSTETRIC ANESTHESIA	45	49	55	10.1016/j.ijoa.2020.11.004	Article	FEB 2021	2021	Background: Intravenous dexmedetomidine 30 mu g reduces shivering after cesarean delivery but can result in sedation and dry mouth. We hypothesized that prophylactic administration of 10 mu g of IV dexmedetomidine would reduce the patient-reported severity of shivering after cesarean delivery, without an increased incidence of side effects.Methods: After institutional review board approval and in…									3	0	0	0	2	0	3			0959-289X	1532-3374		WOS:000623315300011	33293185
Ende, H. B.; Lumbreras-Marquez, M. I.; Farber, M. K.; Fields, K. G.; Tsen, L. C.	A cluster quasi-randomized controlled trial of an interactive, monthly obstetric anesthesiology curriculum: impact on resident satisfaction and knowledge retention	INTERNATIONAL JOURNAL OF OBSTETRIC ANESTHESIA	45	124	129	10.1016/j.ijoa.2020.09.001	Article	FEB 2021	2021	Background: Increasingly, evidence supports the use of educational paradigms that focus on teacher-learner interaction and learner engagement. We redesigned our monthly obstetric anesthesia resident didactics from a lecture-based curriculum to an interactive format including problem-based learning, case discussion, question/answer sessions, and simulation. We hypothesized that the new curriculum …									2	0	0	0	0	0	2			0959-289X	1532-3374		WOS:000623315300021	33121886
Park, S-K; Park, D-N; Kim, Y-W; Yoo, S.; Kim, W. H.; Lim, Y-J; Park, J. S.; Jun, J. K.; Kim, J-T	Colloid coload versus crystalloid coload to prevent maternal hypotension in women receiving prophylactic phenylephrine infusion during caesarean delivery: a randomised controlled trial	INTERNATIONAL JOURNAL OF OBSTETRIC ANESTHESIA	49			10.1016/j.ijoa.2021.103246	Article	FEB 2022	2022	Background: The optimal fluid strategy to prevent maternal hypotension during caesarean delivery remains unclear. This study aim was to compare the incidence of post-spinal anaesthesia hypotension in women receiving either colloid or crystalloid coload in the setting of prophylactic phenylephrine infusion during caesarean delivery.Methods: Healthy mothers undergoing elective caesarean delivery un…									1	0	0	0	1	0	1			0959-289X	1532-3374		WOS:000820338500022	35012809
Liu, J.; Huang, S.; Sun, S.; Sun, X.; Wang, T.	Comparison of nalbuphine, ondansetron and placebo for the prevention of shivering after spinal anaesthesia for urgent caesarean delivery: a randomised double-blind controlled clinical trial	INTERNATIONAL JOURNAL OF OBSTETRIC ANESTHESIA	42	39	46	10.1016/j.ijoa.2019.10.002	Article	MAY 2020	2020	Background: Shivering is a common complication of caesarean delivery with neuraxial anaesthesia. The effective prevention and treatment of shivering, especially before delivery, is important and difficult. We tested the hypothesis that prophylactic nalbuphine and ondansetron can prevent post-spinal anaesthesia shivering in parturients undergoing urgent caesarean delivery.Methods: Sixty parturient…									2	0	0	0	0	0	2			0959-289X	1532-3374		WOS:000530688300007	31734098
