# Supplementary material for: Clinical trial registration and CONSORT adherence in obstetrics and gynecology journals: a cross-sectional analysis of Chinese- and English-language publications
Source: PeerJ. 2026 Apr 21;14:e21140. doi: 10.7717/peerj.21140 (PMC13108464; doi:10.7717/peerj.21140)
Supplement: Supplemental Information 1 [file peerj-14-21140-s001.zip › Raw data-updated/RCT-English journals/Second round-excluded based on article title and abstract/35.xls]

## Sheet: savedrecs
Authors	Article Title	Source Title	Volume	Issue	Start Page	End Page	DOI	Document Type	Publication Date	Publication Year	Abstract	Abstract - Foreign	Abstract - English Transliteration	Abstract - Foreign	Abstract - Korean	Conference Title	Conference Date	Conference Sponsor	Conference Location	Times Cited, WoS Core	Times Cited, CSCD	Times Cited, RSCI	Times Cited, ARCI	Times Cited, BCI	Times Cited, SCIELO	Times Cited, All Databases	180 Day Usage Count	Since 2013 Usage Count	ISSN	eISSN	ISBN	UT (Unique ID)	Pubmed Id
Andrews, Brooke; Quick, Kristen; MacLeod, Erin; Edwards, Kayce; Rone, Bryan K.	Cervical bleeding with cervical stabilization during IUD placement: allis clamp versus single-tooth tenaculum, a randomized control trial	ARCHIVES OF GYNECOLOGY AND OBSTETRICS					10.1007/s00404-022-06784-x	Article; Early Access		2022	ObjectiveTo evaluate whether the use of an atraumatic Allis clamp will result in less bleeding than the standard single-tooth tenaculum for cervical stabilization during intrauterine device (IUD) placement. MethodsA single-blinded randomized controlled trial was conducted during insertions of IUDs between March 2017 and March 2018. University of Kentucky Institutional Review Board (IRB 16-1110-P3…									0	0	0	0	0	0	0			0932-0067	1432-0711		WOS:000894984300002	36477274
Liu, Xiaoping; Li, Tingting; Wang, Bo; Xiao, Xuefen; Liang, Xiaoyan; Huang, Rui	Mild stimulation protocol vs conventional controlled ovarian stimulation protocol in poor ovarian response patients: a prospective randomized controlled trial	ARCHIVES OF GYNECOLOGY AND OBSTETRICS	301	5	1331	1339	10.1007/s00404-020-05513-6	Article	MAY 2020	2020	Purpose To compare the efficacy of mild ovarian stimulation protocol and conventional controlled ovarian stimulation (COS) protocol for poor ovarian response (POR) patients undergoing in vitro fertilization (IVF)/intracytoplasmic sperm injection (ICSI). Methods This single-center prospective randomized controlled trial conducted from September 2013 to September 2015, including 191 patients who me…									13	2	0	0	7	0	15			0932-0067	1432-0711		WOS:000521702000001	32211953
Vallikkannu, Narayanan; Laboh, Naumi; Tan, Peng Chiong; Hong, Jesrine Gek Shan; Hamdan, Mukhri; Lim, Boon Kiong	Foley catheter and controlled release dinoprostone versus foley catheter labor induction in nulliparas: a randomized trial	ARCHIVES OF GYNECOLOGY AND OBSTETRICS	306	4	1027	1036	10.1007/s00404-021-06383-2	Article	OCT 2022	2022	Purpose To evaluate Foley catheter and controlled release dinoprostone insert compared to foley catheter alone on induction to delivery interval and maternal satisfaction.Methods A randomized trial was conducted in a university hospital in Malaysia from December 2018 to May 2019. Term nulliparas with unfavorable cervix (Bishop score <= 5) scheduled for labor induction were randomized to Foley cat…									1	0	0	0	0	0	1			0932-0067	1432-0711		WOS:000740646000003	34999923
Baggio, Silvia; Lagana, Antonio Simone; Garzon, Simone; Scollo, Matteo; Raffaelli, Ricciarda; Tateo, Saverio; Ghezzi, Fabio; Franchi, Massimo	Efficacy of a collagen-fibrin sealant patch (TachoSil (R)) as adjuvant treatment in the inguinofemoral lymphadenectomy for vulvar cancer: a double-blind randomized-controlled trial	ARCHIVES OF GYNECOLOGY AND OBSTETRICS	299	5	1467	1474	10.1007/s00404-019-05113-z	Article	MAY 2019	2019	PurposeTo evaluate the effect of a collagen-fibrin sealant patch (TachoSil (R)) in preventing postoperative complications after inguinofemoral lymphadenectomy for vulvar cancer.MethodsDouble-blind randomized-controlled trial on consecutive patients undergoing bilateral inguinofemoral lymphadenectomy for vulvar cancer. Intraoperatively, inguinofemoral areas were randomized: one was treated with Ta…									7	0	0	0	5	0	7			0932-0067	1432-0711		WOS:000468500000030	30859297
Hilton, Jennifer; Liu, Kimberly E.; Laskin, Carl A.; Havelock, Jon	Effect of endometrial injury on in vitro fertilization pregnancy rates: a randomized, multicentre study	ARCHIVES OF GYNECOLOGY AND OBSTETRICS	299	4	1159	1164	10.1007/s00404-019-05044-9	Article	APR 2019	2019	PurposeTo determine if endometrial injury prior to the first or second in vitro fertilization (IVF) cycle affects clinical pregnancy rates.MethodsThis study was a randomized, multicentre, controlled study performed at three Canadian outpatient fertility clinics. Patients undergoing their first or second IVF cycle were randomized to a single endometrial injury 5-10days prior to the start of gonado…									6	1	0	0	1	0	6			0932-0067	1432-0711		WOS:000462573300030	30661093
Burapasikarin, Chada; Manonai, Jittima; Wattanayingcharoenchai, Rujira	The effect of an educational video on long-acting reversible contraception (LARC) utilization at 6-8 weeks postpartum period: a randomized controlled trial	ARCHIVES OF GYNECOLOGY AND OBSTETRICS	302	6	1503	1509	10.1007/s00404-020-05710-3	Article	DEC 2020	2020	Purpose Long-acting reversible contraception is highly effective in preventing unintended pregnancy and unsafe abortion. An educational video administered during early postpartum period might be an effective tool to improve postpartum LARC use. The objectives were to evaluate whether a postpartum educational video about LARC could increase postpartum LARC utilization at 6-8 weeks postpartum and t…									2	0	0	0	0	0	2			0932-0067	1432-0711		WOS:000558927700003	32734413
Eugenia de Oliveira, Maria Clara; de Oliveira de Lima, Vanessa Cristina; Pegado, Rodrigo; Silva-Filho, Edson Meneses; Trussardi Fayh, Ana Paula; Micussi, Maria Thereza	Comparison of pelvic floor muscle training isolated and associated with weight loss: a randomized controlled trial	ARCHIVES OF GYNECOLOGY AND OBSTETRICS	300	5	1343	1351	10.1007/s00404-019-05319-1	Article	NOV 2019	2019	PurposeTo analyze whether pelvic floor muscle training (PFMT) associated with weight loss (WL) is better than isolated PFMT to provide additional beneficial effects to urinary symptoms in women with MUI.MethodsA randomized, simple-blind parallel controlled trial was performed and included women with MUI aged between 40 and 65 years and body mass index between 25 and 40 kg/m(2). The sample was ran…									1	0	0	0	1	0	1			0932-0067	1432-0711		WOS:000496801000001	31576450
Ikechebelu, Joseph I.; Eleje, George U.; Joe-Ikechebelu, Ngozi N.; Okafor, Chidimma Donatus; Okpala, Boniface Chukwuneme; Ugwu, Emmanuel O.; Nwachukwu, Cyril Emeka; Okoro, Chukwuemeka C.; Okam, Princeston C.	Randomized control trial on effectiveness and safety of direct trocar versus Veress needle entry techniques in obese women during diagnostic laparoscopy	ARCHIVES OF GYNECOLOGY AND OBSTETRICS	304	3	815	822	10.1007/s00404-020-05957-w	Article	SEP 2021	2021	Purpose To determine the benefits and safety of direct trocar insertion versus Veress needle technique in obese women undertaking diagnostic laparoscopy procedures. Methods Randomized-controlled trial on 135 obese women undergoing diagnostic laparoscopy and dye test for infertility was conducted. Women were randomly assigned to either direct trocar access (n = 68) or Veress needle access (n = 67)…									3	0	0	0	1	0	3			0932-0067	1432-0711		WOS:000606202700001	33417065
Kirmizigil, Berkiye; Demiralp, Cisel	Effectiveness of functional exercises on pain and sleep quality in patients with primary dysmenorrhea: a randomized clinical trial	ARCHIVES OF GYNECOLOGY AND OBSTETRICS	302	1	153	163	10.1007/s00404-020-05579-2	Article	JUL 2020	2020	Purpose Primary dysmenorrhea is the most common gynecological problem in young women and adolescents. Exercise therapy provides positive effects on women with primary dysmenorrhea. The aim of the study was to investigate the effects of a combined exercise program on pain, sleep and menstrual symptoms in patients with primary dysmenorrhea. Methods The study is a randomized controlled study. The st…									6	0	0	0	0	0	6			0932-0067	1432-0711		WOS:000533067100003	32415471
Kassymova, Gulnara; Sydsjo, Gunilla; Wodlin, Ninnie Borendal; Nilsson, Lena; Kjolhede, Preben	Effect of nurse-led telephone follow-up on postoperative symptoms and analgesics consumption after benign hysterectomy: a randomized, single-blinded, four-arm, controlled multicenter trial	ARCHIVES OF GYNECOLOGY AND OBSTETRICS					10.1007/s00404-022-06722-x	Article; Early Access		2022	Purpose The study aimed to determine if planned telephone follow-up, especially when adding structured, oriented coaching, reduces the intensity of postoperative symptoms and decreases analgesics consumption after benign hysterectomy. Methods A randomized, single-blinded, four-armed, controlled multicenter trial of 525 women scheduled for hysterectomy was conducted in 5 hospitals in the southeast…									0	0	0	0	0	0	0			0932-0067	1432-0711		WOS:000849308000001	36050542
Maged, Ahmed M.; Sorour, Ehab H.; ElSadek, Mostafa M.; Hassan, Sarah M.; Shoab, Amira Y.	A randomized controlled study of the effect of hyoscine butylbromide on duration of labor in primigravida women with prolonged labor	ARCHIVES OF GYNECOLOGY AND OBSTETRICS	304	6	1513	1518	10.1007/s00404-021-06087-7	Article	DEC 2021	2021	Objective To assess the safety and efficacy of hyoscine butyl bromide (HBB) in primipara with prolonged 1st stage of labor. Materials and methods A double-blinded randomized controlled trial included 100 primiparas diagnosed with prolonged labor. They were randomly divided two equal groups. Group I received 40 mg HBB intravenously. Group II received 2 ml of normal saline. The primary outcome was …									1	0	0	0	0	0	1			0932-0067	1432-0711		WOS:000650113200001	33983512
Buglione, Annarita; Saccone, Gabriele; Mas, Marta; Raffone, Antonio; Di Meglio, Lavinia; di Meglio, Letizia; Toscano, Paolo; Travaglino, Antonio; Zapparella, Rosanna; Duval, Marzia; Zullo, Fulvio; Locci, Mariavittoria	Effect of music on labor and delivery in nulliparous singleton pregnancies: a randomized clinical trial	ARCHIVES OF GYNECOLOGY AND OBSTETRICS	301	3	693	698	10.1007/s00404-020-05475-9	Article	MAR 2020	2020	Background Women's experience of pain during labor varies greatly, and pain control is a major concern for obstetricians. Several methods have been studied for pain management for women in labor, including drug and non-drug interventions. Objective To test the hypothesis that in nulliparous women with singleton pregnancies at term, listening to music would reduce the pain level during labor. Meth…									9	1	0	0	2	0	10			0932-0067	1432-0711		WOS:000518052400002	32125522
Makela, Katja; Palomaki, Outi; Pokkinen, Satu; Yli-Hankala, Arvi; Helminen, Mika; Uotila, Jukka	Oral versus patient-controlled intravenous administration of oxycodone for pain relief after cesarean section	ARCHIVES OF GYNECOLOGY AND OBSTETRICS	300	4	903	909	10.1007/s00404-019-05260-3	Article	OCT 2019	2019	Purpose The optimal postoperative analgesia after cesarean section (CS) remains to be determined. The primary objective of this study was to assess whether oral oxycodone provides the same or better pain control and satisfaction with pain relief as oxycodone given intravenously using a patient-controlled analgesia (PCA) infusion device. The secondary objectives were to compare the gastrointestina…									6	0	0	0	2	0	6			0932-0067	1432-0711		WOS:000487644300014	31422458
Elprince, Mohamed; Kishk, Eman A.; Metawie, Ola M.; Albiely, Magda M.	Ovarian stimulation after dehydroepiandrosterone supplementation in poor ovarian reserve: a randomized clinical trial	ARCHIVES OF GYNECOLOGY AND OBSTETRICS	302	2	529	534	10.1007/s00404-020-05603-5	Article	AUG 2020	2020	Objective This study aimed at improving fertility rates among infertile women with poor ovarian reserve. Methods This was a randomized clinical trial conducted in the outpatient clinic of a tertiary hospital. We recruited infertile women with poor ovarian reserve. The study population was divided into 2 groups, each of 25 participants. Both had induction of ovulation for three consecutive cycles.…									3	0	0	0	2	0	3			0932-0067	1432-0711		WOS:000535431300003	32451660
Mao, Xiaoyan; Tao, Yu; Cai, Renfei; Zhang, Jie; Gao, Hongyuan; Chen, Qiuju; Kuang, Yanping; Zhang, Shaozhen	Cross-linked hyaluronan gel to improve pregnancy rate of women patients with moderate to severe intrauterine adhesion treated with IVF: a randomized controlled trial	ARCHIVES OF GYNECOLOGY AND OBSTETRICS	301	1	199	205	10.1007/s00404-019-05368-6	Article	JAN 2020	2020	Purpose To evaluate whether the cross-linked hyaluronan (cHA) gel can improve the clinical pregnancy rate of patients with moderate to severe intrauterine adhesion (IUA) who underwent operative hysteroscopy followed by embryo transfer. Methods Women with moderate to severe IUA desiring to undergo embryo transfer were recruited in this randomized controlled trial. The patients were randomized on t…									15	5	0	0	3	0	19			0932-0067	1432-0711		WOS:000504588200001	31883044
Marschke, Juliane; Reisenauer, Christl; Mikkola, Tomi S.; Schwab, Frank; Tunn, Ralf; Huebner, Markus	Comparison of two retropubic tension-free vaginal tape procedures in women with stress urinary incontinence: a randomized controlled multicenter trial	ARCHIVES OF GYNECOLOGY AND OBSTETRICS	299	4	1015	1022	10.1007/s00404-019-05077-0	Article	APR 2019	2019	PurposeMidurethral slings are a well-established treatment option in women suffering stress urinary incontinence. Various different products and methods are used, therefore, the aim of our study was to compare two inside-out retropubic slings (TVT exact((R)) vs. RetroArc((R))) inserted in two different ways regarding perioperative and mid-term outcomes.MethodsIn this prospective randomized contro…									3	0	0	0	2	0	3			0932-0067	1432-0711		WOS:000462573300014	30805706
Schuetze, Sabine; Heinloth, Marlen; Uhde, Miriam; Schuetze, Juliane; Huener, Beate; Janni, Wolfgang; Deniz, Miriam	The effect of pelvic floor muscle training on pelvic floor function and sexuality postpartum. A randomized study including 300 primiparous	ARCHIVES OF GYNECOLOGY AND OBSTETRICS	306	3	785	793	10.1007/s00404-022-06542-z	Article	SEP 2022	2022	Purpose Although pregnancy and childbirth are physiological processes they may be associated with pelvic floor disorders. The aim of this study was to evaluate the influence of pelvic floor muscle training on postpartum pelvic floor and sexual function of primiparous. Methods This is a randomized prospective study including 300 primiparous women. Due to the dropout 200 women were analyzed. Inclus…									1	0	0	0	0	0	1			0932-0067	1432-0711		WOS:000777875600006	35377043
Jafari, Fatemeh; Tarrahi, Mohammad Javad; Farhang, Armin; Amani, Reza	Effect of zinc supplementation on quality of life and sleep quality in young women with premenstrual syndrome: a randomized, double-blind, placebo-controlled trial	ARCHIVES OF GYNECOLOGY AND OBSTETRICS	302	3	657	664	10.1007/s00404-020-05628-w	Article	SEP 2020	2020	Introduction Premenstrual syndrome is a prevalent disorder affecting a large number of women in their reproductive ages. Nutritional importance of zinc has been known for a long time and studies have shown that zinc can positively affect psychological disorders. Purpose The aim of this study was to evaluate the effects of zinc supplementation on quality of life and sleep quality of young women di…									3	0	0	0	1	0	3			0932-0067	1432-0711		WOS:000538969700002	32514756
Ghaffari, Firouzeh; Chekini, Zahra; Vesali, Samira	Duration of estradiol supplementation in luteal phase support for frozen embryo transfer in hormone replacement treatment cycles: a randomized, controlled phase III trial	ARCHIVES OF GYNECOLOGY AND OBSTETRICS	305	3	767	775	10.1007/s00404-021-06173-w	Article	MAR 2022	2022	Purpose In this study, we intend to evaluate pregnancy outcomes in women who undergo artificial frozen embryo transfer (FET) and stop estradiol (E2) after vaginal ultrasound observation of a gestational sac and heartbeat.Methods In this randomized phase III clinical trial, we recruited 291 patients who underwent FET. We randomly assigned 64 pregnant women to a study or a control group after obser…									1	0	0	0	0	0	1			0932-0067	1432-0711		WOS:000698895600003	34561715
Maghalian, Mahsa; Mirghafourvand, Mojgan; Ghaderi, Fariba; Abbasalizadeh, Shamsi; Pak, Sahar; Kamalifard, Mahin	Comparison the effect of Swedish massage and interferential electrical stimulation on labor pain and childbirth experience in primiparous women: a randomized controlled clinical trial	ARCHIVES OF GYNECOLOGY AND OBSTETRICS	306	1	37	47	10.1007/s00404-021-06220-6	Article	JUL 2022	2022	Background Since mothers are more inclined toward non-pharmacological labor pain management methods, this study aimed to compare the effect of interferential electrical stimulation (IES) and Swedish massage (SM) on labor pain and childbirth experience (primary outcomes) and childbirth satisfaction, duration of active phase and side effects (secondary outcomes) in primiparous women. Methods This r…									1	0	0	0	0	0	1			0932-0067	1432-0711		WOS:000712938700001	34716820
Solt Kirca, Ayca; Kanza Gul, Derya	The effect of acupressure applied to points LV4 and LI4 on perceived acute postpartum perineal pain after vaginal birth with episiotomy: a randomized controlled study	ARCHIVES OF GYNECOLOGY AND OBSTETRICS	301	2	473	481	10.1007/s00404-020-05439-z	Article	FEB 2020	2020	Purpose Acupressure can be used for alleviating perineal pain sustained after a vaginal birth with episiotomy. To evaluate if a 10-min acupressure application relieved perineal pain after vaginal birth with episiotomy and if the analgesic effect was maintained for up to 120 min. Methods A randomized controlled trial was conducted from January to May 2019 with 120 women. The participants were over…									4	0	0	0	0	0	4			0932-0067	1432-0711		WOS:000515007800017	31989291
Cetin, Berna Aslan; Mathyk, Beguem Aydogan; Koroglu, Nadiye; Soydar, Ali; Demirayak, Gokhan; Cift, Tayfur	Oxytocin infusion reduces bleeding during abdominal myomectomies: a randomized controlled trial	ARCHIVES OF GYNECOLOGY AND OBSTETRICS	299	1	151	157	10.1007/s00404-018-4944-9	Article	JAN 2019	2019	PurposeTo evaluate the effectiveness of oxytocin infusion to reduce intraoperative bleeding during abdominal myomectomies.MethodsThis randomized, parallel group, blinded study was conducted between October 2017 and May 2018. Patients undergoing abdominal myomectomies were randomized 1:1 either to the oxytocin group or to the control group (saline). In the oxytocin group, 10IU oxytocin in 500ml of…									2	0	0	0	1	0	2			0932-0067	1432-0711		WOS:000455452200017	30328494
Hager, Marlene; Nouri, Kazem; Imhof, Martin; Egarter, Christian; Ott, Johannes	The impact of a standardized micronutrient supplementation on PCOS-typical parameters: a randomized controlled trial	ARCHIVES OF GYNECOLOGY AND OBSTETRICS	300	2	455	460	10.1007/s00404-019-05194-w	Article	AUG 2019	2019	PurposeTo evaluate whether a micronutrient supplementation preparation that includes a high amount of omega-3 unsaturated acids, other anti-oxidants and co-enzyme Q10 would have an impact on specific serum parameters in women with polycystic ovary syndrome (PCOS).MethodsThe study was designed as a monocentral, randomized, controlled, double-blinded trial, from June 2017 to March 2018 (Clinical Tr…									12	0	1	0	3	0	13			0932-0067	1432-0711		WOS:000472838600025	31101977
Oldham, Jackie; Herbert, Julia; Garnett, Jane; Roberts, Stephen A.	Effects of a disposable home electro-stimulation device (Pelviva) for the treatment of female urinary incontinence: a randomised controlled trial	ARCHIVES OF GYNECOLOGY AND OBSTETRICS	304	5	1243	1251	10.1007/s00404-021-06179-4	Article	NOV 2021	2021	Aims To compare current General Medical Practitioner treatment as usual (TAU) for the treatment of female urinary incontinence with a novel disposable home electro-stimulation device (Pelviva). Methods Open label, Primary Care post-market evaluation. 86 women with urinary incontinence were randomly assigned to one of two 12-week treatments: TAU or Pelviva for 30 min every other day plus TAU. Outc…									0	0	0	0	0	0	0			0932-0067	1432-0711		WOS:000686839500001	34415401
Monisha, N.; Poomalar, G. K.	Comparison of intravenous paracetamol infusion versus intramuscular tramadol as labor analgesia: a randomized control trial	ARCHIVES OF GYNECOLOGY AND OBSTETRICS					10.1007/s00404-022-06585-2	Article; Early Access		2022	Purpose Labor pain is one of the most agonizing pains experienced by all delivered women. Many pharmacological agents used in labor analgesia require intense monitoring facilities, which are not available in routine obstetric practice in low-resource settings. This study aimed to compare the efficacy of intravenous (IV) paracetamol and intramuscular (IM) tramadol on labor pain relief, labor progr…									0	0	0	0	0	0	0			0932-0067	1432-0711		WOS:000794112800001	35552513
Frarey, Alhambra; Gurney, Elizabeth P.; Sober, Stephanie; Whittaker, Paul G.; Schreiber, Courtney A.	Postpartum contraceptive counseling for first-time adolescent mothers: a randomized controlled trial	ARCHIVES OF GYNECOLOGY AND OBSTETRICS	299	2	361	369	10.1007/s00404-018-4969-0	Article	FEB 2019	2019	PurposeRapid repeat pregnancy is common among adolescent mothers and is associated with increased risks of adverse perinatal and maternal outcomes. Increasing contraceptive uptake among postpartum adolescents may decrease these outcomes through pregnancy prevention. This randomized controlled trial of 100 postpartum adolescent women assessed the effect of a standardized immediate postpartum contr…									7	0	0	0	1	0	7			0932-0067	1432-0711		WOS:000459146500007	30470924
Eser, Ahmet; Ozkaya, Enis; Abide, Cigdem Yayla; Eser, Tugba; Eser, Gulcin Yildirim; Abike, Faruk; Tayyar, Ahter Tanay; Eroglu, Mustafa	Transcervical Foley balloon catheter and vaginal prostaglandin E2 insert combination vs. vaginal prostaglandin E2 insert only for induction of labor at term: a randomized clinical trial	ARCHIVES OF GYNECOLOGY AND OBSTETRICS	299	2	451	457	10.1007/s00404-018-4998-8	Article	FEB 2019	2019	PurposeTo analyze the effect of combined application of intravaginal PGE2 insert and intracervical Foley balloon catheter for induction of labor.MethodsPatients with unfavorable cervices who required induction of labor from August 2017 to December 2017 were evaluated for the study. Three hundred and ten participants were randomly assigned to study (n:155) and control group (n:155). Nine patients …									2	0	0	0	0	0	2			0932-0067	1432-0711		WOS:000459146500016	30536117
Tao, Ping; Zhou, Weidong; Yan, Xiaohong; Wu, Rongfeng; Cheng, Ling; Ye, Yuanyuan; Wang, Zhanxiang; Li, Youzhu	Effect of sequential versus single-step culture medium on IVF treatments, including embryo and clinical outcomes: a prospective randomized study	ARCHIVES OF GYNECOLOGY AND OBSTETRICS	305	3	757	765	10.1007/s00404-021-06219-z	Article	MAR 2022	2022	Purpose Sequential media G5 series (Vitrolife) and single-step medium Continuous Single Culture Complete (CSC-C) (Irvine Scientific) are two different culture media. We want to examine difference between culturing effects of the two media. Methods To compare the fertilization and early embryo development, a prospective randomized controlled trial with sibling oocytes in infertile patients, aged <…									2	0	0	0	2	0	2			0932-0067	1432-0711		WOS:000695104300001	34510243
Sammour, Hazem; Elkholy, Abdellatif; Rasheedy, Radwa; Fadel, Ebtesam	The effect of alpha lipoic acid on uterine wound healing after primary cesarean section: a triple-blind placebo-controlled parallel-group randomized clinical trial	ARCHIVES OF GYNECOLOGY AND OBSTETRICS	299	3	665	673	10.1007/s00404-018-5011-2	Article	MAR 2019	2019	PurposeTo investigate the effect of alpha lipoic acid (ALA) on uterine wound healing after primary cesarean section (CS).MethodsA parallel-group, triple-blind, placebo-controlled randomized clinical trial was conducted in Ain Shams University Maternity Hospital, Cairo, Egypt, involving 102 women undergoing pre-labor primary CS. The participants were randomly assigned using a computer-generated li…									6	0	0	0	2	0	6			0932-0067	1432-0711		WOS:000459760600007	30564928
Grace Ng, Yang Huang; Aminuddin, Anisa Aisyah; Tan, Toh Lick; Kuppusamy, Ramesh; Tagore, Shephali; Yeo, George Seow Heong	Multicentre randomised controlled trial comparing the safety in the first 12 h, efficacy and maternal satisfaction of a double balloon catheter and prostaglandin pessary for induction of labour	ARCHIVES OF GYNECOLOGY AND OBSTETRICS	305	1	11	18	10.1007/s00404-021-06090-y	Article	JAN 2022	2022	Objective To evaluate the safety in the first 12 h, efficacy and maternal satisfaction of a double balloon catheter (DBC) with vaginal prostaglandin (PGE) for induction of labour (IOL). Methods We conducted a multicentre randomised controlled study of 420 patients from 1st January 2016 to 31st December 2017 to evaluate the use of DBC in IOL in an Asian population looking at the adverse effects in…									3	0	0	0	0	0	3			0932-0067	1432-0711		WOS:000648830400001	33973051
AbdelHafeez, M. A.; Reda, A.; Elnaggar, A.; EL-Zeneiny, H.; Mokhles, J. M.	Gabapentin for the management of chronic pelvic pain in women	ARCHIVES OF GYNECOLOGY AND OBSTETRICS	300	5	1271	1277	10.1007/s00404-019-05272-z	Article	NOV 2019	2019	Background Chronic pelvic pain (CPP) is a frequent presenting symptom in gynaecology outpatient clinics. Neuromodulator pharmacological agents could be an option for treatment based on its efficacy in treating chronic pain in other conditions. Purpose This study aimed at evaluating the efficacy of oral Gabapentin to alleviate pain in women with CPP. Methods In a randomized double-blinded placebo-…									8	1	0	0	3	0	9			0932-0067	1432-0711		WOS:000492596500015	31435774
Zhao, Haibin; Tao, Wenrong; Li, Mei; Liu, Hui; Wu, Keliang; Ma, Shuiying	Comparison of two protocols of blastocyst biopsy submitted to preimplantation genetic testing for aneuploidies: a randomized controlled trial	ARCHIVES OF GYNECOLOGY AND OBSTETRICS	299	5	1487	1493	10.1007/s00404-019-05084-1	Article	MAY 2019	2019	PurposeTo compare the effectiveness of two protocols of blastocyst biopsy submitted to preimplantation genetic testing for aneuploidies (PGT-A).MethodsThis is a randomized controlled trial of a cohort of 221 patients undergoing PGT-A. 106 female patients aged 40years with no less than 8 mature oocytes retrieved and 3 good-quality embryos on day 3 were randomly assigned to the day-3 hatching-based…									11	2	0	0	8	0	13			0932-0067	1432-0711		WOS:000468500000033	30737585
Yefet, Enav; Nassar, Salih; Carmeli, Julia; Massalha, Manal; Hasanein, Jamal; Zafran, Noah; Rudin, Michael; Nachum, Zohar	Oral analgesia in fixed-time interval administration versus spinal morphine for post-Cesarean pain: a randomised controlled trial	ARCHIVES OF GYNECOLOGY AND OBSTETRICS	305	4	893	901	10.1007/s00404-021-06196-3	Article	APR 2022	2022	Purpose To compare the efficacy of fixed-time-interval oral analgesia and spinal-morphine for management of post-Cesarean pain.Methods In this open-label, parallel-group, randomized, controlled trial, 200 women due to undergo elective Caesarean section with spinal anaesthesia were enrolled between July 2015 and April 2016. Patients were randomly assigned to receive either spinal fentanyl followed…									1	0	0	0	0	0	1			0932-0067	1432-0711		WOS:000691709900002	34463805
Chen, Yi; Guo, Lei; Shi, Yongqiang; Ma, Gang; Xue, Wei; He, Ling; Ma, Shuqin; Ni, Xinli	Norepinephrine prophylaxis for postspinal anesthesia hypotension in parturient undergoing cesarean section: a randomized, controlled trial	ARCHIVES OF GYNECOLOGY AND OBSTETRICS	302	4	829	836	10.1007/s00404-020-05663-7	Article	OCT 2020	2020	Objective To investigate the efficacy and safety of prophylactic infusion of norepinephrine (NE) versus normal saline in patients undergoing cesarean section. Methods Patients (n = 97) were randomized to receive a bolus of NE (6 mu g) immediately following spinal anesthesia with maintenance NE (0.05 mu g/kg/min IV) or normal saline (n = 98). The primary endpoint was the incidence of postspinal an…									3	0	0	0	1	0	3			0932-0067	1432-0711		WOS:000543275900001	32588134
Diomande, Inessa; Gabriel, Natalie; Kashiwagi, Maki; Ghisu, Gian-Piero; Welter, JoEllen; Fink, Daniel; Fehr, Mathias K.; Betschart, Cornelia	Subcutaneous botulinum toxin type A injections for provoked vestibulodynia: a randomized placebo-controlled trial and exploratory subanalysis	ARCHIVES OF GYNECOLOGY AND OBSTETRICS	299	4	993	1000	10.1007/s00404-019-05043-w	Article	APR 2019	2019	BackgroundPrevious studies using botulinum toxin type A (BT) to treat provoked vestibulodynia (PVD) reported conflicting findings, possibly attributable to singular injections or low doses. We assessed PVD treatment effectiveness with high-dose single injections of BT (50 or 100 units) versus placebo, and then repeat BT 100 U injections over 6months.MethodsThis was a randomized, double-blind, thr…									11	0	1	0	3	0	12			0932-0067	1432-0711		WOS:000462573300011	30707361
Perutelli, Alessandra; Ferrandina, Gabriella; Domenici, Lavinia; Cubeddu, Alessandra; Garibaldi, Silvia; Aretini, Paolo; Mazzanti, Chiara Maria; Salerno, Maria Giovanna	Modified intestinal isolation bag as promising tool in promoting bowel resumption after ovarian cancer cytoreductive surgery: a randomized clinical trial	ARCHIVES OF GYNECOLOGY AND OBSTETRICS	304	3	733	742	10.1007/s00404-021-05981-4	Article	SEP 2021	2021	Purpose Postoperative ileus (POI) impairs patient recovery, prolonging hospital stay after major surgery in ovarian cancer (OvCa) patients. Thus, intraoperative bowel isolation is expected to reduce manipulation-related impairment. The aim of this study was to investigate the impact of intraoperative intestinal isolation bag on POI in OvCa patients submitted to primary surgery. Methods A randomiz…									0	0	0	0	0	0	0			0932-0067	1432-0711		WOS:000616024600001	33555430
Alborzi, Saeed; Poordast, Tahereh; Askary, Elham; Dorniani, Gita	Effects of clarithromycin on inflammatory markers and clinical manifestations in postsurgical follow-up of patients with endometriosis: a double-blinded randomized placebo-controlled clinical trial	ARCHIVES OF GYNECOLOGY AND OBSTETRICS	299	5	1305	1312	10.1007/s00404-019-05057-4	Article	MAY 2019	2019	Purpose Studies showed anti-inflammatory and immunomodulatory effects of macrolide antibiotics such as clarithromycin in endometriosis. Therefore, the present study aims to investigate the therapeutic efficacy of clarithromycin in patients with endometriosis.MethodsThis was a double-blinded randomized placebo-controlled trial conducted on endometriotic women during March 2016-2017 in Dena Hospita…									1	1	0	0	1	0	2			0932-0067	1432-0711		WOS:000468500000011	30888478
Marschalek, Julian; Kuessel, Lorenz; Stammler-Safar, Maria; Kiss, Herbert; Ott, Johannes; Husslein, Heinrich	Comparison of a practice-based versus theory-based training program for conducting vacuum-assisted deliveries: a randomized-controlled trial	ARCHIVES OF GYNECOLOGY AND OBSTETRICS	305	2	365	372	10.1007/s00404-021-06159-8	Article	FEB 2022	2022	Purpose Vacuum-assisted deliveries (VAD) are complex procedures that require training and experience to be performed proficiently. We aimed to evaluate if a more resource intensive practice-based training program for conducting VAD is more efficient compared to a purely theory-based training program, with respect to immediate training effects and persistence of skills 4-8 weeks after the initial …									1	0	0	0	0	0	1			0932-0067	1432-0711		WOS:000682634300001	34363518
Wendling, Adam L.; Byun, Sharon Y.; Koenig, Megan; Vasilopoulos, Terrie	Impact of oral carbohydrate consumption prior to cesarean delivery on preoperative well-being: a randomized interventional study	ARCHIVES OF GYNECOLOGY AND OBSTETRICS	301	1	179	187	10.1007/s00404-020-05455-z	Article	JAN 2020	2020	Purpose Oral carbohydrate consumption before surgery improves insulin sensitivity, cardiac output and well-being, and shortens hospital stays without adverse effects. No work has compared higher-dose carbohydrate beverages made for preoperative consumption to common, commercial oral rehydration solutions with lower carbohydrate concentrations. Methods We recruited low-risk women undergoing schedu…									4	1	0	0	1	0	5			0932-0067	1432-0711		WOS:000514797800020	32025843
Major, Attila Louis; Dvorak, Vladimir; Schwarzova, Jana; Skrivanek, Ales; Malik, Tomas; Pluta, Marek; Mayboroda, Ivanna; Grandjean, Etienne Marc	Efficacy and safety of an adsorbent and anti-oxidative vaginal gel on CIN1 and 2, on high-risk HPV, and on p16/Ki-67: a randomized controlled trial	ARCHIVES OF GYNECOLOGY AND OBSTETRICS	303	2	501	511	10.1007/s00404-020-05816-8	Article	FEB 2021	2021	Purpose The effect of SAM vaginal gel, a medical device containing adsorptive silicon dioxide and antioxidative sodium selenite and citric acid, on histologically-proven cervical intraepithelial neoplasia type 2 (CIN2) as well as p16 positive CIN1, and on the presence of the onco-marker p16 was investigated.Methods 216 women aged 25-60 years were randomized to either receive an intravaginal daily…									4	0	0	0	2	0	4			0932-0067	1432-0711		WOS:000591106600004	33219482
Kagan, Karl Oliver; Sonek, Jiri; Sroka, Andreas; Abele, Harald; Wagner, Philipp; Prodan, Natalia; Hoopmann, Markus	False-positive rates in screening for trisomies 18 and 13: a comparison between first-trimester combined screening and a cfDNA-based approach	ARCHIVES OF GYNECOLOGY AND OBSTETRICS	299	2	431	437	10.1007/s00404-018-4983-2	Article	FEB 2019	2019	PurposeTo determine the false-positive rates (FPR) associated with screening for trisomy 18/13 using first-trimester combined screening (FTCS) and an ultrasound plus cfDNA-based approach (US-cfDNA), which includes a detailed ultrasound examination, a cfDNA analysis and a FTCS reflex backup test for cases with uninformative results.MethodsThis is a sub-analysis of a randomized controlled trial, wh…									2	0	0	0	1	0	2			0932-0067	1432-0711		WOS:000459146500014	30519751
Samy, Ahmed; Abdelhakim, Ahmed Mohamed; Latif, Dina; Hamza, Mohamed; Osman, Omneya M.; Metwally, Ahmed A.	Benefits of vaginal dinoprostone administration prior to levonorgestrel-releasing intrauterine system insertion in women delivered only by elective cesarean section: a randomized double-blinded clinical trial	ARCHIVES OF GYNECOLOGY AND OBSTETRICS	301	6	1463	1471	10.1007/s00404-020-05543-0	Article	JUN 2020	2020	Purpose This study aimed at investigating the efficacy and safety of dinoprostone 3 mg vaginally prior to levonorgestrel-releasing intrauterine system (LNG-IUS) insertion in women undergoing elective cesarean delivery (CD). Methods We conducted a prospective, randomized, double-blinded, placebo-controlled trial at family planning clinic of Cairo University hospitals from August 2019 to January 20…									1	0	0	0	0	0	1			0932-0067	1432-0711		WOS:000527451000001	32314015
Pourghasem, Sajadeh; Bazarganipour, Fatemeh; Taghavi, Seyed Abdolvahab; Kutenaee, Maryam Azizi	The effectiveness of inositol and metformin on infertile polycystic ovary syndrome women with resistant to letrozole	ARCHIVES OF GYNECOLOGY AND OBSTETRICS	299	4	1193	1199	10.1007/s00404-019-05064-5	Article	APR 2019	2019	PurposeThe purpose is a comparison of effectiveness of myo-inositol and metformin in infertile women with polycystic ovary syndrome (PCOS) treated with letrozole.MethodsThis study is a randomized single-blind controlled clinical trial undertaken in 150 infertile PCOS women. For all patients, letrozole is prescribed at a dose of 7.5mg per day from the third day of menstruation for 5days. Patients …									9	4	0	0	4	0	13			0932-0067	1432-0711		WOS:000462573300034	30847561
Palacios, Santiago; Colli, Enrico; Regidor, Pedro-Antonio	A multicenter, double-blind, randomized trial on the bleeding profile of a drospirenone-only pill 4 mg over nine cycles in comparison with desogestrel 0.075 mg	ARCHIVES OF GYNECOLOGY AND OBSTETRICS	300	6	1805	1812	10.1007/s00404-019-05340-4	Article	DEC 2019	2019	Purpose A typical compliance problem in the use of traditional progestin-only pills is the irregular bleeding pattern and the strict daily intake. Desogestrel 75 mg has a 12-h missed-pill window; however, its poor cycle control limits a more common use.Methods A drospirenone (DRSP)-only pill was developed to improve the bleeding profile.Setting A phase III study in healthy women aged 18-45 years …									14	0	0	0	3	0	14			0932-0067	1432-0711		WOS:000500491800036	31728664
Wittenborn, Julia; Mathei, Deborah; van Waesberghe, Julia; Zeppernick, Felix; Zeppernick, Magdalena; Tchaikovski, Svetlana; Kowark, Ana; Breuer, Markus; Keszei, Andras; Stickeler, Elmar; Zoremba, Norbert; Rossaint, Rolf; Bruells, Christian; Meinhold-Heerlein, Ivo	The effect of warm and humidified gas insufflation in gynecological laparoscopy on maintenance of body temperature: a prospective randomized controlled multi-arm trial	ARCHIVES OF GYNECOLOGY AND OBSTETRICS	306	3	753	767	10.1007/s00404-022-06499-z	Article	SEP 2022	2022	Background Hypothermia is defined as a decrease in body core temperature to below 36 degrees C. If intraoperative heat-preserving measures are omitted, a patient's temperature will fall by 1 - 2 degrees C. Even mild forms of intraoperative hypothermia can lead to a marked increase in morbidity and mortality. Using warm and humidified gas insufflation in laparoscopy may help in the maintenance of …									0	0	0	0	0	0	0			0932-0067	1432-0711		WOS:000768657800002	35286431
Kaur, Japleen; Suri, Vanita; Gainder, Shalini; Arora, Aashima	Prospective randomized trial comparing efficacy of letrozole step-up protocol with letrozole plus gonadotropins for controlled ovarian stimulation and intrauterine insemination in patients with unexplained infertility	ARCHIVES OF GYNECOLOGY AND OBSTETRICS	300	6	1767	1771	10.1007/s00404-019-05326-2	Article	DEC 2019	2019	Purpose Empirical treatment options for unexplained infertility treatment include controlled ovarian stimulation (COS) with clomiphene citrate, letrozole or gonadotropins followed by intrauterine insemination (IUI). Achieving consistent multifollicular development with letrozole generally requires addition of gonadotropins. However, the cost and discomfort of injections remains a drawback of this…									1	1	0	0	0	0	2			0932-0067	1432-0711		WOS:000491031000002	31631248
Wulff, Verena; Hepp, Philip; Wolf, Oliver T.; Balan, Percy; Hagenbeck, Carsten; Fehm, Tanja; Schaal, Nora K.	The effects of a music and singing intervention during pregnancy on maternal well-being and mother-infant bonding: a randomised, controlled study	ARCHIVES OF GYNECOLOGY AND OBSTETRICS	303	1	69	83	10.1007/s00404-020-05727-8	Article	JAN 2021	2021	Purpose Stress and impaired mother-infant bonding during pregnancy can lead to adverse effects for the expectant mother and the unborn child. The present study investigates whether a prenatal music and singing intervention can improve maternal well-being as well as mother-infant bonding. Methods A total of 172 pregnant women took part in this prospective, randomised, three-armed (music, singing o…									15	0	0	0	0	0	15			0932-0067	1432-0711		WOS:000558158600001	32776296
Ding, Bingjie; Gou, Baohua; Guan, Huimin; Wang, Jia; Bi, Yanxia; Hong, Zhongxin	WeChat-assisted dietary and exercise intervention for prevention of gestational diabetes mellitus in overweight/obese pregnant women: a two-arm randomized clinical trial	ARCHIVES OF GYNECOLOGY AND OBSTETRICS	304	3	609	618	10.1007/s00404-021-05984-1	Article	SEP 2021	2021	Purpose This study aimed to examine the influence of a WeChat-based dietary and exercise intervention on gestational diabetes mellitus (GDM) prevention in overweight/obese pregnant women in Beijing. Methods Overweight/obese pregnant women were recruited in the early stages of pregnancy. After screening by include and exclude standards, eligible women were randomly divided into two groups, interve…									6	0	0	0	2	0	6			0932-0067	1432-0711		WOS:000617103100002	33570656
Fan, Yuru; Hou, Wenwen; Feng, Shi; Mao, Pengyuan; Wang, Xian; Jiang, Jianan; Yuan, Hongmei; Shen, Xiaofeng; Feng, Shanwu; Li, Ping	Programmed intermittent epidural bolus decreases the incidence of intra-partum fever for labor analgesia in primiparous women: a randomized controlled study	ARCHIVES OF GYNECOLOGY AND OBSTETRICS	300	6	1551	1557	10.1007/s00404-019-05354-y	Article	DEC 2019	2019	Purpose To evaluate whether programmed intermittent epidural bolus (PIEB) reduces the incidence of maternal intra-partum fever compared with continuous epidural infusion ( CEI) during labor.Methods Parturients were randomized to receive CEI (CEI group) or PIEB (PIEB group) with 10 ml per hour for epidural labor analgesia with 1500 subjects in each group. The maintaining dose of two groups is 0.08…									7	1	0	0	3	0	8			0932-0067	1432-0711		WOS:000500491800007	31667606
Sene, Azadeh Akbari; Tabatabaie, Azam; Nikniaz, Hossein; Alizadeh, Ahad; Sheibani, Kourosh; Alisaraie, Mona Mortezapour; Tabatabaie, Maryam; Ashrafi, Mahnaz; Amjadi, Fatemehsadat	The myo-inositol effect on the oocyte quality and fertilization rate among women with polycystic ovary syndrome undergoing assisted reproductive technology cycles: a randomized clinical trial	ARCHIVES OF GYNECOLOGY AND OBSTETRICS	299	6	1701	1707	10.1007/s00404-019-05111-1	Article	JUN 2019	2019	Purpose The aim of the present study was to evaluate the effect of myo-Inositol administration on oocyte quality, fertilization rate and embryo quality in patients with PCOS during assisted reproductive technology (ART) cycles.Methods Fifty infertile PCOS patients were randomly designated in two groups. In the study group, patients received daily doses of 4 g myo-Inositol combined with 400 mg fol…									14	0	1	0	8	0	15			0932-0067	1432-0711		WOS:000468754900022	30919036
Madani, Tahereh; Ramezanali, Fariba; Yahyaei, Azar; Hasani, Fatemeh; Lankarani, Narges Bagheri; Yeganeh, Ladan Mohammadi	Live birth rates after different endometrial preparation methods in frozen cleavage-stage embryo transfer cycles: a randomized controlled trial	ARCHIVES OF GYNECOLOGY AND OBSTETRICS	299	4	1185	1191	10.1007/s00404-019-05062-7	Article	APR 2019	2019	PurposeThis study aimed to compare the clinical outcomes in different endometrial preparation methods prior to frozen embryo transfer (FET) in women with normal menstrual cycles.MethodsA total of 471 eligible patients were randomly allocated into four groups of endometrial preparation prior to FET: natural cycle with spontaneous ovulation (n=120), natural cycle with humanchorionicgonadotropin(hCG…									13	2	0	0	5	0	15			0932-0067	1432-0711		WOS:000462573300033	30707360
