# Supplementary material for: Clinical trial registration and CONSORT adherence in obstetrics and gynecology journals: a cross-sectional analysis of Chinese- and English-language publications
Source: PeerJ. 2026 Apr 21;14:e21140. doi: 10.7717/peerj.21140 (PMC13108464; doi:10.7717/peerj.21140)
Supplement: Supplemental Information 1 [file peerj-14-21140-s001.zip › Raw data-updated/RCT-English journals/Second round-excluded based on article title and abstract/4.xls]

## Sheet: 筛选后剩余7篇
Authors	Article Title	Source Title	Volume	Issue	Start Page	End Page	DOI	Document Type	Publication Date	Publication Year	Abstract	Abstract - Foreign	Abstract - English Transliteration	Abstract - Foreign	Abstract - Korean	Conference Title	Conference Date	Conference Sponsor	Conference Location	Times Cited, WoS Core	Times Cited, CSCD	Times Cited, RSCI	Times Cited, ARCI	Times Cited, BCI	Times Cited, SCIELO	Times Cited, All Databases	180 Day Usage Count	Since 2013 Usage Count	ISSN	eISSN	ISBN	UT (Unique ID)	Pubmed Id
Rial-Crestelo, M.; Morales-Rosello, J.; Hernandez-Andrade, E.; Prefumo, F.; Oros, D.; Caffici, D.; Sotiriadis, A.; Zohav, E.; Cruz-Martinez, R.; Parra-Cordero, M.; Lubusky, M.; Kacerovsky, M.; Figueras, F.	Quality assessment of fetal middle cerebral and umbilical artery Doppler images using an objective scale within an international randomized controlled trial	ULTRASOUND IN OBSTETRICS & GYNECOLOGY	56	2	182	186	10.1002/uog.20370	Article	AUG 2020	2020	Objectives To determine the quality of Doppler images of the fetal middle cerebral artery (MCA) and umbilical artery (UA) using an objective scale, and to determine the reliability of this scale, within a multicenter randomized controlled trial (Revealed versus concealed criteria for placental insufficiency in unselected obstetric population in late pregnancy (Ratio37)). Methods The Ratio37 trial…									2	2	0	0	0	0	4			0960-7692	1469-0705		WOS:000543166300001	31180608
Brik, M.; Fernandez-Buhigas, I.; Martin-Arias, A.; Vargas-Terrones, M.; Barakat, R.; Santacruz, B.	Does exercise during pregnancy impact on maternal weight gain and fetal cardiac function? A randomized controlled trial	ULTRASOUND IN OBSTETRICS & GYNECOLOGY	53	5	583	589	10.1002/uog.20147	Article	MAY 2019	2019	Objective To evaluate the association between physical exercise during pregnancy and maternal gestational weight gain and fetal cardiac function.Methods This was a randomized controlled trial of women with a singleton pregnancy managed from the first trimester at the Hospital de Torrejon, Madrid, between November 2014 and June 2015. Women were randomized to either follow a supervised physical con…									18	0	0	0	2	1	18			0960-7692	1469-0705		WOS:000467387000004	30328169
Andreasen, L. A.; Tabor, A.; Norgaard, L. N.; Ringsted, C.; Sandager, P.; Rosthoj, S.; Tolsgaard, M. G.	Multicenter randomized trial exploring effects of simulation-based ultrasound training on obstetricians' diagnostic accuracy: value for experienced operators	ULTRASOUND IN OBSTETRICS & GYNECOLOGY	55	4	523	529	10.1002/uog.20362	Article	APR 2020	2020	Objective To explore the effects of simulation-based ultrasound training on the accuracy of fetal weight estimation in the third trimester among obstetricians with different levels of clinical experience.Methods This was a multicenter, randomized pre-post-test practical trial conducted between March 2016 and January 2018. Obstetricians with different levels of clinical experience were randomized …									6	0	0	0	0	0	6			0960-7692	1469-0705		WOS:000522377900014	31152560
Wanyonyi, S. Z.; Orwa, J.; Ozelle, H.; Martinez, J.; Atsali, E.; Vinayak, S.; Temmerman, M.; Figueras, F.	Routine third-trimester ultrasound for the detection of small-for-gestational age in low-risk pregnancies (ROTTUS study): randomized controlled trial	ULTRASOUND IN OBSTETRICS & GYNECOLOGY	57	6	910	916	10.1002/uog.23618	Article	JUN 2021	2021	Objective To compare the proportion of small-for-gestational-age (SGA) infants detected by routine thirdtrimester ultrasound vs those detected by selective ultrasound based on serial symphysis-fundus height (SFH) measurements (standard care) in low-risk pregnancy.Methods This was an open-label randomized controlled trial conducted at a hospital in Kenya between May 2018 and February 2020. Low-ris…									0	0	0	0	0	0	0			0960-7692	1469-0705		WOS:000657063100006	33619823
Del Forno, S.; Arena, A.; Pellizzone, V.; Lenzi, J.; Raimondo, D.; Cocchi, L.; Paradisi, R.; Youssef, A.; Casadio, P.; Seracchioli, R.	Assessment of levator hiatal area using 3D/4D transperineal ultrasound in women with deep infiltrating endometriosis and superficial dyspareunia treated with pelvic floor muscle physiotherapy: randomized controlled trial	ULTRASOUND IN OBSTETRICS & GYNECOLOGY	57	5	726	732	10.1002/uog.23590	Article	MAY 2021	2021	Objectives Deep infiltrating endometriosis (DIE) is associated with chronic pelvic pain, dyspareunia and pelvic floor muscle hypertonia. The primary aim of this study was to evaluate the effect of pelvic floor physiotherapy (PFP) on the area of levator ani hiatus during Valsalva maneuver, assessed using transperineal ultrasound, in women with DIE suffering from superficial dyspareunia.Methods Thi…									5	0	0	0	1	0	5			0960-7692	1469-0705		WOS:000646321000007	33428320
Shamshirsaz, A. A.; Lee, T. C.; Hair, A. B.; Erfani, H.; Espinoza, J.; Shamshirsaz, A. A.; Fox, K. A.; Gandhi, M.; Nassr, A. A.; Abrams, S. A.; Mccullough, L. B.; Chervenak, F. A.; Olutoye, O. O.; Belfort, M. A.	Elective delivery at 34 weeks vs routine obstetric care in fetal gastroschisis: randomized controlled trial	ULTRASOUND IN OBSTETRICS & GYNECOLOGY	55	1	15	19	10.1002/uog.21871	Article	JAN 2020	2020	Objective To evaluate whether elective preterm delivery (ED) at 34 weeks is of postnatal benefit to infants with isolated gastroschisis compared with routine obstetric care (RC). Methods Between May 2013 and September 2015, all women with a sonographic diagnosis of fetal gastroschisis referred to a single tertiary center, before 34 weeks' gestation, were invited to participate in this study. Elig…									11	0	0	0	2	0	11			0960-7692	1469-0705		WOS:000500231100001	31503365
Nyhus, M. O.; Mathew, S.; Salvesen, O.; Salvesen, K. A.; Stafne, S.; Volloyhaug, I	Effect of preoperative pelvic floor muscle training on pelvic floor muscle contraction and symptomatic and anatomical pelvic organ prolapse after surgery: randomized controlled trial	ULTRASOUND IN OBSTETRICS & GYNECOLOGY	56	1	28	36	10.1002/uog.22007	Article	JUL 2020	2020	Objectives To evaluate the effect of preoperative pelvic floor muscle training (PFMT) on pelvic floor muscle (PFM) contraction, symptoms of pelvic organ prolapse (POP) and anatomical POP, 6 months after prolapse surgery, and to assess the overall changes in PFM contraction, POP symptoms and pelvic organ descent after surgery.Methods This was a randomized controlled trial of 159 women with symptom…									10	1	1	0	1	0	12			0960-7692	1469-0705		WOS:000538871300001	32144829

## Sheet: savedrecs
Authors	Article Title	Source Title	Volume	Issue	Start Page	End Page	DOI	Document Type	Publication Date	Publication Year	Abstract	Abstract - Foreign	Abstract - English Transliteration	Abstract - Foreign	Abstract - Korean	Conference Title	Conference Date	Conference Sponsor	Conference Location	Times Cited, WoS Core	Times Cited, CSCD	Times Cited, RSCI	Times Cited, ARCI	Times Cited, BCI	Times Cited, SCIELO	Times Cited, All Databases	180 Day Usage Count	Since 2013 Usage Count	ISSN	eISSN	ISBN	UT (Unique ID)	Pubmed Id
Rial-Crestelo, M.; Morales-Rosello, J.; Hernandez-Andrade, E.; Prefumo, F.; Oros, D.; Caffici, D.; Sotiriadis, A.; Zohav, E.; Cruz-Martinez, R.; Parra-Cordero, M.; Lubusky, M.; Kacerovsky, M.; Figueras, F.	Quality assessment of fetal middle cerebral and umbilical artery Doppler images using an objective scale within an international randomized controlled trial	ULTRASOUND IN OBSTETRICS & GYNECOLOGY	56	2	182	186	10.1002/uog.20370	Article	AUG 2020	2020	Objectives To determine the quality of Doppler images of the fetal middle cerebral artery (MCA) and umbilical artery (UA) using an objective scale, and to determine the reliability of this scale, within a multicenter randomized controlled trial (Revealed versus concealed criteria for placental insufficiency in unselected obstetric population in late pregnancy (Ratio37)). Methods The Ratio37 trial…									2	2	0	0	0	0	4			0960-7692	1469-0705		WOS:000543166300001	31180608
Stirum, E. V. J. Van Limburg; Zegveld, S. J.; Simons, N. E.; De Boer, M. A.; Pajkrt, E.; Mol, B. W. J.; Oudijk, M. A.; Van 't Hooft, J.	Consequences of cervical pessary for subsequent pregnancy: follow-up of randomized clinical trial (ProTWIN)	ULTRASOUND IN OBSTETRICS & GYNECOLOGY	59	6	771	777	10.1002/uog.24821	Article	JUN 2022	2022	Objective To evaluate the effect of cervical pessary, as a strategy to prevent preterm birth (PTB), on the outcome of subsequent pregnancy and maternal quality of life 4 years after the index twin pregnancy. Methods Between 2009 and 2012, the ProTWIN trial randomized women with a multiple pregnancy to pessary use vs standard care for the prevention of PTB. The trial showed no benefit in unselecte…									0	0	0	0	0	0	0			0960-7692	1469-0705		WOS:000804159400011	34826166
de Sonnaville, C. M. W.; Hukkelhoven, C. W.; Vlemmix, F.; Groen, H.; Schutte, J. M.; Mol, B. W.; Van Pampus, M. G.	Impact of Hypertension and Preeclampsia Intervention Trial At Near Term-I (HYPITAT-I) on obstetric management and outcome in The Netherlands	ULTRASOUND IN OBSTETRICS & GYNECOLOGY	55	1	58	67	10.1002/uog.20417	Article	JAN 2020	2020	Objective The Hypertension and Preeclampsia Intervention Trial At near Term-I (HYPITAT-I) randomized controlled trial showed that, in women with gestational hypertension or mild pre-eclampsia at term, induction of labor, compared with expectant management, was associated with improvedmaternal outcome without compromising neonatal outcome. The aim of the current study was to evaluate the impact of…									11	0	0	0	3	0	10			0960-7692	1469-0705		WOS:000505862000009	31486156
Vaan, M. D. T.; Blel, D.; Bloemenkamp, K. W. M.; Jozwiak, M.; Eikelder, M. L. G.; Leeuw, J. W.; Oudijk, M. A.; Bakker, J. J. H.; Rijnders, R. J. P.; Papatsonis, D. N.; Woiski, M.; Mol, B. W.; Heus, R.	Induction of labor with Foley catheter and risk of subsequent preterm birth: follow-up study of two randomized controlled trials (PROBAAT-1 and-2)	ULTRASOUND IN OBSTETRICS & GYNECOLOGY	57	2	292	297	10.1002/uog.23117	Article	FEB 2021	2021	Objective To evaluate the rate of preterm birth (PTB) in a subsequent pregnancy in women who had undergone term induction using a Foley catheter compared with prostaglandins.Methods This was a follow-up study of two large randomized controlled trials (PROBAAT-1 and PROBAAT-2). In the original trials, women with a term singleton pregnancy with the fetus in cephalic presentation and with an indicat…									0	0	0	0	0	0	0			0960-7692	1469-0705		WOS:000613461600013	32939850
Brik, M.; Fernandez-Buhigas, I.; Martin-Arias, A.; Vargas-Terrones, M.; Barakat, R.; Santacruz, B.	Does exercise during pregnancy impact on maternal weight gain and fetal cardiac function? A randomized controlled trial	ULTRASOUND IN OBSTETRICS & GYNECOLOGY	53	5	583	589	10.1002/uog.20147	Article	MAY 2019	2019	Objective To evaluate the association between physical exercise during pregnancy and maternal gestational weight gain and fetal cardiac function.Methods This was a randomized controlled trial of women with a singleton pregnancy managed from the first trimester at the Hospital de Torrejon, Madrid, between November 2014 and June 2015. Women were randomized to either follow a supervised physical con…									18	0	0	0	2	1	18			0960-7692	1469-0705		WOS:000467387000004	30328169
Fernlund, A.; Jokubkiene, L.; Sladkevicius, P.; Valentin, L.; Sjostrom, K.	Psychological impact of early miscarriage and client satisfaction with treatment: comparison between expectant management and misoprostol treatment in a randomized controlled trial	ULTRASOUND IN OBSTETRICS & GYNECOLOGY	58	5	757	765	10.1002/uog.23641	Article	NOV 2021	2021	Objectives To compare the short- and long-term emotional distress (grief, anxiety and depressive symptoms) after early miscarriage and satisfaction with treatment between women randomized to expectant management vs vaginal misoprostol treatment.Methods This was a preplanned analysis of data collected during a randomized controlled trial comparing expectant management with misoprostol treatment in…									1	0	0	0	0	0	1			0960-7692	1469-0705		WOS:000706862400001	33798287
Fernlund, A.; Jokubkiene, L.; Sladkevicius, P.; Valentin, L.	Reproductive outcome after early miscarriage: comparing vaginal misoprostol treatment with expectant management in a planned secondary analysis of a randomized controlled trial	ULTRASOUND IN OBSTETRICS & GYNECOLOGY	59	1	100	106	10.1002/uog.24769	Article	JAN 2022	2022	Objective To compare the reproductive outcome after early miscarriage between women managed expectantly and those treated with vaginal misoprostol. Methods This study was a planned secondary analysis of data collected prospectively in a randomized controlled trial comparing expectant management with vaginal misoprostol treatment (single dose of 800 mu g) in women with early embryonic or anembryon…									0	0	0	0	0	0	0			0960-7692	1469-0705		WOS:000738910200014	34523740
Andreasen, L. A.; Tabor, A.; Norgaard, L. N.; Ringsted, C.; Sandager, P.; Rosthoj, S.; Tolsgaard, M. G.	Multicenter randomized trial exploring effects of simulation-based ultrasound training on obstetricians' diagnostic accuracy: value for experienced operators	ULTRASOUND IN OBSTETRICS & GYNECOLOGY	55	4	523	529	10.1002/uog.20362	Article	APR 2020	2020	Objective To explore the effects of simulation-based ultrasound training on the accuracy of fetal weight estimation in the third trimester among obstetricians with different levels of clinical experience.Methods This was a multicenter, randomized pre-post-test practical trial conducted between March 2016 and January 2018. Obstetricians with different levels of clinical experience were randomized …									6	0	0	0	0	0	6			0960-7692	1469-0705		WOS:000522377900014	31152560
Wanyonyi, S. Z.; Orwa, J.; Ozelle, H.; Martinez, J.; Atsali, E.; Vinayak, S.; Temmerman, M.; Figueras, F.	Routine third-trimester ultrasound for the detection of small-for-gestational age in low-risk pregnancies (ROTTUS study): randomized controlled trial	ULTRASOUND IN OBSTETRICS & GYNECOLOGY	57	6	910	916	10.1002/uog.23618	Article	JUN 2021	2021	Objective To compare the proportion of small-for-gestational-age (SGA) infants detected by routine thirdtrimester ultrasound vs those detected by selective ultrasound based on serial symphysis-fundus height (SFH) measurements (standard care) in low-risk pregnancy.Methods This was an open-label randomized controlled trial conducted at a hospital in Kenya between May 2018 and February 2020. Low-ris…									0	0	0	0	0	0	0			0960-7692	1469-0705		WOS:000657063100006	33619823
Del Forno, S.; Arena, A.; Pellizzone, V.; Lenzi, J.; Raimondo, D.; Cocchi, L.; Paradisi, R.; Youssef, A.; Casadio, P.; Seracchioli, R.	Assessment of levator hiatal area using 3D/4D transperineal ultrasound in women with deep infiltrating endometriosis and superficial dyspareunia treated with pelvic floor muscle physiotherapy: randomized controlled trial	ULTRASOUND IN OBSTETRICS & GYNECOLOGY	57	5	726	732	10.1002/uog.23590	Article	MAY 2021	2021	Objectives Deep infiltrating endometriosis (DIE) is associated with chronic pelvic pain, dyspareunia and pelvic floor muscle hypertonia. The primary aim of this study was to evaluate the effect of pelvic floor physiotherapy (PFP) on the area of levator ani hiatus during Valsalva maneuver, assessed using transperineal ultrasound, in women with DIE suffering from superficial dyspareunia.Methods Thi…									5	0	0	0	1	0	5			0960-7692	1469-0705		WOS:000646321000007	33428320
Rennert, K. N.; Breuking, S. H.; Schuit, E.; Bekker, M. N.; Woiski, M.; De Boer, M. A.; Sueters, M.; Scheepers, H. C. J.; Franssen, M. T. M.; Pajkrt, E.; Mol, B. W. J.; Kok, M.; Hermans, F. J. R.	Change in cervical length after arrested preterm labor and risk of preterm birth	ULTRASOUND IN OBSTETRICS & GYNECOLOGY	58	5	750	756	10.1002/uog.23653	Article	NOV 2021	2021	Objective To assess the association between preterm birth and cervical length after arrested preterm labor in high-risk pregnant women.Methods In this post-hoc analysis of a randomized clinical trial, transvaginal cervical length was measured in women whose contractions had ceased 48 h after admission for threatened preterm labor. At admission, women were defined as having a high risk of preterm …									0	0	0	0	0	0	0			0960-7692	1469-0705		WOS:000713324900013	33860985
Shamshirsaz, A. A.; Lee, T. C.; Hair, A. B.; Erfani, H.; Espinoza, J.; Shamshirsaz, A. A.; Fox, K. A.; Gandhi, M.; Nassr, A. A.; Abrams, S. A.; Mccullough, L. B.; Chervenak, F. A.; Olutoye, O. O.; Belfort, M. A.	Elective delivery at 34 weeks vs routine obstetric care in fetal gastroschisis: randomized controlled trial	ULTRASOUND IN OBSTETRICS & GYNECOLOGY	55	1	15	19	10.1002/uog.21871	Article	JAN 2020	2020	Objective To evaluate whether elective preterm delivery (ED) at 34 weeks is of postnatal benefit to infants with isolated gastroschisis compared with routine obstetric care (RC). Methods Between May 2013 and September 2015, all women with a sonographic diagnosis of fetal gastroschisis referred to a single tertiary center, before 34 weeks' gestation, were invited to participate in this study. Elig…									11	0	0	0	2	0	11			0960-7692	1469-0705		WOS:000500231100001	31503365
Chiossi, G.; Facchinetti, F.; Vergani, P.; Di Tommaso, M.; Marozio, L.; Acaia, B.; Pignatti, L.; Locatelli, A.; Spitaleri, M.; Benedetto, C.; Zaina, B.; D'Amico, R.	Serial cervical-length measurements after first episode of threatened preterm labor improve prediction of spontaneous delivery prior to 37 weeks' gestation	ULTRASOUND IN OBSTETRICS & GYNECOLOGY	57	2	298	304	10.1002/uog.22188	Article	FEB 2021	2021	Objective To assess whether repeat cervical-length (CL) measurement in women discharged from hospital after their first episode of threatened preterm labor can predict their risk of spontaneous preterm birth.Methods This was a secondary analysis o f a randomized controlled trial of maintenance tocolysis, in which CL was measured on transvaginal ultrasound at the time of hospital discharge and aft…									0	0	0	0	0	0	0			0960-7692	1469-0705		WOS:000613461600014	32851714
Le, K. D.; Nguyen, L. K.; Nguyen, L. T. M.; Mol, B. W. J.; Dang, V. Q.	Cervical pessary vs vaginal progesterone for prevention of preterm birth in women with twin pregnancy and short cervix: economic analysis following randomized controlled trial	ULTRASOUND IN OBSTETRICS & GYNECOLOGY	55	3	339	347	10.1002/uog.20848	Article	MAR 2020	2020	Objective To compare the cost-effectiveness of cervical pessary vs vaginal progesterone to prevent preterm birth and neonatal morbidity in women with twin pregnancy and a short cervix.Methods Between 4 March 2016 and 3 June 2017, we performed this economic analysis following a randomized controlled trial (RCT), performed at My Duc Hospital, Ho Chi Minh City, Vietnam, that compared cervical pessar…									6	0	0	0	0	1	6			0960-7692	1469-0705		WOS:000517286300008	31432562
Nyhus, M. O.; Mathew, S.; Salvesen, O.; Salvesen, K. A.; Stafne, S.; Volloyhaug, I	Effect of preoperative pelvic floor muscle training on pelvic floor muscle contraction and symptomatic and anatomical pelvic organ prolapse after surgery: randomized controlled trial	ULTRASOUND IN OBSTETRICS & GYNECOLOGY	56	1	28	36	10.1002/uog.22007	Article	JUL 2020	2020	Objectives To evaluate the effect of preoperative pelvic floor muscle training (PFMT) on pelvic floor muscle (PFM) contraction, symptoms of pelvic organ prolapse (POP) and anatomical POP, 6 months after prolapse surgery, and to assess the overall changes in PFM contraction, POP symptoms and pelvic organ descent after surgery.Methods This was a randomized controlled trial of 159 women with symptom…									10	1	1	0	1	0	12			0960-7692	1469-0705		WOS:000538871300001	32144829
De Sousa, M. Tavares; Glosemeyer, P.; Diemert, A.; Bamberg, C.; Hecher, K.	First-trimester intervention in twin reversed arterial perfusion sequence	ULTRASOUND IN OBSTETRICS & GYNECOLOGY	55	1	47	49	10.1002/uog.20860	Article	JAN 2020	2020	Objective To report the outcome of monochorionic twins with twin reversed arterial perfusion (TRAP) sequence following interstitial laser therapy in the first trimester. Methods This was a retrospective cohort study of all consecutive cases of TRAP that underwent interstitial laser therapy at <= 14 + 3 weeks' gestation between January 2014 and April 2016. Interstitial laser treatment was performe…									19	1	0	0	2	1	20			0960-7692	1469-0705		WOS:000502548700001	31486133
Cuijpers, C. J. J.; van't Hooft, J.; Schneeberger, C.; Van der Lee, J. H.; Simons, N. E.; Van Os, M. A.; Van der Ven, J.; De Groot, C. J. M.; Mol, B. W. J.; Van Wassenaer-Leemhuis, A. G.	Progesterone for prevention of preterm birth in women with short cervical length: 2-year infant outcomes	ULTRASOUND IN OBSTETRICS & GYNECOLOGY	57	3	431	439	10.1002/uog.23126	Article	MAR 2021	2021	Objective To evaluate the long-term outcomes of children born to women with a short cervix and otherwise low risk for preterm birth, after antenatal exposure to vaginal progesterone vs placebo.Methods This was a follow-up study of the Triple P trial, which randomized 80 low-risk women with a short cervix (<= 30 mm) at 18-22 weeks' gestation to progesterone (n = 41) or placebo (n = 39). At 2 years…									5	0	0	0	0	0	5			0960-7692	1469-0705		WOS:000617273700001	32959909
Ganzevoort, W.; Thornton, J. G.; Marlow, N.; Thilaganathan, B.; Arabin, B.; Prefumo, F.; Lees, C.; Wolf, H.	Comparative analysis of 2-year outcomes in GRIT and TRUFFLE trials	ULTRASOUND IN OBSTETRICS & GYNECOLOGY	55	1	68	74	10.1002/uog.20354	Article	JAN 2020	2020	Objective To explore the effect on perinatal outcome of different fetal monitoring strategies for early-onset fetal growth restriction (FGR).Methods This was a cohort analysis of individual participant data from two European multicenter trials of fetal monitoring methods for FGR: the Growth Restriction Intervention Study (GRIT) and the Trial of Umbilical and Fetal Flow in Europe (TRUFFLE). All wo…									14	1	0	0	2	0	15			0960-7692	1469-0705		WOS:000505862000010	31125465
Dobert, M.; Wright, A.; Varouxaki, A. N.; Mu, A. C.; Syngelaki, A.; Rehal, A.; Delgado, J. L.; Akolekar, R.; Muscettola, G.; Janga, D.; Singh, M.; Martin-Alonso, R.; Dutemeyer, V; De Alvarado, M.; Atanasova, V; Wright, D.; Nicolaides, K. H.	STATIN trial: predictive performance of competing-risks model in screening for pre-eclampsia at 35-37 weeks' gestation	ULTRASOUND IN OBSTETRICS & GYNECOLOGY	59	1	69	75	10.1002/uog.24789	Article	JAN 2022	2022	Objective To examine the predictive performance of a previously reported competing-risks model of screening for pre-eclampsia (PE) at 35-37 weeks' gestation by combinations of maternal risk factors, mean arterial pressure (MAP), uterine artery pulsatility index (UtA-PI), serum placental growth factor (PlGF) and serum soluble fms-like tyrosine kinase-1 (sFlt-1) in a validation dataset derived from…									4	0	0	0	1	0	4			0960-7692	1469-0705		WOS:000738910200010	34580947
Rottenstreich, A.; Levin, G.; Kleinstern, G.; Zigron, R.; Rottenstreich, M.; Elchalal, U.; Yagel, S.	History-indicated cervical cerclage in management of twin pregnancy	ULTRASOUND IN OBSTETRICS & GYNECOLOGY	54	4	517	523	10.1002/uog.20192	Article	OCT 2019	2019	Objective Cervical cerclage, when performed in twin gestation, has been reported to be associated with poor outcome. However, the role of first-trimester history-indicated cerclage among women with a twin pregnancy and a history of preterm birth has not been evaluated. The aim of this study was to assess pregnancy outcomes among women with a twin pregnancy who underwent first-trimester history-in…									11	1	1	0	1	0	13			0960-7692	1469-0705		WOS:000488966600012	30549119
Quach, D.; Ten Eikelder, M.; Jozwiak, M.; Davies-Tuck, M.; Bloemenkamp, K. W. M.; Mol, B. W.; Li, W.	Maternal and fetal characteristics for predicting risk of Cesarean section following induction of labor: pooled analysis of PROBAAT trials	ULTRASOUND IN OBSTETRICS & GYNECOLOGY	59	1	83	92	10.1002/uog.24764	Article	JAN 2022	2022	Objective Induction of labor (IOL) is one of the most widely used obstetric interventions. However, one-fifth of IOLs result in Cesarean section (CS). We aimed to assess maternal and fetal characteristics that influence the likelihood of CS following IOL, according to the indication for CS. Methods This was a secondary analysis of pooled data from four randomized controlled trials, including wome…									2	0	0	0	1	0	2			0960-7692	1469-0705		WOS:000738910200012	34490668
Schmitz, T.; Korb, D.; Azria, E.; Garabedian, C.; Rozenberg, P.; Senat, M., V; Sentilhes, L.; Vayssiere, C.; Winer, N.; Goffinet, F.	Perinatal outcome after planned vaginal delivery in monochorionic compared with dichorionic twin pregnancy	ULTRASOUND IN OBSTETRICS & GYNECOLOGY	57	4	592	599	10.1002/uog.23518	Article	APR 2021	2021	Objective To assess, according to chorionicity, the perinatal outcome of twin pregnancy in which vaginal delivery is planned.Methods JUMODA (JUmeaux MODe d'Accouchement) was a national prospective population-based cohort study of twin pregnancies, delivered in 176 maternity units in France, from February 2014 to March 2015. In this planned secondary analysis, we assessed, according to chorionicit…									4	1	0	0	2	0	5			0960-7692	1469-0705		WOS:000613679900001	33078466
Oliver, E. R.; Heuer, G. G.; Thom, E. A.; Burrows, P. K.; Didier, R. A.; DeBari, S. E.; Martin-Saavedra, J. S.; Moldenhauer, J. S.; Jatres, J.; Howell, L. J.; Adzick, N. S.; Coleman, B. G.	Myelomeningocele sac associated with worse lower-extremity neurological sequelae: evidence for prenatal neural stretch injury?	ULTRASOUND IN OBSTETRICS & GYNECOLOGY	55	6	740	746	10.1002/uog.21891	Article	JUN 2020	2020	Objective To determine whether the presence of a myelomeningocele (MMC) sac and sac size correlate with compromised lower-extremity function in fetuses with open spinal dysraphism.Methods A radiology database search was performed to identify cases of MMC and myeloschisis (MS) diagnosed prenatally in a single center from 2013 to 2017. All cases were evaluated between 18 and 25weeks. Ultrasound rep…									12	0	1	0	4	0	13			0960-7692	1469-0705		WOS:000536705000006	31613408
Khalil, A.; Sharp, A.; Cornforth, C.; Jackson, R.; Mousa, H.; Stock, S.; Harrold, J.; Turner, M. A.; Kenny, L. C.; Baker, P. N.; Johnstone, E. D.; Von Dadelszen, P.; Magee, L.; Papageorghiou, A. T.; Alfirevic, Z.	Effect of sildenafil on maternal hemodynamics in pregnancies complicated by severe early-onset fetal growth restriction: planned subgroup analysis from a multicenter randomized placebo-controlled double-blind trial	ULTRASOUND IN OBSTETRICS & GYNECOLOGY	55	2	198	209	10.1002/uog.20851	Article	FEB 2020	2020	Objectives Fetal growth restriction (FGR) is associated with maternal cardiovascular changes. Sildenafil, a phosphodiesterase type-5 inhibitor, potentiates the actions of nitric oxide, and it has been suggested that it alters maternal hemodynamics, potentially improving placental perfusion. Recently, the Dutch STRIDER trial was stopped prematurely owing to excess neonatal mortality secondary to p…									4	0	0	0	0	0	4			0960-7692	1469-0705		WOS:000510519000006	31432556
Gil, M. M.; Rodriguez-Fernandez, M.; Elger, T.; Akolekar, R.; Syngelaki, A.; De Paco Matallana, C.; Molina, F. S.; Gallardo Arocena, M.; Chaveeva, P.; Persico, N.; Accurti, V; Kagan, K. O.; Prodan, N.; Cruz, J.; Nicolaides, K. H.	Risk of fetal loss after chorionic villus sampling in twin pregnancy derived from propensity score matching analysis	ULTRASOUND IN OBSTETRICS & GYNECOLOGY	59	2	162	168	10.1002/uog.24826	Article	FEB 2022	2022	Objective To estimate the risk of fetal loss associated with chorionic villus sampling (CVS) in twin pregnancy, using propensity score analysis. Methods This was a multicenter cohort study of women with twin pregnancy undergoing ultrasound examination at 11-13 weeks' gestation, performed in eight fetal medicine units in which the leadership were trained at the Harris Birthright Research Centre fo…									1	0	0	0	0	0	1			0960-7692	1469-0705		WOS:000742107400001	34845786
Zafarmand, M. H.; Goossens, S. M. T. A.; Tajik, P.; Bossuyt, P. M. M.; Asztalos, E., V; Gardener, G. J.; Willan, A. R.; Roumen, F. J. M. E.; Mol, B. W.; Barrett, Y. (Jon)	Planned Cesarean or planned vaginal delivery for twins: secondary analysis of randomized controlled trial	ULTRASOUND IN OBSTETRICS & GYNECOLOGY	57	4	582	591	10.1002/uog.21907	Article	APR 2021	2021	Objective To evaluate whether there is a differential benefit of planned Cesarean delivery (CD) over planned vaginal delivery (VD) in women with a twin pregnancy and the first twin in cephalic presentation, depending on pre-specified baseline maternal and pregnancy characteristics, and/or gestational age (GA) at delivery.Methods This was a secondary analysis of the Twin Birth Study, which include…									4	0	0	0	0	0	4			0960-7692	1469-0705		WOS:000635673100008	31674091
Buskmiller, C.; Bergh, E. P.; Brock, C.; Miller, J.; Baschat, A.; Galan, H.; Behrendt, N.; Habli, M.; Peiro, J. L.; Snowise, S.; Fisher, J.; Macpherson, C.; Thom, E.; Pedroza, C.; Johnson, A.; Blackwell, S.; Papanna, R.	Interventions to prevent preterm delivery in women with short cervix before fetoscopic laser surgery for twin-twin transfusion syndrome	ULTRASOUND IN OBSTETRICS & GYNECOLOGY	59	2	169	176	10.1002/uog.23708	Article	FEB 2022	2022	Objective Preoperative short cervical length (CL) remains a major risk factor for preterm birth after laser surgery for twin-twin transfusion syndrome (TTTS), but the optimal intervention to prolong pregnancy remains elusive. The objective of this study was to compare secondary methods for the prevention of preterm birth in twin pregnancies with TTTS undergoing fetoscopic laser photocoagulation (…									0	0	0	0	0	0	0			0960-7692	1469-0705		WOS:000742109600001	34129709
Burnell, M.; Gentry-Maharaj, A.; Glazer, C.; Karpinskyj, C.; Ryan, A.; Apostolidou, S.; Kalsi, J.; Parmar, M.; Campbell, S.; Jacobs, I.; Menon, U.	Serial endometrial thickness and risk of non-endometrial hormone-dependent cancers in postmenopausal women in UK Collaborative Trial of Ovarian Cancer Screening	ULTRASOUND IN OBSTETRICS & GYNECOLOGY	56	2	267	275	10.1002/uog.21894	Article	AUG 2020	2020	Objective Estrogen is a well-established risk factor for various cancers. It causes endometrial proliferation, which is assessed routinely as endometrial thickness (ET) using transvaginal ultrasound (TVS). Only one previous study, restricted to endometrial and breast cancer, has considered ET and the risk of non-endometrial cancer. The aim of this study was to explore the association between base…									1	0	0	0	0	0	1			0960-7692	1469-0705		WOS:000554747100015	31614036
Shen, L.; Martinez-Portilla, R. J.; Rolnik, D. L.; Poon, L. C.	ASPRE trial: risk factors for development of preterm pre-eclampsia despite aspirin prophylaxis	ULTRASOUND IN OBSTETRICS & GYNECOLOGY	58	4	546	552	10.1002/uog.23668	Article	OCT 2021	2021	Objective To examine the possible risk factors amongst maternal characteristics, medical and obstetric history, pre-eclampsia (PE)-specific biomarkers and estimated-risk group, according to The Fetal Medicine Foundation (FMF) algorithm, that are associated with the development of preterm PE with delivery at < 37 weeks' gestation despite aspirin prophylaxis.Methods This was a secondary analysis of…									5	0	0	0	2	0	5			0960-7692	1469-0705		WOS:000692852000001	33998099
Youssef, A.; Montaguti, E.; Dodaro, M. G.; Kamel, R.; Rizzo, N.; Pilu, G.	Levator ani muscle coactivation at term is associated with longer second stage of labor in nulliparous women	ULTRASOUND IN OBSTETRICS & GYNECOLOGY	53	5	686	692	10.1002/uog.20159	Article	MAY 2019	2019	Objective To assess the effect of levator animuscle (LAM) coactivation at term on outcome of labor in nulliparous women.Methods This was a prospective study of 284 low-risk nulliparous women with a singleton pregnancy at term recruited before the onset of labor. The anteroposterior diameter of the levator hiatus was measured in each woman on transperineal ultrasound at rest, on maximum pelvic flo…									15	0	0	0	4	0	15			0960-7692	1469-0705		WOS:000467387000017	30353589
Ludwin, A.; Coelho Neto, M. A.; Ludwin, I; Nastri, C. O.; Costa, W.; Acien, M.; Alcazar, J. L.; Benacerraf, B.; Condous, G.; DeCherney, A.; De Wilde, R-L; Diamond, M. P.; Emanuel, M. H.; Guerriero, S.; Hurd, W.; Levine, D.; Lindheim, S.; Pellicer, A.; Petraglia, F.; Saridogan, E.; Martins, W. P.	Congenital Uterine Malformation by Experts (CUME): diagnostic criteria for T-shaped uterus	ULTRASOUND IN OBSTETRICS & GYNECOLOGY	55	6	815	829	10.1002/uog.20845	Article	JUN 2020	2020	Objectives To identify uterine measurements that are reliable and accurate to distinguish between T-shaped and normal/arcuate uterus, and define T-shaped uterus, using Congenital Uterine Malformation by Experts (CUME) methodology, which uses as reference standard the decision made most often by several independent experts.Methods This was a prospectively planned multirater reliability/agreement a…									22	1	1	0	2	0	24			0960-7692	1469-0705		WOS:000532816400001	31432589
Youssef, A.; Brunelli, E.; Montaguti, E.; Di Donna, G.; Dodaro, M. G.; Bianchini, L.; Pilu, G.	Transperineal ultrasound assessment of maternal pelvic floor at term and fetal head engagement	ULTRASOUND IN OBSTETRICS & GYNECOLOGY	56	6	921	927	10.1002/uog.21982	Article	DEC 2020	2020	Objectives To evaluate the association between pelvic floor dimensions in nulliparous women at term and fetal head engagement, as assessed by transperineal ultrasound.Methods This was a prospective observational study of nulliparous women at term. Before the onset of labor, transperineal ultrasound was used to measure the anteroposterior diameter (APD) of the levator hiatus and the angle of progr…									6	1	0	0	1	0	7			0960-7692	1469-0705		WOS:000595074200015	31975450
Nyhus, M. O.; Oversand, S. H.; Salvesen, O.; Salvesen, K. A.; Mathew, S.; Volloyhaug, I.	Ultrasound assessment of pelvic floor muscle contraction: reliability and development of an ultrasound-based contraction scale	ULTRASOUND IN OBSTETRICS & GYNECOLOGY	55	1	125	131	10.1002/uog.20382	Article	JAN 2020	2020	Objectives To determine intra- and interrater reliability and agreement for ultrasound measurements of pelvic floor muscle contraction and to assess the correlation between ultrasound and vaginal palpation. We also aimed to develop an ultrasound scale for assessment of pelvic floor muscle contraction. Methods This was a cross-sectional study of 195 women scheduled for stress urinary incontinence …									20	1	0	0	4	0	21			0960-7692	1469-0705		WOS:000502358700001	31237722
