# Supplementary material for: Clinical trial registration and CONSORT adherence in obstetrics and gynecology journals: a cross-sectional analysis of Chinese- and English-language publications
Source: PeerJ. 2026 Apr 21;14:e21140. doi: 10.7717/peerj.21140 (PMC13108464; doi:10.7717/peerj.21140)
Supplement: Supplemental Information 1 [file peerj-14-21140-s001.zip › Raw data-updated/RCT-English journals/Second round-excluded based on article title and abstract/48.xls]

## Sheet: savedrecs
Authors	Article Title	Source Title	Volume	Issue	Start Page	End Page	DOI	Document Type	Publication Date	Publication Year	Abstract	Abstract - Foreign	Abstract - English Transliteration	Abstract - Foreign	Abstract - Korean	Conference Title	Conference Date	Conference Sponsor	Conference Location	Times Cited, WoS Core	Times Cited, CSCD	Times Cited, RSCI	Times Cited, ARCI	Times Cited, BCI	Times Cited, SCIELO	Times Cited, All Databases	180 Day Usage Count	Since 2013 Usage Count	ISSN	eISSN	ISBN	UT (Unique ID)	Pubmed Id
Karuserci, Ozge Komurcu; Balat, Ozcan	Subcutaneous rifampicin versus povidone-iodine for the prevention of incisional surgical site infections following gynecologic oncology surgery - a prospective, randomized, controlled trial	GINEKOLOGIA POLSKA	91	9	513	518	10.5603/GP.a2020.0134	Article	2020	2020	Objectives: Surgical site infection (SSI) following gynecologic oncology surgery is a severe problem for both patient and surgeon in terms of increasing morbidity, length of hospital stay, anxiety, and costs. In this prospective, randomized, controlled study we investigated the effect of subcutaneous rifampicin and povidone-iodine on incisional SSI following gynecologic oncology surgery.Material …									1	0	0	0	0	0	1			0017-0011	2543-6767		WOS:000592729200002	33030730
Koseoglu, Sezen Bozkurt; Toker, Melike Korkmaz; Gokbel, Ismail; Celikkol, Ozgu; Gungorduk, Kemal	Can coffee consumption be used to accelerate the recovery of bowel function after cesarean section? Randomized prospective trial	GINEKOLOGIA POLSKA	91	2	85	90	10.5603/GP.2020.0014	Article	2020	2020	Objectives:To evaluate whether coffee consumption accelerates the recovery of bowel function after cesarean section or not.Material and methods: This study was designed as randomized controlled study. Patients were randomly assigned to one of two groups: Ultimately, Group 1 (n = 51) was the study group and drank three cups of coffee after cesarean, whereas group 2 (n = 52) was not given any treat…									5	0	0	0	2	0	5			0017-0011	2543-6767		WOS:000519696800007	32141054
Ari, Sabahattin Anil; Ceylan Ari, Seyda; Akdemir, Ali	Effectiveness of paracervical block in endometrial sampling procedures for pain control: a randomized controlled clinical trial.	Ginekologia polska					10.5603/GP.a2022.0043	Journal Article	2022-Jul-27	2022	OBJECTIVES: We aimed to evaluate the effect of paracervical block (PCB) on endometrial sampling procedures, to assess the effect on pain of waiting between PCB and intervention, and to compare the effectiveness of PCB with oral non-steroidal anti-inflammatory drugs (NSAID) for decreasing the pain levels associated with endometrial biopsy.MATERIAL AND METHODS: A total of 123 participants were divi…									0	0	0	0	0	0	0				2543-6767		MEDLINE:35894487	35894487
Makaruk, Beata; Iciek, Rafal; Zalewski, Andrzej; Galczak-Kondraciuk, Anna; Grantham, Weronika	The effects of a physical exercise program on fetal well-being and intrauterine safety	GINEKOLOGIA POLSKA	92	2	126	131	10.5603/GP.a2020.0144	Article	2021	2021	Objectives: The aim of this study was to evaluate the effects of a supervised physical exercise program on fetal well-being and intrauterine safety. Physical activity is recommended for healthy pregnant women. However, constant evaluation of fetal condition and development is recommended to ensure the safety of the exercise program.Material and methods: Randomized control trial study design. Sixt…									2	0	0	0	0	0	2			0017-0011	2543-6767		WOS:000629030300007	33448007
Seliga-Siwecka, Joanna P.; Puskarz-Gasowska, Joanna; Tolloczko, Justyna	The risk of hyperbilirubinemia in term neonates after placental transfusion - a randomized-blinded controlled trial	GINEKOLOGIA POLSKA	91	10	613	619	10.5603/GP.a2020.0096	Article	2020	2020	Objective: We aimed to demonstrate non-inferiority of delayed cord clamping (DCC) and cord milking (CM) in comparison to early cord clamping (ECC) in the incidence of hyperbilirubinemia requiring phototherapy.Material and methods: 467 of maternal-foetal dyads were screened for eligibility. 389 term infants, of breastfeeding, non-smoking mothers were randomized to receive ECC (< 40 s), DCC (1-2 mi…									2	0	0	0	2	0	2			0017-0011	2543-6767		WOS:000592727300007	33184830
Taskomur, Aysun Tekeli; Erten, Ozlem	The use of calcium channel blockers as tocolytics may adversely affect pregnancy outcomes: a randomized clinical trial	GINEKOLOGIA POLSKA	93	10	820	826	10.5603/GP.a2021.0231	Article	2022	2022	Objectives: To investigate the effect of calcium channel blockers in tocolytic therapy on obstetric outcomes.Material and methods: For our study, as a retrospective case control study, data were obtained from hospital records. Dur -ing 2018, there were 65 patients hospitalized with a diagnosis of preterm labor and were treated with calcium channel blockers used as tocolytics (nifedipine, nicardip…									0	0	0	0	0	0	0			0017-0011	2543-6767		WOS:000891822400001	35315017
Tong, Yu; Sun, Qiang; Shao, Xiaoguang; Han, Feng	A randomized trial in comparison between planned cesarean and vaginal delivery on twin pregnancy	GINEKOLOGIA POLSKA	91	10	600	606	10.5603/GP.a2020.0094	Article	2020	2020	Objective: We explored the planned cesarean to vaginal delivery at the risk of fetal or neonatal death or serious neonatal morbidity in women with twin pregnancies.Material and methods: Three hundred and forty-three pregnant women were divided into planned cesarean delivery (PCD) and vaginal delivery (PVD) groups (208 vs 135). In the planned-cesarean-delivery group, the rate of cesarean delivery …									0	0	0	0	0	0	0			0017-0011	2543-6767		WOS:000592727300005	33184828
Wesolowska, Aleksandra; Pietrzak, Bronislawa; Kociszewska-Najman, Bozena; Wielgos, Miroslaw; Czajkowski, Krzysztof; Wietrak, Ewa; Karzel, Katarzyna; Borszewska-Kornacka, Maria K.	Barley malt-based composition as a galactagogue - a randomized, controlled trial in preterm mothers	GINEKOLOGIA POLSKA	92	2	118	125	10.5603/GP.a2020.0107	Article	2021	2021	Objectives: Delayed or insufficient breast milk production, as well as low milk supply, is still a challenging problem to overcome, particularly in the case of preterm delivery. Herbal galactagogues might be a good way to increase milk supply, however, there is a lack of clinical studies confirming their efficacy and safety.The aim of this study was to verify the safety and effectiveness as a gal…									0	0	0	0	0	0	0			0017-0011	2543-6767		WOS:000629030300006	33751522
