# Supplementary material for: Clinical trial registration and CONSORT adherence in obstetrics and gynecology journals: a cross-sectional analysis of Chinese- and English-language publications
Source: PeerJ. 2026 Apr 21;14:e21140. doi: 10.7717/peerj.21140 (PMC13108464; doi:10.7717/peerj.21140)
Supplement: Supplemental Information 1 [file peerj-14-21140-s001.zip › Raw data-updated/RCT-English journals/Second round-excluded based on article title and abstract/49.xls]

## Sheet: savedrecs
Authors	Article Title	Source Title	Volume	Issue	Start Page	End Page	DOI	Document Type	Publication Date	Publication Year	Abstract	Abstract - Foreign	Abstract - English Transliteration	Abstract - Foreign	Abstract - Korean	Conference Title	Conference Date	Conference Sponsor	Conference Location	Times Cited, WoS Core	Times Cited, CSCD	Times Cited, RSCI	Times Cited, ARCI	Times Cited, BCI	Times Cited, SCIELO	Times Cited, All Databases	180 Day Usage Count	Since 2013 Usage Count	ISSN	eISSN	ISBN	UT (Unique ID)	Pubmed Id
Davis, Michelle; Barletta, Kathryn; Ford, Alexcis; Nitecki, Roni; Elias, Kevin M.; Berkowitz, Ross; Feltmate, Colleen	The impact of post-operative voiding trial on length of stay following laparoscopic hysterectomy: a prospective, randomized control trial	EUROPEAN JOURNAL OF GYNAECOLOGICAL ONCOLOGY	42	1	110	117	10.31083/j.ejgo.2021.01.2293	Article	FEB 15 2021	2021	Objective: Same day discharge (SDD) is feasible following laparoscopic hysterectomy (TLH) in gynecologic oncology patients resulting in low complication and re-admission rates. Following vaginal surgery, backfill or active voiding trials have been shown to reduce hospital discharge with a catheter. The aim of this study is to determine if performing an active backfill voiding trial (AVT) vs. pass…									1	0	0	0	0	0	1			0392-2936			WOS:000614614300016
Xiong, Ai -Wei; Miao, Ting; Wu, Kai-Hua; Zhao, Shu-Li; Yu, Min -Min	Gym-based aerobic exercise with bicycle ergometer contributes to the regression of human papilloma virus infection: a single-center, single-blind and randomized controlled trial	EUROPEAN JOURNAL OF GYNAECOLOGICAL ONCOLOGY	43	5	47	54	10.22514/ejgo.2022.042	Article	OCT 15 2022	2022	The regression of human papilloma virus is multifactorial and could be possibly targeted by using life-mode form of intervention. The purpose of this trial is to clarify the effect of aerobic exercise on the regression in outpatients firstly diagnosed with human papilloma virus(HPV) infection. Patients were randomly allocated into exercise group (Arm A) and control group (Arm B). Patients in Arm …									0	0	0	0	0	0	0			0392-2936	2709-0086		WOS:000877183500007
Anfinan, N. M.; Al Khatieb, M. T.; Sait, H. K.; Sait, M. K.; Baghlaf, O. A.; Mousa, A. A.; Sait, K. H.	Eight days versus weekly intramuscular methotrexate for the treatment of low-risk gestational trophoblastic neoplasia	EUROPEAN JOURNAL OF GYNAECOLOGICAL ONCOLOGY	41	2	227	232	10.31083/j.ejgo.2020.02.5090	Article	APR 15 2020	2020	Objectives: To compare the efficacy of weekly and eight-day methotrexate (MTX) regimens for the treatment of low-risk gestational trophoblastic neoplasia (GTN). Toxicity profiles, patient satisfaction, and treatment duration were also considered for future implications. Materials and Methods: This randomized controlled trial included all patients diagnosed with low-risk gestational trophoblastic …									0	0	0	0	0	0	0			0392-2936			WOS:000528286900013
