# Supplementary material for: Clinical trial registration and CONSORT adherence in obstetrics and gynecology journals: a cross-sectional analysis of Chinese- and English-language publications
Source: PeerJ. 2026 Apr 21;14:e21140. doi: 10.7717/peerj.21140 (PMC13108464; doi:10.7717/peerj.21140)
Supplement: Supplemental Information 1 [file peerj-14-21140-s001.zip › Raw data-updated/RCT-English journals/Second round-excluded based on article title and abstract/5.xls]

## Sheet: 筛选后剩余62篇文章
Authors	Article Title	Source Title	Volume	Issue	Start Page	End Page	DOI	Document Type	Publication Date	Publication Year	Abstract	Abstract - Foreign	Abstract - English Transliteration	Abstract - Foreign	Abstract - Korean	Conference Title	Conference Date	Conference Sponsor	Conference Location	Times Cited, WoS Core	Times Cited, CSCD	Times Cited, RSCI	Times Cited, ARCI	Times Cited, BCI	Times Cited, SCIELO	Times Cited, All Databases	180 Day Usage Count	Since 2013 Usage Count	ISSN	eISSN	ISBN	UT (Unique ID)	Pubmed Id
Quinn, Molly M.; Ribeiro, Salustiano; Juarez-Hernandez, Flor; Simbulan, Rhodel K.; Jalalian, Liza; Cedars, Marcelle, I; Rosen, Mitchell P.	Microfluidic preparation of spermatozoa for ICSI produces similar embryo quality to density-gradient centrifugation: a pragmatic, randomized controlled trial	HUMAN REPRODUCTION	37	7	1406	1413	10.1093/humrep/deac099	Article	JUN 30 2022	2022	STUDY QUESTION Does processing of spermatozoa for IVF with ICSI by a microfluidic sperm separation device improve embryo quality compared with density-gradient centrifugation?SUMMARY ANSWER Patients randomized to microfluidic sperm preparation had similar cleavage- and blastocyst-stage embryo quality and clinical and ongoing pregnancy rates to those who underwent standard sperm processing for IVF…									1	0	0	0	0	0	1			0268-1161	1460-2350		WOS:000791477200001	35522187
Kangasniemi, M. H.; Arffman, R. K.; Joenvaara, S.; Haverinen, A.; Luiro, K.; Tohmola, T.; Renkonen, R.; Heikinheimo, O.; Tapanainen, J. S.; Piltonen, T. T.	Ethinylestradiol in combined hormonal contraceptive has a broader effect on serum proteome compared with estradiol valerate: a randomized controlled trial	HUMAN REPRODUCTION					10.1093/humrep/deac250	Article; Early Access		2022	STUDY QUESTION: Does an estradiol-based combined oral contraceptive (COC) have a milder effect on the serum proteome than an ethinylestradiol (EE)-based COC or dienogest (DNG) only?SUMMARY ANSWER: The changes in serum proteome were multifold after the use of a synthetic EE-based COC compared to natural estrogen COC or progestin-only preparation.WHAT IS KNOWN ALREADY: EE-based COCs widely affect m…									0	0	0	0	0	0	0			0268-1161	1460-2350		WOS:000891988000001	36416543
De Souza, Mary Jane; Mallinson, Rebecca J.; Strock, Nicole C. A.; Koltun, Kristen J.; Olmsted, Marion P.; Ricker, Emily A.; Scheid, Jennifer L.; Allaway, Heather C.; Mallinson, Daniel J.; Don, Prabhani Kuruppumullage; Williams, Nancy, I	Randomised controlled trial of the effects of increased energy intake on menstrual recovery in exercising women with menstrual disturbances: the 'REFUEL' study	HUMAN REPRODUCTION	36	8	2285	2297	10.1093/humrep/deab149	Article	AUG 2021	2021	STUDY QUESTION: Does increased daily energy intake lead to menstrual recovery in exercising women with oligomenorrhoea (Oligo) or amenorrhoea (Amen)?SUMMARY ANSWER: A modest increase in daily energy intake (330 +/- 65 kcal/day; 18 +/- 4%) is sufficient to induce menstrual recovery in exercising women with Oligo/Amen.WHAT IS KNOWN ALREADY: Optimal energy availability is critical for normal reprodu…									6	0	0	0	2	0	6			0268-1161	1460-2350		WOS:000734415700018	34164675
Qiu, Qi; Huang, Jia; Li, Yu; Chen, Xiaoli; Lin, Haiyan; Li, Lin; Yang, Dongzi; Wang, Wenjun; Zhang, Qingxue	Does an FSH surge at the time of hCG trigger improve IVF/ICSI outcomes? A randomized, double-blinded, placebo-controlled study	HUMAN REPRODUCTION	35	6	1411	1420	10.1093/humrep/deaa087	Article	JUN 2020	2020	STUDY QUESTION Does an artificially induced FSH surge at the time of hCG trigger improve IVF/ICSI outcomes?SUMMARY ANSWER An additional FSH bolus administered at the time of hCG trigger has no effect on clinical pregnancy rate, embryo quality, fertilization rate, implantation rate and live birth rate in women undergoing the long GnRH agonist (GnRHa) protocol for IVF/ICSI.WHAT IS KNOWN ALREADY Nor…									2	0	0	0	1	0	2			0268-1161	1460-2350		WOS:000580630300016	32383771
Wong, K. M.; van Wely, M.; Verhoeve, H. R.; Kaaijk, E. M.; Mol, F.; van der Veen, F.; Repping, S.; Mastenbroek, S.	Transfer of fresh or frozen embryos: a randomised controlled tria	HUMAN REPRODUCTION	36	4	998	1006	10.1093/humrep/deaa305	Article	APR 2021	2021	STUDY QUESTION: Is IVF with frozen-thawed blastocyst transfer (freeze-all strategy) more effective than IVF with fresh and frozen-thawed blastocyst transfer (conventional strategy)?SUMMARY ANSWER: The freeze-all strategy was inferior to the conventional strategy in terms of cumulative ongoing pregnancy rate per woman.WHAT IS KNOWN ALREADY: IVF without transfer of fresh embryos, thus with frozen-t…									19	1	0	0	9	0	20			0268-1161	1460-2350		WOS:000648942000018	33734369
Metwally, Mostafa; Chatters, Robin; Dimairo, Munya; Walters, Stephen; Pye, Clare; White, David; Bhide, Priya; Chater, Tim; Cheong, Ying; Choudhary, Meenakshi; Child, Tim; Drakeley, Andrew; Evbuomwan, Isaac; Gelbaya, Tarek; Grace, Jan; Harris, Philip; Laird, Susan; da Silva, Sarah Martins; Mohiyiddeen, Lamiya; Pemberton, Kirsty; Raine-Fenning, Nick; Rajkhowa, Madhurima; Young, Tracey; Cohen, Judith	A randomised controlled trial to assess the clinical effectiveness and safety of the endometrial scratch procedure prior to first-time IVF, with or without ICSI	HUMAN REPRODUCTION	36	7	1841	1853	10.1093/humrep/deab041	Article	JUL 2021	2021	STUDY QUESTION: What is the clinical-effectiveness and safety of the endometrial scratch (ES) procedure compared to no ES, prior to usual first time in vitro fertilisation (IVF) treatment?SUMMARY ANSWER: ES was safe but did not improve pregnancy outcomes when performed in the mid-luteal phase prior to the first IVF cycle, with or without intracytoplasmic sperm injection (ICSI).WHAT IS KNOWN ALREA…									6	0	0	0	2	0	6			0268-1161	1460-2350		WOS:000733859500009	34050362
Tomassetti, C.; Beukeleirs, T.; Conforti, A.; Debrock, S.; Peeraer, K.; Meuleman, C.; D'Hooghe, T.	The ultra-long study: a randomized controlled trial evaluating long-term GnRH downregulation prior to ART in women with endometriosis	HUMAN REPRODUCTION	36	10	2676	2686	10.1093/humrep/deab163	Article	OCT 2021	2021	STUDY QUESTION: Does ultra-long downregulation with a GnRH agonist (triptorelin depot) in previously operated patients with endometriosis improve the rate of clinical pregnancy with positive fetal heart beat (CPHB) in the subsequent initiated fresh ART cycle?SUMMARY ANSWER: Ultra-long downregulation with a GnRH agonist prior to ART did not improve the rate of CPHB in the subsequent fresh ART cycl…									4	0	0	0	1	0	4			0268-1161	1460-2350		WOS:000701633700005	34370858
Li, Wentao; Suke, Sophie; Wertaschnigg, Dagmar; Lensen, Sarah; Wang, Rui; Gurrin, Lyle; Mol, Ben W.	Randomised controlled trials evaluating endometrial scratching: assessment of methodological issues	HUMAN REPRODUCTION	34	12	2372	2380	10.1093/humrep/dez207	Article	DEC 2019	2019	STUDY QUESTION: Do randomised controlled trials (RCTs) evaluating endometrial scratching suffer from methodological issues including insufficient trial registration, statistical errors or irreproducibility, randomisation errors or miscellaneous issues?SUMMARY ANSWER: The majority of RCTs investigating endometrial scratching have methodological issues.WHAT IS KNOWN ALREADY: A large number of small…									22	0	0	0	8	0	22			0268-1161	1460-2350		WOS:000506806500007	31825478
Eapen, A.; Joing, M.; Kwon, P.; Tong, J.; Maneta, E.; De Santo, C.; Mussai, F.; Lissauer, D.; Carter, D.; Ahmed, A.; Bass, C.; Benderatik, R.; Bhattacharya, R.; Cheong, Y.; Dawood, F.; Granne, I.; Gupta, P.; Horne, A.; Manda, P.; Mohiyiddeen, L.; Moore, J.; Quenby, S.; Rai, R.; Shillito, J.; Stewart, J.; Truchanowicz, E.; Dwyer, L.; Small, R.; Sharpe, L.; Smith, A.; Lissauer, D.; Coomarasamy, A.	Recombinant human granulocyte- colony stimulating factor in women with unexplained recurrent pregnancy losses: a randomized clinical trial	HUMAN REPRODUCTION	34	3	424	432	10.1093/humrep/dey393	Article	MAR 2019	2019	STUDY QUESTION Does administration of recombinant human granulocyte colony stimulating factor (rhG-CSF) in the first trimester improve pregnancy outcomes, among women with a history of unexplained recurrent pregnancy loss?SUMMARY ANSWER rhG-CSF administered in the first trimester of pregnancy did not improve outcomes among women with a history of unexplained recurrent pregnancy loss.WHAT IS KNOWN…									19	5	1	0	10	1	26			0268-1161	1460-2350		WOS:000461140700005	30776296
Mackens, S.; Racca, A.; Van de Velde, H.; Drakopoulos, P.; Tournaye, H.; Stoop, D.; Blockeel, C.; Santos-Ribeiro, S.	Follicular-phase endometrial scratching: a truncated randomized controlled trial	HUMAN REPRODUCTION	35	5	1090	1098	10.1093/humrep/deaa018	Article	MAY 2020	2020	STUDY QUESTION: Does intentional endometrial injury (scratching) during the follicular phase of ovarian stimulation (OS) increase the clinical pregnancy rate (CPR) in ART?SUMMARY ANSWER: CPR did not vary between the endometrial injury and the control group, but the trial was underpowered due to early termination because of a higher clinical miscarriage rate observed in the endometrial injury arm …									9	0	0	0	5	0	9			0268-1161	1460-2350		WOS:000569067100010	32372078
West, Robert; Coomarasamy, Arri; Frew, Lorraine; Hutton, Rachel; Kirkman-Brown, Jackson; Lawlor, Martin; Lewis, Sheena; Partanen, Riitta; Payne-Dwyer, Alex; Roman-Montanana, Claudia; Torabi, Forough; Tsagdi, Sofia; Miller, David	Sperm selection with hyaluronic acid improved live birth outcomes among older couples and was connected to sperm DNA quality, potentially affecting all treatment outcomes	HUMAN REPRODUCTION	37	6	1106	1125	10.1093/humrep/deac058	Article	MAY 30 2022	2022	STUDY QUESTION What effects did treatment using hyaluronic acid (HA) binding/selection prior to ICSI have on clinical outcomes in the Hyaluronic Acid Binding sperm Selection (HABSelect) clinical trial? SUMMARY ANSWER Older women randomized to the trial's experimental arm (selection of sperm bound to immobilized (solid-state) HA) had the same live birth rates as younger women, most likely a result…									4	0	0	0	0	0	4			0268-1161	1460-2350		WOS:000786738400001	35459947
Pohjoranta, Elina; Suhonen, Satu; Gissler, Mika; Ikonen, Pirjo; Mentula, Maarit; Heikinheimo, Oskari	Early provision of intrauterine contraception as part of abortion care-5-year results of a randomised controlled trial	HUMAN REPRODUCTION	35	4	796	804	10.1093/humrep/deaa031	Article	APR 2020	2020	STUDY QUESTION: Can the incidence of subsequent termination of pregnancy (TOP) be reduced by providing intrauterine contraception as part of the abortion service?SUMMARY ANSWER: Provision of an intrauterine device (IUD) as part of TOP services reduced the need for subsequent TOP but the effect was limited to the first 3 years of the 5-year follow-up.WHAT IS KNOWN ALREADY: An IUD is highly effecti…									5	1	0	0	2	0	6			0268-1161	1460-2350		WOS:000569049800007	32266392
Wessel, J. A.; Mochtar, M. H.; Besselink, D. E.; Betjes, H.; de Bruin, J. P.; Cantineau, A. E. P.; Groenewoud, E. R.; Hooker, A. B.; Lambalk, C. B.; Kwee, J.; Kaaijk, E. M.; Louwe, L. A.; Maas, J. W. M.; Mol, B. W. J.; van Rumste, M. M. E.; Traas, M. A. F.; Goddijn, M.; van Wely, M.; Mol, F.	Expectant management versus IUI in unexplained subfertility and a poor pregnancy prognosis (EXIUI study): a randomized controlled trial	HUMAN REPRODUCTION					10.1093/humrep/deac236	Article; Early Access		2022	STUDY QUESTION: For couples with unexplained subfertility and a poor prognosis for natural conception, is 6 months expectant management (EM) inferior to IUI with ovarian stimulation (IUI-OS), in terms of live births?SUMMARY ANSWER: In couples with unexplained subfertility and a poor prognosis for natural conception, 6 months of EM is inferior compared to IUI-OS in terms of live births.WHAT IS KNO…									0	0	0	0	0	0	0			0268-1161	1460-2350		WOS:000878760400001	36331493
Xu, Bei; Geerts, Dirk; Hu, Shiqiao; Yue, Jing; Li, Zhou; Zhu, Guijin; Jin, Lei	The depot GnRH agonist protocol improves the live birth rate per fresh embryo transfer cycle, but not the cumulative live birth rate in normal responders: a randomized controlled trial and molecular mechanism study	HUMAN REPRODUCTION	35	6	1306	1318	10.1093/humrep/deaa086	Article	JUN 2020	2020	STUDY QUESTION Do cumulative live birth rates (CLBRs) after one complete ART cycle differ between the three commonly used controlled ovarian stimulation (COS) protocols (GnRH antagonist, depot GnRHa (GnRH agonist) and long GnRHa) in normal responders undergoing IVF/ICSI?SUMMARY ANSWER There were similar CLBRs between the GnRH antagonist, depot GnRHa and long GnRHa protocols.WHAT IS KNOWN ALREADY …									24	4	0	0	15	0	28			0268-1161	1460-2350		WOS:000580630300008	32478400
Ehrbar, Verena; Urech, Corinne; Rochlitz, Christoph; Dallenbach, Rosanna Zanetti; Moffat, Rebecca; Stiller, Ruth; Germeyer, Ariane; Nawroth, Frank; Dangel, Astrid; Findeklee, Sebastian; Tschudin, Sibil	Randomized controlled trial on the effect of an online decision aid for young female cancer patients regarding fertility preservation	HUMAN REPRODUCTION	34	9	1726	1734	10.1093/humrep/dez136	Article	SEP 2019	2019	STUDY QUESTION: Does the use of an online decision aid (DA) about fertility preservation (FP), in addition to standard counselling by a specialist in reproductive medicine, reduce decisional conflict compared to standard counselling alone?SUMMARY ANSWER: Female cancer patients who could make use of the online DA had a significantly lower short-term decisional conflict score.WHAT IS KNOWN ALREADY:…									20	1	0	0	4	0	21			0268-1161	1460-2350		WOS:000493096600011	31398258
Ahlstrom, Aisling; Lundin, Kersti; Lind, Anna-Karin; Gunnarsson, Kristina; Westlander, Goran; Park, Hannah; Thurin-Kjellberg, Anna; Thorsteinsdottir, Steinunn A.; Einarsson, Snorri; Astrom, Mari; Lofdahl, Kristina; Menezes, Judith; Callender, Susanne; Nyberg, Cina; Winerdal, Jens; Stenfelt, Camilla; Jonassen, Brit-Randi; Oldereid, Nan; Nolte, Lisa; Sundler, Malin; Hardarson, Thorir	A double-blind randomized controlled trial investigating a time-lapse algorithm for selecting Day 5 blastocysts for transfer	HUMAN REPRODUCTION	37	4	708	717	10.1093/humrep/deac020	Article	APR 1 2022	2022	STUDY QUESTION Can use of a commercially available time-lapse algorithm for Day 5 blastocyst selection improve pregnancy rates compared with morphology alone? SUMMARY ANSWER The use of a time-lapse selection model to choose blastocysts for fresh single embryo transfer on Day 5 did not improve ongoing pregnancy rate compared to morphology alone. WHAT IS KNOWN ALREADY Evidence from time-lapse monit…									6	0	0	0	2	0	6			0268-1161	1460-2350		WOS:000756971900001	35143661
Vuong, Lan N.; Ho, Vu N. A.; Ho, Tuong M.; Dang, Vinh Q.; Phung, Tuan H.; Giang, Nhu H.; Le, Anh H.; Pham, Toan D.; Wang, Rui; Smitz, Johan; Gilchrist, Robert B.; Norman, Robert J.; Mol, Ben W.	In-vitro maturation of oocytes versus conventional IVF in women with infertility and a high antral follicle count: a randomized non-inferiority controlled trial	HUMAN REPRODUCTION	35	11	2537	2547	10.1093/humrep/deaa240	Article	NOV 2020	2020	STUDY QUESTION: Is one cycle of IVM non-inferior to one cycle of conventional in IVF with respect to live birth rates in women with high antral follicle counts (AFCs)?SUMMARY ANSWER: We could not demonstrate non-inferiority of IVM compared with IVF.WHAT IS KNOWN ALREADY: IVF with ovarian hyperstimulation has limitations in some subgroups of women at high risk of ovarian stimulation, such as those…									20	0	1	0	13	0	21			0268-1161	1460-2350		WOS:000593035400013	32974672
Zaat, T. R.; de Bruin, J. P.; Goddijn, M.; Visser, J.; Kaaijk, E. M.; Lambalk, C. B.; Groenewoud, E. R.; van Wely, M.; Mol, F.	Home- or hospital-based monitoring to time frozen embryo transfer in the natural cycle? Patient-reported outcomes and experiences from the Antarctica-2 randomised controlled trial	HUMAN REPRODUCTION	35	4	866	875	10.1093/humrep/deaa040	Article	APR 2020	2020	STUDY QUESTION: What are the patient-reported outcomes (PROs) and patient-reported experiences (PREs) in home-based monitoring compared to those in hospital-based monitoring of ovulation for scheduling frozen-thawed embryo transfer (FET)?SUMMARY ANSWER: Women undergoing either home-based or hospital-based monitoring experience an increase in anxiety/sadness symptoms over time, but women undergoin…									5	0	0	0	2	0	5			0268-1161	1460-2350		WOS:000569049800014	32318722
Rikken, J. F. W.; Kowalik, C. R.; Emanuel, M. H.; Bongers, M. Y.; Spinder, T.; Jansen, F. W.; Mulders, A. G. M. G. J.; Padmehr, R.; Clark, T. J.; van Vliet, H. A.; Stephenson, M. D.; van der Veen, F.; Mol, B. W. J.; van Wely, M.; Goddijn, M.	Septum resection versus expectant management in women with a septate uterus: an international multicentre open-label randomized controlled trial	HUMAN REPRODUCTION	36	5	1260	1267	10.1093/humrep/deab037	Article	MAY 2021	2021	STUDY QUESTION: Does septum resection improve reproductive outcomes in women with a septate uterus?SUMMARY ANSWER: Hysteroscopic septum resection does not improve reproductive outcomes in women with a septate uterus.WHAT IS KNOWN ALREADY: A septate uterus is a congenital uterine anomaly. Women with a septate uterus are at increased risk of subfertility, pregnancy loss and preterm birth. Hysterosc…									23	1	0	0	3	0	24			0268-1161	1460-2350		WOS:000651813400012	33793794
Andersen, Emil; Juhl, Christian R.; Kjoller, Emma T.; Lundgren, Julie R.; Janus, Charlotte; Dehestani, Yasmin; Saupstad, Marte; Ingerslev, Lars R.; Duun, Olivia M.; Jensen, Simon B. K.; Holst, Jens J.; Stallknecht, Bente M.; Madsbad, Sten; Torekov, Signe S.; Barres, Romain	Sperm count is increased by diet-induced weight loss and maintained by exercise or GLP-1 analogue treatment: a randomized controlled trial	HUMAN REPRODUCTION	37	7	1414	1422	10.1093/humrep/deac096	Article	JUN 30 2022	2022	STUDY QUESTION Does diet-induced weight loss improve semen parameters, and are these possible improvements maintained with sustained weight loss? SUMMARY ANSWER An 8-week low-calorie diet-induced weight loss was associated with improved sperm concentration and sperm count, which were maintained after 1 year in men who maintained weight loss. WHAT IS KNOWN ALREADY Obesity is associated with impair…									3	0	0	0	2	0	3			0268-1161	1460-2350		WOS:000796708700001	35580859
Zhang, Yanling; Chen, Xuanyu; Chen, Sijia; Wei, Cheng; Li, Baijia; Wang, Zilian; Shen, Xiaolu; Lin, Xiaona	Intrauterine administration of G-CSF for promoting endometrial growth after hysteroscopic adhesiolysis: a randomized controlled trial	HUMAN REPRODUCTION	37	4	725	733	10.1093/humrep/deac023	Article	APR 1 2022	2022	STUDY QUESTION Does intrauterine infusion of granulocyte colony-stimulating factor (G-CSF) prevent adhesion reformation and promote endometrial growth after hysteroscopic adhesiolysis? SUMMARY ANSWER Intrauterine perfusion of G-CSF can increase endometrial thickness but does not prevent the recurrence of intrauterine adhesions (IUAs) in patients with Asherman syndrome (AS) after surgery. WHAT IS …									1	2	0	0	1	0	3			0268-1161	1460-2350		WOS:000763780900001	35147195
Bai, Cai-Feng; Cui, Nai-Xue; Xu, Xian; Mi, Guang-li; Sun, Ji-Wei; Shao, Di; Li, Jie; Jiang, Yin-Zhi; Yang, Qian-Qian; Zhang, Xuan; Cao, Feng-Lin	Effectiveness of two guided self-administered interventions for psychological distress among women with infertility: a three-armed, randomized controlled trial	HUMAN REPRODUCTION	34	7	1235	1248	10.1093/humrep/dez066	Article	JUL 2019	2019	STUDY QUESTION:What is the effect of two guided self-administered interventions on psychological distress in women undergoing IVF or ICSI?SUMMARY ANSWER: A brief mindfulness intervention significantly reduced depression and improved sleep quality, while the gratitude journal intervention showed no significant effect on any outcome variables.WHAT IS KNOWN ALREADY: Mindfulness and gratitude journal…									19	0	0	0	3	0	19			0268-1161	1460-2350		WOS:000484059800008	31242506
van Hoogenhuijze, N. E.; Mol, F.; Laven, J. S. E.; Groenewoud, E. R.; Traas, M. A. F.; Janssen, C. A. H.; Teklenburg, G.; de Bruin, J. P.; van Oppenraaij, R. H. F.; Maas, J. W. M.; Moll, E.; Fleischer, K.; van Hooff, M. H. A.; de Koning, C. H.; Cantineau, A. E. P.; Lambalk, C. B.; Verberg, M.; van Heusden, A. M.; Manger, A. P.; van Rumste, M. M. E.; van der Voet, L. F.; Pieterse, Q. D.; Visser, J…	Endometrial scratching in women with one failed IVF/ICSI cycle-outcomes of a randomised controlled trial (SCRaTCH)	HUMAN REPRODUCTION	36	1	87	98	10.1093/humrep/deaa268	Article	JAN 2021	2021	STUDY QUESTION: Does endometnal scratching in women with one failed IVF/ICSI treatment affect the chance of a live birth of the subsequent fresh IVF/ICSI cycle?SUMMARY ANSWER: In this study, 4.6% more live births were observed in the scratch group, with a likely certainty range between -0.7% and +9.9%.WHAT IS KNOWN ALREADY: Since the first suggestion that endometrial scratching might improve embr…									15	0	0	0	7	0	15			0268-1161	1460-2350		WOS:000646859800011	33289528
Liu, Xitong; Wen, Wen; Wang, Tao; Tian, Li; Li, Na; Sun, Ting; Wang, Ting; Zhou, Hanying; Zhang, Na; Qu, Pengfei; Mol, Ben W.; Li, Wentao; Shi, Juanzi	Increased versus standard gonadotrophin dosing in predicted poor responders of IVF: an open-label randomized controlled trial	HUMAN REPRODUCTION	37	8	1806	1815	10.1093/humrep/deac113	Article	JUL 30 2022	2022	STUDY QUESTION: Does an increased dosing of FSH improve the live birth rate as compared to standard FSH dosing in expected poor responders who undergo IVF?A SUMMARY ANSWER: In this trial, women with an expected poor response allocated to increased FSH dosing did not have a statistically significant increase in cumulative live births as compared to a standard FSH dose.WHAT IS KNOWN ALREADY: Poor o…									0	0	0	0	0	0	0			0268-1161	1460-2350		WOS:000799476800001	35595197
Wen, Qidan; Hu, Min; Lai, Maohua; Li, Juan; Hu, Zhenxing; Quan, Kewei; Liu, Jia; Liu, Hua; Meng, Yanbing; Wang, Suling; Wen, Xiaohui; Yu, Chuyi; Li, Shuna; Huang, Shiya; Zheng, Yanhua; Lin, Han; Liang, Xingyan; Lu, Lingjing; Mai, Zhefen; Zhang, Chunren; Wu, Taixiang; Ng, Ernest H. Y.; Stener-Victorin, Elisabet; Ma, Hongxia	Effect of acupuncture and metformin on insulin sensitivity in women with polycystic ovary syndrome and insulin resistance: a three-armed randomized controlled trial	HUMAN REPRODUCTION	37	3	542	552	10.1093/humrep/deab272	Article	MAR 1 2022	2022	STUDY QUESTION Does acupuncture improve insulin sensitivity more effectively than metformin or sham acupuncture in women with polycystic ovary syndrome (PCOS) and insulin resistance (IR)? SUMMARY ANSWER Among women with PCOS and IR, acupuncture was not more effective than metformin or sham acupuncture in improving insulin sensitivity. WHAT IS KNOWN ALREADY Uncontrolled trials have shown that acup…									2	0	0	0	0	0	2			0268-1161	1460-2350		WOS:000763007300015	34907435
Moffat, R.; Hansali, C.; Schoetzau, A.; Ahler, A.; Gobrecht, U.; Beutler, S.; Raggi, A.; Sartorius, G.; De Geyter, C.	Randomised controlled trial on the effect of clomiphene citrate and gonadotropin dose on ovarian response markers and IVF outcomes in poor responders	HUMAN REPRODUCTION	36	4	987	997	10.1093/humrep/deaa336	Article	APR 2021	2021	STUDY QUESTION: Does the gonadotropin (GN) starting dose and the addition of clomiphene citrate (CC) during the early follicular phase influence oocyte yield in poor responders undergoing ovarian stimulation for IVF treatment?SUMMARY ANSWER: The number of retrieved oocytes was similar regardless of the starting dose of GN (150 versus 450 IU) with or without the addition of CC (100 mg from Day 3 t…									4	0	0	0	1	0	4			0268-1161	1460-2350		WOS:000648942000017	33367742
Amiri, Mina; Nahidi, Fatemeh; Bidhendi-Yarandi, Razieh; Khalili, Davood; Tohidi, Maryam; Tehrani, Fahimeh Ramezani	A comparison of the effects of oral contraceptives on the clinical and biochemical manifestations of polycystic ovary syndrome: a crossover randomized controlled trial	HUMAN REPRODUCTION	35	1	175	186	10.1093/humrep/dez255	Article	JAN 2020	2020	STUDY QUESTION Do oral contraceptives (OCs) containing progestins with low androgenic or antiandrogenic activities have different effects to those containing levonorgestrel (LNG) on clinical, androgenic and metabolic manifestations of polycystic ovarian syndrome (PCOS)?SUMMARY ANSWER The three OCs tested had similar effects on clinical findings of hyperandrogenism (HA), whereas products containin…									9	0	0	0	2	0	9			0268-1161	1460-2350		WOS:000515111500018	31916574
Setti, P. E. Levi; Cirillo, F.; Morenghi, E.; Immediata, V; Caccavari, V; Baggiani, A.; Albani, E.; Patrizio, P.	One step further: randomised single-centre trial comparing the direct and afterload techniques of embryo transfer	HUMAN REPRODUCTION	36	9	2484	2492	10.1093/humrep/deab178	Article	SEP 2021	2021	STUDY QUESTION: What are the differences in ease of use between two different embryo transfer (ET) techniques: the preload direct approach and the afterload approach.SUMMARY ANSWER: The afterload technique seems to reduce the rate of difficult ETs.WHAT IS KNOWN ALREADY: Numerous published trials now document that the ET procedure has an impact on pregnancy and delivery rates after IVF. Difficult …									1	0	0	0	1	0	1			0268-1161	1460-2350		WOS:000733862100007	34323282
Zheng, Xiaoying; Guo, Wei; Zeng, Lin; Zheng, Danni; Yang, Shuo; Xu, Yalan; Wang, Lina; Wang, Rui; Mol, Ben Willem; Li, Rong; Qiao, Jie	In vitro maturation without gonadotropins versus in vitro fertilization with hyperstimulation in women with polycystic ovary syndrome: a non-inferiority randomized controlled trial	HUMAN REPRODUCTION	37	2	242	253	10.1093/humrep/deab243	Article	JAN 28 2022	2022	STUDY QUESTION Does in vitro maturation (IVM) result in non-inferior cumulative live birth rates compared to those after standard in vitro fertilization (IVF) in infertile women with polycystic ovary syndrome (PCOS)? SUMMARY ANSWER One cycle of IVM, without any stimulation, was inferior to one cycle of standard IVF in women with PCOS in terms of 6-month cumulative live birth rates, when choosing …									3	0	0	0	1	0	3			0268-1161	1460-2350		WOS:000753115800006	34849920
Fernandez Sanchez, Manuel; Visnova, Hana; Larsson, Per; Andersen, Claus Yding; Filicori, Marco; Blockeel, Christophe; Pinborg, Anja; Khalaf, Yacoub; Mannaerts, Bernadette	A randomized, controlled, first-in-patient trial of choriogonadotropin beta added to follitropin delta in women undergoing ovarian stimulation in a long GnRH agonist protocol	HUMAN REPRODUCTION	37	6	1161	1174	10.1093/humrep/deac061	Article	MAY 30 2022	2022	STUDY QUESTION Does addition of choriogonadotropin beta (recombinant CG beta) to follitropin delta increase the number of good-quality blastocysts following ovarian stimulation in a long GnRH agonist protocol? SUMMARY ANSWER At the doses investigated, the addition of CG beta reduced the number of intermediate follicles and related down-stream parameters including the number of oocytes and blastoc…									1	0	0	0	1	0	1			0268-1161	1460-2350		WOS:000784732600001	35451013
Wanggren, K.; Dahlgren Granbom, M.; Iliadis, S. I.; Gudmundsson, J.; Stavreus-Evers, A.	Progesterone supplementation in natural cycles improves live birth rates after embryo transfer of frozen-thawed embryos-a randomized controlled trial	HUMAN REPRODUCTION	37	10	2366	2374	10.1093/humrep/deac181	Article	SEP 30 2022	2022	STUDY QUESTION Does supplementation with vaginal tablets of progesterone after frozen-thawed embryo transfer in natural cycles improve the live birth rate? SUMMARY ANSWER Supplementation with vaginal tablets of progesterone after frozen-thawed embryo transfer in natural cycles significantly improves the number of live births. WHAT IS KNOWN ALREADY Progesterone supplementation during luteal phase …									0	0	0	0	0	0	0			0268-1161	1460-2350		WOS:000840816300001	35972453
Hubacher, David; Byamugisha, Josaphat; Kakaire, Othman; Nalubwama, Hadija; Iwarsson, Karin Emtell; Bratlie, Marte; Chen, Pai-Lien; Gemzell-Danielsson, Kristina	Removal of a well-palpable one-rod subdermal contraceptive implant using a dedicated hand-held device or standard technique: a randomized, open-label, non-inferiority trial	HUMAN REPRODUCTION	37	10	2320	2333	10.1093/humrep/deac179	Article	SEP 30 2022	2022	STUDY QUESTION Is a mechanical hand-held device for removing a single-rod subdermal contraceptive implant safe for implant users? SUMMARY ANSWER In terms of safety, the device is non-inferior to the standard technique for implant removal. WHAT IS KNOWN ALREADY An easy-to-use device for removing a subdermal contraceptive implant may be helpful in settings where skilled providers are in short suppl…									0	0	0	0	0	0	0			0268-1161	1460-2350		WOS:000839614700001	35960174
Qiao, Jie; Zhang, Yunshan; Liang, Xiaoyan; Ho, Tuong; Huang, Hong-Yuan; Kim, Sung-Hoon; Goethberg, Marie; Mannaerts, Bernadette; Arce, Joan-Carles	A randomised controlled trial to clinically validate follitropin delta in its individualised dosing regimen for ovarian stimulation in Asian IVF/ICSI patients	HUMAN REPRODUCTION	36	9	2452	2462	10.1093/humrep/deab155	Article	SEP 2021	2021	STUDY QUESTION: Is ovarian stimulation with follitropin delta in its individualised fixed-dose regimen at least as efficacious as follitropin alfa in a conventional dosing regimen in Asian population?SUMMARY ANSWER: Ovarian stimulation with individualised follitropin delta dosing resulted in a non-inferior ongoing pregnancy rate, a significantly higher live birth rate and a significantly lower in…									5	0	1	0	3	0	6			0268-1161	1460-2350		WOS:000733862100004	34179971
Martins, Mariana, V; Fernandes, Joana; Pedro, Juliana; Barros, Alberto; Xavier, Pedro; Schmidt, Lone; Costa, Maria E.	Effects of trying to conceive using an every-other-day strategy versus fertile window monitoring on stress: a 12-month randomized controlled trial	HUMAN REPRODUCTION					10.1093/humrep/deac228	Article; Early Access		2022	STUDY QUESTION Can animation videos on how to optimize the chances of pregnancy influence stress, anxiety, depression and sexual functioning of individuals trying to conceive (TTC)? SUMMARY ANSWER There were no differences between those educated to have intercourse every other day, on the fertile window and a control group (CG), and depression and sexual dysfunction significantly increased over t…									0	0	0	0	0	0	0			0268-1161	1460-2350		WOS:000871113900001	36272105
Zhou, Chengliang; Yang, Xinyue; Wang, Yong; Xi, Ji; Pan, Hong; Wang, Min; Zhou, Yuzhong; Xiao, Yu	Ovulation triggering with hCG alone, GnRH agonist alone or in combination? A randomized controlled trial in advanced-age women undergoing IVF/ICSI cycles	HUMAN REPRODUCTION	37	8	1795	1805	10.1093/humrep/deac114	Article	JUL 30 2022	2022	STUDY QUESTION Is a dual ovulation trigger with a combination of GnRH agonist (GnRHa) and hCG superior to single hCG and/or single GnRHa trigger in improving treatment outcomes in advanced-age women (aged >= 35 years) undergoing IVF/ICSI treatment? SUMMARY ANSWER Co-administration of GnRHa and hCG as a dual trigger increases the number of good-quality embryos but it is not associated with a highe…									0	0	0	0	0	0	0			0268-1161	1460-2350		WOS:000799475100001	35595223
Bulow, Nathalie Soderhamn; Skouby, Sven Olaf; Warzecha, Agnieszka Katarzyna; Udengaard, Hanne; Andersen, Claus Yding; Holt, Marianne Dreyer; Grondahl, Marie Louise; Andersen, Anders Nyboe; Sopa, Negjyp; Mikkelsen, Anne Lis Englund; Pinborg, Anja; Macklon, Nicholas Stephen	Impact of letrozole co-treatment during ovarian stimulation with gonadotrophins for IVF: a multicentre, randomized, double-blinded placebo-controlled trial	HUMAN REPRODUCTION	37	2	309	321	10.1093/humrep/deab249	Article	JAN 28 2022	2022	STUDY QUESTION Does letrozole co-treatment during ovarian stimulation with gonadotrophins for IVF reduce the proportion of women with premature progesterone levels above 1.5 ng/ml at the time of triggering final oocyte maturation? SUMMARY ANSWER The proportion of women with premature progesterone above 1.5 ng/ml was not significantly affected by letrozole co-treatment. WHAT IS KNOWN ALREADY IVF c…									6	0	0	0	4	0	6			0268-1161	1460-2350		WOS:000753115800012	34792133
Haas, J.; Bassil, R.; Samara, N.; Zilberberg, E.; Mehta, C.; Orvieto, R.; Casper, R. F.	GnRH agonist and hCG (dual trigger) versus hCG trigger for final follicular maturation: a double-blinded, randomized controlled study	HUMAN REPRODUCTION	35	7	1648	1654	10.1093/humrep/deaa107	Article	JUL 2020	2020	STUDY QUESTION: Does co-administration of GnRH agonist and Human chorionic gonadotropin (hCG; dual trigger) in IVF cycles improve the number of mature oocytes and pregnancy outcome compared to hCG alone?SUMMARY ANSWER: Using the dual trigger for final follicular maturation increases the number of oocytes, mature oocytes and number of blastocysts (total and top-quality) compared to triggering with…									23	2	0	0	10	0	25			0268-1161	1460-2350		WOS:000582306600018	32563188
Begueria, R.; Garcia, D.; Vassena, R.; Rodriguez, A.	Medroxyprogesterone acetate versus ganirelix in oocyte donation: a randomized controlled trial	HUMAN REPRODUCTION	34	5	872	880	10.1093/humrep/dez034	Article	MAY 2019	2019	STUDY QUESTION: Is oral medroxiprogesterone acetate (MPA) non-inferior compared to ganirelix with respect to the number of mature oocytes (MII) retrieved at ovum pick-up (OPU) in oocyte donation cycles?SUMMARY ANSWER: MPA is comparable to ganirelix in terms of number of MII retrieved at OPU in oocyte donation cycles.WHAT IS KNOWN ALREADY: Oral treatment with MPA inhibits the pituitary LH surge du…									27	0	2	0	15	0	29			0268-1161	1460-2350		WOS:000484054400012	30927417
Kermack, Alexandra J.; Fesenko, Irina; Christensen, David R.; Parry, Kate L.; Lowen, Philippa; Wellstead, Susan J.; Harris, Scott F.; Calder, Philip C.; Macklon, Nicholas S.; Houghton, Franchesca D.	Incubator type affects human blastocyst formation and embryo metabolism: a randomized controlled trial	HUMAN REPRODUCTION					10.1093/humrep/deac233	Article; Early Access		2022	STUDY QUESTION Does the type of incubator used to culture human preimplantation embryos affect development to the blastocyst stage and alter amino acid utilization of embryos in assisted reproduction? SUMMARY ANSWER Culturing embryos in a time lapse system (TLS) was associated with a higher Day 5 blastocyst formation rate and altered amino acid utilization when measured from Day 3 to Day 5 compar…									1	0	0	0	0	0	1			0268-1161	1460-2350		WOS:000872725400001	36287638
Schwartz, A. S. Kohl; Calzaferri, I; Roumet, M.; Limacher, A.; Fink, A.; Wueest, A.; Weidlinger, S.; Mitter, V. R.; Leeners, B.; Von Wolff, M.	Follicular flushing leads to higher oocyte yield in monofollicular IVF: a randomized controlled trial	HUMAN REPRODUCTION	35	10	2253	2261	10.1093/humrep/deaa165	Article	OCT 2020	2020	STUDY QUESTION: Does follicular flushing increase the number of mature oocytes in monofollicular IVF?SUMMARY ANSWER: Follicular flushing increases the number of mature oocytes in monofollicular IVF.WHAT IS KNOWN ALREADY: Flushing increases neither the oocyte yield nor the pregnancy rate in polyfollicular IVF or in poor responder patients. In monofollicular IVF, the effect of flushing has so far b…									15	0	0	0	4	0	15			0268-1161	1460-2350		WOS:000593034000011	32856073
Rowbottom, B.; Galhardo, A.; Donovan, E.; Gameiro, S.	Feasibility randomized controlled trial of a self-guided online intervention to promote psychosocial adjustment to unmet parenthood goals	HUMAN REPRODUCTION	37	10	2412	2425	10.1093/humrep/deac168	Article	SEP 30 2022	2022	STUDY QUESTION: Is it feasible to implement and evaluate an online self-guided psychosocial intervention for people with an unmet parenthood goal (UPG), aimed to improve well-being, in an online randomized controlled trial (RCT)?SUMMARY ANSWER: The evaluation of an online bilingual self-guided psychosocial intervention for people with a UPG is feasible, reflected by high demand, good acceptabilit…									0	0	0	0	0	0	0			0268-1161	1460-2350		WOS:000843669300001	36001052
Fawzy, Mohamed; Emad, Mai; Mahran, Ali; Abdelrahman, Mohamed Y.; Fetih, Ahmed N.; Abdelghafar, Hazem; Elsuity, Mohamed A.; Rashed, Hend; Sabry, Mohamed	A randomized controlled trial of laser-assisted ICSI	HUMAN REPRODUCTION	35	12	2692	2700	10.1093/humrep/deaa160	Article	DEC 2020	2020	STUDY QUESTION: Does the use of a laser to open the zona pellucida during ICSI (laser assisted or LA-ICSI) improve oocyte survival, embryo development and clinical outcomes?SUMMARY ANSWER: Compared to conventional ICSI, LA-ICSI increased rates of oocyte survival and some aspects of embryo development but it did not alter the ongoing pregnancy rate; after adjusting for oocyte survival, there was n…									0	0	0	0	0	0	0			0268-1161	1460-2350		WOS:000606693900007	32995832
Chen, Zhi Qin; Wang, Yu; Ng, Ernest Hung Yu; Zhao, Mei; Pan, Jia Ping; Wu, Hai Xia; Teng, Xiao Ming	A randomized triple blind controlled trial comparing the live birth rate of IVF following brief incubation versus standard incubation of gametes	HUMAN REPRODUCTION	34	1	100	108	10.1093/humrep/dey333	Article	JAN 2019	2019	STUDY QUESTION: Does brief incubation of oocytes and spermatozoa improve the live birth rate (LBR) of IVF when compared with that of standard incubation?SUMMARY ANSWER: Brief incubation of gametes does not improve the LBR of IVF when compared with standard incubation.WHAT IS KNOWN ALREADY: Some small randomized studies showed that brief incubation was associated with a significantly higher ongoin…									9	0	0	0	5	0	9			0268-1161	1460-2350		WOS:000459324600013	30445454
Busetto, Gian Maria; Del Giudice, Francesco; Virmani, Ashraf; Sciarra, Alessandro; Maggi, Martina; Ferro, Matteo; Porreca, Angelo; Chung, Benjamin, I; Agarwal, Ashok; De Berardinis, Ettore	Body mass index and age correlate with antioxidant supplementation effects on sperm quality: Post hoc analyses from a double-blind placebo-controlled trial	ANDROLOGIA	52	3			10.1111/and.13523	Article	APR 2020	2020	Spermatozoa are vulnerable to lack of energy and oxidative stress as a result of elevated levels of reactive oxygen species. Therefore, it is essential that appropriate nutrients are available during maturation. This randomised, double-blind, placebo-controlled trial investigated the effect of 6-month supplementation with carnitines and other micronutrients on sperm quality in 104 subjects with o…									6	1	0	0	1	0	6			0303-4569	1439-0272		WOS:000510792700001	32017167
Maheshwari, Abha; Bell, Jennifer L.; Bhide, Priya; Brison, Daniel; Child, Tim; Chong, Huey Yi; Cheong, Ying; Cole, Christina; Coomarasamy, Arri; Cutting, Rachel; Hardy, Pollyanna; Hamoda, Haitham; Juszczak, Edmund; Khalaf, Yacoub; Kurinczuk, Jennifer J.; Lavery, Stuart; Linsell, Louise; Macklon, Nick; Mathur, Raj; Pundir, Jyotsna; Raine-Fenning, Nick; Rajkohwa, Madhurima; Scotland, Graham; Stanbu…	Elective freezing of embryos versus fresh embryo transfer in IVF: a multicentre randomized controlled trial in the UK (E-Freeze)	HUMAN REPRODUCTION	37	3	476	487	10.1093/humrep/deab279	Article	MAR 1 2022	2022	STUDY QUESTION Does a policy of elective freezing of embryos, followed by frozen embryo transfer result in a higher healthy baby rate, after first embryo transfer, when compared with the current policy of transferring fresh embryos? SUMMARY ANSWER This study, although limited by sample size, provides no evidence to support the adoption of a routine policy of elective freeze in preference to fresh…									7	0	0	0	2	0	7			0268-1161	1460-2350		WOS:000763007300009	34999830
Zhang, Shunji; Tang, Yi; Wang, Xiaojuan; Zong, Yurong; Li, Xiaofeng; Cai, Sufen; Ma, Hailan; Guo, Hui; Song, Juan; Lin, Ge; Lu, Guangxiu; Gong, Fei	Estrogen valerate pretreatment with the antagonist protocol does not increase oocyte retrieval in patients with low ovarian response: a randomized controlled trial	HUMAN REPRODUCTION	37	7	1431	1439	10.1093/humrep/deac081	Article	JUN 30 2022	2022	STUDY QUESTION Does luteal phase estrogen valerate pretreatment improve oocyte yield and clinical outcomes in patients with low ovarian response during ovarian stimulation with the antagonist protocol? SUMMARY ANSWER Pretreatment with oral estrogen valerate from Day 7 after ovulation to Day 2 of the next menstrual cycle did not increase oocyte yield in patients with a low ovarian response compare…									0	0	0	0	0	0	0			0268-1161	1460-2350		WOS:000785795300001	35460400
Frantz, Sandrine; Parinaud, Jean; Kret, Marion; Rocher-Escriva, Gaelle; Papaxanthos-Roche, Aline; Creux, Helene; Chansel-Debordeaux, Lucie; Benard, Antoine; Hocke, Claude	Decrease in pregnancy rate after endometrial scratch in women undergoing a first or second in vitro fertilization. Amulticenter randomized controlled trial	HUMAN REPRODUCTION	34	1	92	99	10.1093/humrep/dey334	Article	JAN 2019	2019	STUDY QUESTION: Does endometrial scratch in women undergoing a first or second IVF/ICSI attempt improve the clinical pregnancy rate (CPR)?SUMMARY ANSWER: Endometrial scratch (ES) in women undergoing their first or second IVF/ICSI attempt does not enhance the CPR under the technical conditions of our study.WHAT IS KNOWN ALREADY: Several studies have suggested that physical scratch of the endometri…									25	2	0	0	14	0	26			0268-1161	1460-2350		WOS:000459324600012	30496529
Chan, Diana Man Ka; Cheung, Ka Wang; Ko, Jennifer Ka Yee; Yung, Sofie Shuk Fei; Lai, Shui Fan; Mei Ting Lam; Ng, Dorothy Yuet Tao; Lee, Vivian Chi Yan; Li, Raymond Hang Wun; Ng, Ernest Hung Yu	Use of oral progestogen in women with threatened miscarriage in the first trimester: a randomized double-blind controlled trial	HUMAN REPRODUCTION	36	3	587	595	10.1093/humrep/deaa327	Article	MAR 2021	2021	STUDY QUESTION: Will use of oral progestogen in women with threatened miscarriage in the first trimester reduce the miscarriage rate when compared with placebo?SUMMARY ANSWER: Use of oral progestogen in women with threatened miscarriage in the first trimester did not reduce miscarriage before 20 weeks when compared with placebo.WHAT IS KNOWN ALREADY: Miscarriage is a common complication of pregna…									5	0	0	0	1	0	5			0268-1161	1460-2350		WOS:000651812800009	33331637
Kop, P. A. L.; van Wely, M.; Nap, A.; Soufan, A. T.; de Melker, A. A.; Mol, B. W. J.; Bernardus, R. E.; De Brucker, M.; Janssens, P. M. W.; Pieters, J. J. P. M.; Repping, S.; van der Veen, F.; Mochtar, M. H.	Intracervical insemination versus intrauterine insemination with cryopreserved donor sperm in the natural cycle: a randomized controlled trial	HUMAN REPRODUCTION	37	6	1175	1182	10.1093/humrep/deac071	Article	MAY 30 2022	2022	STUDY QUESTION Is intracervical insemination (ICI) non-inferior to IUI with cryopreserved donor sperm in the natural cycle in terms of live birth? SUMMARY ANSWER ICI with cryopreserved donor sperm in the natural cycle was inferior to IUI in terms of live birth. WHAT IS KNOWN ALREADY Both ICI and IUI in the natural cycle are performed as first-line treatments in women who are eligible for donor sp…									0	0	0	0	0	0	0			0268-1161	1460-2350		WOS:000786119100001	35459949
Mackens, S.; Stubbe, A.; Santos-Ribeiro, S.; Van Landuyt, L.; Racca, A.; Roelens, C.; Camus, M.; De Vos, M.; van de Vijver, A.; Tournaye, H.; Blockeel, C.	To trigger or not to trigger ovulation in a natural cycle for frozen embryo transfer: a randomized controlled trial	HUMAN REPRODUCTION	35	5	1073	1081	10.1093/humrep/deaa026	Article	MAY 2020	2020	STUDY QUESTION: Is the clinical pregnancy rate (CPR) following a frozen embryo transfer (FET) in a natural cycle (NC) higher after spontaneous ovulation than after triggered ovulation [natural cycle frozen embryo transfer (NC-FET) versus modified NC-FET]?SUMMARY ANSWER: The CPR did not vary significantly between the two FET preparation protocols. WHAT IS KNOWN ALREADY Although the use of FET is c…									20	1	0	0	8	0	21			0268-1161	1460-2350		WOS:000569067100008	32395750
Saunders, Helen; Khan, Cass; D'Hooghe, Thomas; Magnusdottir, Thora Bjorg; Klingmann, Ingrid; Hrafnsdottir, Sigrun	Efficacy, safety and tolerability of progesterone vaginal pessaries versus progesterone vaginal gel for luteal phase support after in vitro fertilisation: a randomised controlled trial	HUMAN REPRODUCTION	35	2	355	363	10.1093/humrep/dez261	Article	FEB 2020	2020	STUDY QUESTION: Are progesterone vaginal pessaries 400 mg twice a day (bid) non-inferior to progesterone vaginal gel (90 mg) once a day (od) in the primary endpoint of clinical pregnancy rate after 38 days of luteal phase support in women undergoing in vitro fertilisation (IVF)?SUMMARY ANSWER: Non-inferiority of progesterone vaginal pessaries 400 mg bid to progesterone 8% vaginal gel (90 mg od) w…									5	0	0	0	1	0	5			0268-1161	1460-2350		WOS:000522648000010	32074281
Patten, Rhiannon K.; McIlvenna, Luke C.; Levinger, Itamar; Garnham, Andrew P.; Shorakae, Soulmaz; Parker, Alexandra G.; McAinch, Andrew J.; Rodgers, Raymond J.; Hiam, Danielle; Moreno-Asso, Alba; Stepto, Nigel K.	High-intensity training elicits greater improvements in cardio-metabolic and reproductive outcomes than moderate-intensity training in women with polycystic ovary syndrome: a randomized clinical trial	HUMAN REPRODUCTION	37	5	1018	1029	10.1093/humrep/deac047	Article	MAY 3 2022	2022	STUDY QUESTION Does 12 weeks of high-intensity interval training (HIIT) result in greater improvements in cardio-metabolic and reproductive outcomes compared to standard moderate-intensity continuous training (MICT) in women with polycystic ovary syndrome (PCOS)? SUMMARY ANSWER HIIT offers greater improvements in aerobic capacity, insulin sensitivity and menstrual cyclicity, and larger reductions…									3	0	0	0	2	0	3			0268-1161	1460-2350		WOS:000772973900001	35325125
Kohva, E.; Varimo, T.; Huopio, H.; Tenhola, S.; Voutilainen, R.; Toppari, J.; Miettinen, P. J.; Vaaralahti, K.; Viinamaki, J.; Backman, J. T.; Hero, M.; Raivio, T.	Anti-Mullerian hormone and letrozole levels in boys with constitutional delay of growth and puberty treated with letrozole or testosterone	HUMAN REPRODUCTION	35	2	257	264	10.1093/humrep/dez231	Article	FEB 2020	2020	STUDY QUESTION: Does treatment of constitutional delay of growth and puberty (CDGP) in boys with aromatase inhibitor letrozole (Lz) or conventional low-dose testosterone (T) have differing effects on developing seminiferous epithelium?SUMMARY ANSWER: Anti-Mullerian hormone (AMH) declined similarly in both treatment groups, and the two Sertoli cell-derived markers (AMH and inhibin B (iB)) exhibite…									7	0	0	0	3	0	7			0268-1161	1460-2350		WOS:000522648000001	31958337
D'Hooghe, Thomas; Fukaya, Takao; Osuga, Yutaka; Besuyen, Robin; Lopez, Beatriz; Holtkamp, Gertjan M.; Miyazaki, Kentaro; Skillern, Laurence	Efficacy and safety of ASP1707 for endometriosis-associated pelvic pain: the phase II randomized controlled TERRA study	HUMAN REPRODUCTION	34	5	813	823	10.1093/humrep/dez028	Article	MAY 2019	2019	STUDY QUESTION: Does the GnRH antagonist, ASP1707, reduce endometriosis-associated pelvic pain?SUMMARY ANSWER: ASP1707 significantly reduced endometriosis-associated pelvic pain in a dose-related mannerWHAT IS KNOWN ALREADY: GnRH agonists are an effective therapeutic option for endometriosis that is refractory to non-steroidal anti-inflammatory drugs, oral contraceptives, and progestins. However,…									5	0	0	0	2	0	5			0268-1161	1460-2350		WOS:000484054400006	31067329
Rendon Abad, Maria; Serra, Vicente; Gamiz, Pilar; Maria de los Santos, Jose; Remohi, Jose; Navarro, Alfredo T.; Jose de los Santos, Maria	The influence of oxygen concentration during embryo culture on obstetric and neonatal outcomes: a secondary analysis of a randomized controlled trial	HUMAN REPRODUCTION	35	9	2017	2025	10.1093/humrep/deaa152	Article	SEP 2020	2020	STUDY QUESTION Does oxygen concentration during 3-day embryo culture affect obstetric and neonatal outcomes?SUMMARY ANSWER Oxygen concentration during 3-day embryo culture does not seem to affect the obstetric and neonatal outcomes measured.WHAT IS KNOWN ALREADY Atmospheric oxygen appears to be harmful during extended embryo culture. Embryo culture conditions might therefore be a potential risk f…									1	0	0	0	1	0	1			0268-1161	1460-2350		WOS:000582696900009	32772073
Santos-Ribeiro, Samuel; Mackens, Shari; Popovic-Todorovic, Biljana; Racca, Annalisa; Polyzos, Nikolaos P.; Van Landuyt, Lisbet; Drakopoulos, Panagiotis; de Vos, Michel; Tournaye, Herman; Blockeel, Christophe	The freeze-all strategy versus agonist triggering with low-dose hCG for luteal phase support in IVF/ICSI for high responders: a randomized controlled trial	HUMAN REPRODUCTION	35	12	2808	2818	10.1093/humrep/deaa226	Article	DEC 2020	2020	STUDY QUESTION: Does the freeze-all strategy in high-responders increase pregnancy rates and improve safety outcomes when compared with GnRH agonist triggering followed by low-dose hCG intensified luteal support with a fresh embryo transfer?SUMMARY ANSWER: Pregnancy rates after either fresh embryo transfer with intensified luteal phase support using low-dose hCG or the freeze-all strategy did not…									12	0	0	0	1	0	12			0268-1161	1460-2350		WOS:000606693900018	32964939
Akin, Nazli; Le, Anh H.; Ha, Uyen D. T.; Romero, Sergio; Sanchez, Flor; Pham, Toan D.; Nguyen, Minh H. N.; Anckaert, Ellen; Ho, Tuong M.; Smitz, Johan; Vuong, Lan N.	Positive effects of amphiregulin on human oocyte maturation and its molecular drivers in patients with polycystic ovary syndrome	HUMAN REPRODUCTION	37	1	30	43	10.1093/humrep/deab237	Article	JAN 2022	2022	STUDY QUESTION: Does use of medium containing amphiregulin improve meiotic maturation efficiency in oocytes of women with polycystic ovary syndrome (PCOS) undergoing in vitro maturation (IVM) preceded by a capacitation culture step capacitation IVM (CAPA-IVM)?SUMMARY ANSWER: Use of medium containing amphiregulin significantly increased the maturation rate from oocytes retrieved from follicles wit…									2	0	0	0	2	0	2			0268-1161	1460-2350		WOS:000747645200004	34741172
Li, He; Sun, Xiaoxi; Yang, Junyi; Li, Lu; Zhang, Wenbi; Lu, Xiang; Chen, Junling; Chen, Hua; Yu, Min; Fu, Wei; Peng, Xiandong; Chen, Jiazhou; Ng, Ernest Hung Yu	Immediate versus delayed frozen embryo transfer in patients following a stimulated IVF cycle: a randomised controlled trial	HUMAN REPRODUCTION	36	7	1832	1840	10.1093/humrep/deab07	Article	JUL 2021	2021	STUDY QUESTION: Is there any difference in the ongoing pregnancy rate after immediate versus delayed frozen embryo transfer (FET) following a stimulated IVF cycle?SUMMARY ANSWER: Immediate FET following a stimulated IVF cycle produced significantly higher ongoing pregnancy and live birth rate than did delayed FET.WHAT IS KNOWN ALREADY: Embryo cryopreservation is an increasingly important part of …									3	0	0	0	3	0	3			0268-1161	1460-2350		WOS:000733859500008	33885131
Poulsen, Liv C.; Warzecha, Agnieszka K.; Bulow, Nathalie S.; Bungum, Leif; Macklon, Nicholas S.; Yding Andersen, Claus; Skouby, Sven O.	Effects of letrozole cotreatment on endocrinology and follicle development in women undergoing ovarian stimulation in an antagonist protocol	HUMAN REPRODUCTION	37	7	1557	1571	10.1093/humrep/deac119	Article	JUN 30 2022	2022	STUDY QUESTION What are the downstream endocrine and paracrine consequences of letrozole (LZ) cotreatment during ovarian stimulation and is follicle growth and recruitment affected? SUMMARY ANSWER Letrozole cotreatment induces marked changes in both the follicular and luteal phase endocrinology causing potentiation of follicle diameter and an improved corpus luteum function without affecting the …									3	0	0	0	0	0	3			0268-1161	1460-2350		WOS:000804729000001	35652260
Balkenende, Eva M. E.; Dahhan, Taghride; Beerendonk, Catharina C. M.; Fleischer, Kathrin; Stoop, Dominic; Bos, Annelies M. E.; Lambalk, Cornelis B.; Schats, Roel; Smeenk, Jesper M. J.; Louwe, Leonie A.; Cantineau, Astrid E. P.; de Bruin, Jan Peter; Linn, Sabine C.; van der Veen, Fulco; van Wely, Madelon; Goddijn, Mariette	Fertility preservation for women with breast cancer: a multicentre randomized controlled trial on various ovarian stimulation protocols	HUMAN REPRODUCTION	37	8	1786	1794	10.1093/humrep/deac145	Article	JUL 30 2022	2022	STUDY QUESTION Does ovarian stimulation with the addition of tamoxifen or letrozole affect the number of cumulus-oocyte complexes (COCs) retrieved compared to standard ovarian stimulation in women with breast cancer who undergo fertility preservation? SUMMARY ANSWER Alternative ovarian stimulation protocols with tamoxifen or letrozole did not affect the number of COCs retrieved at follicle aspira…									0	0	0	0	0	0	0			0268-1161	1460-2350		WOS:000819497900001	35776109
Bordewijk, E. M.; Weiss, N. S.; Nahuis, M. J.; Kwee, J.; Lambeek, A. F.; van Unnik, G. A.; Vrouenraets, F. P. J.; Cohlen, B. J.; van de Laar-van Asseldonk, T. A. M.; Lambalk, C. B.; Goddijn, M.; Hompes, P. G.; van der Veen, F.; Mol, B. W. J.; van Wely, M.	Gonadotrophins or clomiphene citrate in women with normogonadotropic anovulation and CC failure: does the endometrium matter?	HUMAN REPRODUCTION	35	6	1319	1324	10.1093/humrep/deaa052	Article	JUN 2020	2020	STUDY QUESTION Is endometrial thickness (EMT) a biomarker to select between women who should switch to gonadotropins and those who could continue clomiphene citrate (CC) after six failed ovulatory cycles?SUMMARY ANSWER Using a cut-off of 7 mm for EMT, we can distinguish between women who are better off switching to gonadotropins and those who could continue CC after six earlier failed ovulatory C…									1	0	0	0	0	0	1			0268-1161	1460-2350		WOS:000580630300009	32585686
Makieva, Sofia; Reschini, Marco; Ferrari, Stefania; Bonesi, Francesca; Polledri, Elisa; Fustinoni, Silvia; Restelli, Liliana; Sarais, Veronica; Somigliana, Edgardo; Vigano, Paola	Oral Vitamin D supplementation impacts gene expression in granulosa cells in women undergoing IVF	HUMAN REPRODUCTION	36	1	130	144	10.1093/humrep/deaa262	Article	JAN 2021	2021	STUDY QUESTION: Does oral Vitamin D supplementation alter the hormonal milieu of follicular fluid (FF) and the transcriptomic profile of luteinised granulosa cells (GCs) in women with Vitamin D deficiency undergoing IVF?SUMMARY ANSWER: A transcriptomic signature relevant to oral Vitamin D supplementation in luteinised GCs was demonstrated, although Vitamin D supplementation did not alter hormone …									10	0	0	0	4	0	10			0268-1161	1460-2350		WOS:000646859800015	33305818

## Sheet: savedrecs
Authors	Article Title	Source Title	Volume	Issue	Start Page	End Page	DOI	Document Type	Publication Date	Publication Year	Abstract	Abstract - Foreign	Abstract - English Transliteration	Abstract - Foreign	Abstract - Korean	Conference Title	Conference Date	Conference Sponsor	Conference Location	Times Cited, WoS Core	Times Cited, CSCD	Times Cited, RSCI	Times Cited, ARCI	Times Cited, BCI	Times Cited, SCIELO	Times Cited, All Databases	180 Day Usage Count	Since 2013 Usage Count	ISSN	eISSN	ISBN	UT (Unique ID)	Pubmed Id
Quinn, Molly M.; Ribeiro, Salustiano; Juarez-Hernandez, Flor; Simbulan, Rhodel K.; Jalalian, Liza; Cedars, Marcelle, I; Rosen, Mitchell P.	Microfluidic preparation of spermatozoa for ICSI produces similar embryo quality to density-gradient centrifugation: a pragmatic, randomized controlled trial	HUMAN REPRODUCTION	37	7	1406	1413	10.1093/humrep/deac099	Article	JUN 30 2022	2022	STUDY QUESTION Does processing of spermatozoa for IVF with ICSI by a microfluidic sperm separation device improve embryo quality compared with density-gradient centrifugation?SUMMARY ANSWER Patients randomized to microfluidic sperm preparation had similar cleavage- and blastocyst-stage embryo quality and clinical and ongoing pregnancy rates to those who underwent standard sperm processing for IVF…									1	0	0	0	0	0	1			0268-1161	1460-2350		WOS:000791477200001	35522187
Kangasniemi, M. H.; Arffman, R. K.; Joenvaara, S.; Haverinen, A.; Luiro, K.; Tohmola, T.; Renkonen, R.; Heikinheimo, O.; Tapanainen, J. S.; Piltonen, T. T.	Ethinylestradiol in combined hormonal contraceptive has a broader effect on serum proteome compared with estradiol valerate: a randomized controlled trial	HUMAN REPRODUCTION					10.1093/humrep/deac250	Article; Early Access		2022	STUDY QUESTION: Does an estradiol-based combined oral contraceptive (COC) have a milder effect on the serum proteome than an ethinylestradiol (EE)-based COC or dienogest (DNG) only?SUMMARY ANSWER: The changes in serum proteome were multifold after the use of a synthetic EE-based COC compared to natural estrogen COC or progestin-only preparation.WHAT IS KNOWN ALREADY: EE-based COCs widely affect m…									0	0	0	0	0	0	0			0268-1161	1460-2350		WOS:000891988000001	36416543
De Souza, Mary Jane; Mallinson, Rebecca J.; Strock, Nicole C. A.; Koltun, Kristen J.; Olmsted, Marion P.; Ricker, Emily A.; Scheid, Jennifer L.; Allaway, Heather C.; Mallinson, Daniel J.; Don, Prabhani Kuruppumullage; Williams, Nancy, I	Randomised controlled trial of the effects of increased energy intake on menstrual recovery in exercising women with menstrual disturbances: the 'REFUEL' study	HUMAN REPRODUCTION	36	8	2285	2297	10.1093/humrep/deab149	Article	AUG 2021	2021	STUDY QUESTION: Does increased daily energy intake lead to menstrual recovery in exercising women with oligomenorrhoea (Oligo) or amenorrhoea (Amen)?SUMMARY ANSWER: A modest increase in daily energy intake (330 +/- 65 kcal/day; 18 +/- 4%) is sufficient to induce menstrual recovery in exercising women with Oligo/Amen.WHAT IS KNOWN ALREADY: Optimal energy availability is critical for normal reprodu…									6	0	0	0	2	0	6			0268-1161	1460-2350		WOS:000734415700018	34164675
Qiu, Qi; Huang, Jia; Li, Yu; Chen, Xiaoli; Lin, Haiyan; Li, Lin; Yang, Dongzi; Wang, Wenjun; Zhang, Qingxue	Does an FSH surge at the time of hCG trigger improve IVF/ICSI outcomes? A randomized, double-blinded, placebo-controlled study	HUMAN REPRODUCTION	35	6	1411	1420	10.1093/humrep/deaa087	Article	JUN 2020	2020	STUDY QUESTION Does an artificially induced FSH surge at the time of hCG trigger improve IVF/ICSI outcomes?SUMMARY ANSWER An additional FSH bolus administered at the time of hCG trigger has no effect on clinical pregnancy rate, embryo quality, fertilization rate, implantation rate and live birth rate in women undergoing the long GnRH agonist (GnRHa) protocol for IVF/ICSI.WHAT IS KNOWN ALREADY Nor…									2	0	0	0	1	0	2			0268-1161	1460-2350		WOS:000580630300016	32383771
Wong, K. M.; van Wely, M.; Verhoeve, H. R.; Kaaijk, E. M.; Mol, F.; van der Veen, F.; Repping, S.; Mastenbroek, S.	Transfer of fresh or frozen embryos: a randomised controlled tria	HUMAN REPRODUCTION	36	4	998	1006	10.1093/humrep/deaa305	Article	APR 2021	2021	STUDY QUESTION: Is IVF with frozen-thawed blastocyst transfer (freeze-all strategy) more effective than IVF with fresh and frozen-thawed blastocyst transfer (conventional strategy)?SUMMARY ANSWER: The freeze-all strategy was inferior to the conventional strategy in terms of cumulative ongoing pregnancy rate per woman.WHAT IS KNOWN ALREADY: IVF without transfer of fresh embryos, thus with frozen-t…									19	1	0	0	9	0	20			0268-1161	1460-2350		WOS:000648942000018	33734369
Metwally, Mostafa; Chatters, Robin; Dimairo, Munya; Walters, Stephen; Pye, Clare; White, David; Bhide, Priya; Chater, Tim; Cheong, Ying; Choudhary, Meenakshi; Child, Tim; Drakeley, Andrew; Evbuomwan, Isaac; Gelbaya, Tarek; Grace, Jan; Harris, Philip; Laird, Susan; da Silva, Sarah Martins; Mohiyiddeen, Lamiya; Pemberton, Kirsty; Raine-Fenning, Nick; Rajkhowa, Madhurima; Young, Tracey; Cohen, Judith	A randomised controlled trial to assess the clinical effectiveness and safety of the endometrial scratch procedure prior to first-time IVF, with or without ICSI	HUMAN REPRODUCTION	36	7	1841	1853	10.1093/humrep/deab041	Article	JUL 2021	2021	STUDY QUESTION: What is the clinical-effectiveness and safety of the endometrial scratch (ES) procedure compared to no ES, prior to usual first time in vitro fertilisation (IVF) treatment?SUMMARY ANSWER: ES was safe but did not improve pregnancy outcomes when performed in the mid-luteal phase prior to the first IVF cycle, with or without intracytoplasmic sperm injection (ICSI).WHAT IS KNOWN ALREA…									6	0	0	0	2	0	6			0268-1161	1460-2350		WOS:000733859500009	34050362
Tomassetti, C.; Beukeleirs, T.; Conforti, A.; Debrock, S.; Peeraer, K.; Meuleman, C.; D'Hooghe, T.	The ultra-long study: a randomized controlled trial evaluating long-term GnRH downregulation prior to ART in women with endometriosis	HUMAN REPRODUCTION	36	10	2676	2686	10.1093/humrep/deab163	Article	OCT 2021	2021	STUDY QUESTION: Does ultra-long downregulation with a GnRH agonist (triptorelin depot) in previously operated patients with endometriosis improve the rate of clinical pregnancy with positive fetal heart beat (CPHB) in the subsequent initiated fresh ART cycle?SUMMARY ANSWER: Ultra-long downregulation with a GnRH agonist prior to ART did not improve the rate of CPHB in the subsequent fresh ART cycl…									4	0	0	0	1	0	4			0268-1161	1460-2350		WOS:000701633700005	34370858
Li, Wentao; Suke, Sophie; Wertaschnigg, Dagmar; Lensen, Sarah; Wang, Rui; Gurrin, Lyle; Mol, Ben W.	Randomised controlled trials evaluating endometrial scratching: assessment of methodological issues	HUMAN REPRODUCTION	34	12	2372	2380	10.1093/humrep/dez207	Article	DEC 2019	2019	STUDY QUESTION: Do randomised controlled trials (RCTs) evaluating endometrial scratching suffer from methodological issues including insufficient trial registration, statistical errors or irreproducibility, randomisation errors or miscellaneous issues?SUMMARY ANSWER: The majority of RCTs investigating endometrial scratching have methodological issues.WHAT IS KNOWN ALREADY: A large number of small…									22	0	0	0	8	0	22			0268-1161	1460-2350		WOS:000506806500007	31825478
Vuong, Lan N.; Nguyen, Minh H. N.; Nguyen, Nghia A.; Ly, Trung T.; Tran, Van T. T.; Nguyen, Nam T.; Hoang, Hieu L. T.; Le, Xuyen T. H.; Pham, Toan D.; Smitz, Johan E. J.; Mol, Ben W.; Norman, Robert J.; Ho, Tuong M.	Development of children born from IVM versus IVF: 2-year follow-up of a randomized controlled trial	HUMAN REPRODUCTION	37	8	1871	1879	10.1093/humrep/deac115	Article	JUL 30 2022	2022	STUDY QUESTION: Is there any difference in developmental outcomes in children born after capacitation IVM (CAPA IVM) compared with conventional IVF?A SUMMARY ANSWER: Overall development up to 24 months of age was comparable in children born after CAPA IVM compared with IVF.WHAT IS KNOWN ALREADY: IVM has been shown to be a feasible alternative to conventional IVF in women with a high antral follic…									0	0	0	0	0	0	0			0268-1161	1460-2350		WOS:000799478100001	35595193
Ben Rafael, Zion	Repeated implantation failure (RIF): an iatrogenic meaningless definition that generates unnecessary and costly use of add-on procedures	HUMAN REPRODUCTION	35	7	1479	1483	10.1093/humrep/deaa134	Article	JUL 2020	2020	This opinion paper addresses the literature regarding repeated implantation failure (RIF) in IVF embryo transfer programmes. We provide several lines of discussion as to why such diagnosis might be wrong, why it should not be a call for action or a reason to change the course of treatment, and how RIF biases the quality of the publications and leads to the use of unnecessary and costly adjuvant p…									10	0	0	0	8	0	10			0268-1161	1460-2350		WOS:000582306600001	32556238
Eapen, A.; Joing, M.; Kwon, P.; Tong, J.; Maneta, E.; De Santo, C.; Mussai, F.; Lissauer, D.; Carter, D.; Ahmed, A.; Bass, C.; Benderatik, R.; Bhattacharya, R.; Cheong, Y.; Dawood, F.; Granne, I.; Gupta, P.; Horne, A.; Manda, P.; Mohiyiddeen, L.; Moore, J.; Quenby, S.; Rai, R.; Shillito, J.; Stewart, J.; Truchanowicz, E.; Dwyer, L.; Small, R.; Sharpe, L.; Smith, A.; Lissauer, D.; Coomarasamy, A.	Recombinant human granulocyte- colony stimulating factor in women with unexplained recurrent pregnancy losses: a randomized clinical trial	HUMAN REPRODUCTION	34	3	424	432	10.1093/humrep/dey393	Article	MAR 2019	2019	STUDY QUESTION Does administration of recombinant human granulocyte colony stimulating factor (rhG-CSF) in the first trimester improve pregnancy outcomes, among women with a history of unexplained recurrent pregnancy loss?SUMMARY ANSWER rhG-CSF administered in the first trimester of pregnancy did not improve outcomes among women with a history of unexplained recurrent pregnancy loss.WHAT IS KNOWN…									19	5	1	0	10	1	26			0268-1161	1460-2350		WOS:000461140700005	30776296
Mackens, S.; Racca, A.; Van de Velde, H.; Drakopoulos, P.; Tournaye, H.; Stoop, D.; Blockeel, C.; Santos-Ribeiro, S.	Follicular-phase endometrial scratching: a truncated randomized controlled trial	HUMAN REPRODUCTION	35	5	1090	1098	10.1093/humrep/deaa018	Article	MAY 2020	2020	STUDY QUESTION: Does intentional endometrial injury (scratching) during the follicular phase of ovarian stimulation (OS) increase the clinical pregnancy rate (CPR) in ART?SUMMARY ANSWER: CPR did not vary between the endometrial injury and the control group, but the trial was underpowered due to early termination because of a higher clinical miscarriage rate observed in the endometrial injury arm …									9	0	0	0	5	0	9			0268-1161	1460-2350		WOS:000569067100010	32372078
Griesinger, G.; Blockeel, C.; Pierzynski, P.; Tournaye, H.; Visnova, H.; Humberstone, A.; Terrill, P.; Pohl, O.; Garner, E.; Donnez, J.; Loumaye, E.	Effect of the oxytocin receptor antagonist nolasiban on pregnancy rates in women undergoing embryo transfer following IVF: analysis of three randomised clinical trials	HUMAN REPRODUCTION	36	4	1007	1020	10.1093/humrep/deaa369	Article	APR 2021	2021	STUDY QUESTION: Does a single oral dose of nolasiban 900 mg administered 4 h before embryo transfer (ED increase pregnancy rates in women undergoing IVF?SUMMARY ANSWER: In an individual patient data (IPD) meta-analysis of three clinical trials, a single oral dose of nolasiban 900 mg was associated with an increased ongoing pregnancy rate of an absolute 5% (relative 15%).WHAT IS KNOWN ALREADY: Sev…									5	0	0	0	0	0	5			0268-1161	1460-2350		WOS:000648942000019	33534895
West, Robert; Coomarasamy, Arri; Frew, Lorraine; Hutton, Rachel; Kirkman-Brown, Jackson; Lawlor, Martin; Lewis, Sheena; Partanen, Riitta; Payne-Dwyer, Alex; Roman-Montanana, Claudia; Torabi, Forough; Tsagdi, Sofia; Miller, David	Sperm selection with hyaluronic acid improved live birth outcomes among older couples and was connected to sperm DNA quality, potentially affecting all treatment outcomes	HUMAN REPRODUCTION	37	6	1106	1125	10.1093/humrep/deac058	Article	MAY 30 2022	2022	STUDY QUESTION What effects did treatment using hyaluronic acid (HA) binding/selection prior to ICSI have on clinical outcomes in the Hyaluronic Acid Binding sperm Selection (HABSelect) clinical trial? SUMMARY ANSWER Older women randomized to the trial's experimental arm (selection of sperm bound to immobilized (solid-state) HA) had the same live birth rates as younger women, most likely a result…									4	0	0	0	0	0	4			0268-1161	1460-2350		WOS:000786738400001	35459947
Pohjoranta, Elina; Suhonen, Satu; Gissler, Mika; Ikonen, Pirjo; Mentula, Maarit; Heikinheimo, Oskari	Early provision of intrauterine contraception as part of abortion care-5-year results of a randomised controlled trial	HUMAN REPRODUCTION	35	4	796	804	10.1093/humrep/deaa031	Article	APR 2020	2020	STUDY QUESTION: Can the incidence of subsequent termination of pregnancy (TOP) be reduced by providing intrauterine contraception as part of the abortion service?SUMMARY ANSWER: Provision of an intrauterine device (IUD) as part of TOP services reduced the need for subsequent TOP but the effect was limited to the first 3 years of the 5-year follow-up.WHAT IS KNOWN ALREADY: An IUD is highly effecti…									5	1	0	0	2	0	6			0268-1161	1460-2350		WOS:000569049800007	32266392
Wessel, J. A.; Mochtar, M. H.; Besselink, D. E.; Betjes, H.; de Bruin, J. P.; Cantineau, A. E. P.; Groenewoud, E. R.; Hooker, A. B.; Lambalk, C. B.; Kwee, J.; Kaaijk, E. M.; Louwe, L. A.; Maas, J. W. M.; Mol, B. W. J.; van Rumste, M. M. E.; Traas, M. A. F.; Goddijn, M.; van Wely, M.; Mol, F.	Expectant management versus IUI in unexplained subfertility and a poor pregnancy prognosis (EXIUI study): a randomized controlled trial	HUMAN REPRODUCTION					10.1093/humrep/deac236	Article; Early Access		2022	STUDY QUESTION: For couples with unexplained subfertility and a poor prognosis for natural conception, is 6 months expectant management (EM) inferior to IUI with ovarian stimulation (IUI-OS), in terms of live births?SUMMARY ANSWER: In couples with unexplained subfertility and a poor prognosis for natural conception, 6 months of EM is inferior compared to IUI-OS in terms of live births.WHAT IS KNO…									0	0	0	0	0	0	0			0268-1161	1460-2350		WOS:000878760400001	36331493
Xu, Bei; Geerts, Dirk; Hu, Shiqiao; Yue, Jing; Li, Zhou; Zhu, Guijin; Jin, Lei	The depot GnRH agonist protocol improves the live birth rate per fresh embryo transfer cycle, but not the cumulative live birth rate in normal responders: a randomized controlled trial and molecular mechanism study	HUMAN REPRODUCTION	35	6	1306	1318	10.1093/humrep/deaa086	Article	JUN 2020	2020	STUDY QUESTION Do cumulative live birth rates (CLBRs) after one complete ART cycle differ between the three commonly used controlled ovarian stimulation (COS) protocols (GnRH antagonist, depot GnRHa (GnRH agonist) and long GnRHa) in normal responders undergoing IVF/ICSI?SUMMARY ANSWER There were similar CLBRs between the GnRH antagonist, depot GnRHa and long GnRHa protocols.WHAT IS KNOWN ALREADY …									24	4	0	0	15	0	28			0268-1161	1460-2350		WOS:000580630300008	32478400
Ehrbar, Verena; Urech, Corinne; Rochlitz, Christoph; Dallenbach, Rosanna Zanetti; Moffat, Rebecca; Stiller, Ruth; Germeyer, Ariane; Nawroth, Frank; Dangel, Astrid; Findeklee, Sebastian; Tschudin, Sibil	Randomized controlled trial on the effect of an online decision aid for young female cancer patients regarding fertility preservation	HUMAN REPRODUCTION	34	9	1726	1734	10.1093/humrep/dez136	Article	SEP 2019	2019	STUDY QUESTION: Does the use of an online decision aid (DA) about fertility preservation (FP), in addition to standard counselling by a specialist in reproductive medicine, reduce decisional conflict compared to standard counselling alone?SUMMARY ANSWER: Female cancer patients who could make use of the online DA had a significantly lower short-term decisional conflict score.WHAT IS KNOWN ALREADY:…									20	1	0	0	4	0	21			0268-1161	1460-2350		WOS:000493096600011	31398258
Ahlstrom, Aisling; Lundin, Kersti; Lind, Anna-Karin; Gunnarsson, Kristina; Westlander, Goran; Park, Hannah; Thurin-Kjellberg, Anna; Thorsteinsdottir, Steinunn A.; Einarsson, Snorri; Astrom, Mari; Lofdahl, Kristina; Menezes, Judith; Callender, Susanne; Nyberg, Cina; Winerdal, Jens; Stenfelt, Camilla; Jonassen, Brit-Randi; Oldereid, Nan; Nolte, Lisa; Sundler, Malin; Hardarson, Thorir	A double-blind randomized controlled trial investigating a time-lapse algorithm for selecting Day 5 blastocysts for transfer	HUMAN REPRODUCTION	37	4	708	717	10.1093/humrep/deac020	Article	APR 1 2022	2022	STUDY QUESTION Can use of a commercially available time-lapse algorithm for Day 5 blastocyst selection improve pregnancy rates compared with morphology alone? SUMMARY ANSWER The use of a time-lapse selection model to choose blastocysts for fresh single embryo transfer on Day 5 did not improve ongoing pregnancy rate compared to morphology alone. WHAT IS KNOWN ALREADY Evidence from time-lapse monit…									6	0	0	0	2	0	6			0268-1161	1460-2350		WOS:000756971900001	35143661
Vuong, Lan N.; Ho, Vu N. A.; Ho, Tuong M.; Dang, Vinh Q.; Phung, Tuan H.; Giang, Nhu H.; Le, Anh H.; Pham, Toan D.; Wang, Rui; Smitz, Johan; Gilchrist, Robert B.; Norman, Robert J.; Mol, Ben W.	In-vitro maturation of oocytes versus conventional IVF in women with infertility and a high antral follicle count: a randomized non-inferiority controlled trial	HUMAN REPRODUCTION	35	11	2537	2547	10.1093/humrep/deaa240	Article	NOV 2020	2020	STUDY QUESTION: Is one cycle of IVM non-inferior to one cycle of conventional in IVF with respect to live birth rates in women with high antral follicle counts (AFCs)?SUMMARY ANSWER: We could not demonstrate non-inferiority of IVM compared with IVF.WHAT IS KNOWN ALREADY: IVF with ovarian hyperstimulation has limitations in some subgroups of women at high risk of ovarian stimulation, such as those…									20	0	1	0	13	0	21			0268-1161	1460-2350		WOS:000593035400013	32974672
Zaat, T. R.; de Bruin, J. P.; Goddijn, M.; Visser, J.; Kaaijk, E. M.; Lambalk, C. B.; Groenewoud, E. R.; van Wely, M.; Mol, F.	Home- or hospital-based monitoring to time frozen embryo transfer in the natural cycle? Patient-reported outcomes and experiences from the Antarctica-2 randomised controlled trial	HUMAN REPRODUCTION	35	4	866	875	10.1093/humrep/deaa040	Article	APR 2020	2020	STUDY QUESTION: What are the patient-reported outcomes (PROs) and patient-reported experiences (PREs) in home-based monitoring compared to those in hospital-based monitoring of ovulation for scheduling frozen-thawed embryo transfer (FET)?SUMMARY ANSWER: Women undergoing either home-based or hospital-based monitoring experience an increase in anxiety/sadness symptoms over time, but women undergoin…									5	0	0	0	2	0	5			0268-1161	1460-2350		WOS:000569049800014	32318722
Rikken, J. F. W.; Kowalik, C. R.; Emanuel, M. H.; Bongers, M. Y.; Spinder, T.; Jansen, F. W.; Mulders, A. G. M. G. J.; Padmehr, R.; Clark, T. J.; van Vliet, H. A.; Stephenson, M. D.; van der Veen, F.; Mol, B. W. J.; van Wely, M.; Goddijn, M.	Septum resection versus expectant management in women with a septate uterus: an international multicentre open-label randomized controlled trial	HUMAN REPRODUCTION	36	5	1260	1267	10.1093/humrep/deab037	Article	MAY 2021	2021	STUDY QUESTION: Does septum resection improve reproductive outcomes in women with a septate uterus?SUMMARY ANSWER: Hysteroscopic septum resection does not improve reproductive outcomes in women with a septate uterus.WHAT IS KNOWN ALREADY: A septate uterus is a congenital uterine anomaly. Women with a septate uterus are at increased risk of subfertility, pregnancy loss and preterm birth. Hysterosc…									23	1	0	0	3	0	24			0268-1161	1460-2350		WOS:000651813400012	33793794
Andersen, Emil; Juhl, Christian R.; Kjoller, Emma T.; Lundgren, Julie R.; Janus, Charlotte; Dehestani, Yasmin; Saupstad, Marte; Ingerslev, Lars R.; Duun, Olivia M.; Jensen, Simon B. K.; Holst, Jens J.; Stallknecht, Bente M.; Madsbad, Sten; Torekov, Signe S.; Barres, Romain	Sperm count is increased by diet-induced weight loss and maintained by exercise or GLP-1 analogue treatment: a randomized controlled trial	HUMAN REPRODUCTION	37	7	1414	1422	10.1093/humrep/deac096	Article	JUN 30 2022	2022	STUDY QUESTION Does diet-induced weight loss improve semen parameters, and are these possible improvements maintained with sustained weight loss? SUMMARY ANSWER An 8-week low-calorie diet-induced weight loss was associated with improved sperm concentration and sperm count, which were maintained after 1 year in men who maintained weight loss. WHAT IS KNOWN ALREADY Obesity is associated with impair…									3	0	0	0	2	0	3			0268-1161	1460-2350		WOS:000796708700001	35580859
Zhang, Yanling; Chen, Xuanyu; Chen, Sijia; Wei, Cheng; Li, Baijia; Wang, Zilian; Shen, Xiaolu; Lin, Xiaona	Intrauterine administration of G-CSF for promoting endometrial growth after hysteroscopic adhesiolysis: a randomized controlled trial	HUMAN REPRODUCTION	37	4	725	733	10.1093/humrep/deac023	Article	APR 1 2022	2022	STUDY QUESTION Does intrauterine infusion of granulocyte colony-stimulating factor (G-CSF) prevent adhesion reformation and promote endometrial growth after hysteroscopic adhesiolysis? SUMMARY ANSWER Intrauterine perfusion of G-CSF can increase endometrial thickness but does not prevent the recurrence of intrauterine adhesions (IUAs) in patients with Asherman syndrome (AS) after surgery. WHAT IS …									1	2	0	0	1	0	3			0268-1161	1460-2350		WOS:000763780900001	35147195
Bai, Cai-Feng; Cui, Nai-Xue; Xu, Xian; Mi, Guang-li; Sun, Ji-Wei; Shao, Di; Li, Jie; Jiang, Yin-Zhi; Yang, Qian-Qian; Zhang, Xuan; Cao, Feng-Lin	Effectiveness of two guided self-administered interventions for psychological distress among women with infertility: a three-armed, randomized controlled trial	HUMAN REPRODUCTION	34	7	1235	1248	10.1093/humrep/dez066	Article	JUL 2019	2019	STUDY QUESTION:What is the effect of two guided self-administered interventions on psychological distress in women undergoing IVF or ICSI?SUMMARY ANSWER: A brief mindfulness intervention significantly reduced depression and improved sleep quality, while the gratitude journal intervention showed no significant effect on any outcome variables.WHAT IS KNOWN ALREADY: Mindfulness and gratitude journal…									19	0	0	0	3	0	19			0268-1161	1460-2350		WOS:000484059800008	31242506
van Hoogenhuijze, N. E.; Mol, F.; Laven, J. S. E.; Groenewoud, E. R.; Traas, M. A. F.; Janssen, C. A. H.; Teklenburg, G.; de Bruin, J. P.; van Oppenraaij, R. H. F.; Maas, J. W. M.; Moll, E.; Fleischer, K.; van Hooff, M. H. A.; de Koning, C. H.; Cantineau, A. E. P.; Lambalk, C. B.; Verberg, M.; van Heusden, A. M.; Manger, A. P.; van Rumste, M. M. E.; van der Voet, L. F.; Pieterse, Q. D.; Visser, J…	Endometrial scratching in women with one failed IVF/ICSI cycle-outcomes of a randomised controlled trial (SCRaTCH)	HUMAN REPRODUCTION	36	1	87	98	10.1093/humrep/deaa268	Article	JAN 2021	2021	STUDY QUESTION: Does endometnal scratching in women with one failed IVF/ICSI treatment affect the chance of a live birth of the subsequent fresh IVF/ICSI cycle?SUMMARY ANSWER: In this study, 4.6% more live births were observed in the scratch group, with a likely certainty range between -0.7% and +9.9%.WHAT IS KNOWN ALREADY: Since the first suggestion that endometrial scratching might improve embr…									15	0	0	0	7	0	15			0268-1161	1460-2350		WOS:000646859800011	33289528
Papaleo, E.; Revelli, A.; Costa, M.; Bertoli, M.; Zaffagnini, S.; Tomei, F.; Manno, M.; Rebecchi, A.; Villanacci, R.; Vanni, V. S.; Cantatore, F.; Ruffa, A.; Colia, D.; Sironi, M.; Tessari, T.; Parissone, F.; Romanello, I; Reschini, M.; Dallagiovanna, C.; Somigliana, E.	Do we trust scientific evidence? A multicentre retrospective analysis of first IVF/ICSI cycles before and after the OPTIMIST trial	HUMAN REPRODUCTION	36	5	1367	1375	10.1093/humrep/deab047	Article	MAY 2021	2021	STUDY QUESTION: Has the practice of individualizing the recombinant-FSH starting dose been superseded after the largest randomized controlled trial (RCT) in assisted reproduction technology (ART), the OPTIMIST trial?SUMMARY ANSWER: The OPTIMIST trial has influenced our ART daily practice to a limited degree, but adherence is still generally poor.WHAT IS KNOWN ALREADY: Although the 'one size fits …									2	0	0	0	1	0	2			0268-1161	1460-2350		WOS:000651813400021	33686407
Engmann, Lawrence; Sun, Fangbai; Legro, Richard S.; Diamond, Michael P.; Zhang, Heping; Santoro, Nanette	Factors associated with study protocol adherence and bio banking participation in reproductive medicine clinical trials and their relationship to live birth	HUMAN REPRODUCTION	35	12	2819	2831	10.1093/humrep/deaa232	Article	DEC 2020	2020	STUDY QUESTION: What demographic and baseline characteristics are predictive of adherence to reproductive medicine clinical trial protocols, live birth or participation in genetic studies?SUMMARY ANSWER: Race, BMI and lower income are associated with likelihood of non-adherent to reproductive medicine clinical trial protocols, while race influences collection of biological samples and non-adheren…									1	0	0	0	0	0	1			0268-1161	1460-2350		WOS:000606693900019	33190149
Liu, Xitong; Wen, Wen; Wang, Tao; Tian, Li; Li, Na; Sun, Ting; Wang, Ting; Zhou, Hanying; Zhang, Na; Qu, Pengfei; Mol, Ben W.; Li, Wentao; Shi, Juanzi	Increased versus standard gonadotrophin dosing in predicted poor responders of IVF: an open-label randomized controlled trial	HUMAN REPRODUCTION	37	8	1806	1815	10.1093/humrep/deac113	Article	JUL 30 2022	2022	STUDY QUESTION: Does an increased dosing of FSH improve the live birth rate as compared to standard FSH dosing in expected poor responders who undergo IVF?A SUMMARY ANSWER: In this trial, women with an expected poor response allocated to increased FSH dosing did not have a statistically significant increase in cumulative live births as compared to a standard FSH dose.WHAT IS KNOWN ALREADY: Poor o…									0	0	0	0	0	0	0			0268-1161	1460-2350		WOS:000799476800001	35595197
Wen, Qidan; Hu, Min; Lai, Maohua; Li, Juan; Hu, Zhenxing; Quan, Kewei; Liu, Jia; Liu, Hua; Meng, Yanbing; Wang, Suling; Wen, Xiaohui; Yu, Chuyi; Li, Shuna; Huang, Shiya; Zheng, Yanhua; Lin, Han; Liang, Xingyan; Lu, Lingjing; Mai, Zhefen; Zhang, Chunren; Wu, Taixiang; Ng, Ernest H. Y.; Stener-Victorin, Elisabet; Ma, Hongxia	Effect of acupuncture and metformin on insulin sensitivity in women with polycystic ovary syndrome and insulin resistance: a three-armed randomized controlled trial	HUMAN REPRODUCTION	37	3	542	552	10.1093/humrep/deab272	Article	MAR 1 2022	2022	STUDY QUESTION Does acupuncture improve insulin sensitivity more effectively than metformin or sham acupuncture in women with polycystic ovary syndrome (PCOS) and insulin resistance (IR)? SUMMARY ANSWER Among women with PCOS and IR, acupuncture was not more effective than metformin or sham acupuncture in improving insulin sensitivity. WHAT IS KNOWN ALREADY Uncontrolled trials have shown that acup…									2	0	0	0	0	0	2			0268-1161	1460-2350		WOS:000763007300015	34907435
Duffy, J. M. N.; AlAhwany, H.; Bhattacharya, S.; Collura, B.; Curtis, C.; Evers, J. L. H.; Farquharson, R. G.; Franik, S.; Giudice, L. C.; Khalaf, Y.; Knijnenburg, J. M. L.; Leeners, B.; Legro, R. S.; Lensen, S.; Vazquez-Niebla, J. C.; Mavrelos, D.; Mol, B. W. J.; Niederberger, C.; Ng, E. H. Y.; Otter, A. S.; Puscasiu, L.; Rautakallio-Hokkanen, S.; Repping, S.; Sarris, I; Simpson, J. L.; Strandel…	Developing a core outcome set for future infertility research: an international consensus development study	HUMAN REPRODUCTION	35	12	2725	2734	10.1093/humrep/deaa241	Article	DEC 2020	2020	STUDY QUESTION: Can a core outcome set to standardize outcome selection, collection and reporting across future infertility research be developed?SUMMARY ANSWER: A minimum data set, known as a core outcome set, has been developed for randomized controlled trials (RCTs) and systematic reviews evaluating potential treatments for infertility.WHAT IS KNOWN ALREADY: Complex issues, including a failure…									28	0	0	0	11	0	28			0268-1161	1460-2350		WOS:000606693900010	33252685
Boedt, T.; Matthys, C.; Fong, S. Lie; De Neubourg, D.; Vereeck, S.; Seghers, J.; Van der Gucht, K.; Weyn, B.; Geerts, D.; Spiessens, C.; Dancet, E. A. F.	Systematic development of a mobile preconception lifestyle programme for couples undergoing IVF: the PreLiFe-programme	HUMAN REPRODUCTION	36	9	2493	2505	10.1093/humrep/deab166	Article	SEP 2021	2021	STUDY QUESTION: Can we develop a preconception lifestyle programme for couples undergoing NF that is in line with their needs.SUMMARY ANSWER: A mobile preconception lifestyle programme was systematically developed based on expert opinion, literature and needs of IVF-patients.WHAT IS KNOWN ALREADY: A healthy lifestyle prior to conception is not only beneficial for the general health of couples, bu…									2	0	0	0	0	0	2			0268-1161	1460-2350		WOS:000733862100008	34379119
Moffat, R.; Hansali, C.; Schoetzau, A.; Ahler, A.; Gobrecht, U.; Beutler, S.; Raggi, A.; Sartorius, G.; De Geyter, C.	Randomised controlled trial on the effect of clomiphene citrate and gonadotropin dose on ovarian response markers and IVF outcomes in poor responders	HUMAN REPRODUCTION	36	4	987	997	10.1093/humrep/deaa336	Article	APR 2021	2021	STUDY QUESTION: Does the gonadotropin (GN) starting dose and the addition of clomiphene citrate (CC) during the early follicular phase influence oocyte yield in poor responders undergoing ovarian stimulation for IVF treatment?SUMMARY ANSWER: The number of retrieved oocytes was similar regardless of the starting dose of GN (150 versus 450 IU) with or without the addition of CC (100 mg from Day 3 t…									4	0	0	0	1	0	4			0268-1161	1460-2350		WOS:000648942000017	33367742
Bourel, G.; Pelletier-Fleury, N.; Bouyer, J.; Delbarre, A.; Fernandez, H.; Capmas, P.	Cost-effectiveness analysis of medical management versus conservative surgery for early tubal pregnancy	HUMAN REPRODUCTION	34	2	261	267	10.1093/humrep/dey352	Article	FEB 2019	2019	STUDY QUESTION: Is conservative surgery (laparoscopic salpingotomy) cost-effective, using fertility as the endpoint compared with medical management (Methotrexate) in women with an early tubal pregnancy?SUMMARY ANSWER: Conservative surgery appeared slightly, but not statistically significantly, more effective than medical management but also more costly.WHAT IS KNOWN ALREADY: Women with an early …									1	0	0	0	0	0	1			0268-1161	1460-2350		WOS:000459325900008	30520964
Amiri, Mina; Nahidi, Fatemeh; Bidhendi-Yarandi, Razieh; Khalili, Davood; Tohidi, Maryam; Tehrani, Fahimeh Ramezani	A comparison of the effects of oral contraceptives on the clinical and biochemical manifestations of polycystic ovary syndrome: a crossover randomized controlled trial	HUMAN REPRODUCTION	35	1	175	186	10.1093/humrep/dez255	Article	JAN 2020	2020	STUDY QUESTION Do oral contraceptives (OCs) containing progestins with low androgenic or antiandrogenic activities have different effects to those containing levonorgestrel (LNG) on clinical, androgenic and metabolic manifestations of polycystic ovarian syndrome (PCOS)?SUMMARY ANSWER The three OCs tested had similar effects on clinical findings of hyperandrogenism (HA), whereas products containin…									9	0	0	0	2	0	9			0268-1161	1460-2350		WOS:000515111500018	31916574
van Hoogenhuijze, N. E.; van Eekelen, R.; Mol, F.; Schipper, I; Groenewoud, E. R.; Traas, M. A. F.; Janssen, C. A. H.; Teklenburg, G.; de Bruin, J. P.; van Oppenraaij, R. H. F.; Maas, J. W. M.; Moll, E.; Fleischer, K.; van Hooff, M. H. A.; de Koning, C. H.; Cantineau, A. E. P.; Lambalk, C. B.; Verberg, M.; van Heusden, A. M.; Manger, A. P.; van Rumste, M. M. E.; van der Voet, L. F.; Pieterse, Q. …	Economic evaluation of endometrial scratching before the second IVF/ICSI treatment: a cost-effectiveness analysis of a randomized controlled trial (SCRaTCH trial)	HUMAN REPRODUCTION	37	2	254	263	10.1093/humrep/deab261	Article	JAN 28 2022	2022	STUDY QUESTION Is a single endometrial scratch prior to the second fresh IVF/ICSI treatment cost-effective compared to no scratch, when evaluated over a 12-month follow-up period? SUMMARY ANSWER The incremental cost-effectiveness ratio (ICER) for an endometrial scratch was euro6524 per additional live birth, but due to uncertainty regarding the increase in live birth rate this has to be interpret…									0	0	0	0	0	0	0			0268-1161	1460-2350		WOS:000753115800007	34864993
Setti, P. E. Levi; Cirillo, F.; Morenghi, E.; Immediata, V; Caccavari, V; Baggiani, A.; Albani, E.; Patrizio, P.	One step further: randomised single-centre trial comparing the direct and afterload techniques of embryo transfer	HUMAN REPRODUCTION	36	9	2484	2492	10.1093/humrep/deab178	Article	SEP 2021	2021	STUDY QUESTION: What are the differences in ease of use between two different embryo transfer (ET) techniques: the preload direct approach and the afterload approach.SUMMARY ANSWER: The afterload technique seems to reduce the rate of difficult ETs.WHAT IS KNOWN ALREADY: Numerous published trials now document that the ET procedure has an impact on pregnancy and delivery rates after IVF. Difficult …									1	0	0	0	1	0	1			0268-1161	1460-2350		WOS:000733862100007	34323282
Zheng, Xiaoying; Guo, Wei; Zeng, Lin; Zheng, Danni; Yang, Shuo; Xu, Yalan; Wang, Lina; Wang, Rui; Mol, Ben Willem; Li, Rong; Qiao, Jie	In vitro maturation without gonadotropins versus in vitro fertilization with hyperstimulation in women with polycystic ovary syndrome: a non-inferiority randomized controlled trial	HUMAN REPRODUCTION	37	2	242	253	10.1093/humrep/deab243	Article	JAN 28 2022	2022	STUDY QUESTION Does in vitro maturation (IVM) result in non-inferior cumulative live birth rates compared to those after standard in vitro fertilization (IVF) in infertile women with polycystic ovary syndrome (PCOS)? SUMMARY ANSWER One cycle of IVM, without any stimulation, was inferior to one cycle of standard IVF in women with PCOS in terms of 6-month cumulative live birth rates, when choosing …									3	0	0	0	1	0	3			0268-1161	1460-2350		WOS:000753115800006	34849920
Fernandez Sanchez, Manuel; Visnova, Hana; Larsson, Per; Andersen, Claus Yding; Filicori, Marco; Blockeel, Christophe; Pinborg, Anja; Khalaf, Yacoub; Mannaerts, Bernadette	A randomized, controlled, first-in-patient trial of choriogonadotropin beta added to follitropin delta in women undergoing ovarian stimulation in a long GnRH agonist protocol	HUMAN REPRODUCTION	37	6	1161	1174	10.1093/humrep/deac061	Article	MAY 30 2022	2022	STUDY QUESTION Does addition of choriogonadotropin beta (recombinant CG beta) to follitropin delta increase the number of good-quality blastocysts following ovarian stimulation in a long GnRH agonist protocol? SUMMARY ANSWER At the doses investigated, the addition of CG beta reduced the number of intermediate follicles and related down-stream parameters including the number of oocytes and blastoc…									1	0	0	0	1	0	1			0268-1161	1460-2350		WOS:000784732600001	35451013
Wanggren, K.; Dahlgren Granbom, M.; Iliadis, S. I.; Gudmundsson, J.; Stavreus-Evers, A.	Progesterone supplementation in natural cycles improves live birth rates after embryo transfer of frozen-thawed embryos-a randomized controlled trial	HUMAN REPRODUCTION	37	10	2366	2374	10.1093/humrep/deac181	Article	SEP 30 2022	2022	STUDY QUESTION Does supplementation with vaginal tablets of progesterone after frozen-thawed embryo transfer in natural cycles improve the live birth rate? SUMMARY ANSWER Supplementation with vaginal tablets of progesterone after frozen-thawed embryo transfer in natural cycles significantly improves the number of live births. WHAT IS KNOWN ALREADY Progesterone supplementation during luteal phase …									0	0	0	0	0	0	0			0268-1161	1460-2350		WOS:000840816300001	35972453
Hubacher, David; Byamugisha, Josaphat; Kakaire, Othman; Nalubwama, Hadija; Iwarsson, Karin Emtell; Bratlie, Marte; Chen, Pai-Lien; Gemzell-Danielsson, Kristina	Removal of a well-palpable one-rod subdermal contraceptive implant using a dedicated hand-held device or standard technique: a randomized, open-label, non-inferiority trial	HUMAN REPRODUCTION	37	10	2320	2333	10.1093/humrep/deac179	Article	SEP 30 2022	2022	STUDY QUESTION Is a mechanical hand-held device for removing a single-rod subdermal contraceptive implant safe for implant users? SUMMARY ANSWER In terms of safety, the device is non-inferior to the standard technique for implant removal. WHAT IS KNOWN ALREADY An easy-to-use device for removing a subdermal contraceptive implant may be helpful in settings where skilled providers are in short suppl…									0	0	0	0	0	0	0			0268-1161	1460-2350		WOS:000839614700001	35960174
Qiao, Jie; Zhang, Yunshan; Liang, Xiaoyan; Ho, Tuong; Huang, Hong-Yuan; Kim, Sung-Hoon; Goethberg, Marie; Mannaerts, Bernadette; Arce, Joan-Carles	A randomised controlled trial to clinically validate follitropin delta in its individualised dosing regimen for ovarian stimulation in Asian IVF/ICSI patients	HUMAN REPRODUCTION	36	9	2452	2462	10.1093/humrep/deab155	Article	SEP 2021	2021	STUDY QUESTION: Is ovarian stimulation with follitropin delta in its individualised fixed-dose regimen at least as efficacious as follitropin alfa in a conventional dosing regimen in Asian population?SUMMARY ANSWER: Ovarian stimulation with individualised follitropin delta dosing resulted in a non-inferior ongoing pregnancy rate, a significantly higher live birth rate and a significantly lower in…									5	0	1	0	3	0	6			0268-1161	1460-2350		WOS:000733862100004	34179971
Stanhiser, J.; Jukic, A. M. Z.; McConnaughey, D. R.; Steiner, A. Z.	Omega-3 fatty acid supplementation and fecundability	HUMAN REPRODUCTION	37	5	1037	1046	10.1093/humrep/deac027	Article	MAY 3 2022	2022	STUDY QUESTION Is self-reported use of omega-3 fatty acid supplements associated with fecundability, the probability of natural conception, in a given menstrual cycle? SUMMARY ANSWER Prospectively recorded omega-3 supplement use was associated with an increased probability of conceiving. WHAT IS KNOWN ALREADY In infertile women, omega-3 fatty acid intake has been associated with increased probabi…									3	0	0	0	1	0	3			0268-1161	1460-2350		WOS:000763778600001	35147198
Martins, Mariana, V; Fernandes, Joana; Pedro, Juliana; Barros, Alberto; Xavier, Pedro; Schmidt, Lone; Costa, Maria E.	Effects of trying to conceive using an every-other-day strategy versus fertile window monitoring on stress: a 12-month randomized controlled trial	HUMAN REPRODUCTION					10.1093/humrep/deac228	Article; Early Access		2022	STUDY QUESTION Can animation videos on how to optimize the chances of pregnancy influence stress, anxiety, depression and sexual functioning of individuals trying to conceive (TTC)? SUMMARY ANSWER There were no differences between those educated to have intercourse every other day, on the fertile window and a control group (CG), and depression and sexual dysfunction significantly increased over t…									0	0	0	0	0	0	0			0268-1161	1460-2350		WOS:000871113900001	36272105
Zhou, Chengliang; Yang, Xinyue; Wang, Yong; Xi, Ji; Pan, Hong; Wang, Min; Zhou, Yuzhong; Xiao, Yu	Ovulation triggering with hCG alone, GnRH agonist alone or in combination? A randomized controlled trial in advanced-age women undergoing IVF/ICSI cycles	HUMAN REPRODUCTION	37	8	1795	1805	10.1093/humrep/deac114	Article	JUL 30 2022	2022	STUDY QUESTION Is a dual ovulation trigger with a combination of GnRH agonist (GnRHa) and hCG superior to single hCG and/or single GnRHa trigger in improving treatment outcomes in advanced-age women (aged >= 35 years) undergoing IVF/ICSI treatment? SUMMARY ANSWER Co-administration of GnRHa and hCG as a dual trigger increases the number of good-quality embryos but it is not associated with a highe…									0	0	0	0	0	0	0			0268-1161	1460-2350		WOS:000799475100001	35595223
Bulow, Nathalie Soderhamn; Skouby, Sven Olaf; Warzecha, Agnieszka Katarzyna; Udengaard, Hanne; Andersen, Claus Yding; Holt, Marianne Dreyer; Grondahl, Marie Louise; Andersen, Anders Nyboe; Sopa, Negjyp; Mikkelsen, Anne Lis Englund; Pinborg, Anja; Macklon, Nicholas Stephen	Impact of letrozole co-treatment during ovarian stimulation with gonadotrophins for IVF: a multicentre, randomized, double-blinded placebo-controlled trial	HUMAN REPRODUCTION	37	2	309	321	10.1093/humrep/deab249	Article	JAN 28 2022	2022	STUDY QUESTION Does letrozole co-treatment during ovarian stimulation with gonadotrophins for IVF reduce the proportion of women with premature progesterone levels above 1.5 ng/ml at the time of triggering final oocyte maturation? SUMMARY ANSWER The proportion of women with premature progesterone above 1.5 ng/ml was not significantly affected by letrozole co-treatment. WHAT IS KNOWN ALREADY IVF c…									6	0	0	0	4	0	6			0268-1161	1460-2350		WOS:000753115800012	34792133
Haas, J.; Bassil, R.; Samara, N.; Zilberberg, E.; Mehta, C.; Orvieto, R.; Casper, R. F.	GnRH agonist and hCG (dual trigger) versus hCG trigger for final follicular maturation: a double-blinded, randomized controlled study	HUMAN REPRODUCTION	35	7	1648	1654	10.1093/humrep/deaa107	Article	JUL 2020	2020	STUDY QUESTION: Does co-administration of GnRH agonist and Human chorionic gonadotropin (hCG; dual trigger) in IVF cycles improve the number of mature oocytes and pregnancy outcome compared to hCG alone?SUMMARY ANSWER: Using the dual trigger for final follicular maturation increases the number of oocytes, mature oocytes and number of blastocysts (total and top-quality) compared to triggering with…									23	2	0	0	10	0	25			0268-1161	1460-2350		WOS:000582306600018	32563188
Begueria, R.; Garcia, D.; Vassena, R.; Rodriguez, A.	Medroxyprogesterone acetate versus ganirelix in oocyte donation: a randomized controlled trial	HUMAN REPRODUCTION	34	5	872	880	10.1093/humrep/dez034	Article	MAY 2019	2019	STUDY QUESTION: Is oral medroxiprogesterone acetate (MPA) non-inferior compared to ganirelix with respect to the number of mature oocytes (MII) retrieved at ovum pick-up (OPU) in oocyte donation cycles?SUMMARY ANSWER: MPA is comparable to ganirelix in terms of number of MII retrieved at OPU in oocyte donation cycles.WHAT IS KNOWN ALREADY: Oral treatment with MPA inhibits the pituitary LH surge du…									27	0	2	0	15	0	29			0268-1161	1460-2350		WOS:000484054400012	30927417
Kermack, Alexandra J.; Fesenko, Irina; Christensen, David R.; Parry, Kate L.; Lowen, Philippa; Wellstead, Susan J.; Harris, Scott F.; Calder, Philip C.; Macklon, Nicholas S.; Houghton, Franchesca D.	Incubator type affects human blastocyst formation and embryo metabolism: a randomized controlled trial	HUMAN REPRODUCTION					10.1093/humrep/deac233	Article; Early Access		2022	STUDY QUESTION Does the type of incubator used to culture human preimplantation embryos affect development to the blastocyst stage and alter amino acid utilization of embryos in assisted reproduction? SUMMARY ANSWER Culturing embryos in a time lapse system (TLS) was associated with a higher Day 5 blastocyst formation rate and altered amino acid utilization when measured from Day 3 to Day 5 compar…									1	0	0	0	0	0	1			0268-1161	1460-2350		WOS:000872725400001	36287638
Schwartz, A. S. Kohl; Calzaferri, I; Roumet, M.; Limacher, A.; Fink, A.; Wueest, A.; Weidlinger, S.; Mitter, V. R.; Leeners, B.; Von Wolff, M.	Follicular flushing leads to higher oocyte yield in monofollicular IVF: a randomized controlled trial	HUMAN REPRODUCTION	35	10	2253	2261	10.1093/humrep/deaa165	Article	OCT 2020	2020	STUDY QUESTION: Does follicular flushing increase the number of mature oocytes in monofollicular IVF?SUMMARY ANSWER: Follicular flushing increases the number of mature oocytes in monofollicular IVF.WHAT IS KNOWN ALREADY: Flushing increases neither the oocyte yield nor the pregnancy rate in polyfollicular IVF or in poor responder patients. In monofollicular IVF, the effect of flushing has so far b…									15	0	0	0	4	0	15			0268-1161	1460-2350		WOS:000593034000011	32856073
De Munck, N.; Janssens, R.; Segers, I.; Tournaye, H.; Van de Velde, H.; Verheyen, G.	Influence of ultra-low oxygen (2%) tension on in-vitro human embryo development	HUMAN REPRODUCTION	34	2	228	234	10.1093/humrep/dey370	Article	FEB 2019	2019	STUDY QUESTION: Is a reduction in the oxygen tension from 5 to 2% during extended culture from Day 3 onwards beneficial for human blastocyst development in vitro?SUMMARY ANSWER: A reduction in oxygen concentration from 5 to 2% O-2 after Day 3 did not improve embryo development, quality and utilization rate.WHAT IS KNOWN ALREADY: The human embryo leaves the fallopian tube to reach the uterine cavi…									17	0	0	0	9	0	17			0268-1161	1460-2350		WOS:000459325900005	30576441
Rowbottom, B.; Galhardo, A.; Donovan, E.; Gameiro, S.	Feasibility randomized controlled trial of a self-guided online intervention to promote psychosocial adjustment to unmet parenthood goals	HUMAN REPRODUCTION	37	10	2412	2425	10.1093/humrep/deac168	Article	SEP 30 2022	2022	STUDY QUESTION: Is it feasible to implement and evaluate an online self-guided psychosocial intervention for people with an unmet parenthood goal (UPG), aimed to improve well-being, in an online randomized controlled trial (RCT)?SUMMARY ANSWER: The evaluation of an online bilingual self-guided psychosocial intervention for people with a UPG is feasible, reflected by high demand, good acceptabilit…									0	0	0	0	0	0	0			0268-1161	1460-2350		WOS:000843669300001	36001052
Priskorn, L.; Kreiberg, M.; Bandak, M.; Lauritsen, J.; Daugaard, G.; Petersen, J. H.; Aksglaede, L.; Juul, A.; Jorgensen, N.	Testicular cancer survivors have shorter anogenital distance that is not increased by I year of testosterone replacement therapy	HUMAN REPRODUCTION	36	9	2443	2451	10.1093/humrep/deab162	Article	SEP 2021	2021	STUDY QUESTION: Is anogenital distance (AGD) shorter in testicular cancer (TC) survivors than in men from the general population, and is AGD affected by testosterone replacement therapy in adulthood?SUMMARY ANSWER: AGD, measured as distance from anus to scrotum (AGDas), is shorter in TC survivors and does not change as a result of testosterone replacement therapy.WHAT IS KNOWN ALREADY: Animal stu…									3	0	0	0	2	0	3			0268-1161	1460-2350		WOS:000733862100003	34223605
Fawzy, Mohamed; Emad, Mai; Mahran, Ali; Abdelrahman, Mohamed Y.; Fetih, Ahmed N.; Abdelghafar, Hazem; Elsuity, Mohamed A.; Rashed, Hend; Sabry, Mohamed	A randomized controlled trial of laser-assisted ICSI	HUMAN REPRODUCTION	35	12	2692	2700	10.1093/humrep/deaa160	Article	DEC 2020	2020	STUDY QUESTION: Does the use of a laser to open the zona pellucida during ICSI (laser assisted or LA-ICSI) improve oocyte survival, embryo development and clinical outcomes?SUMMARY ANSWER: Compared to conventional ICSI, LA-ICSI increased rates of oocyte survival and some aspects of embryo development but it did not alter the ongoing pregnancy rate; after adjusting for oocyte survival, there was n…									0	0	0	0	0	0	0			0268-1161	1460-2350		WOS:000606693900007	32995832
Chen, Zhi Qin; Wang, Yu; Ng, Ernest Hung Yu; Zhao, Mei; Pan, Jia Ping; Wu, Hai Xia; Teng, Xiao Ming	A randomized triple blind controlled trial comparing the live birth rate of IVF following brief incubation versus standard incubation of gametes	HUMAN REPRODUCTION	34	1	100	108	10.1093/humrep/dey333	Article	JAN 2019	2019	STUDY QUESTION: Does brief incubation of oocytes and spermatozoa improve the live birth rate (LBR) of IVF when compared with that of standard incubation?SUMMARY ANSWER: Brief incubation of gametes does not improve the LBR of IVF when compared with standard incubation.WHAT IS KNOWN ALREADY: Some small randomized studies showed that brief incubation was associated with a significantly higher ongoin…									9	0	0	0	5	0	9			0268-1161	1460-2350		WOS:000459324600013	30445454
Wessel, J. A.; Mol, F.; Danhof, N. A.; Bensdorp, A. J.; Fat, R. I. Tjon-Kon; Broekmans, F. J. M.; Hoek, A.; Mol, B. W. J.; Mochtar, M. H.; van Wely, M.	Birthweight and other perinatal outcomes of singletons conceived after assisted reproduction compared to natural conceived singletons in couples with unexplained subfertility: follow-up of two randomized clinical trials	HUMAN REPRODUCTION	36	3	817	825	10.1093/humrep/deaa298	Article	MAR 2021	2021	STUDY QUESTION: Does assisted reproduction, such as ovarian stimulation and/or laboratory procedures, have impact on perinatal outcomes of singleton live births compared to natural conception in couples with unexplained subfertility?SUMMARY ANSWER: Compared to natural conception, singletons born after intrauterine insemination with ovarian stimulation (IUI-OS) had a lower birthweight, while singl…									4	0	0	0	1	0	4			0268-1161	1460-2350		WOS:000651812800030	33347597
Busetto, Gian Maria; Del Giudice, Francesco; Virmani, Ashraf; Sciarra, Alessandro; Maggi, Martina; Ferro, Matteo; Porreca, Angelo; Chung, Benjamin, I; Agarwal, Ashok; De Berardinis, Ettore	Body mass index and age correlate with antioxidant supplementation effects on sperm quality: Post hoc analyses from a double-blind placebo-controlled trial	ANDROLOGIA	52	3			10.1111/and.13523	Article	APR 2020	2020	Spermatozoa are vulnerable to lack of energy and oxidative stress as a result of elevated levels of reactive oxygen species. Therefore, it is essential that appropriate nutrients are available during maturation. This randomised, double-blind, placebo-controlled trial investigated the effect of 6-month supplementation with carnitines and other micronutrients on sperm quality in 104 subjects with o…									6	1	0	0	1	0	6			0303-4569	1439-0272		WOS:000510792700001	32017167
Maheshwari, Abha; Bell, Jennifer L.; Bhide, Priya; Brison, Daniel; Child, Tim; Chong, Huey Yi; Cheong, Ying; Cole, Christina; Coomarasamy, Arri; Cutting, Rachel; Hardy, Pollyanna; Hamoda, Haitham; Juszczak, Edmund; Khalaf, Yacoub; Kurinczuk, Jennifer J.; Lavery, Stuart; Linsell, Louise; Macklon, Nick; Mathur, Raj; Pundir, Jyotsna; Raine-Fenning, Nick; Rajkohwa, Madhurima; Scotland, Graham; Stanbu…	Elective freezing of embryos versus fresh embryo transfer in IVF: a multicentre randomized controlled trial in the UK (E-Freeze)	HUMAN REPRODUCTION	37	3	476	487	10.1093/humrep/deab279	Article	MAR 1 2022	2022	STUDY QUESTION Does a policy of elective freezing of embryos, followed by frozen embryo transfer result in a higher healthy baby rate, after first embryo transfer, when compared with the current policy of transferring fresh embryos? SUMMARY ANSWER This study, although limited by sample size, provides no evidence to support the adoption of a routine policy of elective freeze in preference to fresh…									7	0	0	0	2	0	7			0268-1161	1460-2350		WOS:000763007300009	34999830
Zhang, Shunji; Tang, Yi; Wang, Xiaojuan; Zong, Yurong; Li, Xiaofeng; Cai, Sufen; Ma, Hailan; Guo, Hui; Song, Juan; Lin, Ge; Lu, Guangxiu; Gong, Fei	Estrogen valerate pretreatment with the antagonist protocol does not increase oocyte retrieval in patients with low ovarian response: a randomized controlled trial	HUMAN REPRODUCTION	37	7	1431	1439	10.1093/humrep/deac081	Article	JUN 30 2022	2022	STUDY QUESTION Does luteal phase estrogen valerate pretreatment improve oocyte yield and clinical outcomes in patients with low ovarian response during ovarian stimulation with the antagonist protocol? SUMMARY ANSWER Pretreatment with oral estrogen valerate from Day 7 after ovulation to Day 2 of the next menstrual cycle did not increase oocyte yield in patients with a low ovarian response compare…									0	0	0	0	0	0	0			0268-1161	1460-2350		WOS:000785795300001	35460400
Vuong, Lan N.; Pham, Toan D.; Le, Khanh T. Q.; Ly, Trung T.; Le, Ho L.; Nguyen, Diem T. N.; Ho, Vu N. A.; Dang, Vinh Q.; Phung, Tuan H.; Norman, Robert J.; Mol, Ben W.; Ho, Tuong M.	Micronized progesterone plus dydrogesterone versus micronized progesterone alone for luteal phase support in frozen-thawed cycles (MIDRONE): a prospective cohort study	HUMAN REPRODUCTION	36	7	1821	1831	10.1093/humrep/deab093	Article	JUL 2021	2021	STUDY QUESTION: Does the addition of oral dydrogesterone to vaginal progesterone as luteal phase support improve pregnancy outcomes during frozen embryo transfer (FET) cycles compared with vaginal progesterone alone?SUMMARY ANSWER: Luteal phase support with oral dydrogesterone added to vaginal progesterone had a higher live birth rate and lower miscarriage rate compared with vaginal progesterone …									12	0	0	0	4	0	12			0268-1161	1460-2350		WOS:000733859500007	33930124
Frantz, Sandrine; Parinaud, Jean; Kret, Marion; Rocher-Escriva, Gaelle; Papaxanthos-Roche, Aline; Creux, Helene; Chansel-Debordeaux, Lucie; Benard, Antoine; Hocke, Claude	Decrease in pregnancy rate after endometrial scratch in women undergoing a first or second in vitro fertilization. Amulticenter randomized controlled trial	HUMAN REPRODUCTION	34	1	92	99	10.1093/humrep/dey334	Article	JAN 2019	2019	STUDY QUESTION: Does endometrial scratch in women undergoing a first or second IVF/ICSI attempt improve the clinical pregnancy rate (CPR)?SUMMARY ANSWER: Endometrial scratch (ES) in women undergoing their first or second IVF/ICSI attempt does not enhance the CPR under the technical conditions of our study.WHAT IS KNOWN ALREADY: Several studies have suggested that physical scratch of the endometri…									25	2	0	0	14	0	26			0268-1161	1460-2350		WOS:000459324600012	30496529
Stewart, E. A.; Diamond, M. P.; Williams, A. R. W.; Carr, B. R.; Myers, E. R.; Feldman, R. A.; Elger, W.; Mattia-Goldberg, C.; Schwefel, B. M.; Chwalisz, K.	Safety and efficacy of the selective progesterone receptor modulator asoprisnil for heavy menstrual bleeding with uterine fibroids: pooled analysis of two 12-month, placebo-controlled, randomized trials	HUMAN REPRODUCTION	34	4	623	634	10.1093/humrep/dez007	Article	APR 2019	2019	STUDY QUESTION Can asoprisnil, a selective progesterone receptor modulator, provide clinically meaningful improvements in heavy menstrual bleeding (HMB) associated with uterine fibroids with an acceptable safety profile?SUMMARY ANSWER Uninterrupted treatment with asoprisnil for 12 months effectively controlled HMB and reduced fibroid and uterine volume with few adverse events.WHAT IS KNOWN ALREAD…									14	0	0	0	8	0	14			0268-1161	1460-2350		WOS:000465098600004	30865281
Dreischor, F.; Laan, E. T. M.; Apers, S.; Repping, S.; van Lunsen, R. H. W.; Lambalk, C. B.; D'Hooghe, T. M.; Goddijn, M.; Custers, I. M.; Dancet, E. A. F.	The stepwise development of an interactive web-based sex education programme for subfertile couples: the Pleasure & Pregnancy programme	HUMAN REPRODUCTION	35	8	1839	1854	10.1093/humrep/deaa106	Article	AUG 2020	2020	STUDY QUESTION Can we develop a web-based sex education programme (programme running in a web browser) that addresses the needs of subfertile couples who are advised expectant management for at least 6 months?SUMMARY ANSWER The 'Pleasure & Pregnancy' programme addresses couples' needs, is likely to improve couples' sexual functioning, and is subsequently hypothesised to improve the chance of natu…									1	0	0	0	0	0	1			0268-1161	1460-2350		WOS:000582696700010	32649754
Barberet, J.; Binquet, C.; Guilleman, M.; Doukani, A.; Choux, C.; Bruno, C.; Bourredjem, A.; Chapusot, C.; Bourc'his, D.; Duffourd, Y.; Fauque, P.	Do assisted reproductive technologies and in vitro embryo culture influence the epigenetic control of imprinted genes and transposable elements in children?	HUMAN REPRODUCTION	36	2	479	492	10.1093/humrep/deaa310	Article	FEB 2021	2021	STUDY QUESTION: Do assisted reproductive technologies (ART) and in vitro embryo culture influence the epigenetic control of imprinted genes (IGs) and transposable elements (TEs) in children?SUMMARY ANSWER: Significant differences in the DNA methylation of IGs or transposon families were reported between ART and naturally conceived children, but there was no difference between culture media.WHAT I…									15	0	0	0	6	0	15			0268-1161	1460-2350		WOS:000637276000021	33319250
Chan, Diana Man Ka; Cheung, Ka Wang; Ko, Jennifer Ka Yee; Yung, Sofie Shuk Fei; Lai, Shui Fan; Mei Ting Lam; Ng, Dorothy Yuet Tao; Lee, Vivian Chi Yan; Li, Raymond Hang Wun; Ng, Ernest Hung Yu	Use of oral progestogen in women with threatened miscarriage in the first trimester: a randomized double-blind controlled trial	HUMAN REPRODUCTION	36	3	587	595	10.1093/humrep/deaa327	Article	MAR 2021	2021	STUDY QUESTION: Will use of oral progestogen in women with threatened miscarriage in the first trimester reduce the miscarriage rate when compared with placebo?SUMMARY ANSWER: Use of oral progestogen in women with threatened miscarriage in the first trimester did not reduce miscarriage before 20 weeks when compared with placebo.WHAT IS KNOWN ALREADY: Miscarriage is a common complication of pregna…									5	0	0	0	1	0	5			0268-1161	1460-2350		WOS:000651812800009	33331637
Hamel, C. C.; Vart, P.; Vandenbussche, F. P. H. A.; Braat, D. D. M.; Snijders, M. P. L. M.; Coppus, S. F. P. J.	Predicting the likelihood of successful medical treatment of early pregnancy loss: development and internal validation of a clinical prediction model	HUMAN REPRODUCTION	37	5	936	946	10.1093/humrep/deac048	Article	MAY 3 2022	2022	STUDY QUESTION What are clinical predictors for successful medical treatment in case of early pregnancy loss (EPL)? SUMMARY ANSWER Use of mifepristone, BMI, number of previous uterine aspirations and the presence of minor clinical symptoms (slight vaginal bleeding or some abdominal cramps) at treatment start are predictors for successful medical treatment in case of EPL. WHAT IS KNOWN ALREADY Suc…									0	0	0	0	0	0	0			0268-1161	1460-2350		WOS:000778046600001	35333346
Kop, P. A. L.; van Wely, M.; Nap, A.; Soufan, A. T.; de Melker, A. A.; Mol, B. W. J.; Bernardus, R. E.; De Brucker, M.; Janssens, P. M. W.; Pieters, J. J. P. M.; Repping, S.; van der Veen, F.; Mochtar, M. H.	Intracervical insemination versus intrauterine insemination with cryopreserved donor sperm in the natural cycle: a randomized controlled trial	HUMAN REPRODUCTION	37	6	1175	1182	10.1093/humrep/deac071	Article	MAY 30 2022	2022	STUDY QUESTION Is intracervical insemination (ICI) non-inferior to IUI with cryopreserved donor sperm in the natural cycle in terms of live birth? SUMMARY ANSWER ICI with cryopreserved donor sperm in the natural cycle was inferior to IUI in terms of live birth. WHAT IS KNOWN ALREADY Both ICI and IUI in the natural cycle are performed as first-line treatments in women who are eligible for donor sp…									0	0	0	0	0	0	0			0268-1161	1460-2350		WOS:000786119100001	35459949
Hooker, Angelo B.; de Leeuw, Robert A.; Twisk, Jos W. R.; Brolmann, Hans A. M.; Huirne, Judith A. F.	Reproductive performance of women with and without intrauterine adhesions following recurrent dilatation and curettage for miscarriage: long-term follow-up of a randomized controlled trial	HUMAN REPRODUCTION	36	1	70	81	10.1093/humrep/deaa289	Article	JAN 2021	2021	STUDY QUESTION: Are the long-term reproductive outcomes following recurrent dilatation and curettage (D&C) for miscarriage in women with identified and treated intrauterine adhesions (IUAs) comparable to women without IUAs.SUMMARY ANSWER: Reproductive outcomes in women with identified and treated lUAs following recurrent D&C for miscarriage are impaired compared to women without IUAs; fewer ongoi…									9	1	1	0	2	0	10			0268-1161	1460-2350		WOS:000646859800009	33320197
Osman, E. K.; Wang, T.; Zhan, Y.; Juneau, C. R.; Morin, S. J.; Seli, E.; Scott, R. T.; Franasiak, J. M.	Varying levels of serum estradiol do not alter the timing of the early endometrial secretory transformation	HUMAN REPRODUCTION	35	7	1637	1647	10.1093/humrep/deaa135	Article	JUL 2020	2020	STUDY QUESTION: Do supraphysiologic estradiol (E-2) levels in the ranges attained during normal and high response superovulation cycles modify the onset of endometrial secretory transformation?SUMMARY ANSWER: Highly supraphysiologic levels of E-2 do not alter the ability of physiologic levels of progesterone (P-4) to induce secretory transformation.WHAT IS KNOWN ALREADY: Previous studies have dem…									3	0	0	0	2	0	3			0268-1161	1460-2350		WOS:000582306600017	32613240
Mackens, S.; Stubbe, A.; Santos-Ribeiro, S.; Van Landuyt, L.; Racca, A.; Roelens, C.; Camus, M.; De Vos, M.; van de Vijver, A.; Tournaye, H.; Blockeel, C.	To trigger or not to trigger ovulation in a natural cycle for frozen embryo transfer: a randomized controlled trial	HUMAN REPRODUCTION	35	5	1073	1081	10.1093/humrep/deaa026	Article	MAY 2020	2020	STUDY QUESTION: Is the clinical pregnancy rate (CPR) following a frozen embryo transfer (FET) in a natural cycle (NC) higher after spontaneous ovulation than after triggered ovulation [natural cycle frozen embryo transfer (NC-FET) versus modified NC-FET]?SUMMARY ANSWER: The CPR did not vary significantly between the two FET preparation protocols. WHAT IS KNOWN ALREADY Although the use of FET is c…									20	1	0	0	8	0	21			0268-1161	1460-2350		WOS:000569067100008	32395750
Saunders, Helen; Khan, Cass; D'Hooghe, Thomas; Magnusdottir, Thora Bjorg; Klingmann, Ingrid; Hrafnsdottir, Sigrun	Efficacy, safety and tolerability of progesterone vaginal pessaries versus progesterone vaginal gel for luteal phase support after in vitro fertilisation: a randomised controlled trial	HUMAN REPRODUCTION	35	2	355	363	10.1093/humrep/dez261	Article	FEB 2020	2020	STUDY QUESTION: Are progesterone vaginal pessaries 400 mg twice a day (bid) non-inferior to progesterone vaginal gel (90 mg) once a day (od) in the primary endpoint of clinical pregnancy rate after 38 days of luteal phase support in women undergoing in vitro fertilisation (IVF)?SUMMARY ANSWER: Non-inferiority of progesterone vaginal pessaries 400 mg bid to progesterone 8% vaginal gel (90 mg od) w…									5	0	0	0	1	0	5			0268-1161	1460-2350		WOS:000522648000010	32074281
Patten, Rhiannon K.; McIlvenna, Luke C.; Levinger, Itamar; Garnham, Andrew P.; Shorakae, Soulmaz; Parker, Alexandra G.; McAinch, Andrew J.; Rodgers, Raymond J.; Hiam, Danielle; Moreno-Asso, Alba; Stepto, Nigel K.	High-intensity training elicits greater improvements in cardio-metabolic and reproductive outcomes than moderate-intensity training in women with polycystic ovary syndrome: a randomized clinical trial	HUMAN REPRODUCTION	37	5	1018	1029	10.1093/humrep/deac047	Article	MAY 3 2022	2022	STUDY QUESTION Does 12 weeks of high-intensity interval training (HIIT) result in greater improvements in cardio-metabolic and reproductive outcomes compared to standard moderate-intensity continuous training (MICT) in women with polycystic ovary syndrome (PCOS)? SUMMARY ANSWER HIIT offers greater improvements in aerobic capacity, insulin sensitivity and menstrual cyclicity, and larger reductions…									3	0	0	0	2	0	3			0268-1161	1460-2350		WOS:000772973900001	35325125
Vissers, Jolijn; Hehenkamp, Wouter; Lambalk, Cornelis Bavo; Huirne, Judith Anna	Post-Caesarean section niche-related impaired fertility: hypothetical mechanisms	HUMAN REPRODUCTION	35	7	1484	1494	10.1093/humrep/deaa094	Article	JUL 2020	2020	Caesarean section can result in an indentation of the myometrium at the site of the Caesarean scar, called a niche. Niches can cause symptoms of abnormal uterine blood loss, dysmenorrhoea, chronic pelvic pain and dyspareunia and are possibly related to subfertility. Various other explanations for the cause of subfertility after Caesarean section have been proposed in the literature, such as uteri…									24	0	2	0	6	0	26			0268-1161	1460-2350		WOS:000582306600002	32613231
Makhijani, Reeva; Bartels, Chantal Barbara; Godiwala, Prachi; Bartolucci, Alison; DiLuigi, Andrea; Nulsen, John; Grow, Daniel; Benadiva, Claudio; Engmann, Lawrence	Impact of trophectoderm biopsy on obstetric and perinatal outcomes following frozen-thawed embryo transfer cycles	HUMAN REPRODUCTION	36	2	340	348	10.1093/humrep/deaa316	Article	FEB 2021	2021	STUDY QUESTION: Does trophectoderm biopsy for preimplantation genetic testing (PGT) increase the risk of obstetric or perinatal complications in frozen-thawed embryo transfer (FET) cycles?SUMMARY ANSWER: Trophectoderm biopsy may increase the risk of hypertensive disorders of pregnancy (HDP) in pregnancies following FET cycles.WHAT IS KNOWN ALREADY: Trophectoderm biopsy has replaced blastomere bio…									17	0	0	0	11	0	17			0268-1161	1460-2350		WOS:000637276000008	33313768
Kohva, E.; Varimo, T.; Huopio, H.; Tenhola, S.; Voutilainen, R.; Toppari, J.; Miettinen, P. J.; Vaaralahti, K.; Viinamaki, J.; Backman, J. T.; Hero, M.; Raivio, T.	Anti-Mullerian hormone and letrozole levels in boys with constitutional delay of growth and puberty treated with letrozole or testosterone	HUMAN REPRODUCTION	35	2	257	264	10.1093/humrep/dez231	Article	FEB 2020	2020	STUDY QUESTION: Does treatment of constitutional delay of growth and puberty (CDGP) in boys with aromatase inhibitor letrozole (Lz) or conventional low-dose testosterone (T) have differing effects on developing seminiferous epithelium?SUMMARY ANSWER: Anti-Mullerian hormone (AMH) declined similarly in both treatment groups, and the two Sertoli cell-derived markers (AMH and inhibin B (iB)) exhibite…									7	0	0	0	3	0	7			0268-1161	1460-2350		WOS:000522648000001	31958337
D'Hooghe, Thomas; Fukaya, Takao; Osuga, Yutaka; Besuyen, Robin; Lopez, Beatriz; Holtkamp, Gertjan M.; Miyazaki, Kentaro; Skillern, Laurence	Efficacy and safety of ASP1707 for endometriosis-associated pelvic pain: the phase II randomized controlled TERRA study	HUMAN REPRODUCTION	34	5	813	823	10.1093/humrep/dez028	Article	MAY 2019	2019	STUDY QUESTION: Does the GnRH antagonist, ASP1707, reduce endometriosis-associated pelvic pain?SUMMARY ANSWER: ASP1707 significantly reduced endometriosis-associated pelvic pain in a dose-related mannerWHAT IS KNOWN ALREADY: GnRH agonists are an effective therapeutic option for endometriosis that is refractory to non-steroidal anti-inflammatory drugs, oral contraceptives, and progestins. However,…									5	0	0	0	2	0	5			0268-1161	1460-2350		WOS:000484054400006	31067329
Mulder, Callista L.; Wattimury, Tess M.; Jongejan, Aldo; de Winter-Korver, Cindy M.; van Daalen, Saskia K. M.; Struijk, Robert B.; Borgman, Susanne C. M.; Wurth, Yvonne; Consten, Dimitri; van Echten-Arends, Jannie; Mastenbroek, Sebastiaan; Dumoulin, John C. M.; Repping, Sjoerd; van Pelt, Ans M. M.; van Montfoort, Aafke P. A.	Comparison of DNA methylation patterns of parentally imprinted genes in placenta derived from IVF conceptions in two different culture media	HUMAN REPRODUCTION	35	3	516	528	10.1093/humrep/deaa004	Article	MAR 2020	2020	STUDY QUESTION: Is there a difference in DNA methylation status of imprinted genes in placentas derived from IVF conceptions where embryo culture was performed in human tubal fluid (HTF) versus G5 culture medium?SUMMARY ANSWER: We found no statistically significant differences in the mean DNA methylation status of differentially methylated regions (DMRs) associated with parentally imprinted genes…									8	1	0	0	5	0	9			0268-1161	1460-2350		WOS:000522652600007	32222762
Rendon Abad, Maria; Serra, Vicente; Gamiz, Pilar; Maria de los Santos, Jose; Remohi, Jose; Navarro, Alfredo T.; Jose de los Santos, Maria	The influence of oxygen concentration during embryo culture on obstetric and neonatal outcomes: a secondary analysis of a randomized controlled trial	HUMAN REPRODUCTION	35	9	2017	2025	10.1093/humrep/deaa152	Article	SEP 2020	2020	STUDY QUESTION Does oxygen concentration during 3-day embryo culture affect obstetric and neonatal outcomes?SUMMARY ANSWER Oxygen concentration during 3-day embryo culture does not seem to affect the obstetric and neonatal outcomes measured.WHAT IS KNOWN ALREADY Atmospheric oxygen appears to be harmful during extended embryo culture. Embryo culture conditions might therefore be a potential risk f…									1	0	0	0	1	0	1			0268-1161	1460-2350		WOS:000582696900009	32772073
Santos-Ribeiro, Samuel; Mackens, Shari; Popovic-Todorovic, Biljana; Racca, Annalisa; Polyzos, Nikolaos P.; Van Landuyt, Lisbet; Drakopoulos, Panagiotis; de Vos, Michel; Tournaye, Herman; Blockeel, Christophe	The freeze-all strategy versus agonist triggering with low-dose hCG for luteal phase support in IVF/ICSI for high responders: a randomized controlled trial	HUMAN REPRODUCTION	35	12	2808	2818	10.1093/humrep/deaa226	Article	DEC 2020	2020	STUDY QUESTION: Does the freeze-all strategy in high-responders increase pregnancy rates and improve safety outcomes when compared with GnRH agonist triggering followed by low-dose hCG intensified luteal support with a fresh embryo transfer?SUMMARY ANSWER: Pregnancy rates after either fresh embryo transfer with intensified luteal phase support using low-dose hCG or the freeze-all strategy did not…									12	0	0	0	1	0	12			0268-1161	1460-2350		WOS:000606693900018	32964939
Akin, Nazli; Le, Anh H.; Ha, Uyen D. T.; Romero, Sergio; Sanchez, Flor; Pham, Toan D.; Nguyen, Minh H. N.; Anckaert, Ellen; Ho, Tuong M.; Smitz, Johan; Vuong, Lan N.	Positive effects of amphiregulin on human oocyte maturation and its molecular drivers in patients with polycystic ovary syndrome	HUMAN REPRODUCTION	37	1	30	43	10.1093/humrep/deab237	Article	JAN 2022	2022	STUDY QUESTION: Does use of medium containing amphiregulin improve meiotic maturation efficiency in oocytes of women with polycystic ovary syndrome (PCOS) undergoing in vitro maturation (IVM) preceded by a capacitation culture step capacitation IVM (CAPA-IVM)?SUMMARY ANSWER: Use of medium containing amphiregulin significantly increased the maturation rate from oocytes retrieved from follicles wit…									2	0	0	0	2	0	2			0268-1161	1460-2350		WOS:000747645200004	34741172
van Welie, N.; Roest, I; Portela, M.; van Rijswijk, J.; Koks, C.; Lambalk, C. B.; Dreyer, K.; Mol, B. W. J.; Finken, M. J. J.; Mijatovic, V	Thyroid function in neonates conceived after hysterosalpingography with iodinated contrast	HUMAN REPRODUCTION	35	5	1159	1167	10.1093/humrep/deaa049	Article	MAY 2020	2020	STUDY QUESTION: Does exposure to preconceptional hysterosalpingography (HSG) with iodinated oil-based contrast affect neonatal thyroid function as compared to iodinated water-based contrast?SUMMARY ANSWER: Preconceptional HSG with iodinated contrast did not influence the neonatal thyroid function.WHAT IS KNOWN ALREADY: HSG is a commonly applied tubal patency test during fertility work-up in which…									9	0	0	0	4	0	9			0268-1161	1460-2350		WOS:000569067100015	32427280
Li, He; Sun, Xiaoxi; Yang, Junyi; Li, Lu; Zhang, Wenbi; Lu, Xiang; Chen, Junling; Chen, Hua; Yu, Min; Fu, Wei; Peng, Xiandong; Chen, Jiazhou; Ng, Ernest Hung Yu	Immediate versus delayed frozen embryo transfer in patients following a stimulated IVF cycle: a randomised controlled trial	HUMAN REPRODUCTION	36	7	1832	1840	10.1093/humrep/deab07	Article	JUL 2021	2021	STUDY QUESTION: Is there any difference in the ongoing pregnancy rate after immediate versus delayed frozen embryo transfer (FET) following a stimulated IVF cycle?SUMMARY ANSWER: Immediate FET following a stimulated IVF cycle produced significantly higher ongoing pregnancy and live birth rate than did delayed FET.WHAT IS KNOWN ALREADY: Embryo cryopreservation is an increasingly important part of …									3	0	0	0	3	0	3			0268-1161	1460-2350		WOS:000733859500008	33885131
Roman, Horace; Tuech, Jean-Jacques; Huet, Emmanuel; Bridoux, Valerie; Khalil, Haitham; Hennetier, Clotilde; Bubenheim, Michael; Branduse, Lacramioara Aurelia	Excision versus colorectal resection in deep endometriosis infiltrating the rectum: 5-year follow-up of patients enrolled in a randomized controlled trial	HUMAN REPRODUCTION	34	12	2362	2371	10.1093/humrep/dez217	Article	DEC 2019	2019	STUDY QUESTION: Is there a difference in functional outcomes and recurrence rate between conservative versus radical rectal surgery in patients with large deep endometriosis infiltrating the rectum 5 years postoperatively?SUMMARY ANSWER: No evidence was found that long-term outcomes differed when nodule excision was compared to rectal resection for deeply invasive endometriosis involving the bowe…									29	0	0	0	6	2	30			0268-1161	1460-2350		WOS:000506806500006	31820806
Xu, Zhiwei; Chung, Hsin-Fang; Dobson, Annette J.; Wilson, Louise F.; Hickey, Martha; Mishra, Gita D.	Menopause, hysterectomy, menopausal hormone therapy and cause-specific mortality: cohort study of UK Biobank participants	HUMAN REPRODUCTION	37	9	2175	2185	10.1093/humrep/deac137	Article	AUG 25 2022	2022	STUDY QUESTION: What is the association between menopausal hormone therapy (MHT) and cause-specific mortality?SUMMARY ANSWER: Self-reported MHT use following early natural menopause, surgical menopause or premenopausal hysterectomy is associated with a lower risk of breast cancer mortality and is not consistently associated with the risk of mortality from cardiovascular disease or other causes.WH…									0	0	0	0	0	0	0			0268-1161	1460-2350		WOS:000809609900001	35690930
Hernaez, Alvaro; Rogne, Tormod; Skara, Karoline H.; Haberg, Siri E.; Page, Christian M.; Fraser, Abigail; Burgess, Stephen; Lawlor, Deborah A.; Magnus, Maria Christine	Body mass index and subfertility: multivariable regression and Mendelian randomization analyses in the Norwegian Mother, Father and Child Cohort Study	HUMAN REPRODUCTION	36	12	3141	3151	10.1093/humrep/deab224	Article	DEC 2021	2021	STUDY QUESTION: What is the association between BMI and subfertility?SUMMARY ANSWER: We observed a J-shaped relationship between BMI and subfertility in both sexes, when using both a standard multivariable regression and Mendelian randomization (MR) analysis.WHAT IS KNOWN ALREADY: High BMI in both women and men is associated with subfertility in observational studies and this relationship is furt…									11	0	0	0	6	0	11			0268-1161	1460-2350		WOS:000728178100013	34668019
Lehert, P.; Arvis, P.; Avril, C.; Massin, N.; Parinaud, J.; Porcu, G.; Rongieres, C.; Sagot, P.; Wainer, R.; D'Hooghe, T.	A large observational data study supporting the PROsPeR score classification in poor ovarian responders according to live birth outcome	HUMAN REPRODUCTION	36	6	1600	1610	10.1093/humrep/deab050	Article	JUN 2021	2021	STUDY QUESTION: Can the Poor Responder Outcome Prediction (PROsPeR) score identify live birth outcomes in subpopulations of patients with poor ovarian response (POR) defined according to the ESHRE Bologna criteria (female age, anti-Mullerian hormone (AMH), number of oocytes retrieved during the previous cycle (PNO) after treatment with originator recombinant human follitropin alfa?SUMMARY ANSWER:…									0	0	0	0	0	0	0			0268-1161	1460-2350		WOS:000680831500014	33860313
Ho, Vu N. A.; Braam, Sanne C.; Pham, Toan D.; Mol, Ben W.; Vuong, Lan N.	The effectiveness and safety of in vitro maturation of oocytes versus in vitro fertilization in women with a high antral follicle count	HUMAN REPRODUCTION	34	6	1055	1064	10.1093/humrep/dez060	Article	JUN 2019	2019	STUDY QUESTION: What is the effectiveness and safety of IVM compared with IVF for the treatment of women with high antral follicle count (AFC)?SUMMARY ANSWER: In women with high AFC undergoing assisted reproductive technique (ART), IVM is an effective alternative compared with IVF, while it eliminates the risk of ovarian hyperstimulation syndrome (OHSS).WHAT IS KNOWN ALREADY: IVM is postulated to…									26	1	2	0	18	0	29			0268-1161	1460-2350		WOS:000484056100010	31111879
Bordewijk, E. M.; Weiss, N. S.; Nahuis, M. J.; Bayram, N.; van Hooff, M. H. A.; Boks, D. E. S.; Perquin, D. A. M.; Janssen, C. A. H.; van Golde, R. J. T.; Lambalk, C. B.; Goddijn, M.; Hompes, P. G.; van der Veen, F.; Mol, B. W. J.; van Wely, M.; Smeenk, J. M. J.; Hoek, A.; Broekmans, F. J. M.; Fleischer, K.; de Bruin, J. P.; Kaaijk, E. M.; Laven, J. S. E.; Hendriks, D. J.; Gerards, M. H.; Bourdre…	Gonadotrophins versus clomiphene citrate with or without IUI in women with normogonadotropic anovulation and clomiphene failure: a cost-effectiveness analysis	HUMAN REPRODUCTION	34	2	276	284	10.1093/humrep/dey359	Article	FEB 2019	2019	STUDY QUESTION: Are six cycles of ovulation induction with gonadotrophins more cost-effective than six cycles of ovulation induction with clomiphene citrate (CC) with or without IUI in normogonadotropic anovulatory women not pregnant after six ovulatory cycles with CC?SUMMARY ANSWER: Both gonadotrophins and IUI are more expensive when compared with CC and intercourse, and gonadotrophins are more …									4	0	0	0	2	0	4			0268-1161	1460-2350		WOS:000459325900010	30576539
Poulsen, Liv C.; Warzecha, Agnieszka K.; Bulow, Nathalie S.; Bungum, Leif; Macklon, Nicholas S.; Yding Andersen, Claus; Skouby, Sven O.	Effects of letrozole cotreatment on endocrinology and follicle development in women undergoing ovarian stimulation in an antagonist protocol	HUMAN REPRODUCTION	37	7	1557	1571	10.1093/humrep/deac119	Article	JUN 30 2022	2022	STUDY QUESTION What are the downstream endocrine and paracrine consequences of letrozole (LZ) cotreatment during ovarian stimulation and is follicle growth and recruitment affected? SUMMARY ANSWER Letrozole cotreatment induces marked changes in both the follicular and luteal phase endocrinology causing potentiation of follicle diameter and an improved corpus luteum function without affecting the …									3	0	0	0	0	0	3			0268-1161	1460-2350		WOS:000804729000001	35652260
Rikken, J. F. W.; Verhorstert, K. W. J.; Emanuel, M. H.; Bongers, M. Y.; Spinder, T.; Kuchenbecker, W.; Jansen, F. W.; van der Steeg, J. W.; Janssen, C. A. H.; Kapiteijn, K.; Schols, W. A.; Torrenga, B.; Torrance, H. L.; Verhoeve, H. R.; Huirne, J. A. F.; Hoek, A.; Nieboer, T. E.; van Rooij, I. A. J.; Clark, T. J.; Robinson, L.; Stephenson, M. D.; Mol, B. W. J.; van der Veen, F.; van Wely, M.; Go…	Septum resection in women with a septate uterus: a cohort study	HUMAN REPRODUCTION	35	7	1578	1588	10.1093/humrep/dez284	Article	JUL 2020	2020	STUDY QUESTION: Does septum resection improve reproductive outcomes in women with a septate uterus?SUMMARY ANSWER: In women with a septate uterus, septum resection does not increase live birth rate nor does it decrease the rates of pregnancy loss or preterm birth, compared with expectant management.WHAT IS KNOWN ALREADY: The septate uterus is the most common uterine anomaly with an estimated prev…									36	1	0	0	7	2	38			0268-1161	1460-2350		WOS:000582306600011	32353142
Ben Rafael, Zion	Should we still offer elective freezing of all embryos in all IVF cyles?	HUMAN REPRODUCTION	35	10	2179	2184	10.1093/humrep/deaa204	Article	OCT 2020	2020	Elective 'freeze all', also called 'freeze only', refers to an IVF cycle where all embryos are frozen for later embryo transfer in a non-stimulated cycle, with the promise of increased success rates and prevention of ovarian hyperstimulation syndrome (OHSS) in most patients. However, 'freeze all' is associated with significantly higher perinatal complications including eclampsia, preeclampsia, ch…									4	0	0	0	3	0	4			0268-1161	1460-2350		WOS:000593034000003	32949232
Koeck, Rebekka M.; Busato, Florence; Tost, Jorg; Zandstra, Heleen; Remy, Sylvie; Langie, Sabine; Gielen, Marij; van Golde, Ron; Dumoulin, John C. M.; Brunner, Han; Esteki, Masoud Zamani; van Montfoort, Aafke P. A.	At age 9, the methylome of assisted reproductive technology children that underwent embryo culture in different media is not significantly different on a genome-wide scale	HUMAN REPRODUCTION	37	11	2709	2721	10.1093/humrep/deac213	Article	OCT 31 2022	2022	STUDY QUESTION Can we detect DNA methylation differences between ART children that underwent embryo culture in different media? SUMMARY ANSWER We identified no significant differences in site-specific or regional DNA methylation between the different culture medium groups. WHAT IS KNOWN ALREADY Embryo culture in G3 or K-SICM medium leads to differences in embryonic, neonatal and childhood outcome…									0	0	0	0	0	0	0			0268-1161	1460-2350		WOS:000864842800001	36206092
Balkenende, Eva M. E.; Dahhan, Taghride; Beerendonk, Catharina C. M.; Fleischer, Kathrin; Stoop, Dominic; Bos, Annelies M. E.; Lambalk, Cornelis B.; Schats, Roel; Smeenk, Jesper M. J.; Louwe, Leonie A.; Cantineau, Astrid E. P.; de Bruin, Jan Peter; Linn, Sabine C.; van der Veen, Fulco; van Wely, Madelon; Goddijn, Mariette	Fertility preservation for women with breast cancer: a multicentre randomized controlled trial on various ovarian stimulation protocols	HUMAN REPRODUCTION	37	8	1786	1794	10.1093/humrep/deac145	Article	JUL 30 2022	2022	STUDY QUESTION Does ovarian stimulation with the addition of tamoxifen or letrozole affect the number of cumulus-oocyte complexes (COCs) retrieved compared to standard ovarian stimulation in women with breast cancer who undergo fertility preservation? SUMMARY ANSWER Alternative ovarian stimulation protocols with tamoxifen or letrozole did not affect the number of COCs retrieved at follicle aspira…									0	0	0	0	0	0	0			0268-1161	1460-2350		WOS:000819497900001	35776109
van Welie, N.; Dreyer, K.; van Rijswijk, J.; Verhoeve, H. R.; Goddijn, M.; Nap, A. W.; Smeenk, J. M. J.; Traas, M. A. F.; Rijnsaardt-Lukassen, H. G. M.; van Dongen, A. J. C. M.; Bourdrez, P.; de Bruin, J. P.; Sluijmer, A., V; Gijsen, A. P.; van de Ven, P. M.; Lambalk, C. B.; Mijatovic, V; Mol, B. W. J.	Treatment effect of oil-based contrast is related to experienced pain at HSG: a post-hoc analysis of the randomised H2Oil study	HUMAN REPRODUCTION	34	12	2391	2398	10.1093/humrep/dez206	Article	DEC 2019	2019	STUDY QUESTION: Does pain or volume of used contrast medium impact the effectiveness of oil-based contrast during hysterosalpingography (HSG)?SUMMARY ANSWER: In women who report moderate to severe pain during HSG, the use of oil-based contrast resulted in more ongoing pregnancies compared to the use of water-based contrast, whereas in women who reported mild or no pain, no difference in ongoing p…									12	0	0	0	4	0	12			0268-1161	1460-2350		WOS:000506806500009	31887222
Bordewijk, E. M.; Weiss, N. S.; Nahuis, M. J.; Kwee, J.; Lambeek, A. F.; van Unnik, G. A.; Vrouenraets, F. P. J.; Cohlen, B. J.; van de Laar-van Asseldonk, T. A. M.; Lambalk, C. B.; Goddijn, M.; Hompes, P. G.; van der Veen, F.; Mol, B. W. J.; van Wely, M.	Gonadotrophins or clomiphene citrate in women with normogonadotropic anovulation and CC failure: does the endometrium matter?	HUMAN REPRODUCTION	35	6	1319	1324	10.1093/humrep/deaa052	Article	JUN 2020	2020	STUDY QUESTION Is endometrial thickness (EMT) a biomarker to select between women who should switch to gonadotropins and those who could continue clomiphene citrate (CC) after six failed ovulatory cycles?SUMMARY ANSWER Using a cut-off of 7 mm for EMT, we can distinguish between women who are better off switching to gonadotropins and those who could continue CC after six earlier failed ovulatory C…									1	0	0	0	0	0	1			0268-1161	1460-2350		WOS:000580630300009	32585686
Grandone, Elvira; Tiscia, Giovanni L.; Mastroianno, Mario; Larciprete, Giovanni; Kovac, Mirjana; Permunian, Eleonora Tamborini; Lojacono, Andrea; Barcellona, Doris; Bitsadze, Victoria; Khizroeva, Jamilya; Makatsarya, Alexander; Cacciola, Rossella; Martinelli, Ida; Bucherini, Eugenio; De Stefano, Valerio; Lodigiani, Corrado; Colaizzo, Donatella; De Laurenzo, Antonio; Piazza, Gregory; Margaglione, …	Findings from a multicentre, observational study on reproductive outcomes in women with unexplained recurrent pregnancy loss: the OTTILIA registry	HUMAN REPRODUCTION	36	8	2083	2090	10.1093/humrep/deab153	Article	AUG 2021	2021	STUDY QUESTION: What evaluation and care is offered to women after unexplained recurrent pregnancy loss (RPL) or intra-uterine foetal death (IUFD) and what are the reproductive outcomes?SUMMARY ANSWER: Women are assessed for thrombophilia and often treated with low-molecular weight heparin (LMWH) and/or low-dose aspirin (ASA).WHAT IS KNOWN ALREADY: Randomized controlled trials (RCTs) on possible …									8	0	0	0	2	0	8			0268-1161	1460-2350		WOS:000734415700002	34195794
Mohr-Sasson, A.; Haas, J.; Abuhasira, S.; Sivan, M.; Amdurski, H. Doitch; Dadon, T.; Blumenfeld, S.; Derazne, E.; Hemi, R.; Orvieto, R.; Afek, A.; Rabinovici, J.	The effect of Covid-19 mRNA vaccine on serum anti-Mullerian hormone levels	HUMAN REPRODUCTION	37	3	534	541	10.1093/humrep/deab282	Article	MAR 1 2022	2022	STUDY QUESTION Does the administration of the severe acute respiratory syndrome coronavirus 2 (SARS-CoV-2) mRNA vaccine have an association with ovarian reserve as expressed by circulating anti-Mullerian hormone (AMH) levels? SUMMARY ANSWER Ovarian reserve as assessed by serum AMH levels is not altered at 3 months following mRNA SARS-CoV-2 vaccination. WHAT IS KNOWN ALREADY A possible impact of S…									12	0	0	0	4	1	12			0268-1161	1460-2350		WOS:000756748300001	34935913
Mackens, S.; Santos-Ribeiro, S.; Racca, A.; Daneels, D.; Koch, A.; Essahib, W.; Verpoest, W.; Bourgain, C.; Van Riet, I; Tournaye, H.; Brosens, J. J.; Lee, Y. H.; Blockeel, C.; Van de Velde, H.	The proliferative phase endometrium in IVF/ICSI: an in-cycle molecular analysis predictive of the outcome following fresh embryo transfer	HUMAN REPRODUCTION	35	1	130	144	10.1093/humrep/dez218	Article	JAN 2020	2020	Study question Does an early proliferative phase endometrial biopsy harvested during ovarian stimulation harbour information predictive of the outcome following fresh embryo transfer (ET) in that same cycle?Summary answer Transcriptome analysis of the whole-tissue endometrium did not reveal significant differential gene expression (DGE) in relation to the outcome; however, the secretome profile o…									5	0	0	0	3	0	5			0268-1161	1460-2350		WOS:000515111500014	31916571
Makieva, Sofia; Reschini, Marco; Ferrari, Stefania; Bonesi, Francesca; Polledri, Elisa; Fustinoni, Silvia; Restelli, Liliana; Sarais, Veronica; Somigliana, Edgardo; Vigano, Paola	Oral Vitamin D supplementation impacts gene expression in granulosa cells in women undergoing IVF	HUMAN REPRODUCTION	36	1	130	144	10.1093/humrep/deaa262	Article	JAN 2021	2021	STUDY QUESTION: Does oral Vitamin D supplementation alter the hormonal milieu of follicular fluid (FF) and the transcriptomic profile of luteinised granulosa cells (GCs) in women with Vitamin D deficiency undergoing IVF?SUMMARY ANSWER: A transcriptomic signature relevant to oral Vitamin D supplementation in luteinised GCs was demonstrated, although Vitamin D supplementation did not alter hormone …									10	0	0	0	4	0	10			0268-1161	1460-2350		WOS:000646859800015	33305818
van Eekelen, R.; Wang, R.; Danhof, N. A.; Mol, F.; Mochtar, M.; Mol, B. W.; van Wely, M.	Cost-effectiveness of ovarian stimulation agents for IUI in couples with unexplained subfertility	HUMAN REPRODUCTION	36	5	1288	1295	10.1093/humrep/deab013	Article	MAY 2021	2021	STUDY QUESTION: Which agent for ovarian stimulation (OS) is the most cost-effective option in terms of net benefit for couples with unexplained subfertility undergoing ILA?SUMMARY ANSWER: In settings where a live birth is valued at (sic)3000 or less, between (sic)3000 and (sic)55 000 and above (sic)55 000, clomiphene citrate (CC), Letrozole and gonadotrophins were the most cost-effective option i…									3	0	0	0	2	0	3			0268-1161	1460-2350		WOS:000651813400015	33615360
Tran, D.; Cooke, S.; Illingworth, P. J.; Gardner, D. K.	Deep learning as a predictive tool for fetal heart pregnancy following time-lapse incubation and blastocyst transfer	HUMAN REPRODUCTION	34	6	1011	1018	10.1093/humrep/dez064	Article	JUN 2019	2019	STUDY QUESTION: Can a deep learning model predict the probability of pregnancy with fetal heart (FH) from time-lapse videos?SUMMARY ANSWER: We created a deep learning model named IVY, which was an objective and fully automated system that predicts the probability of FH pregnancy directly from raw time-lapse videos without the need for any manual morphokinetic annotation or blastocyst morphology a…									114	2	1	0	55	0	117			0268-1161	1460-2350		WOS:000484056100006	31111884
van Eekelen, R.; van Geloven, N.; van Wely, M.; McLernon, D. J.; Mol, F.; Custers, I. M.; Steures, P.; Bhattacharya, S.; Mol, B. W.; van der Veen, F.; Eijkemans, M. J.	Is IUI with ovarian stimulation effective in couples with unexplained subfertility?	HUMAN REPRODUCTION	34	1	84	91	10.1093/humrep/dey329	Article	JAN 2019	2019	STUDY QUESTION: Does starting IUI with ovarian stimulation (IUI-OS) within 1.5 years after completion of the fertility workup increase ongoing pregnancy rates compared to expectant management in couples with unexplained subfertility?SUMMARY ANSWER: IUI-OS is associated with higher chances of ongoing pregnancy compared to expectant management in unexplained subfertile couples, specifically those w…									13	0	0	0	3	0	13			0268-1161	1460-2350		WOS:000459324600011	30395266
van Eekelen, R.; van Geloven, N.; van Wely, M.; Bhattacharya, S.; van der Veen, F.; Eijkemans, M. J.; McLernon, D. J.	IVF for unexplained subfertility; whom should we treat?	HUMAN REPRODUCTION	34	7	1249	1259	10.1093/humrep/dez072	Article	JUL 2019	2019	STUDY QUESTION: Which couples with unexplained subfertility can expect increased chances of ongoing pregnancy with IVF compared to expectant management?SUMMARY ANSWER: For couples in which the woman is under 40 years of age, IVF is associated with higher chances of conception than expectant management.WHAT IS KNOWN ALREADY: The clinical indications for IVF have expanded over time from bilateral t…									8	0	0	0	4	0	8			0268-1161	1460-2350		WOS:000484059800009	31194864
Lunding, Stine Aagaard; Pors, Susanne Elisabeth; Kristensen, Stine Gry; Landersoe, Selma Kloeve; Jeppesen, Janni Vikkelso; Flachs, Esben Meulengracht; Pinborg, Anja; Macklon, Kirsten Tryde; Pedersen, Anette Tonnes; Andersen, Claus Yding; Andersen, Anders Nyboe	Biopsying, fragmentation and autotransplantation of fresh ovarian cortical tissue in infertile women with diminished ovarian reserve	HUMAN REPRODUCTION	34	10	1924	1936	10.1093/humrep/dez152	Article	OCT 2019	2019	STUDY QUESTION: Can ovarian biopsying per se and/or autotransplantation of fragmented ovarian cortical tissue activate dormant follicles and increase the number of recruitable follicles for IVF/ICSI in women with diminished ovarian reserve (DOR)?SUMMARY ANSWER: Ovarian biopsying followed by immediate autotransplantation of fragmented cortical tissue failed to increase the number of recruitable fo…									28	1	1	0	17	0	30			0268-1161	1460-2350		WOS:000493485900010	31593582
van Eekelen, R.; Eijkemans, M. J.; Mochtar, M.; Mol, F.; Mol, B. W.; Groen, H.; van Wely, M.	Cost-effectiveness of medically assisted reproduction or expectant management for unexplained subfertility: when to start treatment?	HUMAN REPRODUCTION	35	9	2037	2046	10.1093/humrep/deaa158	Article	SEP 2020	2020	STUDY QUESTION Over a time period of 3 years, which order of expectant management (EM), IUI with ovarian stimulation (IUI-OS) and IVF is the most cost-effective for couples with unexplained subfertility with the female age below 38 years?SUMMARY ANSWER If a live birth is considered worth Euro32 000 or less, 2 years of EM followed by IVF was the most cost-effective, whereas above Euro32 000 this w…									9	0	2	0	4	0	11			0268-1161	1460-2350		WOS:000582696900011	32876323
Uyanik, Esra; Mumusoglu, Sezcan; Polat, Mehtap; Ozbek, Irem Yarali; Esteves, Sandro C.; Humaidan, Peter; Yarali, Hakan	A drop in serum progesterone from oocyte pick-up+3 days to+5 days in fresh blastocyst transfer, using hCG-trigger and standard luteal support, is associated with lower ongoing pregnancy rates	HUMAN REPRODUCTION					10.1093/humrep/deac255	Article; Early Access		2022	STUDY QUESTION: Do early- and mid-luteal serum progesterone (P-4) levels impact ongoing pregnancy rates (OPRs) in fresh blastocyst transfer cycles using standard luteal phase support (LPS)?SUMMARY ANSWER: A drop in serum P-4 level from oocyte pick-up (OPU) + 3 days to OPU + 5 days (negative delta P-4) is associated with a similar to 2-fold decrease in OPRs.WHAT IS KNOWN ALREADY: In fresh embryo t…									0	0	0	0	0	0	0			0268-1161	1460-2350		WOS:000894553400001	36478179
Elenis, E.; Desroziers, E.; Persson, S.; Poromaa, I. Sundstrom; Campbell, R. E.	Early initiation of anti-androgen treatment is associated with increased probability of spontaneous conception leading to childbirth in women with polycystic ovary syndrome: a population-based multiregistry cohort study in Sweden	HUMAN REPRODUCTION	36	5	1427	1435	10.1093/humrep/deaa357	Article	MAY 2021	2021	STUDY QUESTION: Is anti-androgen treatment during adolescence associated with an improved probability of spontaneous conception leading to childbirth in women with polycystic ovary syndrome (PCOS)?SUMMARY ANSWER: Early initiation of anti-androgen treatment is associated with an increased probability of childbirth after spontaneous conception among women with PCOS.WHAT IS KNOWN ALREADY: PCOS is th…									9	0	0	0	8	0	9			0268-1161	1460-2350		WOS:000651813400027	33454768
Najmabadi, Shahpar; Schliep, Karen C.; Simonsen, Sara E.; Porucznik, Christina A.; Egger, Marlene J.; Stanford, Joseph B.	Cervical mucus patterns and the fertile window in women without known subfertility: a pooled analysis of three cohorts	HUMAN REPRODUCTION	36	7	1784	1795	10.1093/humrep/deab049	Article	JUL 2021	2021	STUDY QUESTION: What is the normal range of cervical mucus patterns and number of days with high or moderate day-specific probability of pregnancy (if intercourse occurs on a specific day) based on cervical mucus secretion, in women without known subfertility, and how are these patterns related to parity and age?SUMMARY ANSWER: The mean days of peak type (estrogenic) mucus per cycle was 6.4, the …									3	0	0	0	1	0	3			0268-1161	1460-2350		WOS:000733859500004	33990841
Cornet-Bartolome, D.; Rodriguez, A.; Garcia, D.; Barragan, M.; Vassena, R.	Efficiency and efficacy of vitrification in 35 654 sibling oocytes from donation cycles	HUMAN REPRODUCTION	35	10	2262	2271	10.1093/humrep/deaa178	Article	OCT 2020	2020	STUDY QUESTION: Is oocyte vitrification/warming as efficient and effective as using fresh oocytes in donation cycles?SUMMARY ANSWER: IVF with vitrified donor oocytes is less efficient than using fresh oocytes, but its efficacy remains comparable to that of fresh cycles.WHAT IS KNOWN ALREADY: Oocyte vitrification is used to preserve the reproductive potential of oocytes. A small number of randomiz…									12	0	0	0	5	0	12			0268-1161	1460-2350		WOS:000593034000012	32856058
Valera, Maria Angeles; Albert, Carmela; Marcos, Julian; Larreategui, Zaloa; Bori, Lorena; Meseguer, Marcos	A propensity score-based, comparative study assessing humid and dry time-lapse incubation, with single-step medium, on embryo development and clinical outcomes	HUMAN REPRODUCTION	37	9	1980	1993	10.1093/humrep/deac165	Article	AUG 25 2022	2022	STUDY QUESTION Does culture in a high relative humidity atmosphere improve clinical outcomes when using a time-lapse integrated incubator and single-step culture medium? SUMMARY ANSWER Using an integrated time-lapse system and single-step culture medium, culture in a high relative humidity atmosphere increases the likelihood of embryos, especially those subjected to preimplantation genetic testin…									0	0	0	0	0	0	0			0268-1161	1460-2350		WOS:000833488500001	35904473
Rutten, Anouk; van Ballegooijen, Hanne; Broekmans, Frank; Cohlen, Ben	Insights into ovarian response with a fixed low dose FSH stimulation in an IUI programme: the PRORAILS study	HUMAN REPRODUCTION	37	7	1440	1450	10.1093/humrep/deac076	Article	JUN 30 2022	2022	STUDY QUESTION Are patients' characteristics, such as anti-Mullerian hormone (AMH) and BMI, reliable factors to predict ovarian response in couples with unexplained subfertility undergoing IUI with ovarian hyperstimulation (IUI-OH)? SUMMARY ANSWER We observed no solid relationship between serum AMH and ovarian response. WHAT IS KNOWN ALREADY Ovarian stimulation during IUI treatment could lead to …									0	0	0	0	0	0	0			0268-1161	1460-2350		WOS:000785792200001	35460412
Vassard, D.; Pinborg, A.; Kamper-Jorgensen, M.; Forman, J. Lyng; Glazer, C. H.; Kroman, N.; Schmidt, L.	Assisted reproductive technology treatment and risk of breast cancer: a population-based cohort study	HUMAN REPRODUCTION	36	12	3152	3160	10.1093/humrep/deab219	Article	DEC 2021	2021	STUDY QUESTION: Is there an increased risk of breast cancer among women after ART treatment including ovarian hormone stimulation?SUMMARY ANSWER: The risk of breast cancer was slightly increased among women after ART treatment compared to age-matched, untreated women in the background population, and the risk was further increased among women initiating ART treatment when aged 40+ years.WHAT IS K…									3	0	0	0	3	0	3			0268-1161	1460-2350		WOS:000728178100014	34580714
Abdulrahim, Baydaa; Scotland, Graham; Bhattacharya, Siladitya; Maheshwari, Abha	Assessing couples' preferences for fresh or frozen embryo transfer: a discrete choice experiment	HUMAN REPRODUCTION	36	11	2891	2903	10.1093/humrep/deab207	Article	NOV 2021	2021	STUDY QUESTION: What are couples' preferences for fresh embryo transfer versus freezing of all embryos followed by frozen embryo transfer and the associated clinical outcomes that may differentiate them? SUMMARY ANSWER: Couples' preferences are driven by anticipated chances of live birth, miscarriage, neonatal complications, and costs but not by the differences in the treatment process (including…									6	0	0	0	2	0	6			0268-1161	1460-2350		WOS:000743765900009	34550368
