# Supplementary material for: Clinical trial registration and CONSORT adherence in obstetrics and gynecology journals: a cross-sectional analysis of Chinese- and English-language publications
Source: PeerJ. 2026 Apr 21;14:e21140. doi: 10.7717/peerj.21140 (PMC13108464; doi:10.7717/peerj.21140)
Supplement: Supplemental Information 1 [file peerj-14-21140-s001.zip › Raw data-updated/RCT-English journals/Second round-excluded based on article title and abstract/50.xls]

## Sheet: savedrecs
Authors	Article Title	Source Title	Volume	Issue	Start Page	End Page	DOI	Document Type	Publication Date	Publication Year	Abstract	Abstract - Foreign	Abstract - English Transliteration	Abstract - Foreign	Abstract - Korean	Conference Title	Conference Date	Conference Sponsor	Conference Location	Times Cited, WoS Core	Times Cited, CSCD	Times Cited, RSCI	Times Cited, ARCI	Times Cited, BCI	Times Cited, SCIELO	Times Cited, All Databases	180 Day Usage Count	Since 2013 Usage Count	ISSN	eISSN	ISBN	UT (Unique ID)	Pubmed Id
Zhu, Yuhang; Zhang, Aihua; Liu, Chang; Robinson, Nicola; Lee, Myeong Soo; Hu, Xiaoyang Mio; Lee, Hye Won; Zhang, Rong; Qu, Fan	Effectiveness of acupoint hot compress on early puerperal rehabilitation of parturients after natural childbirth: study protocol for a prospective, multi-center, randomized controlled clinical trial	CLINICAL AND EXPERIMENTAL OBSTETRICS & GYNECOLOGY	48	6	1350	1357	10.31083/j.ceog4806214	Article	DEC 15 2021	2021	Background: Early puerperal rehabilitation can interfere with a woman's ability to care for herself and her infant. Acupoint hot compress, with a combination of acupoints and natural physical agent heat, has significant potential to alleviate symptoms experienced during early puerperium. Current evidence regarding the effects of acupoint hot compress therapy on early puerperal rehabilitation is i…									1	0	0	0	0	0	1			0390-6663	2709-0094		WOS:000734436200017
Azhary, Jerilee Mariam Khong; Adlan, Aizura Syafinaz; Balakrishnan, Sivakumar S.; Baharain, Siti Rohayu Kamarul; Zaidi, Syeda Nureena Syed Jafer Hussain; Razali, Nuguelis; Hamdan, Mukhri; Adenan, Noor Azmi Mat; Omar, Siti Zawiah	Intraperitoneal ropivacaine for post-operative pain following laparoscopic tubal ligation: a randomised double-blind placebo-controlled trial	CLINICAL AND EXPERIMENTAL OBSTETRICS & GYNECOLOGY	48	3	654	660	10.31083/j.ceog.2021.03.2476	Article	JUN 15 2021	2021	Background: Female sterilisation is the most common method of contraception worldwide and laparoscopic tubal sterilisation is increasingly considered as a day-surgery procedure. Therefore, pain following this procedure should be seriously addressed. Instillation of 200 to 300 mg of ropivacaine intraperitoneally has been proven effective in controlling pain after laparoscopic tubal ligation (LTL).…									1	0	0	0	0	0	1			0390-6663			WOS:000672642900031
Raju, Rubin; Rivera-Chiauzzi, Enid Y.; Thompson, Angela C.; Dow, Margaret L.; Traynor, Kyle D.; Elliott, Laura L.; Wetzstein, Marnie M.; Hathcock, Matthew A.; Branda, Megan E.; Torbenson, Vanessa E.	Opportunistic salpingectomy versus traditional partial salpingectomy at the time of cesarean delivery: a non-inferiority randomized controlled trial	CLINICAL AND EXPERIMENTAL OBSTETRICS & GYNECOLOGY	49	3			10.31083/j.ceog4903075	Article	MAR 2022	2022	Background: Ovarian cancer has the highest mortality of all gynecologic malignancies, howeverthere is no proven effective screening for ovarian cancer. Evidence suggests that epithelial ovarian cancer begins in the fallopian tubes. Prophylactic bilateral total salpingectomy has been shown to reduce the risk of epithelial ovarian cancer and is now recommended to be considered at the time of steril…									0	0	0	0	0	0	0			0390-6663	2709-0094		WOS:000780771900001
Bakay, Kadir; Yavuzcan, Ali; Kalkan, Uzeyir; Yalcin, Ibrahim; Hatirnaz, Safak; Basbug, Alper; Guven, Davut	Hypogastric artery ligation in laparoscopic hysterectomy: results from a randomized controlled trial	CLINICAL AND EXPERIMENTAL OBSTETRICS & GYNECOLOGY	48	6	1304	1310	10.31083/j.ceog4806207	Article	DEC 15 2021	2021	Background: Concerning total laparoscopic hysterectomy (TLH), opening the retroperitoneum and prophylactic ligation of both uterine arteries (UA) is not a routine procedure during a simple hysterectomy and it is not practiced widely in gynecology education. Methods: In this study, we tried to show the prophylactic ligation of internal iliac artery anterior division (IIAD) and provide hemostasis o…									1	0	0	0	0	0	1			0390-6663	2709-0094		WOS:000734436200010
Momenyan, Narges; Safaei, Ali Asghar; Hantoushzadeh, Sedighe	Immersive virtual reality analgesia in un-medicated laboring women (during stage 1 and 2): a randomized controlled trial	CLINICAL AND EXPERIMENTAL OBSTETRICS & GYNECOLOGY	48	1	110	116	10.31083/j.ceog.2021.01.2116	Article	FEB 15 2021	2021	Introduction: In order to manage labor pain, one of the non-pharmacological approaches is immersive virtual reality (VR). This study aimed to evaluate the impact of immersive VR analgesia on labor pain, anxiety and nausea in nulliparous women. Methods: In this interventional study, 52 nulliparous women with a single fetus who expected vaginal delivery were randomly assigned to a VR group (n = 26)…									1	1	0	0	0	0	2			0390-6663			WOS:000613939700018
Adlan, Aizura Syafinaz Ahmad; Virasamy, Vikneswaran; Sin-Wen, Doris Ng; Adenan, Noor Azmi Mat	8 am versus 8 pm labour induction with dinoprostone vaginal tablets in term pregnancies with unfavourable cervices-a randomised controlled trial	CLINICAL AND EXPERIMENTAL OBSTETRICS & GYNECOLOGY	48	3	523	527	10.31083/j.ceog.2021.03.2337	Article	JUN 15 2021	2021	Background: To evaluate the feasibility of timing delivery of induction of labour cases to occur during office hours and reduce night time delivery. Methods: Patients scheduled for induction of labour were randomized to 8 am or 8 pm insertion of dinoprostone vaginal tablets. The main outcome measure was time of delivery between 8 am to 5 pm. The secondary outcome measures were mode of delivery an…									0	0	0	0	0	0	0			0390-6663	2709-0094		WOS:000672642900046
Agar, Eser; Karakoc, Gokhan	Comparison of electrocautery and scalpel for blood loss and postoperative pain in Pfannenstiel incisions in recurrent cesarean sections: a randomized controlled trial	CLINICAL AND EXPERIMENTAL OBSTETRICS & GYNECOLOGY	48	3	534	539	10.31083/j.ceog.2021.03.2341	Article	JUN 15 2021	2021	Background: Limited data is available on the use of cold-scalpel and electrocautery blades in Cesarean delivery (CD) operations. This randomized controlled trial aimed to compare their use for subcutaneous incisions in terms of blood loss and postoperative pain in women undergoing repeat CD. Methods: A total of 149 women scheduled for elective CD underwent spinal anesthesia, Pfannenstiel transver…									0	0	0	0	0	0	0			0390-6663			WOS:000672642900013
Teixeira, T. Trevisan; Caroci, A. de S.; Brunelli, W. Sousa; Riesco, M. L.	Tissue adhesive to repair first-degree perineal tear: a pilot randomized controlled trial	CLINICAL AND EXPERIMENTAL OBSTETRICS & GYNECOLOGY	47	2	228	233	10.31083/j.ceog.2020.02.5131	Article	APR 15 2020	2020	Purpose of Investigation: This pilot study proposes to verify the feasibility of conducting a randomized controlled trial (RCT) on the use of Epiglu tissue adhesive to repair first-degree tear. Materials and Methods: A pilot RCT was conducted in a birth center in Sao Paulo, Brazil. The sample consisted of 20 women with first-degree tear. These women were randomly assigned to the experimental grou…									2	0	0	0	0	1	3			0390-6663			WOS:000534736900015
Villarreal-Rodriguez, J. A.; Mancillas Adame, L. G.; Maldonado-Sanchez, J.; Guzman-Lopez, A.; Trevino-Montemayor, O. R.; Gonzalez-Gonzalez, J. G.; Saldivar-Rodriguez, D.	A randomized controlled trial comparing acarbose vs. insulin therapy for gestational diabetes in individuals with inadequate glycemic control by diet alone	CLINICAL AND EXPERIMENTAL OBSTETRICS & GYNECOLOGY	47	4	552	555	10.31083/j.ceog.2020.04.5026	Article	AUG 15 2020	2020	Introduction: Gestational diabetes (GD) is one of the most common medical complications of pregnancy, associated with increased incidence of pre-eclampsia, macrosomia, and cesarean delivery. Insulin therapy is the cornerstone treatment in those individuals with inadequate glycemic control by diet alone. The burden of insulin treatment includes the need for multiple injections, intensive blood glu…									0	0	0	0	0	0	0			0390-6663			WOS:000560762700018
Kang, Suya; Zhou, Liping; Zhu, Liping; Wang, Yun; Yue, Yongfei; Yan, Li	Carbetocin versus oxytocin for the prevention of postpartum hemorrhage after elective caesarean section in high risk women: a prospective, randomized, open-label, controlled trial in China	CLINICAL AND EXPERIMENTAL OBSTETRICS & GYNECOLOGY	49	1			10.31083/j.ceog4901023	Article	2022	2022	Background: To evaluate the efficacy and safety of carbetocin compared with oxytocin for prevention of postpartum hemorrhage (PPH) after elective cesarean section in Chinese high risk women. Methods: This was a single-center, prospective, randomized, open-label, controlled trial recruiting 852 pregnant women with one or more PPH risk factors between April 2017 and August 2019. Pregnant woman who …									1	0	0	0	0	0	1			0390-6663	2709-0094		WOS:000778812100023
Gaafar, Sh.; Hanafy, T.; El Morshedy, S.; Mansour, H.	Effect of extended embryo culture after thawing on clinical pregnancy rate	CLINICAL AND EXPERIMENTAL OBSTETRICS & GYNECOLOGY	47	5	764	768	10.31083/j.ceog.2020.05.5228	Article	OCT 15 2020	2020	Purpose: This randomized controlled trial is aiming to compare the clinical pregnancy rate of immediate versus delayed post thawing embryo transfer in frozen embryo transfer (FET) cycles. Materials and Methods: The study was conducted on 150 FET cycles in which embryos were vitrified on day 2 or 3. After thawing, cases with more than 50% blastomere loss were excluded as well as cases with recurre…									0	0	0	0	0	0	0			0390-6663			WOS:000581561900023
Lee, San-Hui; Kim, Tae-Joong; Lee, Nae Hyun; Jeong, Soo Young; Lee, Jimin; Song, Taejong	Paracervical block in laparoscopic hysterectomy for postoperative pain control: a randomized, multi-center, double-blind, placebo-controlled trial	CLINICAL AND EXPERIMENTAL OBSTETRICS & GYNECOLOGY	49	3			10.31083/j.ceog4903066	Article	MAR 2022	2022	Background: To determine the effect of a paracervical block in laparoscopic hysterectomy on postoperative pain relief. Method: A total of 86 patients scheduled for total laparoscopic hysterectomy for benign gynecologic diseases were randomly assigned to the experimental group (n = 43) and the control group (n = 43). Patients were received a paracervical injection that was either 10 mL of 0.5% bup…									0	0	0	0	0	0	0			0390-6663	2709-0094		WOS:000780771900006
Elhosary, Eman A.; Ewidea, Mahmoud M.; Mohamed, Marwa A.	Efficacy of kinesio tape on neck pain and functional disability in pregnant women: a randomized controlled trial	CLINICAL AND EXPERIMENTAL OBSTETRICS & GYNECOLOGY	48	1	175	178	10.31083/j.ceog.2021.01.2145	Article	FEB 15 2021	2021	Neck pain during pregnancy has negative effects on the quality of a woman's life. The goal of this study was to determine the efficacy of kinesio-tape application on neck pain and functional activity during pregnancy. Thirty primigravid women who suffered from mechanical neck pain during the second and third trimester of pregnancy were recruited. They were randomly assigned to two groups: one rec…									0	0	0	0	0	0	0			0390-6663			WOS:000613939700029
Pongsatha, Saipin; Tongsong, Theera	Intravaginal misoprostol versus sublingual misoprostol for second trimester pregnancy termination: a randomized controlled trial	CLINICAL AND EXPERIMENTAL OBSTETRICS & GYNECOLOGY	48	1	122	127	10.31083/j.ceog.2021.01.2143	Article	FEB 15 2021	2021	Objective: To compare the efficacy and adverse effects of 400 mcg misoprostol for second trimester pregnancy termination via the intravaginal or sublingual route. Methods: In this study, 170 women at GA14-28 weeks underwent termination of pregnancy. They were randomized to receive either intravaginal or sublingual 400 mcg misoprostol at 6 hour intervals until fetal expulsion occurred or within 48…									0	0	0	0	0	0	0			0390-6663			WOS:000613939700020
Ji, C.; Sun, L. J.; Li, L. T.; Ma, J.; Ge, W. H.; Zhao, X.	Impact of clinical pharmacist intervention on blood glucose control and perinatal outcomes in gestational diabetes mellitus through a diabetes management system	CLINICAL AND EXPERIMENTAL OBSTETRICS & GYNECOLOGY	47	5	645	652	10.31083/j.ceog.2020.05.2212	Article	OCT 15 2020	2020	Background: Very few studies have assessed the role of a clinical pharmacist in women with gestational diabetes mellitus (GDM). To improve pharmaceutical care, we explored a method to improve the control of blood glucose and perinatal outcomes in females with GDM through the application of a diabetes management system. Methods: A randomized controlled trial was conducted from October 2017 to Octo…									0	0	0	0	0	0	0			0390-6663			WOS:000581561900005
Zargar, Mahvash; Pazhouhanfar, Razieh; Najafian, Mahin; Choghakabodi, Parastoo Moradi	Effects of intrauterine autologous platelet-rich plasma infusions on outcomes in women with repetitive in vitro fertilization failures: a prospective randomized study	CLINICAL AND EXPERIMENTAL OBSTETRICS & GYNECOLOGY	48	1	179	184	10.31083/j.ceog.2021.01.2131	Article	FEB 15 2021	2021	Purpose: Evaluation of the effect of platelet-rich plasma (PRP) containing platelet-derived growth factor on in vitro fertilization (IVF) failure patients. Methods: In this clinical trial, 80 eligible patients (infertile women with at least two IVF failures) were randomly assigned into two groups, including patients who received an intrauterine infusion of PRP (n: 40) and controls (n: 40). Before…									5	0	0	0	2	0	5			0390-6663			WOS:000613939700030
Guder, D. Sarpkaya; Yalvac, M.; Vural, G.	The effect of childbirth preparation training on primiparous women's birth plans and the childbirth processes	CLINICAL AND EXPERIMENTAL OBSTETRICS & GYNECOLOGY	46	6	924	932	10.12891/ceog4931.2019	Article	2019	2019	Purpose: The aim of this study is to analyze the effect of childbirth preparation training (education, Pilates, and breathing exercises) on the birth plans of primiparous women, as well as the effect of birth plans on the childbirth process. Materials and Methods: This is a quasi-experimental/non-randomized trials and prospective study. The population of the study included the primiparous women t…									2	0	0	0	0	0	2			0390-6663			WOS:000503058000015
Choi, Eun-Su; Lee, Kuen Su; Kang, Da Som; Choi, Yoon Ji; Min, Too Jae; Lee, Yoon Sook; Kim, Jae Hwan; Min, Kyung-Jin; Kim, Woon Young	Comparison between use of fentanyl and rocuronium on outpatient undergoing ultra-short duration gynecologic surgery: a randomized, double-blind, controlled trial	CLINICAL AND EXPERIMENTAL OBSTETRICS & GYNECOLOGY	49	4			10.31083/j.ceog4904098	Article	APR 2022	2022	Background: There has been a steady increase in outpatient-based ultra-short duration gynecology surgeries. However, there are no detailed studies on anesthesia regimens for these surgeries. The aim of this study was to compare the effects of low-dose rocuronium and fentanyl single bolus for their suitability with these patients. Methods: A total of 60 patients were randomly divided into three gr…									0	0	0	0	0	0	0			0390-6663	2709-0094		WOS:000792911600016
Hou, Shengqun; Lu, Zhenqi; Qiu, Jiajia; Zhang, Xiaoju; Huang, Jialing; Li, Yun; Fu, Cuixia	The effects of cosmetic care on body image, social avoidance and distress in young Chinese breast cancer patients receiving chemotherapy	CLINICAL AND EXPERIMENTAL OBSTETRICS & GYNECOLOGY	49	1			10.31083/j.ceog4901003	Article	2022	2022	Background: This study aimed to explore the effects of cosmetic care on body image (BI), and social avoidance and distress (SAD) in young Chinese breast cancer patients, aged 18-40 years old, receiving adjuvant chemotherapy. Methods: This was a 2-arm quasi-experimental study based on a single-center. A convenience sample of 76 hospitalized young female breast cancer patients, stage 0-III breast c…									0	0	0	0	0	0	0			0390-6663	2709-0094		WOS:000778812100003
Monari, Francesca; Pellegrini, Rosamaria; Menichini, Daniela; Spelta, Eleonora; Tarozzi, Giulia; Grandi, Giovanni; Facchinetti, Fabio	Induction of Labor According to Medical Indications: A Critical Evaluation through a Prospective Study	CLINICAL AND EXPERIMENTAL OBSTETRICS & GYNECOLOGY	49	8			10.31083/j.ceog4908171	Article	AUG 2022	2022	The induction of labor (IOL) is a common obstetric intervention, steadily increasing (one out four pregnancies) in the last years. This procedure should be considered only when there is a medical indication, and when the benefits outweigh the maternal and/or fetal risks of waiting for spontaneous onset of labor. Therefore, this study aims to compare the efficacy of the IOL in terms of induction t…									0	0	0	0	0	0	0			0390-6663	2709-0094		WOS:000860532200011
