# Supplementary material for: Clinical trial registration and CONSORT adherence in obstetrics and gynecology journals: a cross-sectional analysis of Chinese- and English-language publications
Source: PeerJ. 2026 Apr 21;14:e21140. doi: 10.7717/peerj.21140 (PMC13108464; doi:10.7717/peerj.21140)
Supplement: Supplemental Information 1 [file peerj-14-21140-s001.zip › Raw data-updated/RCT-English journals/Second round-excluded based on article title and abstract/9.xls]

## Sheet: savedrecs
Authors	Article Title	Source Title	Volume	Issue	DOI	Document Type	Publication Date	Publication Year	Abstract	Abstract - Foreign	Abstract - English Transliteration	Abstract - Foreign	Abstract - Korean	Conference Title	Conference Date	Conference Sponsor	Conference Location	Times Cited, WoS Core	Times Cited, CSCD	Times Cited, RSCI	Times Cited, ARCI	Times Cited, BCI	Times Cited, SCIELO	Times Cited, All Databases	180 Day Usage Count	Since 2013 Usage Count	ISSN	eISSN	ISBN	UT (Unique ID)	Pubmed Id
Guan, Jun; Xue, Yu; Zang, Rong-yu; Liu, Ji-hong; Zhu, Jian-qing; Zheng, Ying; Wang, Bo; Wang, Hua-ying; Chen, Xiao-jun	Sentinel lymph Node mapping versus systematic pelvic lymphadenectomy on the prognosis for patients with intermediate-high-risk Endometrial Cancer confined to the uterus before surgery: trial protocol for a non-inferiority randomized controlled trial (SNEC trial)	JOURNAL OF GYNECOLOGIC ONCOLOGY	32	4	10.3802/jgo.2021.32.e60	Article	JUL 2021	2021	Background: Sentinel lymph node (SLN) mapping has been recommended as an alternative staging approach to lymphadenectomy for apparent uterine-confined endometrial cancer (EC). However, the prognostic value of SLN mapping alone instead of systematic lymphadenectomy on EC patients remains unclear.Methods: A multi-center, open label, non-inferiority randomized controlled trial has been designed to i…									5	0	0	0	0	0	5			2005-0380	2005-0399		WOS:000658950000015	34085796
Qu, Xinyu; Qiu, Junjun; Jiang, Lili; Qi, Xiaorong; Zhang, Guonan; Feng, Weiwei; Wang, Yudong; Teng, Yincheng; Wang, Xipeng; Guo, Xiaoqing; Hua, Keqin	Intraoperative frozen pathology exam of Common iliac lymph nodes and Para-Aortic lymphadenectomy on the prognosis and quality of life for patients with IB2-IIA2 Cervical Cancer: trial protocol for a randomized controlled trial (C-PACC trial).	Journal of gynecologic oncology			10.3802/jgo.2023.34.e13	Journal Article	2022-Nov-14	2022	BACKGROUND: The impact of para-aortic lymphadenectomy (PALD) on prognosis and quality of life (QoL) for IB2-IIA2 cervical cancer patients remain controversial. And whether intraoperative frozen pathology exam on common iliac lymph nodes could help predict para-aortic lymph node (PALN) metastasis was unanswered with high-level evidence.METHODS: A multi-center, randomized controlled study is intend…									0	0	0	0	0	0	0				2005-0399		MEDLINE:36424705	36424705
Park, Soo Jin; Yim, Ga Won; Paik, Haerin; Lee, Nara; Lee, Seungmee; Lee, Maria; Kim, Hee Seung	Efficacy and safety of intravenous administration of high-dose selenium for preventing chemotherapy-induced peripheral neuropathy in platinum-sensitive recurrent ovarian, fallopian or primary peritoneal cancer: study protocol for a phase III, double-blind, randomized study	JOURNAL OF GYNECOLOGIC ONCOLOGY	32	5	10.3802/jgo.2021.32.e73	Article	SEP 2021	2021	Background: The second-line chemotherapy using paclitaxel, carboplatin, and bevacizumab for treating platinum-sensitive recurrent ovarian, fallopian or primary peritoneal cancer frequently cause chemotherapy-induced peripheral neuropathy (CIPN), which is significantly associated with deterioration of quality of life. Despite the potential of some agents to prevent and treat CIPN, and there is sti…									1	0	0	0	0	0	1			2005-0380	2005-0399		WOS:000684595200005	34132071
Jiang, Rong; Zhu, Jianqing; Kim, Jae-Weon; Liu, Jihong; Kato, Kazuyoshi; Kim, Hee-Seung; Zhang, Yuqin; Zhang, Ping; Zhu, Tao; Aoki, Daisuke; Yu, Aijun; Chen, Xiaojun; Wang, Xipeng; Zhu, Ding; Zhang, Wei; Jia, Huixun; Shi, Tingyan; Gao, Wen; Yin, Sheng; Feng, Yanling; Xiang, Libing; Okamoto, Aikou; Zang, Rongyu	Study of upfront surgery versus neoadjuvant chemotherapy followed by interval debulking surgery for patients with stage IIIC and IV ovarian cancer, SGOG SUNNY (SOC-2) trial concept	JOURNAL OF GYNECOLOGIC ONCOLOGY	31	5	10.3802/jgo.2020.31.e86	Article	SEP 2020	2020	Background: Two randomized phase III trials (EORTC55971 and CHORUS) showed similar progression-free and overall survival in primary or interval debulking surgery in ovarian cancer, however both studies had limitations with lower rate of complete resection and lack of surgical qualifications for participating centers. There is no consensus on whether neoadjuvant chemotherapy followed by interval d…									11	1	0	0	6	1	13			2005-0380	2005-0399		WOS:000560777800014	32808504
Park, Jeong-Yeol; Kim, Ju-Hyun; Baek, Min-Hyun; Park, Eunhyang; Kim, Sang Wun	Randomized comparison between sentinel lymph node mapping using indocyanine green plus a fluorescent camera versus lymph node dissection in clinical stage I-II endometrial cancer: a Korean Gynecologic Oncology Group trial (KGOG2029/SELYE).	Journal of gynecologic oncology	33	6	10.3802/jgo.2022.33.e73	Randomized Controlled Trial; Multicenter Study; Journal Article; Research Support, Non-U.S. Gov't	2022-11	2022	BACKGROUND: Sentinel lymph node (SLN) mapping has been suggested as an alternative surgical technique to full lymphadenectomy for early-stage endometrial cancer. However, the survival outcomes of SLN mapping compared with lymphadenectomy have not been established via a prospective study.METHODS: A multi-center, single-blind, randomized controlled trial has been designed to determine the prognosti…									0	0	0	0	0	0	0				2005-0399		MEDLINE:36047376	36047376
Shi, Tingyan; Yin, Sheng; Zhu, Jianqing; Zhang, Ping; Liu, Jihong; Zhu, Yaping; Wu, Sufang; Chen, Xiaojun; Wang, Xipeng; Teng, Yincheng; Zhu, Tao; Yu, Aijun; Zhang, Yingli; Feng, Yanling; Huang, He; Bao, Wei; Li, Yanli; Jiang, Wei; Li, Jiarui; Ai, Zhihong; Zhang, Wei; Jia, Huixun; Zhang, Yuqin; Jiang, Rong; Zhang, Jiejie; Gao, Wen; Luan, Yuting; Zang, Rongyu; Xiang, Libing	A phase II trial of cytoreductive surgery combined with niraparib maintenance in platinum-sensitive, secondary recurrent ovarian cancer: SGOG SOC-3 study	JOURNAL OF GYNECOLOGIC ONCOLOGY	31	3	10.3802/jgo.2020.31.e61	Article	MAY 2020	2020	Background: In China, secondary cytoreductive surgery (SCR) has been widely used in ovarian cancer (OC) over the past two decades. Although Gynecologic Oncology Group-0213 trial did not show its overall survival benefit in first relapsed patients, the questions on patient selection and effect of subsequent targeting therapy are still open. The preliminary data from our pre-SOC1 phase II study sho…									5	1	0	0	0	0	6			2005-0380	2005-0399		WOS:000530103800015	32319233
Xu, Zhiying; Yang, Bingyi; Guan, Jun; Shan, Weiwei; Liao, Jiongbo; Shao, Wenyu; Chen, Xiaojun	Comparison of the effect of oral megestrol acetate with or without levonorgestrel-intrauterine system on fertility-preserving treatment in patients with early-stage endometrial cancer: a prospective, open-label, randomized controlled phase II trial (ClinicalTrials.gov NCT03241914).	Journal of gynecologic oncology	34	1	10.3802/jgo.2023.34.e32	Randomized Controlled Trial; Clinical Trial, Phase II; Journal Article	2023-Jan	2023	OBJECTIVE: To evaluate the effect of levonorgestrel-releasing intrauterine system (LNG-IUS) plus oral megestrol acetate (MA) as fertility-preserving treatment in patients with early-stage endometrial cancer (EEC).METHODS: In this single-center, phase II study with open-label, randomized and controlled design, young patients (18-45 years) diagnosed with primary EEC were screened, who strongly requ…									0	0	0	0	0	0	0				2005-0399		MEDLINE:36562136	36562136
Tangjitgamol, Siriwan; Tharavichitkul, Ekkasit; Tovanabutra, Chokaew; Rongsriyam, Kanisa; Asakij, Tussawan; Paengchit, Kannika; Sukhaboon, Jirasak; Penpattanagul, Somkit; Kridakara, Apiradee; Hanprasertpong, Jitti; Chomprasert, Kittisak; Wangtikitkoon, Sirentra; Atjimakul, Thiti; Pariyawateekul, Piyawan; Katanyoo, Kanyarat; Tanprasert, Prapai; Janweerachai, Wanwipa; Sangthawan, Duangjai; Khunnaro…	A randomized controlled trial comparing concurrent chemoradiation versus concurrent chemoradiation followed by adjuvant chemotherapy in locally advanced cervical cancer patients: ACTLACC trial	JOURNAL OF GYNECOLOGIC ONCOLOGY	30	4	10.3802/jgo.2019.30.e82	Article	JUL 2019	2019	Objective: To compare response rate and survivals of locally advanced stage cervical cancer patients who had standard concurrent chemoradiation therapy (CCRT) alone to those who had adjuvant chemotherapy (ACT) after CCRT.Methods: Patients aged 18-70 years who had International Federation of Gynecology and Obstetrics stage IIB-IVA without para-aortic lymph node enlargement, Eastern Cooperative Onc…									40	3	0	0	17	0	43			2005-0380	2005-0399		WOS:000469378600017	31074236
