# Supplementary material for: Clinical trial registration and CONSORT adherence in obstetrics and gynecology journals: a cross-sectional analysis of Chinese- and English-language publications
Source: PeerJ. 2026 Apr 21;14:e21140. doi: 10.7717/peerj.21140 (PMC13108464; doi:10.7717/peerj.21140)
Supplement: Supplemental Information 1 [file peerj-14-21140-s001.zip › Raw data-updated/RCT-English journals/Third round-excluded based on full article/1.xls]

## Sheet: 第三轮
	是否为RCT（Y/N）	是否有consort流程图	是否进行临床试验注册（Y/N）	临床试验注册号	注册网址	通讯作者国家	是否有基金资助（Y/N)	Authors	Article Title
	Y	Y	Y	NCT00995878	clinicaltrials.gov.	美国	Y	Laughlin-Tommaso, Shannon; Barnard, Emily P.; AbdElmagied, Ahmed M.; Vaughan, Lisa E.; Weaver, Amy L.; Hesley, Gina K.; Woodrum, David A.; Jacoby, Vanessa L.; Kohi, Maureen P.; Price, Thomas M.; Nieves, Angel; Miller, Michael J.; Borah, Bijan J.; Moriarty, James P.; Gorny, Krzysztof R.; Leppert, Phyllis C.; Severson, Amanda L.; Lemens, Maureen A.; Stewart, Elizabeth A.	FIRSTT study: randomized controlled trial of uterine artery embolization vs focused ultrasound surgery
	Y	N	Y	NCT02741531	ClinicalTrials.gov	美国	N	Moawad, Gaby; Tyan, Paul; Marfori, Cherie; Khalil, Elias Abi; Park, Daniel	Effect of postoperative partial bladder filling after minimally invasive hysterectomy on postanesthesia care unit discharge and cost: a single-blinded, randomized controlled trial
	Y	Y	Y	ACTRN12616001009404 and U1111-1181-3852	(ANZCTR Trial ID: ACTRN12616001009404 and WHO UTN: U1111-1181-3852	澳大利亚	Y	Sherrell, Helen C.; Clifton, Vicki L.; Kumar, Sailesh	Prelabor screening at term using the cerebroplacental ratio and placental growth factor: a pragmatic randomized open-label phase 2 trial
	Y	Y	Y	NCT03524339		美国	Y	Chapman, Graham C.; Sheyn, David; Slopnick, Emily A.; Roberts, Kasey; El-Nashar, Sherif A.; Henderson, Joseph W.; Mangel, Jeffrey; Hijaz, Adonis K.; Pollard, Robert R.; Mahajan, Sangeeta T.	Tamsulosin vs placebo to prevent postoperative urinary retention following female pelvic reconstructive surgery: a multicenter randomized controlled trial
	Y	Y	Y	NCT02059135		美国	Y	Paidas, Michael J.; Tita, Allan T. N.; Macones, George A.; Saade, George A.; Ehrenkranz, Richard A.; Triche, Elizabeth W.; Streisand, James B.; Lam, Garrett K.; Magann, Everett F.; Lewis, David F.; Dombrowski, Mitchell P.; Werner, Erika F.; Branch, David W.; Habli, Mounira A.; Grotegut, Chad A.; Silver, Robert M.; Longo, Sherri A.; Amon, Erol; Cleary, Kirsten L.; How, Helen Y.; Novotny, Sarah R.;…	Prospective, randomized, double-blind, placebo-controlled evaluation of the Pharmacokinetics, Safety and Efficacy of Recombinant Antithrombin Versus Placebo in Preterm Preeclampsia
	Y	Y	Y	ANZCTRN12615000319572		澳大利亚	Y	Turner, Jessica; Dunn, Liam; Tarnow-Mordi, William; Flatley, Christopher; Flenady, Vicki; Kumar, Sailesh	Safety and efficacy of sildenafil citrate to reduce operative birth for intrapartum fetal compromise at term: a phase 2 randomized controlled trial
	Y	Y	Y	NCT01717586		美国	Y	Costantine, Maged M.; West, Holly; Wisner, Katherine L.; Caritis, Steve; Clark, Shannon; Venkataramanan, Raman; Stika, Catherine S.; Rytting, Erik; Wang, Xiaoming; Ahmed, Mahmoud S.	A randomized pilot clinical trial of pravastatin versus placebo in pregnant patients at high risk of preeclampsia
	Y	Y	Y	NCT02346162		美国	Y	LeBlanc, Erin S.; Smith, Ning X.; Vesco, Kimberly K.; Paul, Ian M.; Stevens, Victor J.	Weight loss prior to pregnancy and subsequent ck tor updates gestational weight gain: Prepare, a randomized clinical trial
	Y	Y	Y	NCT01864564		美国	Y	Harper, Lorie M.; Jauk, Victoria; Longo, Sherri; Biggio, Joseph R.; Szychowski, Jeff M.; Tita, Alan T.	Early gestational diabetes screening in obese women: a randomized controlled trial
	Y	Y	Y	ACTRN12617000099325		澳大利亚	Y	Alexander, James W.; Karjalainen, Paivi; Ow, Lin Li; Kulkarni, Mugdha; Lee, Joseph K.; Karjalainen, Teemu; Leitch, Alison; Ryan, Germana; Rosamilia, Anna	CO2 surgical laser for treatment of stress urinary incontinence in women: a randomized controlled trial
	Y	Y	Y	NCT01916044		法国	Y	Rozenberg, Patrick; Senat, Marie-Victoire; Deruelle, Philippe; Winer, Norbert; Simon, Emmanuel; Ville, Yves; Kayem, Gilles; Porcher, Raphael; Perrodeau, Elodie; Desbriere, Raoul; Boutron, Isabelle	Evaluation of the usefulness of ultrasound measurement of the lower uterine segment before delivery of women with a prior cesarean delivery: a randomized trial
	Y	Y	Y	NCT02738203		美国	Y	Conti, Jennifer A.; Lerma, Klaira; Schneyer, Rebecca J.; Hastings, Charlotte V.; Blumenthal, Paul D.; Shaw, Kate A.	Self-administered vaginal lidocaine gel for pain management with intrauterine device insertion: a blinded, randomized controlled trial
	Y	Y	Y	NCT02248376		法国	Y	Sroussi, Jeremy; Bourret, Antoine; Pourcelot, Anne-Gaelle; Thubert, Thibault; Lesavre, Magali; Legendre, Guillaume; Tuffet, Sophie; Rousseau, Alexandra; Benifla, Jean-Louis	Does hyaluronic acid gel reduce intrauterine adhesions after dilation and curettage in women with miscarriage? A Multicentric randomized controlled trial (HYFACO Study)
	Y	Y	Y	NCT02797249		中国	Y	Lin, Li; Huai, Jing; Li, Boya; Zhu, Yuchun; Juan, Juan; Zhang, Meihua; Cui, Shihong; Zhao, Xianlan; Ma, Yuyan; Zhao, Yangyu; Mi, Yang; Ding, Hongjuan; Chen, Dunjin; Zhang, Weishe; Qi, Hongbo; Li, Xiaotian; Li, Guanlin; Chen, Jiahui; Zhang, Huijing; Yu, Mengting; Sun, Xiaotong; Yang, Huixia	A randomized controlled trial of low-dose aspirin for the prevention of preeclampsia in women at high risk in China
	Y	Y	Y	NCT03620890		美国	N	Bartal, Michal Fishel; Ward, Clara; Blackwell, Sean C.; Cornthwaite, Joycelyn A. Ashby; Zhang, Caroline; Refuerzo, Jerrie S.; Pedroza, Claudia; Lee, Kyung Hyun; Chauhan, Suneet P.; Sibai, Baha M.	Detemir vs neutral protamine Hagedorn insulin for diabetes mellitus in pregnancy: a comparative effectiveness, randomized controlled trial
	Y	Y	Y	NCT02761304		法国	Y	Haumonte, Jean-Baptiste; Blanc, Julie; Castel, Pierre; Mace, Pierre; Auquier, Pascal; d'Ercole, Claude; Bretelle, Florence	Uncertain fetal head engagement: a prospective randomized controlled trial comparing digital exam with angle of progression
	Y	Y	Y	DRKS00011374 and NCT03669185	The trial was registered at the Deutsches Register Klinischer Studien (DRKS00011374) on June 27, 2017 https://www.drks.de/drks_web/navigate.do?navigationId¼trial.HTML&TRIAL_ID¼DRKS00011374 and ClinicalTrials.gov (NCT03669185)	德国	Y	Groten, Tanja; Lehmann, Thomas; Stadtler, Mariann; Komar, Matej; Winkler, Jennifer Lucia; Condic, Mateja; Strizek, Brigitte; Seeger, Sven; Jager, Yvonne; Pecks, Ulrich; Eckmann-Scholz, Christel; Kagan, Karl Oliver; Hoopmann, Markus; von Kaisenberg, Constantin S; Brodowski, Lars; Tauscher, Anne; Schrey-Petersen, Susanne; Friebe-Hoffmann, Ulrike; Lato, Krisztian; Hubener, Christoph; Delius, Maria; …	Effect of pentaerythritol tetranitrate (PETN) on the development of fetal growth restriction in pregnancies with impaired uteroplacental perfusion at midgestation-a randomized trial.
	Y	Y	Y	ISRCTN33404560 and ISCRTN89971375	World Health Organization International Clinical Trials Registry Platform (ISRCTN33404560) and with ISCRTRN Controlled Trials registry, ISCRTN89971375	英国	Y	Shennan, Andrew; Chandiramani, Manju; Bennett, Phillip; David, Anna L.; Girling, Joanna; Ridout, Alexandra; Seed, Paul T.; Simpson, Nigel; Thornton, Steven; Tydeman, Graham; Quenby, Siobhan; Carter, Jenny	MAVRIC: a multicenter randomized controlled trial of transabdominal vs transvaginal cervical cerclage
	Y	N	Y	EudraCT2015-000361-31		西班牙	Y	Picon-Cesar, Maria J.; Molina-Vega, Maria; Suarez-Arana, Maria; Gonzalez-Mesa, Ernesto; Sola-Moyano, Ana P.; Roldan-Lopez, Reyes; Romero-Narbona, Francisca; Olveira, Gabriel; Tinahones, Francisco J.; Gonzalez-Romero, Stella	Metformin for gestational diabetes study: metformin vs insulin in gestational diabetes: glycemic control and obstetrical and perinatal outcomes: randomized prospective trial
	Y	Y	Y	NCT04277975		美国	Y	Long, Jaime B.; Morgan, Brianne M.; Boyd, Sarah S.; Davies, Matthew F.; Kunselman, Allen R.; Stetter, Christy M.; Andreae, Michael H.	A randomized trial of standard vs restricted opioid prescribing following midurethral sling
	Y	Y	Y	CUHK_CCRB00507 and ChiCTR-IOR-16008281		中国香港	Y	Yu, Simon Chun Ho; Cheng, Yvonne Kwun Yue; Tse, Wing Ting; Sahota, Daljit Singh; Chung, Man Yan; Wong, Simon Sin Man; Chan, Oi Ka; Leung, Tak Yeung	Perioperative prophylactic internal iliac artery balloon occlusion in the prevention of postpartum hemorrhage in placenta previa: a randomized controlled trial
	Y	Y	Y	NCT02695238		法国	Y	Blanc, Julie; Castel, Pierre; Mauviel, Franck; Baumstarck, Karine; Bretelle, Florence; D'Ercole, Claude; Haumonte, Jean-Baptiste	Prophylactic manual rotation of occiput posterior and transverse positions to decrease operative delivery: the PROPOP randomized clinical trial
	Y	Y	Y	NCT02408315		美国	N	Haas, David M.; Daggy, Joanne; Flannery, Kathleen M.; Dorr, Meredith L.; Bonsack, Carrie; Bhamidipalli, Surya S.; Pierson, Rebecca C.; Lathrop, Anthony; Towns, Rachel; Ngo, Nicole; Head, Annette; Morgan, Sarah; Quinney, Sara K.	A comparison of vaginal versus buccal misoprostol for cervical ripening in women for labor induction at term (the IMPROVE trial): a triple-masked randomized controlled trial
	Y	Y	Y	NCT04685694		以色列	N	Tzur, Yossi; Berkovitz-Shperling, Roza; Inbar, Tamar Goitein; Bar-On, Shikma; Gil, Yaron; Levin, Ishai; Cohen, Aviad	Expectant vs medical management for retained products of conception after medical termination of pregnancy: a randomized controlled study
	Y	Y	Y	NCT03052816		美国	N	Petrikovets, Andrey; Sheyn, David; Sun, Helen H.; Chapman, Graham C.; Mahajan, Sangeeta T.; Pollard, Robert R.; El-Nashar, Sherif A.; Hijaz, Adonis K.; Mangel, Jeffrey	Multimodal opioid-sparing postoperative pain regimen compared with the standard postoperative pain regimen in vaginal pelvic reconstructive surgery: a multicenter randomized controlled trial
	Y	Y	Y	NCT02342678		美国	Y	Huang, Alison J.; Chesney, Margaret; Lisha, Nadra; Vittinghoff, Eric; Schembri, Michael; Pawlowsky, Sarah; Hsu, Amy; Subak, Leslee	A group-based yoga program for urinary incontinence in ambulatory women: feasibility, tolerability, and change in incontinence frequency over 3 months in a single-center randomized trial
	Y	Y	Y	NCT04032327		美国	N	Dengler, Katherine L.; Craig, Eric R.; DiCarlo-Meacham, Angela M.; Welch, Eva K.; Brooks, Daniel, I; Vaccaro, Christine M.; Gruber, Daniel D.	Preoperative pudendal block with liposomal and plain bupivacaine reduces pain associated with posterior colporrhaphy: a double-blinded, randomized controlled trial
	Y	Y	Y	ACTRN12615000400561		新西兰	Y	Okesene-Gafa, Karaponi A. M.; Li, Minglan; McKinlay, Christopher J. D.; Taylor, Rennae S.; Rush, Elaine C.; Wall, Clare R.; Wilson, Jess; Murphy, Rinki; Taylor, Rachael; Thompson, John M. D.; Crowther, Caroline A.; McCowan, Lesley M. E.	Effect of antenatal dietary interventions in maternal obesity on pregnancy weight-gain and birthweight: Healthy Mums and Babies (HUMBA) randomized trial
	Y	Y	Y	NCT04198233		美国	Y	Aldrich, Emily R.; Tam, Tiffanie Y.; Saylor, Leah M.; Crisp, Catrina C.; Yeung, Jennifer; Pauls, Rachel N.	Intrarectal diazepam following pelvic reconstructive surgery: a double-blind, randomized placebo-controlled trial
	Y	Y	Y	NCT04420858		美国	Y	Parobek, Christian M.; Thorsen, Margaret M.; Has, Phinnara; Lorenzi, Paula; Clark, Melissa A.; Russo, Melissa L.; Lewkowitz, Adam K.	Video education about genetic privacy and patient perspectives about sharing prenatal genetic data: a randomized trial
	Y	Y	Y	EudraCT2015-004233-27		意大利	Y	Somigliana, Edgardo; Sarais, Veronica; Reschini, Marco; Ferrari, Stefania; Makieva, Sofia; Cermisoni, Greta Chiara; Paffoni, Alessio; Papaleo, Enrico; Vigano, Paola	Single oral dose of vitamin D3 supplementation prior to in vitro fertilization and embryo transfer in normal weight women: the SUNDRO randomized controlled trial
	Y	Y	Y	NCT04233008		美国	N	Lassey, Sarah C.; Haber, Hilary R.; Kanbergs, Alexa; Robinson, Julian N.; Little, Sarah E.	Six versus twelve hours of single-balloon catheter placement with oxytocin administration for labor induction: a randomized controlled trial
	Y	Y	Y	NCT03976037		美国	N	Gomez, Helen B.; Hoffman, Matthew K.; Caplan, Richard; Ruhstaller, Kelly; Young, Matthew H. H.; Sciscione, Anthony C.	Buccal vs vaginal misoprostol combined with Foley catheter for cervical ripening at term (the BEGIN trial): a randomized controlled trial
	Y	Y	Y	NCT02175030		美国	Y	Kaiser, Jennifer E; Turok, David K; Gero, Alexandra; Gawron, Lori M; Simmons, Rebecca G; Sanders, Jessica N	One-year pregnancy and continuation rates after placement of levonorgestrel or copper intrauterine devices for emergency contraception: a randomized controlled trial.
	Y	Y	Y	NCT01169259		美国	Y	Markland, Alayne D.; Vaughan, Camille; Huang, Alison; Kim, Eunjung; Bubes, Vadim Y.; Tangpricha, Vin; Buring, Julie; Lee, I-Min; Cook, Nancy; Manson, JoAnn E.; Grodstein, Francine	Effect of vitamin D supplementation on urinary incontinence in older women: ancillary findings from a randomized trial
	Y	Y	Y	NCT01829425		美国	Y	Ketai, Loren H.; Komesu, Yuko M.; Schrader, Ronald M.; Rogers, Rebecca G.; Sapien, Robert E.; Dodd, Andrew B.; Mayer, Andrew R.	Mind-body (hypnotherapy) treatment of women with urgency urinary incontinence: changes in brain attentional networks
	Y	Y	Y	NCT02490384		美国	N	Roman, Amanda; Zork, Noelia; Haeri, Sina; Schoen, Corina N.; Saccone, Gabriele; Colihan, Sarah; Zelig, Craig; Gimovsky, Alexis C.; Seligman, Neil S.; Zullo, Fulvio; Berghella, Vincenzo	Physical examination-indicated cerclage in twin pregnancy: a randomized controlled trial
二次分析								Stewart, Elizabeth A; Lukes, Andrea S; Venturella, Roberta; Li, Yulan; Hunsche, Elke; Wagman, Rachel B; Al-Hendy, Ayman	Quality of life with relugolix combination therapy for uterine fibroids: LIBERTY randomized trials.
	Y	Y	Y	NCT02913495		美国	Y	Boelig, Rupsa C.; Schoen, Corina N.; Frey, Heather; Gimovsky, Alexis C.; Springel, Edward; Backley, Sami; Berghella, Vincenzo	Vaginal progesterone vs intramuscular 17-hydroxyprogesterone caproate for prevention of recurrent preterm birth: a randomized controlled trial
	Y	Y	Y	NCT04048356		美国	Y	Rockefeller, Nicholas F.; Petersen, Timothy R.; Komesu, Yuko M.; Meriwether, Kate; Dunivan, Gena; Ninivaggio, Cara; Jeppson, Peter C.	Chlorhexidine gluconate vs povidone-iodine vaginal antisepsis for urogynecologic surgery: a randomized controlled noninferiority trial
	Y	Y	Y	NCT02944656		美国	Y	Hailstorks, Tiffany P.; Cordes, Sarah M. D.; Cwiak, Carrie A.; Gray, Beverly A.; Ge, Lin; Moore, Renee H.; Haddad, Lisa B.	Gabapentin as an adjunct to paracervical block for perioperative pain management for first-trimester uterine aspiration: a randomized controlled trial
	Y	Y	Y	NCT03379753		美国	Y	Hill, Austin M.; Crisp, Catrina C.; Shatkin-Margolis, Abigail; Tam, Tiffanie; Yook, Eunsun; Kleeman, Steven; Pauls, Rachel N.	The influence of postoperative environment on patient pain and satisfaction: a randomized trial
	Y	Y	Y	NCT01765881		法国	Y	Gaudineau, Adrien; Senat, Marie-Victoire; Ehlinger, Virginie; Gallini, Adeline; Morin, Mathieu; Olivier, Pascale; Roth, Emmanuel; Orusco, Emma; Javoise, Sophie; Fort, Julie; Lavergne, Cedric; Arnaud, Catherine; Rozenberg, Patrick; Vayssiere, Christophe	Induction of labor at term with vaginal misoprostol or a prostaglandin E2 pessary: a noninferiority randomized controlled trial
	Y	Y	Y	NCT1301001		美国	Y	Bachmann, Gloria A.; Brown, Candace S.; Phillips, Nancy A.; Rawlinson, Leslie A.; Yu, Xinhua; Wood, Ronald; Foster, David C.; Dawicki, Diane; Bonham, Adrienne; Dworkin, Robert; Balabathula, Pavan; Bachour, Candi; Brooks, Ian; Dulin, Turid; Horton, Frank; Sakauye, Mark; Thoma, Laura; Villa, Emanuel; Wang, Jiajing; Ling, Frank	Effect of gabapentin on sexual function in vulvodynia: a randomized, placebo-controlled trial
	Y	Y	Y	NCT02740114		美国	Y	Meyer, Larissa A.; Corzo, Camila; Iniesta, Maria D.; Munsell, Mark; Shi, Qiuling; Pitcher, Brandelyn; Lasala, Javier; Cain, Katherine E.; Wang, Xin Shelly; Mena, Gabriel; Ramirez, Pedro T.	A prospective randomized trial comparing liposomal bupivacaine vs standard bupivacaine wound infiltration in open gynecologic surgery on an enhanced recovery pathway
	Y	Y	Y	NCT02495753		美国	Y	Temming, Lorene A; Frolova, Antonina I; Raghuraman, Nandini; Tuuli, Methodius G; Cahill, Alison G	Vaginal Cleansing Before Unscheduled Cesarean Delivery to Reduce Infection: A Randomized Clinical Trial.
	Y	Y	Y	NCT03603145		瑞典	Y	Hogmark, Sara; Liljeblad, Karin Lichtenstein; Envall, Niklas; Gemzell-Danielsson, Kristina; Kallner, Helena Kopp	Placement of an intrauterine device within 48 hours after early medical abortion-a randomized controlled trial.
	Y	Y	Y	NCT01242384		西班牙	N	Merced, Carme; Goya, Maria; Pratcorona, Laia; Rodo, Carlota; Llurba, Elisa; Higueras, Teresa; Cabero, Luis; Carreras, Elena; Arevalo, Silvia; Aviles, Mayte; Calero, Ines; Casellas, Manel; Folch, Marina; Gascon, Andrea; Mendoza, Manel; Sanchez, Angeles; Suy, Anna	Cervical pessary for preventing preterm birth in twin pregnancies with maternal short cervix after an episode of threatened preterm labor: randomised controlled trial
	Y	Y	Y	NCT2402907		美国	N	Stone, Joanne; Bianco, Angela; Monro, Johanna; Overybey, Jessica R.; Cadet, Julie; Choi, Katie Hyewon; Pena, Juan; Robles, Brittany N.; Mella, Maria T.; Matthews, Kathy C.; Factor, Stephanie H.	Study To Reduce Infection Prior to Elective Cesarean Deliveries (STRIPES): a randomized clinical trial of chlorhexidine
	Y	Y	Y	NCT02620748		美国	Y	Opoku-Anane, Jessica; Vargas, Maria V.; Marfori, Cherie Q.; Moawad, Gaby; Maasen, Marloes S.; Robinson, James K.	Intraoperative tranexamic acid to decrease blood loss during myomectomy: a randomized, double-blind, placebo-controlled trial
	Y	Y	Y	NCT02574767		智利	Y	Garmendia, Maria L.; Casanello, Paola; Flores, Marcela; Kusanovic, Juan P.; Uauy, Ricardo	The effects of a combined intervention (docosahexaenoic acid supplementation and home-based dietary counseling) on metabolic control in obese and overweight pregnant women: the MIGHT study
	Y	Y	Y	NCT02205541		法国	Y	Groussolles, Marion; Winer, Norbert; Sentilhes, Loic; Biquart, Florence; Massoud, Mona; Vivanti, Alexandre J.; Bouchghoul, Hanane; Rozenberg, Patrick; Olivier, Pascale; Desbriere, Raoul; Chauleur, Celine; Perrotin, Franck; Coatleven, Frederic; Fuchs, Florent; Bretelle, Florence; Tsatsaris, Vassilis; Salomon, Laurent J.; Sananes, Nicolas; Kayem, Gilles; Houflin-Debarge, Veronique; Schmitz, Thomas;…	Arabin pessary to prevent adverse perinatal outcomes in twin pregnancies with a short cervix: a multicenter randomized controlled trial (PESSARONE)
	Y	Y	Y	NCT02078713		美国	Y	Dehlendorf, Christine; Fitzpatrick, Judith; Fox, Edith; Holt, Kelsey; Vittinghoff, Eric; Reed, Reiley; Campora, Maria Paula; Sokoloff, Abby; Kuppermann, Miriam	Cluster randomized trial of a patient-centered contraceptive decision support tool, My Birth Control
二次分析		Y	Y					Obermair, Andreas; Asher, Rebecca; Pareja, Rene; Frumovitz, Michael; Lopez, Aldo; Moretti-Marques, Renato; Rendon, Gabriel; Ribeiro, Reitan; Tsunoda, Audrey; Behan, Vanessa; Buda, Alessandro; Bernadini, Marcus Q.; Zhao, Hongqin; Vieira, Marcelo; Walker, Joan; Spirtos, Nick M.; Yao, Shuzhong; Chetty, Naven; Zhu, Tao; Isla, David; Tamura, Mariano; Nicklin, James; Robledo, Kristy P.; Gebski, Val; Co…	Incidence of adverse events in minimally invasive vs open radical hysterectomy in early cervical cancer: results of a randomized controlled trial
	Y	Y	Y	NCT02092103		美国	N	Shirk, Samantha K.; Manolis, Stephanie A.; Lambers, Donna S.; Smith, Kathleen L.	Delayed clamping vs milking of umbilical cord in preterm infants: a randomized controlled trial
	Y	Y	Y	NCT01697748		美国	Y	Connery, Sheila A.; Yankowitz, Jerome; Odibo, Linda; Raitano, Olivia; Nikolic-Dorschel, Dusan; Louis, Judette Marie	Effect of using silver nylon dressings to prevent superficial surgical site infection after cesarean delivery: a randomized clinical trial
	Y	Y	Y	ISRCTN66445401		英国	Y	Rehal, Anoop; Benko, Zsofia; De Paco Matallana, Catalina; Syngelaki, Argyro; Janga, Deepa; Cicero, Simona; Akolekar, Ranjit; Singh, Mandeep; Chaveeva, Petya; Burgos, Jorge; Molina, Francisca S.; Savvidou, Makrina; De la Calle, Maria; Persico, Nicola; Quezada Rojas, Maria Soledad; Sau, Ashis; Greco, Elena; O'Gorman, Neil; Plasencia, Walter; Pereira, Susana; Jani, Jacques C.; Valino, Nuria; del Mar…	Early vaginal progesterone versus placebo in twin pregnancies for the prevention of spontaneous preterm birth: a randomized, double-blind trial
	Y	Y	Y	NCT02373839		西班牙	Y	Peguero, Anna; Herraiz, Ignacio; Perales, Alfredo; Melchor, Juan Carlos; Melchor, Inigo; Marcos, Beatriz; Villalain, Cecilia; Martinez-Portilla, Raigam; Mazarico, Edurne; Meler, Eva; Hernandez, Sandra; Matas, Isabel; Del Rio, Maria; Galindo, Alberto; Figueras, Francesc	Placental growth factor testing in the management of late preterm preeclampsia without severe features: a multicenter, randomized, controlled trial
	Y	Y	Y	NCT03156608		美国	Y	Monson, Martha; Heuser, Cara; Einerson, Brett D.; Esplin, Isaac; Snow, Greg; Varner, Michael; Esplin, M. Sean	Evaluation of an external fetal electrocardiogram monitoring system: a randomized controlled trial
	Y	Y	Y	NCT04496908		美国	N	Slagle, Helen B. Gomez; Fonge, Yaneve N.; Caplan, Richard; Pfeuti, Courtney K.; Sciscione, Anthony C.; Hoffman, Matthew K.	Early vs expectant artificial rupture of membranes following Foley catheter ripening: a randomized controlled trial
	Y	Y	Y	NCT03111342		巴西	Y	De Nadai, Mariane N.; Poli-Neto, Omero B.; Franceschini, Silvio A.; Yamaguti, Erciliene M. M.; Monteiro, Ilza M. U.; Troncon, Julia K.; Juliato, Cassia R. T.; Santana, Laura F.; Bahamondes, Luis; Vieira, Carolina Sales	Intracervical block for levonorgestrel-releasing intrauterine system placement among nulligravid women: a randomized double-blind controlled trial
	Y	Y	Y	NCT03319277		美国	Y	Davidson, Emily R. W.; Paraiso, Marie Fidela R.; Walters, Mark D.; Propst, Katie; Ridgeway, Beri; Yao, Meng; Ferrando, Cecile A.	A randomized controlled noninferiority trial of reduced vs routine opioid prescription after prolapse repair
	Y	Y	N			以色列	Y	Yefet, Enav; Rabah, Sobhiya Mruat; Sela, Nitzan Dana; Mhamed, Sally Hosary; Yossef, Avishag; Nachum, Zohar	Addition of oral iron bisglycinate to intravenous iron sucrose for the treatment of postpartum anemia-randomized controlled trial
	Y	Y	Y	NCT03764696		中国	Y	Chuai, Yunhai; Jiang, Wen; Zhang, Lanmei; Chuai, Fang; Sun, Xiuyan; Peng, Kefei; Gao, Jinfang; Dong, Tong; Chen, Lei; Yao, Yuanqing	Effect of long-duration oxygen vs room air during labor on umbilical cord venous partial pressure of oxygen: a randomized controlled trial
	Y	N	Y	NCT00187369		加拿大	Y	Aviram, Amir; Lipworth, Hayley; Asztalos, Elizabeth V.; Mei-Dan, Elad; Cao, Xingshan; Melamed, Nir; Zaltz, Arthur; Anastasio, Hannah B.; Berghella, Vincenzo; Barrett, Jon F. R.	The worst of both worlds-combined deliveries in twin gestations: a subanalysis of the Twin Birth Study, a randomized, controlled, prospective study
	Y	Y	Y	NCT02640638		美国	Y	Crockett, Amy H; Chen, Liwei; Heberlein, Emily C; Britt, Jessica L; Covington-Kolb, Sarah; Witrick, Brian; Doherty, Emily; Zhang, Lu; Borders, Ann; Keenan-Devlin, Lauren; Smart, Britney; Heo, Moonseong	Group vs traditional prenatal care for improving racial equity in preterm birth and low birthweight: the Centering and Racial Disparities randomized clinical trial study.
	Y	Y	Y	NCT01905137		美国	Y	Dessie, Sybil G.; Von Bargen, Emily; Hacker, Michele R.; Haviland, Miriam J.; Elkadry, Eman	A randomized, double-blind, placebo-controlled trial of onabotulinumtoxin A trigger point injections for myofascial pelvic pain
	Y	Y	Y	NCT03419780		美国	Y	Hamm, Rebecca F.; Perelman, Sarah; Wang, Eileen Y.; Levine, Lisa D.; Srinivas, Sindhu K.	Single-unit vs multiple-unit transfusion in hemodynamically stable postpartum anemia: a pragmatic randomized controlled trial
	Y	Y	Y	NCT01027741		美国	Y	Kuroki, Lindsay M.; Massad, L. Stewart; Woolfolk, Candice; Thompson, Tess; McQueen, Amy; Kreuter, Matthew W.	Cervical cancer risk and screening among women seeking assistance with basic needs
	Y	Y	N			美国	Y	Gibson, Carolyn J.; Huang, Alison J.; Larson, Joseph C.; Mitchell, Caroline; Diem, Susan; LaCroix, Andrea; Newton, Katherine M.; Reed, Susan D.; Guthrie, Katherine A.	Patient-centered change in the day-to-day impact of postmenopausal vaginal symptoms: results from a multicenter randomized trial
	Y	Y	Y	NCT02866643		美国	Y	Henkel, Andrea; Lerma, Klaira; Reyes, Griselda; Gutow, Hanna; Shaw, Jonathan G; Shaw, Kate A	Lactogenesis and breastfeeding after immediate vs delayed birth-hospitalization insertion of etonogestrel contraceptive implant: a noninferiority trial.
	Y	Y	Y	NCT03018860		法国	Y	Le Ray, Camille; Rozenberg, Patrick; Kayem, Gilles; Harvey, Thierry; Sibiude, Jeanne; Doret, Muriel; Parant, Olivier; Fuchs, Florent; Vardon, Delphine; Azria, Elie; Senat, Marie-Victoire; Ceccaldi, Pierre-Francois; Seco, Aurelien; Garabedian, Charles; Chantry, Anne Alice	Alternative to intensive management of the active phase of the second stage of labor: a multicenter randomized trial (Phase Active du Second STade trial) among nulliparous women with an epidural
	Y	Y	Y	NCT03034499		以色列	N	Matanes, Emad; Boulus, Sari; Lauterbach, Roy; Amit, Amnon; Weiner, Zeev; Lowenstein, Lior	Robotic laparoendoscopic single-site compared with robotic multi-port sacrocolpopexy for apical compartment prolapse
	Y	Y	Y	NL2842		荷兰	Y	Beelen, Pleun; van den Brink, Marian J.; Herman, Malou C.; Geomini, Peggy M. A. J.; Dekker, Janny H.; Duijnhoven, Ruben G.; Mak, Nienke; van Meurs, Hannah S.; Coppus, Sjors F.; van der Steeg, Jan Willem; Eising, Heleen P.; Massop-Helmink, Diana S.; Klinkert, Ellen R.; Nieboer, Theodoor E.; Timmermans, Anne; van der Voet, Lucet F.; Veersema, Sebastiaan; Smeets, Nicol A. C.; Schutte, Joke M.; van B…	Levonorgestrel-releasing intrauterine system versus endometrial ablation for heavy menstrual bleeding
	Y	Y	Y	NCT02989571		美国	Y	Duffy, Jennifer Y.; Wu, Erica; Fong, Alex; Garite, Thomas J.; Shrivastava, Vineet K.	A double-blinded randomized controlled trial on the effects of increased intravenous hydration in nulliparas undergoing induction of labor
	Y	Y	Y	NCT03755089		美国	N	Stewart, Lauren E.; Siddique, Moiuri; Jacobs, Kristin M.; Raker, Christina A.; Sung, Vivian W.	Oral phenazopyridine vs intravesical lidocaine for bladder onabotulinumtoxinA analgesia: a randomized controlled trial
	Y	Y	Y	ISRCTN68476694		马来西亚	N	Win, Sandar Tin; Tan, Peng Chiong; Balchin, Imelda; Khong, Su Yen; Lay, Khaing Si; Omar, Siti Zawiah	Vaginal assessment and expedited amniotomy in oral misoprostol labor induction in nulliparas: a randomized trial
	Y	Y	Y	NCT02956616		美国	N	Teigen, Nickolas C.; Sahasrabudhe, Nicole; Doulaveris, Georgios; Xie, Xianhong; Negassa, Abdissa; Bernstein, Jeffrey; Bernstein, Peter S.	Enhanced recovery after surgery at cesarean delivery to reduce postoperative length of stay: a randomized controlled trial
	Y	Y	Y	NCT02899689		美国	Y	Saad, Antonio F.; Villarreal, Josephine; Eid, Joe; Spencer, Nicholas; Ellis, Viviana; Hankins, Gary D.; Saade, George R.	A randomized controlled trial of Dilapan-S vs Foley balloon for preinduction cervical ripening (DILAFOL trial)

## Sheet: 第二轮筛选后剩余79篇
Authors	Article Title	Source Title	Volume	Issue	Start Page	End Page	DOI	Document Type	Publication Date	Publication Year	Abstract	Abstract - Foreign	Abstract - English Transliteration	Abstract - Foreign	Abstract - Korean	Conference Title	Conference Date	Conference Sponsor	Conference Location	Times Cited, WoS Core	Times Cited, CSCD	Times Cited, RSCI	Times Cited, ARCI	Times Cited, BCI	Times Cited, SCIELO	Times Cited, All Databases	180 Day Usage Count	Since 2013 Usage Count	ISSN	eISSN	ISBN	UT (Unique ID)	Pubmed Id
Laughlin-Tommaso, Shannon; Barnard, Emily P.; AbdElmagied, Ahmed M.; Vaughan, Lisa E.; Weaver, Amy L.; Hesley, Gina K.; Woodrum, David A.; Jacoby, Vanessa L.; Kohi, Maureen P.; Price, Thomas M.; Nieves, Angel; Miller, Michael J.; Borah, Bijan J.; Moriarty, James P.; Gorny, Krzysztof R.; Leppert, Phyllis C.; Severson, Amanda L.; Lemens, Maureen A.; Stewart, Elizabeth A.	FIRSTT study: randomized controlled trial of uterine artery embolization vs focused ultrasound surgery	AMERICAN JOURNAL OF OBSTETRICS AND GYNECOLOGY	220	2			10.1016/j.ajog.2018.10.032	Article	FEB 2019	2019	BACKGROUND: Uterine leiomyomas (fibroid tumors) cause considerable symptoms in 30e50% of women and are the leading cause of hysterectomy in the United States. Women with uterine fibroid tumors often seek uterine-preserving treatments, but comparative effectiveness trials are lacking.OBJECTIVE: The purpose of this study was to report treatment effectiveness and ovarian function after uterine arter…									41	2	0	0	12	0	43			0002-9378	1097-6868		WOS:000456703800005	30696556
Moawad, Gaby; Tyan, Paul; Marfori, Cherie; Khalil, Elias Abi; Park, Daniel	Effect of postoperative partial bladder filling after minimally invasive hysterectomy on postanesthesia care unit discharge and cost: a single-blinded, randomized controlled trial	AMERICAN JOURNAL OF OBSTETRICS AND GYNECOLOGY	220	4			10.1016/j.ajog.2018.12.034	Article	APR 2019	2019	BACKGROUND: Hysterectomy is one of the most common surgical procedures performed each year with substantial related health care costs. This trial studied the effect of postoperative bladder backfilling to submicturition level in the operating room and its effect on early postoperative patient care and related cost.OBJECTIVE: The objective of the study was to compare the effect of bladder backfill…									9	1	0	0	1	0	10			0002-9378	1097-6868		WOS:000462856200009	30639089
Sherrell, Helen C.; Clifton, Vicki L.; Kumar, Sailesh	Prelabor screening at term using the cerebroplacental ratio and placental growth factor: a pragmatic randomized open-label phase 2 trial	AMERICAN JOURNAL OF OBSTETRICS AND GYNECOLOGY	223	3			10.1016/j.ajog.2020.02.034	Article	SEP 2020	2020	BACKGROUND AND OBJECTIVE: In some women placental function may not be adequate to meet fetal growth requirements in late pregnancy or the additional demands during labor, thus predisposing these infants to intrapartum fetal compromise and subsequent serious morbidity and mortality. The objective of this study was to determine if the introduction of a prelabor screening test at term combining the …									3	0	0	0	0	0	3			0002-9378	1097-6868		WOS:000567801700028	32112730
Chapman, Graham C.; Sheyn, David; Slopnick, Emily A.; Roberts, Kasey; El-Nashar, Sherif A.; Henderson, Joseph W.; Mangel, Jeffrey; Hijaz, Adonis K.; Pollard, Robert R.; Mahajan, Sangeeta T.	Tamsulosin vs placebo to prevent postoperative urinary retention following female pelvic reconstructive surgery: a multicenter randomized controlled trial	AMERICAN JOURNAL OF OBSTETRICS AND GYNECOLOGY	225	3			10.1016/j.ajog.2021.04.236	Article	SEP 2021	2021	BACKGROUND: Postoperative urinary retention is common after female pelvic reconstructive surgery. Alpha receptor antagonists can improve dysfunctional voiding by relaxing the bladder outlet and may be effective in reducing the risk of postoperative urinary retention.OBJECTIVE: This study aimed to determine whether tamsulosin is effective in preventing postoperative urinary retention in women unde…									4	0	0	0	0	0	4			0002-9378	1097-6868		WOS:000713539800010	33894146
Paidas, Michael J.; Tita, Allan T. N.; Macones, George A.; Saade, George A.; Ehrenkranz, Richard A.; Triche, Elizabeth W.; Streisand, James B.; Lam, Garrett K.; Magann, Everett F.; Lewis, David F.; Dombrowski, Mitchell P.; Werner, Erika F.; Branch, David W.; Habli, Mounira A.; Grotegut, Chad A.; Silver, Robert M.; Longo, Sherri A.; Amon, Erol; Cleary, Kirsten L.; How, Helen Y.; Novotny, Sarah R.;…	Prospective, randomized, double-blind, placebo-controlled evaluation of the Pharmacokinetics, Safety and Efficacy of Recombinant Antithrombin Versus Placebo in Preterm Preeclampsia	AMERICAN JOURNAL OF OBSTETRICS AND GYNECOLOGY	223	5			10.1016/j.ajog.2020.08.004	Article	NOV 2020	2020	BACKGROUND: Despite expectant management, preeclampsia remote from term usually results in preterm delivery. Antithrombin, which displays antiinflammatory and anticoagulant properties, may have a therapeutic role in treating preterm preeclampsia, a disorder characterized by endothelial dysfunction, inflammation, and activation of the coagulation system.OBJECTIVE: This randomized, placebo-controll…									7	0	0	0	4	0	7			0002-9378	1097-6868		WOS:000583620800022	32780999
Turner, Jessica; Dunn, Liam; Tarnow-Mordi, William; Flatley, Christopher; Flenady, Vicki; Kumar, Sailesh	Safety and efficacy of sildenafil citrate to reduce operative birth for intrapartum fetal compromise at term: a phase 2 randomized controlled trial	AMERICAN JOURNAL OF OBSTETRICS AND GYNECOLOGY	222	5	401	414	10.1016/j.ajog.2020.01.025	Article; Proceedings Paper	MAY 2020	2020	BACKGROUND AND OBJECTIVE: Sildenafil citrate is a vasodilator used in erectile dysfunction and pulmonary hypertension. We tested whether it reduces emergency operative births for fetal compromise and improves fetal or uteroplacental perfusion in labor in a phase 2 double-blind randomized controlled trial.STUDY DESIGN: Women at term in early labor or undergoing scheduled induction of labor at Mate…					World Congress of the International-Society-of-Ultrasound-in-Obstetrics-and-Gynecology (ISUOG)World Congress of the International-Society-of-Ultrasound-in-Obstetrics-and-Gynecology (ISUOG)	OCT 13, 2019OCT 13, 2019	Int Soc Ultrasound Obstet & GynecolInt Soc Ultrasound Obstet & Gynecol	Berlin, GERMANYBerlin, GERMANY	15	0	0	0	3	0	15			0002-9378	1097-6868		WOS:000529309400006	31978434
Costantine, Maged M.; West, Holly; Wisner, Katherine L.; Caritis, Steve; Clark, Shannon; Venkataramanan, Raman; Stika, Catherine S.; Rytting, Erik; Wang, Xiaoming; Ahmed, Mahmoud S.	A randomized pilot clinical trial of pravastatin versus placebo in pregnant patients at high risk of preeclampsia	AMERICAN JOURNAL OF OBSTETRICS AND GYNECOLOGY	225	6			10.1016/j.ajog.2021.05.018	Article	DEC 2021	2021	BACKGROUND: Preeclampsia remains a major cause of maternal and neonatal morbidity and mortality. Biologic plausibility, compelling preliminary data, and a pilot clinical trial support the safety and utility of pravastatin for the prevention of preeclampsia.OBJECTIVE: We previously reported the results of a phase I clinical trial using a low dose (10 mg) of pravastatin in high-risk pregnant women.…									12	1	0	0	5	0	13			0002-9378	1097-6868		WOS:000730433700020	34033812
LeBlanc, Erin S.; Smith, Ning X.; Vesco, Kimberly K.; Paul, Ian M.; Stevens, Victor J.	Weight loss prior to pregnancy and subsequent ck tor updates gestational weight gain: Prepare, a randomized clinical trial	AMERICAN JOURNAL OF OBSTETRICS AND GYNECOLOGY	224	1			10.1016/j.ajog.2020.07.027	Article	JAN 2021	2021	BACKGROUND: Women with elevated body mass index are encouraged to lose weight before pregnancy, but no trials have tested the effects of prepregnancy weight loss on health outcomes.OBJECTIVE: This study aimed to determine whether prepregnancy weight loss reduces gestational weight gain and improves pregnancy outcomes.STUDY DESIGN: Pragmatic randomized clinical trial was conducted between May 2015…									14	0	0	0	4	0	14			0002-9378	1097-6868		WOS:000607357300022	32687819
Harper, Lorie M.; Jauk, Victoria; Longo, Sherri; Biggio, Joseph R.; Szychowski, Jeff M.; Tita, Alan T.	Early gestational diabetes screening in obese women: a randomized controlled trial	AMERICAN JOURNAL OF OBSTETRICS AND GYNECOLOGY	222	5			10.1016/j.ajog.2019.12.021	Article; Proceedings Paper	MAY 2020	2020	BACKGROUND: Although in 2013 the American College of Obstetricians and Gynecologists recommended early screening for gestational diabetes in obese women, no studies demonstrate an improvement in perinatal outcomes with this strategy.OBJECTIVE: We sought to determine whether early screening for gestational diabetes improves perinatal outcomes in obese women.MATERIALS AND METHODS: Randomized contro…					39th Annual Pregnancy Scientific Meeting of the Society-for-Maternal-Fetal-Medicine (SMFM)39th Annual Pregnancy Scientific Meeting of the Society-for-Maternal-Fetal-Medicine (SMFM)	FEB 11-19, 2019FEB 11-19, 2019	Soc Maternal Fetal MedSoc Maternal Fetal Med	Las Vegas, NVLas Vegas, NV	45	1	0	0	16	0	46			0002-9378	1097-6868		WOS:000529309400024	31926951
Alexander, James W.; Karjalainen, Paivi; Ow, Lin Li; Kulkarni, Mugdha; Lee, Joseph K.; Karjalainen, Teemu; Leitch, Alison; Ryan, Germana; Rosamilia, Anna	CO2 surgical laser for treatment of stress urinary incontinence in women: a randomized controlled trial	AMERICAN JOURNAL OF OBSTETRICS AND GYNECOLOGY	227	3			10.1016/j.ajog.2022.05.054	Article; Proceedings Paper	SEP 2022	2022	BACKGROUND: Stress urinary incontinence is a common condition that can be treated conservatively and/or surgically. Given the risks of surgery, developing effective nonsurgical treatment options would be beneficial. Some studies have suggested that laser therapy may improve or cure stress urinary incontinence. However, there is a lack of sham-controlled randomized controlled trials to judge treat…					46th Annual Meeting of the International-Urogynecological-Association46th Annual Meeting of the International-Urogynecological-Association	DEC 09-12, 2021DEC 09-12, 2021	Int Urogynecol AssocInt Urogynecol Assoc	ELECTR NETWORKELECTR NETWORK	0	0	0	0	0	0	0			0002-9378	1097-6868		WOS:000864730300010	35662546
Rozenberg, Patrick; Senat, Marie-Victoire; Deruelle, Philippe; Winer, Norbert; Simon, Emmanuel; Ville, Yves; Kayem, Gilles; Porcher, Raphael; Perrodeau, Elodie; Desbriere, Raoul; Boutron, Isabelle	Evaluation of the usefulness of ultrasound measurement of the lower uterine segment before delivery of women with a prior cesarean delivery: a randomized trial	AMERICAN JOURNAL OF OBSTETRICS AND GYNECOLOGY	226	2			10.1016/j.ajog.2021.08.005	Article	FEB 2022	2022	BACKGROUND: The main reason to avoid trial of labor after cesarean delivery is the possibility of uterine rupture. Identifying women at risk is thus an important aim, for it would enable women at low risk to proceed with a secure planned vaginal birth.OBJECTIVE: To evaluate the impact of proposing mode of delivery based on the ultrasound measurement of the lower uterine segment thickness on a com…									3	0	0	0	0	0	3			0002-9378	1097-6868		WOS:000748428700023	34384777
Conti, Jennifer A.; Lerma, Klaira; Schneyer, Rebecca J.; Hastings, Charlotte V.; Blumenthal, Paul D.; Shaw, Kate A.	Self-administered vaginal lidocaine gel for pain management with intrauterine device insertion: a blinded, randomized controlled trial	AMERICAN JOURNAL OF OBSTETRICS AND GYNECOLOGY	220	2			10.1016/j.ajog.2018.11.1085	Article; Proceedings Paper	FEB 2019	2019	BACKGROUND: A major barrier to intrauterine device use is fear of pain during insertion. Trials exploring analgesic interventions for intrauterine device insertion have yielded mixed results, and no standardized pain management guidelines currently exist for this procedure. In an abortion-related study, self-administered lidocaine gel over a prolonged time interval showed promise as a method of p…					7th Annual North American Forum on Family Planning of the Society-of-Family-Planning7th Annual North American Forum on Family Planning of the Society-of-Family-Planning	OCT 14-16, 2017OCT 14-16, 2017	Soc Family PlanningSoc Family Planning	Atlanta, GAAtlanta, GA	10	0	0	0	1	0	10			0002-9378	1097-6868		WOS:000456703800006	30444982
Sroussi, Jeremy; Bourret, Antoine; Pourcelot, Anne-Gaelle; Thubert, Thibault; Lesavre, Magali; Legendre, Guillaume; Tuffet, Sophie; Rousseau, Alexandra; Benifla, Jean-Louis	Does hyaluronic acid gel reduce intrauterine adhesions after dilation and curettage in women with miscarriage? A Multicentric randomized controlled trial (HYFACO Study)	AMERICAN JOURNAL OF OBSTETRICS AND GYNECOLOGY	227	4			10.1016/j.ajog.2022.05.064	Article	OCT 2022	2022	BACKGROUND: Miscarriage is a frequent problem that requires dilation and curettage in 30% of cases. This routine surgery may lead to intrauterine adhesions and severe infertility. Hyaluronic acid gel is known to reduce intrauterine adhesions after hysteroscopic surgery.OBJECTIVE: This study aimed to evaluate the rate of intrauterine adhesions after dilation and curettage for miscarriage with and …									0	0	0	0	0	0	0			0002-9378	1097-6868		WOS:000891582600007	35667420
Lin, Li; Huai, Jing; Li, Boya; Zhu, Yuchun; Juan, Juan; Zhang, Meihua; Cui, Shihong; Zhao, Xianlan; Ma, Yuyan; Zhao, Yangyu; Mi, Yang; Ding, Hongjuan; Chen, Dunjin; Zhang, Weishe; Qi, Hongbo; Li, Xiaotian; Li, Guanlin; Chen, Jiahui; Zhang, Huijing; Yu, Mengting; Sun, Xiaotong; Yang, Huixia	A randomized controlled trial of low-dose aspirin for the prevention of preeclampsia in women at high risk in China	AMERICAN JOURNAL OF OBSTETRICS AND GYNECOLOGY	226	2			10.1016/j.ajog.2021.08.004	Article	FEB 2022	2022	BACKGROUND: Low-dose aspirin has been the most widely studied preventive drug for preeclampsia. However, guidelines differ considerably from country to country regarding the prophylactic use of aspirin for preeclampsia. There is limited evidence from large trials to determine the effect of 100 mg of aspirin for preeclampsia screening in women with high-risk pregnancies, based on maternal risk fac…									7	0	0	0	0	0	7			0002-9378	1097-6868		WOS:000748428700022	34389292
Bartal, Michal Fishel; Ward, Clara; Blackwell, Sean C.; Cornthwaite, Joycelyn A. Ashby; Zhang, Caroline; Refuerzo, Jerrie S.; Pedroza, Claudia; Lee, Kyung Hyun; Chauhan, Suneet P.; Sibai, Baha M.	Detemir vs neutral protamine Hagedorn insulin for diabetes mellitus in pregnancy: a comparative effectiveness, randomized controlled trial	AMERICAN JOURNAL OF OBSTETRICS AND GYNECOLOGY	225	1			10.1016/j.ajog.2021.04.223	Article	JUL 2021	2021	BACKGROUND: Insulin detemir, being used increasingly during pregnancy, may have pharmacologic benefits compared with neutral protamine Hagedorn.OBJECTIVE: We evaluated the probability that compared with treatment with neutral protamine Hagedorn, treatment with insulin detemir reduces the risk for adverse neonatal outcome among individuals with type 2 or overt type 2 diabetes mellitus (gestational…									3	0	0	0	1	0	3			0002-9378	1097-6868		WOS:000670445100024	33865836
Haumonte, Jean-Baptiste; Blanc, Julie; Castel, Pierre; Mace, Pierre; Auquier, Pascal; d'Ercole, Claude; Bretelle, Florence	Uncertain fetal head engagement: a prospective randomized controlled trial comparing digital exam with angle of progression	AMERICAN JOURNAL OF OBSTETRICS AND GYNECOLOGY	227	4			10.1016/j.ajog.2022.04.018	Article	OCT 2022	2022	BACKGROUND: Uncertain fetal head engagement represents 4% of obstetrical situations associated with an increased risk of postpartum hemorrhage, notably in cases of cesarean delivery and increased neonatal impairment owing to failed vaginal instrumental delivery. In this obstetrical condition, cesarean delivery is recommended, but vaginal delivery is possible in two-thirds of the cases. During the…									0	0	0	0	0	0	0			0002-9378	1097-6868		WOS:000891582600020	35452654
Groten, Tanja; Lehmann, Thomas; Stadtler, Mariann; Komar, Matej; Winkler, Jennifer Lucia; Condic, Mateja; Strizek, Brigitte; Seeger, Sven; Jager, Yvonne; Pecks, Ulrich; Eckmann-Scholz, Christel; Kagan, Karl Oliver; Hoopmann, Markus; von Kaisenberg, Constantin S; Brodowski, Lars; Tauscher, Anne; Schrey-Petersen, Susanne; Friebe-Hoffmann, Ulrike; Lato, Krisztian; Hubener, Christoph; Delius, Maria; …	Effect of pentaerythritol tetranitrate (PETN) on the development of fetal growth restriction in pregnancies with impaired uteroplacental perfusion at midgestation-a randomized trial.	American journal of obstetrics and gynecology	228	1	84.e1	84.e12	10.1016/j.ajog.2022.07.028	Randomized Controlled Trial; Multicenter Study; Journal Article	2023-Jan	2023	BACKGROUND: Fetal growth restriction is strongly associated with impaired placentation and abnormal uteroplacental blood flow. Nitric oxide donors such as pentaerythritol tetranitrate are strong vasodilators and protect the endothelium. Recently, we demonstrated in a randomized controlled pilot study a 38% relative risk reduction for the development of fetal growth restriction or perinatal death …									0	0	0	0	0	0	0				1097-6868		MEDLINE:35931132	35931132
Shennan, Andrew; Chandiramani, Manju; Bennett, Phillip; David, Anna L.; Girling, Joanna; Ridout, Alexandra; Seed, Paul T.; Simpson, Nigel; Thornton, Steven; Tydeman, Graham; Quenby, Siobhan; Carter, Jenny	MAVRIC: a multicenter randomized controlled trial of transabdominal vs transvaginal cervical cerclage	AMERICAN JOURNAL OF OBSTETRICS AND GYNECOLOGY	222	3			10.1016/j.ajog.2019.09.040	Article	MAR 2020	2020	BACKGROUND: Vaginal cerclage (a suture around the cervix) commonly is placed in women with recurrent pregnancy loss. These women may experience late miscarriage or extreme preterm delivery, despite being treated with cerclage. Transabdominal cerclage has been advocated after failed cerclage, although its efficacy is unproved by randomized controlled trial.OBJECTIVE: The objective of this study wa…									29	1	0	0	5	1	30			0002-9378	1097-6868		WOS:000518369800016	31585096
Picon-Cesar, Maria J.; Molina-Vega, Maria; Suarez-Arana, Maria; Gonzalez-Mesa, Ernesto; Sola-Moyano, Ana P.; Roldan-Lopez, Reyes; Romero-Narbona, Francisca; Olveira, Gabriel; Tinahones, Francisco J.; Gonzalez-Romero, Stella	Metformin for gestational diabetes study: metformin vs insulin in gestational diabetes: glycemic control and obstetrical and perinatal outcomes: randomized prospective trial	AMERICAN JOURNAL OF OBSTETRICS AND GYNECOLOGY	225	5			10.1016/j.ajog.2021.04.229	Article	NOV 2021	2021	BACKGROUND: Gestational diabetes that is not properly controlled with diet has been commonly treated with insulin. In recent years, several studies have published that metformin can lead to, at least, similar obstetrical and perinatal outcomes as insulin. Nevertheless, not all clinical guidelines endorse its use, and clinical practice is heterogeneous.OBJECTIVE: This study aimed to test whether m…									5	0	0	0	0	0	5			0002-9378	1097-6868		WOS:000737523400012	33887240
Long, Jaime B.; Morgan, Brianne M.; Boyd, Sarah S.; Davies, Matthew F.; Kunselman, Allen R.; Stetter, Christy M.; Andreae, Michael H.	A randomized trial of standard vs restricted opioid prescribing following midurethral sling	AMERICAN JOURNAL OF OBSTETRICS AND GYNECOLOGY	227	2			10.1016/j.ajog.2022.05.010	Article	AUG 2022	2022	BACKGROUND: Postoperative opioid prescribing has historically lacked information crucial to balancing the pain control needs of the individual patient with our professional responsibility to judiciously prescribe these high-risk medications.OBJECTIVE: This study aimed to evaluate pain control, satisfaction with pain control, and opioid use among patients undergoing isolated midurethral sling rand…									0	0	0	0	0	0	0			0002-9378	1097-6868		WOS:000836681800048	35550371
Yu, Simon Chun Ho; Cheng, Yvonne Kwun Yue; Tse, Wing Ting; Sahota, Daljit Singh; Chung, Man Yan; Wong, Simon Sin Man; Chan, Oi Ka; Leung, Tak Yeung	Perioperative prophylactic internal iliac artery balloon occlusion in the prevention of postpartum hemorrhage in placenta previa: a randomized controlled trial	AMERICAN JOURNAL OF OBSTETRICS AND GYNECOLOGY	223	1			10.1016/j.ajog.2020.01.024	Article	JUL 2020	2020	BACKGROUND: Placenta previa remains one of the major causes of massive postpartum hemorrhage and maternal mortality worldwide.OBJECTIVE: To determine whether internal iliac artery balloon occlusion during cesarean delivery for placenta previa could reduce postpartum hemorrhage and other maternal complications.STUDY DESIGN: This was a prospective randomized controlled trial conducted at a tertiary…									19	0	0	0	5	0	19			0002-9378	1097-6868		WOS:000547447700026	31978436
Blanc, Julie; Castel, Pierre; Mauviel, Franck; Baumstarck, Karine; Bretelle, Florence; D'Ercole, Claude; Haumonte, Jean-Baptiste	Prophylactic manual rotation of occiput posterior and transverse positions to decrease operative delivery: the PROPOP randomized clinical trial	AMERICAN JOURNAL OF OBSTETRICS AND GYNECOLOGY	225	4			10.1016/j.ajog.2021.05.020	Article	OCT 2021	2021	BACKGROUND: Persistent occiput posterior and occiput transverse positions are the most common malpositions of the fetal head during labor and are associated with prolonged second stage of labor, cesarean deliveries, instrumental deliveries, severe perineal tears, postpartum hemorrhage, and chorioamnionitis. Manual rotation is one of several strategies described to deal with these malpositions.OBJ…									5	0	0	0	1	0	5			0002-9378	1097-6868		WOS:000720311600027	34033811
Haas, David M.; Daggy, Joanne; Flannery, Kathleen M.; Dorr, Meredith L.; Bonsack, Carrie; Bhamidipalli, Surya S.; Pierson, Rebecca C.; Lathrop, Anthony; Towns, Rachel; Ngo, Nicole; Head, Annette; Morgan, Sarah; Quinney, Sara K.	A comparison of vaginal versus buccal misoprostol for cervical ripening in women for labor induction at term (the IMPROVE trial): a triple-masked randomized controlled trial	AMERICAN JOURNAL OF OBSTETRICS AND GYNECOLOGY	221	3			10.1016/j.ajog.2019.04.037	Article	SEP 2019	2019	BACKGROUND: Cervical ripening is commonly needed for labor induction. Finding an optimal route of misoprostol dosing for efficacy, safety, and patient satisfaction is important and not well studied for the buccal route.OBJECTIVE: To compare the efficacy and safety of vaginal and buccal misoprostol for women undergoing labor induction at term.STUDY DESIGN: The IMPROVE trial was an institutional re…									13	0	0	0	3	0	13			0002-9378	1097-6868		WOS:000484395000023	31075246
Tzur, Yossi; Berkovitz-Shperling, Roza; Inbar, Tamar Goitein; Bar-On, Shikma; Gil, Yaron; Levin, Ishai; Cohen, Aviad	Expectant vs medical management for retained products of conception after medical termination of pregnancy: a randomized controlled study	AMERICAN JOURNAL OF OBSTETRICS AND GYNECOLOGY	227	4			10.1016/j.ajog.2022.06.025	Article	OCT 2022	2022	BACKGROUND: Despite the rise of medical treatments for the termination of pregnancy, to date, no prospective trial has evaluated the efficacy of misoprostol in treating retained products of conception after induced termination of pregnancy.OBJECTIVE: This study aimed to compare medical management with misoprostol with expectant management for retained products of conception after first-trimester …									0	0	0	0	0	0	0			0002-9378	1097-6868		WOS:000891582600008	35752301
Petrikovets, Andrey; Sheyn, David; Sun, Helen H.; Chapman, Graham C.; Mahajan, Sangeeta T.; Pollard, Robert R.; El-Nashar, Sherif A.; Hijaz, Adonis K.; Mangel, Jeffrey	Multimodal opioid-sparing postoperative pain regimen compared with the standard postoperative pain regimen in vaginal pelvic reconstructive surgery: a multicenter randomized controlled trial	AMERICAN JOURNAL OF OBSTETRICS AND GYNECOLOGY	221	5			10.1016/j.ajog.2019.06.002	Article; Proceedings Paper	NOV 2019	2019	BACKGROUND: Postoperative pain control after urogynecological surgery has traditionally been opioid centered with frequent narcotic administration. Few studies have addressed optimal pain control strategies for vaginal pelvic reconstructive surgery that limit opioid use.OBJECTIVE: The objective of the study was to determine whether, ice packs, Tylenol, and Toradol, a novel opioid-sparing multimod…					45th Annual Scientific Meeting of the Society-of-Gynecologic-Surgeons (SGS)45th Annual Scientific Meeting of the Society-of-Gynecologic-Surgeons (SGS)	MAR 31-APR 03, 2019MAR 31-APR 03, 2019	Soc Gynecol SurgSoc Gynecol Surg	Tucson, AZTucson, AZ	21	1	0	0	4	0	21			0002-9378	1097-6868		WOS:000493944800045	31201808
Huang, Alison J.; Chesney, Margaret; Lisha, Nadra; Vittinghoff, Eric; Schembri, Michael; Pawlowsky, Sarah; Hsu, Amy; Subak, Leslee	A group-based yoga program for urinary incontinence in ambulatory women: feasibility, tolerability, and change in incontinence frequency over 3 months in a single-center randomized trial	AMERICAN JOURNAL OF OBSTETRICS AND GYNECOLOGY	220	1			10.1016/j.ajog.2018.10.031	Article; Proceedings Paper	JAN 2019	2019	BACKGROUND: Because of the limitations of existing clinical treatments for urinary incontinence, many women with incontinence are interested in complementary strategies for managing their symptoms. Yoga has been recommended as a behavioral self-management strategy for incontinence, but evidence of its feasibility, tolerability, and efficacy is lacking.OBJECTIVE: To evaluate the feasibility and to…					113th Annual Scientific Meeting of the American-Urological-Association (AUA)113th Annual Scientific Meeting of the American-Urological-Association (AUA)	MAY 18-21, 2018MAY 18-21, 2018	Amer Urol AssocAmer Urol Assoc	San Francisco, CASan Francisco, CA	8	0	0	0	1	1	9			0002-9378	1097-6868		WOS:000454239900017	30595143
Dengler, Katherine L.; Craig, Eric R.; DiCarlo-Meacham, Angela M.; Welch, Eva K.; Brooks, Daniel, I; Vaccaro, Christine M.; Gruber, Daniel D.	Preoperative pudendal block with liposomal and plain bupivacaine reduces pain associated with posterior colporrhaphy: a double-blinded, randomized controlled trial	AMERICAN JOURNAL OF OBSTETRICS AND GYNECOLOGY	225	5			10.1016/j.ajog.2021.08.034	Article	NOV 2021	2021	BACKGROUND: Pelvic reconstructive surgery may cause significant postoperative pain, especially with posterior colporrhaphy, contributing to a longer hospital stay and increased pain medication utilization. Regional blocks are being increasingly utilized in gynecologic surgery to improve postoperative pain and decrease opioid usage, yet preoperative pudendal blocks have not been used routinely dur…									4	0	0	0	0	0	3			0002-9378	1097-6868		WOS:000737523400030	34473963
Okesene-Gafa, Karaponi A. M.; Li, Minglan; McKinlay, Christopher J. D.; Taylor, Rennae S.; Rush, Elaine C.; Wall, Clare R.; Wilson, Jess; Murphy, Rinki; Taylor, Rachael; Thompson, John M. D.; Crowther, Caroline A.; McCowan, Lesley M. E.	Effect of antenatal dietary interventions in maternal obesity on pregnancy weight-gain and birthweight: Healthy Mums and Babies (HUMBA) randomized trial	AMERICAN JOURNAL OF OBSTETRICS AND GYNECOLOGY	221	2			10.1016/j.ajog.2019.03.003	Article	AUG 2019	2019	BACKGROUND: Pregnancy interventions that improve maternal and infant outcomes are urgently needed in populations with high rates of obesity. We undertook the Healthy Mums and Babies (HUMBA) randomized controlled trial to assess the effect of dietary interventions and or probiotics in a multiethnic population of pregnant women with obesity, living in an area of high deprivation.OBJECTIVES: To dete…									43	0	0	0	22	0	43			0002-9378	1097-6868		WOS:000477565500021	30878323
Aldrich, Emily R.; Tam, Tiffanie Y.; Saylor, Leah M.; Crisp, Catrina C.; Yeung, Jennifer; Pauls, Rachel N.	Intrarectal diazepam following pelvic reconstructive surgery: a double-blind, randomized placebo-controlled trial	AMERICAN JOURNAL OF OBSTETRICS AND GYNECOLOGY	227	2			10.1016/j.ajog.2022.05.009	Article	AUG 2022	2022	BACKGROUND: Patients undergoing vaginal hysterectomy with native tissue pelvic reconstruction typically have low pain levels overall in the postoperative period. Notwithstanding, pain control immediately after surgery may be more challenging and a barrier to same-day discharge. Intrarectal diazepam has been used for acute and chronic pelvic pain and has a pharmacokinetic profile ideal for intermi…									0	0	0	0	0	0	0			0002-9378	1097-6868		WOS:000836681800043	35550374
Parobek, Christian M.; Thorsen, Margaret M.; Has, Phinnara; Lorenzi, Paula; Clark, Melissa A.; Russo, Melissa L.; Lewkowitz, Adam K.	Video education about genetic privacy and patient perspectives about sharing prenatal genetic data: a randomized trial	AMERICAN JOURNAL OF OBSTETRICS AND GYNECOLOGY	227	1			10.1016/j.ajog.2022.03.047	Article	JUL 2022	2022	BACKGROUND: Laboratories offering cell-free DNA often reserve the right to share prenatal genetic data for research or even commercial purposes, and obtain this permission on the patient consent form. Although it is known that nonpregnant patients are often reluctant to share their genetic data for research, pregnant patients' knowledge of, and opinions about, genetic data privacy are unknown.OBJ…									0	0	0	0	0	0	0			0002-9378	1097-6868		WOS:000836812200002	35351406
Somigliana, Edgardo; Sarais, Veronica; Reschini, Marco; Ferrari, Stefania; Makieva, Sofia; Cermisoni, Greta Chiara; Paffoni, Alessio; Papaleo, Enrico; Vigano, Paola	Single oral dose of vitamin D3 supplementation prior to in vitro fertilization and embryo transfer in normal weight women: the SUNDRO randomized controlled trial	AMERICAN JOURNAL OF OBSTETRICS AND GYNECOLOGY	225	3			10.1016/j.ajog.2021.04.234	Article	SEP 2021	2021	BACKGROUND: Improving in vitro fertilization success is an unmet need. Observational studies have suggested that women with deficient or insufficient vitamin D have lower chances of in vitro fertilization success, but whether supplementation improves clinical pregnancy rate remains unclear.OBJECTIVE: This study aimed to determine whether oral vitamin D-3 supplementation improves clinical pregnanc…									7	0	0	0	2	0	7			0002-9378	1097-6868		WOS:000713539800014	33894153
Lassey, Sarah C.; Haber, Hilary R.; Kanbergs, Alexa; Robinson, Julian N.; Little, Sarah E.	Six versus twelve hours of single-balloon catheter placement with oxytocin administration for labor induction: a randomized controlled trial	AMERICAN JOURNAL OF OBSTETRICS AND GYNECOLOGY	224	6			10.1016/j.ajog.2021.03.021	Article	JUN 2021	2021	BACKGROUND: Induction of labor is common in the United States. Multiple previous studies have tried to outline a faster time to delivery to improve maternal and fetal outcomes.OBJECTIVE: This study aimed to evaluate whether women who un-dergo induction of labor with a single-balloon catheter and oxytocin have a shorter time to delivery with planned removal of the catheter at 6 vs 12 hours.STUDY D…									4	0	0	0	1	0	4			0002-9378	1097-6868		WOS:000744167100016	33771496
Gomez, Helen B.; Hoffman, Matthew K.; Caplan, Richard; Ruhstaller, Kelly; Young, Matthew H. H.; Sciscione, Anthony C.	Buccal vs vaginal misoprostol combined with Foley catheter for cervical ripening at term (the BEGIN trial): a randomized controlled trial	AMERICAN JOURNAL OF OBSTETRICS AND GYNECOLOGY	224	5			10.1016/j.ajog.2021.02.016	Article	MAY 2021	2021	BACKGROUND: Combining pharmacologic agents with mechanical ripening achieves the shortest time to labor; however, there is no clear evidence on route of drug administration. Buccal administration of misoprostol has shown greater patient acceptance but remains understudied.OBJECTIVE: This study aimed to evaluate the difference in time to delivery between buccal and vaginal administration of misopr…									2	0	0	0	1	0	2			0002-9378	1097-6868		WOS:000646905600019	33617796
Kaiser, Jennifer E; Turok, David K; Gero, Alexandra; Gawron, Lori M; Simmons, Rebecca G; Sanders, Jessica N	One-year pregnancy and continuation rates after placement of levonorgestrel or copper intrauterine devices for emergency contraception: a randomized controlled trial.	American journal of obstetrics and gynecology					10.1016/j.ajog.2022.11.1296	Journal Article	2022-Nov-23	2022	BACKGROUND: Recent evidence demonstrates the effectiveness of the levonorgestrel 52-mg intrauterine device for emergency contraception vs the copper T380A intrauterine device. Of note, 1-year pregnancy and continuation rates after intrauterine device placement for emergency contraception remain understudied.OBJECTIVE: This study compared 1-year pregnancy and intrauterine device continuation rates…									0	0	0	0	0	0	0				1097-6868		MEDLINE:36427600	36427600
Markland, Alayne D.; Vaughan, Camille; Huang, Alison; Kim, Eunjung; Bubes, Vadim Y.; Tangpricha, Vin; Buring, Julie; Lee, I-Min; Cook, Nancy; Manson, JoAnn E.; Grodstein, Francine	Effect of vitamin D supplementation on urinary incontinence in older women: ancillary findings from a randomized trial	AMERICAN JOURNAL OF OBSTETRICS AND GYNECOLOGY	226	4			10.1016/j.ajog.2021.10.017	Article	APR 2022	2022	BACKGROUND: Observational studies among older women have associated vitamin D insufficiency with a greater prevalence and incidence of urinary incontinence. However, little is known about the effect of vitamin D supplementation in reducing urinary incontinence.OBJECTIVE: This study aimed to evaluate the effects of vitamin D supplementation in reducing the frequency of urinary incontinence in olde…									1	0	0	0	0	0	1			0002-9378	1097-6868		WOS:000819950100012	34678177
Ketai, Loren H.; Komesu, Yuko M.; Schrader, Ronald M.; Rogers, Rebecca G.; Sapien, Robert E.; Dodd, Andrew B.; Mayer, Andrew R.	Mind-body (hypnotherapy) treatment of women with urgency urinary incontinence: changes in brain attentional networks	AMERICAN JOURNAL OF OBSTETRICS AND GYNECOLOGY	224	5			10.1016/j.ajog.2020.10.041	Article	MAY 2021	2021	BACKGROUND: Prior study of patients with urgency urinary incontinence by functional magnetic resonance imaging showed altered function in areas of the brain associated with interoception and salience and with attention. Our randomized controlled trial of hypnotherapy for urgency urinary incontinence demonstrated marked improvement in urgency urinary incontinence symptoms at 2 months. A subsample …									4	0	0	0	2	0	4			0002-9378	1097-6868		WOS:000646905600007	33122028
Roman, Amanda; Zork, Noelia; Haeri, Sina; Schoen, Corina N.; Saccone, Gabriele; Colihan, Sarah; Zelig, Craig; Gimovsky, Alexis C.; Seligman, Neil S.; Zullo, Fulvio; Berghella, Vincenzo	Physical examination-indicated cerclage in twin pregnancy: a randomized controlled trial	AMERICAN JOURNAL OF OBSTETRICS AND GYNECOLOGY	223	6			10.1016/j.ajog.2020.06.047	Article	DEC 2020	2020	BACKGROUND: Women with twin pregnancies and a dilated cervix in the second trimester are at increased risk of pregnancy loss and early preterm birth; there is currently no proven therapy to prevent preterm birth in this group of women.OBJECTIVE: This study aimed to determine whether physical examination-indicated cerclage reduces the incidence of preterm birth in women with a diagnosis of twin pr…									31	0	0	0	3	0	31			0002-9378	1097-6868		WOS:000603078300030	32592693
Stewart, Elizabeth A; Lukes, Andrea S; Venturella, Roberta; Li, Yulan; Hunsche, Elke; Wagman, Rachel B; Al-Hendy, Ayman	Quality of life with relugolix combination therapy for uterine fibroids: LIBERTY randomized trials.	American journal of obstetrics and gynecology					10.1016/j.ajog.2022.11.1278	Journal Article	2022-Nov-09	2022	BACKGROUND: Symptomatic uterine fibroids are burdensome to live with; they are associated with symptom-related distress, affect daily activities, and reduce health-related quality of life. The LIBERTY randomized clinical trials showed that oral relugolix combination therapy (40 mg relugolix, 1 mg estradiol, and 0.5 mg norethindrone acetate once daily) markedly improved fibroid-associated symptoms…									0	0	0	0	0	0	0				1097-6868		MEDLINE:36370871	36370871
Boelig, Rupsa C.; Schoen, Corina N.; Frey, Heather; Gimovsky, Alexis C.; Springel, Edward; Backley, Sami; Berghella, Vincenzo	Vaginal progesterone vs intramuscular 17-hydroxyprogesterone caproate for prevention of recurrent preterm birth: a randomized controlled trial	AMERICAN JOURNAL OF OBSTETRICS AND GYNECOLOGY	226	5			10.1016/j.ajog.2022.02.012	Article	MAY 2022	2022	BACKGROUND: Preterm birth is the leading cause of neonatal morbidity and mortality, and previous preterm birth is one of the strongest risk factors for preterm birth. National and international obstetrical societies have different recommendations regarding progesterone formulation for the prevention of recurrent preterm birth.OBJECTIVE: This study aimed to determine whether vaginal progesterone i…									1	0	0	0	0	0	1			0002-9378	1097-6868		WOS:000840266100020	35189093
Rockefeller, Nicholas F.; Petersen, Timothy R.; Komesu, Yuko M.; Meriwether, Kate; Dunivan, Gena; Ninivaggio, Cara; Jeppson, Peter C.	Chlorhexidine gluconate vs povidone-iodine vaginal antisepsis for urogynecologic surgery: a randomized controlled noninferiority trial	AMERICAN JOURNAL OF OBSTETRICS AND GYNECOLOGY	227	1			10.1016/j.ajog.2021.12.260	Article	JUL 2022	2022	BACKGROUND: Although povidone-iodine (iodine) is the only Food and Drug Administratione approved vaginal antiseptic solution, there is a lack of comparative data evaluating alternatives. Chlorhexidine gluconate is readily accessible, recommended by multiple societies as an alternative for patients with iodine allergy, and preliminary data indicate that it may provide superior antisepsis.OBJECTIVE…									0	0	0	0	0	0	0			0002-9378	1097-6868		WOS:000836812200013	34973179
Hailstorks, Tiffany P.; Cordes, Sarah M. D.; Cwiak, Carrie A.; Gray, Beverly A.; Ge, Lin; Moore, Renee H.; Haddad, Lisa B.	Gabapentin as an adjunct to paracervical block for perioperative pain management for first-trimester uterine aspiration: a randomized controlled trial	AMERICAN JOURNAL OF OBSTETRICS AND GYNECOLOGY	223	6			10.1016/j.ajog.2020.06.011	Article	DEC 2020	2020	BACKGROUND: Pain management approaches during uterine aspiration vary, which include local anesthetic, oral analgesics, moderate sedation, deep sedation, or a combination of approaches. For local anesthetic approaches specifically, we continue to have suboptimal pain control. Gabapentin as an adjunct to pain management has proven to be beneficial in gynecologic surgery. We sought to evaluate the …									3	0	0	0	2	0	3			0002-9378	1097-6868		WOS:000603078300021	32534843
Hill, Austin M.; Crisp, Catrina C.; Shatkin-Margolis, Abigail; Tam, Tiffanie; Yook, Eunsun; Kleeman, Steven; Pauls, Rachel N.	The influence of postoperative environment on patient pain and satisfaction: a randomized trial	AMERICAN JOURNAL OF OBSTETRICS AND GYNECOLOGY	223	2			10.1016/j.ajog.2020.05.006	Article; Proceedings Paper	AUG 2020	2020	BACKGROUND: Improving the patient experience, controlling pain with nonopiate therapies, and preparing for value-based reimbursement are increasingly important foci for both physicians and hospitals.OBJECTIVE: We aimed to determine whether the addition of music and a natural landscape image to postoperative hospital rooms would result in improved pain and satisfaction scores among inpatients unde…					Annual Scientific Meeting of the Society-of-Gynecologic-Surgeons (SGS)Annual Scientific Meeting of the Society-of-Gynecologic-Surgeons (SGS)	JUL 09-12, 2020JUL 09-12, 2020		ELECTR NETWORKELECTR NETWORK	3	0	0	0	0	0	3			0002-9378	1097-6868		WOS:000556986200039	32387326
Gaudineau, Adrien; Senat, Marie-Victoire; Ehlinger, Virginie; Gallini, Adeline; Morin, Mathieu; Olivier, Pascale; Roth, Emmanuel; Orusco, Emma; Javoise, Sophie; Fort, Julie; Lavergne, Cedric; Arnaud, Catherine; Rozenberg, Patrick; Vayssiere, Christophe	Induction of labor at term with vaginal misoprostol or a prostaglandin E2 pessary: a noninferiority randomized controlled trial	AMERICAN JOURNAL OF OBSTETRICS AND GYNECOLOGY	225	5			10.1016/j.ajog.2021.04.226	Article	NOV 2021	2021	BACKGROUND: Induction of labor is among the most common procedures for pregnant women. Only a few randomized clinical trials with relatively small samples have compared misoprostol with dinoprostone. Although their efficacy seems similar, their safety profiles have not been adequately evaluated, and economic data are sparse.OBJECTIVE: This study aimed to test the noninferiority of vaginal misopro…									0	0	0	0	0	0	0			0002-9378	1097-6868		WOS:000737523400023	33887241
Bachmann, Gloria A.; Brown, Candace S.; Phillips, Nancy A.; Rawlinson, Leslie A.; Yu, Xinhua; Wood, Ronald; Foster, David C.; Dawicki, Diane; Bonham, Adrienne; Dworkin, Robert; Balabathula, Pavan; Bachour, Candi; Brooks, Ian; Dulin, Turid; Horton, Frank; Sakauye, Mark; Thoma, Laura; Villa, Emanuel; Wang, Jiajing; Ling, Frank	Effect of gabapentin on sexual function in vulvodynia: a randomized, placebo-controlled trial	AMERICAN JOURNAL OF OBSTETRICS AND GYNECOLOGY	220	1			10.1016/j.ajog.2018.10.021	Article	JAN 2019	2019	BACKGROUND: Sexual dysfunction is common in women with vulvodynia.OBJECTIVE: The purpose of this study was (1) to evaluate whether extended-release gabapentin is more effective than placebo in improving sexual function in women with provoked vulvodynia and whether there is a relationship between treatment outcome and pelvic pain muscle severity that is evaluated by palpation with standardized app…									8	0	0	0	1	0	8			0002-9378	1097-6868		WOS:000454239900018	30365922
Meyer, Larissa A.; Corzo, Camila; Iniesta, Maria D.; Munsell, Mark; Shi, Qiuling; Pitcher, Brandelyn; Lasala, Javier; Cain, Katherine E.; Wang, Xin Shelly; Mena, Gabriel; Ramirez, Pedro T.	A prospective randomized trial comparing liposomal bupivacaine vs standard bupivacaine wound infiltration in open gynecologic surgery on an enhanced recovery pathway	AMERICAN JOURNAL OF OBSTETRICS AND GYNECOLOGY	224	1			10.1016/j.ajog.2020.07.017	Article	JAN 2021	2021	BACKGROUND: Value in healthcare is reflected by patient-centered outcomes of care per health dollar expended. Although liposomal bupivacaine is more expensive, it has been shown to provide prolonged analgesia (up to 72 hours).OBJECTIVE: This study aimed to evaluate whether the addition of liposomal bupivacaine to standard bupivacaine could decrease opioid intake and improve pain control after lap…									7	0	0	0	2	0	7			0002-9378	1097-6868		WOS:000607357300011	32682856
Temming, Lorene A; Frolova, Antonina I; Raghuraman, Nandini; Tuuli, Methodius G; Cahill, Alison G	Vaginal Cleansing Before Unscheduled Cesarean Delivery to Reduce Infection: A Randomized Clinical Trial.	American journal of obstetrics and gynecology					10.1016/j.ajog.2022.11.1300	Journal Article	2022-Nov-30	2022	BACKGROUND: Cesarean delivery (CD) is the most performed major surgery in women and surgical site infections following CD are a significant source of postoperative morbidity. It is unclear whether vaginal cleansing prior to cesarean delivery decreases post-cesarean infectious morbidity.OBJECTIVE: To evaluate whether preoperative vaginal cleansing with povidone-iodine among women undergoing CD aft…									0	0	0	0	0	0	0				1097-6868		MEDLINE:36462539	36462539
Hogmark, Sara; Liljeblad, Karin Lichtenstein; Envall, Niklas; Gemzell-Danielsson, Kristina; Kallner, Helena Kopp	Placement of an intrauterine device within 48 hours after early medical abortion-a randomized controlled trial.	American journal of obstetrics and gynecology	228	1	53.e1	53.e9	10.1016/j.ajog.2022.07.063	Randomized Controlled Trial; Multicenter Study; Clinical Trial, Phase III; Journal Article	2023-Jan	2023	BACKGROUND: Intrauterine devices are safe, well-tolerated, and known to reduce the risk of unwanted pregnancies. At medical abortion, intrauterine devices are placed at a follow-up visit. Patients who miss this visit risk being left without contraception.OBJECTIVE: This study aimed to investigate if placement of an intrauterine device within 48 hours of completed medical abortion at up to 63 days…									0	0	0	0	0	0	0				1097-6868		MEDLINE:35970199	35970199
Merced, Carme; Goya, Maria; Pratcorona, Laia; Rodo, Carlota; Llurba, Elisa; Higueras, Teresa; Cabero, Luis; Carreras, Elena; Arevalo, Silvia; Aviles, Mayte; Calero, Ines; Casellas, Manel; Folch, Marina; Gascon, Andrea; Mendoza, Manel; Sanchez, Angeles; Suy, Anna	Cervical pessary for preventing preterm birth in twin pregnancies with maternal short cervix after an episode of threatened preterm labor: randomised controlled trial	AMERICAN JOURNAL OF OBSTETRICS AND GYNECOLOGY	221	1			10.1016/j.ajog.2019.02.035	Article	JUL 2019	2019	BACKGROUND: No intervention has proved effective to date in reducing the spontaneous preterm birth rate in twin pregnancies following an episode of threatened preterm labor and with a short cervix remaining. This study was designed to ascertain whether cervical pessaries are useful in preventing spontaneous preterm birth in women with twin pregnancies and a short cervix remaining after a threaten…									12	0	0	0	5	0	12			0002-9378	1097-6868		WOS:000472481100010	30826339
Stone, Joanne; Bianco, Angela; Monro, Johanna; Overybey, Jessica R.; Cadet, Julie; Choi, Katie Hyewon; Pena, Juan; Robles, Brittany N.; Mella, Maria T.; Matthews, Kathy C.; Factor, Stephanie H.	Study To Reduce Infection Prior to Elective Cesarean Deliveries (STRIPES): a randomized clinical trial of chlorhexidine	AMERICAN JOURNAL OF OBSTETRICS AND GYNECOLOGY	223	1			10.1016/j.ajog.2020.05.021	Article	JUL 2020	2020	BACKGROUND: Surgical site infections after cesarean delivery are a cause of maternal morbidity and are typically caused by skin microbial flora. Preadmission application of chlorhexidine gluconate using impregnated cloths may decrease surgical site infections by decreasing the abundance of microbial flora.OBJECTIVE: To determine whether the application of chlorhexidine gluconate cloths the night …									6	0	0	0	1	0	6			0002-9378	1097-6868		WOS:000547447700024	32407786
Opoku-Anane, Jessica; Vargas, Maria V.; Marfori, Cherie Q.; Moawad, Gaby; Maasen, Marloes S.; Robinson, James K.	Intraoperative tranexamic acid to decrease blood loss during myomectomy: a randomized, double-blind, placebo-controlled trial	AMERICAN JOURNAL OF OBSTETRICS AND GYNECOLOGY	223	3			10.1016/j.ajog.2020.02.019	Article	SEP 2020	2020	BACKGROUND: Myomectomy is associated with a significant risk of hemorrhage. Tranexamic acid is a synthetic lysine derivative with antifibrinolytic activity used in other surgical disciplines to reduce blood loss during surgery. However, its utility in gynecologic surgery is not well understood.OBJECTIVE: This study aimed to determine the effect of early administration of intravenous tranexamic ac…									5	0	0	0	0	0	5			0002-9378	1097-6868		WOS:000567801700020	32229194
Garmendia, Maria L.; Casanello, Paola; Flores, Marcela; Kusanovic, Juan P.; Uauy, Ricardo	The effects of a combined intervention (docosahexaenoic acid supplementation and home-based dietary counseling) on metabolic control in obese and overweight pregnant women: the MIGHT study	AMERICAN JOURNAL OF OBSTETRICS AND GYNECOLOGY	224	5			10.1016/j.ajog.2020.10.048	Article	MAY 2021	2021	BACKGROUND: Lifestyle interventions have shown limited effectiveness in the prevention of gestational diabetes mellitus. The combination of lifestyle interventions with omega-3 polyunsaturated fatty acid supplementation could have a synergetic effect on maternal and offspring outcomes.OBJECTIVE: We evaluated the effects of docosahexaenoic acid supplementation among obese and overweight pregnant w…									1	0	0	0	1	0	1			0002-9378	1097-6868		WOS:000646905600020	33152314
Groussolles, Marion; Winer, Norbert; Sentilhes, Loic; Biquart, Florence; Massoud, Mona; Vivanti, Alexandre J.; Bouchghoul, Hanane; Rozenberg, Patrick; Olivier, Pascale; Desbriere, Raoul; Chauleur, Celine; Perrotin, Franck; Coatleven, Frederic; Fuchs, Florent; Bretelle, Florence; Tsatsaris, Vassilis; Salomon, Laurent J.; Sananes, Nicolas; Kayem, Gilles; Houflin-Debarge, Veronique; Schmitz, Thomas;…	Arabin pessary to prevent adverse perinatal outcomes in twin pregnancies with a short cervix: a multicenter randomized controlled trial (PESSARONE)	AMERICAN JOURNAL OF OBSTETRICS AND GYNECOLOGY	227	2			10.1016/j.ajog.2022.01.038	Article	AUG 2022	2022	BACKGROUND: The number of twin pregnancies continues to increase worldwide as both the number of pregnancies obtained by medically assisted reproduction and age at first pregnancy keep rising. Preterm delivery is the major complication associated with twin pregnancies. The effectiveness of preventive treatments such as progesterone or cervical cerclage for women with a short cervix is doubtful in…									1	0	0	0	0	0	1			0002-9378	1097-6868		WOS:000836681800029	35123930
Dehlendorf, Christine; Fitzpatrick, Judith; Fox, Edith; Holt, Kelsey; Vittinghoff, Eric; Reed, Reiley; Campora, Maria Paula; Sokoloff, Abby; Kuppermann, Miriam	Cluster randomized trial of a patient-centered contraceptive decision support tool, My Birth Control	AMERICAN JOURNAL OF OBSTETRICS AND GYNECOLOGY	220	6			10.1016/j.ajog.2019.02.015	Article; Proceedings Paper	JUN 2019	2019	BACKGROUND: Research suggests the need for improvement in the patient-centeredness and comprehensiveness of contraceptive counseling. My Birth Control is a tablet-based decision support tool designed to improve women's experience of contraceptive counseling and to help them select contraceptive methods that are consistent with their values and preferences.OBJECTIVE: The objective of this study wa…					7th Annual North American Forum on Family Planning of the Society-of-Family-Planning7th Annual North American Forum on Family Planning of the Society-of-Family-Planning	OCT 14-16, 2017OCT 14-16, 2017	Soc Family PlanningSoc Family Planning	Atlanta, GAAtlanta, GA	32	0	0	0	11	1	32			0002-9378	1097-6868		WOS:000469210300007	30763545
Obermair, Andreas; Asher, Rebecca; Pareja, Rene; Frumovitz, Michael; Lopez, Aldo; Moretti-Marques, Renato; Rendon, Gabriel; Ribeiro, Reitan; Tsunoda, Audrey; Behan, Vanessa; Buda, Alessandro; Bernadini, Marcus Q.; Zhao, Hongqin; Vieira, Marcelo; Walker, Joan; Spirtos, Nick M.; Yao, Shuzhong; Chetty, Naven; Zhu, Tao; Isla, David; Tamura, Mariano; Nicklin, James; Robledo, Kristy P.; Gebski, Val; Co…	Incidence of adverse events in minimally invasive vs open radical hysterectomy in early cervical cancer: results of a randomized controlled trial	AMERICAN JOURNAL OF OBSTETRICS AND GYNECOLOGY	222	3			10.1016/j.ajog.2019.09.036	Article	MAR 2020	2020	BACKGROUND: Standard treatment of early cervical cancer involves a radical hysterectomy and retroperitoneal lymph node dissection. The existing evidence on the incidence of adverse events after minimally invasive vs open radical hysterectomy for early cervical cancer is either nonrandomized or retrospective.OBJECTIVE: The purpose of this study was to compare the incidence of adverse events after …									51	3	0	0	19	0	54			0002-9378	1097-6868		WOS:000518369800010	31586602
Shirk, Samantha K.; Manolis, Stephanie A.; Lambers, Donna S.; Smith, Kathleen L.	Delayed clamping vs milking of umbilical cord in preterm infants: a randomized controlled trial	AMERICAN JOURNAL OF OBSTETRICS AND GYNECOLOGY	220	5			10.1016/j.ajog.2019.01.234	Article; Proceedings Paper	MAY 2019	2019	BACKGROUND: It has been established that delayed umbilical cord clamping in preterm infants results in improvement in neonatal anemia, need for transfusion, incidence of necrotizing enterocolitis, and intraventricular hemorrhage by increasing neonatal circulating blood volume. However, the effects of umbilical cord milking as an alternative to delayed clamping in preterm infants are unclear.OBJEC…					39th Annual Pregnancy Scientific Meeting of the Society-for-Maternal-Fetal-Medicine (SMFM)39th Annual Pregnancy Scientific Meeting of the Society-for-Maternal-Fetal-Medicine (SMFM)	FEB 11-19, 2019FEB 11-19, 2019	Soc Maternal Fetal MedSoc Maternal Fetal Med	Las Vegas, NVLas Vegas, NV	26	8	0	0	11	1	35			0002-9378	1097-6868		WOS:000467043800016	30786254
Connery, Sheila A.; Yankowitz, Jerome; Odibo, Linda; Raitano, Olivia; Nikolic-Dorschel, Dusan; Louis, Judette Marie	Effect of using silver nylon dressings to prevent superficial surgical site infection after cesarean delivery: a randomized clinical trial	AMERICAN JOURNAL OF OBSTETRICS AND GYNECOLOGY	221	1			10.1016/j.ajog.2019.02.053	Article	JUL 2019	2019	BACKGROUND: Surgical site infections are associated with significant healthcare cost and burden. Silver-impregnated dressings have been associated with a decrease in surgical site infections in select populations, but it is unknown whether the benefit can be observed after cesarean deliveries.OBJECTIVE: We sought to evaluate the impact of silver nylon dressings in reducing superficial surgical si…									8	0	0	0	0	0	8			0002-9378	1097-6868		WOS:000472481100011	30849351
Rehal, Anoop; Benko, Zsofia; De Paco Matallana, Catalina; Syngelaki, Argyro; Janga, Deepa; Cicero, Simona; Akolekar, Ranjit; Singh, Mandeep; Chaveeva, Petya; Burgos, Jorge; Molina, Francisca S.; Savvidou, Makrina; De la Calle, Maria; Persico, Nicola; Quezada Rojas, Maria Soledad; Sau, Ashis; Greco, Elena; O'Gorman, Neil; Plasencia, Walter; Pereira, Susana; Jani, Jacques C.; Valino, Nuria; del Mar…	Early vaginal progesterone versus placebo in twin pregnancies for the prevention of spontaneous preterm birth: a randomized, double-blind trial	AMERICAN JOURNAL OF OBSTETRICS AND GYNECOLOGY	224	1			10.1016/j.ajog.2020.06.050	Article	JAN 2021	2021	BACKGROUND: In women with a singleton pregnancy and sonographic short cervix in midgestation, vaginal administration of progesterone reduces the risk of early preterm birth and improves neonatal outcomes without any demonstrable deleterious effects on childhood neurodevelopment. In women with twin pregnancies, the rate of spontaneous early preterm birth is 10 times higher than that in singletons,…									30	1	0	0	4	0	30			0002-9378	1097-6868		WOS:000607357300017	32598909
Peguero, Anna; Herraiz, Ignacio; Perales, Alfredo; Melchor, Juan Carlos; Melchor, Inigo; Marcos, Beatriz; Villalain, Cecilia; Martinez-Portilla, Raigam; Mazarico, Edurne; Meler, Eva; Hernandez, Sandra; Matas, Isabel; Del Rio, Maria; Galindo, Alberto; Figueras, Francesc	Placental growth factor testing in the management of late preterm preeclampsia without severe features: a multicenter, randomized, controlled trial	AMERICAN JOURNAL OF OBSTETRICS AND GYNECOLOGY	225	3			10.1016/j.ajog.2021.03.044	Article	SEP 2021	2021	BACKGROUND: In women with late preterm preeclampsia, the optimal time for delivery remains a controversial topic, because of the fine balance between the maternal benefits from early delivery and the risks for prematurity. It remains challenging to define prognostic markers to identify women at highest risk for complications, in which case a selective, planned delivery may reduce the adverse mate…									3	0	0	0	1	0	3			0002-9378	1097-6868		WOS:000713539800025	33823150
Monson, Martha; Heuser, Cara; Einerson, Brett D.; Esplin, Isaac; Snow, Greg; Varner, Michael; Esplin, M. Sean	Evaluation of an external fetal electrocardiogram monitoring system: a randomized controlled trial	AMERICAN JOURNAL OF OBSTETRICS AND GYNECOLOGY	223	2			10.1016/j.ajog.2020.02.012	Article	AUG 2020	2020	OBJECTIVE: The objective of the study was to compare interpretability of 2 intrapartum abdominal fetal heart rate-monitoring strategies. We hypothesized that an external fetal electrocardiography monitoring system, a newer technology using wireless abdominal pads, would generate more interpretable fetal heart rate data compared with standard external Doppler fetal heart rate monitoring (standard …									7	1	0	0	1	0	8			0002-9378	1097-6868		WOS:000556986200023	32087146
Slagle, Helen B. Gomez; Fonge, Yaneve N.; Caplan, Richard; Pfeuti, Courtney K.; Sciscione, Anthony C.; Hoffman, Matthew K.	Early vs expectant artificial rupture of membranes following Foley catheter ripening: a randomized controlled trial	AMERICAN JOURNAL OF OBSTETRICS AND GYNECOLOGY	226	5			10.1016/j.ajog.2021.11.1368	Article	MAY 2022	2022	BACKGROUND: Early amniotomy shortens the duration of spontaneous labor, yet there is no clear evidence on the optimal timing of amniotomy following cervical ripening. There are limited high-quality studies on the use of early amniotomy intervention following labor induction.OBJECTIVE: This study aimed to evaluate whether amniotomy within 1 hour of Foley catheter expulsion reduces the duration of …									1	0	0	0	0	0	1			0002-9378	1097-6868		WOS:000840266100021	35135684
De Nadai, Mariane N.; Poli-Neto, Omero B.; Franceschini, Silvio A.; Yamaguti, Erciliene M. M.; Monteiro, Ilza M. U.; Troncon, Julia K.; Juliato, Cassia R. T.; Santana, Laura F.; Bahamondes, Luis; Vieira, Carolina Sales	Intracervical block for levonorgestrel-releasing intrauterine system placement among nulligravid women: a randomized double-blind controlled trial	AMERICAN JOURNAL OF OBSTETRICS AND GYNECOLOGY	222	3			10.1016/j.ajog.2019.09.013	Article	MAR 2020	2020	BACKGROUND: Fear of pain during the insertion of intrauterine contraceptives is a barrier to using these methods, especially for nulligravidas. An intracervical block may be easier and more reproducible than a paracervical block; however, this intervention has not been evaluated in nulligravid women to reduce pain with intrauterine contraceptive insertion.OBJECTIVE: To evaluate whether a 3.6-mL 2…									4	0	0	0	2	0	4			0002-9378	1097-6868		WOS:000518369800008	31541635
Davidson, Emily R. W.; Paraiso, Marie Fidela R.; Walters, Mark D.; Propst, Katie; Ridgeway, Beri; Yao, Meng; Ferrando, Cecile A.	A randomized controlled noninferiority trial of reduced vs routine opioid prescription after prolapse repair	AMERICAN JOURNAL OF OBSTETRICS AND GYNECOLOGY	223	4			10.1016/j.ajog.2020.03.017	Article; Proceedings Paper	OCT 2020	2020	BACKGROUND: Given the accelerating opioid crisis in the United States and evidence that patients use fewer opioid tablets than prescribed, surgeons may choose to decrease prescribed quantities. The effect this may have on patient satisfaction with pain control after hospital discharge is unknown.OBJECTIVE: The primary objective of this study was to compare patient satisfaction with postoperative …					48th Global Congress of the American-Association-of-Gynecologic-Laparoscopists (AAGL) on Minimally Invasive Gynecologic Surgery48th Global Congress of the American-Association-of-Gynecologic-Laparoscopists (AAGL) on Minimally Invasive Gynecologic Surgery	NOV 09-13, 2019NOV 09-13, 2019	Amer Assoc Gynecol LaparoscopistsAmer Assoc Gynecol Laparoscopists	Vancouver, CANADAVancouver, CANADA	12	0	0	0	3	0	11			0002-9378	1097-6868		WOS:000580031200013	32199926
Yefet, Enav; Rabah, Sobhiya Mruat; Sela, Nitzan Dana; Mhamed, Sally Hosary; Yossef, Avishag; Nachum, Zohar	Addition of oral iron bisglycinate to intravenous iron sucrose for the treatment of postpartum anemia-randomized controlled trial	AMERICAN JOURNAL OF OBSTETRICS AND GYNECOLOGY	225	6			10.1016/j.ajog.2021.06.069	Article	DEC 2021	2021	BACKGROUND: Studies that have compared the effectiveness of oral with intravenous iron supplements to treat postpartum anemia have shown mixed results. The superiority of one mode of treatment vs the other has yet to be demonstrated. Therefore, despite guidelines and standards of care, treatment approaches vary across practices. A single 500 mg dose of iron sucrose, which is higher than what is u…									0	0	0	0	0	0	0			0002-9378	1097-6868		WOS:000730433700021	34171389
Chuai, Yunhai; Jiang, Wen; Zhang, Lanmei; Chuai, Fang; Sun, Xiuyan; Peng, Kefei; Gao, Jinfang; Dong, Tong; Chen, Lei; Yao, Yuanqing	Effect of long-duration oxygen vs room air during labor on umbilical cord venous partial pressure of oxygen: a randomized controlled trial	AMERICAN JOURNAL OF OBSTETRICS AND GYNECOLOGY	227	4			10.1016/j.ajog.2022.05.028	Article	OCT 2022	2022	BACKGROUND: There are limited data to guide the duration and dose of oxygen supplementation for pregnant women undergoing labor.OBJECTIVE: To assess the effect of maternal long-duration high-concentration oxygen administration during labor on umbilical cord venous partial pressure of oxygen.STUDY DESIGN: This randomized clinical trial was conducted between January and October of 2021 in the obste…									0	0	0	0	0	0	0			0002-9378	1097-6868		WOS:000891582600022	35580635
Aviram, Amir; Lipworth, Hayley; Asztalos, Elizabeth V.; Mei-Dan, Elad; Cao, Xingshan; Melamed, Nir; Zaltz, Arthur; Anastasio, Hannah B.; Berghella, Vincenzo; Barrett, Jon F. R.	The worst of both worlds-combined deliveries in twin gestations: a subanalysis of the Twin Birth Study, a randomized, controlled, prospective study	AMERICAN JOURNAL OF OBSTETRICS AND GYNECOLOGY	221	4			10.1016/j.ajog.2019.06.047	Article; Proceedings Paper	OCT 2019	2019	OBJECTIVE: The reported incidence of combined twin delivery (vaginal delivery of twin A followed by cesarean delivery for twin B) ranges between 5% and 10%. These estimates are based mostly on small studies or retrospective data. We aimed to evaluate to incidence and risk factors for and outcomes of combined twin deliveries, using a subanalysis of the Twin Birth Study, a randomized, controlled, p…					39th Annual Pregnancy Meeting of the Society-for-Maternal-Fetal-Medicine (SMFM)39th Annual Pregnancy Meeting of the Society-for-Maternal-Fetal-Medicine (SMFM)	FEB 11-16, 2019FEB 11-16, 2019	Soc Maternal Fetal MedSoc Maternal Fetal Med	Las Vegas, NVLas Vegas, NV	10	0	0	0	1	0	10			0002-9378	1097-6868		WOS:000487791900022	31254526
Crockett, Amy H; Chen, Liwei; Heberlein, Emily C; Britt, Jessica L; Covington-Kolb, Sarah; Witrick, Brian; Doherty, Emily; Zhang, Lu; Borders, Ann; Keenan-Devlin, Lauren; Smart, Britney; Heo, Moonseong	Group vs traditional prenatal care for improving racial equity in preterm birth and low birthweight: the Centering and Racial Disparities randomized clinical trial study.	American journal of obstetrics and gynecology	227	6	893.e1	893.e15	10.1016/j.ajog.2022.06.066	Randomized Controlled Trial; Journal Article	2022-Dec	2022	BACKGROUND: The United States has persistently high rates of preterm birth and low birthweight and is characterized by significant racial disparities in these rates. Innovative group prenatal care models, such as CenteringPregnancy, have been proposed as a potential approach to improve the rates of preterm birth and low birthweight and to reduce disparities in these pregnancy outcomes.OBJECTIVE: …									0	0	0	0	0	0	0				1097-6868		MEDLINE:36113576	36113576
Dessie, Sybil G.; Von Bargen, Emily; Hacker, Michele R.; Haviland, Miriam J.; Elkadry, Eman	A randomized, double-blind, placebo-controlled trial of onabotulinumtoxin A trigger point injections for myofascial pelvic pain	AMERICAN JOURNAL OF OBSTETRICS AND GYNECOLOGY	221	5			10.1016/j.ajog.2019.06.044	Article; Proceedings Paper	NOV 2019	2019	BACKGROUND: Pelvic pain is estimated to effect 15% of women, and onabotulinumtoxin A is used to treat a variety of pain disorders. However, the data on the use of onabotulinumtoxin A for the treatment of women with myofascial pelvic pain are limited.OBJECTIVE: The objective of the study was to compare the effect of onabotulinumtoxin A vs placebo injections to the pelvic floor muscles in women wit…					45th Annual Scientific Meeting of the Society-of-Gynecologic-Surgeons (SGS)45th Annual Scientific Meeting of the Society-of-Gynecologic-Surgeons (SGS)	MAR 31-APR 03, 2019MAR 31-APR 03, 2019	Soc Gynecol SurgSoc Gynecol Surg	Tuccson, AZTuccson, AZ	18	0	0	0	4	0	18			0002-9378	1097-6868		WOS:000493944800048	31254522
Hamm, Rebecca F.; Perelman, Sarah; Wang, Eileen Y.; Levine, Lisa D.; Srinivas, Sindhu K.	Single-unit vs multiple-unit transfusion in hemodynamically stable postpartum anemia: a pragmatic randomized controlled trial	AMERICAN JOURNAL OF OBSTETRICS AND GYNECOLOGY	224	1			10.1016/j.ajog.2020.07.007	Article	JAN 2021	2021	BACKGROUND: The American Academy of Blood Banks recommends single-unit red cell transfusion protocols across medicine to reduce transfusion complications and the use of a scarce resource. There are minimal data regarding single-unit protocols in obstetrics.OBJECTIVE: We aimed to compare single-unit vs multiple-unit transfusion protocols for treatment of hemodynamically stable postpartum anemia.ST…									2	0	0	0	0	0	2			0002-9378	1097-6868		WOS:000607357300016	32652065
Kuroki, Lindsay M.; Massad, L. Stewart; Woolfolk, Candice; Thompson, Tess; McQueen, Amy; Kreuter, Matthew W.	Cervical cancer risk and screening among women seeking assistance with basic needs	AMERICAN JOURNAL OF OBSTETRICS AND GYNECOLOGY	224	4			10.1016/j.ajog.2020.12.018	Article	APR 2021	2021	BACKGROUND: In the United States, more than half of cervical cancers occur in women who are inadequately screened. Interventions to improve access to cervical cancer preventive care is critical to reduce health inequities.OBJECTIVE: This study aimed to evaluate the need for cervical cancer screening among women seeking assistance with basic needs and to assess best approaches to facilitate Papani…									3	0	0	0	0	0	3			0002-9378	1097-6868		WOS:000637866800007	33316278
Gibson, Carolyn J.; Huang, Alison J.; Larson, Joseph C.; Mitchell, Caroline; Diem, Susan; LaCroix, Andrea; Newton, Katherine M.; Reed, Susan D.; Guthrie, Katherine A.	Patient-centered change in the day-to-day impact of postmenopausal vaginal symptoms: results from a multicenter randomized trial	AMERICAN JOURNAL OF OBSTETRICS AND GYNECOLOGY	223	1			10.1016/j.ajog.2019.12.270	Article	JUL 2020	2020	BACKGROUND: Vulvovaginal symptoms, which include dryness, irritation, and pain with intercourse, are common among postmenopausal women and are associated with impaired sexual functioning and quality of life. Previous assessment of treatment strategies for these symptoms has been limited by a lack of sensitive patient-centered outcome measures that assess symptom impact on functional and quality-o…									4	0	0	0	1	0	4			0002-9378	1097-6868		WOS:000547447700017	31954158
Henkel, Andrea; Lerma, Klaira; Reyes, Griselda; Gutow, Hanna; Shaw, Jonathan G; Shaw, Kate A	Lactogenesis and breastfeeding after immediate vs delayed birth-hospitalization insertion of etonogestrel contraceptive implant: a noninferiority trial.	American journal of obstetrics and gynecology	228	1	55.e1	55.e9	10.1016/j.ajog.2022.08.012	Randomized Controlled Trial; Journal Article	2023-Jan	2023	BACKGROUND: Initiating a progestin-based contraceptive before the drop in progesterone required to start lactogenesis stage II could theoretically affect lactation. Previous studies have shown that initiating progestin-based contraception in the postnatal period before birth-hospitalization discharge has no detrimental effects on breastfeeding initiation or continuation compared with outpatient i…									0	0	0	0	0	0	0				1097-6868		MEDLINE:35964661	35964661
Le Ray, Camille; Rozenberg, Patrick; Kayem, Gilles; Harvey, Thierry; Sibiude, Jeanne; Doret, Muriel; Parant, Olivier; Fuchs, Florent; Vardon, Delphine; Azria, Elie; Senat, Marie-Victoire; Ceccaldi, Pierre-Francois; Seco, Aurelien; Garabedian, Charles; Chantry, Anne Alice	Alternative to intensive management of the active phase of the second stage of labor: a multicenter randomized trial (Phase Active du Second STade trial) among nulliparous women with an epidural	AMERICAN JOURNAL OF OBSTETRICS AND GYNECOLOGY	227	4			10.1016/j.ajog.2022.07.025	Article; Proceedings Paper	OCT 2022	2022	BACKGROUND: There is no consensus on an optimal strategy for managing the active phase of the second stage of labor. Intensive pushing could not only reduce pushing duration, but also increase abnormal fetal heart rate because of cord compression and reduced placental perfusion and oxygenation resulting from the combination of uterine contractions and maternal expulsive forces. Therefore, it may …					42nd Annual Pregnancy Meeting of the Society-for-Maternal-Fetal-Medicine (SMFM)42nd Annual Pregnancy Meeting of the Society-for-Maternal-Fetal-Medicine (SMFM)	JAN 31-FEB 05, 2022JAN 31-FEB 05, 2022	Soc Maternal Fetal MedSoc Maternal Fetal Med	ELECTR NETWORKELECTR NETWORK	0	0	0	0	0	0	0			0002-9378	1097-6868		WOS:000891582600026	35868416
Matanes, Emad; Boulus, Sari; Lauterbach, Roy; Amit, Amnon; Weiner, Zeev; Lowenstein, Lior	Robotic laparoendoscopic single-site compared with robotic multi-port sacrocolpopexy for apical compartment prolapse	AMERICAN JOURNAL OF OBSTETRICS AND GYNECOLOGY	222	4			10.1016/j.ajog.2019.09.048	Article	APR 2020	2020	BACKGROUND: Sacrocolpopexy is a commonly performed procedure for repair of apical compartment prolapse. AY-shaped mesh is attached to the prolapsed cervix or vagina and suspended to the anterior longitudinal ligament of the sacrum. In addition to conventional laparoscopic and multi-port robotic routes, the robotic laparoendoscopic single-site approach has emerged as a viable, feasible, and widely…									10	0	0	0	4	0	10			0002-9378	1097-6868		WOS:000523306200015	31589864
Beelen, Pleun; van den Brink, Marian J.; Herman, Malou C.; Geomini, Peggy M. A. J.; Dekker, Janny H.; Duijnhoven, Ruben G.; Mak, Nienke; van Meurs, Hannah S.; Coppus, Sjors F.; van der Steeg, Jan Willem; Eising, Heleen P.; Massop-Helmink, Diana S.; Klinkert, Ellen R.; Nieboer, Theodoor E.; Timmermans, Anne; van der Voet, Lucet F.; Veersema, Sebastiaan; Smeets, Nicol A. C.; Schutte, Joke M.; van B…	Levonorgestrel-releasing intrauterine system versus endometrial ablation for heavy menstrual bleeding	AMERICAN JOURNAL OF OBSTETRICS AND GYNECOLOGY	224	2			10.1016/j.ajog.2020.08.016	Article	FEB 2021	2021	BACKGROUND: Heavy menstrual bleeding affects the physical functioning and social well-being of many women. The levonorgestrel-releasing intrauterine system and endometrial ablation are 2 frequently applied treatments in women with heavy menstrual bleeding.OBJECTIVE: This study aimed to compare the effectiveness of the levonorgestrel-releasing intrauterine system with endometrial ablation in women…									9	1	0	0	2	1	11			0002-9378	1097-6868		WOS:000614552600007	32795428
Duffy, Jennifer Y.; Wu, Erica; Fong, Alex; Garite, Thomas J.; Shrivastava, Vineet K.	A double-blinded randomized controlled trial on the effects of increased intravenous hydration in nulliparas undergoing induction of labor	AMERICAN JOURNAL OF OBSTETRICS AND GYNECOLOGY	227	2			10.1016/j.ajog.2022.01.024	Article	AUG 2022	2022	BACKGROUND: Rates of labor induction are increasing, raising concerns related to increased healthcare utilization costs. High-dose intravenous fluid (250 cc/h) has been previously demonstrated to shorten the time to delivery in nulliparous individuals in spontaneous labor. Whether or not this relationship exists among individuals undergoing induction of labor is unknown.OBJECTIVE: Our study aimed…									0	0	0	0	0	0	0			0002-9378	1097-6868		WOS:000836681800028	35114186
Stewart, Lauren E.; Siddique, Moiuri; Jacobs, Kristin M.; Raker, Christina A.; Sung, Vivian W.	Oral phenazopyridine vs intravesical lidocaine for bladder onabotulinumtoxinA analgesia: a randomized controlled trial	AMERICAN JOURNAL OF OBSTETRICS AND GYNECOLOGY	227	2			10.1016/j.ajog.2022.05.025	Article	AUG 2022	2022	BACKGROUND: The efficacy of intradetrusor onabotulinumtoxinA injections for the management of idiopathic overactive bladder has been well-established. The injections are typically performed in the office setting using local analgesia, most commonly a 20 to 30-minute intravesical instillation of lidocaine. There are limited data evaluating alternative bladder analgesics.OBJECTIVE: To compare pain …									0	0	0	0	0	0	0			0002-9378	1097-6868		WOS:000836681800046	35580634
Win, Sandar Tin; Tan, Peng Chiong; Balchin, Imelda; Khong, Su Yen; Lay, Khaing Si; Omar, Siti Zawiah	Vaginal assessment and expedited amniotomy in oral misoprostol labor induction in nulliparas: a randomized trial	AMERICAN JOURNAL OF OBSTETRICS AND GYNECOLOGY	220	4			10.1016/j.ajog.2019.01.004	Article	APR 2019	2019	BACKGROUND: Labor is induced in 20-30% of maternities, with an increasing trend of use. Labor induction with oral misoprostol is associated with reduced risk of cesarean deliveries and has a safety and effectiveness profile comparable to those of mechanical methods such as Foley catheter use. Labor induction in nulliparous women continues to be challenging, with the process often quite protracted…									5	0	0	0	1	0	5			0002-9378	1097-6868		WOS:000462856200018	30633917
Teigen, Nickolas C.; Sahasrabudhe, Nicole; Doulaveris, Georgios; Xie, Xianhong; Negassa, Abdissa; Bernstein, Jeffrey; Bernstein, Peter S.	Enhanced recovery after surgery at cesarean delivery to reduce postoperative length of stay: a randomized controlled trial	AMERICAN JOURNAL OF OBSTETRICS AND GYNECOLOGY	222	4			10.1016/j.ajog.2019.10.009	Article	APR 2020	2020	OBJECTIVE: Our objective was to determine whether an enhanced recovery after surgery pathway at the time of cesarean birth would permit a reduction in postoperative length of stay and improve postoperative patient satisfaction compared to standard perioperative care.MATERIALS AND METHODS: Patients undergoing nonemergent cesarean delivery at >= 37 weeks of gestation were randomized to enhanced rec…									34	0	0	0	5	0	34			0002-9378	1097-6868		WOS:000523306200021	31669738
Saad, Antonio F.; Villarreal, Josephine; Eid, Joe; Spencer, Nicholas; Ellis, Viviana; Hankins, Gary D.; Saade, George R.	A randomized controlled trial of Dilapan-S vs Foley balloon for preinduction cervical ripening (DILAFOL trial)	AMERICAN JOURNAL OF OBSTETRICS AND GYNECOLOGY	220	3			10.1016/j.ajog.2019.01.008	Article	MAR 2019	2019	OBJECTIVE: The objective of the study was to test the hypothesis that Dilapan-S is not inferior to the Foley balloon for preinduction cervical ripening at term.STUDY DESIGN: Pregnant women >= 37 weeks scheduled for induction with unfavorable cervix (<= 3 cm dilated and <= 60% effaced) were randomly assigned to 12 hours of either Foley balloon inflated with 60 mL saline or Dilapan-S for cervical r…									17	0	1	0	5	0	18			0002-9378	1097-6868		WOS:000460115700019	30790569

## Sheet: 第一轮筛选
Authors	Article Title	Source Title	Volume	Issue	Start Page	End Page	DOI	Document Type	Publication Date	Publication Year	Abstract	Abstract - Foreign	Abstract - English Transliteration	Abstract - Foreign	Abstract - Korean	Conference Title	Conference Date	Conference Sponsor	Conference Location	Times Cited, WoS Core	Times Cited, CSCD	Times Cited, RSCI	Times Cited, ARCI	Times Cited, BCI	Times Cited, SCIELO	Times Cited, All Databases	180 Day Usage Count	Since 2013 Usage Count	ISSN	eISSN	ISBN	UT (Unique ID)	Pubmed Id
	SMFM Statement on Elective Induction of Labor in Low-Risk Nulliparous Women at Term: the ARRIVE Trial	AMERICAN JOURNAL OF OBSTETRICS AND GYNECOLOGY	221	1	B2	B4	10.1016/j.ajog.2018.08.009	Article	JUL 2019	2019	A Randomized Trial of Induction Versus Expectant Management (ARRIVE) was conducted by the Eunice Kennedy Shriver National Institute of Child Health and Human Development Maternal-Fetal Medicine Units Network from March 2014 to August 2017. This large multicenter, unmasked, randomized controlled trial was performed to test the hypothesis that elective IOL at 39 weeks of gestation, compared with ex…									58	0	0	0	17	1	57			0002-9378	1097-6868		WOS:000472481100001	30098985
Duffy, James M. N.; Ziebland, Sue; von Dadelszen, Peter; McManus, Richard J.	Tackling poorly selected, collected, and reported outcomes in obstetrics and gynecology research	AMERICAN JOURNAL OF OBSTETRICS AND GYNECOLOGY	220	1	71	+	10.1016/j.ajog.2018.09.023	Article	JAN 2019	2019	Clinical research should ultimately improve patient care. To enable this, randomized controlled trials must select, collect, and report outcomes that are both relevant to clinical practice and genuinely reflect the perspectives of key stakeholders including health care professionals, researchers, and patients. Unfortunately, many randomized controlled trials fall short of this requirement. Comple…									37	0	0	0	12	0	37			0002-9378	1097-6868		WOS:000454239900013	30273584
Laughlin-Tommaso, Shannon; Barnard, Emily P.; AbdElmagied, Ahmed M.; Vaughan, Lisa E.; Weaver, Amy L.; Hesley, Gina K.; Woodrum, David A.; Jacoby, Vanessa L.; Kohi, Maureen P.; Price, Thomas M.; Nieves, Angel; Miller, Michael J.; Borah, Bijan J.; Moriarty, James P.; Gorny, Krzysztof R.; Leppert, Phyllis C.; Severson, Amanda L.; Lemens, Maureen A.; Stewart, Elizabeth A.	FIRSTT study: randomized controlled trial of uterine artery embolization vs focused ultrasound surgery	AMERICAN JOURNAL OF OBSTETRICS AND GYNECOLOGY	220	2			10.1016/j.ajog.2018.10.032	Article	FEB 2019	2019	BACKGROUND: Uterine leiomyomas (fibroid tumors) cause considerable symptoms in 30e50% of women and are the leading cause of hysterectomy in the United States. Women with uterine fibroid tumors often seek uterine-preserving treatments, but comparative effectiveness trials are lacking.OBJECTIVE: The purpose of this study was to report treatment effectiveness and ovarian function after uterine arter…									41	2	0	0	12	0	43			0002-9378	1097-6868		WOS:000456703800005	30696556
Moawad, Gaby; Tyan, Paul; Marfori, Cherie; Khalil, Elias Abi; Park, Daniel	Effect of postoperative partial bladder filling after minimally invasive hysterectomy on postanesthesia care unit discharge and cost: a single-blinded, randomized controlled trial	AMERICAN JOURNAL OF OBSTETRICS AND GYNECOLOGY	220	4			10.1016/j.ajog.2018.12.034	Article	APR 2019	2019	BACKGROUND: Hysterectomy is one of the most common surgical procedures performed each year with substantial related health care costs. This trial studied the effect of postoperative bladder backfilling to submicturition level in the operating room and its effect on early postoperative patient care and related cost.OBJECTIVE: The objective of the study was to compare the effect of bladder backfill…									9	1	0	0	1	0	10			0002-9378	1097-6868		WOS:000462856200009	30639089
Sherrell, Helen C.; Clifton, Vicki L.; Kumar, Sailesh	Prelabor screening at term using the cerebroplacental ratio and placental growth factor: a pragmatic randomized open-label phase 2 trial	AMERICAN JOURNAL OF OBSTETRICS AND GYNECOLOGY	223	3			10.1016/j.ajog.2020.02.034	Article	SEP 2020	2020	BACKGROUND AND OBJECTIVE: In some women placental function may not be adequate to meet fetal growth requirements in late pregnancy or the additional demands during labor, thus predisposing these infants to intrapartum fetal compromise and subsequent serious morbidity and mortality. The objective of this study was to determine if the introduction of a prelabor screening test at term combining the …									3	0	0	0	0	0	3			0002-9378	1097-6868		WOS:000567801700028	32112730
Chapman, Graham C.; Sheyn, David; Slopnick, Emily A.; Roberts, Kasey; El-Nashar, Sherif A.; Henderson, Joseph W.; Mangel, Jeffrey; Hijaz, Adonis K.; Pollard, Robert R.; Mahajan, Sangeeta T.	Tamsulosin vs placebo to prevent postoperative urinary retention following female pelvic reconstructive surgery: a multicenter randomized controlled trial	AMERICAN JOURNAL OF OBSTETRICS AND GYNECOLOGY	225	3			10.1016/j.ajog.2021.04.236	Article	SEP 2021	2021	BACKGROUND: Postoperative urinary retention is common after female pelvic reconstructive surgery. Alpha receptor antagonists can improve dysfunctional voiding by relaxing the bladder outlet and may be effective in reducing the risk of postoperative urinary retention.OBJECTIVE: This study aimed to determine whether tamsulosin is effective in preventing postoperative urinary retention in women unde…									4	0	0	0	0	0	4			0002-9378	1097-6868		WOS:000713539800010	33894146
Paidas, Michael J.; Tita, Allan T. N.; Macones, George A.; Saade, George A.; Ehrenkranz, Richard A.; Triche, Elizabeth W.; Streisand, James B.; Lam, Garrett K.; Magann, Everett F.; Lewis, David F.; Dombrowski, Mitchell P.; Werner, Erika F.; Branch, David W.; Habli, Mounira A.; Grotegut, Chad A.; Silver, Robert M.; Longo, Sherri A.; Amon, Erol; Cleary, Kirsten L.; How, Helen Y.; Novotny, Sarah R.;…	Prospective, randomized, double-blind, placebo-controlled evaluation of the Pharmacokinetics, Safety and Efficacy of Recombinant Antithrombin Versus Placebo in Preterm Preeclampsia	AMERICAN JOURNAL OF OBSTETRICS AND GYNECOLOGY	223	5			10.1016/j.ajog.2020.08.004	Article	NOV 2020	2020	BACKGROUND: Despite expectant management, preeclampsia remote from term usually results in preterm delivery. Antithrombin, which displays antiinflammatory and anticoagulant properties, may have a therapeutic role in treating preterm preeclampsia, a disorder characterized by endothelial dysfunction, inflammation, and activation of the coagulation system.OBJECTIVE: This randomized, placebo-controll…									7	0	0	0	4	0	7			0002-9378	1097-6868		WOS:000583620800022	32780999
Berghella, Vincenzo; Caissutti, Claudia; Saccone, Gabriele; Khalifeh, Adeeb	The One Step approach for diagnosing gestational diabetes is associated with better perinatal outcomes than the Two Step approach: evidence of randomized clinical trials	AMERICAN JOURNAL OF OBSTETRICS AND GYNECOLOGY	220	6	562	564	10.1016/j.ajog.2019.01.231	Article	JUN 2019	2019										4	0	0	0	0	0	4			0002-9378	1097-6868		WOS:000469210300006	30711511
Turner, Jessica; Dunn, Liam; Tarnow-Mordi, William; Flatley, Christopher; Flenady, Vicki; Kumar, Sailesh	Safety and efficacy of sildenafil citrate to reduce operative birth for intrapartum fetal compromise at term: a phase 2 randomized controlled trial	AMERICAN JOURNAL OF OBSTETRICS AND GYNECOLOGY	222	5	401	414	10.1016/j.ajog.2020.01.025	Article; Proceedings Paper	MAY 2020	2020	BACKGROUND AND OBJECTIVE: Sildenafil citrate is a vasodilator used in erectile dysfunction and pulmonary hypertension. We tested whether it reduces emergency operative births for fetal compromise and improves fetal or uteroplacental perfusion in labor in a phase 2 double-blind randomized controlled trial.STUDY DESIGN: Women at term in early labor or undergoing scheduled induction of labor at Mate…					World Congress of the International-Society-of-Ultrasound-in-Obstetrics-and-Gynecology (ISUOG)World Congress of the International-Society-of-Ultrasound-in-Obstetrics-and-Gynecology (ISUOG)	OCT 13, 2019OCT 13, 2019	Int Soc Ultrasound Obstet & GynecolInt Soc Ultrasound Obstet & Gynecol	Berlin, GERMANYBerlin, GERMANY	15	0	0	0	3	0	15			0002-9378	1097-6868		WOS:000529309400006	31978434
Costantine, Maged M.; West, Holly; Wisner, Katherine L.; Caritis, Steve; Clark, Shannon; Venkataramanan, Raman; Stika, Catherine S.; Rytting, Erik; Wang, Xiaoming; Ahmed, Mahmoud S.	A randomized pilot clinical trial of pravastatin versus placebo in pregnant patients at high risk of preeclampsia	AMERICAN JOURNAL OF OBSTETRICS AND GYNECOLOGY	225	6			10.1016/j.ajog.2021.05.018	Article	DEC 2021	2021	BACKGROUND: Preeclampsia remains a major cause of maternal and neonatal morbidity and mortality. Biologic plausibility, compelling preliminary data, and a pilot clinical trial support the safety and utility of pravastatin for the prevention of preeclampsia.OBJECTIVE: We previously reported the results of a phase I clinical trial using a low dose (10 mg) of pravastatin in high-risk pregnant women.…									12	1	0	0	5	0	13			0002-9378	1097-6868		WOS:000730433700020	34033812
LeBlanc, Erin S.; Smith, Ning X.; Vesco, Kimberly K.; Paul, Ian M.; Stevens, Victor J.	Weight loss prior to pregnancy and subsequent ck tor updates gestational weight gain: Prepare, a randomized clinical trial	AMERICAN JOURNAL OF OBSTETRICS AND GYNECOLOGY	224	1			10.1016/j.ajog.2020.07.027	Article	JAN 2021	2021	BACKGROUND: Women with elevated body mass index are encouraged to lose weight before pregnancy, but no trials have tested the effects of prepregnancy weight loss on health outcomes.OBJECTIVE: This study aimed to determine whether prepregnancy weight loss reduces gestational weight gain and improves pregnancy outcomes.STUDY DESIGN: Pragmatic randomized clinical trial was conducted between May 2015…									14	0	0	0	4	0	14			0002-9378	1097-6868		WOS:000607357300022	32687819
Patrick, Haylea S.; Mitra, Anjali; Rosen, Todd; Ananth, Cande, V; Schuster, Meike	Pharmacologic intervention for the management of retained placenta: a systematic review and meta-analysis of randomized trials	AMERICAN JOURNAL OF OBSTETRICS AND GYNECOLOGY	223	3			10.1016/j.ajog.2020.06.044	Article	SEP 2020	2020	BACKGROUND: Retained placenta affects 2% to 3.3% of all vaginal deliveries and is one of the leading causes of postpartum hemorrhage worldwide. Despite the prevalence of this condition, there is limited guidance on its management.OBJECTIVE: A systematic review and meta-analysis were performed to evaluate the efficacy of pharmacologic interventions for the management of retained placenta.STUDY DES…									6	0	0	0	1	0	6			0002-9378	1097-6868		WOS:000567801700039	32592695
Harper, Lorie M.; Jauk, Victoria; Longo, Sherri; Biggio, Joseph R.; Szychowski, Jeff M.; Tita, Alan T.	Early gestational diabetes screening in obese women: a randomized controlled trial	AMERICAN JOURNAL OF OBSTETRICS AND GYNECOLOGY	222	5			10.1016/j.ajog.2019.12.021	Article; Proceedings Paper	MAY 2020	2020	BACKGROUND: Although in 2013 the American College of Obstetricians and Gynecologists recommended early screening for gestational diabetes in obese women, no studies demonstrate an improvement in perinatal outcomes with this strategy.OBJECTIVE: We sought to determine whether early screening for gestational diabetes improves perinatal outcomes in obese women.MATERIALS AND METHODS: Randomized contro…					39th Annual Pregnancy Scientific Meeting of the Society-for-Maternal-Fetal-Medicine (SMFM)39th Annual Pregnancy Scientific Meeting of the Society-for-Maternal-Fetal-Medicine (SMFM)	FEB 11-19, 2019FEB 11-19, 2019	Soc Maternal Fetal MedSoc Maternal Fetal Med	Las Vegas, NVLas Vegas, NV	45	1	0	0	16	0	46			0002-9378	1097-6868		WOS:000529309400024	31926951
Van Calster, Ben; Benachi, Alexandra; Nicolaides, Kypros H.; Gratacos, Eduard; Berg, Christoph; Persico, Nicola; Gardener, Glenn J.; Belfort, Michael; Ville, Yves; Ryan, Greg; Johnson, Anthony; Sago, Haruhiko; Kosinski, Przemyslaw; Bagolan, Pietro; Van Mieghem, Tim; DeKoninck, Philip L. J.; Russo, Francesca M.; Hooper, Stuart B.; Deprest, Jan A.	The randomized Tracheal Occlusion To Accelerate Lung growth (TOTAL)-trials on fetal surgery for congenital diaphragmatic hernia: reanalysis using pooled data	AMERICAN JOURNAL OF OBSTETRICS AND GYNECOLOGY	226	4			10.1016/j.ajog.2021.11.1351	Article	APR 2022	2022	BACKGROUND: Two randomized controlled trials compared the neonatal and infant outcomes after fetoscopic endoluminal tracheal occlusion with expectant prenatal management in fetuses with severe and moderate isolated congenital diaphragmatic hernia, respectively. Fetoscopic endoluminal tracheal occlusion was carried out at 27(+0) to 29(+6) weeks' gestation (referred to as early) for severe and at 3…									4	0	0	0	1	0	4			0002-9378	1097-6868		WOS:000819950100024	34808130
Alexander, James W.; Karjalainen, Paivi; Ow, Lin Li; Kulkarni, Mugdha; Lee, Joseph K.; Karjalainen, Teemu; Leitch, Alison; Ryan, Germana; Rosamilia, Anna	CO2 surgical laser for treatment of stress urinary incontinence in women: a randomized controlled trial	AMERICAN JOURNAL OF OBSTETRICS AND GYNECOLOGY	227	3			10.1016/j.ajog.2022.05.054	Article; Proceedings Paper	SEP 2022	2022	BACKGROUND: Stress urinary incontinence is a common condition that can be treated conservatively and/or surgically. Given the risks of surgery, developing effective nonsurgical treatment options would be beneficial. Some studies have suggested that laser therapy may improve or cure stress urinary incontinence. However, there is a lack of sham-controlled randomized controlled trials to judge treat…					46th Annual Meeting of the International-Urogynecological-Association46th Annual Meeting of the International-Urogynecological-Association	DEC 09-12, 2021DEC 09-12, 2021	Int Urogynecol AssocInt Urogynecol Assoc	ELECTR NETWORKELECTR NETWORK	0	0	0	0	0	0	0			0002-9378	1097-6868		WOS:000864730300010	35662546
Rozenberg, Patrick; Senat, Marie-Victoire; Deruelle, Philippe; Winer, Norbert; Simon, Emmanuel; Ville, Yves; Kayem, Gilles; Porcher, Raphael; Perrodeau, Elodie; Desbriere, Raoul; Boutron, Isabelle	Evaluation of the usefulness of ultrasound measurement of the lower uterine segment before delivery of women with a prior cesarean delivery: a randomized trial	AMERICAN JOURNAL OF OBSTETRICS AND GYNECOLOGY	226	2			10.1016/j.ajog.2021.08.005	Article	FEB 2022	2022	BACKGROUND: The main reason to avoid trial of labor after cesarean delivery is the possibility of uterine rupture. Identifying women at risk is thus an important aim, for it would enable women at low risk to proceed with a secure planned vaginal birth.OBJECTIVE: To evaluate the impact of proposing mode of delivery based on the ultrasound measurement of the lower uterine segment thickness on a com…									3	0	0	0	0	0	3			0002-9378	1097-6868		WOS:000748428700023	34384777
DeVilbiss, Elizabeth A.; Mumford, Sunni L.; Sjaarda, Lindsey A.; Connell, Matthew T.; Kim, Keewan; Mills, James L.; Silver, Robert M.; Schisterman, Enrique F.	Preconception folate status and reproductive outcomes among a prospective cohort of folate-replete women	AMERICAN JOURNAL OF OBSTETRICS AND GYNECOLOGY	221	1			10.1016/j.ajog.2019.02.039	Article; Proceedings Paper	JUL 2019	2019	BACKGROUND: Most studies of folate metabolism and reproduction have been conducted after pregnancy and in folate-deficient populations. However, measurement of maternal folate status preconceptionally may be most relevant to certain folate-linked early processes preceding a successful pregnancy, and there has been a major increase in folate concentrations in women of childbearing age in high reso…					51st Annual Meeting of the Society-for-Epidemiologic-Research51st Annual Meeting of the Society-for-Epidemiologic-Research	JUN 19-22, 2018JUN 19-22, 2018	Soc Epidemiol ResSoc Epidemiol Res	Baltimore, MDBaltimore, MD	0	0	0	0	0	0	0			0002-9378	1097-6868		WOS:000472481100008	30807767
Conti, Jennifer A.; Lerma, Klaira; Schneyer, Rebecca J.; Hastings, Charlotte V.; Blumenthal, Paul D.; Shaw, Kate A.	Self-administered vaginal lidocaine gel for pain management with intrauterine device insertion: a blinded, randomized controlled trial	AMERICAN JOURNAL OF OBSTETRICS AND GYNECOLOGY	220	2			10.1016/j.ajog.2018.11.1085	Article; Proceedings Paper	FEB 2019	2019	BACKGROUND: A major barrier to intrauterine device use is fear of pain during insertion. Trials exploring analgesic interventions for intrauterine device insertion have yielded mixed results, and no standardized pain management guidelines currently exist for this procedure. In an abortion-related study, self-administered lidocaine gel over a prolonged time interval showed promise as a method of p…					7th Annual North American Forum on Family Planning of the Society-of-Family-Planning7th Annual North American Forum on Family Planning of the Society-of-Family-Planning	OCT 14-16, 2017OCT 14-16, 2017	Soc Family PlanningSoc Family Planning	Atlanta, GAAtlanta, GA	10	0	0	0	1	0	10			0002-9378	1097-6868		WOS:000456703800006	30444982
Chaemsaithong, Piya; Cuenca-Gomez, Diana; Plana, Maria N.; Gil, Maria M.; Poon, Liona C.	Does low-dose aspirin initiated before 11 weeks' gestation reduce the rate of preeclampsia?	AMERICAN JOURNAL OF OBSTETRICS AND GYNECOLOGY	222	5	437	450	10.1016/j.ajog.2019.08.047	Article; Proceedings Paper	MAY 2020	2020	OBJECTIVE DATA: Preconception or early administration of low-dose aspirin might improve endometrial growth, placental vascularization, and organogenesis. Most studies have evaluated the potential benefit of preconception or early administration of low-dose aspirin in women with a history of recurrent pregnancy loss, women who have undergone in vitro fertilization, or women with thrombophilia or a…					18th World Congress in Fetal Medicine of the Fetal-Medicine-Foundation18th World Congress in Fetal Medicine of the Fetal-Medicine-Foundation	JUN 25-29, 2019JUN 25-29, 2019	Fetal Med FdnFetal Med Fdn	Alicante, SPAINAlicante, SPAIN	25	1	0	0	7	2	26			0002-9378	1097-6868		WOS:000529309400009	31494125
Sroussi, Jeremy; Bourret, Antoine; Pourcelot, Anne-Gaelle; Thubert, Thibault; Lesavre, Magali; Legendre, Guillaume; Tuffet, Sophie; Rousseau, Alexandra; Benifla, Jean-Louis	Does hyaluronic acid gel reduce intrauterine adhesions after dilation and curettage in women with miscarriage? A Multicentric randomized controlled trial (HYFACO Study)	AMERICAN JOURNAL OF OBSTETRICS AND GYNECOLOGY	227	4			10.1016/j.ajog.2022.05.064	Article	OCT 2022	2022	BACKGROUND: Miscarriage is a frequent problem that requires dilation and curettage in 30% of cases. This routine surgery may lead to intrauterine adhesions and severe infertility. Hyaluronic acid gel is known to reduce intrauterine adhesions after hysteroscopic surgery.OBJECTIVE: This study aimed to evaluate the rate of intrauterine adhesions after dilation and curettage for miscarriage with and …									0	0	0	0	0	0	0			0002-9378	1097-6868		WOS:000891582600007	35667420
Lin, Li; Huai, Jing; Li, Boya; Zhu, Yuchun; Juan, Juan; Zhang, Meihua; Cui, Shihong; Zhao, Xianlan; Ma, Yuyan; Zhao, Yangyu; Mi, Yang; Ding, Hongjuan; Chen, Dunjin; Zhang, Weishe; Qi, Hongbo; Li, Xiaotian; Li, Guanlin; Chen, Jiahui; Zhang, Huijing; Yu, Mengting; Sun, Xiaotong; Yang, Huixia	A randomized controlled trial of low-dose aspirin for the prevention of preeclampsia in women at high risk in China	AMERICAN JOURNAL OF OBSTETRICS AND GYNECOLOGY	226	2			10.1016/j.ajog.2021.08.004	Article	FEB 2022	2022	BACKGROUND: Low-dose aspirin has been the most widely studied preventive drug for preeclampsia. However, guidelines differ considerably from country to country regarding the prophylactic use of aspirin for preeclampsia. There is limited evidence from large trials to determine the effect of 100 mg of aspirin for preeclampsia screening in women with high-risk pregnancies, based on maternal risk fac…									7	0	0	0	0	0	7			0002-9378	1097-6868		WOS:000748428700022	34389292
Bartal, Michal Fishel; Ward, Clara; Blackwell, Sean C.; Cornthwaite, Joycelyn A. Ashby; Zhang, Caroline; Refuerzo, Jerrie S.; Pedroza, Claudia; Lee, Kyung Hyun; Chauhan, Suneet P.; Sibai, Baha M.	Detemir vs neutral protamine Hagedorn insulin for diabetes mellitus in pregnancy: a comparative effectiveness, randomized controlled trial	AMERICAN JOURNAL OF OBSTETRICS AND GYNECOLOGY	225	1			10.1016/j.ajog.2021.04.223	Article	JUL 2021	2021	BACKGROUND: Insulin detemir, being used increasingly during pregnancy, may have pharmacologic benefits compared with neutral protamine Hagedorn.OBJECTIVE: We evaluated the probability that compared with treatment with neutral protamine Hagedorn, treatment with insulin detemir reduces the risk for adverse neonatal outcome among individuals with type 2 or overt type 2 diabetes mellitus (gestational…									3	0	0	0	1	0	3			0002-9378	1097-6868		WOS:000670445100024	33865836
Humphreys, Anna B C; Linsell, Louise; Knight, Marian	Factors associated with infection after operative vaginal birth-a secondary analysis of a randomized controlled trial of prophylactic antibiotics for the prevention of infection following operative vaginal birth.	American journal of obstetrics and gynecology					10.1016/j.ajog.2022.08.037	Journal Article	2022-Aug-24	2022	BACKGROUND: A recent randomized controlled trial of prophylactic antibiotics for the prevention of infection following operative vaginal birth showed that women allocated prophylactic intravenous amoxicillin and clavulanic acid had a significantly lower risk of developing confirmed or suspected infection within 6 weeks after operative vaginal birth (risk ratio [RR], 0.58; 95% confidence interval …									0	0	0	0	0	0	0				1097-6868		MEDLINE:36027955	36027955
Haumonte, Jean-Baptiste; Blanc, Julie; Castel, Pierre; Mace, Pierre; Auquier, Pascal; d'Ercole, Claude; Bretelle, Florence	Uncertain fetal head engagement: a prospective randomized controlled trial comparing digital exam with angle of progression	AMERICAN JOURNAL OF OBSTETRICS AND GYNECOLOGY	227	4			10.1016/j.ajog.2022.04.018	Article	OCT 2022	2022	BACKGROUND: Uncertain fetal head engagement represents 4% of obstetrical situations associated with an increased risk of postpartum hemorrhage, notably in cases of cesarean delivery and increased neonatal impairment owing to failed vaginal instrumental delivery. In this obstetrical condition, cesarean delivery is recommended, but vaginal delivery is possible in two-thirds of the cases. During the…									0	0	0	0	0	0	0			0002-9378	1097-6868		WOS:000891582600020	35452654
Groten, Tanja; Lehmann, Thomas; Stadtler, Mariann; Komar, Matej; Winkler, Jennifer Lucia; Condic, Mateja; Strizek, Brigitte; Seeger, Sven; Jager, Yvonne; Pecks, Ulrich; Eckmann-Scholz, Christel; Kagan, Karl Oliver; Hoopmann, Markus; von Kaisenberg, Constantin S; Brodowski, Lars; Tauscher, Anne; Schrey-Petersen, Susanne; Friebe-Hoffmann, Ulrike; Lato, Krisztian; Hubener, Christoph; Delius, Maria; …	Effect of pentaerythritol tetranitrate (PETN) on the development of fetal growth restriction in pregnancies with impaired uteroplacental perfusion at midgestation-a randomized trial.	American journal of obstetrics and gynecology	228	1	84.e1	84.e12	10.1016/j.ajog.2022.07.028	Randomized Controlled Trial; Multicenter Study; Journal Article	2023-Jan	2023	BACKGROUND: Fetal growth restriction is strongly associated with impaired placentation and abnormal uteroplacental blood flow. Nitric oxide donors such as pentaerythritol tetranitrate are strong vasodilators and protect the endothelium. Recently, we demonstrated in a randomized controlled pilot study a 38% relative risk reduction for the development of fetal growth restriction or perinatal death …									0	0	0	0	0	0	0				1097-6868		MEDLINE:35931132	35931132
Shennan, Andrew; Chandiramani, Manju; Bennett, Phillip; David, Anna L.; Girling, Joanna; Ridout, Alexandra; Seed, Paul T.; Simpson, Nigel; Thornton, Steven; Tydeman, Graham; Quenby, Siobhan; Carter, Jenny	MAVRIC: a multicenter randomized controlled trial of transabdominal vs transvaginal cervical cerclage	AMERICAN JOURNAL OF OBSTETRICS AND GYNECOLOGY	222	3			10.1016/j.ajog.2019.09.040	Article	MAR 2020	2020	BACKGROUND: Vaginal cerclage (a suture around the cervix) commonly is placed in women with recurrent pregnancy loss. These women may experience late miscarriage or extreme preterm delivery, despite being treated with cerclage. Transabdominal cerclage has been advocated after failed cerclage, although its efficacy is unproved by randomized controlled trial.OBJECTIVE: The objective of this study wa…									29	1	0	0	5	1	30			0002-9378	1097-6868		WOS:000518369800016	31585096
Picon-Cesar, Maria J.; Molina-Vega, Maria; Suarez-Arana, Maria; Gonzalez-Mesa, Ernesto; Sola-Moyano, Ana P.; Roldan-Lopez, Reyes; Romero-Narbona, Francisca; Olveira, Gabriel; Tinahones, Francisco J.; Gonzalez-Romero, Stella	Metformin for gestational diabetes study: metformin vs insulin in gestational diabetes: glycemic control and obstetrical and perinatal outcomes: randomized prospective trial	AMERICAN JOURNAL OF OBSTETRICS AND GYNECOLOGY	225	5			10.1016/j.ajog.2021.04.229	Article	NOV 2021	2021	BACKGROUND: Gestational diabetes that is not properly controlled with diet has been commonly treated with insulin. In recent years, several studies have published that metformin can lead to, at least, similar obstetrical and perinatal outcomes as insulin. Nevertheless, not all clinical guidelines endorse its use, and clinical practice is heterogeneous.OBJECTIVE: This study aimed to test whether m…									5	0	0	0	0	0	5			0002-9378	1097-6868		WOS:000737523400012	33887240
Long, Jaime B.; Morgan, Brianne M.; Boyd, Sarah S.; Davies, Matthew F.; Kunselman, Allen R.; Stetter, Christy M.; Andreae, Michael H.	A randomized trial of standard vs restricted opioid prescribing following midurethral sling	AMERICAN JOURNAL OF OBSTETRICS AND GYNECOLOGY	227	2			10.1016/j.ajog.2022.05.010	Article	AUG 2022	2022	BACKGROUND: Postoperative opioid prescribing has historically lacked information crucial to balancing the pain control needs of the individual patient with our professional responsibility to judiciously prescribe these high-risk medications.OBJECTIVE: This study aimed to evaluate pain control, satisfaction with pain control, and opioid use among patients undergoing isolated midurethral sling rand…									0	0	0	0	0	0	0			0002-9378	1097-6868		WOS:000836681800048	35550371
Yu, Simon Chun Ho; Cheng, Yvonne Kwun Yue; Tse, Wing Ting; Sahota, Daljit Singh; Chung, Man Yan; Wong, Simon Sin Man; Chan, Oi Ka; Leung, Tak Yeung	Perioperative prophylactic internal iliac artery balloon occlusion in the prevention of postpartum hemorrhage in placenta previa: a randomized controlled trial	AMERICAN JOURNAL OF OBSTETRICS AND GYNECOLOGY	223	1			10.1016/j.ajog.2020.01.024	Article	JUL 2020	2020	BACKGROUND: Placenta previa remains one of the major causes of massive postpartum hemorrhage and maternal mortality worldwide.OBJECTIVE: To determine whether internal iliac artery balloon occlusion during cesarean delivery for placenta previa could reduce postpartum hemorrhage and other maternal complications.STUDY DESIGN: This was a prospective randomized controlled trial conducted at a tertiary…									19	0	0	0	5	0	19			0002-9378	1097-6868		WOS:000547447700026	31978436
Blanc, Julie; Castel, Pierre; Mauviel, Franck; Baumstarck, Karine; Bretelle, Florence; D'Ercole, Claude; Haumonte, Jean-Baptiste	Prophylactic manual rotation of occiput posterior and transverse positions to decrease operative delivery: the PROPOP randomized clinical trial	AMERICAN JOURNAL OF OBSTETRICS AND GYNECOLOGY	225	4			10.1016/j.ajog.2021.05.020	Article	OCT 2021	2021	BACKGROUND: Persistent occiput posterior and occiput transverse positions are the most common malpositions of the fetal head during labor and are associated with prolonged second stage of labor, cesarean deliveries, instrumental deliveries, severe perineal tears, postpartum hemorrhage, and chorioamnionitis. Manual rotation is one of several strategies described to deal with these malpositions.OBJ…									5	0	0	0	1	0	5			0002-9378	1097-6868		WOS:000720311600027	34033811
Haas, David M.; Daggy, Joanne; Flannery, Kathleen M.; Dorr, Meredith L.; Bonsack, Carrie; Bhamidipalli, Surya S.; Pierson, Rebecca C.; Lathrop, Anthony; Towns, Rachel; Ngo, Nicole; Head, Annette; Morgan, Sarah; Quinney, Sara K.	A comparison of vaginal versus buccal misoprostol for cervical ripening in women for labor induction at term (the IMPROVE trial): a triple-masked randomized controlled trial	AMERICAN JOURNAL OF OBSTETRICS AND GYNECOLOGY	221	3			10.1016/j.ajog.2019.04.037	Article	SEP 2019	2019	BACKGROUND: Cervical ripening is commonly needed for labor induction. Finding an optimal route of misoprostol dosing for efficacy, safety, and patient satisfaction is important and not well studied for the buccal route.OBJECTIVE: To compare the efficacy and safety of vaginal and buccal misoprostol for women undergoing labor induction at term.STUDY DESIGN: The IMPROVE trial was an institutional re…									13	0	0	0	3	0	13			0002-9378	1097-6868		WOS:000484395000023	31075246
Tzur, Yossi; Berkovitz-Shperling, Roza; Inbar, Tamar Goitein; Bar-On, Shikma; Gil, Yaron; Levin, Ishai; Cohen, Aviad	Expectant vs medical management for retained products of conception after medical termination of pregnancy: a randomized controlled study	AMERICAN JOURNAL OF OBSTETRICS AND GYNECOLOGY	227	4			10.1016/j.ajog.2022.06.025	Article	OCT 2022	2022	BACKGROUND: Despite the rise of medical treatments for the termination of pregnancy, to date, no prospective trial has evaluated the efficacy of misoprostol in treating retained products of conception after induced termination of pregnancy.OBJECTIVE: This study aimed to compare medical management with misoprostol with expectant management for retained products of conception after first-trimester …									0	0	0	0	0	0	0			0002-9378	1097-6868		WOS:000891582600008	35752301
Lees, Christoph C.; Romero, Roberto; Stampalija, Tamara; Dall'Asta, Andrea; DeVore, Greggory R.; Prefumo, Federico; Frusca, Tiziana; Visser, Gerard H. A.; Hobbins, John C.; Baschat, Ahmet A.; Bilardo, Caterina M.; Galan, Henry L.; Campbell, Stuart; Maulik, Dev; Figueras, Francesc; Lee, Wesley; Unterscheider, Julia; Valensise, Herbert; Costa, Fabricio Da Silva; Salomon, Laurent J.; Poon, Liona C.;…	The diagnosis and management of suspected fetal growth restriction: an evidence-based approach	AMERICAN JOURNAL OF OBSTETRICS AND GYNECOLOGY	226	3	366	378	10.1016/j.ajog.2021.11.1357	Article	MAR 2022	2022	This Clinical Opinion reviews the literature about the diagnosis, antepartum surveillance, and time of delivery of fetuses suspected to be small for gestational age or growth restricted. Several guidelines have been issued by major professional organizations, including the International Society of Ultrasound in Obstetrics and Gynecology and the Society for Maternal-Fetal Medicine. The differences…									12	0	0	0	3	0	12			0002-9378	1097-6868		WOS:000820950400004	35026129
Petrikovets, Andrey; Sheyn, David; Sun, Helen H.; Chapman, Graham C.; Mahajan, Sangeeta T.; Pollard, Robert R.; El-Nashar, Sherif A.; Hijaz, Adonis K.; Mangel, Jeffrey	Multimodal opioid-sparing postoperative pain regimen compared with the standard postoperative pain regimen in vaginal pelvic reconstructive surgery: a multicenter randomized controlled trial	AMERICAN JOURNAL OF OBSTETRICS AND GYNECOLOGY	221	5			10.1016/j.ajog.2019.06.002	Article; Proceedings Paper	NOV 2019	2019	BACKGROUND: Postoperative pain control after urogynecological surgery has traditionally been opioid centered with frequent narcotic administration. Few studies have addressed optimal pain control strategies for vaginal pelvic reconstructive surgery that limit opioid use.OBJECTIVE: The objective of the study was to determine whether, ice packs, Tylenol, and Toradol, a novel opioid-sparing multimod…					45th Annual Scientific Meeting of the Society-of-Gynecologic-Surgeons (SGS)45th Annual Scientific Meeting of the Society-of-Gynecologic-Surgeons (SGS)	MAR 31-APR 03, 2019MAR 31-APR 03, 2019	Soc Gynecol SurgSoc Gynecol Surg	Tucson, AZTucson, AZ	21	1	0	0	4	0	21			0002-9378	1097-6868		WOS:000493944800045	31201808
Huang, Alison J.; Chesney, Margaret; Lisha, Nadra; Vittinghoff, Eric; Schembri, Michael; Pawlowsky, Sarah; Hsu, Amy; Subak, Leslee	A group-based yoga program for urinary incontinence in ambulatory women: feasibility, tolerability, and change in incontinence frequency over 3 months in a single-center randomized trial	AMERICAN JOURNAL OF OBSTETRICS AND GYNECOLOGY	220	1			10.1016/j.ajog.2018.10.031	Article; Proceedings Paper	JAN 2019	2019	BACKGROUND: Because of the limitations of existing clinical treatments for urinary incontinence, many women with incontinence are interested in complementary strategies for managing their symptoms. Yoga has been recommended as a behavioral self-management strategy for incontinence, but evidence of its feasibility, tolerability, and efficacy is lacking.OBJECTIVE: To evaluate the feasibility and to…					113th Annual Scientific Meeting of the American-Urological-Association (AUA)113th Annual Scientific Meeting of the American-Urological-Association (AUA)	MAY 18-21, 2018MAY 18-21, 2018	Amer Urol AssocAmer Urol Assoc	San Francisco, CASan Francisco, CA	8	0	0	0	1	1	9			0002-9378	1097-6868		WOS:000454239900017	30595143
Gentry-Maharaj, Aleksandra; Burnell, Matthew; Dilley, James; Ryan, Andy; Karpinskyj, Chloe; Gunu, Richard; Mallett, Susan; Deeks, Jon; Campbell, Stuart; Jacobs, Ian; Sundar, Sudha; Menon, Usha	Serum HE4 and diagnosis of ovarian cancer in postmenopausal women with adnexal masses	AMERICAN JOURNAL OF OBSTETRICS AND GYNECOLOGY	222	1			10.1016/j.ajog.2019.07.031	Article	JAN 2020	2020	BACKGROUND: Transvaginal ultrasound and serum CA125 are routinely used for differential diagnosis of pelvic adnexal mass. Use of human epididymis 4 was approved in the United States in 2011. However, there is scarcity of studies evaluating the additional value of human epididymis 4.OBJECTIVE: The objective of the study was to evaluate the performance characteristics of transvaginal ultrasound, CA…									13	0	0	0	2	0	13			0002-9378	1097-6868		WOS:000504487900008	31351062
Dengler, Katherine L.; Craig, Eric R.; DiCarlo-Meacham, Angela M.; Welch, Eva K.; Brooks, Daniel, I; Vaccaro, Christine M.; Gruber, Daniel D.	Preoperative pudendal block with liposomal and plain bupivacaine reduces pain associated with posterior colporrhaphy: a double-blinded, randomized controlled trial	AMERICAN JOURNAL OF OBSTETRICS AND GYNECOLOGY	225	5			10.1016/j.ajog.2021.08.034	Article	NOV 2021	2021	BACKGROUND: Pelvic reconstructive surgery may cause significant postoperative pain, especially with posterior colporrhaphy, contributing to a longer hospital stay and increased pain medication utilization. Regional blocks are being increasingly utilized in gynecologic surgery to improve postoperative pain and decrease opioid usage, yet preoperative pudendal blocks have not been used routinely dur…									4	0	0	0	0	0	3			0002-9378	1097-6868		WOS:000737523400030	34473963
Grantz, Katherine L.; Kawakita, Tetsuya; Lu, Ya-Ling; Newman, Roger; Berghella, Vincenzo; Caughey, Aaron	SMFM Special Statement: State of the science on multifetal gestations: unique considerations and importance	AMERICAN JOURNAL OF OBSTETRICS AND GYNECOLOGY	221	2	B2	B12	10.1016/j.ajog.2019.04.013	Article	AUG 2019	2019	We sought to review the state of the science for research on multiple gestations. A literature search was performed with the use of PubMed for studies to quantify the representation of multiple gestations for a sample period (2012-2016) that were limited to phase III and IV randomized controlled trials, that were written in English, and that addressed at least 1 of 4 major pregnancy complications…									27	2	0	0	11	0	29			0002-9378	1097-6868		WOS:000477565500001	31002766
Okesene-Gafa, Karaponi A. M.; Li, Minglan; McKinlay, Christopher J. D.; Taylor, Rennae S.; Rush, Elaine C.; Wall, Clare R.; Wilson, Jess; Murphy, Rinki; Taylor, Rachael; Thompson, John M. D.; Crowther, Caroline A.; McCowan, Lesley M. E.	Effect of antenatal dietary interventions in maternal obesity on pregnancy weight-gain and birthweight: Healthy Mums and Babies (HUMBA) randomized trial	AMERICAN JOURNAL OF OBSTETRICS AND GYNECOLOGY	221	2			10.1016/j.ajog.2019.03.003	Article	AUG 2019	2019	BACKGROUND: Pregnancy interventions that improve maternal and infant outcomes are urgently needed in populations with high rates of obesity. We undertook the Healthy Mums and Babies (HUMBA) randomized controlled trial to assess the effect of dietary interventions and or probiotics in a multiethnic population of pregnant women with obesity, living in an area of high deprivation.OBJECTIVES: To dete…									43	0	0	0	22	0	43			0002-9378	1097-6868		WOS:000477565500021	30878323
Aldrich, Emily R.; Tam, Tiffanie Y.; Saylor, Leah M.; Crisp, Catrina C.; Yeung, Jennifer; Pauls, Rachel N.	Intrarectal diazepam following pelvic reconstructive surgery: a double-blind, randomized placebo-controlled trial	AMERICAN JOURNAL OF OBSTETRICS AND GYNECOLOGY	227	2			10.1016/j.ajog.2022.05.009	Article	AUG 2022	2022	BACKGROUND: Patients undergoing vaginal hysterectomy with native tissue pelvic reconstruction typically have low pain levels overall in the postoperative period. Notwithstanding, pain control immediately after surgery may be more challenging and a barrier to same-day discharge. Intrarectal diazepam has been used for acute and chronic pelvic pain and has a pharmacokinetic profile ideal for intermi…									0	0	0	0	0	0	0			0002-9378	1097-6868		WOS:000836681800043	35550374
Parobek, Christian M.; Thorsen, Margaret M.; Has, Phinnara; Lorenzi, Paula; Clark, Melissa A.; Russo, Melissa L.; Lewkowitz, Adam K.	Video education about genetic privacy and patient perspectives about sharing prenatal genetic data: a randomized trial	AMERICAN JOURNAL OF OBSTETRICS AND GYNECOLOGY	227	1			10.1016/j.ajog.2022.03.047	Article	JUL 2022	2022	BACKGROUND: Laboratories offering cell-free DNA often reserve the right to share prenatal genetic data for research or even commercial purposes, and obtain this permission on the patient consent form. Although it is known that nonpregnant patients are often reluctant to share their genetic data for research, pregnant patients' knowledge of, and opinions about, genetic data privacy are unknown.OBJ…									0	0	0	0	0	0	0			0002-9378	1097-6868		WOS:000836812200002	35351406
Somigliana, Edgardo; Sarais, Veronica; Reschini, Marco; Ferrari, Stefania; Makieva, Sofia; Cermisoni, Greta Chiara; Paffoni, Alessio; Papaleo, Enrico; Vigano, Paola	Single oral dose of vitamin D3 supplementation prior to in vitro fertilization and embryo transfer in normal weight women: the SUNDRO randomized controlled trial	AMERICAN JOURNAL OF OBSTETRICS AND GYNECOLOGY	225	3			10.1016/j.ajog.2021.04.234	Article	SEP 2021	2021	BACKGROUND: Improving in vitro fertilization success is an unmet need. Observational studies have suggested that women with deficient or insufficient vitamin D have lower chances of in vitro fertilization success, but whether supplementation improves clinical pregnancy rate remains unclear.OBJECTIVE: This study aimed to determine whether oral vitamin D-3 supplementation improves clinical pregnanc…									7	0	0	0	2	0	7			0002-9378	1097-6868		WOS:000713539800014	33894153
Lassey, Sarah C.; Haber, Hilary R.; Kanbergs, Alexa; Robinson, Julian N.; Little, Sarah E.	Six versus twelve hours of single-balloon catheter placement with oxytocin administration for labor induction: a randomized controlled trial	AMERICAN JOURNAL OF OBSTETRICS AND GYNECOLOGY	224	6			10.1016/j.ajog.2021.03.021	Article	JUN 2021	2021	BACKGROUND: Induction of labor is common in the United States. Multiple previous studies have tried to outline a faster time to delivery to improve maternal and fetal outcomes.OBJECTIVE: This study aimed to evaluate whether women who un-dergo induction of labor with a single-balloon catheter and oxytocin have a shorter time to delivery with planned removal of the catheter at 6 vs 12 hours.STUDY D…									4	0	0	0	1	0	4			0002-9378	1097-6868		WOS:000744167100016	33771496
Gomez, Helen B.; Hoffman, Matthew K.; Caplan, Richard; Ruhstaller, Kelly; Young, Matthew H. H.; Sciscione, Anthony C.	Buccal vs vaginal misoprostol combined with Foley catheter for cervical ripening at term (the BEGIN trial): a randomized controlled trial	AMERICAN JOURNAL OF OBSTETRICS AND GYNECOLOGY	224	5			10.1016/j.ajog.2021.02.016	Article	MAY 2021	2021	BACKGROUND: Combining pharmacologic agents with mechanical ripening achieves the shortest time to labor; however, there is no clear evidence on route of drug administration. Buccal administration of misoprostol has shown greater patient acceptance but remains understudied.OBJECTIVE: This study aimed to evaluate the difference in time to delivery between buccal and vaginal administration of misopr…									2	0	0	0	1	0	2			0002-9378	1097-6868		WOS:000646905600019	33617796
Nelson, David B.; McIntire, Donald D.; Leveno, Kenneth J.	A chronicle of the 17-alpha hydroxyprogesterone caproate story to prevent recurrent preterm birth	AMERICAN JOURNAL OF OBSTETRICS AND GYNECOLOGY	224	2	175	186	10.1016/j.ajog.2020.09.045	Article	FEB 2021	2021	Preterm birth is a substantial public health concern. In 2019, the US preterm birth rate was 10.23%, which is the fifth straight year of increase in this rate. Moreover, preterm birth accounts for approximately 1 in 6 infant deaths, and surviving children often suffer developmental delay or long-term neurologic impairment. Although the burden of preterm birth is clear, identifying strategies to r…									12	0	0	0	6	0	12			0002-9378	1097-6868		WOS:000614552600006	33035472
Kaiser, Jennifer E; Turok, David K; Gero, Alexandra; Gawron, Lori M; Simmons, Rebecca G; Sanders, Jessica N	One-year pregnancy and continuation rates after placement of levonorgestrel or copper intrauterine devices for emergency contraception: a randomized controlled trial.	American journal of obstetrics and gynecology					10.1016/j.ajog.2022.11.1296	Journal Article	2022-Nov-23	2022	BACKGROUND: Recent evidence demonstrates the effectiveness of the levonorgestrel 52-mg intrauterine device for emergency contraception vs the copper T380A intrauterine device. Of note, 1-year pregnancy and continuation rates after intrauterine device placement for emergency contraception remain understudied.OBJECTIVE: This study compared 1-year pregnancy and intrauterine device continuation rates…									0	0	0	0	0	0	0				1097-6868		MEDLINE:36427600	36427600
Yadava, Stacy M.; Patrick, Haylea S.; Ananth, Cande V.; Rosen, Todd; Brandt, Justin S.	Top-cited articles in the Journal: a bibliometric analysis	AMERICAN JOURNAL OF OBSTETRICS AND GYNECOLOGY	220	1	12	25	10.1016/j.ajog.2018.11.1091	Article	JAN 2019	2019	BACKGROUND: The Journal has had a profound influence in nearly 150 years of publishing. A bibliometric analysis, which uses citation analyses to evaluate the impact of articles, can be used to identify the most impactful papers in the Journal's history.OBJECTIVE: The objective was to identify and characterize the top-cited articles published in the Journal since 1920.STUDY DESIGN: We used the Web…									18	0	0	0	2	0	18			0002-9378	1097-6868		WOS:000454239900007	30452887
Markland, Alayne D.; Vaughan, Camille; Huang, Alison; Kim, Eunjung; Bubes, Vadim Y.; Tangpricha, Vin; Buring, Julie; Lee, I-Min; Cook, Nancy; Manson, JoAnn E.; Grodstein, Francine	Effect of vitamin D supplementation on urinary incontinence in older women: ancillary findings from a randomized trial	AMERICAN JOURNAL OF OBSTETRICS AND GYNECOLOGY	226	4			10.1016/j.ajog.2021.10.017	Article	APR 2022	2022	BACKGROUND: Observational studies among older women have associated vitamin D insufficiency with a greater prevalence and incidence of urinary incontinence. However, little is known about the effect of vitamin D supplementation in reducing urinary incontinence.OBJECTIVE: This study aimed to evaluate the effects of vitamin D supplementation in reducing the frequency of urinary incontinence in olde…									1	0	0	0	0	0	1			0002-9378	1097-6868		WOS:000819950100012	34678177
Ketai, Loren H.; Komesu, Yuko M.; Schrader, Ronald M.; Rogers, Rebecca G.; Sapien, Robert E.; Dodd, Andrew B.; Mayer, Andrew R.	Mind-body (hypnotherapy) treatment of women with urgency urinary incontinence: changes in brain attentional networks	AMERICAN JOURNAL OF OBSTETRICS AND GYNECOLOGY	224	5			10.1016/j.ajog.2020.10.041	Article	MAY 2021	2021	BACKGROUND: Prior study of patients with urgency urinary incontinence by functional magnetic resonance imaging showed altered function in areas of the brain associated with interoception and salience and with attention. Our randomized controlled trial of hypnotherapy for urgency urinary incontinence demonstrated marked improvement in urgency urinary incontinence symptoms at 2 months. A subsample …									4	0	0	0	2	0	4			0002-9378	1097-6868		WOS:000646905600007	33122028
Dempsey, Amanda F.; Pyrzanowski, Jennifer; Campbell, Jonathan; Brewer, Sarah; Sevick, Carter; O'Leary, Sean T.	Cost and reimbursement of providing routine vaccines in outpatient obstetrician/gynecologist settings	AMERICAN JOURNAL OF OBSTETRICS AND GYNECOLOGY	223	4			10.1016/j.ajog.2020.02.051	Article	OCT 2020	2020	OBJECTIVE: To determine the costs and reimbursement associated with running a vaccine program in 5 obstetrics/gynecology practices in Colorado that had participated in a 3-year randomized, controlled trial focused on increasing vaccination in this setting.MATERIALS AND METHODS: This was a secondary analysis on costs from 5 clinics participating in a cluster-randomized controlled trial that assess…									2	0	0	0	0	0	2			0002-9378	1097-6868		WOS:000580031200019	32179023
Roman, Amanda; Zork, Noelia; Haeri, Sina; Schoen, Corina N.; Saccone, Gabriele; Colihan, Sarah; Zelig, Craig; Gimovsky, Alexis C.; Seligman, Neil S.; Zullo, Fulvio; Berghella, Vincenzo	Physical examination-indicated cerclage in twin pregnancy: a randomized controlled trial	AMERICAN JOURNAL OF OBSTETRICS AND GYNECOLOGY	223	6			10.1016/j.ajog.2020.06.047	Article	DEC 2020	2020	BACKGROUND: Women with twin pregnancies and a dilated cervix in the second trimester are at increased risk of pregnancy loss and early preterm birth; there is currently no proven therapy to prevent preterm birth in this group of women.OBJECTIVE: This study aimed to determine whether physical examination-indicated cerclage reduces the incidence of preterm birth in women with a diagnosis of twin pr…									31	0	0	0	3	0	31			0002-9378	1097-6868		WOS:000603078300030	32592693
Stewart, Elizabeth A; Lukes, Andrea S; Venturella, Roberta; Li, Yulan; Hunsche, Elke; Wagman, Rachel B; Al-Hendy, Ayman	Quality of life with relugolix combination therapy for uterine fibroids: LIBERTY randomized trials.	American journal of obstetrics and gynecology					10.1016/j.ajog.2022.11.1278	Journal Article	2022-Nov-09	2022	BACKGROUND: Symptomatic uterine fibroids are burdensome to live with; they are associated with symptom-related distress, affect daily activities, and reduce health-related quality of life. The LIBERTY randomized clinical trials showed that oral relugolix combination therapy (40 mg relugolix, 1 mg estradiol, and 0.5 mg norethindrone acetate once daily) markedly improved fibroid-associated symptoms…									0	0	0	0	0	0	0				1097-6868		MEDLINE:36370871	36370871
Boelig, Rupsa C.; Schoen, Corina N.; Frey, Heather; Gimovsky, Alexis C.; Springel, Edward; Backley, Sami; Berghella, Vincenzo	Vaginal progesterone vs intramuscular 17-hydroxyprogesterone caproate for prevention of recurrent preterm birth: a randomized controlled trial	AMERICAN JOURNAL OF OBSTETRICS AND GYNECOLOGY	226	5			10.1016/j.ajog.2022.02.012	Article	MAY 2022	2022	BACKGROUND: Preterm birth is the leading cause of neonatal morbidity and mortality, and previous preterm birth is one of the strongest risk factors for preterm birth. National and international obstetrical societies have different recommendations regarding progesterone formulation for the prevention of recurrent preterm birth.OBJECTIVE: This study aimed to determine whether vaginal progesterone i…									1	0	0	0	0	0	1			0002-9378	1097-6868		WOS:000840266100020	35189093
Rockefeller, Nicholas F.; Petersen, Timothy R.; Komesu, Yuko M.; Meriwether, Kate; Dunivan, Gena; Ninivaggio, Cara; Jeppson, Peter C.	Chlorhexidine gluconate vs povidone-iodine vaginal antisepsis for urogynecologic surgery: a randomized controlled noninferiority trial	AMERICAN JOURNAL OF OBSTETRICS AND GYNECOLOGY	227	1			10.1016/j.ajog.2021.12.260	Article	JUL 2022	2022	BACKGROUND: Although povidone-iodine (iodine) is the only Food and Drug Administratione approved vaginal antiseptic solution, there is a lack of comparative data evaluating alternatives. Chlorhexidine gluconate is readily accessible, recommended by multiple societies as an alternative for patients with iodine allergy, and preliminary data indicate that it may provide superior antisepsis.OBJECTIVE…									0	0	0	0	0	0	0			0002-9378	1097-6868		WOS:000836812200013	34973179
Hailstorks, Tiffany P.; Cordes, Sarah M. D.; Cwiak, Carrie A.; Gray, Beverly A.; Ge, Lin; Moore, Renee H.; Haddad, Lisa B.	Gabapentin as an adjunct to paracervical block for perioperative pain management for first-trimester uterine aspiration: a randomized controlled trial	AMERICAN JOURNAL OF OBSTETRICS AND GYNECOLOGY	223	6			10.1016/j.ajog.2020.06.011	Article	DEC 2020	2020	BACKGROUND: Pain management approaches during uterine aspiration vary, which include local anesthetic, oral analgesics, moderate sedation, deep sedation, or a combination of approaches. For local anesthetic approaches specifically, we continue to have suboptimal pain control. Gabapentin as an adjunct to pain management has proven to be beneficial in gynecologic surgery. We sought to evaluate the …									3	0	0	0	2	0	3			0002-9378	1097-6868		WOS:000603078300021	32534843
Hill, Austin M.; Crisp, Catrina C.; Shatkin-Margolis, Abigail; Tam, Tiffanie; Yook, Eunsun; Kleeman, Steven; Pauls, Rachel N.	The influence of postoperative environment on patient pain and satisfaction: a randomized trial	AMERICAN JOURNAL OF OBSTETRICS AND GYNECOLOGY	223	2			10.1016/j.ajog.2020.05.006	Article; Proceedings Paper	AUG 2020	2020	BACKGROUND: Improving the patient experience, controlling pain with nonopiate therapies, and preparing for value-based reimbursement are increasingly important foci for both physicians and hospitals.OBJECTIVE: We aimed to determine whether the addition of music and a natural landscape image to postoperative hospital rooms would result in improved pain and satisfaction scores among inpatients unde…					Annual Scientific Meeting of the Society-of-Gynecologic-Surgeons (SGS)Annual Scientific Meeting of the Society-of-Gynecologic-Surgeons (SGS)	JUL 09-12, 2020JUL 09-12, 2020		ELECTR NETWORKELECTR NETWORK	3	0	0	0	0	0	3			0002-9378	1097-6868		WOS:000556986200039	32387326
Gaudineau, Adrien; Senat, Marie-Victoire; Ehlinger, Virginie; Gallini, Adeline; Morin, Mathieu; Olivier, Pascale; Roth, Emmanuel; Orusco, Emma; Javoise, Sophie; Fort, Julie; Lavergne, Cedric; Arnaud, Catherine; Rozenberg, Patrick; Vayssiere, Christophe	Induction of labor at term with vaginal misoprostol or a prostaglandin E2 pessary: a noninferiority randomized controlled trial	AMERICAN JOURNAL OF OBSTETRICS AND GYNECOLOGY	225	5			10.1016/j.ajog.2021.04.226	Article	NOV 2021	2021	BACKGROUND: Induction of labor is among the most common procedures for pregnant women. Only a few randomized clinical trials with relatively small samples have compared misoprostol with dinoprostone. Although their efficacy seems similar, their safety profiles have not been adequately evaluated, and economic data are sparse.OBJECTIVE: This study aimed to test the noninferiority of vaginal misopro…									0	0	0	0	0	0	0			0002-9378	1097-6868		WOS:000737523400023	33887241
Bachmann, Gloria A.; Brown, Candace S.; Phillips, Nancy A.; Rawlinson, Leslie A.; Yu, Xinhua; Wood, Ronald; Foster, David C.; Dawicki, Diane; Bonham, Adrienne; Dworkin, Robert; Balabathula, Pavan; Bachour, Candi; Brooks, Ian; Dulin, Turid; Horton, Frank; Sakauye, Mark; Thoma, Laura; Villa, Emanuel; Wang, Jiajing; Ling, Frank	Effect of gabapentin on sexual function in vulvodynia: a randomized, placebo-controlled trial	AMERICAN JOURNAL OF OBSTETRICS AND GYNECOLOGY	220	1			10.1016/j.ajog.2018.10.021	Article	JAN 2019	2019	BACKGROUND: Sexual dysfunction is common in women with vulvodynia.OBJECTIVE: The purpose of this study was (1) to evaluate whether extended-release gabapentin is more effective than placebo in improving sexual function in women with provoked vulvodynia and whether there is a relationship between treatment outcome and pelvic pain muscle severity that is evaluated by palpation with standardized app…									8	0	0	0	1	0	8			0002-9378	1097-6868		WOS:000454239900018	30365922
Mitchell, Caroline M.; Ma, Nanxun; Mitchell, Alissa J.; Wu, Michael C.; Valint, D. J.; Proll, Sean; Reed, Susan D.; Guthrie, Katherine A.; Lacroix, Andrea Z.; Larson, Joseph C.; Pepin, Robert; Raftery, Daniel; Fredricks, David N.; Srinivasan, Sujatha	Association between postmenopausal vulvovaginal discomfort, vaginal microbiota, and mucosal inflammation	AMERICAN JOURNAL OF OBSTETRICS AND GYNECOLOGY	225	2			10.1016/j.ajog.2021.02.034	Article	AUG 2021	2021	BACKGROUND: Half of all postmenopausal women report symptoms of vulvar, vaginal, or urinary discomfort with substantial impact on sexual function and quality of life; underlying mechanisms leading to symptoms are poorly understood.OBJECTIVE: To examine the possibility that the vaginal microbiota and/or mucosal immune response contributes to the severity of bothersome vaginal symptoms, we conducte…									2	0	0	0	2	0	2			0002-9378	1097-6868		WOS:000680021700008	33675793
Meyer, Larissa A.; Corzo, Camila; Iniesta, Maria D.; Munsell, Mark; Shi, Qiuling; Pitcher, Brandelyn; Lasala, Javier; Cain, Katherine E.; Wang, Xin Shelly; Mena, Gabriel; Ramirez, Pedro T.	A prospective randomized trial comparing liposomal bupivacaine vs standard bupivacaine wound infiltration in open gynecologic surgery on an enhanced recovery pathway	AMERICAN JOURNAL OF OBSTETRICS AND GYNECOLOGY	224	1			10.1016/j.ajog.2020.07.017	Article	JAN 2021	2021	BACKGROUND: Value in healthcare is reflected by patient-centered outcomes of care per health dollar expended. Although liposomal bupivacaine is more expensive, it has been shown to provide prolonged analgesia (up to 72 hours).OBJECTIVE: This study aimed to evaluate whether the addition of liposomal bupivacaine to standard bupivacaine could decrease opioid intake and improve pain control after lap…									7	0	0	0	2	0	7			0002-9378	1097-6868		WOS:000607357300011	32682856
Temming, Lorene A; Frolova, Antonina I; Raghuraman, Nandini; Tuuli, Methodius G; Cahill, Alison G	Vaginal Cleansing Before Unscheduled Cesarean Delivery to Reduce Infection: A Randomized Clinical Trial.	American journal of obstetrics and gynecology					10.1016/j.ajog.2022.11.1300	Journal Article	2022-Nov-30	2022	BACKGROUND: Cesarean delivery (CD) is the most performed major surgery in women and surgical site infections following CD are a significant source of postoperative morbidity. It is unclear whether vaginal cleansing prior to cesarean delivery decreases post-cesarean infectious morbidity.OBJECTIVE: To evaluate whether preoperative vaginal cleansing with povidone-iodine among women undergoing CD aft…									0	0	0	0	0	0	0				1097-6868		MEDLINE:36462539	36462539
Hogmark, Sara; Liljeblad, Karin Lichtenstein; Envall, Niklas; Gemzell-Danielsson, Kristina; Kallner, Helena Kopp	Placement of an intrauterine device within 48 hours after early medical abortion-a randomized controlled trial.	American journal of obstetrics and gynecology	228	1	53.e1	53.e9	10.1016/j.ajog.2022.07.063	Randomized Controlled Trial; Multicenter Study; Clinical Trial, Phase III; Journal Article	2023-Jan	2023	BACKGROUND: Intrauterine devices are safe, well-tolerated, and known to reduce the risk of unwanted pregnancies. At medical abortion, intrauterine devices are placed at a follow-up visit. Patients who miss this visit risk being left without contraception.OBJECTIVE: This study aimed to investigate if placement of an intrauterine device within 48 hours of completed medical abortion at up to 63 days…									0	0	0	0	0	0	0				1097-6868		MEDLINE:35970199	35970199
Merced, Carme; Goya, Maria; Pratcorona, Laia; Rodo, Carlota; Llurba, Elisa; Higueras, Teresa; Cabero, Luis; Carreras, Elena; Arevalo, Silvia; Aviles, Mayte; Calero, Ines; Casellas, Manel; Folch, Marina; Gascon, Andrea; Mendoza, Manel; Sanchez, Angeles; Suy, Anna	Cervical pessary for preventing preterm birth in twin pregnancies with maternal short cervix after an episode of threatened preterm labor: randomised controlled trial	AMERICAN JOURNAL OF OBSTETRICS AND GYNECOLOGY	221	1			10.1016/j.ajog.2019.02.035	Article	JUL 2019	2019	BACKGROUND: No intervention has proved effective to date in reducing the spontaneous preterm birth rate in twin pregnancies following an episode of threatened preterm labor and with a short cervix remaining. This study was designed to ascertain whether cervical pessaries are useful in preventing spontaneous preterm birth in women with twin pregnancies and a short cervix remaining after a threaten…									12	0	0	0	5	0	12			0002-9378	1097-6868		WOS:000472481100010	30826339
Andy, Uduak U.; Jelovsek, J. Eric; Carper, Benjamin; Meyer, Isuzu; Dyer, Keisha Y.; Rogers, Rebecca G.; Mazloomdoost, Donna; Korbly, Nicole B.; Sassani, Jessica C.; Gantz, Marie G.	Impact of treatment for fecal incontinence on constipation symptoms	AMERICAN JOURNAL OF OBSTETRICS AND GYNECOLOGY	222	6			10.1016/j.ajog.2019.11.1256	Article; Proceedings Paper	JUN 2020	2020	OBJECTIVE: Defecatory symptoms, such as a sense of incomplete emptying and straining with bowel movements, are paradoxically present in women with fecal incontinence. Treatments for fecal incontinence, such as loperamide and biofeedback, can worsen or improve defecatory symptoms, respectively. The primary aim of this study was to compare changes in constipation symptoms in women undergoing treatm…					39th Annual Scientific Meeting of the American-Urogynecologic-Society (AUGS) / Pelvic Floor Disorders (PFD) Week39th Annual Scientific Meeting of the American-Urogynecologic-Society (AUGS) / Pelvic Floor Disorders (PFD) Week	OCT 09-13, 2018OCT 09-13, 2018	Amer Urogynecol SocAmer Urogynecol Soc	Chicago, ILChicago, IL	1	0	0	0	0	0	1			0002-9378	1097-6868		WOS:000537318500011	31765640
Stone, Joanne; Bianco, Angela; Monro, Johanna; Overybey, Jessica R.; Cadet, Julie; Choi, Katie Hyewon; Pena, Juan; Robles, Brittany N.; Mella, Maria T.; Matthews, Kathy C.; Factor, Stephanie H.	Study To Reduce Infection Prior to Elective Cesarean Deliveries (STRIPES): a randomized clinical trial of chlorhexidine	AMERICAN JOURNAL OF OBSTETRICS AND GYNECOLOGY	223	1			10.1016/j.ajog.2020.05.021	Article	JUL 2020	2020	BACKGROUND: Surgical site infections after cesarean delivery are a cause of maternal morbidity and are typically caused by skin microbial flora. Preadmission application of chlorhexidine gluconate using impregnated cloths may decrease surgical site infections by decreasing the abundance of microbial flora.OBJECTIVE: To determine whether the application of chlorhexidine gluconate cloths the night …									6	0	0	0	1	0	6			0002-9378	1097-6868		WOS:000547447700024	32407786
Opoku-Anane, Jessica; Vargas, Maria V.; Marfori, Cherie Q.; Moawad, Gaby; Maasen, Marloes S.; Robinson, James K.	Intraoperative tranexamic acid to decrease blood loss during myomectomy: a randomized, double-blind, placebo-controlled trial	AMERICAN JOURNAL OF OBSTETRICS AND GYNECOLOGY	223	3			10.1016/j.ajog.2020.02.019	Article	SEP 2020	2020	BACKGROUND: Myomectomy is associated with a significant risk of hemorrhage. Tranexamic acid is a synthetic lysine derivative with antifibrinolytic activity used in other surgical disciplines to reduce blood loss during surgery. However, its utility in gynecologic surgery is not well understood.OBJECTIVE: This study aimed to determine the effect of early administration of intravenous tranexamic ac…									5	0	0	0	0	0	5			0002-9378	1097-6868		WOS:000567801700020	32229194
Garmendia, Maria L.; Casanello, Paola; Flores, Marcela; Kusanovic, Juan P.; Uauy, Ricardo	The effects of a combined intervention (docosahexaenoic acid supplementation and home-based dietary counseling) on metabolic control in obese and overweight pregnant women: the MIGHT study	AMERICAN JOURNAL OF OBSTETRICS AND GYNECOLOGY	224	5			10.1016/j.ajog.2020.10.048	Article	MAY 2021	2021	BACKGROUND: Lifestyle interventions have shown limited effectiveness in the prevention of gestational diabetes mellitus. The combination of lifestyle interventions with omega-3 polyunsaturated fatty acid supplementation could have a synergetic effect on maternal and offspring outcomes.OBJECTIVE: We evaluated the effects of docosahexaenoic acid supplementation among obese and overweight pregnant w…									1	0	0	0	1	0	1			0002-9378	1097-6868		WOS:000646905600020	33152314
Katheria, Anup C; Clark, Erin; Yoder, Bradley; Schmolzer, Georg M; Yan Law, Brenda Hiu; El-Naggar, Walid; Rittenberg, David; Sheth, Sheetal; Mohamed, Mohamed A; Martin, Courtney; Vora, Farha; Lakshminrusimha, Satyan; Underwood, Mark; Mazela, Jan; Kaempf, Joseph; Tomlinson, Mark; Gollin, Yvonne; Fulford, Kevin; Goff, Yvonne; Wozniak, Paul; Baker, Katherine; Rich, Wade; Morales, Ana; Varner, Michae…	Umbilical cord milking in nonvigorous infants: a cluster-randomized crossover trial.	American journal of obstetrics and gynecology					10.1016/j.ajog.2022.08.015	Journal Article	2022-Aug-13	2022	BACKGROUND: Delayed cord clamping and umbilical cord milking provide placental transfusion to vigorous newborns. Delayed cord clamping in nonvigorous newborns may not be provided owing to a perceived need for immediate resuscitation. Umbilical cord milking is an alternative, as it can be performed more quickly than delayed cord clamping and may confer similar benefits.OBJECTIVE: We hypothesized t…									1	0	0	0	0	0	1				1097-6868		MEDLINE:35970202	35970202
Landman, Anadeijda J. E. M. C.; Immink-Duijker, Saskia T.; Mulder, Eduard J. H.; Koster, Maria P. H.; Xodo, Serena; Visser, Gerard H. A.; Groenendaal, Floris; Kwee, Anneke	Significant reduction in umbilical artery metabolic acidosis after implementation of intrapartum ST waveform analysis of the fetal electrocardiogram	AMERICAN JOURNAL OF OBSTETRICS AND GYNECOLOGY	221	1			10.1016/j.ajog.2019.02.049	Article; Proceedings Paper	JUL 2019	2019	BACKGROUND: Although the evidence regarding the benefit of using ST waveform analysis of the fetal electrocardiogram is conflicting, ST waveform analysis is considered as adjunct to identify fetuses at risk for asphyxia in our center. Most randomized controlled trials and metaanalyses have not shown a significant decrease in umbilical metabolic acidosis, while some observational studies have show…					25th European Congress on Perinatal Medicine (ECPM)25th European Congress on Perinatal Medicine (ECPM)	20162016		Maastricht, NETHERLANDSMaastricht, NETHERLANDS	7	0	0	0	1	0	7			0002-9378	1097-6868		WOS:000472481100014	30826340
Groussolles, Marion; Winer, Norbert; Sentilhes, Loic; Biquart, Florence; Massoud, Mona; Vivanti, Alexandre J.; Bouchghoul, Hanane; Rozenberg, Patrick; Olivier, Pascale; Desbriere, Raoul; Chauleur, Celine; Perrotin, Franck; Coatleven, Frederic; Fuchs, Florent; Bretelle, Florence; Tsatsaris, Vassilis; Salomon, Laurent J.; Sananes, Nicolas; Kayem, Gilles; Houflin-Debarge, Veronique; Schmitz, Thomas;…	Arabin pessary to prevent adverse perinatal outcomes in twin pregnancies with a short cervix: a multicenter randomized controlled trial (PESSARONE)	AMERICAN JOURNAL OF OBSTETRICS AND GYNECOLOGY	227	2			10.1016/j.ajog.2022.01.038	Article	AUG 2022	2022	BACKGROUND: The number of twin pregnancies continues to increase worldwide as both the number of pregnancies obtained by medically assisted reproduction and age at first pregnancy keep rising. Preterm delivery is the major complication associated with twin pregnancies. The effectiveness of preventive treatments such as progesterone or cervical cerclage for women with a short cervix is doubtful in…									1	0	0	0	0	0	1			0002-9378	1097-6868		WOS:000836681800029	35123930
Savoie, Marissa B.; Lee, Kathryn A.; Subak, Leslee L.; Hernandez, Cesar; Schembri, Michael; Fung, Constance H.; Grady, Deborah; Huang, Alison J.	Beyond the bladder: poor sleep in women with overactive bladder syndrome	AMERICAN JOURNAL OF OBSTETRICS AND GYNECOLOGY	222	6			10.1016/j.ajog.2019.12.005	Article; Proceedings Paper	JUN 2020	2020	BACKGROUND: Nocturnal bladder symptoms and sleep disruption commonly coexist in middle-aged and older women. Although sleep disruption is often attributed to nocturnal bladder symptoms in women with overactive bladder syndrome, nonbladder factors also may influence sleep in this population. Many women with overactive bladder are eager to identify nonpharmacologic strategies for both bladder sympt…					Annual Scientific Meeting of the American-Geriatrics-Society (AGS)Annual Scientific Meeting of the American-Geriatrics-Society (AGS)	MAY 02-04, 2019MAY 02-04, 2019	Amer Geriatr SocAmer Geriatr Soc	Portland, ORPortland, OR	3	0	1	0	1	0	4			0002-9378	1097-6868		WOS:000537318500016	31836545
Dehlendorf, Christine; Fitzpatrick, Judith; Fox, Edith; Holt, Kelsey; Vittinghoff, Eric; Reed, Reiley; Campora, Maria Paula; Sokoloff, Abby; Kuppermann, Miriam	Cluster randomized trial of a patient-centered contraceptive decision support tool, My Birth Control	AMERICAN JOURNAL OF OBSTETRICS AND GYNECOLOGY	220	6			10.1016/j.ajog.2019.02.015	Article; Proceedings Paper	JUN 2019	2019	BACKGROUND: Research suggests the need for improvement in the patient-centeredness and comprehensiveness of contraceptive counseling. My Birth Control is a tablet-based decision support tool designed to improve women's experience of contraceptive counseling and to help them select contraceptive methods that are consistent with their values and preferences.OBJECTIVE: The objective of this study wa…					7th Annual North American Forum on Family Planning of the Society-of-Family-Planning7th Annual North American Forum on Family Planning of the Society-of-Family-Planning	OCT 14-16, 2017OCT 14-16, 2017	Soc Family PlanningSoc Family Planning	Atlanta, GAAtlanta, GA	32	0	0	0	11	1	32			0002-9378	1097-6868		WOS:000469210300007	30763545
Obermair, Andreas; Asher, Rebecca; Pareja, Rene; Frumovitz, Michael; Lopez, Aldo; Moretti-Marques, Renato; Rendon, Gabriel; Ribeiro, Reitan; Tsunoda, Audrey; Behan, Vanessa; Buda, Alessandro; Bernadini, Marcus Q.; Zhao, Hongqin; Vieira, Marcelo; Walker, Joan; Spirtos, Nick M.; Yao, Shuzhong; Chetty, Naven; Zhu, Tao; Isla, David; Tamura, Mariano; Nicklin, James; Robledo, Kristy P.; Gebski, Val; Co…	Incidence of adverse events in minimally invasive vs open radical hysterectomy in early cervical cancer: results of a randomized controlled trial	AMERICAN JOURNAL OF OBSTETRICS AND GYNECOLOGY	222	3			10.1016/j.ajog.2019.09.036	Article	MAR 2020	2020	BACKGROUND: Standard treatment of early cervical cancer involves a radical hysterectomy and retroperitoneal lymph node dissection. The existing evidence on the incidence of adverse events after minimally invasive vs open radical hysterectomy for early cervical cancer is either nonrandomized or retrospective.OBJECTIVE: The purpose of this study was to compare the incidence of adverse events after …									51	3	0	0	19	0	54			0002-9378	1097-6868		WOS:000518369800010	31586602
Altman, Alon D.; Robert, Magali; Armbrust, Robert; Fawcett, William J.; Nihira, Mikio; Jones, Chris N.; Tamussino, Karl; Sehouli, Jalid; Dowdy, Sean C.; Nelson, Gregg	Guidelines for vulvar and vaginal surgery: Enhanced Recovery After Surgery Society recommendations	AMERICAN JOURNAL OF OBSTETRICS AND GYNECOLOGY	223	4	475	485	10.1016/j.ajog.2020.07.039	Article	OCT 2020	2020	This is the first collaborative Enhanced Recovery After Surgery Society guideline for optimal perioperative care for vulvar and vaginal surgeries. An Embase and PubMed database search of publications was performed. Studies on each topic within the Enhanced Recovery After Surgery vulvar and vaginal outline were selected, with emphasis on meta-analyses, randomized controlled trials, and prospective…									17	0	0	0	1	2	17			0002-9378	1097-6868		WOS:000580031200005	32717257
Strang, Talia H. R.; Gottschlich, Anna; Cook, Darrel A.; Smith, Laurie W.; Gondara, Lovedeep; Franco, Eduardo L.; van Niekerk, Dirk J.; Ogilvie, Gina S.; Krajden, Mel	Long-term cervical precancer outcomes after a negative DNA- or RNA-based human papillomavirus test result	AMERICAN JOURNAL OF OBSTETRICS AND GYNECOLOGY	225	5			10.1016/j.ajog.2021.05.038	Article	NOV 2021	2021	BACKGROUND: Cervical cancer, a preventable disease associated with the human papillomavirus, is responsible for significant morbidity and mortality globally. Primary human papillomavirus testing is more sensitive in detecting precancerous cervical lesions than cytologic screening and can be conducted using either DNA- or RNA-based assays. Screening programs must select the most appropriate assay …									3	0	0	0	1	0	3			0002-9378	1097-6868		WOS:000737523400009	34081897
Mazza, Danielle; Watson, Cathy J.; Taft, Angela; Lucke, Jayne; McGeechan, Kevin; Haas, Marion; McNamee, Kathleen; Peipert, Jeffrey F.; Black, Kirsten I.	Increasing long-acting reversible contraceptives: the Australian Contraceptive ChOice pRoject (ACCORd) cluster randomized trial	AMERICAN JOURNAL OF OBSTETRICS AND GYNECOLOGY	222	4			10.1016/j.ajog.2019.11.1267	Article	APR 2020	2020	BACKGROUND: Long-active reversible contraceptives reduce unintended pregnancy and abortions, but uptake is low. Interventions to increase uptake in family medicine settings are untested.OBJECTIVE: The Australian Contraceptive ChOice pRoject, which was adapted from the successful US Contraceptive CHOICE study, aimed to evaluate whether a complex intervention in family medicine practices resulted i…									24	0	0	0	2	0	24			0002-9378	1097-6868		WOS:000523312600021	31837291
Shirk, Samantha K.; Manolis, Stephanie A.; Lambers, Donna S.; Smith, Kathleen L.	Delayed clamping vs milking of umbilical cord in preterm infants: a randomized controlled trial	AMERICAN JOURNAL OF OBSTETRICS AND GYNECOLOGY	220	5			10.1016/j.ajog.2019.01.234	Article; Proceedings Paper	MAY 2019	2019	BACKGROUND: It has been established that delayed umbilical cord clamping in preterm infants results in improvement in neonatal anemia, need for transfusion, incidence of necrotizing enterocolitis, and intraventricular hemorrhage by increasing neonatal circulating blood volume. However, the effects of umbilical cord milking as an alternative to delayed clamping in preterm infants are unclear.OBJEC…					39th Annual Pregnancy Scientific Meeting of the Society-for-Maternal-Fetal-Medicine (SMFM)39th Annual Pregnancy Scientific Meeting of the Society-for-Maternal-Fetal-Medicine (SMFM)	FEB 11-19, 2019FEB 11-19, 2019	Soc Maternal Fetal MedSoc Maternal Fetal Med	Las Vegas, NVLas Vegas, NV	26	8	0	0	11	1	35			0002-9378	1097-6868		WOS:000467043800016	30786254
Connery, Sheila A.; Yankowitz, Jerome; Odibo, Linda; Raitano, Olivia; Nikolic-Dorschel, Dusan; Louis, Judette Marie	Effect of using silver nylon dressings to prevent superficial surgical site infection after cesarean delivery: a randomized clinical trial	AMERICAN JOURNAL OF OBSTETRICS AND GYNECOLOGY	221	1			10.1016/j.ajog.2019.02.053	Article	JUL 2019	2019	BACKGROUND: Surgical site infections are associated with significant healthcare cost and burden. Silver-impregnated dressings have been associated with a decrease in surgical site infections in select populations, but it is unknown whether the benefit can be observed after cesarean deliveries.OBJECTIVE: We sought to evaluate the impact of silver nylon dressings in reducing superficial surgical si…									8	0	0	0	0	0	8			0002-9378	1097-6868		WOS:000472481100011	30849351
Rehal, Anoop; Benko, Zsofia; De Paco Matallana, Catalina; Syngelaki, Argyro; Janga, Deepa; Cicero, Simona; Akolekar, Ranjit; Singh, Mandeep; Chaveeva, Petya; Burgos, Jorge; Molina, Francisca S.; Savvidou, Makrina; De la Calle, Maria; Persico, Nicola; Quezada Rojas, Maria Soledad; Sau, Ashis; Greco, Elena; O'Gorman, Neil; Plasencia, Walter; Pereira, Susana; Jani, Jacques C.; Valino, Nuria; del Mar…	Early vaginal progesterone versus placebo in twin pregnancies for the prevention of spontaneous preterm birth: a randomized, double-blind trial	AMERICAN JOURNAL OF OBSTETRICS AND GYNECOLOGY	224	1			10.1016/j.ajog.2020.06.050	Article	JAN 2021	2021	BACKGROUND: In women with a singleton pregnancy and sonographic short cervix in midgestation, vaginal administration of progesterone reduces the risk of early preterm birth and improves neonatal outcomes without any demonstrable deleterious effects on childhood neurodevelopment. In women with twin pregnancies, the rate of spontaneous early preterm birth is 10 times higher than that in singletons,…									30	1	0	0	4	0	30			0002-9378	1097-6868		WOS:000607357300017	32598909
Peguero, Anna; Herraiz, Ignacio; Perales, Alfredo; Melchor, Juan Carlos; Melchor, Inigo; Marcos, Beatriz; Villalain, Cecilia; Martinez-Portilla, Raigam; Mazarico, Edurne; Meler, Eva; Hernandez, Sandra; Matas, Isabel; Del Rio, Maria; Galindo, Alberto; Figueras, Francesc	Placental growth factor testing in the management of late preterm preeclampsia without severe features: a multicenter, randomized, controlled trial	AMERICAN JOURNAL OF OBSTETRICS AND GYNECOLOGY	225	3			10.1016/j.ajog.2021.03.044	Article	SEP 2021	2021	BACKGROUND: In women with late preterm preeclampsia, the optimal time for delivery remains a controversial topic, because of the fine balance between the maternal benefits from early delivery and the risks for prematurity. It remains challenging to define prognostic markers to identify women at highest risk for complications, in which case a selective, planned delivery may reduce the adverse mate…									3	0	0	0	1	0	3			0002-9378	1097-6868		WOS:000713539800025	33823150
Tarney, Christopher M.; Wang, Guisong; Bateman, Nicholas W.; Conrads, Kelly A.; Zhou, Ming; Hood, Brian L.; Loffredo, Jeremy; Tian, Chunqiao; Darcy, Kathleen M.; Hamilton, Chad A.; Casablanca, Yovanni; Lokshin, Anna; Conrads, Thomas P.; Maxwell, G. Larry	Biomarker panel for early detection of endometrial cancer in the Prostate, Lung, Colorectal, and Ovarian cancer screening trial	AMERICAN JOURNAL OF OBSTETRICS AND GYNECOLOGY	221	5			10.1016/j.ajog.2019.06.005	Article	NOV 2019	2019	BACKGROUND: Endometrial cancer is the most common gynecological cancer in the United States. However, no early detection test exists for asymptomatic women at average risk for endometrial cancer.OBJECTIVE: We sought to identify early detection biomarkers for endometrial cancer using prediagnostic serum.STUDY DESIGN: We performed a nested case-control study of postmenopausal women in the Prostate,…									7	1	0	0	7	0	8			0002-9378	1097-6868		WOS:000493944800026	31279844
Monson, Martha; Heuser, Cara; Einerson, Brett D.; Esplin, Isaac; Snow, Greg; Varner, Michael; Esplin, M. Sean	Evaluation of an external fetal electrocardiogram monitoring system: a randomized controlled trial	AMERICAN JOURNAL OF OBSTETRICS AND GYNECOLOGY	223	2			10.1016/j.ajog.2020.02.012	Article	AUG 2020	2020	OBJECTIVE: The objective of the study was to compare interpretability of 2 intrapartum abdominal fetal heart rate-monitoring strategies. We hypothesized that an external fetal electrocardiography monitoring system, a newer technology using wireless abdominal pads, would generate more interpretable fetal heart rate data compared with standard external Doppler fetal heart rate monitoring (standard …									7	1	0	0	1	0	8			0002-9378	1097-6868		WOS:000556986200023	32087146
Macones, George A.; Caughey, Aaron B.; Wood, Stephen L.; Wrench, Ian J.; Huang, Jeffrey; Norman, Mikael; Pettersson, Karin; Fawcett, William J.; Shalabi, Medhat M.; Metcalfe, Amy; Gramlich, Leah; Nelson, Gregg; Wilson, R. Douglas	Guidelines for postoperative care in cesarean delivery: Enhanced Recovery After Surgery (ERAS) Society recommendations (part 3)	AMERICAN JOURNAL OF OBSTETRICS AND GYNECOLOGY	221	3			10.1016/j.ajog.2019.04.012	Article	SEP 2019	2019	BACKGROUND: This Enhanced Recovery After Surgery Guideline for postoperative care in cesarean delivery will provide best practice, evidenced-based recommendations for postoperative care with primarily a maternal focus.OBJECTIVE: The pathway process for scheduled and unscheduled cesarean delivery for this Enhanced Recovery After Surgery cesarean delivery guideline will consider time from completio…									120	7	0	0	32	2	124			0002-9378	1097-6868		WOS:000484395000017	30995461
Slagle, Helen B. Gomez; Fonge, Yaneve N.; Caplan, Richard; Pfeuti, Courtney K.; Sciscione, Anthony C.; Hoffman, Matthew K.	Early vs expectant artificial rupture of membranes following Foley catheter ripening: a randomized controlled trial	AMERICAN JOURNAL OF OBSTETRICS AND GYNECOLOGY	226	5			10.1016/j.ajog.2021.11.1368	Article	MAY 2022	2022	BACKGROUND: Early amniotomy shortens the duration of spontaneous labor, yet there is no clear evidence on the optimal timing of amniotomy following cervical ripening. There are limited high-quality studies on the use of early amniotomy intervention following labor induction.OBJECTIVE: This study aimed to evaluate whether amniotomy within 1 hour of Foley catheter expulsion reduces the duration of …									1	0	0	0	0	0	1			0002-9378	1097-6868		WOS:000840266100021	35135684
Fels, Lueder M; Costescu, Dustin; Vieira, Carolina S; Peipert, Jeffrey F; Lukkari-Lax, Eeva; Hofmann, Birte M; Reinecke, Isabel; Klein, Stefan; Wiesinger, Katrin; Lindenthal, Bernhard; Speer, Runa	The effect of a combined indomethacin and levonorgestrel-releasing intrauterine system on short-term postplacement bleeding profile: a randomized proof-of-concept trial.	American journal of obstetrics and gynecology					10.1016/j.ajog.2022.10.025	Journal Article	2022-Oct-29	2022	BACKGROUND: Long-acting reversible contraceptives, including hormonal levonorgestrel-releasing intrauterine systems, are the most effective methods of reversible contraception. However, unfavorable bleeding, particularly during the first months of use, is one of the most important reasons for discontinuation or avoidance. Minimizing this as early as possible would be highly beneficial. Nonsteroid…									0	0	0	0	0	0	0				1097-6868		MEDLINE:36424684	36424684
Wright, David; Nicolaides, Kypros H.	Aspirin delays the development of preeclampsia	AMERICAN JOURNAL OF OBSTETRICS AND GYNECOLOGY	220	6			10.1016/j.ajog.2019.02.034	Article	JUN 2019	2019	BACKGROUND: In the Combined Multimarker Screening and Randomized Patient Treatment with Aspirin for Evidence-Based Preeclampsia Prevention trial, risks of preterm preeclampsia were obtained from the competing risk model. Consenting women with risks of greater than 1 in 100 were randomized to treatment with aspirin or placebo. The trial showed strong evidence of an effect (odds ratio, 0.38, 95% co…									40	1	0	0	15	0	40			0002-9378	1097-6868		WOS:000469210300014	30797761
De Nadai, Mariane N.; Poli-Neto, Omero B.; Franceschini, Silvio A.; Yamaguti, Erciliene M. M.; Monteiro, Ilza M. U.; Troncon, Julia K.; Juliato, Cassia R. T.; Santana, Laura F.; Bahamondes, Luis; Vieira, Carolina Sales	Intracervical block for levonorgestrel-releasing intrauterine system placement among nulligravid women: a randomized double-blind controlled trial	AMERICAN JOURNAL OF OBSTETRICS AND GYNECOLOGY	222	3			10.1016/j.ajog.2019.09.013	Article	MAR 2020	2020	BACKGROUND: Fear of pain during the insertion of intrauterine contraceptives is a barrier to using these methods, especially for nulligravidas. An intracervical block may be easier and more reproducible than a paracervical block; however, this intervention has not been evaluated in nulligravid women to reduce pain with intrauterine contraceptive insertion.OBJECTIVE: To evaluate whether a 3.6-mL 2…									4	0	0	0	2	0	4			0002-9378	1097-6868		WOS:000518369800008	31541635
Davidson, Emily R. W.; Paraiso, Marie Fidela R.; Walters, Mark D.; Propst, Katie; Ridgeway, Beri; Yao, Meng; Ferrando, Cecile A.	A randomized controlled noninferiority trial of reduced vs routine opioid prescription after prolapse repair	AMERICAN JOURNAL OF OBSTETRICS AND GYNECOLOGY	223	4			10.1016/j.ajog.2020.03.017	Article; Proceedings Paper	OCT 2020	2020	BACKGROUND: Given the accelerating opioid crisis in the United States and evidence that patients use fewer opioid tablets than prescribed, surgeons may choose to decrease prescribed quantities. The effect this may have on patient satisfaction with pain control after hospital discharge is unknown.OBJECTIVE: The primary objective of this study was to compare patient satisfaction with postoperative …					48th Global Congress of the American-Association-of-Gynecologic-Laparoscopists (AAGL) on Minimally Invasive Gynecologic Surgery48th Global Congress of the American-Association-of-Gynecologic-Laparoscopists (AAGL) on Minimally Invasive Gynecologic Surgery	NOV 09-13, 2019NOV 09-13, 2019	Amer Assoc Gynecol LaparoscopistsAmer Assoc Gynecol Laparoscopists	Vancouver, CANADAVancouver, CANADA	12	0	0	0	3	0	11			0002-9378	1097-6868		WOS:000580031200013	32199926
van Beukering, Monique D M; van Melick, Marjo J G J; Duijnhoven, Ruben G; Schuit, Ewoud; Liem, Sophie L; Frings-Dresen, Monique H W; van de Wetering, Alouisa J P; Spaanderman, Marc E A; Kok, Marjolein; Mol, Ben W	Working conditions in women with multiple pregnancy-the impact on preterm birth and adherence to guidelines: a prospective cohort study.	American journal of obstetrics and gynecology					10.1016/j.ajog.2022.11.1281	Journal Article	2022-Nov-13	2022	BACKGROUND: Women with multiple pregnancies are at risk for maternal complications such as preterm birth. Hazardous working conditions, such as physically demanding work and long and irregular working hours, might increase the risk of preterm birth.OBJECTIVE: This study primarily aimed to determine whether certain working conditions up to 20 weeks of pregnancy increase the risk of preterm birth i…									0	0	0	0	0	0	0				1097-6868		MEDLINE:36379267	36379267
Yefet, Enav; Rabah, Sobhiya Mruat; Sela, Nitzan Dana; Mhamed, Sally Hosary; Yossef, Avishag; Nachum, Zohar	Addition of oral iron bisglycinate to intravenous iron sucrose for the treatment of postpartum anemia-randomized controlled trial	AMERICAN JOURNAL OF OBSTETRICS AND GYNECOLOGY	225	6			10.1016/j.ajog.2021.06.069	Article	DEC 2021	2021	BACKGROUND: Studies that have compared the effectiveness of oral with intravenous iron supplements to treat postpartum anemia have shown mixed results. The superiority of one mode of treatment vs the other has yet to be demonstrated. Therefore, despite guidelines and standards of care, treatment approaches vary across practices. A single 500 mg dose of iron sucrose, which is higher than what is u…									0	0	0	0	0	0	0			0002-9378	1097-6868		WOS:000730433700021	34171389
Chuai, Yunhai; Jiang, Wen; Zhang, Lanmei; Chuai, Fang; Sun, Xiuyan; Peng, Kefei; Gao, Jinfang; Dong, Tong; Chen, Lei; Yao, Yuanqing	Effect of long-duration oxygen vs room air during labor on umbilical cord venous partial pressure of oxygen: a randomized controlled trial	AMERICAN JOURNAL OF OBSTETRICS AND GYNECOLOGY	227	4			10.1016/j.ajog.2022.05.028	Article	OCT 2022	2022	BACKGROUND: There are limited data to guide the duration and dose of oxygen supplementation for pregnant women undergoing labor.OBJECTIVE: To assess the effect of maternal long-duration high-concentration oxygen administration during labor on umbilical cord venous partial pressure of oxygen.STUDY DESIGN: This randomized clinical trial was conducted between January and October of 2021 in the obste…									0	0	0	0	0	0	0			0002-9378	1097-6868		WOS:000891582600022	35580635
Aviram, Amir; Lipworth, Hayley; Asztalos, Elizabeth V.; Mei-Dan, Elad; Cao, Xingshan; Melamed, Nir; Zaltz, Arthur; Anastasio, Hannah B.; Berghella, Vincenzo; Barrett, Jon F. R.	The worst of both worlds-combined deliveries in twin gestations: a subanalysis of the Twin Birth Study, a randomized, controlled, prospective study	AMERICAN JOURNAL OF OBSTETRICS AND GYNECOLOGY	221	4			10.1016/j.ajog.2019.06.047	Article; Proceedings Paper	OCT 2019	2019	OBJECTIVE: The reported incidence of combined twin delivery (vaginal delivery of twin A followed by cesarean delivery for twin B) ranges between 5% and 10%. These estimates are based mostly on small studies or retrospective data. We aimed to evaluate to incidence and risk factors for and outcomes of combined twin deliveries, using a subanalysis of the Twin Birth Study, a randomized, controlled, p…					39th Annual Pregnancy Meeting of the Society-for-Maternal-Fetal-Medicine (SMFM)39th Annual Pregnancy Meeting of the Society-for-Maternal-Fetal-Medicine (SMFM)	FEB 11-16, 2019FEB 11-16, 2019	Soc Maternal Fetal MedSoc Maternal Fetal Med	Las Vegas, NVLas Vegas, NV	10	0	0	0	1	0	10			0002-9378	1097-6868		WOS:000487791900022	31254526
Crockett, Amy H; Chen, Liwei; Heberlein, Emily C; Britt, Jessica L; Covington-Kolb, Sarah; Witrick, Brian; Doherty, Emily; Zhang, Lu; Borders, Ann; Keenan-Devlin, Lauren; Smart, Britney; Heo, Moonseong	Group vs traditional prenatal care for improving racial equity in preterm birth and low birthweight: the Centering and Racial Disparities randomized clinical trial study.	American journal of obstetrics and gynecology	227	6	893.e1	893.e15	10.1016/j.ajog.2022.06.066	Randomized Controlled Trial; Journal Article	2022-Dec	2022	BACKGROUND: The United States has persistently high rates of preterm birth and low birthweight and is characterized by significant racial disparities in these rates. Innovative group prenatal care models, such as CenteringPregnancy, have been proposed as a potential approach to improve the rates of preterm birth and low birthweight and to reduce disparities in these pregnancy outcomes.OBJECTIVE: …									0	0	0	0	0	0	0				1097-6868		MEDLINE:36113576	36113576
Dieter, Alexis A.; Wu, Jennifer M.; Gage, Jessica L.; Feliciano, Katherine M.; Willis-Gray, Marcella G.	Catheter burden following urogynecologic surgery	AMERICAN JOURNAL OF OBSTETRICS AND GYNECOLOGY	221	5			10.1016/j.ajog.2019.05.014	Article; Proceedings Paper	NOV 2019	2019	BACKGROUND: Data on the experience that women who undergo urogynecologic surgery have with postoperative catheterization are severely limited. As the importance of our patients' perioperative experience becomes more valued, assessment of the burden of postoperative catheterization, which has not yet been performed, is increasingly needed.OBJECTIVE: The aim of this study was to compare catheter bu…					45th Annual Scientific Meeting of the Society-of-Gynecologic-Surgeons (SGS)45th Annual Scientific Meeting of the Society-of-Gynecologic-Surgeons (SGS)	MAR 31-APR 03, 2019MAR 31-APR 03, 2019	Soc Gynecol SurgSoc Gynecol Surg	Tuccson, AZTuccson, AZ	10	0	0	0	2	0	10			0002-9378	1097-6868		WOS:000493944800043	31121138
Sappenfield, Elisabeth C.; Tulikangas, Paul K.; Wang, Rui	The impact of preoperative pelvic pain on outcomes after vaginal reconstructive surgery	AMERICAN JOURNAL OF OBSTETRICS AND GYNECOLOGY	225	5			10.1016/j.ajog.2021.08.040	Article	NOV 2021	2021	BACKGROUND: Pelvic pain is a debilitating condition that is common among women with pelvic floor disorders. Limited information is known about the impact of preoperative pelvic pain on outcomes after vaginal reconstructive surgery.OBJECTIVE: This study aimed to compare the outcomes after vaginal reconstructive surgery between women with and without preoperative pelvic pain.STUDY DESIGN: Baseline …									0	0	0	0	0	0	0			0002-9378	1097-6868		WOS:000737523400034	34480873
Dessie, Sybil G.; Von Bargen, Emily; Hacker, Michele R.; Haviland, Miriam J.; Elkadry, Eman	A randomized, double-blind, placebo-controlled trial of onabotulinumtoxin A trigger point injections for myofascial pelvic pain	AMERICAN JOURNAL OF OBSTETRICS AND GYNECOLOGY	221	5			10.1016/j.ajog.2019.06.044	Article; Proceedings Paper	NOV 2019	2019	BACKGROUND: Pelvic pain is estimated to effect 15% of women, and onabotulinumtoxin A is used to treat a variety of pain disorders. However, the data on the use of onabotulinumtoxin A for the treatment of women with myofascial pelvic pain are limited.OBJECTIVE: The objective of the study was to compare the effect of onabotulinumtoxin A vs placebo injections to the pelvic floor muscles in women wit…					45th Annual Scientific Meeting of the Society-of-Gynecologic-Surgeons (SGS)45th Annual Scientific Meeting of the Society-of-Gynecologic-Surgeons (SGS)	MAR 31-APR 03, 2019MAR 31-APR 03, 2019	Soc Gynecol SurgSoc Gynecol Surg	Tuccson, AZTuccson, AZ	18	0	0	0	4	0	18			0002-9378	1097-6868		WOS:000493944800048	31254522
Hamm, Rebecca F.; Perelman, Sarah; Wang, Eileen Y.; Levine, Lisa D.; Srinivas, Sindhu K.	Single-unit vs multiple-unit transfusion in hemodynamically stable postpartum anemia: a pragmatic randomized controlled trial	AMERICAN JOURNAL OF OBSTETRICS AND GYNECOLOGY	224	1			10.1016/j.ajog.2020.07.007	Article	JAN 2021	2021	BACKGROUND: The American Academy of Blood Banks recommends single-unit red cell transfusion protocols across medicine to reduce transfusion complications and the use of a scarce resource. There are minimal data regarding single-unit protocols in obstetrics.OBJECTIVE: We aimed to compare single-unit vs multiple-unit transfusion protocols for treatment of hemodynamically stable postpartum anemia.ST…									2	0	0	0	0	0	2			0002-9378	1097-6868		WOS:000607357300016	32652065
Kuroki, Lindsay M.; Massad, L. Stewart; Woolfolk, Candice; Thompson, Tess; McQueen, Amy; Kreuter, Matthew W.	Cervical cancer risk and screening among women seeking assistance with basic needs	AMERICAN JOURNAL OF OBSTETRICS AND GYNECOLOGY	224	4			10.1016/j.ajog.2020.12.018	Article	APR 2021	2021	BACKGROUND: In the United States, more than half of cervical cancers occur in women who are inadequately screened. Interventions to improve access to cervical cancer preventive care is critical to reduce health inequities.OBJECTIVE: This study aimed to evaluate the need for cervical cancer screening among women seeking assistance with basic needs and to assess best approaches to facilitate Papani…									3	0	0	0	0	0	3			0002-9378	1097-6868		WOS:000637866800007	33316278
Gibson, Carolyn J.; Huang, Alison J.; Larson, Joseph C.; Mitchell, Caroline; Diem, Susan; LaCroix, Andrea; Newton, Katherine M.; Reed, Susan D.; Guthrie, Katherine A.	Patient-centered change in the day-to-day impact of postmenopausal vaginal symptoms: results from a multicenter randomized trial	AMERICAN JOURNAL OF OBSTETRICS AND GYNECOLOGY	223	1			10.1016/j.ajog.2019.12.270	Article	JUL 2020	2020	BACKGROUND: Vulvovaginal symptoms, which include dryness, irritation, and pain with intercourse, are common among postmenopausal women and are associated with impaired sexual functioning and quality of life. Previous assessment of treatment strategies for these symptoms has been limited by a lack of sensitive patient-centered outcome measures that assess symptom impact on functional and quality-o…									4	0	0	0	1	0	4			0002-9378	1097-6868		WOS:000547447700017	31954158
Henkel, Andrea; Lerma, Klaira; Reyes, Griselda; Gutow, Hanna; Shaw, Jonathan G; Shaw, Kate A	Lactogenesis and breastfeeding after immediate vs delayed birth-hospitalization insertion of etonogestrel contraceptive implant: a noninferiority trial.	American journal of obstetrics and gynecology	228	1	55.e1	55.e9	10.1016/j.ajog.2022.08.012	Randomized Controlled Trial; Journal Article	2023-Jan	2023	BACKGROUND: Initiating a progestin-based contraceptive before the drop in progesterone required to start lactogenesis stage II could theoretically affect lactation. Previous studies have shown that initiating progestin-based contraception in the postnatal period before birth-hospitalization discharge has no detrimental effects on breastfeeding initiation or continuation compared with outpatient i…									0	0	0	0	0	0	0				1097-6868		MEDLINE:35964661	35964661
Wright, David; Wright, Alan; Tan, Min Yi; Nicolaides, Kypros H.	When to give aspirin to prevent preeclampsia: application of Bayesian decision theory	AMERICAN JOURNAL OF OBSTETRICS AND GYNECOLOGY	226	2	S1120	S1125	10.1016/j.ajog.2021.10.038	Article	FEB 2022	2022	BACKGROUND: There is good evidence that first-trimester assessment of the risk for preterm preeclampsia and treatment of the high-risk group with aspirin reduces the incidence of preterm preeclampsia. Furthermore, there is evidence that aspirin is associated with an increased risk of maternal and neonatal hemorrhagic complications. Against this background, there are ongoing debates whether aspiri…									0	1	0	0	0	0	1			0002-9378	1097-6868		WOS:000759636700027	35177216
Modi, Neena; Ayres-de-Campos, Diogo; Bancalari, Eduardo; Benders, Manon; Briana, Despina; Di Renzo, Gian Carlo; Fonseca, Eduardo Borges; Hod, Moshe; Poon, Liona; Cortes, Magda Sanz; Simeoni, Umberto; Tscherning, Charlotte; Vento, Maximo; Visser, Gerald H. A.; Voto, Liliana	Equity in coronavirus disease 2019 vaccine development and deployment	AMERICAN JOURNAL OF OBSTETRICS AND GYNECOLOGY	224	5	423	427	10.1016/j.ajog.2021.01.006	Article	MAY 2021	2021	The coronavirus disease 2019 pandemic exposed weaknesses in multiple domains and widened gender-based inequalities across the world. It also stimulated extraordinary scientific achievement by bringing vaccines to the public in less than a year. In this article, we discuss the implications of current vaccination guidance for pregnant and lactating women, if their exclusion from the first wave of v…									22	0	0	0	7	0	20			0002-9378	1097-6868		WOS:000646905600001	33460584
Le Ray, Camille; Rozenberg, Patrick; Kayem, Gilles; Harvey, Thierry; Sibiude, Jeanne; Doret, Muriel; Parant, Olivier; Fuchs, Florent; Vardon, Delphine; Azria, Elie; Senat, Marie-Victoire; Ceccaldi, Pierre-Francois; Seco, Aurelien; Garabedian, Charles; Chantry, Anne Alice	Alternative to intensive management of the active phase of the second stage of labor: a multicenter randomized trial (Phase Active du Second STade trial) among nulliparous women with an epidural	AMERICAN JOURNAL OF OBSTETRICS AND GYNECOLOGY	227	4			10.1016/j.ajog.2022.07.025	Article; Proceedings Paper	OCT 2022	2022	BACKGROUND: There is no consensus on an optimal strategy for managing the active phase of the second stage of labor. Intensive pushing could not only reduce pushing duration, but also increase abnormal fetal heart rate because of cord compression and reduced placental perfusion and oxygenation resulting from the combination of uterine contractions and maternal expulsive forces. Therefore, it may …					42nd Annual Pregnancy Meeting of the Society-for-Maternal-Fetal-Medicine (SMFM)42nd Annual Pregnancy Meeting of the Society-for-Maternal-Fetal-Medicine (SMFM)	JAN 31-FEB 05, 2022JAN 31-FEB 05, 2022	Soc Maternal Fetal MedSoc Maternal Fetal Med	ELECTR NETWORKELECTR NETWORK	0	0	0	0	0	0	0			0002-9378	1097-6868		WOS:000891582600026	35868416
Stentz, Natalie C.; Koelper, Nathanael; Barnhart, Kurt T.; Sammel, Mary D.; Senapati, Suneeta	Infertility and mortality	AMERICAN JOURNAL OF OBSTETRICS AND GYNECOLOGY	222	3			10.1016/j.ajog.2019.09.007	Article; Proceedings Paper	MAR 2020	2020	BACKGROUND: Infertility affects 1 in 10 American reproductive-age women. The impact of this disease beyond the reproductive years is largely unknown.OBJECTIVE: The objective of the study was to determine the association of infertility history with all-cause and cause-specific mortality.STUDY DESIGN: This secondary analysis of a multicenter randomized clinical trial included 75,784 women (aged 55-…					73rd Annual Scientific Congress and Expo of the American-Society-for-Reproductive-Medicine (ASRM)73rd Annual Scientific Congress and Expo of the American-Society-for-Reproductive-Medicine (ASRM)	OCT 28-NOV 02, 2017OCT 28-NOV 02, 2017	Amer Soc Reprod MedAmer Soc Reprod Med	San Antonio, TXSan Antonio, TX	12	0	0	0	5	0	12			0002-9378	1097-6868		WOS:000518369800011	31526792
Matanes, Emad; Boulus, Sari; Lauterbach, Roy; Amit, Amnon; Weiner, Zeev; Lowenstein, Lior	Robotic laparoendoscopic single-site compared with robotic multi-port sacrocolpopexy for apical compartment prolapse	AMERICAN JOURNAL OF OBSTETRICS AND GYNECOLOGY	222	4			10.1016/j.ajog.2019.09.048	Article	APR 2020	2020	BACKGROUND: Sacrocolpopexy is a commonly performed procedure for repair of apical compartment prolapse. AY-shaped mesh is attached to the prolapsed cervix or vagina and suspended to the anterior longitudinal ligament of the sacrum. In addition to conventional laparoscopic and multi-port robotic routes, the robotic laparoendoscopic single-site approach has emerged as a viable, feasible, and widely…									10	0	0	0	4	0	10			0002-9378	1097-6868		WOS:000523306200015	31589864
Costantine, Maged M.; Ugwu, Lynda; Grobman, William A.; Mercer, Brian M.; Tita, Alan T. N.; Rouse, Dwight J.; Sorokin, Yoram; Wapner, Ronald J.; Blackwell, Sean C.; Tolosa, Jorge E.; Thorp, John M.; Caritis, Steve N.	Cervical length distribution and other sonographic ancillary findings of singleton nulliparous patients at midgestation	AMERICAN JOURNAL OF OBSTETRICS AND GYNECOLOGY	225	2			10.1016/j.ajog.2021.02.017	Article	AUG 2021	2021	BACKGROUND: Short cervix at midgestation, the presence of intra-amniotic debris, and cervical funneling are risk factors for preterm birth; however, cervical length measurements and cutoffs are not well documented among pregnant patients of different gestational ages and self-reported races and ethnicities.OBJECTIVE: This study aimed to describe the distribution of cervical length and frequency o…									1	0	0	0	0	0	1			0002-9378	1097-6868		WOS:000680021700018	33617797
Conrad, Kirk P.; von Versen-Hoynck, Frauke; Baker, Valerie L.	Potential role of the corpus luteum in maternal cardiovascular adaptation to pregnancy and preeclampsia risk	AMERICAN JOURNAL OF OBSTETRICS AND GYNECOLOGY	226	5	683	699	10.1016/j.ajog.2021.08.018	Article	MAY 2022	2022	Studies in the gravid rat model revealed a key role for the corpus luteal hormone, relaxin, in the maternal circulatory changes of early pregnancy epitomized by profound systemic vasodilation and increased arterial compliance. To determine whether the corpus luteum may play a similar role in human pregnancy, women who conceived by in vitro fertilization were studied. Implementation of artificial …									0	0	0	0	0	0	0			0002-9378	1097-6868		WOS:000840266100009	34437863
Beelen, Pleun; van den Brink, Marian J.; Herman, Malou C.; Geomini, Peggy M. A. J.; Dekker, Janny H.; Duijnhoven, Ruben G.; Mak, Nienke; van Meurs, Hannah S.; Coppus, Sjors F.; van der Steeg, Jan Willem; Eising, Heleen P.; Massop-Helmink, Diana S.; Klinkert, Ellen R.; Nieboer, Theodoor E.; Timmermans, Anne; van der Voet, Lucet F.; Veersema, Sebastiaan; Smeets, Nicol A. C.; Schutte, Joke M.; van B…	Levonorgestrel-releasing intrauterine system versus endometrial ablation for heavy menstrual bleeding	AMERICAN JOURNAL OF OBSTETRICS AND GYNECOLOGY	224	2			10.1016/j.ajog.2020.08.016	Article	FEB 2021	2021	BACKGROUND: Heavy menstrual bleeding affects the physical functioning and social well-being of many women. The levonorgestrel-releasing intrauterine system and endometrial ablation are 2 frequently applied treatments in women with heavy menstrual bleeding.OBJECTIVE: This study aimed to compare the effectiveness of the levonorgestrel-releasing intrauterine system with endometrial ablation in women…									9	1	0	0	2	1	11			0002-9378	1097-6868		WOS:000614552600007	32795428
Wang, Rui; Sappenfield, Elisabeth C.	Return to work following pelvic reconstructive surgery: secondary analysis of Operations and Pelvic Muscle Training in the Management of Apical Support Loss trial	AMERICAN JOURNAL OF OBSTETRICS AND GYNECOLOGY	227	2			10.1016/j.ajog.2022.05.037	Article	AUG 2022	2022	BACKGROUND: Patients' return to work is an important part of surgical counseling and quality of life.OBJECTIVE: This study aimed to evaluate the pattern of patients' return to work and loss of productivity after pelvic reconstructive surgery.STUDY DESIGN: This was a secondary analysis of the randomized controlled trial Operations and Pelvic Muscle Training in the Management of Apical Support Loss…									0	0	0	0	0	0	0			0002-9378	1097-6868		WOS:000836681800052	35609642
Duffy, Jennifer Y.; Wu, Erica; Fong, Alex; Garite, Thomas J.; Shrivastava, Vineet K.	A double-blinded randomized controlled trial on the effects of increased intravenous hydration in nulliparas undergoing induction of labor	AMERICAN JOURNAL OF OBSTETRICS AND GYNECOLOGY	227	2			10.1016/j.ajog.2022.01.024	Article	AUG 2022	2022	BACKGROUND: Rates of labor induction are increasing, raising concerns related to increased healthcare utilization costs. High-dose intravenous fluid (250 cc/h) has been previously demonstrated to shorten the time to delivery in nulliparous individuals in spontaneous labor. Whether or not this relationship exists among individuals undergoing induction of labor is unknown.OBJECTIVE: Our study aimed…									0	0	0	0	0	0	0			0002-9378	1097-6868		WOS:000836681800028	35114186
Jelovsek, J. Eric; Gantz, Marie G.; Lukacz, Emily; Sridhar, Amaanti; Zyczynski, Halina; Harvie, Heidi S.; Dunivan, Gena; Schaffer, Joseph; Sung, Vivian; Varner, R. Edward; Mazloomdoost, Donna; Barber, Matthew D.	Success and failure are dynamic, recurrent event states after surgical treatment for pelvic organ prolapse	AMERICAN JOURNAL OF OBSTETRICS AND GYNECOLOGY	224	4			10.1016/j.ajog.2020.10.009	Article; Proceedings Paper	APR 2021	2021	BACKGROUND: The ideal measure of success after surgery for pelvic organ prolapse has long been debated. Historically, strict definitions based on anatomic perfection have dominated the literature. However, the importance of patient-centered perception of outcomes is equally or more important when comparing the success of various prolapse surgeries. Understanding the limitations of existing outcom…					41st Annual Scientific Meeting of the American-Urogynecologic-Society (AUGS) / Pelvic Floor Disorders (PFD) Week41st Annual Scientific Meeting of the American-Urogynecologic-Society (AUGS) / Pelvic Floor Disorders (PFD) Week	OCT 06-10, 2020OCT 06-10, 2020	Amer Urogynecol SocAmer Urogynecol Soc	ELECTR NETWORKELECTR NETWORK	2	0	0	0	0	0	2			0002-9378	1097-6868		WOS:000637866800004	33039390
Pokrzywinski, Robin M.; Soliman, Ahmed M.; Chen, Jun; Snabes, Michael C.; Coyne, Karin S.; Surrey, Eric S.; Taylor, Hugh S.	Achieving clinically meaningful response in endometriosis pain symptoms is associated with improvements in health-related quality of life and work productivity: analysis of 2 phase III clinical trials	AMERICAN JOURNAL OF OBSTETRICS AND GYNECOLOGY	222	6			10.1016/j.ajog.2019.11.1255	Article	JUN 2020	2020	BACKGROUND: Endometriosis-related pain symptoms have a negative impact on health-related quality of life and productivity. In fact, as endometriosis-related symptom severity and the number of symptoms experienced increases, health-related quality of life decreases. Dysmenorrhea and nonmenstrual pelvic pain are prominent symptoms experienced by women with endometriosis and were shown to have impro…									16	0	0	0	2	0	16			0002-9378	1097-6868		WOS:000537318500012	31759891
Tobah, Yvonne S. Butler; LeBlanc, Annie; Branda, Megan E.; Inselman, Jonathan W.; Morris, Megan A.; Ridgeway, Jennifer L.; Finnie, Dawn M.; Theiler, Regan; Torbenson, Vanessa E.; Brodrick, Ellen M.; de Mooij, Marnie Meylor; Gostout, Bobbie; Famuyide, Abimbola	Randomized comparison of a reduced-visit prenatal care model enhanced with remote monitoring	AMERICAN JOURNAL OF OBSTETRICS AND GYNECOLOGY	221	6			10.1016/j.ajog.2019.06.034	Article	DEC 2019	2019	BACKGROUND: Standard prenatal care, consisting of 12-14 visits per pregnancy, is expensive and resource intensive, with limited evidence supporting the structure, rhythm, or components of care. Some studies suggest a reduced-frequency prenatal care model is as safe as the standard model of care for low-risk pregnant women, but evidence is limited. We developed and evaluated an innovative, technol…									72	0	0	0	22	0	72			0002-9378	1097-6868		WOS:000499631100025	31228414
Stewart, Lauren E.; Siddique, Moiuri; Jacobs, Kristin M.; Raker, Christina A.; Sung, Vivian W.	Oral phenazopyridine vs intravesical lidocaine for bladder onabotulinumtoxinA analgesia: a randomized controlled trial	AMERICAN JOURNAL OF OBSTETRICS AND GYNECOLOGY	227	2			10.1016/j.ajog.2022.05.025	Article	AUG 2022	2022	BACKGROUND: The efficacy of intradetrusor onabotulinumtoxinA injections for the management of idiopathic overactive bladder has been well-established. The injections are typically performed in the office setting using local analgesia, most commonly a 20 to 30-minute intravesical instillation of lidocaine. There are limited data evaluating alternative bladder analgesics.OBJECTIVE: To compare pain …									0	0	0	0	0	0	0			0002-9378	1097-6868		WOS:000836681800046	35580634
Erez, Offer; Gotsch, Francesca; Jung, Eunjung; Chaiworapongsa, Tinnakorn; Gudicha, Dereje W; Suksai, Manaphat; Gallo, Dahiana M; Chaemsaithong, Piya; Bosco, Mariachiara; Al Qasem, Malek; Meyyazhagan, Arun; Than, Nandor Gabor; Romero, Roberto	Perturbations in kinetics of the thrombin generation assay identify women at risk of preeclampsia in the first trimester and provide the rationale for a preventive approach.	American journal of obstetrics and gynecology					10.1016/j.ajog.2022.11.1276	Journal Article	2022-Nov-08	2022	BACKGROUND: Activation of the coagulation system and increased thrombin generation have been implicated in the pathophysiology of preeclampsia, and this rationale supports the administration of low-molecular-weight heparin to prevent this syndrome in patients at risk. Yet, randomized trials of this prophylactic measure have yielded contradictory results. A possible explanation is that only a subs…									0	0	0	0	0	0	0				1097-6868		MEDLINE:36368431	36368431
Win, Sandar Tin; Tan, Peng Chiong; Balchin, Imelda; Khong, Su Yen; Lay, Khaing Si; Omar, Siti Zawiah	Vaginal assessment and expedited amniotomy in oral misoprostol labor induction in nulliparas: a randomized trial	AMERICAN JOURNAL OF OBSTETRICS AND GYNECOLOGY	220	4			10.1016/j.ajog.2019.01.004	Article	APR 2019	2019	BACKGROUND: Labor is induced in 20-30% of maternities, with an increasing trend of use. Labor induction with oral misoprostol is associated with reduced risk of cesarean deliveries and has a safety and effectiveness profile comparable to those of mechanical methods such as Foley catheter use. Labor induction in nulliparous women continues to be challenging, with the process often quite protracted…									5	0	0	0	1	0	5			0002-9378	1097-6868		WOS:000462856200018	30633917
He, Yaqiong; Lu, Yao; Zhu, Qinling; Wang, Yuan; Lindheim, Steven R.; Qi, Jia; Li, Xiaoxue; Ding, Ying; Shi, Yuhua; Wei, Daimin; Chen, Zi-jiang; Sun, Yun	Influence of metabolic syndrome on female fertility and in vitro fertilization outcomes in PCOS women	AMERICAN JOURNAL OF OBSTETRICS AND GYNECOLOGY	221	2			10.1016/j.ajog.2019.03.011	Article	AUG 2019	2019	OBJECTIVE: With a high incidence of insulin resistance, central obesity and dyslipidemia, women with polycystic ovary syndrome are susceptible to metabolic syndrome (MetS). Our objective was to explore whether metabolic syndrome had an effect on overall female fertility and in vitro fertilization outcomes in infertile women with polycystic ovary syndrome.STUDY DESIGN: This was a secondary analysi…									34	1	0	0	22	1	34			0002-9378	1097-6868		WOS:000477565500015	30910544
Teigen, Nickolas C.; Sahasrabudhe, Nicole; Doulaveris, Georgios; Xie, Xianhong; Negassa, Abdissa; Bernstein, Jeffrey; Bernstein, Peter S.	Enhanced recovery after surgery at cesarean delivery to reduce postoperative length of stay: a randomized controlled trial	AMERICAN JOURNAL OF OBSTETRICS AND GYNECOLOGY	222	4			10.1016/j.ajog.2019.10.009	Article	APR 2020	2020	OBJECTIVE: Our objective was to determine whether an enhanced recovery after surgery pathway at the time of cesarean birth would permit a reduction in postoperative length of stay and improve postoperative patient satisfaction compared to standard perioperative care.MATERIALS AND METHODS: Patients undergoing nonemergent cesarean delivery at >= 37 weeks of gestation were randomized to enhanced rec…									34	0	0	0	5	0	34			0002-9378	1097-6868		WOS:000523306200021	31669738
Saad, Antonio F.; Villarreal, Josephine; Eid, Joe; Spencer, Nicholas; Ellis, Viviana; Hankins, Gary D.; Saade, George R.	A randomized controlled trial of Dilapan-S vs Foley balloon for preinduction cervical ripening (DILAFOL trial)	AMERICAN JOURNAL OF OBSTETRICS AND GYNECOLOGY	220	3			10.1016/j.ajog.2019.01.008	Article	MAR 2019	2019	OBJECTIVE: The objective of the study was to test the hypothesis that Dilapan-S is not inferior to the Foley balloon for preinduction cervical ripening at term.STUDY DESIGN: Pregnant women >= 37 weeks scheduled for induction with unfavorable cervix (<= 3 cm dilated and <= 60% effaced) were randomly assigned to 12 hours of either Foley balloon inflated with 60 mL saline or Dilapan-S for cervical r…									17	0	1	0	5	0	18			0002-9378	1097-6868		WOS:000460115700019	30790569
Coustan, Donald R.; Dyer, Alan R.; Metzger, Boyd E.	One-step or 2-step testing for gestational diabetes: which is better?	AMERICAN JOURNAL OF OBSTETRICS AND GYNECOLOGY	225	6	634	644	10.1016/j.ajog.2021.05.009	Article	DEC 2021	2021	In the United States, the common approach to detecting gestational diabetes mellitus is the 2-step protocol recommended by the American College of Obstetricians and Gynecologists. A 50 g, 1-hour glucose challenge at 24 to 28 weeks' gestation is followed by a 100 g, 3-hour oral glucose tolerance test when a screening test threshold is exceeded. Notably, 2 or more elevated values diagnose gestation…									8	0	0	0	1	0	8			0002-9378	1097-6868		WOS:000730433700009	34023312
Bach, Fiona; Hill, Simon; Toozs-Hobson, Philip	The effect of body mass index on retropubic midurethral slings	AMERICAN JOURNAL OF OBSTETRICS AND GYNECOLOGY	220	4			10.1016/j.ajog.2018.12.018	Article	APR 2019	2019	BACKGROUND: Analyzing surgical databases uses real-life outcomes rather than highly selected cases from randomized controlled trials. Retropubic midurethral slings are a highly effective surgical treatment for stress urinary incontinence; however, if modifiable patient characteristics alter outcomes, thereby rendering treatments less effective, patients should be informed and given the opportunit…									8	0	0	0	1	0	8			0002-9378	1097-6868		WOS:000462856200011	30576662
Pierce, Stephanie L.; Bisson, Courtney M.; Dubois, Molly E.; Grimes, Sarah B.; Katz, Mikaela S.; Weed, Mary M.; Wyatt, Sabrina N.; Eckart, Erin K.; Peck, Jennifer D.; Edwards, Rodney K.	Clinical effectiveness of adding azithromycin to antimicrobial prophylaxis for cesarean delivery	AMERICAN JOURNAL OF OBSTETRICS AND GYNECOLOGY	225	3			10.1016/j.ajog.2021.05.023	Article	SEP 2021	2021	BACKGROUND: A recent large clinical trial demonstrated an approximately 50% decrease in the rate of postoperative infection in women who were laboring and/or had rupture of membranes for >4 hours and who received azithromycin in addition to standard preoperative antibiotic prophylaxis at the time of cesarean delivery. Given these results, our institution made a policy change in May 2017 to add az…									0	0	0	0	0	0	0			0002-9378	1097-6868		WOS:000713539800032	34052192
Ahmadzia, Homa K.; Luban, Naomi L. C.; Li, Shuhui; Guo, Dong; Miszta, Adam; Gobburu, Jogarao V. S.; Berger, Jeffrey S.; James, Andra H.; Wolberg, Alisa S.; van den Anker, John	Optimal use of intravenous tranexamic acid for hemorrhage prevention in pregnant women	AMERICAN JOURNAL OF OBSTETRICS AND GYNECOLOGY	225	1			10.1016/j.ajog.2020.11.035	Article	JUL 2021	2021	BACKGROUND: Every 2 minutes, there is a pregnancy-related death worldwide, with one-third caused by severe postpartum hemorrhage. Although international trials demonstrated the efficacy of 1000 mg tranexamic acid in treating postpartum hemorrhage, to the best of our knowledge, there are no dose-finding studies of tranexamic acid on pregnant women for postpartum hemorrhage prevention.OBJECTIVE: Th…									6	0	0	0	4	0	6			0002-9378	1097-6868		WOS:000670445100023	33248975
McLaughlin, Kelsey; Hobson, Sebastian R.; Chandran, Anjana Ravi; Agrawal, Swati; Windrim, Rory C.; Parks, W. Tony; Bowman, Adrian W.; Sovio, Ulla; Smith, Gordon C.; Kingdom, John C.	Circulating maternal placental growth factor responses to low-molecular-weight heparin in pregnant patients at risk of placental dysfunction	AMERICAN JOURNAL OF OBSTETRICS AND GYNECOLOGY	226	2	S1145	+	10.1016/j.ajog.2021.08.027	Article	FEB 2022	2022	BACKGROUND: Patients at high risk of severe preeclampsia and fetal growth restriction have low circulating levels of placental growth factor and features of maternal vascular malperfusion placental pathology at delivery. Multimodal screening and commencement of aspirin prophylaxis at 11 to 13 weeks' gestation markedly reduces the risk of preterm delivery with preeclampsia. However, the additional…									4	0	0	0	2	0	4			0002-9378	1097-6868		WOS:000759636700029	34461078
Peahl, Alex F.; Powell, Allison; Berlin, Hanna; Smith, Roger D.; Krans, Elizabeth; Waljee, Jennifer; Dalton, Vanessa K.; Heisler, Michele; Moniz, Michelle H.	Patient and provider perspectives of a new prenatal care model introduced in response to the coronavirus disease 2019 pandemic	AMERICAN JOURNAL OF OBSTETRICS AND GYNECOLOGY	224	4			10.1016/j.ajog.2020.10.008	Article	APR 2021	2021	BACKGROUND: Randomized controlled trials document the safety and efficacy of reduced frequency prenatal visit schedules and virtual visits, but real-world data are lacking. Our institution created a prenatal care delivery model incorporating these alternative approaches to continue safely providing prenatal care during the coronavirus disease 2019 pandemic.OBJECTIVE: To evaluate institutional-lev…									33	0	0	0	6	0	33			0002-9378	1097-6868		WOS:000637866800015	33039393
Chappell, B. Todd; Mena, Leandro A.; Maximos, Basem; Mollan, Scott; Culwell, Kelly; Howard, Brandon	EVO100 prevents chlamydia and gonorrhea in women at high risk of infection	AMERICAN JOURNAL OF OBSTETRICS AND GYNECOLOGY	225	2			10.1016/j.ajog.2021.03.005	Article	AUG 2021	2021	BACKGROUND: According to the Centers for Disease Control and Prevention, rates of infection for Chlamydia trachomatis and Neisseria gonorrhoeae are increasing in the United States. EVO100 is an investigational antimicrobial, pH-modulating, vaginal gel with active ingredients L-lactic acid, citric acid, and potassium bitartrate that is being evaluated for the prevention of sexually transmitted inf…									9	0	0	0	3	0	9			0002-9378	1097-6868		WOS:000680021700009	33705748
Cortes, Magdalena Sanz; Chmait, Ramen H.; Lapa, Denise A.; Belfort, Michael A.; Carreras, Elena; Miller, Jena L.; Samaha, Robert Brawura Biskupski; Gonzalez, Gerardo Sepulveda; Gielchinsky, Yuval; Yamamoto, Masami; Persico, Nicola; Santorum, Marta; Otano, Lucas; Nicolaou, Ermos; Yinon, Yoav; Faig-Leite, Fernanda; Brandt, Reynaldo; Whitehead, William; Maiz, Nerea; Baschat, Ahmet; Kosinski, Przemys…	Experience of 300 cases of prenatal fetoscopic open spina bifida repair: report of the International Fetoscopic Neural Tube Defect Repair Consortium	AMERICAN JOURNAL OF OBSTETRICS AND GYNECOLOGY	225	6			10.1016/j.ajog.2021.05.044	Article	DEC 2021	2021	BACKGROUND: The multicenter randomized controlled trial Management of Myelomeningocele Study demonstrated that prenatal repair of open spina bifida by hysterotomy, compared with postnatal repair, decreases the need for ventriculoperitoneal shunting and increases the chances of independent ambulation. However, the hysterotomy approach is associated with risks that are inherent to the uterine incis…									16	0	0	0	5	0	16			0002-9378	1097-6868		WOS:000730433700026	34089698
Souter, Vivienne; Painter, Ian; Sitcov, Kristin; Caughey, Aaron B.	Maternal and newborn outcomes with elective induction of labor at term	AMERICAN JOURNAL OF OBSTETRICS AND GYNECOLOGY	220	3			10.1016/j.ajog.2019.01.223	Article	MAR 2019	2019	BACKGROUND: A growing body of evidence supports improved or not worsened birth outcomes with nonmedically indicated induction of labor at 39 weeks gestation compared with expectant management. This evidence includes 2 recent randomized control trials. However, concern has been raised as to whether these studies are applicable to a broader US pregnant population.OBJECTIVE: Our goal was to compare …									34	0	0	0	5	0	34			0002-9378	1097-6868		WOS:000460115700018	30716284
Sutkin, Gary; Zyczynski, Halina M.; Sridhar, Amaanti; Jelovsek, J. Eric; Rardin, Charles R.; Mazloomdoost, Donna; Rahn, David D.; Nguyen, John N.; Andy, Uduak U.; Meyer, Isuzu; Gantz, Marie G.	Association between adjuvant posterior repair and success of native tissue apical suspension	AMERICAN JOURNAL OF OBSTETRICS AND GYNECOLOGY	222	2			10.1016/j.ajog.2019.08.024	Article	FEB 2020	2020	BACKGROUND: Posterior repairs and perineorrhaphies are often performed in prolapse surgery to reduce the size of the genital hiatus. The benefit of an adjuvant posterior repair at the time of sacrospinous ligament fixation or uterosacral ligament suspension is unknown.OBJECTIVE: We aimed to determine whether an adjuvant posterior repair at transvaginal apical suspension is associated with improve…									15	1	0	0	2	0	16			0002-9378	1097-6868		WOS:000509495500011	31449806
Kamel, Rasha; Montaguti, Elisa; Nicolaides, Kypros H.; Soliman, Mahmoud; Dodaro, Maria Gaia; Negm, Sherif; Pilu, Gianluigi; Momtaz, Mohamed; Youssef, Aly	Contraction of the levator ani muscle during Valsalva maneuver (coactivation) is associated with a longer active second stage of labor in nulliparous women undergoing induction of labor	AMERICAN JOURNAL OF OBSTETRICS AND GYNECOLOGY	220	2			10.1016/j.ajog.2018.10.013	Article	FEB 2019	2019	BACKGROUND: The Valsalva maneuver is normally accompanied by relaxation of the levator ani muscle, which stretches around the presenting part, but in some women the maneuver is accompanied by levator ani muscle contraction, which is referred to as levator ani muscle coactivation. The effect of such coactivation on labor outcome in women undergoing induction of labor has not been previously assess…									14	0	0	0	4	0	14			0002-9378	1097-6868		WOS:000456703800012	30321525
White, Amanda B.; Kahn, Bruce S.; Gonzalez, Ricardo R.; Rosamilia, Anna; Anger, Jennifer T.; Eilber, Karyn S.; Schaffer, Joseph, I	Prospective study of a single-incision sling versus a transobturator sling in women with stress urinary incontinence: 3-year results	AMERICAN JOURNAL OF OBSTETRICS AND GYNECOLOGY	223	4			10.1016/j.ajog.2020.03.008	Article; Proceedings Paper	OCT 2020	2020	BACKGROUND: Long-term safety and efficacy data on use of single-incision slings in stress urinary incontinence are limited.OBJECTIVE: To determine whether the single-incision sling Solyx (Boston Scientific, Marlborough, MA) is noninferior to the transobturator sling Obtryx II (Boston Scientific) in efficacy and safety for treatment of stress urinary incontinence. This 522 post-market surveillance…					39th Annual Scientific Meeting of the American-Urogynecologic-Society (AUGS) / Pelvic Floor Disorders (PFD) Week39th Annual Scientific Meeting of the American-Urogynecologic-Society (AUGS) / Pelvic Floor Disorders (PFD) Week	OCT 09-13, 2018OCT 09-13, 2018	Amer Urogynecol SocAmer Urogynecol Soc	Chicago, ILChicago, IL	11	1	0	0	1	0	12			0002-9378	1097-6868		WOS:000580031200012	32184149
Payne, Matthew S.; Newnham, John P.; Doherty, Dorota A.; Furfaro, Lucy L.; Pendal, Narisha L.; Loh, Diane E.; Keelan, Jeffrey A.	A specific bacterial DNA signature in the vagina of Australian women in midpregnancy predicts high risk of spontaneous preterm birth (the Predict1000 study)	AMERICAN JOURNAL OF OBSTETRICS AND GYNECOLOGY	224	2			10.1016/j.ajog.2020.08.034	Article	FEB 2021	2021	BACKGROUND: Intrauterine infection accounts for a quarter of the cases of spontaneous preterm birth; however, at present, it is not possible to efficiently identify pregnant women at risk to deliver preventative treatments.OBJECTIVE: This study aimed to establish a vaginal microbial DNA test for Australian women in midpregnancy that will identify those at increased risk of spontaneous preterm bir…									20	2	0	0	6	0	23			0002-9378	1097-6868		WOS:000614552600001	32861687
Wright, David; Tan, Min Yi; O'Gorman, Neil; Poon, Liona C.; Syngelaki, Argyro; Wright, Alan; Nicolaides, Kypros H.	Predictive performance of the competing risk model in screening for preeclampsia	AMERICAN JOURNAL OF OBSTETRICS AND GYNECOLOGY	220	2			10.1016/j.ajog.2018.11.1087	Article	FEB 2019	2019	BACKGROUND: The established method of screening for pre-eclampsia is to identify risk factors from maternal demographic characteristics and medical history; in the presence of such factors the patient is classified as high risk and in their absence as low risk. However, the performance of such an approach is poor. We developed a competing risks model, which allows combination of maternal factors …									94	2	0	0	28	1	95			0002-9378	1097-6868		WOS:000456703800017	30447210
Mukamuyango, Jeannine; Ingabire, Rosine; Parker, Rachel; Nyombayire, Julien; Easter, Sarah Rae; Wall, Kristin M.; Tichacek, Amanda; Nyirazinyoye, Laetitia; Kaslow, Nadine; Allen, Susan; Karita, Etienne	Motivational interviewing to promote long-acting reversible contraception among Rwandan couples wishing to prevent or delay pregnancy	AMERICAN JOURNAL OF OBSTETRICS AND GYNECOLOGY	222	4			10.1016/j.ajog.2019.11.1980	Article	APR 2020	2020	BACKGROUND: Few family-planning programs in Africa base demand creation and service delivery on theoretical models. Motivational interviewing is a counseling modality that facilitates reflection on the benefits and disadvantages of a health outcome to encourage behavior change.OBJECTIVES: We evaluate a couples-focused joint family-planning and HIV counseling intervention using motivational interv…									4	0	0	0	0	0	4			0002-9378	1097-6868		WOS:000523312600020	31838122
Albright, Benjamin B.; Nasioudis, Dimitrios; Craig, Stuart; Moss, Haley A.; Latif, Nawar A.; Ko, Emily M.; Haggerty, Ashley F.	Impact of Medicaid expansion on women with gynecologic cancer: a difference-in-difference analysis	AMERICAN JOURNAL OF OBSTETRICS AND GYNECOLOGY	224	2			10.1016/j.ajog.2020.08.007	Article	FEB 2021	2021	BACKGROUND: Women with gynecologic cancer face socioeconomic disparities in care that affect survival outcomes. The Affordable Care Act offered states the option to expand Medicaid enrollment eligibility criteria as a means of improving timely and affordable access to care for the most vulnerable. The variable uptake of expansion by states created a natural experiment, allowing for quasi-experime…									12	0	0	0	3	0	12			0002-9378	1097-6868		WOS:000614552600011	32777264
Hod, Moshe; Kapur, Anil; McIntyre, H. David	Evidence in support of the International Association of Diabetes in Pregnancy study groups' criteria for diagnosing gestational diabetes mellitus worldwide in 2019	AMERICAN JOURNAL OF OBSTETRICS AND GYNECOLOGY	221	2	109	116	10.1016/j.ajog.2019.01.206	Article	AUG 2019	2019	Gestational diabetes mellitus, the most frequent medical complication of pregnancy, affects 5-6% of women in the United States with the use of the currently predominant Carpenter-Coustan criteria, which still represent the preferred approach of the American College of Obstetricians and Gynecologists. Alternative criteria proposed by the International Association of Diabetes in Pregnancy Study Gro…									40	2	0	0	12	0	42			0002-9378	1097-6868		WOS:000477565500006	30682358

## Sheet: RCT
	是否为RCT（Y/N）	是否有consort流程图	是否进行临床试验注册（Y/N）	临床试验注册号	注册网址	通讯作者国家	是否有基金资助（Y/N)	Authors	Article Title
	Y	Y	Y	NCT00995878	clinicaltrials.gov.	美国	Y	Laughlin-Tommaso, Shannon; Barnard, Emily P.; AbdElmagied, Ahmed M.; Vaughan, Lisa E.; Weaver, Amy L.; Hesley, Gina K.; Woodrum, David A.; Jacoby, Vanessa L.; Kohi, Maureen P.; Price, Thomas M.; Nieves, Angel; Miller, Michael J.; Borah, Bijan J.; Moriarty, James P.; Gorny, Krzysztof R.; Leppert, Phyllis C.; Severson, Amanda L.; Lemens, Maureen A.; Stewart, Elizabeth A.	FIRSTT study: randomized controlled trial of uterine artery embolization vs focused ultrasound surgery
	Y	N	Y	NCT02741531	ClinicalTrials.gov	美国	N	Moawad, Gaby; Tyan, Paul; Marfori, Cherie; Khalil, Elias Abi; Park, Daniel	Effect of postoperative partial bladder filling after minimally invasive hysterectomy on postanesthesia care unit discharge and cost: a single-blinded, randomized controlled trial
	Y	Y	Y	ACTRN12616001009404 and U1111-1181-3852	(ANZCTR Trial ID: ACTRN12616001009404 and WHO UTN: U1111-1181-3852	澳大利亚	Y	Sherrell, Helen C.; Clifton, Vicki L.; Kumar, Sailesh	Prelabor screening at term using the cerebroplacental ratio and placental growth factor: a pragmatic randomized open-label phase 2 trial
	Y	Y	Y	NCT03524339		美国	Y	Chapman, Graham C.; Sheyn, David; Slopnick, Emily A.; Roberts, Kasey; El-Nashar, Sherif A.; Henderson, Joseph W.; Mangel, Jeffrey; Hijaz, Adonis K.; Pollard, Robert R.; Mahajan, Sangeeta T.	Tamsulosin vs placebo to prevent postoperative urinary retention following female pelvic reconstructive surgery: a multicenter randomized controlled trial
	Y	Y	Y	NCT02059135		美国	Y	Paidas, Michael J.; Tita, Allan T. N.; Macones, George A.; Saade, George A.; Ehrenkranz, Richard A.; Triche, Elizabeth W.; Streisand, James B.; Lam, Garrett K.; Magann, Everett F.; Lewis, David F.; Dombrowski, Mitchell P.; Werner, Erika F.; Branch, David W.; Habli, Mounira A.; Grotegut, Chad A.; Silver, Robert M.; Longo, Sherri A.; Amon, Erol; Cleary, Kirsten L.; How, Helen Y.; Novotny, Sarah R.;…	Prospective, randomized, double-blind, placebo-controlled evaluation of the Pharmacokinetics, Safety and Efficacy of Recombinant Antithrombin Versus Placebo in Preterm Preeclampsia
	Y	Y	Y	ANZCTRN12615000319572		澳大利亚	Y	Turner, Jessica; Dunn, Liam; Tarnow-Mordi, William; Flatley, Christopher; Flenady, Vicki; Kumar, Sailesh	Safety and efficacy of sildenafil citrate to reduce operative birth for intrapartum fetal compromise at term: a phase 2 randomized controlled trial
	Y	Y	Y	NCT01717586		美国	Y	Costantine, Maged M.; West, Holly; Wisner, Katherine L.; Caritis, Steve; Clark, Shannon; Venkataramanan, Raman; Stika, Catherine S.; Rytting, Erik; Wang, Xiaoming; Ahmed, Mahmoud S.	A randomized pilot clinical trial of pravastatin versus placebo in pregnant patients at high risk of preeclampsia
	Y	Y	Y	NCT02346162		美国	Y	LeBlanc, Erin S.; Smith, Ning X.; Vesco, Kimberly K.; Paul, Ian M.; Stevens, Victor J.	Weight loss prior to pregnancy and subsequent ck tor updates gestational weight gain: Prepare, a randomized clinical trial
	Y	Y	Y	NCT01864564		美国	Y	Harper, Lorie M.; Jauk, Victoria; Longo, Sherri; Biggio, Joseph R.; Szychowski, Jeff M.; Tita, Alan T.	Early gestational diabetes screening in obese women: a randomized controlled trial
	Y	Y	Y	ACTRN12617000099325		澳大利亚	Y	Alexander, James W.; Karjalainen, Paivi; Ow, Lin Li; Kulkarni, Mugdha; Lee, Joseph K.; Karjalainen, Teemu; Leitch, Alison; Ryan, Germana; Rosamilia, Anna	CO2 surgical laser for treatment of stress urinary incontinence in women: a randomized controlled trial
	Y	Y	Y	NCT01916044		法国	Y	Rozenberg, Patrick; Senat, Marie-Victoire; Deruelle, Philippe; Winer, Norbert; Simon, Emmanuel; Ville, Yves; Kayem, Gilles; Porcher, Raphael; Perrodeau, Elodie; Desbriere, Raoul; Boutron, Isabelle	Evaluation of the usefulness of ultrasound measurement of the lower uterine segment before delivery of women with a prior cesarean delivery: a randomized trial
	Y	Y	Y	NCT02738203		美国	Y	Conti, Jennifer A.; Lerma, Klaira; Schneyer, Rebecca J.; Hastings, Charlotte V.; Blumenthal, Paul D.; Shaw, Kate A.	Self-administered vaginal lidocaine gel for pain management with intrauterine device insertion: a blinded, randomized controlled trial
	Y	Y	Y	NCT02248376		法国	Y	Sroussi, Jeremy; Bourret, Antoine; Pourcelot, Anne-Gaelle; Thubert, Thibault; Lesavre, Magali; Legendre, Guillaume; Tuffet, Sophie; Rousseau, Alexandra; Benifla, Jean-Louis	Does hyaluronic acid gel reduce intrauterine adhesions after dilation and curettage in women with miscarriage? A Multicentric randomized controlled trial (HYFACO Study)
	Y	Y	Y	NCT02797249		中国	Y	Lin, Li; Huai, Jing; Li, Boya; Zhu, Yuchun; Juan, Juan; Zhang, Meihua; Cui, Shihong; Zhao, Xianlan; Ma, Yuyan; Zhao, Yangyu; Mi, Yang; Ding, Hongjuan; Chen, Dunjin; Zhang, Weishe; Qi, Hongbo; Li, Xiaotian; Li, Guanlin; Chen, Jiahui; Zhang, Huijing; Yu, Mengting; Sun, Xiaotong; Yang, Huixia	A randomized controlled trial of low-dose aspirin for the prevention of preeclampsia in women at high risk in China
	Y	Y	Y	NCT03620890		美国	N	Bartal, Michal Fishel; Ward, Clara; Blackwell, Sean C.; Cornthwaite, Joycelyn A. Ashby; Zhang, Caroline; Refuerzo, Jerrie S.; Pedroza, Claudia; Lee, Kyung Hyun; Chauhan, Suneet P.; Sibai, Baha M.	Detemir vs neutral protamine Hagedorn insulin for diabetes mellitus in pregnancy: a comparative effectiveness, randomized controlled trial
	Y	Y	Y	NCT02761304		法国	Y	Haumonte, Jean-Baptiste; Blanc, Julie; Castel, Pierre; Mace, Pierre; Auquier, Pascal; d'Ercole, Claude; Bretelle, Florence	Uncertain fetal head engagement: a prospective randomized controlled trial comparing digital exam with angle of progression
	Y	Y	Y	DRKS00011374 and NCT03669185	The trial was registered at the Deutsches Register Klinischer Studien (DRKS00011374) on June 27, 2017 https://www.drks.de/drks_web/navigate.do?navigationId¼trial.HTML&TRIAL_ID¼DRKS00011374 and ClinicalTrials.gov (NCT03669185)	德国	Y	Groten, Tanja; Lehmann, Thomas; Stadtler, Mariann; Komar, Matej; Winkler, Jennifer Lucia; Condic, Mateja; Strizek, Brigitte; Seeger, Sven; Jager, Yvonne; Pecks, Ulrich; Eckmann-Scholz, Christel; Kagan, Karl Oliver; Hoopmann, Markus; von Kaisenberg, Constantin S; Brodowski, Lars; Tauscher, Anne; Schrey-Petersen, Susanne; Friebe-Hoffmann, Ulrike; Lato, Krisztian; Hubener, Christoph; Delius, Maria; …	Effect of pentaerythritol tetranitrate (PETN) on the development of fetal growth restriction in pregnancies with impaired uteroplacental perfusion at midgestation-a randomized trial.
	Y	Y	Y	ISRCTN33404560 and ISCRTN89971375	World Health Organization International Clinical Trials Registry Platform (ISRCTN33404560) and with ISCRTRN Controlled Trials registry, ISCRTN89971375	英国	Y	Shennan, Andrew; Chandiramani, Manju; Bennett, Phillip; David, Anna L.; Girling, Joanna; Ridout, Alexandra; Seed, Paul T.; Simpson, Nigel; Thornton, Steven; Tydeman, Graham; Quenby, Siobhan; Carter, Jenny	MAVRIC: a multicenter randomized controlled trial of transabdominal vs transvaginal cervical cerclage
	Y	N	Y	EudraCT2015-000361-31		西班牙	Y	Picon-Cesar, Maria J.; Molina-Vega, Maria; Suarez-Arana, Maria; Gonzalez-Mesa, Ernesto; Sola-Moyano, Ana P.; Roldan-Lopez, Reyes; Romero-Narbona, Francisca; Olveira, Gabriel; Tinahones, Francisco J.; Gonzalez-Romero, Stella	Metformin for gestational diabetes study: metformin vs insulin in gestational diabetes: glycemic control and obstetrical and perinatal outcomes: randomized prospective trial
	Y	Y	Y	NCT04277975		美国	Y	Long, Jaime B.; Morgan, Brianne M.; Boyd, Sarah S.; Davies, Matthew F.; Kunselman, Allen R.; Stetter, Christy M.; Andreae, Michael H.	A randomized trial of standard vs restricted opioid prescribing following midurethral sling
	Y	Y	Y	CUHK_CCRB00507 and ChiCTR-IOR-16008281		中国香港	Y	Yu, Simon Chun Ho; Cheng, Yvonne Kwun Yue; Tse, Wing Ting; Sahota, Daljit Singh; Chung, Man Yan; Wong, Simon Sin Man; Chan, Oi Ka; Leung, Tak Yeung	Perioperative prophylactic internal iliac artery balloon occlusion in the prevention of postpartum hemorrhage in placenta previa: a randomized controlled trial
	Y	Y	Y	NCT02695238		法国	Y	Blanc, Julie; Castel, Pierre; Mauviel, Franck; Baumstarck, Karine; Bretelle, Florence; D'Ercole, Claude; Haumonte, Jean-Baptiste	Prophylactic manual rotation of occiput posterior and transverse positions to decrease operative delivery: the PROPOP randomized clinical trial
	Y	Y	Y	NCT02408315		美国	N	Haas, David M.; Daggy, Joanne; Flannery, Kathleen M.; Dorr, Meredith L.; Bonsack, Carrie; Bhamidipalli, Surya S.; Pierson, Rebecca C.; Lathrop, Anthony; Towns, Rachel; Ngo, Nicole; Head, Annette; Morgan, Sarah; Quinney, Sara K.	A comparison of vaginal versus buccal misoprostol for cervical ripening in women for labor induction at term (the IMPROVE trial): a triple-masked randomized controlled trial
	Y	Y	Y	NCT04685694		以色列	N	Tzur, Yossi; Berkovitz-Shperling, Roza; Inbar, Tamar Goitein; Bar-On, Shikma; Gil, Yaron; Levin, Ishai; Cohen, Aviad	Expectant vs medical management for retained products of conception after medical termination of pregnancy: a randomized controlled study
	Y	Y	Y	NCT03052816		美国	N	Petrikovets, Andrey; Sheyn, David; Sun, Helen H.; Chapman, Graham C.; Mahajan, Sangeeta T.; Pollard, Robert R.; El-Nashar, Sherif A.; Hijaz, Adonis K.; Mangel, Jeffrey	Multimodal opioid-sparing postoperative pain regimen compared with the standard postoperative pain regimen in vaginal pelvic reconstructive surgery: a multicenter randomized controlled trial
	Y	Y	Y	NCT02342678		美国	Y	Huang, Alison J.; Chesney, Margaret; Lisha, Nadra; Vittinghoff, Eric; Schembri, Michael; Pawlowsky, Sarah; Hsu, Amy; Subak, Leslee	A group-based yoga program for urinary incontinence in ambulatory women: feasibility, tolerability, and change in incontinence frequency over 3 months in a single-center randomized trial
	Y	Y	Y	NCT04032327		美国	N	Dengler, Katherine L.; Craig, Eric R.; DiCarlo-Meacham, Angela M.; Welch, Eva K.; Brooks, Daniel, I; Vaccaro, Christine M.; Gruber, Daniel D.	Preoperative pudendal block with liposomal and plain bupivacaine reduces pain associated with posterior colporrhaphy: a double-blinded, randomized controlled trial
	Y	Y	Y	ACTRN12615000400561		新西兰	Y	Okesene-Gafa, Karaponi A. M.; Li, Minglan; McKinlay, Christopher J. D.; Taylor, Rennae S.; Rush, Elaine C.; Wall, Clare R.; Wilson, Jess; Murphy, Rinki; Taylor, Rachael; Thompson, John M. D.; Crowther, Caroline A.; McCowan, Lesley M. E.	Effect of antenatal dietary interventions in maternal obesity on pregnancy weight-gain and birthweight: Healthy Mums and Babies (HUMBA) randomized trial
	Y	Y	Y	NCT04198233		美国	Y	Aldrich, Emily R.; Tam, Tiffanie Y.; Saylor, Leah M.; Crisp, Catrina C.; Yeung, Jennifer; Pauls, Rachel N.	Intrarectal diazepam following pelvic reconstructive surgery: a double-blind, randomized placebo-controlled trial
	Y	Y	Y	NCT04420858		美国	Y	Parobek, Christian M.; Thorsen, Margaret M.; Has, Phinnara; Lorenzi, Paula; Clark, Melissa A.; Russo, Melissa L.; Lewkowitz, Adam K.	Video education about genetic privacy and patient perspectives about sharing prenatal genetic data: a randomized trial
	Y	Y	Y	EudraCT2015-004233-27		意大利	Y	Somigliana, Edgardo; Sarais, Veronica; Reschini, Marco; Ferrari, Stefania; Makieva, Sofia; Cermisoni, Greta Chiara; Paffoni, Alessio; Papaleo, Enrico; Vigano, Paola	Single oral dose of vitamin D3 supplementation prior to in vitro fertilization and embryo transfer in normal weight women: the SUNDRO randomized controlled trial
	Y	Y	Y	NCT04233008		美国	N	Lassey, Sarah C.; Haber, Hilary R.; Kanbergs, Alexa; Robinson, Julian N.; Little, Sarah E.	Six versus twelve hours of single-balloon catheter placement with oxytocin administration for labor induction: a randomized controlled trial
	Y	Y	Y	NCT03976037		美国	N	Gomez, Helen B.; Hoffman, Matthew K.; Caplan, Richard; Ruhstaller, Kelly; Young, Matthew H. H.; Sciscione, Anthony C.	Buccal vs vaginal misoprostol combined with Foley catheter for cervical ripening at term (the BEGIN trial): a randomized controlled trial
	Y	Y	Y	NCT02175030		美国	Y	Kaiser, Jennifer E; Turok, David K; Gero, Alexandra; Gawron, Lori M; Simmons, Rebecca G; Sanders, Jessica N	One-year pregnancy and continuation rates after placement of levonorgestrel or copper intrauterine devices for emergency contraception: a randomized controlled trial.
	Y	Y	Y	NCT01169259		美国	Y	Markland, Alayne D.; Vaughan, Camille; Huang, Alison; Kim, Eunjung; Bubes, Vadim Y.; Tangpricha, Vin; Buring, Julie; Lee, I-Min; Cook, Nancy; Manson, JoAnn E.; Grodstein, Francine	Effect of vitamin D supplementation on urinary incontinence in older women: ancillary findings from a randomized trial
	Y	Y	Y	NCT01829425		美国	Y	Ketai, Loren H.; Komesu, Yuko M.; Schrader, Ronald M.; Rogers, Rebecca G.; Sapien, Robert E.; Dodd, Andrew B.; Mayer, Andrew R.	Mind-body (hypnotherapy) treatment of women with urgency urinary incontinence: changes in brain attentional networks
	Y	Y	Y	NCT02490384		美国	N	Roman, Amanda; Zork, Noelia; Haeri, Sina; Schoen, Corina N.; Saccone, Gabriele; Colihan, Sarah; Zelig, Craig; Gimovsky, Alexis C.; Seligman, Neil S.; Zullo, Fulvio; Berghella, Vincenzo	Physical examination-indicated cerclage in twin pregnancy: a randomized controlled trial
	Y	Y	Y	NCT02913495		美国	Y	Boelig, Rupsa C.; Schoen, Corina N.; Frey, Heather; Gimovsky, Alexis C.; Springel, Edward; Backley, Sami; Berghella, Vincenzo	Vaginal progesterone vs intramuscular 17-hydroxyprogesterone caproate for prevention of recurrent preterm birth: a randomized controlled trial
	Y	Y	Y	NCT04048356		美国	Y	Rockefeller, Nicholas F.; Petersen, Timothy R.; Komesu, Yuko M.; Meriwether, Kate; Dunivan, Gena; Ninivaggio, Cara; Jeppson, Peter C.	Chlorhexidine gluconate vs povidone-iodine vaginal antisepsis for urogynecologic surgery: a randomized controlled noninferiority trial
	Y	Y	Y	NCT02944656		美国	Y	Hailstorks, Tiffany P.; Cordes, Sarah M. D.; Cwiak, Carrie A.; Gray, Beverly A.; Ge, Lin; Moore, Renee H.; Haddad, Lisa B.	Gabapentin as an adjunct to paracervical block for perioperative pain management for first-trimester uterine aspiration: a randomized controlled trial
	Y	Y	Y	NCT03379753		美国	Y	Hill, Austin M.; Crisp, Catrina C.; Shatkin-Margolis, Abigail; Tam, Tiffanie; Yook, Eunsun; Kleeman, Steven; Pauls, Rachel N.	The influence of postoperative environment on patient pain and satisfaction: a randomized trial
	Y	Y	Y	NCT01765881		法国	Y	Gaudineau, Adrien; Senat, Marie-Victoire; Ehlinger, Virginie; Gallini, Adeline; Morin, Mathieu; Olivier, Pascale; Roth, Emmanuel; Orusco, Emma; Javoise, Sophie; Fort, Julie; Lavergne, Cedric; Arnaud, Catherine; Rozenberg, Patrick; Vayssiere, Christophe	Induction of labor at term with vaginal misoprostol or a prostaglandin E2 pessary: a noninferiority randomized controlled trial
	Y	Y	Y	NCT1301001		美国	Y	Bachmann, Gloria A.; Brown, Candace S.; Phillips, Nancy A.; Rawlinson, Leslie A.; Yu, Xinhua; Wood, Ronald; Foster, David C.; Dawicki, Diane; Bonham, Adrienne; Dworkin, Robert; Balabathula, Pavan; Bachour, Candi; Brooks, Ian; Dulin, Turid; Horton, Frank; Sakauye, Mark; Thoma, Laura; Villa, Emanuel; Wang, Jiajing; Ling, Frank	Effect of gabapentin on sexual function in vulvodynia: a randomized, placebo-controlled trial
	Y	Y	Y	NCT02740114		美国	Y	Meyer, Larissa A.; Corzo, Camila; Iniesta, Maria D.; Munsell, Mark; Shi, Qiuling; Pitcher, Brandelyn; Lasala, Javier; Cain, Katherine E.; Wang, Xin Shelly; Mena, Gabriel; Ramirez, Pedro T.	A prospective randomized trial comparing liposomal bupivacaine vs standard bupivacaine wound infiltration in open gynecologic surgery on an enhanced recovery pathway
	Y	Y	Y	NCT02495753		美国	Y	Temming, Lorene A; Frolova, Antonina I; Raghuraman, Nandini; Tuuli, Methodius G; Cahill, Alison G	Vaginal Cleansing Before Unscheduled Cesarean Delivery to Reduce Infection: A Randomized Clinical Trial.
	Y	Y	Y	NCT03603145		瑞典	Y	Hogmark, Sara; Liljeblad, Karin Lichtenstein; Envall, Niklas; Gemzell-Danielsson, Kristina; Kallner, Helena Kopp	Placement of an intrauterine device within 48 hours after early medical abortion-a randomized controlled trial.
	Y	Y	Y	NCT01242384		西班牙	N	Merced, Carme; Goya, Maria; Pratcorona, Laia; Rodo, Carlota; Llurba, Elisa; Higueras, Teresa; Cabero, Luis; Carreras, Elena; Arevalo, Silvia; Aviles, Mayte; Calero, Ines; Casellas, Manel; Folch, Marina; Gascon, Andrea; Mendoza, Manel; Sanchez, Angeles; Suy, Anna	Cervical pessary for preventing preterm birth in twin pregnancies with maternal short cervix after an episode of threatened preterm labor: randomised controlled trial
	Y	Y	Y	NCT2402907		美国	N	Stone, Joanne; Bianco, Angela; Monro, Johanna; Overybey, Jessica R.; Cadet, Julie; Choi, Katie Hyewon; Pena, Juan; Robles, Brittany N.; Mella, Maria T.; Matthews, Kathy C.; Factor, Stephanie H.	Study To Reduce Infection Prior to Elective Cesarean Deliveries (STRIPES): a randomized clinical trial of chlorhexidine
	Y	Y	Y	NCT02620748		美国	Y	Opoku-Anane, Jessica; Vargas, Maria V.; Marfori, Cherie Q.; Moawad, Gaby; Maasen, Marloes S.; Robinson, James K.	Intraoperative tranexamic acid to decrease blood loss during myomectomy: a randomized, double-blind, placebo-controlled trial
	Y	Y	Y	NCT02574767		智利	Y	Garmendia, Maria L.; Casanello, Paola; Flores, Marcela; Kusanovic, Juan P.; Uauy, Ricardo	The effects of a combined intervention (docosahexaenoic acid supplementation and home-based dietary counseling) on metabolic control in obese and overweight pregnant women: the MIGHT study
	Y	Y	Y	NCT02205541		法国	Y	Groussolles, Marion; Winer, Norbert; Sentilhes, Loic; Biquart, Florence; Massoud, Mona; Vivanti, Alexandre J.; Bouchghoul, Hanane; Rozenberg, Patrick; Olivier, Pascale; Desbriere, Raoul; Chauleur, Celine; Perrotin, Franck; Coatleven, Frederic; Fuchs, Florent; Bretelle, Florence; Tsatsaris, Vassilis; Salomon, Laurent J.; Sananes, Nicolas; Kayem, Gilles; Houflin-Debarge, Veronique; Schmitz, Thomas;…	Arabin pessary to prevent adverse perinatal outcomes in twin pregnancies with a short cervix: a multicenter randomized controlled trial (PESSARONE)
	Y	Y	Y	NCT02078713		美国	Y	Dehlendorf, Christine; Fitzpatrick, Judith; Fox, Edith; Holt, Kelsey; Vittinghoff, Eric; Reed, Reiley; Campora, Maria Paula; Sokoloff, Abby; Kuppermann, Miriam	Cluster randomized trial of a patient-centered contraceptive decision support tool, My Birth Control
	Y	Y	Y	NCT02092103		美国	N	Shirk, Samantha K.; Manolis, Stephanie A.; Lambers, Donna S.; Smith, Kathleen L.	Delayed clamping vs milking of umbilical cord in preterm infants: a randomized controlled trial
	Y	Y	Y	NCT01697748		美国	Y	Connery, Sheila A.; Yankowitz, Jerome; Odibo, Linda; Raitano, Olivia; Nikolic-Dorschel, Dusan; Louis, Judette Marie	Effect of using silver nylon dressings to prevent superficial surgical site infection after cesarean delivery: a randomized clinical trial
	Y	Y	Y	ISRCTN66445401		英国	Y	Rehal, Anoop; Benko, Zsofia; De Paco Matallana, Catalina; Syngelaki, Argyro; Janga, Deepa; Cicero, Simona; Akolekar, Ranjit; Singh, Mandeep; Chaveeva, Petya; Burgos, Jorge; Molina, Francisca S.; Savvidou, Makrina; De la Calle, Maria; Persico, Nicola; Quezada Rojas, Maria Soledad; Sau, Ashis; Greco, Elena; O'Gorman, Neil; Plasencia, Walter; Pereira, Susana; Jani, Jacques C.; Valino, Nuria; del Mar…	Early vaginal progesterone versus placebo in twin pregnancies for the prevention of spontaneous preterm birth: a randomized, double-blind trial
	Y	Y	Y	NCT02373839		西班牙	Y	Peguero, Anna; Herraiz, Ignacio; Perales, Alfredo; Melchor, Juan Carlos; Melchor, Inigo; Marcos, Beatriz; Villalain, Cecilia; Martinez-Portilla, Raigam; Mazarico, Edurne; Meler, Eva; Hernandez, Sandra; Matas, Isabel; Del Rio, Maria; Galindo, Alberto; Figueras, Francesc	Placental growth factor testing in the management of late preterm preeclampsia without severe features: a multicenter, randomized, controlled trial
	Y	Y	Y	NCT03156608		美国	Y	Monson, Martha; Heuser, Cara; Einerson, Brett D.; Esplin, Isaac; Snow, Greg; Varner, Michael; Esplin, M. Sean	Evaluation of an external fetal electrocardiogram monitoring system: a randomized controlled trial
	Y	Y	Y	NCT04496908		美国	N	Slagle, Helen B. Gomez; Fonge, Yaneve N.; Caplan, Richard; Pfeuti, Courtney K.; Sciscione, Anthony C.; Hoffman, Matthew K.	Early vs expectant artificial rupture of membranes following Foley catheter ripening: a randomized controlled trial
	Y	Y	Y	NCT03111342		巴西	Y	De Nadai, Mariane N.; Poli-Neto, Omero B.; Franceschini, Silvio A.; Yamaguti, Erciliene M. M.; Monteiro, Ilza M. U.; Troncon, Julia K.; Juliato, Cassia R. T.; Santana, Laura F.; Bahamondes, Luis; Vieira, Carolina Sales	Intracervical block for levonorgestrel-releasing intrauterine system placement among nulligravid women: a randomized double-blind controlled trial
	Y	Y	Y	NCT03319277		美国	Y	Davidson, Emily R. W.; Paraiso, Marie Fidela R.; Walters, Mark D.; Propst, Katie; Ridgeway, Beri; Yao, Meng; Ferrando, Cecile A.	A randomized controlled noninferiority trial of reduced vs routine opioid prescription after prolapse repair
	Y	Y	N			以色列	Y	Yefet, Enav; Rabah, Sobhiya Mruat; Sela, Nitzan Dana; Mhamed, Sally Hosary; Yossef, Avishag; Nachum, Zohar	Addition of oral iron bisglycinate to intravenous iron sucrose for the treatment of postpartum anemia-randomized controlled trial
	Y	Y	Y	NCT03764696		中国	Y	Chuai, Yunhai; Jiang, Wen; Zhang, Lanmei; Chuai, Fang; Sun, Xiuyan; Peng, Kefei; Gao, Jinfang; Dong, Tong; Chen, Lei; Yao, Yuanqing	Effect of long-duration oxygen vs room air during labor on umbilical cord venous partial pressure of oxygen: a randomized controlled trial
	Y	N	Y	NCT00187369		加拿大	Y	Aviram, Amir; Lipworth, Hayley; Asztalos, Elizabeth V.; Mei-Dan, Elad; Cao, Xingshan; Melamed, Nir; Zaltz, Arthur; Anastasio, Hannah B.; Berghella, Vincenzo; Barrett, Jon F. R.	The worst of both worlds-combined deliveries in twin gestations: a subanalysis of the Twin Birth Study, a randomized, controlled, prospective study
	Y	Y	Y	NCT02640638		美国	Y	Crockett, Amy H; Chen, Liwei; Heberlein, Emily C; Britt, Jessica L; Covington-Kolb, Sarah; Witrick, Brian; Doherty, Emily; Zhang, Lu; Borders, Ann; Keenan-Devlin, Lauren; Smart, Britney; Heo, Moonseong	Group vs traditional prenatal care for improving racial equity in preterm birth and low birthweight: the Centering and Racial Disparities randomized clinical trial study.
	Y	Y	Y	NCT01905137		美国	Y	Dessie, Sybil G.; Von Bargen, Emily; Hacker, Michele R.; Haviland, Miriam J.; Elkadry, Eman	A randomized, double-blind, placebo-controlled trial of onabotulinumtoxin A trigger point injections for myofascial pelvic pain
	Y	Y	Y	NCT03419780		美国	Y	Hamm, Rebecca F.; Perelman, Sarah; Wang, Eileen Y.; Levine, Lisa D.; Srinivas, Sindhu K.	Single-unit vs multiple-unit transfusion in hemodynamically stable postpartum anemia: a pragmatic randomized controlled trial
	Y	Y	Y	NCT01027741		美国	Y	Kuroki, Lindsay M.; Massad, L. Stewart; Woolfolk, Candice; Thompson, Tess; McQueen, Amy; Kreuter, Matthew W.	Cervical cancer risk and screening among women seeking assistance with basic needs
	Y	Y	N			美国	Y	Gibson, Carolyn J.; Huang, Alison J.; Larson, Joseph C.; Mitchell, Caroline; Diem, Susan; LaCroix, Andrea; Newton, Katherine M.; Reed, Susan D.; Guthrie, Katherine A.	Patient-centered change in the day-to-day impact of postmenopausal vaginal symptoms: results from a multicenter randomized trial
	Y	Y	Y	NCT02866643		美国	Y	Henkel, Andrea; Lerma, Klaira; Reyes, Griselda; Gutow, Hanna; Shaw, Jonathan G; Shaw, Kate A	Lactogenesis and breastfeeding after immediate vs delayed birth-hospitalization insertion of etonogestrel contraceptive implant: a noninferiority trial.
	Y	Y	Y	NCT03018860		法国	Y	Le Ray, Camille; Rozenberg, Patrick; Kayem, Gilles; Harvey, Thierry; Sibiude, Jeanne; Doret, Muriel; Parant, Olivier; Fuchs, Florent; Vardon, Delphine; Azria, Elie; Senat, Marie-Victoire; Ceccaldi, Pierre-Francois; Seco, Aurelien; Garabedian, Charles; Chantry, Anne Alice	Alternative to intensive management of the active phase of the second stage of labor: a multicenter randomized trial (Phase Active du Second STade trial) among nulliparous women with an epidural
	Y	Y	Y	NCT03034499		以色列	N	Matanes, Emad; Boulus, Sari; Lauterbach, Roy; Amit, Amnon; Weiner, Zeev; Lowenstein, Lior	Robotic laparoendoscopic single-site compared with robotic multi-port sacrocolpopexy for apical compartment prolapse
	Y	Y	Y	NL2842		荷兰	Y	Beelen, Pleun; van den Brink, Marian J.; Herman, Malou C.; Geomini, Peggy M. A. J.; Dekker, Janny H.; Duijnhoven, Ruben G.; Mak, Nienke; van Meurs, Hannah S.; Coppus, Sjors F.; van der Steeg, Jan Willem; Eising, Heleen P.; Massop-Helmink, Diana S.; Klinkert, Ellen R.; Nieboer, Theodoor E.; Timmermans, Anne; van der Voet, Lucet F.; Veersema, Sebastiaan; Smeets, Nicol A. C.; Schutte, Joke M.; van B…	Levonorgestrel-releasing intrauterine system versus endometrial ablation for heavy menstrual bleeding
	Y	Y	Y	NCT02989571		美国	Y	Duffy, Jennifer Y.; Wu, Erica; Fong, Alex; Garite, Thomas J.; Shrivastava, Vineet K.	A double-blinded randomized controlled trial on the effects of increased intravenous hydration in nulliparas undergoing induction of labor
	Y	Y	Y	NCT03755089		美国	N	Stewart, Lauren E.; Siddique, Moiuri; Jacobs, Kristin M.; Raker, Christina A.; Sung, Vivian W.	Oral phenazopyridine vs intravesical lidocaine for bladder onabotulinumtoxinA analgesia: a randomized controlled trial
	Y	Y	Y	ISRCTN68476694		马来西亚	N	Win, Sandar Tin; Tan, Peng Chiong; Balchin, Imelda; Khong, Su Yen; Lay, Khaing Si; Omar, Siti Zawiah	Vaginal assessment and expedited amniotomy in oral misoprostol labor induction in nulliparas: a randomized trial
	Y	Y	Y	NCT02956616		美国	N	Teigen, Nickolas C.; Sahasrabudhe, Nicole; Doulaveris, Georgios; Xie, Xianhong; Negassa, Abdissa; Bernstein, Jeffrey; Bernstein, Peter S.	Enhanced recovery after surgery at cesarean delivery to reduce postoperative length of stay: a randomized controlled trial
	Y	Y	Y	NCT02899689		美国	Y	Saad, Antonio F.; Villarreal, Josephine; Eid, Joe; Spencer, Nicholas; Ellis, Viviana; Hankins, Gary D.; Saade, George R.	A randomized controlled trial of Dilapan-S vs Foley balloon for preinduction cervical ripening (DILAFOL trial)

## Sheet: RCT流程图
Y
Y
Y
Y
Y
Y
Y
Y
Y
Y
Y
Y
Y
Y
Y
Y
Y
Y
Y
Y
Y
Y
Y
Y
Y
Y
Y
Y
Y
Y
Y
Y
Y
Y
Y
Y
Y
Y
Y
Y
Y
Y
Y
Y
Y
Y
Y
Y
Y
Y
Y
Y
Y
Y
Y
Y
Y
Y
Y
Y
Y
Y
Y
Y
Y
Y
Y
Y
Y
Y
Y
Y
Y
Y
Y
Y
Y

## Sheet: Consort流程图
N
N
N
Y
Y
Y
Y
Y
Y
Y
Y
Y
Y
Y
Y
Y
Y
Y
Y
Y
Y
Y
Y
Y
Y
Y
Y
Y
Y
Y
Y
Y
Y
Y
Y
Y
Y
Y
Y
Y
Y
Y
Y
Y
Y
Y
Y
Y
Y
Y
Y
Y
Y
Y
Y
Y
Y
Y
Y
Y
Y
Y
Y
Y
Y
Y
Y
Y
Y
Y
Y
Y
Y
Y
Y
Y
Y

## Sheet: 临床试验注册
N
N
Y
Y
Y
Y
Y
Y
Y
Y
Y
Y
Y
Y
Y
Y
Y
Y
Y
Y
Y
Y
Y
Y
Y
Y
Y
Y
Y
Y
Y
Y
Y
Y
Y
Y
Y
Y
Y
Y
Y
Y
Y
Y
Y
Y
Y
Y
Y
Y
Y
Y
Y
Y
Y
Y
Y
Y
Y
Y
Y
Y
Y
Y
Y
Y
Y
Y
Y
Y
Y
Y
Y
Y
Y
Y
Y

## Sheet: Sheet1
临床试验注册号	注册网址	通讯作者国家	是否有基金资助（Y/N)
NCT00995878	clinicaltrials.gov.	美国	Y
NCT02741531	ClinicalTrials.gov	美国	N
ACTRN12616001009404 and U1111-1181-3852	(ANZCTR Trial ID: ACTRN12616001009404 and WHO UTN: U1111-1181-3852	澳大利亚	Y
NCT03524339		美国	Y
NCT02059135		美国	Y
ANZCTRN12615000319572		澳大利亚	Y
NCT01717586		美国	Y
NCT02346162		美国	Y
NCT01864564		美国	Y
ACTRN12617000099325		澳大利亚	Y
NCT01916044		法国	Y
NCT02738203		美国	Y
NCT02248376		法国	Y
NCT02797249		中国	Y
NCT03620890		美国	N
NCT02761304		法国	Y
DRKS00011374 and NCT03669185	The trial was registered at the Deutsches Register Klinischer Studien (DRKS00011374) on June 27, 2017 https://www.drks.de/drks_web/navigate.do?navigationId¼trial.HTML&TRIAL_ID¼DRKS00011374 and ClinicalTrials.gov (NCT03669185)	德国	Y
ISRCTN33404560 and ISCRTN89971375	World Health Organization International Clinical Trials Registry Platform (ISRCTN33404560) and with ISCRTRN Controlled Trials registry, ISCRTN89971375	英国	Y
EudraCT2015-000361-31		西班牙	Y
NCT04277975		美国	Y
CUHK_CCRB00507 and ChiCTR-IOR-16008281		中国香港	Y
NCT02695238		法国	Y
NCT02408315		美国	N
NCT04685694		以色列	N
NCT03052816		美国	N
NCT02342678		美国	Y
NCT04032327		美国	N
ACTRN12615000400561		新西兰	Y
NCT04198233		美国	Y
NCT04420858		美国	Y
EudraCT2015-004233-27		意大利	Y
NCT04233008		美国	N
NCT03976037		美国	N
NCT02175030		美国	Y
NCT01169259		美国	Y
NCT01829425		美国	Y
NCT02490384		美国	N
NCT02913495		美国	Y
NCT04048356		美国	Y
NCT02944656		美国	Y
NCT03379753		美国	Y
NCT01765881		法国	Y
NCT1301001		美国	Y
NCT02740114		美国	Y
NCT02495753		美国	Y
NCT03603145		瑞典	Y
NCT01242384		西班牙	N
NCT2402907		美国	N
NCT02620748		美国	Y
NCT02574767		智利	Y
NCT02205541		法国	Y
NCT02078713		美国	Y
NCT02092103		美国	N
NCT01697748		美国	Y
ISRCTN66445401		英国	Y
NCT02373839		西班牙	Y
NCT03156608		美国	Y
NCT04496908		美国	N
NCT03111342		巴西	Y
NCT03319277		美国	Y
		以色列	Y
NCT03764696		中国	Y
NCT00187369		加拿大	Y
NCT02640638		美国	Y
NCT01905137		美国	Y
NCT03419780		美国	Y
NCT01027741		美国	Y
		美国	Y
NCT02866643		美国	Y
NCT03018860		法国	Y
NCT03034499		以色列	N
NL2842		荷兰	Y
NCT02989571		美国	Y
NCT03755089		美国	N
ISRCTN68476694		马来西亚	N
NCT02956616		美国	N
NCT02899689		美国	Y

## Sheet: 注册机构
ACTRN12615000400561	澳大利亚和新西兰临床试验注册中心	4
ACTRN12616001009404 and U1111-1181-3852
ACTRN12617000099325
ANZCTRN12615000319572
CUHK_CCRB00507 and ChiCTR-IOR-16008281	中国临床试验注册中心	1
DRKS00011374 and NCT03669185	德国临床试验注册中心
ISRCTN33404560 and ISCRTN89971375	国际标准随机对照试验注册库(英国)	3
ISRCTN66445401
ISRCTN68476694
NCT00187369	国际临床试验注册中心（美国）	64
NCT00995878
NCT01027741
NCT01169259
NCT01242384
NCT01697748
NCT01717586
NCT01765881
NCT01829425
NCT01864564
NCT01905137
NCT01916044
NCT02059135
NCT02078713
NCT02092103
NCT02175030
NCT02205541
NCT02248376
NCT02342678
NCT02346162
NCT02373839
NCT02408315
NCT02490384
NCT02495753
NCT02574767
NCT02620748
NCT02640638
NCT02695238
NCT02738203
NCT02740114
NCT02741531
NCT02761304
NCT02797249
NCT02866643
NCT02899689
NCT02913495
NCT02944656
NCT02956616
NCT02989571
NCT03018860
NCT03034499
NCT03052816
NCT03111342
NCT03156608
NCT03319277
NCT03379753
NCT03419780
NCT03524339
NCT03603145
NCT03620890
NCT03755089
NCT03764696
NCT03976037
NCT04032327
NCT04048356
NCT04198233
NCT04233008
NCT04277975
NCT04420858
NCT04496908
NCT04685694
NCT1301001
NCT2402907
NL2842	荷兰临床试验注册中心	1
EudraCT2015-000361-31	欧洲临床试验注册中心	2
EudraCT2015-004233-27

## Sheet: 国家
ACTRN12616001009404 and U1111-1181-3852	澳大利亚	3
ANZCTRN12615000319572	澳大利亚
ACTRN12617000099325	澳大利亚
NCT03111342	巴西	1
DRKS00011374 and NCT03669185	德国	1
NCT01916044	法国	7
NCT02248376	法国
NCT02761304	法国
NCT02695238	法国
NCT01765881	法国
NCT02205541	法国
NCT03018860	法国
NL2842	荷兰	1
NCT00187369	加拿大	1
ISRCTN68476694	马来西亚	1
NCT00995878	美国	46
NCT02741531	美国
NCT03524339	美国
NCT02059135	美国
NCT01717586	美国
NCT02346162	美国
NCT01864564	美国
NCT02738203	美国
NCT03620890	美国
NCT04277975	美国
NCT02408315	美国
NCT03052816	美国
NCT02342678	美国
NCT04032327	美国
NCT04198233	美国
NCT04420858	美国
NCT04233008	美国
NCT03976037	美国
NCT02175030	美国
NCT01169259	美国
NCT01829425	美国
NCT02490384	美国
NCT02913495	美国
NCT04048356	美国
NCT02944656	美国
NCT03379753	美国
NCT1301001	美国
NCT02740114	美国
NCT02495753	美国
NCT2402907	美国
NCT02620748	美国
NCT02078713	美国
NCT02092103	美国
NCT01697748	美国
NCT03156608	美国
NCT04496908	美国
NCT03319277	美国
NCT02640638	美国
NCT01905137	美国
NCT03419780	美国
NCT01027741	美国
NCT02866643	美国
NCT02989571	美国
NCT03755089	美国
NCT02956616	美国
NCT02899689	美国
NCT03603145	瑞典	1
EudraCT2015-000361-31	西班牙	3
NCT01242384	西班牙
NCT02373839	西班牙
ACTRN12615000400561	新西兰	1
NCT04685694	以色列	2
NCT03034499	以色列
EudraCT2015-004233-27	意大利	1
ISRCTN33404560 and ISCRTN89971375	英国	2
ISRCTN66445401	英国
NCT02574767	智利	1
NCT02797249	中国	3
NCT03764696	中国
CUHK_CCRB00507 and ChiCTR-IOR-16008281	中国香港

[truncated: 5 more sheets: 基金, Sheet2, Sheet3, Sheet4, Sheet5]
