# Supplementary material for: Clinical trial registration and CONSORT adherence in obstetrics and gynecology journals: a cross-sectional analysis of Chinese- and English-language publications
Source: PeerJ. 2026 Apr 21;14:e21140. doi: 10.7717/peerj.21140 (PMC13108464; doi:10.7717/peerj.21140)
Supplement: Supplemental Information 1 [file peerj-14-21140-s001.zip › Raw data-updated/RCT-English journals/Third round-excluded based on full article/10-3筛.xls]

## Sheet: 3筛
	是否为RCT（Y/N）	是否有consort流程图	是否进行临床试验注册（Y/N）	临床试验注册号	注册网址	通讯作者国家	是否有基金资助（Y/N)	Authors	Article Title
为protocol	N							Di Lorito, Claudio; Pollock, Kristian; Harwood, Rowan; das Nair, Roshan; Logan, Pip; Goldberg, Sarah; Booth, Vicky; Godfrey, Maureen; Dunlop, Marianne; Van der Wardt, Veronika	Protocol for the process evaluation of the promoting activity, independence and stability in early dementia and mild cognitive impairment (PrAISED 2) randomised controlled trial
	Y	Y	Y	RBR-39DZ5V	Brazilian Registry of Clinical Trials	巴西	N	Alve, Aline Teixeira; Garcia, Patricia Azevedo; Jacomo, Raquel Henriques; de Sousa, Joao Batista; Gullo Ramos Pereira, Lara Borges; Gomide Mateus, Liana Barbaresco; de Oliveira Karnikoskwi, Margo Gomes	Effectiveness of transcutaneous tibial nerve stimulation at two different thresholds for overactive bladder symptoms in older women: a randomized controlled clinical trial
	Y	Y	Y	CTRI/2019/05/01911		意大利	Y	De Seta, Francesco; Caruso, Salvatore; Di Lorenzo, Giovanni; Romano, Federico; Mirandola, Mariateresa; Nappi, Rossella E.	Efficacy and safety of a new vaginal gel for the treatment of symptoms associated with vulvovaginal atrophy in postmenopausal women: A double-blind randomized placebo-controlled study
	Y	Y	Y	NCT03679715		加拿大	Y	Beauchet, Olivier; Cooper-Brown, Liam A.; Hayashi, Yoko; Deveault, Melanie; Ho, Andy Hau Yan; Launay, Cyrille P.	Health benefits of Thursdays at the Montreal Museum of Fine Arts: Results of a randomized clinical trial
	Y	Y	N			瑞典	Y	Berin, Emilia; Hammar, Mats; Lindblom, Hanna; Lindh-Astrand, Lotta; Ruber, Marie; Holm, Anna-Clara Spetz	Resistance training for hot flushes in postmenopausal women: A randomised controlled trial
	Y	Y	Y	ACTRN12618000082202	Australia New Zealand Clinical Trials Registry	澳大利亚	Y	Pu, Lihui; Moyle, Wendy; Jones, Cindy; Todorovic, Michael	The effect of a social robot intervention on sleep and motor activity of people living with dementia and chronic pain: A pilot randomized controlled trial
	Y	Y	Y	NCT03617627		西班牙	N	Jose Ariza-Mateos, Ma; Cabrera-Martos, Irene; Lopez-Lopez, Laura; Rodriguez-Torres, Janet; Torres-Sanchez, Irene; Carmen Valenza, Marie	Effects of a patient-centered program including the cumulative-complexity model in women with chronic pelvic pain: a randomized controlled trial
二次分析	Y					西班牙		Arrieta, Haritz; Rezola-Pardo, Chloe; Kortajarena, Maider; Hervas, Gotzone; Gil, Javier; Yanguas, Jose J.; Iturburu, Miren; Gil, Susana M.; Irazusta, Jon; Rodriguez-Larrad, Ana	The impact of physical exercise on cognitive and affective functions and serum levels of brain-derived neurotrophic factor in nursing home residents: A randomized controlled trial
	Y	Y	Y	NCT03834558	ClinicalTrials.gov	西班牙	Y	Flor-Rufino, Cristina; Barrachina-Igual, Joaquin; Perez-Ros, Pilar; Pablos-Monzo, Ana; Sanz-Requena, Roberto; Martinez-Arnau, Francisco M	Fat infiltration and muscle hydration improve after high-intensity resistance training in women with sarcopenia. A randomized clinical trial.
	Y	Y	N			西班牙	Y	Palacios, Santiago; Ramirez, Marieta; Lilue, Mariella; Vega, Barbara	Evaluation of Femaxeen (R) for control of urinary incontinence in women: A randomized, double-blind, placebo-controlled study
为protocol	N							Levy, Ilana; Attias, Samuel; Gavrieli, Sagi; Oliven, Ron; Neerland, Bjorn E.; Devlin, John W.; Ben-Arye, Eran; Greenberg, Dan; Schiff, Elad	The study protocol for a randomized, controlled trial of acupuncture versus a sham procedure versus standard care alone for the treatment of delirium in acutely hospitalized older adults with a medical illness
	Y	Y	Y	ChiCTR1900023487		中国	Y	Zhang, Jinjin; Ma, Xiangyi; Li, Ya; Liu, Ronghua; Li, Yan; Zhang, Panshi; Ren, Wu; Cui, Pengfei; Wang, Bo; Zhang, Minli; Jin, Yan; Li, Xingrui; Wang, Shixuan	Metformin intervention against ovarian toxicity during chemotherapy for early breast cancer: Study protocol for a randomized double-blind placebo-controlled trial
	Y	Y	Y	NCT03201107		西班牙	Y	Aibar-Almazan, Agustin; Hita-Contreras, Fidel; Cruz-Diaz, David; de la Torre-Cruz, Manuel; Jimenez-Garcia, Jose D.; Martinez-Amat, Antonio	Effects of Pilates training on sleep quality, anxiety, depression and fatigue in postmenopausal women: A randomized controlled trial
	Y	Y	Y	RBR-4M3K2C	Brazilian Registry of Clinical Trials	巴西	Y	Silva, Felipe de Oliveira; Ferreira, Jose Vinicius; Placido, Jessica; Sant'Anna, Paula; Araujo, Juliana; Marinho, Valeska; Laks, Jerson; Deslandes, Andrea Camaz	Three months of multimodal training contributes to mobility and executive function in elderly individuals with mild cognitive impairment, but not in those with Alzheimer's disease: A randomized controlled trial
为protocol	N							Li, Dan; Kong, Jing; Yang, Ying; Wang, Suli; Wu, Jiangping; Chao, Jianqian	Group cognitive behavioural therapy of physical and psychological menopausal symptoms of Chinese women, delivered via Internet and mobile phone versus face to face: A protocol for a randomized non-inferiority trial
	Y	Y	N			中国香港	Y	Tam, Man-Sum; Lee, Vicky Y. T.; Yu, Ellen L. M.; Wan, Rebecca S. F.; Tang, Janet S. M.; He, Jessica M. Y.; Lui, Linda K. Y.; Chiu, Ka-Po; Cheung, Rachel Y. K.; Lee, Kai-Wan	The effect of time interval of vaginal ring pessary replacement for pelvic organ prolapse on complications and patient satisfaction: A randomised controlled trial
	Y	N	Y	NCT03816735	ClinicalTrials.gov	奥地利	N	Gold, Daniela; Nicolay, Laura; Avian, Alexander; Greimel, Elfriede; Balic, Marija; Pristauz-Telsnigg, Gunda; Tamussino, Karl; Trutnovsky, Gerda	Vaginal laser therapy versus hyaluronic acid suppositories for women with symptoms of urogenital atrophy after treatment for breast cancer: A randomized controlled trial.
	Y	Y	Y	NCT04351750		中国台湾	Y	Li, Yi-Ting; Tsai, Yi-Ju; Wang, Li-Ying; Kao, Yao-Lin; Lin, Kuan-Yin	The feasibility of a multimodal exercise program for sedentary postmenopausal women with urinary incontinence: A pilot randomized controlled trial
短评								Almeida, Osvaldo P.; Hankey, Graeme J.; Ford, Andrew; Etherton-Beer, Christopher; Flicker, Leon; Hackett, Maree	Wishing to die or self-harm after stroke: A planned secondary analysis of the AFFINITY Randomised Controlled Trial
	Y	Y	Y	NCT02485171		法国	Y	Piau, Antoine; Krams, Thomas; Voisin, Thierry; Lepage, Benoit; Nourhashemi, Fati	Use of a robotic walking aid in rehabilitation to reduce fear of falling is feasible and acceptable from the end user's perspective: A randomised comparative study
	Y	Y	N			英国	N	Mittal, Monica; McEniery, Carmel; Supramaniam, Prasanna Raj; Cardozo, Linda; Savvas, Mike; Panay, Nick; Hamoda, Haitham	Impact of micronised progesterone and medroxyprogesterone acetate in combination with transdermal oestradiol on cardiovascular markers in women diagnosed with premature ovarian insufficiency or an early menopause: a randomised pilot trial
	Y	Y	Y	TCTR20200624007		泰国	N	Warinsiriruk, Patsira; Tantitham, Chananya; Cherdshewasart, Wichai; Shobeir, S. Abbas; Manonai, Jittima	Effects of Pueraria mirifica on vaginal artery vascularization in postmenopausal women with genitourinary syndrome of menopause
	Y	Y	Y	2008/003/661/19		比利时	Y	Depypere, H.; Dierickx, A.; Vandevelde, F.; Stanczyk, F.; Ottoy, L.; Delanghe, J.; Lapauw, B.	A randomized trial on the effect of oral combined estradiol and drospirenone on glucose and insulin metabolism in healthy menopausal women with a normal oral glucose tolerance test

## Sheet: savedrecs
Authors	Article Title	Source Title	Volume	Start Page	End Page	DOI	Document Type	Publication Date	Publication Year	Abstract	Abstract - Foreign	Abstract - English Transliteration	Abstract - Foreign	Abstract - Korean	Conference Title	Conference Date	Conference Sponsor	Conference Location	Times Cited, WoS Core	Times Cited, CSCD	Times Cited, RSCI	Times Cited, ARCI	Times Cited, BCI	Times Cited, SCIELO	Times Cited, All Databases	180 Day Usage Count	Since 2013 Usage Count	ISSN	eISSN	ISBN	UT (Unique ID)	Pubmed Id
Di Lorito, Claudio; Pollock, Kristian; Harwood, Rowan; das Nair, Roshan; Logan, Pip; Goldberg, Sarah; Booth, Vicky; Godfrey, Maureen; Dunlop, Marianne; Van der Wardt, Veronika	Protocol for the process evaluation of the promoting activity, independence and stability in early dementia and mild cognitive impairment (PrAISED 2) randomised controlled trial	MATURITAS	122	8	21	10.1016/j.maturitas.2019.01.001	Article	APR 2019	2019	Introduction: We are conducting a randomised controlled trial (Promoting Activity, Independence and Stability in Early Dementia and Mild Cognitive Impairment - PrAISED 2) to test the effectiveness of an intervention to promote activity and independence amongst people with mild cognitive impairment and early dementia. A process evaluation is needed to determine how the intervention works. This pro…									7	0	0	0	2	0	7			0378-5122	1873-4111		WOS:000461403200002	30797535
Alve, Aline Teixeira; Garcia, Patricia Azevedo; Jacomo, Raquel Henriques; de Sousa, Joao Batista; Gullo Ramos Pereira, Lara Borges; Gomide Mateus, Liana Barbaresco; de Oliveira Karnikoskwi, Margo Gomes	Effectiveness of transcutaneous tibial nerve stimulation at two different thresholds for overactive bladder symptoms in older women: a randomized controlled clinical trial	MATURITAS	135	40	46	10.1016/j.maturitas.2020.02.008	Article	MAY 2020	2020	Objectives:To compare the effectiveness of transcutaneous tibial nerve stimulation (TTNS) at two different current amplitude thresholds (sensory and motor) in terms of urinary habit, symptoms and the degree of discomfort of overactive bladder (OAB) in older women.Study design This is a randomized, controlled, 3-arm blinded trial. One hundred and one patients attending secondary care with OAB were…									3	0	0	0	1	0	3			0378-5122	1873-4111		WOS:000528163800005	32252963
De Seta, Francesco; Caruso, Salvatore; Di Lorenzo, Giovanni; Romano, Federico; Mirandola, Mariateresa; Nappi, Rossella E.	Efficacy and safety of a new vaginal gel for the treatment of symptoms associated with vulvovaginal atrophy in postmenopausal women: A double-blind randomized placebo-controlled study	MATURITAS	147	34	40	10.1016/j.maturitas.2021.03.002	Article	MAY 2021	2021	Objective: The aim of the present randomized placebo-controlled single-center study was to assess the efficacy and safety of a new vaginal gel (Meclon Idra - Alfasigma) in the treatment of vulvovaginal atrophy (VVA). The gel is composed of sea buckthorn (Hippophae? rhamnoides) oil, aloe vera, 18?-glycyrrhetic acid, hyaluronic acid and glycogen. The study assessed whether the gel can reduce VVA sy…									4	0	0	0	2	0	4			0378-5122	1873-4111		WOS:000637393100006	33832645
Beauchet, Olivier; Cooper-Brown, Liam A.; Hayashi, Yoko; Deveault, Melanie; Ho, Andy Hau Yan; Launay, Cyrille P.	Health benefits of Thursdays at the Montreal Museum of Fine Arts: Results of a randomized clinical trial	MATURITAS	153	26	32	10.1016/j.maturitas.2021.07.013	Article	NOV 2021	2021	Objective: . This study aims to examine and compare changes in frailty status, well-being and quality of life in community-dwelling older adults living in Montreal (Quebec, Canada) participating in a 3-month session of weekly Thursdays at the Museum and in their control counterparts who did not participate in art-based activities. Methods: . 165 older community dwellers were recruited to a random…									1	0	0	0	0	0	1			0378-5122	1873-4111		WOS:000711922200005	34654525
Berin, Emilia; Hammar, Mats; Lindblom, Hanna; Lindh-Astrand, Lotta; Ruber, Marie; Holm, Anna-Clara Spetz	Resistance training for hot flushes in postmenopausal women: A randomised controlled trial	MATURITAS	126	55	60	10.1016/j.maturitas.2019.05.005	Article	AUG 2019	2019	Objectives: To investigate the effect of 15 weeks of resistance training on the frequency of moderate to severe hot flushes in postmenopausal women.Study design: Postmenopausal women with at least 4 moderate or severe hot flushes or night sweats per day day were randomized to a 15-week resistance training intervention or unchanged physical activity. Participants did not exercise regularly at base…									12	2	0	0	2	2	15			0378-5122	1873-4111		WOS:000475721400010	31239119
Pu, Lihui; Moyle, Wendy; Jones, Cindy; Todorovic, Michael	The effect of a social robot intervention on sleep and motor activity of people living with dementia and chronic pain: A pilot randomized controlled trial	MATURITAS	144	16	22	10.1016/maturitas.2020.09.003	Article	FEB 2021	2021	Objective: To investigate the effect of a social robot intervention on sleep and motor activity in nursing home residents living with dementia and chronic pain.Method: A pilot randomized controlled trial was conducted with 41 residents from three Australian nursing homes. People living with dementia and chronic pain were randomized into either a 30-minute daily social robot (PARO) condition or a …									8	1	0	0	1	0	9			0378-5122	1873-4111		WOS:000603660600004	33358203
Jose Ariza-Mateos, Ma; Cabrera-Martos, Irene; Lopez-Lopez, Laura; Rodriguez-Torres, Janet; Torres-Sanchez, Irene; Carmen Valenza, Marie	Effects of a patient-centered program including the cumulative-complexity model in women with chronic pelvic pain: a randomized controlled trial	MATURITAS	137	18	23	10.1016/j.maturitas.2020.04.005	Article	JUL 2020	2020	Objectives: To evaluate the effects of a patient-centered intervention including the cumulative-complexity model on quality of life related to health, coping behaviors, pain, self-perceived occupational performance and activity levels.Study design: Randomized controlled trial. Forty-four women with a clinical diagnosis of chronic pelvic pain were randomized into two groups. Patients in the experi…									2	0	0	0	0	0	2			0378-5122	1873-4111		WOS:000537759900004	32498932
Arrieta, Haritz; Rezola-Pardo, Chloe; Kortajarena, Maider; Hervas, Gotzone; Gil, Javier; Yanguas, Jose J.; Iturburu, Miren; Gil, Susana M.; Irazusta, Jon; Rodriguez-Larrad, Ana	The impact of physical exercise on cognitive and affective functions and serum levels of brain-derived neurotrophic factor in nursing home residents: A randomized controlled trial	MATURITAS	131	72	77	10.1016/j.maturitas.2019.10.014	Article	JAN 2020	2020	Objectives: To determine the effects of a multicomponent physical exercise program on cognitive and affective functioning among nursing home residents and to clarify whether there are any changes in serum levels of brain-derived neurotrophic factor (BDNF) among participants.Study design: This was a single-blind randomized controlled trial in ten nursing homes in Gipuzkoa, Spain. The study include…									13	0	0	0	6	0	13			0378-5122	1873-4111		WOS:000502882000011	31787150
Flor-Rufino, Cristina; Barrachina-Igual, Joaquin; Perez-Ros, Pilar; Pablos-Monzo, Ana; Sanz-Requena, Roberto; Martinez-Arnau, Francisco M	Fat infiltration and muscle hydration improve after high-intensity resistance training in women with sarcopenia. A randomized clinical trial.	Maturitas	168	29	36	10.1016/j.maturitas.2022.09.001	Journal Article	2022-Nov-04	2022	BACKGROUND: Resistance training is recommended for preventing sarcopenia, but the benefits for the quality and quantity of muscle mass are uncertain.OBJECTIVE: To assess the effects of high-intensity resistance training (HIRT) on clinical and magnetic resonance imaging (MRI) parameters in women with sarcopenia.METHODS: A researcher-blinded randomized clinical trial was conducted. Community-dwelli…									0	0	0	0	0	0	0				1873-4111		MEDLINE:36423489	36423489
Palacios, Santiago; Ramirez, Marieta; Lilue, Mariella; Vega, Barbara	Evaluation of Femaxeen (R) for control of urinary incontinence in women: A randomized, double-blind, placebo-controlled study	MATURITAS	133	1	6	10.1016/j.maturitas.2019.12.008	Article	MAR 2020	2020	Background and aims: Urinary incontinence (UI) is common in women, with up to 50 % experiencing involuntary loss of urine at some point. Femaxeen (R), a formulation containing purified and specific cytoplasmic extracts of pollen, pumpkin seed extract and vitamin E (referred to hereafter as Femaxeen), is indicated for control of UI in women. This study investigated the efficacy and safety of Femax…									0	0	0	0	0	0	0			0378-5122	1873-4111		WOS:000514004200001	32005419
Levy, Ilana; Attias, Samuel; Gavrieli, Sagi; Oliven, Ron; Neerland, Bjorn E.; Devlin, John W.; Ben-Arye, Eran; Greenberg, Dan; Schiff, Elad	The study protocol for a randomized, controlled trial of acupuncture versus a sham procedure versus standard care alone for the treatment of delirium in acutely hospitalized older adults with a medical illness	MATURITAS	124	72	80	10.1016/j.maturitas.2019.03.001	Article	JUN 2019	2019	Background: Many hospitalized older adults experience delirium, but treatment options are limited. Acupuncture has been shown to improve cognitive function and reduce agitation in dementia. We hypothesize that acupuncture, when compared with a sham intervention, will reduce the duration and severity of delirium, normalize delirium biomarkers, and improve clinical outcomes related to delirium in a…									4	0	0	0	1	0	4			0378-5122	1873-4111		WOS:000470193200013	31097183
Zhang, Jinjin; Ma, Xiangyi; Li, Ya; Liu, Ronghua; Li, Yan; Zhang, Panshi; Ren, Wu; Cui, Pengfei; Wang, Bo; Zhang, Minli; Jin, Yan; Li, Xingrui; Wang, Shixuan	Metformin intervention against ovarian toxicity during chemotherapy for early breast cancer: Study protocol for a randomized double-blind placebo-controlled trial	MATURITAS	137	1	6	10.1016/j.maturitas.2020.04.010	Article	JUL 2020	2020	Background: With the significant improvement of the cure rate and survival rate of cancer patients, the survivors face quality-of-life problems, such as a significant decline in reproductive system development, ovarian reserves and function, and even fertility loss and early menopause. These problems are often highly associated with chemotherapy-induced ovarian damage in cancer treatment. However…									5	0	0	0	2	0	5			0378-5122	1873-4111		WOS:000537759900001	32498930
Aibar-Almazan, Agustin; Hita-Contreras, Fidel; Cruz-Diaz, David; de la Torre-Cruz, Manuel; Jimenez-Garcia, Jose D.; Martinez-Amat, Antonio	Effects of Pilates training on sleep quality, anxiety, depression and fatigue in postmenopausal women: A randomized controlled trial	MATURITAS	124	62	67	10.1016/j.maturitas.2019.03.019	Article	JUN 2019	2019	Objectives: To analyze the effects that a Pilates-based exercise program has on sleep quality, anxiety, depression and fatigue in community-dwelling Spanish postmenopausal women aged 60 and over.Study design: A total of 110 women (69.15 +/- 8.94 years) participated in this randomized controlled trial. They were randomly allocated to either a control (n = 55) or a Pilates (n = 55) group.Main outco…									28	1	1	0	4	1	31			0378-5122	1873-4111		WOS:000470193200011	31097181
Silva, Felipe de Oliveira; Ferreira, Jose Vinicius; Placido, Jessica; Sant'Anna, Paula; Araujo, Juliana; Marinho, Valeska; Laks, Jerson; Deslandes, Andrea Camaz	Three months of multimodal training contributes to mobility and executive function in elderly individuals with mild cognitive impairment, but not in those with Alzheimer's disease: A randomized controlled trial	MATURITAS	126	28	33	10.1016/j.maturitas.2019.04.217	Article	AUG 2019	2019	Objective: To investigate the effects of a 12-week multimodal physical exercise program on global cognition, executive function and mobility in elderly people with mild cognitive impairment (MCI) or Alzheimer's disease (AD).Design: Randomized controlled trial (RCT) of two groups in parallel; single-blind.Method: Patients were allocated to a control group (CG; n = 28 comprising MCI = 14 and AD = 1…									35	4	0	0	10	1	35			0378-5122	1873-4111		WOS:000475721400005	31239114
Li, Dan; Kong, Jing; Yang, Ying; Wang, Suli; Wu, Jiangping; Chao, Jianqian	Group cognitive behavioural therapy of physical and psychological menopausal symptoms of Chinese women, delivered via Internet and mobile phone versus face to face: A protocol for a randomized non-inferiority trial	MATURITAS	129	23	29	10.1016/j.maturitas.2019.08.005	Article	NOV 2019	2019	Background: Menopause syndrome generally includes psychological problems. Group treatment delivered via the Internet and mobile phone (imGT) may improve women's physiological and psychological conditions.Objective: To investigate the efficacy of group cognitive behavioural therapy of menopause-related mood swings and quality of life, delivered face to face or via the Internet and mobile phone.Met…									0	0	0	0	0	0	0			0378-5122	1873-4111		WOS:000491303900004	31547909
Tam, Man-Sum; Lee, Vicky Y. T.; Yu, Ellen L. M.; Wan, Rebecca S. F.; Tang, Janet S. M.; He, Jessica M. Y.; Lui, Linda K. Y.; Chiu, Ka-Po; Cheung, Rachel Y. K.; Lee, Kai-Wan	The effect of time interval of vaginal ring pessary replacement for pelvic organ prolapse on complications and patient satisfaction: A randomised controlled trial	MATURITAS	128	29	35	10.1016/j.maturitas.2019.07.002	Article	OCT 2019	2019	Objectives: Limited data are available on the effect of the time interval of vaginal ring pessary replacement for pelvic organ prolapse (POP). This study investigated the effect of different replacement intervals on complications and patient satisfaction.Study design: A double-blinded, randomized controlled trial was conducted in a tertiary urogynecology center. Women with a vaginal ring pessary …									10	0	1	0	2	0	11			0378-5122	1873-4111		WOS:000488318400006	31561819
Gold, Daniela; Nicolay, Laura; Avian, Alexander; Greimel, Elfriede; Balic, Marija; Pristauz-Telsnigg, Gunda; Tamussino, Karl; Trutnovsky, Gerda	Vaginal laser therapy versus hyaluronic acid suppositories for women with symptoms of urogenital atrophy after treatment for breast cancer: A randomized controlled trial.	Maturitas	167	1	7	10.1016/j.maturitas.2022.08.013	Randomized Controlled Trial; Journal Article	2023-01	2023	BACKGROUND: Urogenital atrophy affects >50 % of women after breast cancer (BC) and there is reluctance to use local estrogen for this group. Hormone-free therapies like intravaginal laser therapy and hyaluronic acid suppositories have been shown to produce symptom relief in women with BC and urogenital atrophy, but have not been tested against each other. The aim of this study was to compare thes…									0	0	0	0	0	0	0				1873-4111		MEDLINE:36279690	36279690
Li, Yi-Ting; Tsai, Yi-Ju; Wang, Li-Ying; Kao, Yao-Lin; Lin, Kuan-Yin	The feasibility of a multimodal exercise program for sedentary postmenopausal women with urinary incontinence: A pilot randomized controlled trial	MATURITAS	167	90	98	10.1016/j.maturitas.2022.10.004	Article	JAN 2023	2023	Objectives: The aim was to investigate the feasibility and effects of an eight-week multimodal exercise program in sedentary postmenopausal women with urinary incontinence (UI) compared with pelvic floor muscle training (PFMT) only. Study design: This was a pilot randomized controlled trial. The participants were randomly allocated to either the intervention group (IG), who received a multimodal …									0	0	0	0	0	0	0			0378-5122	1873-4111		WOS:000883783200001	36327627
Almeida, Osvaldo P.; Hankey, Graeme J.; Ford, Andrew; Etherton-Beer, Christopher; Flicker, Leon; Hackett, Maree	Wishing to die or self-harm after stroke: A planned secondary analysis of the AFFINITY Randomised Controlled Trial	MATURITAS	166	86	88	10.1016/j.maturitas.2022.08.011	Article	DEC 2022	2022	We investigated the cumulative prevalence of self-harm ideation among stroke survivors of the AFFINITY trial. We assessed these thoughts with the last item of the PHQ-9, and functional impairment with the modified Rankin Scale (mRS). Of 1221 participants (age 63.9 +/- 12.3 years, 775 men), 11 reported wishing to die or self-harm at baseline. By week 52, 36 of 1159 surviving participants had repor…									0	0	0	0	0	0	0			0378-5122	1873-4111		WOS:000888755400002	36081217
Piau, Antoine; Krams, Thomas; Voisin, Thierry; Lepage, Benoit; Nourhashemi, Fati	Use of a robotic walking aid in rehabilitation to reduce fear of falling is feasible and acceptable from the end user's perspective: A randomised comparative study	MATURITAS	120	40	46	10.1016/j.maturitas.2018.11.008	Article	FEB 2019	2019	Objectives To determine the acceptability and feasibility of the use of a robotic walking aid to support the work of physiotherapists in reducing fear of falling in the rehabilitation of elderly patients with 'psychomotor disadaptation' (the most severe form of post-fall syndrome).Study design 20 participants with psychomotor disadaptation admitted to an academic rehabilitation ward were randomis…									1	0	0	0	1	0	1			0378-5122	1873-4111		WOS:000456223000007	30583763
Mittal, Monica; McEniery, Carmel; Supramaniam, Prasanna Raj; Cardozo, Linda; Savvas, Mike; Panay, Nick; Hamoda, Haitham	Impact of micronised progesterone and medroxyprogesterone acetate in combination with transdermal oestradiol on cardiovascular markers in women diagnosed with premature ovarian insufficiency or an early menopause: a randomised pilot trial	MATURITAS	161	18	26	10.1016/j.maturitas.2022.01.012	Article	JUL 2022	2022	Objective: To compare the difference between micronised progesterone (MP) and medroxyprogesterone acetate (MPA) in combination with transdermal oestradiol (t-E-2) on cardiovascular disease (CVD) risk markers in women diagnosed with an early menopause and premature ovarian insufficiency (EMPOI).Background: The European Society for Cardiology has identified carotid femoral pulse wave velocity (cfPW…									1	0	0	0	0	0	1			0378-5122	1873-4111		WOS:000820986000004	35688490
Warinsiriruk, Patsira; Tantitham, Chananya; Cherdshewasart, Wichai; Shobeir, S. Abbas; Manonai, Jittima	Effects of Pueraria mirifica on vaginal artery vascularization in postmenopausal women with genitourinary syndrome of menopause	MATURITAS	160	4	10	10.1016/j.maturitas.2022.01.005	Article	JUN 2022	2022	Objective: To compare the effects of 6% Pueraria mirifica vaginal gel with those of placebo gel on vaginal blood flow, vaginal maturation index (VMI), vaginal health index (VHI), endometrial thickness and genitourinary symptoms in postmenopausal women.Study design: In a randomized, double-blinded, placebo-controlled study (TCTR20200624007), 72 postmenopausal women were randomized into the P. miri…									0	0	0	0	0	0	0			0378-5122	1873-4111		WOS:000790019600002	35550707
Depypere, H.; Dierickx, A.; Vandevelde, F.; Stanczyk, F.; Ottoy, L.; Delanghe, J.; Lapauw, B.	A randomized trial on the effect of oral combined estradiol and drospirenone on glucose and insulin metabolism in healthy menopausal women with a normal oral glucose tolerance test	MATURITAS	138	36	41	10.1016/j.maturitas.2020.04.009	Article; Proceedings Paper	AUG 2020	2020	Background: Menopause is often associated with a central accumulation of body fat. This provokes insulin resistance. The resulting hyperinsulinemia may increase the risk of diabetes, cardiovascular disease and breast cancer. Long-term studies indicate that menopausal hormone therapy (MHT) reduces insulin resistance. To broaden knowledge of the mechanisms behind the influence of MHT on glucose hom…					EMAS MeetingEMAS Meeting	MAY, 2017MAY, 2017	EMASEMAS	Amsterdam, NETHERLANDSAmsterdam, NETHERLANDS	3	0	1	0	1	0	4			0378-5122	1873-4111		WOS:000546894000005	32631586

## Sheet: RCT
	是否为RCT（Y/N）	是否有consort流程图	是否进行临床试验注册（Y/N）	临床试验注册号	注册网址	通讯作者国家	是否有基金资助（Y/N)	Authors	Article Title
	Y	Y	Y	RBR-39DZ5V	Brazilian Registry of Clinical Trials	巴西	N	Alve, Aline Teixeira; Garcia, Patricia Azevedo; Jacomo, Raquel Henriques; de Sousa, Joao Batista; Gullo Ramos Pereira, Lara Borges; Gomide Mateus, Liana Barbaresco; de Oliveira Karnikoskwi, Margo Gomes	Effectiveness of transcutaneous tibial nerve stimulation at two different thresholds for overactive bladder symptoms in older women: a randomized controlled clinical trial
	Y	Y	Y	CTRI/2019/05/01911		意大利	Y	De Seta, Francesco; Caruso, Salvatore; Di Lorenzo, Giovanni; Romano, Federico; Mirandola, Mariateresa; Nappi, Rossella E.	Efficacy and safety of a new vaginal gel for the treatment of symptoms associated with vulvovaginal atrophy in postmenopausal women: A double-blind randomized placebo-controlled study
	Y	Y	Y	NCT03679715		加拿大	Y	Beauchet, Olivier; Cooper-Brown, Liam A.; Hayashi, Yoko; Deveault, Melanie; Ho, Andy Hau Yan; Launay, Cyrille P.	Health benefits of Thursdays at the Montreal Museum of Fine Arts: Results of a randomized clinical trial
	Y	Y	N			瑞典	Y	Berin, Emilia; Hammar, Mats; Lindblom, Hanna; Lindh-Astrand, Lotta; Ruber, Marie; Holm, Anna-Clara Spetz	Resistance training for hot flushes in postmenopausal women: A randomised controlled trial
	Y	Y	Y	ACTRN12618000082202	Australia New Zealand Clinical Trials Registry	澳大利亚	Y	Pu, Lihui; Moyle, Wendy; Jones, Cindy; Todorovic, Michael	The effect of a social robot intervention on sleep and motor activity of people living with dementia and chronic pain: A pilot randomized controlled trial
	Y	Y	Y	NCT03617627		西班牙	N	Jose Ariza-Mateos, Ma; Cabrera-Martos, Irene; Lopez-Lopez, Laura; Rodriguez-Torres, Janet; Torres-Sanchez, Irene; Carmen Valenza, Marie	Effects of a patient-centered program including the cumulative-complexity model in women with chronic pelvic pain: a randomized controlled trial
	Y	Y	Y	NCT03834558	ClinicalTrials.gov	西班牙	Y	Flor-Rufino, Cristina; Barrachina-Igual, Joaquin; Perez-Ros, Pilar; Pablos-Monzo, Ana; Sanz-Requena, Roberto; Martinez-Arnau, Francisco M	Fat infiltration and muscle hydration improve after high-intensity resistance training in women with sarcopenia. A randomized clinical trial.
	Y	Y	N			西班牙	Y	Palacios, Santiago; Ramirez, Marieta; Lilue, Mariella; Vega, Barbara	Evaluation of Femaxeen (R) for control of urinary incontinence in women: A randomized, double-blind, placebo-controlled study
	Y	Y	Y	ChiCTR1900023487		中国	Y	Zhang, Jinjin; Ma, Xiangyi; Li, Ya; Liu, Ronghua; Li, Yan; Zhang, Panshi; Ren, Wu; Cui, Pengfei; Wang, Bo; Zhang, Minli; Jin, Yan; Li, Xingrui; Wang, Shixuan	Metformin intervention against ovarian toxicity during chemotherapy for early breast cancer: Study protocol for a randomized double-blind placebo-controlled trial
	Y	Y	Y	NCT03201107		西班牙	Y	Aibar-Almazan, Agustin; Hita-Contreras, Fidel; Cruz-Diaz, David; de la Torre-Cruz, Manuel; Jimenez-Garcia, Jose D.; Martinez-Amat, Antonio	Effects of Pilates training on sleep quality, anxiety, depression and fatigue in postmenopausal women: A randomized controlled trial
	Y	Y	Y	RBR-4M3K2C	Brazilian Registry of Clinical Trials	巴西	Y	Silva, Felipe de Oliveira; Ferreira, Jose Vinicius; Placido, Jessica; Sant'Anna, Paula; Araujo, Juliana; Marinho, Valeska; Laks, Jerson; Deslandes, Andrea Camaz	Three months of multimodal training contributes to mobility and executive function in elderly individuals with mild cognitive impairment, but not in those with Alzheimer's disease: A randomized controlled trial
	Y	Y	N			中国香港	Y	Tam, Man-Sum; Lee, Vicky Y. T.; Yu, Ellen L. M.; Wan, Rebecca S. F.; Tang, Janet S. M.; He, Jessica M. Y.; Lui, Linda K. Y.; Chiu, Ka-Po; Cheung, Rachel Y. K.; Lee, Kai-Wan	The effect of time interval of vaginal ring pessary replacement for pelvic organ prolapse on complications and patient satisfaction: A randomised controlled trial
	Y	N	Y	NCT03816735	ClinicalTrials.gov	奥地利	N	Gold, Daniela; Nicolay, Laura; Avian, Alexander; Greimel, Elfriede; Balic, Marija; Pristauz-Telsnigg, Gunda; Tamussino, Karl; Trutnovsky, Gerda	Vaginal laser therapy versus hyaluronic acid suppositories for women with symptoms of urogenital atrophy after treatment for breast cancer: A randomized controlled trial.
	Y	Y	Y	NCT04351750		中国台湾	Y	Li, Yi-Ting; Tsai, Yi-Ju; Wang, Li-Ying; Kao, Yao-Lin; Lin, Kuan-Yin	The feasibility of a multimodal exercise program for sedentary postmenopausal women with urinary incontinence: A pilot randomized controlled trial
	Y	Y	Y	NCT02485171		法国	Y	Piau, Antoine; Krams, Thomas; Voisin, Thierry; Lepage, Benoit; Nourhashemi, Fati	Use of a robotic walking aid in rehabilitation to reduce fear of falling is feasible and acceptable from the end user's perspective: A randomised comparative study
	Y	Y	N			英国	N	Mittal, Monica; McEniery, Carmel; Supramaniam, Prasanna Raj; Cardozo, Linda; Savvas, Mike; Panay, Nick; Hamoda, Haitham	Impact of micronised progesterone and medroxyprogesterone acetate in combination with transdermal oestradiol on cardiovascular markers in women diagnosed with premature ovarian insufficiency or an early menopause: a randomised pilot trial
	Y	Y	Y	TCTR20200624007		泰国	N	Warinsiriruk, Patsira; Tantitham, Chananya; Cherdshewasart, Wichai; Shobeir, S. Abbas; Manonai, Jittima	Effects of Pueraria mirifica on vaginal artery vascularization in postmenopausal women with genitourinary syndrome of menopause
	Y	Y	Y	2008/003/661/19		比利时	Y	Depypere, H.; Dierickx, A.; Vandevelde, F.; Stanczyk, F.; Ottoy, L.; Delanghe, J.; Lapauw, B.	A randomized trial on the effect of oral combined estradiol and drospirenone on glucose and insulin metabolism in healthy menopausal women with a normal oral glucose tolerance test

## Sheet: 1
Y
Y
Y
Y
Y
Y
Y
Y
Y
Y
Y
Y
Y
Y
Y
Y
Y
Y

## Sheet: 2
N
Y
Y
Y
Y
Y
Y
Y
Y
Y
Y
Y
Y
Y
Y
Y
Y
Y

## Sheet: 3
N
N
N
N
Y
Y
Y
Y
Y
Y
Y
Y
Y
Y
Y
Y
Y
Y

## Sheet: Sheet1
RBR-39DZ5V	Brazilian Registry of Clinical Trials	巴西	N
CTRI/2019/05/01911		意大利	Y
NCT03679715		加拿大	Y
ACTRN12618000082202	Australia New Zealand Clinical Trials Registry	澳大利亚	Y
NCT03617627		西班牙	N
NCT03834558	ClinicalTrials.gov	西班牙	Y
ChiCTR1900023487		中国	Y
NCT03201107		西班牙	Y
RBR-4M3K2C	Brazilian Registry of Clinical Trials	巴西	Y
NCT03816735	ClinicalTrials.gov	奥地利	N
NCT04351750		中国台湾	Y
NCT02485171		法国	Y
TCTR20200624007		泰国	N
2008/003/661/19		比利时	Y

## Sheet: Sheet2
2008/003/661/19		未知	1
ACTRN12618000082202	Australia New Zealand Clinical Trials Registry	澳大利亚和新西兰临床试验注册中心	1
ChiCTR1900023487		中国临床试验注册中心	1
CTRI/2019/05/01911		印度临床试验注册中心	1
NCT02485171		国际临床试验注册中心（美国）	7
NCT03201107
NCT03617627
NCT03679715
NCT03816735	ClinicalTrials.gov
NCT03834558	ClinicalTrials.gov
NCT04351750
RBR-39DZ5V	Brazilian Registry of Clinical Trials	巴西临床试验注册中心	2
RBR-4M3K2C	Brazilian Registry of Clinical Trials
TCTR20200624007		泰国临床试验注册中心	1

## Sheet: Sheet3
奥地利	1
澳大利亚	1
巴西	2
比利时	1
法国	1
加拿大	1
泰国	1
西班牙	3
意大利	1
中国	2

## Sheet: Sheet4
N	4
N
N
N
Y	10
Y
Y
Y
Y
Y
Y
Y
Y
Y

[truncated: 2 more sheets: Sheet5, Sheet6]
