# Supplementary material for: Clinical trial registration and CONSORT adherence in obstetrics and gynecology journals: a cross-sectional analysis of Chinese- and English-language publications
Source: PeerJ. 2026 Apr 21;14:e21140. doi: 10.7717/peerj.21140 (PMC13108464; doi:10.7717/peerj.21140)
Supplement: Supplemental Information 1 [file peerj-14-21140-s001.zip › Raw data-updated/RCT-English journals/Third round-excluded based on full article/11.xls]

## Sheet: 3筛
	是否为RCT（Y/N）	是否有consort流程图	是否进行临床试验注册（Y/N）	临床试验注册号	注册网址	通讯作者国家	是否有基金资助（Y/N)	Authors	Article Title
	Y	Y	Y	NCT02703259	ClinicalTrials.gov	美国	Y	Huynh, Terri Q.; Patel, Nima R.; Goldstein, Neal D.; Makai, Gretchen E.	Preoperative Gabapentin for Minimally Invasive Hysterectomy: A Randomized Controlled Trial
	Y	Y	Y	NCT03141372		美国	Y	Farag, Sara; Padilla, Pamela Frazzini; Smith, Katherine A.; Zimberg, Stephen E.; Sprague, Michael L.	Postoperative Urinary Retention Rates after Autofill versus Backfill Void Trial following Total Laparoscopic Hysterectomy: A Randomized Controlled Trial
	Y	Y	Y	NCT04732403		美国	N	Galhotra, Sheena; Zeng, Katie; Hu, Chengcheng; Norton, Taylor; Mahnert, Nichole; Smith, Rachael; Mourad, Jamal	The Effect of Patient Positioning on Ureteral Efflux During Intraoperative Cystoscopy: a Randomized Controlled Trial.
	Y	Y	Y	ChiCTR1800018607		中国香港	N	Zhou, Qiaoyun; Shi, Xiaoyu; Saravelos, Sotirios; Huang, Xiaowu; Zhao, Yuting; Huang, Rui; Xia, Enlan; Li, Tin Chiu	Auto-Cross-Linked Hyaluronic Acid Gel for Prevention of Intrauterine Adhesions after Hysteroscopic Adhesiolysis: A Randomized Controlled Trial
	Y	Y	Y	NCT03485859		韩国		Yang, Haeree; Song, Taejong	Effect of Abdominal Binder after Laparoscopic Treatment on Postoperative Recovery (BELT): A Randomized Controlled Trial
	Y	Y	Y	NCT04198285	ClinicalTrials.gov	加拿大	N	Zakhari, Andrew; Paek, Wusun; Chan, Wilson; Edwards, Darl; Matelski, John; Solnik, M. Jonathon; Murji, Ally	Retrograde Bladder Filling after Laparoscopic Gynecologic Surgery: A Double-blind Randomized Controlled Trial
	Y	N	N			西班牙	N	Jaunarena, Ibon; Ruiz, Ruben; Gorostidi, Mikel; Cobas, Paloma; Avila, Marisa; Del Valle, David; Cespedes, Juan; Lekuona, Arantza	Efficacy of a Fibrin Sealant (Tissucol Duo) for the Prevention of Lymphocele after Laparoscopic Pelvic Lymphadenectomy: A Randomized Controlled Trial
	Y	Y	Y	ACTRN12620000242921		澳大利亚	Y	De Silva, Praveen; Daniels, Sam; Bukhari, Mujahid Emad; Choi, Sarah; Liew, Andy; Rosen, David Michael Beck; Conrad, Dean; Cario, Gregory Miles; Chou, Danny	Superior Hypogastric Plexus Nerve Block in Minimally Invasive Gynecology: A Randomized Controlled Trial
	Y	Y	Y	NCT03350334		土耳其	Y	Takmaz, Ozguc; Bastu, Ercan; Ozbasli, Esra; Gundogan, Savas; Karabuk, Emine; Kocyigit, Muharrem; Dede, Suat; Naki, Murat; Kose, Faruk; Gungor, Mete	Perioperative Duloxetine for Pain Management After Laparoscopic Hysterectomy: A Randomized Placebo-Controlled Trial
	Y	Y	Y	KCT0002878	Clinical Research Information Service	韩国	N	Lee, Jiyoung; Park, Chunghyun; Kim, Jihee; Ki, Yumin; Cha, Sun Hee; Kim, Jong Yeop	Effect of Low-pressure Pulmonary Recruitment Maneuver on Postlaparoscopic Shoulder Pain: Randomized Controlled Trial
	Y	Y	Y	NCT03646136		美国	N	Smith, Rachael B; Mahnert, Nichole D; Hu, Chengcheng; Steck-Bayat, Kayvahn; Womack, Ashley S; Mourad, Jamal	Impact of Retained Cystoscopy Fluid after Laparoscopic Hysterectomy: A Randomized Controlled Trial.
	Y	Y	Y	NCT03341533		美国	N	Cope, Adela G.; Wetzstein, Marnie M.; Mara, Kristin C.; Laughlin-Tommaso, Shannon K.; Warner, Nafisseh S.; Burnett, Tatnai L.	Abdominal Ice after Laparoscopic Hysterectomy: A Randomized Controlled Trial
	Y	Y	Y	NCT03683914		埃及	N	Samy, Ahmed; Abbas, Ahmed M.; Rashwan, Ahmed S. S. A.; Talaat, Bassem; Eissa, Ahmed Ibrahim; Metwally, Ahmed A.; Hammad, Bahaa Eldin M.; Ibrahim, Ahmed M.; Elzahaby, Iman M.; Zaki, Sherif Sameh; El Sharkawy, Mohamed	Vaginal Dinoprostone in Reducing Pain Perception During Diagnostic Office Hysteroscopy in Postmenopausal Women: A Randomized, Double-Blind, Placebo-Controlled Trial
	Y	Y	Y	NCT03620929		中国	Y	Yang, Lingling; Ma, Ning; Song, Dongmei; Huang, Xiaowu; Zhou, Qiaoyun; Guo, Yan; Xia, Enlan; Shi, Xiaoyu; Li, Tin Chiu	The Effect of Estrogen in the Prevention of Adhesion Reformation after Hysteroscopic Adhesiolysis: A Prospective Randomized Control Trial
	Y	N	Y	NCT02896036		美国	N	Mikhail, Emad; Tamhane, Nupur; Sarkar, Papri; Sappenfield, Elisabeth; Tanner, Jean Paul; Imudia, Anthony N.	Laparoscopic Entry Technique Using a Veress Needle Insertion with and without Concomitant CO2 Insufflation: A Randomized Controlled Trial
	Y	Y	N			以色列	Y	Luko, Liel; Parush, Avi; Matanes, Emad; Lauterbach, Roy; Taitler, Ayal; Lowenstein, Lior	An Efficient Single-session Spatial Skill Trainer for Robot-assisted Surgery: A Randomized Trial
	Y	Y	Y	NCT03353909		中国	Y	Li, Xueying; Wu, Ling; Zhou, Yanfei; Fan, Xing; Huang, Jufang; Wu, Juhua; Yu, Renxiu; Lou, Jianying; Yang, Mengjie; Yao, Zhihong; Xue, Min	New Crosslinked Hyaluronan Gel for the Prevention of Intrauterine Adhesions after Dilation and Curettage in Patients with Delayed Miscarriage: A Prospective, Multicenter, Randomized, Controlled Trial
	Y	Y	Y	ChiCTR1800019066		中国	N	Ren, Yuan; Sun, Dawei; Pei, Lijian; Liu, Xia; Liu, Ying; Liu, Haiyuan	A Full Enhanced Recovery after Surgery Program in Gynecologic Laparoscopic Procedures: A Randomized Controlled Trial
	Y	Y	Y	CTRI/2016/08/007220		印度	N	Vignarajan, Chithira Pulimoottil; Malhotra, Neena; Singh, Neeta	Ovarian Reserve and Assisted Reproductive Technique Outcomes After Laparoscopic Proximal Tubal Occlusion or Salpingectomy in Women with Hydrosalpinx Undergoing in Vitro Fertilization: A Randomized Controlled Trial
	Y	Y	Y	NCT02875015		美国	Y	Iwanoff, Christopher; Salamon, Charbel	Liposomal Bupivacaine Versus Bupivacaine Hydrochloride with Lidocaine during Midurethral Sling Placement: A Randomized Controlled Trial
	Y	Y	Y	ChiCTR1900025269		中国	Y	Guo, Feihe; Jiao, Cuicui; Xu, Kaihong; Yang, Chunbo; Huang, Xiadi; Lu, Yongchao; Xu, Lili; Chen, Xinzhong	Optimal Dose of Pituitrin in Laparoscopic Uterine Myomectomy: A Double-Blinded, Randomized Controlled Trial
	Y	Y	Y	NCT03027661		美国	N	Radtke, Steven; Boren, Todd; Depasquale, Stephen	Paracervical Block as a Strategy to Reduce Postoperative Pain after Laparoscopic Hysterectomy: A Randomized Controlled Trial
	Y	N	N			英国	N	Ellington, David Rich; Shum, Phillip Corey; Dennis, Adiki; Willis, Heather Lynn; Szychowski, Jeff Michael; Richter, Holly Elizabeth	Female Pelvic Floor Immersive Simulation: A Randomized Trial to Test the Effectiveness of a Virtual Reality Anatomic Model on Resident Knowledge of Female Pelvic Anatomy
	Y	N	Y	NCT02367703		法国	N	Beguinot, Marie; Botchorishvili, Revaz; Comptour, Aurelie; Curinier, Sandra; Campagne-Loiseau, Sandrine; Chauvet, Pauline; Pereira, Bruno; Pouly, Jean-Luc; Rabischong, Benoit; Canis, Michel; Bourdel, Nicolas	Minilaparoscopic Total Hysterectomy in Current Practice Feasibility and Benefits: A Unicentric, Randomized Controlled Trial
	Y	Y	Y	NCT03038945		美国	N	Lopez, Claudia C.; De Los Rios, Jose F.; Gonzalez, Yenyffer; Maria Vasquez-Trespalacios, Elsa; Serna, Daniel; Arango, Adriana; Cifuentes, Carolina; Vasquez, Ricardo; Castaneda, Juan D.; Almanza, Luis A.; Jimenez, Luis A.	Barbed Suture versus Conventional Suture for Vaginal Cuff Closure in Total Laparoscopic Hysterectomy: Randomized Controlled Clinical Trial
	Y	Y	Y	NCT03230552		加拿大	Y	Norris, Sarah; Papillon-Smith, Jessica; Gagnon, Louise-Helene; Jacobson, Michelle; Sobel, Mara; Shore, Eliane M.	Effect of a Surgical Teaching Video on Resident Performance of a Laparoscopic Salpingo-oophorectomy: A Randomized Controlled Trial
	Y	Y	Y	NCT02618785		泰国	Y	Jitchanwichai, Akarawit; Soonthornpun, Karanrat	Effect of Premedication Hyoscine-N-Butylbromide before Hysterosalpingography for Diagnosis of Proximal Tubal Obstruction in Infertile Women: A Randomized Double-Blind Controlled Trial
	Y	Y	Y	NCT03418402		法国	N	Delecourt, Camille; Tourette, Claire; Crochet, Patrice; Pivano, Audrey; Hamouda, Ilyes; Agostini, Aubert	Benefits of AirSeal System in Laparoscopic Hysterectomy for Benign Condition: A Randomized Controlled Trial
	Y	N	N			美国	N	Warehime, Jenna M; Lenger, Stacy M; Feng, Xiang Yu; Cope, Zebulun; Feroz, Rehan; Gaskins, Jeremy; Gupta, Ankita; Francis, Sean; Hamm, Jennifer	Video Playback as an Educational Tool for Improving Resident Laparoscopic Performance: A Randomized Controlled Trial.
	Y	Y	Y	NCT02654808		美国	N	Madueke-Laveaux, Obianuju S.; Advincula, Arnold; Grimes, Cara L.; Walters, Ryan; Kim, Jin Hee; Simpson, Khara; Truong, Mireille; Young, Constance; Landau, Ruth; Ryntz, Timothy	Comparison of Carbon Dioxide Absorption Rates in Gynecologic Laparoscopy with a Valveless versus Standard Insufflation System: Randomized Controlled Trial
	Y	Y	Y	MOH_2018-12-20_004854	https://my.health.gov.il/CliniTrials/Pages/MOH_2018-12-20_004854.aspx.	以色列	N	Barel, Oshri; Preuss, Elad; Stolovitch, Natan; Weinberg, Shiri; Barzilay, Eran; Pansky, Moty	Addition of Lidocaine to the Distension Medium in Hysteroscopy Decreases Pain during the Procedure-A Randomized Double-blind, Placebo-controlled Trial
	Y	Y	Y	NCT02654808		美国	Y	Rund, Nansy Mohamed Ali; El Shenoufy, Hossam; Islam, Bassem Aly; El Husseiny, Tarek; Nassar, Salma Ashraf; Mohsen, Reham A.; Alaa, Doaa; Allah, Sherine H. Gad; Bakry, Ahmed; Refaat, Rania; Gehad, Mahmoud Ahmed; Kotb, Mohamed Mahmoud Mohamed; Osman, Omneya M.; Ashour, Ahmed S. A.; Ali, Ahmed Said; Taher, Ayman; Kholaif, Khaled; Hashem, Ahmed T.; Elsallamy, Ayman Aly Hamed; Nour, Dalia Adel; Dahab,…	Determining the Optimal Time Interval between Vaginal Dinoprostone Administration and Diagnostic Office Hysteroscopy in Nulliparous Women: A Randomized, Double-blind Trial
	Y	Y	Y	NCT03955419		韩国	Y	Cho, Eun-Ah; Lee, Nae Hyun; Ahn, Jin-Hee; Choi, Won-Jun; Byun, Jae-Hoon; Song, Taejong	Preoperative Oral Carbohydrate Loading in Laparoscopic Gynecologic Surgery: A Randomized Controlled Trial
	Y	N	Y	NCT 04433611		以色列	N	Melcer, Yaakov; Nimrodi, Maya; Levinsohn-Tavor, Orna; Gal-Kochav, Maayan; Pekar-Zlotin, Marina; Maymon, Ron	Analgesic Efficacy of Intrauterine Lidocaine Flushing in Hysterosalpingo-foam Sonography: A Double-blind Randomized Controlled Trial
	Y	N	Y	NCT04243967		意大利	N	Casarin, Jvan; Cromi, Antonella; Sgobbi, Barbara; Di Siena, Anna; Serati, Maurizio; Bolis, Maria Elena; Ghezzi, Fabio	Music Therapy for Preoperative Anxiety Reduction in Women Undergoing Total Laparoscopic Hysterectomy: A Randomized Controlled Trial
	Y	Y	Y	20150909023949NB	Iranian Registry of Clinical Trials	伊朗	N	Vahdat, Mansoureh; Mansouri, Ghazal; Kashanian, Maryam; Mirzaei, Hossein; Mostafavi, Seyed Reza Saadat; Shahesmaeili, Armita	One-Step Resection via Hysteroscopic Myomectomy and Prostaglandin F2 alpha for Large Submucosal Myoma
	Y	Y	Y	NCT02714699		埃及	N	Abbas, Ahmed M.; Elzargha, Ahmed M.; Ahmed, Abdel Ghaffar M.; Mohamed, Ibrahim I.; Altraigey, Ahmed; Abdelbadee, Ahmed Y.	Oral Diclofenac Potassium Versus Hyoscine-N-Butyl Bromide in Reducing Pain Perception during Office Hysteroscopy: A Randomized Double-blind Placebo-controlled Trial
	Y	Y	Y	NCT03122782		埃及	N	Rasheedy, Radwa; Makled, Ahmed; Abou-Gamrah, Amgad; Giuma, Hajer	Intrauterine Instillation of Tranexamic Acid in Hysteroscopic Myomectomy: A Double-Blind, Placebo-Controlled, Parallel-Group Randomized Clinical Trial
	Y	Y	Y	NCT02350790		美国	N	Riley, Kristin A.; Benton, Andrea S.; Deimling, Timothy A.; Kunselman, Allen R.; Harkins, Gerald J.	Surgical Excision Versus Ablation for Superficial Endometriosis-Associated Pain: A Randomized Controlled Trial
	Y	Y	Y	NCT03588910		美国	N	Plewniak, Kari M.; Kintzer, Emily; Eisenberg, Ruth; Fazzari, Melissa; Shin, Ja Hyun	Examining Reduced Opioid Prescriptions after Gynecologic Laparoscopy: A Randomized Controlled Trial

## Sheet: savedrecs
Authors	Article Title	Source Title	Volume	Issue	Start Page	End Page	DOI	Document Type	Publication Date	Publication Year	Abstract	Abstract - Foreign	Abstract - English Transliteration	Abstract - Foreign	Abstract - Korean	Conference Title	Conference Date	Conference Sponsor	Conference Location	Times Cited, WoS Core	Times Cited, CSCD	Times Cited, RSCI	Times Cited, ARCI	Times Cited, BCI	Times Cited, SCIELO	Times Cited, All Databases	180 Day Usage Count	Since 2013 Usage Count	ISSN	eISSN	ISBN	UT (Unique ID)	Pubmed Id
Huynh, Terri Q.; Patel, Nima R.; Goldstein, Neal D.; Makai, Gretchen E.	Preoperative Gabapentin for Minimally Invasive Hysterectomy: A Randomized Controlled Trial	JOURNAL OF MINIMALLY INVASIVE GYNECOLOGY	28	2	237	+	10.1016/j.jmig.2020.04.040	Article	FEB 2021	2021	Study Objective: To evaluate whether a single dose of gabapentin given preoperatively reduces narcotic use 24 hours after minimally invasive hysterectomy (MIH).Design: Randomized controlled trial.Setting: Single academic-affiliated community hospital.Patients: Women undergoing MIH for benign indications between June 2016 and June 2017.Interventions: Subjects were randomized to receive a preoperat…									3	0	0	0	1	0	3			1553-4650	1553-4669		WOS:000632640000017	32389735
Farag, Sara; Padilla, Pamela Frazzini; Smith, Katherine A.; Zimberg, Stephen E.; Sprague, Michael L.	Postoperative Urinary Retention Rates after Autofill versus Backfill Void Trial following Total Laparoscopic Hysterectomy: A Randomized Controlled Trial	JOURNAL OF MINIMALLY INVASIVE GYNECOLOGY	28	4	829	837	10.1016/j.jmig.2020.07.013	Article	APR 2021	2021	Study Objective: To compare the rate of postoperative urinary retention (POUR) after total laparoscopic hysterectomy (TLH) using the autofill vs the backfill void trial. Secondary objectives were to compare the time to discharge from the recovery room, rate of postoperative urinary tract infection (UTI), perceived bladder condition, the effect of bladder func-tion on life, and patient satisfactio…									3	0	0	0	1	0	3			1553-4650	1553-4669		WOS:000637843400026	32712322
Galhotra, Sheena; Zeng, Katie; Hu, Chengcheng; Norton, Taylor; Mahnert, Nichole; Smith, Rachael; Mourad, Jamal	The Effect of Patient Positioning on Ureteral Efflux During Intraoperative Cystoscopy: a Randomized Controlled Trial.	Journal of minimally invasive gynecology					10.1016/j.jmig.2022.09.003	Journal Article	2022-Sep-11	2022	STUDY OBJECTIVE: To identify the relationship between patient position during surgery and time to confirmation of ureteral patency on cystoscopy.DESIGN: Randomized controlled trial.SETTING: Academic tertiary care medical center.PATIENTS OR PARTICIPANTS: A total of 91 adult women undergoing laparoscopic (either conventional or robotic) hysterectomy between February 2021 and February 2022 were rand…									0	0	0	0	0	0	0				1553-4669		MEDLINE:36103970	36103970
Zhou, Qiaoyun; Shi, Xiaoyu; Saravelos, Sotirios; Huang, Xiaowu; Zhao, Yuting; Huang, Rui; Xia, Enlan; Li, Tin Chiu	Auto-Cross-Linked Hyaluronic Acid Gel for Prevention of Intrauterine Adhesions after Hysteroscopic Adhesiolysis: A Randomized Controlled Trial	JOURNAL OF MINIMALLY INVASIVE GYNECOLOGY	28	2	307	313	10.1016/j.jmig.2020.06.030	Article	FEB 2021	2021	Study Objective: To investigate auto-cross-linked hyaluronic acid gel for the prevention of intrauterine adhesion (IUA) recurrence after hysteroscopic adhesiolysis.Design: A single-center, double-blinded randomized controlled trial.Setting: A tertiary university hospital.Patients: Two hundred seventy-two patients with moderate-to-severe (American Fertility Society [AFS] score >= 5) IUAs underwent…									15	1	1	0	4	0	17			1553-4650	1553-4669		WOS:000632640000025	32681996
Yang, Haeree; Song, Taejong	Effect of Abdominal Binder after Laparoscopic Treatment on Postoperative Recovery (BELT): A Randomized Controlled Trial	JOURNAL OF MINIMALLY INVASIVE GYNECOLOGY	27	4	854	859	10.1016/j.jmig.2019.06.021	Article	MAY-JUN 2020	2020	Study Objective: To determine the effect of an abdominal binder on recovery after laparoscopic surgery in patients with gynecologic disease.Design: A randomized controlled trial.Setting: A university hospital.Patients: Patients scheduled for gynecologic laparoscopy were randomly assigned to the abdominal binder (n = 33) and control groups (n = 33).Interventions: Use of an abdominal binder after l…									3	0	0	0	0	0	3			1553-4650	1553-4669		WOS:000532675500004	32007641
Zakhari, Andrew; Paek, Wusun; Chan, Wilson; Edwards, Darl; Matelski, John; Solnik, M. Jonathon; Murji, Ally	Retrograde Bladder Filling after Laparoscopic Gynecologic Surgery: A Double-blind Randomized Controlled Trial	JOURNAL OF MINIMALLY INVASIVE GYNECOLOGY	28	5	1006	+	10.1016/j.jmig.2020.09.019	Article	MAY 2021	2021	Study Objective: To evaluate whether retrofilling the bladder on completion of elective laparoscopic gynecologic surgery for benign indications has an effect on the timing of the first postoperative void and the timing of discharge from the hospital.Design: Double-blind randomized controlled trial.Setting: Single academic surgical day hospital.Patients: Patients undergoing outpatient laparoscopic…									2	1	0	0	1	0	3			1553-4650	1553-4669		WOS:000651830100022	33017685
Jaunarena, Ibon; Ruiz, Ruben; Gorostidi, Mikel; Cobas, Paloma; Avila, Marisa; Del Valle, David; Cespedes, Juan; Lekuona, Arantza	Efficacy of a Fibrin Sealant (Tissucol Duo) for the Prevention of Lymphocele after Laparoscopic Pelvic Lymphadenectomy: A Randomized Controlled Trial	JOURNAL OF MINIMALLY INVASIVE GYNECOLOGY	26	5	954	959	10.1016/j.jmig.2018.10.002	Article	JUL-AUG 2019	2019	Study Objective: To assess the efficacy of Tissucol Duo (Baxter AG, Vienna, Austria) fibrin sealant in decreasing the incidence of lymphocele (LC) after pelvic laparoscopic lymph node dissection using harmonic shears.Design: Randomized controlled trial (Canadian Task Force classification level I).Setting: Tertiary referral and educational center.Patients: Seventy-four patients randomized to the u…									2	0	0	0	0	0	2			1553-4650	1553-4669		WOS:000472643300037	30296475
De Silva, Praveen; Daniels, Sam; Bukhari, Mujahid Emad; Choi, Sarah; Liew, Andy; Rosen, David Michael Beck; Conrad, Dean; Cario, Gregory Miles; Chou, Danny	Superior Hypogastric Plexus Nerve Block in Minimally Invasive Gynecology: A Randomized Controlled Trial	JOURNAL OF MINIMALLY INVASIVE GYNECOLOGY	29	1	94	102	10.1016/j.jmig.2021.06.017	Article	JAN 2022	2022	Study Objective: To assess the efficacy of a superior hypogastric plexus nerve block in reducing opioid requirements in the first 24 hours after minimally invasive gynecologic surgery.Design: Patient-blinded randomized controlled trial.Setting: Single-center academic institution (Sydney Women's Endosurgery Centre). Two surgeons administering the blocks in their own surgeries.Patients: Patients un…									3	0	0	0	0	0	3			1553-4650	1553-4669		WOS:000742855200019	34197956
Takmaz, Ozguc; Bastu, Ercan; Ozbasli, Esra; Gundogan, Savas; Karabuk, Emine; Kocyigit, Muharrem; Dede, Suat; Naki, Murat; Kose, Faruk; Gungor, Mete	Perioperative Duloxetine for Pain Management After Laparoscopic Hysterectomy: A Randomized Placebo-Controlled Trial	JOURNAL OF MINIMALLY INVASIVE GYNECOLOGY	27	3	665	672	10.1016/j.jmig.2019.04.028	Article	MAR-APR 2020	2020	Study Objective: To evaluate the effect of perioperative duloxetine on pain management in patients recovering from laparoscopic hysterectomy.Design: A randomized placebo-controlled trial.Setting: A university hospital.Patients: Of 100 patients enrolled, 80 were randomized 1:1 to receive perioperative duloxetine (n = 40) or placebo (n = 40).Interventions: Patients undergoing laparoscopic hysterect…									6	1	0	0	2	0	7			1553-4650	1553-4669		WOS:000517820300026	31476481
Lee, Jiyoung; Park, Chunghyun; Kim, Jihee; Ki, Yumin; Cha, Sun Hee; Kim, Jong Yeop	Effect of Low-pressure Pulmonary Recruitment Maneuver on Postlaparoscopic Shoulder Pain: Randomized Controlled Trial	JOURNAL OF MINIMALLY INVASIVE GYNECOLOGY	27	1	173	177	10.1016/j.jmig.2019.03.020	Article	JAN 2020	2020	Study Objective: Postlaparoscopic shoulder pain (PLSP) is effectively reduced by a pulmonary recruitment maneuver (PRM). The goal of this study is to assess the efficacy of a PRM using maximal inspiratory pressure of 30 cm H2O, which is lower than previously studied pressure for reducing PLSP.Design: Randomized controlled trial.Setting: University hospital.Patients: Eighty-four patients who were …									10	0	0	0	2	1	11			1553-4650	1553-4669		WOS:000504342100036	30930211
Smith, Rachael B; Mahnert, Nichole D; Hu, Chengcheng; Steck-Bayat, Kayvahn; Womack, Ashley S; Mourad, Jamal	Impact of Retained Cystoscopy Fluid after Laparoscopic Hysterectomy: A Randomized Controlled Trial.	Journal of minimally invasive gynecology	28	2	288	296	10.1016/j.jmig.2020.05.024	Journal Article; Randomized Controlled Trial	2021-02	2021	STUDY OBJECTIVE: To investigate the impact of retained cystoscopy fluid after laparoscopic hysterectomy on time to spontaneous void, time to discharge, urinary retention, bladder discomfort, and patient satisfaction.DESIGN: Single-blind randomized controlled trial.SETTING: An academic medical center.PATIENTS: One hundred and twenty patients who underwent laparoscopic hysterectomy with universal c…									3	0	0	0	1	0	3				1553-4669		MEDLINE:32505857	32505857
Cope, Adela G.; Wetzstein, Marnie M.; Mara, Kristin C.; Laughlin-Tommaso, Shannon K.; Warner, Nafisseh S.; Burnett, Tatnai L.	Abdominal Ice after Laparoscopic Hysterectomy: A Randomized Controlled Trial	JOURNAL OF MINIMALLY INVASIVE GYNECOLOGY	28	2	342	+	10.1016/j.jmig.2020.06.027	Article	FEB 2021	2021	Study Objective: To assess the impact of abdominal ice packs on opioid use and pain control after laparoscopic hysterectomyDesign: Randomized controlled trial.Setting: Academic tertiary care medical center.Patients: Total of 142 adult women undergoing laparoscopic (either conventional or robotic) hysterectomy were randomized to control (n = 69) or intervention (n = 73). Exclusion criteria include…									0	0	0	0	0	0	0			1553-4650	1553-4669		WOS:000632640000030	32622918
Samy, Ahmed; Abbas, Ahmed M.; Rashwan, Ahmed S. S. A.; Talaat, Bassem; Eissa, Ahmed Ibrahim; Metwally, Ahmed A.; Hammad, Bahaa Eldin M.; Ibrahim, Ahmed M.; Elzahaby, Iman M.; Zaki, Sherif Sameh; El Sharkawy, Mohamed	Vaginal Dinoprostone in Reducing Pain Perception During Diagnostic Office Hysteroscopy in Postmenopausal Women: A Randomized, Double-Blind, Placebo-Controlled Trial	JOURNAL OF MINIMALLY INVASIVE GYNECOLOGY	27	4	847	853	10.1016/j.jmig.2019.07.026	Article	MAY-JUN 2020	2020	Study Objective: To evaluate the efficacy of vaginal dinoprostone in reducing pain perception during diagnostic office hysteroscopy (OH) in postmenopausal women.Design: Randomized, double-blind controlled trial.Setting: Tertiary university hospital.Participants: Postmenopausal patients scheduled for OH.Interventions: Eligible participants were randomized in a 1:1 ratio to the dinoprostone and pla…									6	1	0	0	0	0	7			1553-4650	1553-4669		WOS:000532675500003	31377456
Yang, Lingling; Ma, Ning; Song, Dongmei; Huang, Xiaowu; Zhou, Qiaoyun; Guo, Yan; Xia, Enlan; Shi, Xiaoyu; Li, Tin Chiu	The Effect of Estrogen in the Prevention of Adhesion Reformation after Hysteroscopic Adhesiolysis: A Prospective Randomized Control Trial	JOURNAL OF MINIMALLY INVASIVE GYNECOLOGY	29	7	871	878	10.1016/j.jmig.2022.04.004	Article	JUL 2022	2022	Study Objective: To evaluate whether estrogen therapy can reduce adhesion reformation after hysteroscopic adhesiolysis.Design: A single-center, single blinded, randomized controlled trial.Setting: A tertiary University Hospital.Patients: A total of 207 patients with mild (American Fertility Society [AFS] score 1-6) and severe (AFS score 7-12) intrauterine adhesion who underwent hysteroscopic adhe…									1	0	0	0	0	0	1			1553-4650	1553-4669		WOS:000861793100015	35439645
Mikhail, Emad; Tamhane, Nupur; Sarkar, Papri; Sappenfield, Elisabeth; Tanner, Jean Paul; Imudia, Anthony N.	Laparoscopic Entry Technique Using a Veress Needle Insertion with and without Concomitant CO2 Insufflation: A Randomized Controlled Trial	JOURNAL OF MINIMALLY INVASIVE GYNECOLOGY	26	7	1383	1388	10.1016/j.jmig.2019.02.011	Article	NOV-DEC 2019	2019	Study Objective: To compare the time and number of attempts needed for successful Veress needle entry during laparoscopic surgery using concomitant versus subsequent CO2 insufflation approaches.Design: Randomized controlled trial.Setting: University teaching hospital.Patients: One hundred consecutive patients scheduled for laparoscopic surgery by 2 high-volume laparoscopic surgeons were screened …									2	0	0	0	1	0	2			1553-4650	1553-4669		WOS:000493071400034	30802609
Luko, Liel; Parush, Avi; Matanes, Emad; Lauterbach, Roy; Taitler, Ayal; Lowenstein, Lior	An Efficient Single-session Spatial Skill Trainer for Robot-assisted Surgery: A Randomized Trial	JOURNAL OF MINIMALLY INVASIVE GYNECOLOGY	27	3	728	+	10.1016/j.jmig.2019.05.014	Article	MAR-APR 2020	2020	Study Objective: To introduce and examine a single session of spatial skill training as an efficient means of improving surgical suturing performance in robot-assisted surgery.Design: A randomized, controlled trial.Setting: A tertiary university medical center in Israel.Participants: A purposive sample composed of 41 residents with no robotic suturing skills.Interventions: A computer-based simula…									1	0	0	0	0	0	1			1553-4650	1553-4669		WOS:000517820300034	31146028
Li, Xueying; Wu, Ling; Zhou, Yanfei; Fan, Xing; Huang, Jufang; Wu, Juhua; Yu, Renxiu; Lou, Jianying; Yang, Mengjie; Yao, Zhihong; Xue, Min	New Crosslinked Hyaluronan Gel for the Prevention of Intrauterine Adhesions after Dilation and Curettage in Patients with Delayed Miscarriage: A Prospective, Multicenter, Randomized, Controlled Trial	JOURNAL OF MINIMALLY INVASIVE GYNECOLOGY	26	1	94	99	10.1016/j.jmig.2018.03.032	Article	JAN 2019	2019	Study Objectives: To evaluate the efficacy of a new crosslinked hyaluronan (NCH) gel in reducing the formation of intrauterine adhesions (IUAs) after dilation and curettage (D&C).Design: Randomized controlled trial (Canadian Task Force classification I).Settings: Six hospitals for maternal and child healthcare in China.Patients: A total of 300 patients were randomized to undergo D&C for delayed m…									25	0	1	0	9	1	26			1553-4650	1553-4669		WOS:000454253300023	29678756
Ren, Yuan; Sun, Dawei; Pei, Lijian; Liu, Xia; Liu, Ying; Liu, Haiyuan	A Full Enhanced Recovery after Surgery Program in Gynecologic Laparoscopic Procedures: A Randomized Controlled Trial	JOURNAL OF MINIMALLY INVASIVE GYNECOLOGY	28	12	1610	+	10.1016/j.jmig.2021.01.024	Article	DEC 2021	2021	Study Objective: To assess whether a full enhanced recovery after surgery (ERAS) program can further improve perioperative outcomes among patients undergoing gynecologic laparoscopic procedures relative to those receiving limited ERAS management.Design: Randomized controlled trial.Setting: Tertiary hospital, China: December 2018 to October 2019.Patients: Total of 144 women scheduled for simple el…									3	0	0	0	1	0	3			1553-4650	1553-4669		WOS:000741139100001	33676007
Vignarajan, Chithira Pulimoottil; Malhotra, Neena; Singh, Neeta	Ovarian Reserve and Assisted Reproductive Technique Outcomes After Laparoscopic Proximal Tubal Occlusion or Salpingectomy in Women with Hydrosalpinx Undergoing in Vitro Fertilization: A Randomized Controlled Trial	JOURNAL OF MINIMALLY INVASIVE GYNECOLOGY	26	6	1070	1075	10.1016/j.jmig.2018.10.013	Article; Proceedings Paper	SEP-OCT 2019	2019	Study Objective: To evaluate the outcomes of assisted reproductive technology (ART) after proximal tubal occlusion (PTO) or salpingectomy in patients with hydrosalpinx undergoing in vitro fertilization-embryo transfer (IVF-ET).Design: Randomized controlled trial (Canadian Task Force classification I).Setting: All India Institute of Medical Sciences, New Delhi, India.Patients: A total of 165 patie…					44th Global Congress on Minimally Invasive Gynecology of the American-Association-of-Gynecologic-Laparoscopists (AAGL)44th Global Congress on Minimally Invasive Gynecology of the American-Association-of-Gynecologic-Laparoscopists (AAGL)	NOV 15-19, 2015NOV 15-19, 2015	Amer Assoc Gynecol LaparoscopistsAmer Assoc Gynecol Laparoscopists	Las Vegas, NVLas Vegas, NV	12	0	0	0	2	0	12			1553-4650	1553-4669		WOS:000483442100021	30366115
Iwanoff, Christopher; Salamon, Charbel	Liposomal Bupivacaine Versus Bupivacaine Hydrochloride with Lidocaine during Midurethral Sling Placement: A Randomized Controlled Trial	JOURNAL OF MINIMALLY INVASIVE GYNECOLOGY	26	6	1133	1138	10.1016/j.jmig.2018.11.005	Article	SEP-OCT 2019	2019	Study Objective: To study the effects of liposomal bupivacaine (LB) compared with bupivacaine hydrochloride with lidocaine on postoperative day 1 pain scores.Design: A randomized controlled trial (Canadian Task Force classification 1).Setting: An academic medical center within the department of female pelvic medicine and reconstructive surgery.Patients: Fifty-seven patients undergoing midurethral…									12	0	0	0	7	0	11			1553-4650	1553-4669		WOS:000483442100030	30472302
Guo, Feihe; Jiao, Cuicui; Xu, Kaihong; Yang, Chunbo; Huang, Xiadi; Lu, Yongchao; Xu, Lili; Chen, Xinzhong	Optimal Dose of Pituitrin in Laparoscopic Uterine Myomectomy: A Double-Blinded, Randomized Controlled Trial	JOURNAL OF MINIMALLY INVASIVE GYNECOLOGY	28	12	2073	2079	10.1016/j.jmig.2021.06.008	Article	DEC 2021	2021	Study Objective: To determine the optimal effective dose of pituitrin in laparoscopic myomectomy for uterine leiomyoma.Design: Double-blinded, randomized controlled trial.Setting: Tertiary women's hospital in China.Patients: Total of 118 patients who underwent laparoscopic myomectomy.Interventions: Patients randomly received 0, 2, 4, or 6 units of pituitrin injected into the myometrium surroundin…									1	1	0	0	0	0	2			1553-4650	1553-4669		WOS:000729503500023	34147692
Radtke, Steven; Boren, Todd; Depasquale, Stephen	Paracervical Block as a Strategy to Reduce Postoperative Pain after Laparoscopic Hysterectomy: A Randomized Controlled Trial	JOURNAL OF MINIMALLY INVASIVE GYNECOLOGY	26	6	1164	1168	10.1016/j.jmig.2018.12.001	Article	SEP-OCT 2019	2019	Study Objective: To determine if performing a paracervical block with .5% bupivacaine before laparoscopic hysterectomy reduces postoperative pain.Design: Double-blind randomized controlled trial (Canadian Task Force classification I).Setting: University-affiliated hospital.Patients: Women aged between 18 and 65 years scheduled to undergo total laparoscopic hysterectomy for benign indications.Inte…									10	0	0	0	0	0	10			1553-4650	1553-4669		WOS:000483442100035	30528725
Ellington, David Rich; Shum, Phillip Corey; Dennis, Adiki; Willis, Heather Lynn; Szychowski, Jeff Michael; Richter, Holly Elizabeth	Female Pelvic Floor Immersive Simulation: A Randomized Trial to Test the Effectiveness of a Virtual Reality Anatomic Model on Resident Knowledge of Female Pelvic Anatomy	JOURNAL OF MINIMALLY INVASIVE GYNECOLOGY	26	5	897	901	10.1016/j.jmig.2018.09.003	Article; Proceedings Paper	JUL-AUG 2019	2019	Study Objective: To estimate the effect of a virtual reality (VR) anatomic model (VisCubeSX; VisBox, Inc., Saint Joseph, IL) on obstetrics and gynecology residents' knowledge of female pelvic floor anatomy compared with a traditional curriculum.Design: Randomized controlled trial (Canadian Task Force classification I).Setting: Academic obstetrics and gynecology resident training program.Intervent…					40th Annual Scientific Meeting of the Society-of-Gynecologic-Surgeons40th Annual Scientific Meeting of the Society-of-Gynecologic-Surgeons	MAR 23-28, 2014MAR 23-28, 2014	Soc Gynecol SurgSoc Gynecol Surg	Scottsdale, AZScottsdale, AZ	7	0	0	0	2	0	8			1553-4650	1553-4669		WOS:000472643300029	30218709
Beguinot, Marie; Botchorishvili, Revaz; Comptour, Aurelie; Curinier, Sandra; Campagne-Loiseau, Sandrine; Chauvet, Pauline; Pereira, Bruno; Pouly, Jean-Luc; Rabischong, Benoit; Canis, Michel; Bourdel, Nicolas	Minilaparoscopic Total Hysterectomy in Current Practice Feasibility and Benefits: A Unicentric, Randomized Controlled Trial	JOURNAL OF MINIMALLY INVASIVE GYNECOLOGY	27	3	673	680	10.1016/j.jmig.2019.05.016	Article	MAR-APR 2020	2020	Study Objective: To investigate whether mini-instrumentation may be used for hysterectomy (HT) by all surgeons (assistants and seniors) without increasing the operative time or altering surgeon working conditions.Design: A unicenter, randomized controlled, single blind, parallel, noninferiority trial comparing 2 surgical techniques.Setting: A tertiary referral center.Patients: Thirty-two patients…									10	0	0	0	0	0	10			1553-4650	1553-4669		WOS:000517820300027	31173939
Lopez, Claudia C.; De Los Rios, Jose F.; Gonzalez, Yenyffer; Maria Vasquez-Trespalacios, Elsa; Serna, Daniel; Arango, Adriana; Cifuentes, Carolina; Vasquez, Ricardo; Castaneda, Juan D.; Almanza, Luis A.; Jimenez, Luis A.	Barbed Suture versus Conventional Suture for Vaginal Cuff Closure in Total Laparoscopic Hysterectomy: Randomized Controlled Clinical Trial	JOURNAL OF MINIMALLY INVASIVE GYNECOLOGY	26	6	1104	1109	10.1016/j.jmig.2018.08.030	Article	SEP-OCT 2019	2019	Study Objective: To determine the surgical time, suture time, presence of postoperative dyspareunia, and complications that occur after closing the vaginal cuff with a barbed suture compared with conventional suture.Design: A randomized, controlled clinical trial (Canadian Task Force classification I).Setting: Private gynecologic clinic in Medellin, Colombia.Patients: One hundred fifty women who …									16	0	0	0	3	1	17			1553-4650	1553-4669		WOS:000483442100026	30414998
Norris, Sarah; Papillon-Smith, Jessica; Gagnon, Louise-Helene; Jacobson, Michelle; Sobel, Mara; Shore, Eliane M.	Effect of a Surgical Teaching Video on Resident Performance of a Laparoscopic Salpingo-oophorectomy: A Randomized Controlled Trial	JOURNAL OF MINIMALLY INVASIVE GYNECOLOGY	27	7	1545	1551	10.1016/j.jmig.2020.01.010	Article; Proceedings Paper	NOV-DEC 2020	2020	Study Objective: To assess the effect of a surgical teaching video on junior resident knowledge and performance of a laparoscopic salpingo-oophorectomy (LSO).Design: Randomized controlled trial.Setting: Urban tertiary care academic obstetrics and gynecology department.Patients: First- and second-year gynecology residents.Interventions: Access to an education video on LSO for 1 week before perform…					48th Global Congress of the American-Association-of-Gynecologic-Laparoscopists (AAGL) on Minimally Invasive Gynecology48th Global Congress of the American-Association-of-Gynecologic-Laparoscopists (AAGL) on Minimally Invasive Gynecology	NOV 09-13, 2019NOV 09-13, 2019	Amer Assoc Gynecol LaparoscopistsAmer Assoc Gynecol Laparoscopists	Vancouver, CANADAVancouver, CANADA	4	0	0	0	0	0	4			1553-4650	1553-4669		WOS:000612673700030	31982585
Jitchanwichai, Akarawit; Soonthornpun, Karanrat	Effect of Premedication Hyoscine-N-Butylbromide before Hysterosalpingography for Diagnosis of Proximal Tubal Obstruction in Infertile Women: A Randomized Double-Blind Controlled Trial	JOURNAL OF MINIMALLY INVASIVE GYNECOLOGY	26	1	110	116	10.1016/j.jmig.2018.03.034	Article	JAN 2019	2019	Study Objective: To assess the effect of hyoscine-N-butylbromide (HBB) as premedication on the rate of proximal tubal obstruction during hysterosalpingography (HSG).Design: A randomized, double-blind controlled trial (Canadian Task Force classification I).Setting: The Infertility Clinic of Songkianagarind Hospital.Patients: One hundred and forty-six infertile women indicated for HSG investigation…									5	0	0	0	0	0	5			1553-4650	1553-4669		WOS:000454253300026	29702271
Delecourt, Camille; Tourette, Claire; Crochet, Patrice; Pivano, Audrey; Hamouda, Ilyes; Agostini, Aubert	Benefits of AirSeal System in Laparoscopic Hysterectomy for Benign Condition: A Randomized Controlled Trial	JOURNAL OF MINIMALLY INVASIVE GYNECOLOGY	29	8	1003	1010	10.1016/j.jmig.2022.05.005	Article	AUG 2022	2022	Study Objective: To compare the AirSeal insufflation system with the standard insufflation system for postoperative abdominal pain after laparoscopic hysterectomy for benign pathology.Design: Randomized controlled trial.Setting: Teaching Hospital La Conception, Marseille, France, February 2018 to July 2020.Patients: A total of 80 patients scheduled for a laparoscopic hysterectomy for benign patho…									0	0	0	0	0	0	0			1553-4650	1553-4669		WOS:000863593900010	35569811
Warehime, Jenna M; Lenger, Stacy M; Feng, Xiang Yu; Cope, Zebulun; Feroz, Rehan; Gaskins, Jeremy; Gupta, Ankita; Francis, Sean; Hamm, Jennifer	Video Playback as an Educational Tool for Improving Resident Laparoscopic Performance: A Randomized Controlled Trial.	Journal of minimally invasive gynecology					10.1016/j.jmig.2022.10.002	Journal Article	2022-Oct-09	2022	STUDY OBJECTIVE: In this single masked, randomized controlled study, we evaluate if watching video recordings of oneself performing Fundamentals of Laparoscopic Skills (FLS) exercises results in an improvement on the 30-point Global Operative Assessment of Laparoscopic Skills (GOALS) assessment among Obstetrics & Gynecology (Ob/Gyn) residents.DESIGN: Twenty-three Ob/Gyn residents in the 2020-2021…									0	0	0	0	0	0	0				1553-4669		MEDLINE:36223862	36223862
Madueke-Laveaux, Obianuju S.; Advincula, Arnold; Grimes, Cara L.; Walters, Ryan; Kim, Jin Hee; Simpson, Khara; Truong, Mireille; Young, Constance; Landau, Ruth; Ryntz, Timothy	Comparison of Carbon Dioxide Absorption Rates in Gynecologic Laparoscopy with a Valveless versus Standard Insufflation System: Randomized Controlled Trial	JOURNAL OF MINIMALLY INVASIVE GYNECOLOGY	27	1	225	234	10.1016/j.jmig.2019.05.005	Article	JAN 2020	2020	Study Objective: The primary objective was to compare carbon dioxide (CO2) absorption rates in patients undergoing gynecologic laparoscopy with a standard versus valveless insufflation system (AirSeal; ConMed, Utica, NY) at intraabdominal pressures (IAPs) of 10 and 15 mm Hg. Secondary objectives were assessment of surgeons' visualization of the operative field, anesthesiologists' ability to maint…									8	0	0	0	2	0	8			1553-4650	1553-4669		WOS:000504342100044	31125720
Barel, Oshri; Preuss, Elad; Stolovitch, Natan; Weinberg, Shiri; Barzilay, Eran; Pansky, Moty	Addition of Lidocaine to the Distension Medium in Hysteroscopy Decreases Pain during the Procedure-A Randomized Double-blind, Placebo-controlled Trial	JOURNAL OF MINIMALLY INVASIVE GYNECOLOGY	28	4	865	871	10.1016/j.jmig.2020.08.003	Article	APR 2021	2021	Study Objective: To evaluate the effect of adding a local anesthetic to the distension medium in office diagnostic hysteroscopy using the vaginoscopic approach on pain during the procedure. Secondary aims included documenting side effects, patient satisfaction, and the time needed to complete the procedure.Design: Randomized double-blind placebo-controlled study.Setting: University-affiliated hos…									0	1	0	0	0	0	1			1553-4650	1553-4669		WOS:000637843400030	32798723
Rund, Nansy Mohamed Ali; El Shenoufy, Hossam; Islam, Bassem Aly; El Husseiny, Tarek; Nassar, Salma Ashraf; Mohsen, Reham A.; Alaa, Doaa; Allah, Sherine H. Gad; Bakry, Ahmed; Refaat, Rania; Gehad, Mahmoud Ahmed; Kotb, Mohamed Mahmoud Mohamed; Osman, Omneya M.; Ashour, Ahmed S. A.; Ali, Ahmed Said; Taher, Ayman; Kholaif, Khaled; Hashem, Ahmed T.; Elsallamy, Ayman Aly Hamed; Nour, Dalia Adel; Dahab,…	Determining the Optimal Time Interval between Vaginal Dinoprostone Administration and Diagnostic Office Hysteroscopy in Nulliparous Women: A Randomized, Double-blind Trial	JOURNAL OF MINIMALLY INVASIVE GYNECOLOGY	29	1	85	93	10.1016/j.jmig.2021.06.021	Article	JAN 2022	2022	Study Objective: To determine the optimal timing of vaginal dinoprostone administration before office hysteroscopy (OH) in nulliparous women.Design: Randomized, double-blind trial.Setting: Tertiary referral hospital.Patients: A total of 180 nulliparous women undergoing diagnostic OH.Interventions: We randomly allocated the women to long-interval or short-interval dinoprostone groups: three mg din…									2	0	0	0	0	0	2			1553-4650	1553-4669		WOS:000742855200018	34217851
Cho, Eun-Ah; Lee, Nae Hyun; Ahn, Jin-Hee; Choi, Won-Jun; Byun, Jae-Hoon; Song, Taejong	Preoperative Oral Carbohydrate Loading in Laparoscopic Gynecologic Surgery: A Randomized Controlled Trial	JOURNAL OF MINIMALLY INVASIVE GYNECOLOGY	28	5	1086	+	10.1016/j.jmig.2020.12.002	Article	MAY 2021	2021	Study Objective: To determine whether carbohydrate loading improves the postoperative quality of recovery (QoR) better than the midnight fasting policy in laparoscopic gynecologic surgeries.Design: Randomized, parallel-group trial. Setting: Tertiary university hospital.Patients: Female patients scheduled for laparoscopic gynecologic surgery for nonmalignant gynecologic diseases.Interventions: Eig…									2	0	0	0	1	0	2			1553-4650	1553-4669		WOS:000651830100032	33310170
Melcer, Yaakov; Nimrodi, Maya; Levinsohn-Tavor, Orna; Gal-Kochav, Maayan; Pekar-Zlotin, Marina; Maymon, Ron	Analgesic Efficacy of Intrauterine Lidocaine Flushing in Hysterosalpingo-foam Sonography: A Double-blind Randomized Controlled Trial	JOURNAL OF MINIMALLY INVASIVE GYNECOLOGY	28	8	1484	1489	10.1016/j.jmig.2020.11.019	Article	AUG 2021	2021	Study Objective: To evaluate the efficacy of flushing the uterine cavity with lidocaine before hysterosalpingo-foam sonography (HyFoSy) to reduce procedure-related pain.Design: A double-blind randomized controlled trial was conducted at the Department of Obstetrics and Gynecology, Shamir Medical Center, Israel between June 2020 and September 2020 involving 80 women undergoing a HyFoSy procedure.S…									5	0	0	0	1	0	5			1553-4650	1553-4669		WOS:000683575300016	33249268
Casarin, Jvan; Cromi, Antonella; Sgobbi, Barbara; Di Siena, Anna; Serati, Maurizio; Bolis, Maria Elena; Ghezzi, Fabio	Music Therapy for Preoperative Anxiety Reduction in Women Undergoing Total Laparoscopic Hysterectomy: A Randomized Controlled Trial	JOURNAL OF MINIMALLY INVASIVE GYNECOLOGY	28	9	1618	+	10.1016/j.jmig.2021.02.002	Article	SEP 2021	2021	Study Objective: To assess the superiority of a music therapy intervention (Music) vs usual care (Control) in reducing the preoperative anxiety of patients undergoing total laparoscopic hysterectomy (TLH) with nononcologic indications.Design: This was a 1:2 (Music vs Control) randomized controlled study.Setting: A teaching hospital.Patients: One hundred patients were available for the analysis: 3…									1	0	0	0	0	0	1			1553-4650	1553-4669		WOS:000696933100017	33549732
Vahdat, Mansoureh; Mansouri, Ghazal; Kashanian, Maryam; Mirzaei, Hossein; Mostafavi, Seyed Reza Saadat; Shahesmaeili, Armita	One-Step Resection via Hysteroscopic Myomectomy and Prostaglandin F2 alpha for Large Submucosal Myoma	JOURNAL OF MINIMALLY INVASIVE GYNECOLOGY	27	4	826	831	10.1016/j.jmig.2019.05.026	Article	MAY-JUN 2020	2020	Study Objective: To assess the efficacy of prostaglandin F2 alpha (PGF(2 alpha)) in hysteroscopic myomectomy of submucous myomas.Design: Single-blind, randomized clinical trial study.Setting: Teaching hospital, affiliate of Iran University of Medical Sciences, Tehran, Iran.Patients: Forty-four patients with symptomatic submucous myomas were randomly assigned to the intervention group (n= 21; 1 ex…									0	0	0	0	0	0	0			1553-4650	1553-4669		WOS:000532675200017	32105820
Abbas, Ahmed M.; Elzargha, Ahmed M.; Ahmed, Abdel Ghaffar M.; Mohamed, Ibrahim I.; Altraigey, Ahmed; Abdelbadee, Ahmed Y.	Oral Diclofenac Potassium Versus Hyoscine-N-Butyl Bromide in Reducing Pain Perception during Office Hysteroscopy: A Randomized Double-blind Placebo-controlled Trial	JOURNAL OF MINIMALLY INVASIVE GYNECOLOGY	26	4	709	716	10.1016/j.jmig.2018.08.001	Article	MAY-JUN 2019	2019	Study Objective: To compare the efficacy of oral diclofenac potassium versus hyoscine-N-butyl bromide (HBB) in reducing pain perception in patients undergoing diagnostic office hysteroscopy (OH).Design: A randomized double-blind placebo-controlled trial (Canadian Task Force classification I).Setting: A university hospital.Interventions: One-hundred twenty-nine patients were divided randomly into …									15	0	0	0	0	0	15			1553-4650	1553-4669		WOS:000465442900031	30099113
Rasheedy, Radwa; Makled, Ahmed; Abou-Gamrah, Amgad; Giuma, Hajer	Intrauterine Instillation of Tranexamic Acid in Hysteroscopic Myomectomy: A Double-Blind, Placebo-Controlled, Parallel-Group Randomized Clinical Trial	JOURNAL OF MINIMALLY INVASIVE GYNECOLOGY	27	6	1264	+	10.1016/j.jmig.2019.09.773	Article	SEP-OCT 2020	2020	Study Objective: To evaluate the hemostatic effect of intrauterine instillation of tranexamic acid (TXA) with the distention medium during hysteroscopic myomectomy.Design: Prospective, parallel-group, double-blind, placebo-controlled randomized clinical trial.Setting: Early Cancer Detection Unit in Ain Shams University Maternity Hospital, Cairo, Egypt.Patients: Eighty women with type 0 or I submu…									3	0	0	0	0	0	3			1553-4650	1553-4669		WOS:000573799300021	31536837
Riley, Kristin A.; Benton, Andrea S.; Deimling, Timothy A.; Kunselman, Allen R.; Harkins, Gerald J.	Surgical Excision Versus Ablation for Superficial Endometriosis-Associated Pain: A Randomized Controlled Trial	JOURNAL OF MINIMALLY INVASIVE GYNECOLOGY	26	1	71	77	10.1016/j.jmig.2018.03.023	Article	JAN 2019	2019	Study Objective: To compare surgical excision and ablation of endomettiosis for treatment of chronic pelvic pain.Design: Randomized clinical trial with 12-month follow-up (Canadian Task Force classification I).Setting: Single academic tertiary care hospital.Patients: Women with minimal to mild endometriosis undergoing laparoscopy.Interventions: Excision or ablation of superficial endometriosis at…									22	0	0	0	5	1	22			1553-4650	1553-4669		WOS:000454253300020	29609032
Plewniak, Kari M.; Kintzer, Emily; Eisenberg, Ruth; Fazzari, Melissa; Shin, Ja Hyun	Examining Reduced Opioid Prescriptions after Gynecologic Laparoscopy: A Randomized Controlled Trial	JOURNAL OF MINIMALLY INVASIVE GYNECOLOGY	28	2	366	373	10.1016/j.jmig.2020.07.001	Article	FEB 2021	2021	Study Objective: To examine whether prescribing 5 tablets, as opposed to 10 tablets, of 5-mg oxycodone adequately treats pain after gynecologic laparoscopy.Design: Single-blinded randomized trial.Setting: Academically affiliated ambulatory surgery center.Patients: One hundred twenty women scheduled to undergo minor gynecologic laparoscopy.Interventions: Patients scheduled for ambulatory gynecolog…									2	0	0	0	1	0	2			1553-4650	1553-4669		WOS:000632640000033	32652243

## Sheet: RCT
	是否为RCT（Y/N）	是否有consort流程图	是否进行临床试验注册（Y/N）	临床试验注册号	注册网址	通讯作者国家	是否有基金资助（Y/N)	Authors	Article Title
	Y	Y	Y	NCT02703259	ClinicalTrials.gov	美国	Y	Huynh, Terri Q.; Patel, Nima R.; Goldstein, Neal D.; Makai, Gretchen E.	Preoperative Gabapentin for Minimally Invasive Hysterectomy: A Randomized Controlled Trial
	Y	Y	Y	NCT03141372		美国	Y	Farag, Sara; Padilla, Pamela Frazzini; Smith, Katherine A.; Zimberg, Stephen E.; Sprague, Michael L.	Postoperative Urinary Retention Rates after Autofill versus Backfill Void Trial following Total Laparoscopic Hysterectomy: A Randomized Controlled Trial
	Y	Y	Y	NCT04732403		美国	N	Galhotra, Sheena; Zeng, Katie; Hu, Chengcheng; Norton, Taylor; Mahnert, Nichole; Smith, Rachael; Mourad, Jamal	The Effect of Patient Positioning on Ureteral Efflux During Intraoperative Cystoscopy: a Randomized Controlled Trial.
	Y	Y	Y	ChiCTR1800018607		中国香港	N	Zhou, Qiaoyun; Shi, Xiaoyu; Saravelos, Sotirios; Huang, Xiaowu; Zhao, Yuting; Huang, Rui; Xia, Enlan; Li, Tin Chiu	Auto-Cross-Linked Hyaluronic Acid Gel for Prevention of Intrauterine Adhesions after Hysteroscopic Adhesiolysis: A Randomized Controlled Trial
	Y	Y	Y	NCT03485859		韩国		Yang, Haeree; Song, Taejong	Effect of Abdominal Binder after Laparoscopic Treatment on Postoperative Recovery (BELT): A Randomized Controlled Trial
	Y	Y	Y	NCT04198285	ClinicalTrials.gov	加拿大	N	Zakhari, Andrew; Paek, Wusun; Chan, Wilson; Edwards, Darl; Matelski, John; Solnik, M. Jonathon; Murji, Ally	Retrograde Bladder Filling after Laparoscopic Gynecologic Surgery: A Double-blind Randomized Controlled Trial
	Y	N	N			西班牙	N	Jaunarena, Ibon; Ruiz, Ruben; Gorostidi, Mikel; Cobas, Paloma; Avila, Marisa; Del Valle, David; Cespedes, Juan; Lekuona, Arantza	Efficacy of a Fibrin Sealant (Tissucol Duo) for the Prevention of Lymphocele after Laparoscopic Pelvic Lymphadenectomy: A Randomized Controlled Trial
	Y	Y	Y	ACTRN12620000242921		澳大利亚	Y	De Silva, Praveen; Daniels, Sam; Bukhari, Mujahid Emad; Choi, Sarah; Liew, Andy; Rosen, David Michael Beck; Conrad, Dean; Cario, Gregory Miles; Chou, Danny	Superior Hypogastric Plexus Nerve Block in Minimally Invasive Gynecology: A Randomized Controlled Trial
	Y	Y	Y	NCT03350334		土耳其	Y	Takmaz, Ozguc; Bastu, Ercan; Ozbasli, Esra; Gundogan, Savas; Karabuk, Emine; Kocyigit, Muharrem; Dede, Suat; Naki, Murat; Kose, Faruk; Gungor, Mete	Perioperative Duloxetine for Pain Management After Laparoscopic Hysterectomy: A Randomized Placebo-Controlled Trial
	Y	Y	Y	KCT0002878	Clinical Research Information Service	韩国	N	Lee, Jiyoung; Park, Chunghyun; Kim, Jihee; Ki, Yumin; Cha, Sun Hee; Kim, Jong Yeop	Effect of Low-pressure Pulmonary Recruitment Maneuver on Postlaparoscopic Shoulder Pain: Randomized Controlled Trial
	Y	Y	Y	NCT03646136		美国	N	Smith, Rachael B; Mahnert, Nichole D; Hu, Chengcheng; Steck-Bayat, Kayvahn; Womack, Ashley S; Mourad, Jamal	Impact of Retained Cystoscopy Fluid after Laparoscopic Hysterectomy: A Randomized Controlled Trial.
	Y	Y	Y	NCT03341533		美国	N	Cope, Adela G.; Wetzstein, Marnie M.; Mara, Kristin C.; Laughlin-Tommaso, Shannon K.; Warner, Nafisseh S.; Burnett, Tatnai L.	Abdominal Ice after Laparoscopic Hysterectomy: A Randomized Controlled Trial
	Y	Y	Y	NCT03683914		埃及	N	Samy, Ahmed; Abbas, Ahmed M.; Rashwan, Ahmed S. S. A.; Talaat, Bassem; Eissa, Ahmed Ibrahim; Metwally, Ahmed A.; Hammad, Bahaa Eldin M.; Ibrahim, Ahmed M.; Elzahaby, Iman M.; Zaki, Sherif Sameh; El Sharkawy, Mohamed	Vaginal Dinoprostone in Reducing Pain Perception During Diagnostic Office Hysteroscopy in Postmenopausal Women: A Randomized, Double-Blind, Placebo-Controlled Trial
	Y	Y	Y	NCT03620929		中国	Y	Yang, Lingling; Ma, Ning; Song, Dongmei; Huang, Xiaowu; Zhou, Qiaoyun; Guo, Yan; Xia, Enlan; Shi, Xiaoyu; Li, Tin Chiu	The Effect of Estrogen in the Prevention of Adhesion Reformation after Hysteroscopic Adhesiolysis: A Prospective Randomized Control Trial
	Y	N	Y	NCT02896036		美国	N	Mikhail, Emad; Tamhane, Nupur; Sarkar, Papri; Sappenfield, Elisabeth; Tanner, Jean Paul; Imudia, Anthony N.	Laparoscopic Entry Technique Using a Veress Needle Insertion with and without Concomitant CO2 Insufflation: A Randomized Controlled Trial
	Y	Y	N			以色列	Y	Luko, Liel; Parush, Avi; Matanes, Emad; Lauterbach, Roy; Taitler, Ayal; Lowenstein, Lior	An Efficient Single-session Spatial Skill Trainer for Robot-assisted Surgery: A Randomized Trial
	Y	Y	Y	NCT03353909		中国	Y	Li, Xueying; Wu, Ling; Zhou, Yanfei; Fan, Xing; Huang, Jufang; Wu, Juhua; Yu, Renxiu; Lou, Jianying; Yang, Mengjie; Yao, Zhihong; Xue, Min	New Crosslinked Hyaluronan Gel for the Prevention of Intrauterine Adhesions after Dilation and Curettage in Patients with Delayed Miscarriage: A Prospective, Multicenter, Randomized, Controlled Trial
	Y	Y	Y	ChiCTR1800019066		中国	N	Ren, Yuan; Sun, Dawei; Pei, Lijian; Liu, Xia; Liu, Ying; Liu, Haiyuan	A Full Enhanced Recovery after Surgery Program in Gynecologic Laparoscopic Procedures: A Randomized Controlled Trial
	Y	Y	Y	CTRI/2016/08/007220		印度	N	Vignarajan, Chithira Pulimoottil; Malhotra, Neena; Singh, Neeta	Ovarian Reserve and Assisted Reproductive Technique Outcomes After Laparoscopic Proximal Tubal Occlusion or Salpingectomy in Women with Hydrosalpinx Undergoing in Vitro Fertilization: A Randomized Controlled Trial
	Y	Y	Y	NCT02875015		美国	Y	Iwanoff, Christopher; Salamon, Charbel	Liposomal Bupivacaine Versus Bupivacaine Hydrochloride with Lidocaine during Midurethral Sling Placement: A Randomized Controlled Trial
	Y	Y	Y	ChiCTR1900025269		中国	Y	Guo, Feihe; Jiao, Cuicui; Xu, Kaihong; Yang, Chunbo; Huang, Xiadi; Lu, Yongchao; Xu, Lili; Chen, Xinzhong	Optimal Dose of Pituitrin in Laparoscopic Uterine Myomectomy: A Double-Blinded, Randomized Controlled Trial
	Y	Y	Y	NCT03027661		美国	N	Radtke, Steven; Boren, Todd; Depasquale, Stephen	Paracervical Block as a Strategy to Reduce Postoperative Pain after Laparoscopic Hysterectomy: A Randomized Controlled Trial
	Y	N	N			英国	N	Ellington, David Rich; Shum, Phillip Corey; Dennis, Adiki; Willis, Heather Lynn; Szychowski, Jeff Michael; Richter, Holly Elizabeth	Female Pelvic Floor Immersive Simulation: A Randomized Trial to Test the Effectiveness of a Virtual Reality Anatomic Model on Resident Knowledge of Female Pelvic Anatomy
	Y	N	Y	NCT02367703		法国	N	Beguinot, Marie; Botchorishvili, Revaz; Comptour, Aurelie; Curinier, Sandra; Campagne-Loiseau, Sandrine; Chauvet, Pauline; Pereira, Bruno; Pouly, Jean-Luc; Rabischong, Benoit; Canis, Michel; Bourdel, Nicolas	Minilaparoscopic Total Hysterectomy in Current Practice Feasibility and Benefits: A Unicentric, Randomized Controlled Trial
	Y	Y	Y	NCT03038945		美国	N	Lopez, Claudia C.; De Los Rios, Jose F.; Gonzalez, Yenyffer; Maria Vasquez-Trespalacios, Elsa; Serna, Daniel; Arango, Adriana; Cifuentes, Carolina; Vasquez, Ricardo; Castaneda, Juan D.; Almanza, Luis A.; Jimenez, Luis A.	Barbed Suture versus Conventional Suture for Vaginal Cuff Closure in Total Laparoscopic Hysterectomy: Randomized Controlled Clinical Trial
	Y	Y	Y	NCT03230552		加拿大	Y	Norris, Sarah; Papillon-Smith, Jessica; Gagnon, Louise-Helene; Jacobson, Michelle; Sobel, Mara; Shore, Eliane M.	Effect of a Surgical Teaching Video on Resident Performance of a Laparoscopic Salpingo-oophorectomy: A Randomized Controlled Trial
	Y	Y	Y	NCT02618785		泰国	Y	Jitchanwichai, Akarawit; Soonthornpun, Karanrat	Effect of Premedication Hyoscine-N-Butylbromide before Hysterosalpingography for Diagnosis of Proximal Tubal Obstruction in Infertile Women: A Randomized Double-Blind Controlled Trial
	Y	Y	Y	NCT03418402		法国	N	Delecourt, Camille; Tourette, Claire; Crochet, Patrice; Pivano, Audrey; Hamouda, Ilyes; Agostini, Aubert	Benefits of AirSeal System in Laparoscopic Hysterectomy for Benign Condition: A Randomized Controlled Trial
	Y	N	N			美国	N	Warehime, Jenna M; Lenger, Stacy M; Feng, Xiang Yu; Cope, Zebulun; Feroz, Rehan; Gaskins, Jeremy; Gupta, Ankita; Francis, Sean; Hamm, Jennifer	Video Playback as an Educational Tool for Improving Resident Laparoscopic Performance: A Randomized Controlled Trial.
	Y	Y	Y	NCT02654808		美国	N	Madueke-Laveaux, Obianuju S.; Advincula, Arnold; Grimes, Cara L.; Walters, Ryan; Kim, Jin Hee; Simpson, Khara; Truong, Mireille; Young, Constance; Landau, Ruth; Ryntz, Timothy	Comparison of Carbon Dioxide Absorption Rates in Gynecologic Laparoscopy with a Valveless versus Standard Insufflation System: Randomized Controlled Trial
	Y	Y	Y	MOH_2018-12-20_004854	https://my.health.gov.il/CliniTrials/Pages/MOH_2018-12-20_004854.aspx.	以色列	N	Barel, Oshri; Preuss, Elad; Stolovitch, Natan; Weinberg, Shiri; Barzilay, Eran; Pansky, Moty	Addition of Lidocaine to the Distension Medium in Hysteroscopy Decreases Pain during the Procedure-A Randomized Double-blind, Placebo-controlled Trial
	Y	Y	Y	NCT02654808		美国	Y	Rund, Nansy Mohamed Ali; El Shenoufy, Hossam; Islam, Bassem Aly; El Husseiny, Tarek; Nassar, Salma Ashraf; Mohsen, Reham A.; Alaa, Doaa; Allah, Sherine H. Gad; Bakry, Ahmed; Refaat, Rania; Gehad, Mahmoud Ahmed; Kotb, Mohamed Mahmoud Mohamed; Osman, Omneya M.; Ashour, Ahmed S. A.; Ali, Ahmed Said; Taher, Ayman; Kholaif, Khaled; Hashem, Ahmed T.; Elsallamy, Ayman Aly Hamed; Nour, Dalia Adel; Dahab,…	Determining the Optimal Time Interval between Vaginal Dinoprostone Administration and Diagnostic Office Hysteroscopy in Nulliparous Women: A Randomized, Double-blind Trial
	Y	Y	Y	NCT03955419		韩国	Y	Cho, Eun-Ah; Lee, Nae Hyun; Ahn, Jin-Hee; Choi, Won-Jun; Byun, Jae-Hoon; Song, Taejong	Preoperative Oral Carbohydrate Loading in Laparoscopic Gynecologic Surgery: A Randomized Controlled Trial
	Y	N	Y	NCT 04433611		以色列	N	Melcer, Yaakov; Nimrodi, Maya; Levinsohn-Tavor, Orna; Gal-Kochav, Maayan; Pekar-Zlotin, Marina; Maymon, Ron	Analgesic Efficacy of Intrauterine Lidocaine Flushing in Hysterosalpingo-foam Sonography: A Double-blind Randomized Controlled Trial
	Y	N	Y	NCT04243967		意大利	N	Casarin, Jvan; Cromi, Antonella; Sgobbi, Barbara; Di Siena, Anna; Serati, Maurizio; Bolis, Maria Elena; Ghezzi, Fabio	Music Therapy for Preoperative Anxiety Reduction in Women Undergoing Total Laparoscopic Hysterectomy: A Randomized Controlled Trial
	Y	Y	Y	20150909023949NB	Iranian Registry of Clinical Trials	伊朗	N	Vahdat, Mansoureh; Mansouri, Ghazal; Kashanian, Maryam; Mirzaei, Hossein; Mostafavi, Seyed Reza Saadat; Shahesmaeili, Armita	One-Step Resection via Hysteroscopic Myomectomy and Prostaglandin F2 alpha for Large Submucosal Myoma
	Y	Y	Y	NCT02714699		埃及	N	Abbas, Ahmed M.; Elzargha, Ahmed M.; Ahmed, Abdel Ghaffar M.; Mohamed, Ibrahim I.; Altraigey, Ahmed; Abdelbadee, Ahmed Y.	Oral Diclofenac Potassium Versus Hyoscine-N-Butyl Bromide in Reducing Pain Perception during Office Hysteroscopy: A Randomized Double-blind Placebo-controlled Trial
	Y	Y	Y	NCT03122782		埃及	N	Rasheedy, Radwa; Makled, Ahmed; Abou-Gamrah, Amgad; Giuma, Hajer	Intrauterine Instillation of Tranexamic Acid in Hysteroscopic Myomectomy: A Double-Blind, Placebo-Controlled, Parallel-Group Randomized Clinical Trial
	Y	Y	Y	NCT02350790		美国	N	Riley, Kristin A.; Benton, Andrea S.; Deimling, Timothy A.; Kunselman, Allen R.; Harkins, Gerald J.	Surgical Excision Versus Ablation for Superficial Endometriosis-Associated Pain: A Randomized Controlled Trial
	Y	Y	Y	NCT03588910		美国	N	Plewniak, Kari M.; Kintzer, Emily; Eisenberg, Ruth; Fazzari, Melissa; Shin, Ja Hyun	Examining Reduced Opioid Prescriptions after Gynecologic Laparoscopy: A Randomized Controlled Trial

## Sheet: 1
Y
Y
Y
Y
Y
Y
Y
Y
Y
Y
Y
Y
Y
Y
Y
Y
Y
Y
Y
Y
Y
Y
Y
Y
Y
Y
Y
Y
Y
Y
Y
Y
Y
Y
Y
Y
Y
Y
Y
Y

## Sheet: 2
N
N
N
N
N
N
N
Y
Y
Y
Y
Y
Y
Y
Y
Y
Y
Y
Y
Y
Y
Y
Y
Y
Y
Y
Y
Y
Y
Y
Y
Y
Y
Y
Y
Y
Y
Y
Y
Y

## Sheet: 3
N
N
N
N
Y
Y
Y
Y
Y
Y
Y
Y
Y
Y
Y
Y
Y
Y
Y
Y
Y
Y
Y
Y
Y
Y
Y
Y
Y
Y
Y
Y
Y
Y
Y
Y
Y
Y
Y
Y

## Sheet: Sheet1
NCT02703259	ClinicalTrials.gov	美国	Y
NCT03141372		美国	Y
NCT04732403		美国	N
ChiCTR1800018607		中国香港	N
NCT03485859		韩国
NCT04198285	ClinicalTrials.gov	加拿大	N
ACTRN12620000242921		澳大利亚	Y
NCT03350334		土耳其	Y
KCT0002878	Clinical Research Information Service	韩国	N
NCT03646136		美国	N
NCT03341533		美国	N
NCT03683914		埃及	N
NCT03620929		中国	Y
NCT02896036		美国	N
NCT03353909		中国	Y
ChiCTR1800019066		中国	N
CTRI/2016/08/007220		印度	N
NCT02875015		美国	Y
ChiCTR1900025269		中国	Y
NCT03027661		美国	N
NCT02367703		法国	N
NCT03038945		美国	N
NCT03230552		加拿大	Y
NCT02618785		泰国	Y
NCT03418402		法国	N
NCT02654808		美国	N
MOH_2018-12-20_004854	https://my.health.gov.il/CliniTrials/Pages/MOH_2018-12-20_004854.aspx.	以色列	N
NCT02654808		美国	Y
NCT03955419		韩国	Y
NCT 04433611		以色列	N
NCT04243967		意大利	N
20150909023949NB	Iranian Registry of Clinical Trials	伊朗	N
NCT02714699		埃及	N
NCT03122782		埃及	N
NCT02350790		美国	N
NCT03588910		美国	N

## Sheet: Sheet2
20150909023949NB	Iranian Registry of Clinical Trials	伊朗临床试验注册中心	1
ACTRN12620000242921		澳大利亚和新西兰临床试验注册中心	1
ChiCTR1800018607		中国临床试验注册中心	3
ChiCTR1800019066
ChiCTR1900025269
CTRI/2016/08/007220		印度临床试验注册中心	1
KCT0002878	Clinical Research Information Service	未知	2
MOH_2018-12-20_004854	https://my.health.gov.il/CliniTrials/Pages/MOH_2018-12-20_004854.aspx.
NCT 04433611		国际临床试验注册中心（美国）	28
NCT02350790
NCT02367703
NCT02618785
NCT02654808
NCT02654808
NCT02703259	ClinicalTrials.gov
NCT02714699
NCT02875015
NCT02896036
NCT03027661
NCT03038945
NCT03122782
NCT03141372
NCT03230552
NCT03341533
NCT03350334
NCT03353909
NCT03418402
NCT03485859
NCT03588910
NCT03620929
NCT03646136
NCT03683914
NCT03955419
NCT04198285	ClinicalTrials.gov
NCT04243967
NCT04732403

## Sheet: Sheet3
埃及	3
澳大利亚	1
法国	2
韩国	3
加拿大	2
美国	13
泰国	1
土耳其	1
伊朗	1
以色列	2
意大利	1
印度	1
中国	5
中国
中国
中国
中国香港

## Sheet: Sheet4
N	24
N
N
N
N
N
N
N
N
N
N
N
N
N
N
N
N
N
N
N
N
N
N
N
Y	12
Y
Y
Y
Y
Y
Y
Y
Y
Y
Y
Y

[truncated: 2 more sheets: Sheet5, Sheet6]
