# Supplementary material for: Clinical trial registration and CONSORT adherence in obstetrics and gynecology journals: a cross-sectional analysis of Chinese- and English-language publications
Source: PeerJ. 2026 Apr 21;14:e21140. doi: 10.7717/peerj.21140 (PMC13108464; doi:10.7717/peerj.21140)
Supplement: Supplemental Information 1 [file peerj-14-21140-s001.zip › Raw data-updated/RCT-English journals/Third round-excluded based on full article/13.xls]

## Sheet: savedrecs
Authors	Article Title	Source Title	Volume	Issue	Start Page	End Page	DOI	Document Type	Publication Date	Publication Year	Abstract	Abstract - Foreign	Abstract - English Transliteration	Abstract - Foreign	Abstract - Korean	Conference Title	Conference Date	Conference Sponsor	Conference Location	Times Cited, WoS Core	Times Cited, CSCD	Times Cited, RSCI	Times Cited, ARCI	Times Cited, BCI	Times Cited, SCIELO	Times Cited, All Databases	180 Day Usage Count	Since 2013 Usage Count	ISSN	eISSN	ISBN	UT (Unique ID)	Pubmed Id
Bailey, Sarah; Boivin, Jacky; Cheong, Ying; Bailey, Christopher; Kitson-Reynolds, Ellen; Macklon, Nick	Effective support following recurrent pregnancy loss: a randomized controlled feasibility and acceptability study	REPRODUCTIVE BIOMEDICINE ONLINE	40	5	729	742	10.1016/j.rbmo.2020.01.022	Article	MAY 2020	2020	Research question: Is it feasible to perform a future definitive trial to determine the effectiveness of the positive reappraisal coping intervention (PRCI) in improving the psychological well-being of women with recurrent pregnancy loss (RPL) during the early stages of a new pregnancy?Design: This mixed method study aimed to establish the feasibility of conducting a multicentre randomized contro…									2	0	0	0	0	0	2			1472-6483	1472-6491		WOS:000537081200016	32444166
Reilly, Shelley J.; Glanville, Elizabeth J.; Dhorepatil, Bharati; Prentice, Lucy R.; Mol, Ben W.; Johnson, Neil P.	The IVF-LUBE trial - a randomized trial to assess Lipiodol (R) uterine bathing effect in women with endometriosis or repeat implantation failure undergoing IVF	REPRODUCTIVE BIOMEDICINE ONLINE	38	3	380	386	10.1016/j.rbmo.2018.11.015	Article	MAR 2019	2019	Research question: Does pre-IVF Lipiodol (R) increase the success of IVF treatment in women with endometriosis or repeat implantation failure (RIF) compared with IVF alone?Design: Lipiodol is known to enhance natural fertility, especially amongst women with endometriosis. The effect of Lipiodol may accrue through an impact on the endometrium that enhances receptivity to implantation. A randomized…									8	0	0	0	2	0	8			1472-6483	1472-6491		WOS:000459935200011	30679138
Jensen, Karen Henriette Kirchheiner; Krog, Maria Christine; Koert, Emily; Hedegaard, Signe; Chonovitsch, Marie; Schmidt, Lone; Kolte, Astrid Marie; Nielsen, Henriette Svarre	Meditation and mindfulness reduce perceived stress in women with recurrent pregnancy loss: a randomized controlled trial	REPRODUCTIVE BIOMEDICINE ONLINE	43	2	246	256	10.1016/j.rbmo.2021.04.018	Article	AUG 2021	2021	Research question: Can participating in a tailored 7-week meditation and mindfulness programme with additional standard supportive care versus standard supportive care only reduce perceived stress for women with recurrent pregnancy loss (RPL)? Design: A two-armed randomized controlled trial (RCT) with 12-month follow-up. In total 76 patients were enrolled and randomly assigned to either standard …									1	0	0	0	0	0	1			1472-6483	1472-6491		WOS:000679973800011	34112605
Shen, Minghong; Duan, Hua; Lv, Ruju; Lv, Chengxiao	Efficacy of autologous platelet-rich plasma in preventing adhesion reformation following hysteroscopic adhesiolysis: a randomized controlled trial.	Reproductive biomedicine online	45	6	1189	1196	10.1016/j.rbmo.2022.07.003	Randomized Controlled Trial; Journal Article	2022-12	2022	RESEARCH QUESTION: What is the efficacy of platelet-rich plasma (PRP) in reducing adhesion reformation in women with moderate to severe intrauterine adhesions (IUA)?DESIGN: In this randomized controlled trial, women with moderate-to-severe IUA were recruited between November 2019 and June 2021 from a university hospital and randomized into the PRP or control group. The PRP group was treated using…									0	0	0	0	0	0	0				1472-6491		MEDLINE:36184275	36184275
Ng, Ka Ying Bonnie; Steegers-Theunissen, Regine; Willemsen, Sten; Wellstead, Susan; Cheong, Ying; Macklon, Nick	Smartphone- based lifestyle coaching modifies behaviours in women with subfertility or recurrent miscarriage: a randomized controlled trial	REPRODUCTIVE BIOMEDICINE ONLINE	43	1	111	119	10.1016/j.rbmo.2021.04.003	Article	JUL 2021	2021	Research question: Is an online lifestyle coaching platform more effective at modifying periconceptional behaviours than standard advice offered by the UK National Health Service (NHS)?Design: Women with subfertility or recurrent miscarriage were recruited to a two-centre randomized controlled trial. They were randomized to either the online lifestyle coaching platform Smarter Pregnancy (interven…									4	0	0	0	1	0	4			1472-6483	1472-6491		WOS:000670343200014	34053852
Cerrillo, M; Cecchino, G N; Toribio, M; Garcia-Rubio, M J; Garcia-Velasco, J A	A randomized, non-inferiority trial on the DuoStim strategy in PGT-A cycles.	Reproductive biomedicine online					10.1016/j.rbmo.2022.11.012	Journal Article	2022-Nov-25	2022	RESEARCH QUESTION: Is the DuoStim strategy an effective alternative to two conventional ovarian stimulation cycles in poor-prognosis patients undergoing preimplantation genetic testing for aneuploidies (PGT-A) to improve euploidy rates and obtain the first euploid embryo in less time?DESIGN: This randomized controlled trial was performed at IVI Madrid between June 2017 and December 2020 and inclu…									0	0	0	0	0	0	0				1472-6491		MEDLINE:36567150	36567150
Norman, Robert J.; Alvino, Helen; Hull, Louise M.; Mol, Ben W.; Hart, Roger J.; Kelly, Thu-Lan; Rombauts, Luk; Henshaw, Richard; Bowman, Mark; Smith, Howard; Illingworth, Peter; Ledger, William; Hales, Lyndon; Birdsall, Mary; Yovich, John	Human growth hormone for poor responders: a randomized placebo-controlled trial provides no evidence for improved live birth rate	REPRODUCTIVE BIOMEDICINE ONLINE	38	6	908	915	10.1016/j.rbmo.2019.02.003	Article	JUN 2019	2019	Research question: Does the addition of human growth hormone (HGH) to an IVF cycle improve the live birth rate in previously documented poor responders to FSH?Design: Double-blind, placebo-controlled, randomized clinical trial comparing HGH to placebo in maximal stimulation in an IVF cycle. The study was stopped after 4 years. Women receiving ovarian stimulation in one IVF cycle, having failed to…									34	0	1	0	20	0	35			1472-6483	1472-6491		WOS:000468618600007	30954433
Bosch, Ernesto; Havelock, Jon; Sanchez Martina, Fernando; Rasmussen, Birgitte Buur; Klein, Bjarke Mirner; Mannaerts, Bernadette; Arce, Joan-Cartes; Lindberg, Sofia Rondin	Follitropin delta in repeated ovarian stimulation for IVF: a controlled, assessor-blind Phase 3 safety trial	REPRODUCTIVE BIOMEDICINE ONLINE	38	2	195	205	10.1016/j.rbmo.2018.10.012	Article	FEB 2019	2019	Research question: To evaluate the immunogenicity of follitropin delta in repeated ovarian stimulation.Design: Controlled, assessor-blind trial in IVF/intracytoplasmic sperm injection patients undergoing repeated cycles of ovarian stimulation (cycles 2 and 3), following initial stimulation with follitropin delta or follitropin alfa (cycle 1) in a preceding randomized trial. In cycles 2 and 3, 513…									18	0	2	0	8	0	20			1472-6483	1472-6491		WOS:000458175900009	30594482
Yang, Xue; Liu, Yuhuan; Li, Tin-Chiu; Xia, Enlan; Xiao, Yu; Zhou, Fengqiong; Song, Dongmei; Zhou, Qiaoyun	Durations of intrauterine balloon therapy and adhesion reformation after hysteroscopic adhesiolysis: a randomized controlled trial	REPRODUCTIVE BIOMEDICINE ONLINE	40	4	539	546	10.1016/j.rbmo.2019.11.017	Article	APR 2020	2020	Research question: Does placing an intrauterine balloon for different durations (7, 14 or 28 days) affect the recurrence of intrauterine adhesions after hysteroscopic adhesiolysis?Design: Prospective randomized control trial involving 138 patients recruited over a 12-month period and followed up post-operatively for 15 months. The primary outcome measure was the rate of adhesion reformation at th…									10	4	0	0	3	0	13			1472-6483	1472-6491		WOS:000529059600009	32199799
Abdallah, Karim S.; Makhlouf, Ahmad; Badran, Esraa; El-Nashar, Ihab M.; Al-Hussaini, Tarek K.; Farghaly, Tarek; Mohamed, Hazem S.; Mol, Ben W.; Abdelmagied, Ahmed M.	Intrauterine injection of HCG before embryo transfer: a parallel, double-blind randomized trial	REPRODUCTIVE BIOMEDICINE ONLINE	43	4	663	669	10.1016/j.rbmo.2021.06.011	Article	OCT 2021	2021	Research question: Does intrauterine administration of HCG before embryo transfer improve live birth rate during IVF cycles?Design: A parallel, randomized controlled trial conducted between July 2018 and February 2020. Infertile women (n = 181) scheduled for fresh or vitrified-warmed embryo transfer after IVF carried out for any indication were randomized in a 1:1 ratio to receive either HCG (500…									3	0	0	0	0	0	3			1472-6483	1472-6491		WOS:000707225500010	34412973
Rijsdijk, Odette E.; Cantineau, Astrid E.; Bourdrez, Petra; Gijsen, Tanja P.; Gondrie, Ed T.; Sprengers, Odette; Vrouenraets, Francis P.; Donners, Judith J.; Evers, Johannes L.; Smits, Luc J.; den Hartog, Janneke E.	Intrauterine insemination: simultaneous with or 36 h after HCG? A randomized clinical trial	REPRODUCTIVE BIOMEDICINE ONLINE	39	2	262	268	10.1016/j.rbmo.2019.03.208	Article	AUG 2019	2019	Research question: Does intrauterine insemination (IUI) carried out simultaneously with HCG triggering ('simultaneous IUI') increase the ongoing pregnancy rate compared with IUI 32-36 h after HCG triggering ('regular IUI')?Study design: An open-label randomized clinical trial was conducted in seven Dutch fertility clinics. One hundred and sixty-six couples were randomized to receive simultaneous …									2	0	0	0	1	0	2			1472-6483	1472-6491		WOS:000477567600012	31182355
van Kessel, Mianne; Tros, Rachel; van Kuijk, Sander; Oosterhuis, Jur; Kuchenbecker, Walter; Bongers, Marlies; Mol, Ben Willem; Koks, Carolien	Transvaginal hydrolaparoscopy versus hysterosalpingography in the work-up for subfertility: a randomized controlled trial	REPRODUCTIVE BIOMEDICINE ONLINE	43	2	239	245	10.1016/j.rbmo.2021.04.019	Article	AUG 2021	2021	Research question: Is transvaginal hydrolaparoscopy (THL) non-inferior to hysterosalpingography (HSG) as a first-line tubal patency test in subfertile women in predicting the chance of conception leading to live birth?Design: A multicentre, randomized controlled trial in four teaching hospitals in the Netherlands, which randomized subfertile women scheduled for tubal patency testing to either THL…									2	0	0	0	0	0	2			1472-6483	1472-6491		WOS:000755760800001	34253451
Elgindy, Eman Amin; Abdelghany, Amany Ahmed; AbdAlsalam, Hoda Sibai; Mostafa, Magdy Ibrahim	The novel incorporation of aromatase inhibitor in hormonal replacement therapy cycles: a randomized controlled trial	REPRODUCTIVE BIOMEDICINE ONLINE	44	4	641	649		Article	APR 2022	2022	Research question: Does the incorporation of the aromatase inhibitor, letrozole, in hormone replacement therapy (HRT) improve the pregnancy outcome in vitrified-warmed blastocyst transfer cycles? Design: A randomized controlled trial; HRT was used in all cycles. Exogenous oestradiol, 6 mg daily started on day 2 or day 3 of the cycle. Tri-laminar endometrium 9 mm or thicker was the targeted cut-of…									0	0	0	0	0	0	0			1472-6483	1472-6491		WOS:000804067700009	35288021
Griesinger, Georg; Dietrich, Bruno; Stoeckl, Lars; Eckert, Kelvin; Goletz, Steffen; Tandler-Schneider, Andreas	Fully human glyco-optimized recombinant FSH (follitropin epsilon) - a randomized, comparator-controlled phase II clinical trial	REPRODUCTIVE BIOMEDICINE ONLINE	40	2	331	341	10.1016/j.rbmo.2019.09.003	Article	FEB 2020	2020	Research question: The study aimed to determine the standard treatment dose of follitropin epsilon for ovarian stimulation in the context of IVF treatment.Design: A total of 247 women aged 18-37 years were treated with either 52.5, 75, 112.5 or 150 IU follitropin epsilon daily, or 150 IU every other day, or 150 IU follitropin alfa daily in a long gonadotrophin-releasing hormone agonist protocol. …									5	0	0	0	2	0	5			1472-6483	1472-6491		WOS:000513787700018	31982355
Ishihara, Osamu; Arce, Joan-Cartes	Individualized follitropin delta dosing reduces OHSS risk in Japanese IVF/ICSI patients: a randomized controlled trial	REPRODUCTIVE BIOMEDICINE ONLINE	42	5	909	918	10.1016/j.rbmo.2021.01.023	Article	MAY 2021	2021	Research question: This study aimed to establish the efficacy and safety of ovarian stimulation with a follitropin delta individualized fixed-dose regimen based on serum anti-M & uuml;llerian hormone (AMH) concentration and body weight versus conventional follitropin beta dosing in Japanese women. Design: This randomized, controlled, assessor-blind, multicentre, non-inferiority trial was conducte…									9	0	1	0	4	0	10			1472-6483	1472-6491		WOS:000644658200006	33722477
Maeda, Eri; Miyata, Akane; Boivin, Jacky; Nomura, Kyoko; Kumazawa, Yukiyo; Shirasawa, Hiromitsu; Saito, Hidekazu; Terada, Yukihiro	Promoting fertility awareness and preconception health using a chatbot: a randomized controlled trial	REPRODUCTIVE BIOMEDICINE ONLINE	41	6	1133	1143	10.1016/j.rbmo.2020.09.006	Article	DEC 2020	2020	Research question: What are the effects of using a fertility education chatbot, i.e. automatic conversation programme, on knowledge, intentions to improve preconception behaviour and anxiety?Design: A three-armed, randomized controlled trial was conducted using an online social research panel. Participants included 927 women aged 20-34 years who were randomly allocated to one of three groups: a f…									9	0	0	0	1	0	9			1472-6483	1472-6491		WOS:000601001600019	33039321
Shah, Jaimin S.; Dodge, Laura E.; Vaughan, Denis A.; Rooney, Kristin L.; Penzias, Alan S.; Domar, Alice D.	Impact of empathic physician contact on patient anxiety and distress during the waiting period after embryo transfer: a randomized controlled trial	REPRODUCTIVE BIOMEDICINE ONLINE	45	3	425	431	10.1016/j.rbmo.2022.04.021	Article	SEP 2022	2022	Research question: Can an empathic physician phone call in the interval between embryo transfer and first serum human chorionic gonadotrophin measurement decrease anxiety and distress amongst patients undergoing IVF?Design: This was a randomized controlled trial at a single academically-affiliated fertility centre including patients aged 18-43 undergoing their first embryo transfer with autologou…									0	0	0	0	0	0	0			1472-6483	1472-6491		WOS:000862853900002	35750588
Alborzi, Saeed; Poordast, Tahereh; Askary, Elham; Chamanara, Kefayat; Sorouri, Ziba Zahiri; Kellaii, Elnaz Hosseini Najar; Nahooji, Siavash Pirzadeh	The effect of vasopressin injection on ovarian reserve in patients with ovarian endometrioma: a randomized controlled trial	REPRODUCTIVE BIOMEDICINE ONLINE	44	4	651	658	10.1016/j.rbmo.2021.11.024	Article	APR 2022	2022	Research question: Does injecting vasopressin into the mesovarium during endometrioma cystectomy further preserve postoperative ovarian reserve by reducing intraoperative bleeding and electrocoagulation points?Design: Randomized controlled trial conducted between March 2016 and March 2020. One hundred and twenty patients with unilateral and unilobulated endometrioma were included and divided into…									1	0	0	0	0	0	1			1472-6483	1472-6491		WOS:000804067700010	35272940
Dai, Xin; Li, Jingyi; Fu, Tian; Long, Xuefeng; Li, Xiaoou; Weng, Ruiwen; Liu, Yi; Zhang, Ling	Ovulation induction using sequential letrozole/gonadotrophin in infertile women with PCOS: a randomized controlled trial.	Reproductive biomedicine online					10.1016/j.rbmo.2022.08.002	Journal Article	2022-Aug-07	2022	RESEARCH QUESTION: Is sequential letrozole/human menopausal gonadotrophin (HMG) superior to letrozole alone in ovulation induction and pregnancy promotion among infertile women with polycystic ovary syndrome (PCOS)?DESIGN: This open-label randomized controlled trial comparing sequential letrozole/HMG and letrozole alone included 174 participants enrolled from August 2019 to January 2020 at the Un…									0	0	0	0	0	0	0				1472-6491		MEDLINE:36566146	36566146
Chung, Jacqueline Pui Wah; Law, Tracy Sze Man; Mak, Jennifer Sze Man; Liu, Rebecca Chui Yiu; Sahota, Daljit Singh; Li, Tin Chiu	Hyoscine butylbromide in pain reduction associated with ultrasound-guided manual vacuum aspiration: a randomized placebo-controlled trial	REPRODUCTIVE BIOMEDICINE ONLINE	44	2	295	303	10.1016/j.rbmo.2021.10.011	Article	FEB 2022	2022	Research question: What is the effect of adding an anti-spasmodic drug to an existing ultrasound-guided manual vacuum aspiration (USG-MVA) protocol to alleviate immediate post-procedure abdominal cramping pain in women treated for early pregnancy loss?Design: Double-blind, placebo-controlled, randomized controlled trial conducted between February 2018 and January 2020. Participants were assigned …									0	0	0	0	0	0	0			1472-6483	1472-6491		WOS:000810731700012	34949538
Esbert, Marga; Carmody, Andrew; Ballesteros, Agustin; Seli, Emre; Scott, Richard T.	Calcium Ionophore A23187 treatment to rescue unfertilized oocytes: a prospective randomized analysis of sibling oocytes	REPRODUCTIVE BIOMEDICINE ONLINE	45	5	878	883	10.1016/j.rbmo.2022.06.021	Article	NOV 2022	2022	Research question: Can 1-day old human unfertilized oocytes activate and blastulate after exposure to calcium ionophore (Ca.I) A23187?Design: Prospective randomized trial analysis of sibling oocytes. Seventy unfertilized sibling oocytes from 24 couples were randomly split into two groups. In the treatment group, 35 oocytes were cultured with 5-mu M Ca.I A23187 for 10 min, washed and cultured unti…									0	0	0	0	0	0	0			1472-6483	1472-6491		WOS:000881110400007	36038485
Alsbjerg, Birgit; Kesmodel, Ulrik S.; Elbaek, Helle; Laursen, Rita; Laursen, Steen B.; Andreasen, Dorthe; Povlsen, Betina B.; Humaidan, Peter	GnRH agonist supplementation in hormone replacement therapy-frozen embryo transfer cycles: a randomized controlled trial	REPRODUCTIVE BIOMEDICINE ONLINE	44	2	261	270	10.1016/j.rbmo.2021.10.0191472-6483	Article	FEB 2022	2022	Research question: Will two boluses of gonadotrophin-releasing hormone agonist (GnRHa) during hormone replacement therapy-frozen embryo transfer (HRT-FET) cycles reduce the total pregnancy loss rate?Design: Randomized controlled trial including a total of 287 HRT-FET cycles performed between 2013 and 2019. After randomization participants allocated to the GnRHa group (n = 144) underwent a standar…									0	0	0	0	0	0	0			1472-6483	1472-6491		WOS:000810731700009	34924287
Glanville, Elizabeth Joan; Wilkinson, Jack; Sadler, Lynn; Wong, Tze Yoong; Acharya, Santanu; Aziz, Nabil; Clarke, Fiona; Das, Sangeeta; Dawson, Jeanette; Hammond, Bev; Jayaprakasan, Kanna; Milner, Matthew; Shankaralingaiah, Nethra; Farquhar, Cynthia; Lensen, Sarah	A randomized trial of endometrial scratching in women with PCOS undergoing ovulation induction cycles	REPRODUCTIVE BIOMEDICINE ONLINE	44	2	316	323	10.1016/j.rbmo.2021.10.008	Article	FEB 2022	2022	Research question: Does endometrial scratching improve the chance of a live birth in women with polycystic ovary syndrome (PCOS) undergoing ovulation induction and trying to conceive?Design: An international, multicentre, randomized, sham-controlled trial across six fertility clinics in three countries (New Zealand, UK and Brazil). Women with a diagnosis of PCOS who were planning to commence ovul…									2	0	0	0	1	0	2			1472-6483	1472-6491		WOS:000810731700015	34893436
Subira, Jessica; Algaba, Anna; Vazquez, Sheila; Taroncher Dasi, Roser; Molla Robles, Guillermo; Monzo Fabuel, Susana; Baydal, Virginia; Ruiz Herreros, Amparo; Garcia Camunas, Nuria; Rubio Rubio, Jose Maria	Testosterone does not improve ovarian response in Bologna poor responders: a randomized controlled trial (TESTOPRIM)	REPRODUCTIVE BIOMEDICINE ONLINE	43	3	466	474	10.1016/j.rbmo.2021.05.021	Article	SEP 2021	2021	Research question: Does testosterone, either in a long or short course, before IVF increase the number of mature oocytes retrieved in poor ovarian response?Design: Single-centre, single-blinded, randomized controlled trial. Poor ovarian response is defined according to Bologna criteria. Sixty-three participants were included and assigned to three arms: group 1 (long testosterone [n = 17]) 12.5 mg…									2	0	0	0	2	0	2			1472-6483	1472-6491		WOS:000750861900012	34312088
Simon, Carlos; Gomez, Carlos; Cabanillas, Sergio; Vladimirov, Iavor; Castillon, Gemma; Giles, Juan; Boynukalin, Kubra; Findikli, Necati; Bahceci, Mustafa; Ortega, Israel; Vidal, Carmina; Funabiki, Miyako; Izquierdo, Alexandra; Lopez, Lourdes; Portela, Susana; Frantz, Nilo; Kulmann, Marcos; Taguchi, Sagiri; Labarta, Elena; Colucci, Francisco; Mackens, Shari; Santamaria, Xavier; Munoz, Elkin; Barre…	A 5-year multicentre randomized controlled trial comparing personalized, frozen and fresh blastocyst transfer in IVF	REPRODUCTIVE BIOMEDICINE ONLINE	41	3	402	415	10.1016/j.rbmo.2020.06.002	Article	SEP 2020	2020	Research question: Does clinical performance of personalized embryo transfer (PET) guided by endometrial receptivity analysis (ERA) differ from frozen embryo transfer (FET) or fresh embryo transfer in infertile patients undergoing IVF?Design: Multicentre, open-label randomized controlled trial; 458 patients aged 37 years or younger undergoing IVF with blastocyst transfer at first appointment were…									63	2	1	0	29	0	66			1472-6483	1472-6491		WOS:000567448900010	32723696
van Welie, Nienke; Pham, Clarabelle T.; van Rijswijk, Joukje; Dreyer, Kim; Verhoeve, Harold R.; Hoek, Annemieke; de Bruin, Jan Peter; Nap, Annemiek W.; van Hooff, Machiel H. A.; Goddijn, Mariette; Hooker, Angelo B.; Gijsen, Anna P.; Traas, Maaike A. F.; Smeenk, Jesper M. J.; Sluijmer, Alexander, V; Lambers, Marieke J.; van Unnik, Gijsbertus A.; de Koning, Cornelia H.; Mozes, Alexander; Timmerman,…	The long-term costs and effects of tubal flushing with oil-based versus water-based contrast during hysterosalpingography	REPRODUCTIVE BIOMEDICINE ONLINE	42	1	150	157	10.1016/j.rbmo.2020.09.015	Article	JAN 2021	2021	Research question: What are the long-term costs and effects of oil- versus water-based contrast in infertile women undergoing hysterosalpingography (HSG)?Design: This economic evaluation of a long-term follow-up of a multicentre randomized controlled trial involved 1119 infertile women randomized to HSG with oil- (n = 557) or water-based contrast (n = 562) in the Netherlands.Results: In the oil-b…									4	0	0	0	1	0	4			1472-6483	1472-6491		WOS:000685899500014	33077355
Rose, Ryan D.; Barry, Michael F.; Dunstan, Emma, V; Yuen, Siu Man; Cameron, Lyndal P.; Knight, Emma J.; Norman, Robert J.; Hull, M. Louise	The BlastGen study: a randomized controlled trial of blastocyst media supplemented with granulocyte-macrophage colony-stimulating factor	REPRODUCTIVE BIOMEDICINE ONLINE	40	5	645	652	10.1016/j.rbmo.2020.01.011	Article	MAY 2020	2020	Research question: Does Embryogen (R)/BlastGen (TM) culture medium improve live birth rates compared with standard culture medium for women undergoing IVF and intracytoplasmic sperm injection (ICSI) with poor prognosis.Design: Randomized clinical trial. A total of 100 couples undergoing IVF/ICSI were randomly allocated to having their inseminated oocytes incubated in either Embryogen (R)/BlastGen…									3	0	0	0	2	0	3			1472-6483	1472-6491		WOS:000537081200006	32220517
Huang, Xiao-Wan; Lin, Meng-Meng; Zhao, Hong-Qin; Powell, Martin; Wang, Yuan-Qiu; Zheng, Ru-Ru; Ellis, Laura Burney; Xia, Wei-Ting; Lin, Feng	A prospective randomized controlled trial comparing two different treatments of intrauterine adhesions	REPRODUCTIVE BIOMEDICINE ONLINE	40	6	835	841	10.1016/j.rbmo.2020.02.013	Article	JUN 2020	2020	Research question: Intrauterine adhesions (IUA) are primarily caused by trauma to the endometrium, and hysteroscopy is presently the main treatment for IUA. However, high rates of post-operative adhesion re-formation remain a problem. In this study, the combination of an intrauterine device (IUD) with a Foley catheter and the balloon uterine stent were investigated to evaluate their efficacy in p…									13	3	0	0	4	0	16			1472-6483	1472-6491		WOS:000537084600013	32376313
Schenk, Michael; Grumet, Lukas; Sternat, Julia; Reinschissler, Nina; Weiss, Gregor	Effect of probiotics on vaginal Ureaplasma parvum in women suffering from unexplained infertility	REPRODUCTIVE BIOMEDICINE ONLINE	43	3	503	514	10.1016/j.rbmo.2021.06.004	Article	SEP 2021	2021	Research question: Does oral probiotic supplementation influence the relative abundance of different vaginal microbiota in women experiencing infertility?Design: A prospective, monocentric randomized controlled trial. To study the influence of probiotics on infertility, 80 patients with primary or secondary infertility were included. Patients were assigned to either a probiotic treatment or a con…									2	1	0	0	2	0	3			1472-6483	1472-6491		WOS:000750861900016	34315695
Svenstrup, Louise; Moller, Soren; Fedder, Jens; Pedersen, Dorrit Elschner; Erb, Karin; Andersen, Claus Yding; Humaidan, Peter	Does the HCG trigger dose used for IVF impact luteal progesterone concentrations? a randomized controlled trial.	Reproductive biomedicine online	45	4	793	804	10.1016/j.rbmo.2022.04.019	Journal Article; Randomized Controlled Trial	2022-10	2022	RESEARCH QUESTION: Is there an association between the ovulation trigger dose of human chorionic gonadotrophin (HCG) and endogenous progesterone production during the luteal phase?DESIGN: This randomized controlled four-arm study, at the Fertility Clinic, Odense University Hospital, Denmark, included women undergoing gonadotrophin-releasing hormone (GnRH) antagonist IVF treatment with ≤11 follicl…									0	0	0	0	0	0	0				1472-6491		MEDLINE:35879196	35879196
Clua, Elisabet; Rodriguez, Ignacio; Arroyo, Gemma; Racca, Annalisa; Martinez, Francisca; Polyzos, Nikolaos P.	Blastocyst versus cleavage embryo transfer improves cumulative live birth rates, time and cost in oocyte recipients: a randomized controlled trial	REPRODUCTIVE BIOMEDICINE ONLINE	44	6	995	1004	10.1016/j.rbmo.2022.01.001	Article	JUN 2022	2022	Research question: Does embryo transfer day (day 5 versus day 3) affect cumulative live birth rates (CLBR), time to live birth (TLB) and cost per live birth (CPL) in recipients of donated oocytes? Study design: A single-centre RCT conducted between April 2017 and August 2018. Recipients of donated oocytes were randomized to cleavage-stage (day 3) or to blastocyst-stage (day 5) embryo transfer. El…									1	0	0	0	0	0	1			1472-6483	1472-6491		WOS:000816035500005	35430119
Guo, Yan; Shi, Xiaoyu; Song, Dongmei; Liu, Yuhuan; Huang, Xiaowu; Xiao, Yu; Yang, Lingling; Xia, Enlan; Li, Tin-Chiu	The efficacy of auto-cross-linked hyaluronic acid gel in addition to oestradiol and intrauterine balloon insertion in the prevention of adhesion reformation after hysteroscopic adhesiolysis	REPRODUCTIVE BIOMEDICINE ONLINE	45	3	501	507	10.1016/j.rbmo.2022.04.017	Article	SEP 2022	2022	Research question: What is the efficacy of auto-cross-linked hyaluronic acid gel use in preventing adhesion reformation after intrauterine adhesiolysis?Design: This was a single-centre, double-blind randomized controlled trial.Results: In total 171 participants successfully completed the study (84 in the treatment group and 87 in the control group). There was no significant difference in pre-oper…									0	0	0	0	0	0	0			1472-6483	1472-6491		WOS:000862853900010	35760666
Antonino, Deize de Cassia; Soares, Mayara Mafra; de Melo Junior, Jairo; de Alvarenga, Paula Batista; Ferreira Mohallem, Renata de Freitas; Rochal, Carina Diniz; Alberto Vieira, Luis; de Souza, Aline Gomes; Beletti, Marcelo Emilio; Alves, Benner Geraldo; Jacomini, Jose Octavio; Goulart, Luiz Ricardo; Alves, Kele Amaral	Three-dimensional levitation culture improves in-vitro growth of secondary follicles in bovine model	REPRODUCTIVE BIOMEDICINE ONLINE	38	3	300	311	10.1016/j.rbmo.2018.11.013	Article	MAR 2019	2019	Research question: Does a three-dimensional culture system based on magnetic levitation with nanoparticles assembly maintain the follicular structure and viability with adequate growth rates leading to oocyte maturation after long-term culture?Design: Randomized-controlled trial of treatments in a bovine model. Secondary follicles (n = 213) isolated from bovine ovaries were cultured in a two-dime…									14	0	0	0	8	0	14			1472-6483	1472-6491		WOS:000459935200005	30639159
Rodriguez-Tarrega, Elisabet; Monzo, Ana M.; Quiroga, Ramiro; Polo-Sanchez, Patrocinio; Fernandez-Colom, Pedro; Monterde-Estrada, Mercedes; Novella-Maestre, Edurne; Pellicer, Antonio	Effect of GnRH agonist before IVF on outcomes in infertile endometriosis patients: a randomized controlled trial	REPRODUCTIVE BIOMEDICINE ONLINE	41	4	653	662	10.1016/j.rbmo.2020.06.020	Article	OCT 2020	2020	Research question: Does 3-months of gonadotrophin releasing hormone agonist (GnRHa) treatment before IVF improve clinical pregnancy rate in infertile patients with endometriosis?Design: Single-blind, placebo-controlled clinical trial of 200 infertile women with endometriosis assigned to use GnRHa (study group) or placebo (control group) for 3 months before IVF. Clinical, embryological outcomes an…									8	0	0	0	3	0	8			1472-6483	1472-6491		WOS:000576601400010	32782170
Labrosse, Julie; Lobersztajn, Annina; Pietin-Vialle, Claire; Villette, Claire; Lucie Dessapt, Anne; Jung, Camille; Brussieux, Maxime; Bry-Gauillard, Helene; Pasquier, Maud; Massin, Nathalie	Comparison of stimulated versus modified natural cycles for endometrial preparation prior to frozen embryo transfer: a randomized controlled trial	REPRODUCTIVE BIOMEDICINE ONLINE	40	4	518	524	10.1016/j.rbmo.2020.01.007	Article	APR 2020	2020	Research question: To compare stimulated cycle (STC) versus modified natural cycle (MNC) for endometrial preparation prior to frozen embryo transfer (FET) in terms of convenience and efficacy.Design: Prospective, open-label, randomized controlled study including 119 patients aged 20-38 years, undergoing intra-conjugal IVF/intracytoplasmic sperm injection, having regular cycles, at least two day 2…									4	0	0	0	0	0	4			1472-6483	1472-6491		WOS:000529059600006	32179010
Wiser, Amir; Klement, Anat Hershko; Shavit, Tal; Berkovitz, Arie; Koren, Roni Rahav; Gonen, Ofer; Amichay, Keren; Shulman, Adrian	Repeated GnRH agonist doses for luteal support: a proof of concept	REPRODUCTIVE BIOMEDICINE ONLINE	39	5	770	776	10.1016/j.rbmo.2019.07.031	Article	NOV 2019	2019	Research question: What are the safety and feasibility of repeated subcutaneous doses of gonadotrophin-releasing hormone (GnRH) agonist for luteal support in IVF cycles triggered by a GnRH agonist?Design: In this prospective trial, patients exhibiting oestradiol concentrations of over 2500 pg/ml after use of a GnRH agonist for triggering ovulation were initially randomized to GnRH agonist luteal …									8	0	1	0	4	0	9			1472-6483	1472-6491		WOS:000496224700007	31628035
Le Saint, Cecile; Crespo, Kimberley; Bourdiec, Amelie; Bissonnette, Francois; Buzaglo, Karen; Couturier, Bernard; Bisotto, Sandra; Phillips, Simon J.; Stutz, Melissa; Gouze, Jean-Noel; Sampalis, John S.; Hamamah, Samir; Kadoch, Isaac Jacques	Autologous endometrial cell co-culture improves human embryo development to high-quality blastocysts: a randomized controlled trial	REPRODUCTIVE BIOMEDICINE ONLINE	38	3	321	329	10.1016/j.rbmo.2018.12.039	Article	MAR 2019	2019	Research question: Does autologous endometrial cell co-culture (AECC) improve the number of good-quality blastocysts obtained by IVF/intracytoplasmic sperm injection (ICSI), compared with conventional embryo culture medium in a broad group of patients referred to assisted reproductive technology (ART)?Design: This interventional, randomized, double-blind study took place at Clinique Ovo from Marc…									7	0	0	0	4	0	7			1472-6483	1472-6491		WOS:000459935200007	30660602
Salemi, Shabnam; Yahyaei, Azar; Vesali, Samira; Ghaffari, Firouzeh	Endometrial preparation for vitrified-warmed embryo transfer with or without GnRH-agonist pre-treatment in patients with polycystic ovary syndrome: a randomized controlled trial	REPRODUCTIVE BIOMEDICINE ONLINE	43	3	446	452	10.1016/j.rbmo.2021.06.006	Article	SEP 2021	2021	Research question: What are the effects on pregnancy outcome in patients with polycystic ovary syndrome (PCOS) in endometrial preparation cycles for vitrified-warmed embryo transfer with or without gonadotrophin releasing hormone (GnRH) agonist pre-treatment?Design: A total of 212 patients with PCOS referred to Royan Institute, Tehran, Iran, between 20 August 2017 to 20 June 2018 were included. T…									0	1	0	0	0	0	1			1472-6483	1472-6491		WOS:000750861900010	34340936
Abbasi, Behzad; Molavi, Newsha; Tavalaee, Marziyeh; Abbasi, Homayoun; Nasr-Esfahani, Mohammad H.	Alpha-lipoic acid improves sperm motility in infertile men after varicocelectomy: a triple-blind randomized controlled trial	REPRODUCTIVE BIOMEDICINE ONLINE	41	6	1084	1091	10.1016/j.rbmo.2020.08.013	Article	DEC 2020	2020	Research question: Does supplementation with alpha-lipoic acid (ALA) enhance sperm parameters and/or the status of sperm lipid peroxidation and DNA fragmentation in men who have undergone microsurgical repair of a varicocele?Design: Individuals with a varicocele who had undergone varicocelectomy were divided into two groups receiving either 600 mg of ALA or an identical placebo for 80 days. Semen…									15	0	1	0	7	0	16			1472-6483	1472-6491		WOS:000601001600014	33032908

## Sheet: 3筛
	是否为RCT（Y/N）	是否有consort流程图	是否进行临床试验注册（Y/N）	临床试验注册号	注册网址	通讯作者国家	是否有基金资助（Y/N)	Authors	Article Title
	Y	Y	Y	ISRCTN43571276		英国	Y	Bailey, Sarah; Boivin, Jacky; Cheong, Ying; Bailey, Christopher; Kitson-Reynolds, Ellen; Macklon, Nick	Effective support following recurrent pregnancy loss: a randomized controlled feasibility and acceptability study
	Y	Y	Y	NCT00894946		新西兰	Y	Reilly, Shelley J.; Glanville, Elizabeth J.; Dhorepatil, Bharati; Prentice, Lucy R.; Mol, Ben W.; Johnson, Neil P.	The IVF-LUBE trial - a randomized trial to assess Lipiodol (R) uterine bathing effect in women with endometriosis or repeat implantation failure undergoing IVF
	Y	Y	Y	NCT03905395		丹麦	Y	Jensen, Karen Henriette Kirchheiner; Krog, Maria Christine; Koert, Emily; Hedegaard, Signe; Chonovitsch, Marie; Schmidt, Lone; Kolte, Astrid Marie; Nielsen, Henriette Svarre	Meditation and mindfulness reduce perceived stress in women with recurrent pregnancy loss: a randomized controlled trial
	Y	Y	Y	ChiECRCT20190072		中国	Y	Shen, Minghong; Duan, Hua; Lv, Ruju; Lv, Chengxiao	Efficacy of autologous platelet-rich plasma in preventing adhesion reformation following hysteroscopic adhesiolysis: a randomized controlled trial.
	Y	Y	Y	ISRCTN89523555		英国	N	Ng, Ka Ying Bonnie; Steegers-Theunissen, Regine; Willemsen, Sten; Wellstead, Susan; Cheong, Ying; Macklon, Nick	Smartphone- based lifestyle coaching modifies behaviours in women with subfertility or recurrent miscarriage: a randomized controlled trial
	Y	Y	Y	NCT03291821		西班牙	Y	Cerrillo, M; Cecchino, G N; Toribio, M; Garcia-Rubio, M J; Garcia-Velasco, J A	A randomized, non-inferiority trial on the DuoStim strategy in PGT-A cycles.
	Y	Y	Y	ACTRN12609001060235		澳大利亚	Y	Norman, Robert J.; Alvino, Helen; Hull, Louise M.; Mol, Ben W.; Hart, Roger J.; Kelly, Thu-Lan; Rombauts, Luk; Henshaw, Richard; Bowman, Mark; Smith, Howard; Illingworth, Peter; Ledger, William; Hales, Lyndon; Birdsall, Mary; Yovich, John	Human growth hormone for poor responders: a randomized placebo-controlled trial provides no evidence for improved live birth rate
	Y	Y	Y	NCT01956123		西班牙	Y	Bosch, Ernesto; Havelock, Jon; Sanchez Martina, Fernando; Rasmussen, Birgitte Buur; Klein, Bjarke Mirner; Mannaerts, Bernadette; Arce, Joan-Cartes; Lindberg, Sofia Rondin	Follitropin delta in repeated ovarian stimulation for IVF: a controlled, assessor-blind Phase 3 safety trial
	Y	Y	Y	ChiCTRICR-15007339		中国	Y	Yang, Xue; Liu, Yuhuan; Li, Tin-Chiu; Xia, Enlan; Xiao, Yu; Zhou, Fengqiong; Song, Dongmei; Zhou, Qiaoyun	Durations of intrauterine balloon therapy and adhesion reformation after hysteroscopic adhesiolysis: a randomized controlled trial
	Y	Y	Y	NCT03238807		埃及	Y	Abdallah, Karim S.; Makhlouf, Ahmad; Badran, Esraa; El-Nashar, Ihab M.; Al-Hussaini, Tarek K.; Farghaly, Tarek; Mohamed, Hazem S.; Mol, Ben W.; Abdelmagied, Ahmed M.	Intrauterine injection of HCG before embryo transfer: a parallel, double-blind randomized trial
	Y	Y	Y	NL39738.068.12	Portal Toetsing Online Kenmerk	荷兰	Y	Rijsdijk, Odette E.; Cantineau, Astrid E.; Bourdrez, Petra; Gijsen, Tanja P.; Gondrie, Ed T.; Sprengers, Odette; Vrouenraets, Francis P.; Donners, Judith J.; Evers, Johannes L.; Smits, Luc J.; den Hartog, Janneke E.	Intrauterine insemination: simultaneous with or 36 h after HCG? A randomized clinical trial
	Y	Y	Y	NTR3462	Dutch Trial Registry	阿鲁巴	N	van Kessel, Mianne; Tros, Rachel; van Kuijk, Sander; Oosterhuis, Jur; Kuchenbecker, Walter; Bongers, Marlies; Mol, Ben Willem; Koks, Carolien	Transvaginal hydrolaparoscopy versus hysterosalpingography in the work-up for subfertility: a randomized controlled trial
	Y	Y	Y	NCT04507022		埃及	N	Elgindy, Eman Amin; Abdelghany, Amany Ahmed; AbdAlsalam, Hoda Sibai; Mostafa, Magdy Ibrahim	The novel incorporation of aromatase inhibitor in hormonal replacement therapy cycles: a randomized controlled trial
	Y	Y	Y	EudraCT2012-003006-27		德国	N	Griesinger, Georg; Dietrich, Bruno; Stoeckl, Lars; Eckert, Kelvin; Goletz, Steffen; Tandler-Schneider, Andreas	Fully human glyco-optimized recombinant FSH (follitropin epsilon) - a randomized, comparator-controlled phase II clinical trial
	Y	Y	Y	NCT03228680		丹麦	Y	Ishihara, Osamu; Arce, Joan-Cartes	Individualized follitropin delta dosing reduces OHSS risk in Japanese IVF/ICSI patients: a randomized controlled trial
	Y	N	Y	UMIN000035736		日本	Y	Maeda, Eri; Miyata, Akane; Boivin, Jacky; Nomura, Kyoko; Kumazawa, Yukiyo; Shirasawa, Hiromitsu; Saito, Hidekazu; Terada, Yukihiro	Promoting fertility awareness and preconception health using a chatbot: a randomized controlled trial
	Y	Y	Y	NCT04190732		美国	N	Shah, Jaimin S.; Dodge, Laura E.; Vaughan, Denis A.; Rooney, Kristin L.; Penzias, Alan S.; Domar, Alice D.	Impact of empathic physician contact on patient anxiety and distress during the waiting period after embryo transfer: a randomized controlled trial
	Y	Y	Y	IRCT20200925048836N		伊朗	N	Alborzi, Saeed; Poordast, Tahereh; Askary, Elham; Chamanara, Kefayat; Sorouri, Ziba Zahiri; Kellaii, Elnaz Hosseini Najar; Nahooji, Siavash Pirzadeh	The effect of vasopressin injection on ovarian reserve in patients with ovarian endometrioma: a randomized controlled trial
	Y	Y	Y	ChiCTR1900022971		中国	N	Dai, Xin; Li, Jingyi; Fu, Tian; Long, Xuefeng; Li, Xiaoou; Weng, Ruiwen; Liu, Yi; Zhang, Ling	Ovulation induction using sequential letrozole/gonadotrophin in infertile women with PCOS: a randomized controlled trial.
	Y	Y	Y	ChiCTR1800014590		中国香港	Y	Chung, Jacqueline Pui Wah; Law, Tracy Sze Man; Mak, Jennifer Sze Man; Liu, Rebecca Chui Yiu; Sahota, Daljit Singh; Li, Tin Chiu	Hyoscine butylbromide in pain reduction associated with ultrasound-guided manual vacuum aspiration: a randomized placebo-controlled trial
	Y	Y	N			美国	Y	Esbert, Marga; Carmody, Andrew; Ballesteros, Agustin; Seli, Emre; Scott, Richard T.	Calcium Ionophore A23187 treatment to rescue unfertilized oocytes: a prospective randomized analysis of sibling oocytes
	Y	Y	Y	NCT01943812		丹麦	N	Alsbjerg, Birgit; Kesmodel, Ulrik S.; Elbaek, Helle; Laursen, Rita; Laursen, Steen B.; Andreasen, Dorthe; Povlsen, Betina B.; Humaidan, Peter	GnRH agonist supplementation in hormone replacement therapy-frozen embryo transfer cycles: a randomized controlled trial
	Y	Y	Y	ACTRN12614000657628		新西兰	Y	Glanville, Elizabeth Joan; Wilkinson, Jack; Sadler, Lynn; Wong, Tze Yoong; Acharya, Santanu; Aziz, Nabil; Clarke, Fiona; Das, Sangeeta; Dawson, Jeanette; Hammond, Bev; Jayaprakasan, Kanna; Milner, Matthew; Shankaralingaiah, Nethra; Farquhar, Cynthia; Lensen, Sarah	A randomized trial of endometrial scratching in women with PCOS undergoing ovulation induction cycles
	Y	N	Y	NCT03378713		西班牙	Y	Subira, Jessica; Algaba, Anna; Vazquez, Sheila; Taroncher Dasi, Roser; Molla Robles, Guillermo; Monzo Fabuel, Susana; Baydal, Virginia; Ruiz Herreros, Amparo; Garcia Camunas, Nuria; Rubio Rubio, Jose Maria	Testosterone does not improve ovarian response in Bologna poor responders: a randomized controlled trial (TESTOPRIM)
	Y	Y	Y	NCT01954758		西班牙	Y	Simon, Carlos; Gomez, Carlos; Cabanillas, Sergio; Vladimirov, Iavor; Castillon, Gemma; Giles, Juan; Boynukalin, Kubra; Findikli, Necati; Bahceci, Mustafa; Ortega, Israel; Vidal, Carmina; Funabiki, Miyako; Izquierdo, Alexandra; Lopez, Lourdes; Portela, Susana; Frantz, Nilo; Kulmann, Marcos; Taguchi, Sagiri; Labarta, Elena; Colucci, Francisco; Mackens, Shari; Santamaria, Xavier; Munoz, Elkin; Barre…	A 5-year multicentre randomized controlled trial comparing personalized, frozen and fresh blastocyst transfer in IVF
	Y	Y	Y	NTR3270		荷兰	Y	van Welie, Nienke; Pham, Clarabelle T.; van Rijswijk, Joukje; Dreyer, Kim; Verhoeve, Harold R.; Hoek, Annemieke; de Bruin, Jan Peter; Nap, Annemiek W.; van Hooff, Machiel H. A.; Goddijn, Mariette; Hooker, Angelo B.; Gijsen, Anna P.; Traas, Maaike A. F.; Smeenk, Jesper M. J.; Sluijmer, Alexander, V; Lambers, Marieke J.; van Unnik, Gijsbertus A.; de Koning, Cornelia H.; Mozes, Alexander; Timmerman,…	The long-term costs and effects of tubal flushing with oil-based versus water-based contrast during hysterosalpingography
	Y	Y	Y	NCT02305420		澳大利亚	N	Rose, Ryan D.; Barry, Michael F.; Dunstan, Emma, V; Yuen, Siu Man; Cameron, Lyndal P.; Knight, Emma J.; Norman, Robert J.; Hull, M. Louise	The BlastGen study: a randomized controlled trial of blastocyst media supplemented with granulocyte-macrophage colony-stimulating factor
	Y	Y	Y	NCT02867202		中国	Y	Huang, Xiao-Wan; Lin, Meng-Meng; Zhao, Hong-Qin; Powell, Martin; Wang, Yuan-Qiu; Zheng, Ru-Ru; Ellis, Laura Burney; Xia, Wei-Ting; Lin, Feng	A prospective randomized controlled trial comparing two different treatments of intrauterine adhesions
	Y	N	N			澳大利亚	N	Schenk, Michael; Grumet, Lukas; Sternat, Julia; Reinschissler, Nina; Weiss, Gregor	Effect of probiotics on vaginal Ureaplasma parvum in women suffering from unexplained infertility
	Y	Y	Y	EudraCT2013-003304-39		丹麦	Y	Svenstrup, Louise; Moller, Soren; Fedder, Jens; Pedersen, Dorrit Elschner; Erb, Karin; Andersen, Claus Yding; Humaidan, Peter	Does the HCG trigger dose used for IVF impact luteal progesterone concentrations? a randomized controlled trial.
	Y	Y	Y	NCT03088735		西班牙	N	Clua, Elisabet; Rodriguez, Ignacio; Arroyo, Gemma; Racca, Annalisa; Martinez, Francisca; Polyzos, Nikolaos P.	Blastocyst versus cleavage embryo transfer improves cumulative live birth rates, time and cost in oocyte recipients: a randomized controlled trial
	Y	Y	Y	ChiCTR2000031713		中国	Y	Guo, Yan; Shi, Xiaoyu; Song, Dongmei; Liu, Yuhuan; Huang, Xiaowu; Xiao, Yu; Yang, Lingling; Xia, Enlan; Li, Tin-Chiu	The efficacy of auto-cross-linked hyaluronic acid gel in addition to oestradiol and intrauterine balloon insertion in the prevention of adhesion reformation after hysteroscopic adhesiolysis
动物实验						巴西		Antonino, Deize de Cassia; Soares, Mayara Mafra; de Melo Junior, Jairo; de Alvarenga, Paula Batista; Ferreira Mohallem, Renata de Freitas; Rochal, Carina Diniz; Alberto Vieira, Luis; de Souza, Aline Gomes; Beletti, Marcelo Emilio; Alves, Benner Geraldo; Jacomini, Jose Octavio; Goulart, Luiz Ricardo; Alves, Kele Amaral	Three-dimensional levitation culture improves in-vitro growth of secondary follicles in bovine model
	Y	Y	Y	NCT01581359		西班牙	Y	Rodriguez-Tarrega, Elisabet; Monzo, Ana M.; Quiroga, Ramiro; Polo-Sanchez, Patrocinio; Fernandez-Colom, Pedro; Monterde-Estrada, Mercedes; Novella-Maestre, Edurne; Pellicer, Antonio	Effect of GnRH agonist before IVF on outcomes in infertile endometriosis patients: a randomized controlled trial
	Y	Y	Y	NCT02834117		法国	Y	Labrosse, Julie; Lobersztajn, Annina; Pietin-Vialle, Claire; Villette, Claire; Lucie Dessapt, Anne; Jung, Camille; Brussieux, Maxime; Bry-Gauillard, Helene; Pasquier, Maud; Massin, Nathalie	Comparison of stimulated versus modified natural cycles for endometrial preparation prior to frozen embryo transfer: a randomized controlled trial
	Y	Y	Y	NCT02827656		以色列	N	Wiser, Amir; Klement, Anat Hershko; Shavit, Tal; Berkovitz, Arie; Koren, Roni Rahav; Gonen, Ofer; Amichay, Keren; Shulman, Adrian	Repeated GnRH agonist doses for luteal support: a proof of concept
	Y	Y	Y	NCT01886118		加拿大	N	Le Saint, Cecile; Crespo, Kimberley; Bourdiec, Amelie; Bissonnette, Francois; Buzaglo, Karen; Couturier, Bernard; Bisotto, Sandra; Phillips, Simon J.; Stutz, Melissa; Gouze, Jean-Noel; Sampalis, John S.; Hamamah, Samir; Kadoch, Isaac Jacques	Autologous endometrial cell co-culture improves human embryo development to high-quality blastocysts: a randomized controlled trial
	Y	Y	N			伊朗	N	Salemi, Shabnam; Yahyaei, Azar; Vesali, Samira; Ghaffari, Firouzeh	Endometrial preparation for vitrified-warmed embryo transfer with or without GnRH-agonist pre-treatment in patients with polycystic ovary syndrome: a randomized controlled trial
	Y	N	Y	IRCT20110804007223N10		伊朗	Y	Abbasi, Behzad; Molavi, Newsha; Tavalaee, Marziyeh; Abbasi, Homayoun; Nasr-Esfahani, Mohammad H.	Alpha-lipoic acid improves sperm motility in infertile men after varicocelectomy: a triple-blind randomized controlled trial

## Sheet: RCT
	是否为RCT（Y/N）	是否有consort流程图	是否进行临床试验注册（Y/N）	临床试验注册号	注册网址	通讯作者国家	是否有基金资助（Y/N)	Authors	Article Title
	Y	Y	Y	ISRCTN43571276		英国	Y	Bailey, Sarah; Boivin, Jacky; Cheong, Ying; Bailey, Christopher; Kitson-Reynolds, Ellen; Macklon, Nick	Effective support following recurrent pregnancy loss: a randomized controlled feasibility and acceptability study
	Y	Y	Y	NCT00894946		新西兰	Y	Reilly, Shelley J.; Glanville, Elizabeth J.; Dhorepatil, Bharati; Prentice, Lucy R.; Mol, Ben W.; Johnson, Neil P.	The IVF-LUBE trial - a randomized trial to assess Lipiodol (R) uterine bathing effect in women with endometriosis or repeat implantation failure undergoing IVF
	Y	Y	Y	NCT03905395		丹麦	Y	Jensen, Karen Henriette Kirchheiner; Krog, Maria Christine; Koert, Emily; Hedegaard, Signe; Chonovitsch, Marie; Schmidt, Lone; Kolte, Astrid Marie; Nielsen, Henriette Svarre	Meditation and mindfulness reduce perceived stress in women with recurrent pregnancy loss: a randomized controlled trial
	Y	Y	Y	ChiECRCT20190072		中国	Y	Shen, Minghong; Duan, Hua; Lv, Ruju; Lv, Chengxiao	Efficacy of autologous platelet-rich plasma in preventing adhesion reformation following hysteroscopic adhesiolysis: a randomized controlled trial.
	Y	Y	Y	ISRCTN89523555		英国	N	Ng, Ka Ying Bonnie; Steegers-Theunissen, Regine; Willemsen, Sten; Wellstead, Susan; Cheong, Ying; Macklon, Nick	Smartphone- based lifestyle coaching modifies behaviours in women with subfertility or recurrent miscarriage: a randomized controlled trial
	Y	Y	Y	NCT03291821		西班牙	Y	Cerrillo, M; Cecchino, G N; Toribio, M; Garcia-Rubio, M J; Garcia-Velasco, J A	A randomized, non-inferiority trial on the DuoStim strategy in PGT-A cycles.
	Y	Y	Y	ACTRN12609001060235		澳大利亚	Y	Norman, Robert J.; Alvino, Helen; Hull, Louise M.; Mol, Ben W.; Hart, Roger J.; Kelly, Thu-Lan; Rombauts, Luk; Henshaw, Richard; Bowman, Mark; Smith, Howard; Illingworth, Peter; Ledger, William; Hales, Lyndon; Birdsall, Mary; Yovich, John	Human growth hormone for poor responders: a randomized placebo-controlled trial provides no evidence for improved live birth rate
	Y	Y	Y	NCT01956123		西班牙	Y	Bosch, Ernesto; Havelock, Jon; Sanchez Martina, Fernando; Rasmussen, Birgitte Buur; Klein, Bjarke Mirner; Mannaerts, Bernadette; Arce, Joan-Cartes; Lindberg, Sofia Rondin	Follitropin delta in repeated ovarian stimulation for IVF: a controlled, assessor-blind Phase 3 safety trial
	Y	Y	Y	ChiCTRICR-15007339		中国	Y	Yang, Xue; Liu, Yuhuan; Li, Tin-Chiu; Xia, Enlan; Xiao, Yu; Zhou, Fengqiong; Song, Dongmei; Zhou, Qiaoyun	Durations of intrauterine balloon therapy and adhesion reformation after hysteroscopic adhesiolysis: a randomized controlled trial
	Y	Y	Y	NCT03238807		埃及	Y	Abdallah, Karim S.; Makhlouf, Ahmad; Badran, Esraa; El-Nashar, Ihab M.; Al-Hussaini, Tarek K.; Farghaly, Tarek; Mohamed, Hazem S.; Mol, Ben W.; Abdelmagied, Ahmed M.	Intrauterine injection of HCG before embryo transfer: a parallel, double-blind randomized trial
	Y	Y	Y	NL39738.068.12	Portal Toetsing Online Kenmerk	荷兰	Y	Rijsdijk, Odette E.; Cantineau, Astrid E.; Bourdrez, Petra; Gijsen, Tanja P.; Gondrie, Ed T.; Sprengers, Odette; Vrouenraets, Francis P.; Donners, Judith J.; Evers, Johannes L.; Smits, Luc J.; den Hartog, Janneke E.	Intrauterine insemination: simultaneous with or 36 h after HCG? A randomized clinical trial
	Y	Y	Y	NTR3462	Dutch Trial Registry	阿鲁巴	N	van Kessel, Mianne; Tros, Rachel; van Kuijk, Sander; Oosterhuis, Jur; Kuchenbecker, Walter; Bongers, Marlies; Mol, Ben Willem; Koks, Carolien	Transvaginal hydrolaparoscopy versus hysterosalpingography in the work-up for subfertility: a randomized controlled trial
	Y	Y	Y	NCT04507022		埃及	N	Elgindy, Eman Amin; Abdelghany, Amany Ahmed; AbdAlsalam, Hoda Sibai; Mostafa, Magdy Ibrahim	The novel incorporation of aromatase inhibitor in hormonal replacement therapy cycles: a randomized controlled trial
	Y	Y	Y	EudraCT2012-003006-27		德国	N	Griesinger, Georg; Dietrich, Bruno; Stoeckl, Lars; Eckert, Kelvin; Goletz, Steffen; Tandler-Schneider, Andreas	Fully human glyco-optimized recombinant FSH (follitropin epsilon) - a randomized, comparator-controlled phase II clinical trial
	Y	Y	Y	NCT03228680		丹麦	Y	Ishihara, Osamu; Arce, Joan-Cartes	Individualized follitropin delta dosing reduces OHSS risk in Japanese IVF/ICSI patients: a randomized controlled trial
	Y	N	Y	UMIN000035736		日本	Y	Maeda, Eri; Miyata, Akane; Boivin, Jacky; Nomura, Kyoko; Kumazawa, Yukiyo; Shirasawa, Hiromitsu; Saito, Hidekazu; Terada, Yukihiro	Promoting fertility awareness and preconception health using a chatbot: a randomized controlled trial
	Y	Y	Y	NCT04190732		美国	N	Shah, Jaimin S.; Dodge, Laura E.; Vaughan, Denis A.; Rooney, Kristin L.; Penzias, Alan S.; Domar, Alice D.	Impact of empathic physician contact on patient anxiety and distress during the waiting period after embryo transfer: a randomized controlled trial
	Y	Y	Y	IRCT20200925048836N		伊朗	N	Alborzi, Saeed; Poordast, Tahereh; Askary, Elham; Chamanara, Kefayat; Sorouri, Ziba Zahiri; Kellaii, Elnaz Hosseini Najar; Nahooji, Siavash Pirzadeh	The effect of vasopressin injection on ovarian reserve in patients with ovarian endometrioma: a randomized controlled trial
	Y	Y	Y	ChiCTR1900022971		中国	N	Dai, Xin; Li, Jingyi; Fu, Tian; Long, Xuefeng; Li, Xiaoou; Weng, Ruiwen; Liu, Yi; Zhang, Ling	Ovulation induction using sequential letrozole/gonadotrophin in infertile women with PCOS: a randomized controlled trial.
	Y	Y	Y	ChiCTR1800014590		中国香港	Y	Chung, Jacqueline Pui Wah; Law, Tracy Sze Man; Mak, Jennifer Sze Man; Liu, Rebecca Chui Yiu; Sahota, Daljit Singh; Li, Tin Chiu	Hyoscine butylbromide in pain reduction associated with ultrasound-guided manual vacuum aspiration: a randomized placebo-controlled trial
	Y	Y	N			美国	Y	Esbert, Marga; Carmody, Andrew; Ballesteros, Agustin; Seli, Emre; Scott, Richard T.	Calcium Ionophore A23187 treatment to rescue unfertilized oocytes: a prospective randomized analysis of sibling oocytes
	Y	Y	Y	NCT01943812		丹麦	N	Alsbjerg, Birgit; Kesmodel, Ulrik S.; Elbaek, Helle; Laursen, Rita; Laursen, Steen B.; Andreasen, Dorthe; Povlsen, Betina B.; Humaidan, Peter	GnRH agonist supplementation in hormone replacement therapy-frozen embryo transfer cycles: a randomized controlled trial
	Y	Y	Y	ACTRN12614000657628		新西兰	Y	Glanville, Elizabeth Joan; Wilkinson, Jack; Sadler, Lynn; Wong, Tze Yoong; Acharya, Santanu; Aziz, Nabil; Clarke, Fiona; Das, Sangeeta; Dawson, Jeanette; Hammond, Bev; Jayaprakasan, Kanna; Milner, Matthew; Shankaralingaiah, Nethra; Farquhar, Cynthia; Lensen, Sarah	A randomized trial of endometrial scratching in women with PCOS undergoing ovulation induction cycles
	Y	N	Y	NCT03378713		西班牙	Y	Subira, Jessica; Algaba, Anna; Vazquez, Sheila; Taroncher Dasi, Roser; Molla Robles, Guillermo; Monzo Fabuel, Susana; Baydal, Virginia; Ruiz Herreros, Amparo; Garcia Camunas, Nuria; Rubio Rubio, Jose Maria	Testosterone does not improve ovarian response in Bologna poor responders: a randomized controlled trial (TESTOPRIM)
	Y	Y	Y	NCT01954758		西班牙	Y	Simon, Carlos; Gomez, Carlos; Cabanillas, Sergio; Vladimirov, Iavor; Castillon, Gemma; Giles, Juan; Boynukalin, Kubra; Findikli, Necati; Bahceci, Mustafa; Ortega, Israel; Vidal, Carmina; Funabiki, Miyako; Izquierdo, Alexandra; Lopez, Lourdes; Portela, Susana; Frantz, Nilo; Kulmann, Marcos; Taguchi, Sagiri; Labarta, Elena; Colucci, Francisco; Mackens, Shari; Santamaria, Xavier; Munoz, Elkin; Barre…	A 5-year multicentre randomized controlled trial comparing personalized, frozen and fresh blastocyst transfer in IVF
	Y	Y	Y	NTR3270		荷兰	Y	van Welie, Nienke; Pham, Clarabelle T.; van Rijswijk, Joukje; Dreyer, Kim; Verhoeve, Harold R.; Hoek, Annemieke; de Bruin, Jan Peter; Nap, Annemiek W.; van Hooff, Machiel H. A.; Goddijn, Mariette; Hooker, Angelo B.; Gijsen, Anna P.; Traas, Maaike A. F.; Smeenk, Jesper M. J.; Sluijmer, Alexander, V; Lambers, Marieke J.; van Unnik, Gijsbertus A.; de Koning, Cornelia H.; Mozes, Alexander; Timmerman,…	The long-term costs and effects of tubal flushing with oil-based versus water-based contrast during hysterosalpingography
	Y	Y	Y	NCT02305420		澳大利亚	N	Rose, Ryan D.; Barry, Michael F.; Dunstan, Emma, V; Yuen, Siu Man; Cameron, Lyndal P.; Knight, Emma J.; Norman, Robert J.; Hull, M. Louise	The BlastGen study: a randomized controlled trial of blastocyst media supplemented with granulocyte-macrophage colony-stimulating factor
	Y	Y	Y	NCT02867202		中国	Y	Huang, Xiao-Wan; Lin, Meng-Meng; Zhao, Hong-Qin; Powell, Martin; Wang, Yuan-Qiu; Zheng, Ru-Ru; Ellis, Laura Burney; Xia, Wei-Ting; Lin, Feng	A prospective randomized controlled trial comparing two different treatments of intrauterine adhesions
	Y	N	N			澳大利亚	N	Schenk, Michael; Grumet, Lukas; Sternat, Julia; Reinschissler, Nina; Weiss, Gregor	Effect of probiotics on vaginal Ureaplasma parvum in women suffering from unexplained infertility
	Y	Y	Y	EudraCT2013-003304-39		丹麦	Y	Svenstrup, Louise; Moller, Soren; Fedder, Jens; Pedersen, Dorrit Elschner; Erb, Karin; Andersen, Claus Yding; Humaidan, Peter	Does the HCG trigger dose used for IVF impact luteal progesterone concentrations? a randomized controlled trial.
	Y	Y	Y	NCT03088735		西班牙	N	Clua, Elisabet; Rodriguez, Ignacio; Arroyo, Gemma; Racca, Annalisa; Martinez, Francisca; Polyzos, Nikolaos P.	Blastocyst versus cleavage embryo transfer improves cumulative live birth rates, time and cost in oocyte recipients: a randomized controlled trial
	Y	Y	Y	ChiCTR2000031713		中国	Y	Guo, Yan; Shi, Xiaoyu; Song, Dongmei; Liu, Yuhuan; Huang, Xiaowu; Xiao, Yu; Yang, Lingling; Xia, Enlan; Li, Tin-Chiu	The efficacy of auto-cross-linked hyaluronic acid gel in addition to oestradiol and intrauterine balloon insertion in the prevention of adhesion reformation after hysteroscopic adhesiolysis
	Y	Y	Y	NCT01581359		西班牙	Y	Rodriguez-Tarrega, Elisabet; Monzo, Ana M.; Quiroga, Ramiro; Polo-Sanchez, Patrocinio; Fernandez-Colom, Pedro; Monterde-Estrada, Mercedes; Novella-Maestre, Edurne; Pellicer, Antonio	Effect of GnRH agonist before IVF on outcomes in infertile endometriosis patients: a randomized controlled trial
	Y	Y	Y	NCT02834117		法国	Y	Labrosse, Julie; Lobersztajn, Annina; Pietin-Vialle, Claire; Villette, Claire; Lucie Dessapt, Anne; Jung, Camille; Brussieux, Maxime; Bry-Gauillard, Helene; Pasquier, Maud; Massin, Nathalie	Comparison of stimulated versus modified natural cycles for endometrial preparation prior to frozen embryo transfer: a randomized controlled trial
	Y	Y	Y	NCT02827656		以色列	N	Wiser, Amir; Klement, Anat Hershko; Shavit, Tal; Berkovitz, Arie; Koren, Roni Rahav; Gonen, Ofer; Amichay, Keren; Shulman, Adrian	Repeated GnRH agonist doses for luteal support: a proof of concept
	Y	Y	Y	NCT01886118		加拿大	N	Le Saint, Cecile; Crespo, Kimberley; Bourdiec, Amelie; Bissonnette, Francois; Buzaglo, Karen; Couturier, Bernard; Bisotto, Sandra; Phillips, Simon J.; Stutz, Melissa; Gouze, Jean-Noel; Sampalis, John S.; Hamamah, Samir; Kadoch, Isaac Jacques	Autologous endometrial cell co-culture improves human embryo development to high-quality blastocysts: a randomized controlled trial
	Y	Y	N			伊朗	N	Salemi, Shabnam; Yahyaei, Azar; Vesali, Samira; Ghaffari, Firouzeh	Endometrial preparation for vitrified-warmed embryo transfer with or without GnRH-agonist pre-treatment in patients with polycystic ovary syndrome: a randomized controlled trial
	Y	N	Y	IRCT20110804007223N10		伊朗	Y	Abbasi, Behzad; Molavi, Newsha; Tavalaee, Marziyeh; Abbasi, Homayoun; Nasr-Esfahani, Mohammad H.	Alpha-lipoic acid improves sperm motility in infertile men after varicocelectomy: a triple-blind randomized controlled trial

## Sheet: 1
Y
Y
Y
Y
Y
Y
Y
Y
Y
Y
Y
Y
Y
Y
Y
Y
Y
Y
Y
Y
Y
Y
Y
Y
Y
Y
Y
Y
Y
Y
Y
Y
Y
Y
Y
Y
Y
Y

## Sheet: 2
N
N
N
N
Y
Y
Y
Y
Y
Y
Y
Y
Y
Y
Y
Y
Y
Y
Y
Y
Y
Y
Y
Y
Y
Y
Y
Y
Y
Y
Y
Y
Y
Y
Y
Y
Y
Y

## Sheet: 3
N
N
N
Y
Y
Y
Y
Y
Y
Y
Y
Y
Y
Y
Y
Y
Y
Y
Y
Y
Y
Y
Y
Y
Y
Y
Y
Y
Y
Y
Y
Y
Y
Y
Y
Y
Y
Y

## Sheet: Sheet1
ISRCTN43571276		英国	Y
NCT00894946		新西兰	Y
NCT03905395		丹麦	Y
ChiECRCT20190072		中国	Y
ISRCTN89523555		英国	N
NCT03291821		西班牙	Y
ACTRN12609001060235		澳大利亚	Y
NCT01956123		西班牙	Y
ChiCTRICR-15007339		中国	Y
NCT03238807		埃及	Y
NL39738.068.12	Portal Toetsing Online Kenmerk	荷兰	Y
NTR3462	Dutch Trial Registry	阿鲁巴	N
NCT04507022		埃及	N
EudraCT2012-003006-27		德国	N
NCT03228680		丹麦	Y
UMIN000035736		日本	Y
NCT04190732		美国	N
IRCT20200925048836N		伊朗	N
ChiCTR1900022971		中国	N
ChiCTR1800014590		中国香港	Y
NCT01943812		丹麦	N
ACTRN12614000657628		新西兰	Y
NCT03378713		西班牙	Y
NCT01954758		西班牙	Y
NTR3270		荷兰	Y
NCT02305420		澳大利亚	N
NCT02867202		中国	Y
EudraCT2013-003304-39		丹麦	Y
NCT03088735		西班牙	N
ChiCTR2000031713		中国	Y
NCT01581359		西班牙	Y
NCT02834117		法国	Y
NCT02827656		以色列	N
NCT01886118		加拿大	N
IRCT20110804007223N10		伊朗	Y

## Sheet: Sheet2
ACTRN12609001060235		澳大利亚和新西兰临床试验注册中心	2
ACTRN12614000657628
ChiCTR1800014590		中国临床试验注册中心	5
ChiCTR1900022971
ChiCTR2000031713
ChiCTRICR-15007339
ChiECRCT20190072
EudraCT2012-003006-27		欧洲临床试验注册中心	2
EudraCT2013-003304-39
IRCT20110804007223N10		伊朗临床试验注册中心	2
IRCT20200925048836N
ISRCTN43571276		国际标准随机对照试验注册库(英国)	2
ISRCTN89523555
NCT00894946		国际临床试验注册中心（美国）	18
NCT01581359
NCT01886118
NCT01943812
NCT01954758
NCT01956123
NCT02305420
NCT02827656
NCT02834117
NCT02867202
NCT03088735
NCT03228680
NCT03238807
NCT03291821
NCT03378713
NCT03905395
NCT04190732
NCT04507022
NL39738.068.12	Portal Toetsing Online Kenmerk	荷兰临床试验注册中心	4
NTR3270
NTR3462	Dutch Trial Registry
UMIN000035736

## Sheet: Sheet3
阿鲁巴	1
埃及	2
澳大利亚	2
丹麦	4
德国	1
法国	1
荷兰	2
加拿大	1
美国	1
日本	1
西班牙	6
新西兰	2
伊朗	2
以色列	1
英国	2
中国	6
中国
中国
中国
中国
中国香港

## Sheet: Sheet4
N	12
N
N
N
N
N
N
N
N
N
N
N
Y	23
Y
Y
Y
Y
Y
Y
Y
Y
Y
Y
Y
Y
Y
Y
Y
Y
Y
Y
Y
Y
Y
Y

[truncated: 1 more sheets: Sheet5]
