# Supplementary material for: Clinical trial registration and CONSORT adherence in obstetrics and gynecology journals: a cross-sectional analysis of Chinese- and English-language publications
Source: PeerJ. 2026 Apr 21;14:e21140. doi: 10.7717/peerj.21140 (PMC13108464; doi:10.7717/peerj.21140)
Supplement: Supplemental Information 1 [file peerj-14-21140-s001.zip › Raw data-updated/RCT-English journals/Third round-excluded based on full article/15.xls]

## Sheet: savedrecs
Authors	Article Title	Source Title	Volume	Issue	Start Page	End Page	DOI	Document Type	Publication Date	Publication Year	Abstract	Abstract - Foreign	Abstract - English Transliteration	Abstract - Foreign	Abstract - Korean	Conference Title	Conference Date	Conference Sponsor	Conference Location	Times Cited, WoS Core	Times Cited, CSCD	Times Cited, RSCI	Times Cited, ARCI	Times Cited, BCI	Times Cited, SCIELO	Times Cited, All Databases	180 Day Usage Count	Since 2013 Usage Count	ISSN	eISSN	ISBN	UT (Unique ID)	Pubmed Id
Gerdts, Caitlin; Jayaweera, Ruvani T.; Kristianingrum, Ika A.; Khan, Zara; Hudaya, Inna	Effect of a smartphone intervention on self-managed medication abortion experiences among safe-abortion hotline clients in Indonesia: A randomized controlled trial	INTERNATIONAL JOURNAL OF GYNECOLOGY & OBSTETRICS	149	1	48	55	10.1002/ijgo.13086	Article	APR 2020	2020	Objective To investigate the impact of a smartphone application (app) providing information and support for medication abortion (MA) on the primary outcomes of 'feelings of support' and 'preparedness' among clients of Samsara, a safe-abortion hotline in Indonesia. Methods In a parallel-arm, non-clinical, randomized controlled trial, women (ages >= 15) who contacted Samsara between February 2017- …									13	0	0	0	0	0	13			0020-7292	1879-3479		WOS:000505932300001	31834936
Flynn, Michelle J.; Campbell, Tavis S.; Robert, Magali; Nasr-Esfahani, Maryam; Rash, Joshua A.	Intranasal oxytocin as a treatment for chronic pelvic pain: A randomized controlled feasibility study	INTERNATIONAL JOURNAL OF GYNECOLOGY & OBSTETRICS	152	3	425	432	10.1002/ijgo.13441	Article	MAR 2021	2021	Objective To investigate the effect of intranasal oxytocin on chronic pelvic pain in a randomized, double-blind, within-subject crossover trial. Aims included: (1) determine intranasal oxytocin's effect on pain intensity and pain interference relative to placebo; (2) assess feasibility and acceptability.Methods Women with chronic pelvic pain were recruited from chronic pain and gynecology clinics…									6	0	0	0	4	0	6			0020-7292	1879-3479		WOS:000596448500001	33112417
Naeiji, Zahra; Naghshvarian, Narjes; Mirzamoradi, Masoumeh; Sotudeh, Sara; Moridi, Atefeh	Efficacy and safety of oral hyoscine used for outpatient cervical ripening among primiparous women with term pregnancy	INTERNATIONAL JOURNAL OF GYNECOLOGY & OBSTETRICS	150	3	335	339	10.1002/ijgo.13089	Article	SEP 2020	2020	Objective To assess the efficacy and safety of outpatient administration of oral hyoscine for cervical ripening. Methods In a randomized controlled trial at a university hospital in Tehran between September 2017 and December 2018, 100 primiparous women with singleton pregnancy at 38(0)-40(0)gestational weeks and Bishop score of 5 or less were randomized to either routine expectant management (con…									3	0	0	0	1	0	3			0020-7292	1879-3479		WOS:000539781600001	31849035
Erhardt-Ohren, Blake; Brooks, Mohamad; Aliou, Sani; Osseni, Akim Assani; Oumarou, Alhassane; Challa, Sneha; Tomar, Shweta; Johns, Nicole; Silverman, Jay	Sustained impact of community-based interventions on contraceptive use among married adolescent girls in rural Niger: Results from a cluster randomized controlled trial	INTERNATIONAL JOURNAL OF GYNECOLOGY & OBSTETRICS					10.1002/ijgo.14378	Article; Early Access		2022	Objective To evaluate the sustained impact of community-based family planning (FP) interventions on current modern contraceptive and long-acting reversible contraceptive (LARC) use among married adolescent girls in rural Niger. Methods We used a cluster randomized controlled trial design following married adolescent girls and their husbands over 3 years. Villages were randomized to one of four ar…									1	0	0	0	0	0	1			0020-7292	1879-3479		WOS:000838704500001	35900221
Sulaiman, Sofiah; Sivaranjani, Sanmugam; Razali, Nuguelis; Lim, Boon Kiong; Hamdan, Mukhri; Tan, Peng Chiong	Foley catheter compared with controlled release dinoprostone vaginal insert for labor induction after one previous cesarean delivery: A randomized trial	INTERNATIONAL JOURNAL OF GYNECOLOGY & OBSTETRICS					10.1002/ijgo.14364	Article; Early Access		2022	Objective To compare Foley catheter and controlled-release dinoprostone vaginal insert on induction-to-delivery interval and maternal satisfaction in women with one previous cesarean delivery. Methods This randomized controlled trial was conducted at the University Malaya Medical Center, Kuala Lumpur, Malaysia, from December 12, 2018, to May 28, 2019. A total of 78 term women scheduled for labor …									1	0	0	0	0	0	1			0020-7292	1879-3479		WOS:000837077400001	35869955
Akiseku, Adeniyi K.; Jagun, Olusoji E.; Akadri, Adebayo A.; Imaralu, John O.; Olatunji, Adetola O.; Sule-Odu, Adewale O.	Effect of hyoscine-N-butylbromide on labor duration among nullipara in a southwestern Nigerian teaching hospital: A randomized controlled trial	INTERNATIONAL JOURNAL OF GYNECOLOGY & OBSTETRICS	153	2	254	259	10.1002/ijgo.13444	Article	MAY 2021	2021	Objective To assess the effectiveness of hyoscine-N-butylbromide on the duration of the first stage of labor among nulliparous women.Methods A randomized double-blind placebo-controlled study among 126 nulliparous women admitted in the active phase of labor to a teaching hospital in Sagamu, Nigeria, from January to August 2018. Based on the inclusion criteria, women were recruited and randomized …									0	0	0	0	0	0	0			0020-7292	1879-3479		WOS:000595884700001	33113161
Aboelroose, Ahmed A.; Ibrahim, Zakia M.; Madny, Elham H.; Elmazzahy, Ahmed M.; Taha, Omima T.	A randomized clinical trial of sildenafil plus clomiphene citrate to improve the success rate of ovulation induction in patients with unexplained infertility	INTERNATIONAL JOURNAL OF GYNECOLOGY & OBSTETRICS	150	1	72	76	10.1002/ijgo.13159	Article	JUL 2020	2020	Objectives To investigate the role of sildenafil citrate in improving ovulation induction success rate in women with unexplained infertility.Methods A randomized clinical trial from January to December 2018 of 80 women with unexplained infertility randomized into two groups. Both groups received 100 mg clomiphene citrate once daily from days 3-7 of the menstrual cycle. The study group also receiv…									9	0	0	0	3	0	9			0020-7292	1879-3479		WOS:000530759200001	32286686
Maged, Ahmed M.; Fawzi, Tarek; Shalaby, Mohamed A.; Samy, Ahmed; Rabee, Mohamed A.; Ali, Ahmed S.; Hussein, Eman A.; Hammad, Bahaa; Deeb, Wesam S.	A randomized controlled trial of the safety and efficacy of preoperative rectal misoprostol for prevention of intraoperative and postoperative blood loss at elective cesarean delivery	INTERNATIONAL JOURNAL OF GYNECOLOGY & OBSTETRICS	147	1	102	107	10.1002/ijgo.12922	Article	OCT 2019	2019	Objective To assess the safety and efficacy of preoperative rectal misoprostol for the prevention of intraoperative and postoperative blood loss in women undergoing elective cesarean delivery. Methods A single-blind randomized controlled trial of 200 full-term pregnant women scheduled for elective cesarean delivery. Computer-generated randomization allocated women to receive 400 mu g rectal misop…									4	0	0	0	0	0	4			0020-7292	1879-3479		WOS:000479332900001	31304593
Soni, Anjali; Sharma, Aarti; Sharma, Chanderdeep; Verma, Suresh	Simultaneous use of high-volume Foley catheter (60 ml) and misoprostol for labor induction in nulliparous women: A randomized controlled trial	INTERNATIONAL JOURNAL OF GYNECOLOGY & OBSTETRICS	158	1	44	49	10.1002/ijgo.13943	Article	JUL 2022	2022	Objective To examine the simultaneous effect of high-volume Foley catheter (HVFC) (60 ml) and vaginal misoprostol on labor induction in nulliparous women. Methods A randomized, double-blind, controlled trial was conducted among nulliparous post-date (>40 weeks) pregnant women between June and December 2019. At enrollment 100 women were randomized into each group (either HVFC and vaginal misoprost…									0	0	0	0	0	0	0			0020-7292	1879-3479		WOS:000711449300001	34561872
Ghaffari, Firouzeh; Jahangiri, Nadia; Madani, Tahereh; Khodabakhshi, Shabnam; Chehrazi, Mohammad	Randomized controlled trial of gonadotropin-releasing hormone agonist microdose flare-up versus flare-up among poor responders undergoing intracytoplasmic sperm injection	INTERNATIONAL JOURNAL OF GYNECOLOGY & OBSTETRICS	148	1	59	64	10.1002/ijgo.12988	Article	JAN 2020	2020	Objective To compare the effect of gonadotropin-releasing hormone (GnRH) agonist microdose flare-up and GnRH agonist flare-up protocols among women with poor ovarian reserve undergoing intracytoplasmic sperm injection (ICSI) cycles. Methods Randomized controlled trial study among 131 women with poor ovarian reserve who underwent ICSI cycles at a single center in Tehran, Iran, between September 20…									4	1	0	0	0	0	5			0020-7292	1879-3479		WOS:000490907600001	31569274
Kang, Hee Yong; Kim, Youngsoon; You, Ann Hee; Kim, Yeon Jin; Kim, Mi Kyeong	A randomized controlled trial of the effect of ramosetron on postoperative restoration of bowel motility after gynecologic laparoscopic surgery	INTERNATIONAL JOURNAL OF GYNECOLOGY & OBSTETRICS	158	1	172	178	10.1002/ijgo.13969	Article	JUL 2022	2022	Objective To investigate the effect of ramosetron after gynecological laparoscopic surgery on the recovery of bowel function. Methods A prospective randomized controlled trial conducted at Kyung Hee University hospital, South Korea, from August 2016 to September 2017. Patients were randomized to receive either 10 mg dexamethasone before induction of anesthesia (control group C), followed by intra…									0	0	0	0	0	0	0			0020-7292	1879-3479		WOS:000707536400001	34614204
Samy, Ahmed; Ali, Mohammed K.; Abbas, Ahmed M.; Wahab, Hala A.; Wali, Ahmed A.; Hussien, Aml H.; Mostafa, Mona; Taymour, Mohammad A.; Ogila, Asmaa, I; Ahmad, Yahia; Essam, Aimy; Mahmoud, Mostafa	Randomized controlled trial of the effect of bilateral uterine artery ligation during cesarean among women at risk of uterine atony	INTERNATIONAL JOURNAL OF GYNECOLOGY & OBSTETRICS	148	2	219	224	10.1002/ijgo.13064	Article	FEB 2020	2020	Objective To assess the effectiveness of prophylactic bilateral uterine artery ligation (BUAL) in reducing the incidence of postpartum hemorrhage (PPH) during cesarean delivery among women at risk of uterine atony. Methods A randomized clinical trial at Cairo University Maternity Hospital, Egypt, from December 2017 to December 2018. Women at risk of uterine atony undergoing scheduled or emergency…									0	0	0	0	0	0	0			0020-7292	1879-3479		WOS:000501739100001	31755559
Tew, Min P.; Tan, Peng C.; Saaid, Rahmah; Hong, Jesrine G. S.; Omar, Siti Z.	Metformin in gestational diabetes mellitus: A double-blind placebo-controlled randomized trial	INTERNATIONAL JOURNAL OF GYNECOLOGY & OBSTETRICS	156	3	508	515	10.1002/ijgo.13718	Article	MAR 2022	2022	Objective To evaluate the impact of preemptive metformin on the level of glycosylated hemoglobin (HbA1c) at 36 weeks of pregnancy in women with gestational diabetes mellitus controlled by diet change (GDMA1).Methods A randomized, double-blind, placebo-controlled trial was performed in a university hospital. Women with GDMA1 were recruited at 16-30 weeks of pregnancy and randomized to oral metform…									2	0	0	0	0	0	2			0020-7292	1879-3479		WOS:000651043800001	33890319
Abbas, Dina F.; Jehan, Nusrat; Diop, Ayisha; Durocher, Jill; Byrne, Meagan E.; Zuberi, Nadeem; Ahmed, Zafar; Walraven, Gijs; Winikoff, Beverly	Using misoprostol to treat postpartum hemorrhage in home deliveries attended by traditional birth attendants	INTERNATIONAL JOURNAL OF GYNECOLOGY & OBSTETRICS	144	3	290	296	10.1002/ijgo.12756	Article	MAR 2019	2019	Objective To explore the clinical and programmatic feasibility of using 800 mu g of sublingual misoprostol to prevent and treat postpartum hemorrhage (PPH) during home delivery. Methods The present double-blind randomized controlled trial included women who underwent home deliveries in Chitral district, Khyber Pakhtunkhwa province, Pakistan, after presenting at healthcare facilities during the th…									6	0	0	0	1	0	6			0020-7292	1879-3479		WOS:000457653400009	30582753
Costa, Joyce P. L.; Brito, Haissa O.; Galvao-Moreira, Leonardo V.; Brito, Luiz G. O.; Costa-Paiva, Lucia; Brito, Luciane M. O.	Randomized double-blind placebo-controlled trial of the effect of Morus nigra L. (black mulberry) leaf powder on symptoms and quality of life among climacteric women	INTERNATIONAL JOURNAL OF GYNECOLOGY & OBSTETRICS	148	2	243	252	10.1002/ijgo.13057	Article	FEB 2020	2020	Objective To test the efficacy of Morus nigra L. (MN) leaf powder for treating climacteric symptoms by comparison with hormone therapy (HT) and placebo. Methods A randomized controlled trial among 62 climacteric women attending Hospital of the Federal University of Maranhao, Brazil. Women were divided into MN, HT, and placebo groups, and received 250 mg of MN leaf powder, 1 mg of estradiol, or pl…									4	0	0	0	2	0	4			0020-7292	1879-3479		WOS:000502029500001	31736077
Cherian, Anne George; Marcus, Tobey Ann; Sebastian, Tunny; Rathore, Swathi; Mathews, Jiji Elizabeth	Induction of labor using Foley catheter with weight attached versus without weight attached: A randomized control trial	INTERNATIONAL JOURNAL OF GYNECOLOGY & OBSTETRICS	157	1	159	164	10.1002/ijgo.13729	Article	APR 2022	2022	Objective To assess the effectiveness in preventing cesarean section for failed induction by using Foley catheter for cervical ripening in comparison to Foley catheter with a weight attached to it.Methods A randomized control trial conducted between November 2018 and July 2020, which looked at induction of labor with 30-ml Foley catheter in one arm and the Foley placed with a 500 ml weight attach…									1	0	0	0	0	0	1			0020-7292	1879-3479		WOS:000657043800001	33930187
Hamdy, Amr; Azmy, Osama; Lotfy, Rehab; Attia, Ahmed A.; Elsherbini, Moutaz M.; Al Sawaf, Ahmed; Soliman, Mahmoud M.; Sharaf, Marwa F.; Kamel, Ahmed; Abd El-Raouf, Mohamed N.; Salem, Sondos; Rasheed, Mazen A.; Torky, Haitham; Issak, Emad R.	Multicenter randomized controlled trial assessing the impact of a cervical traction maneuver (Amr's maneuver) on the incidence of postpartum hemorrhage	INTERNATIONAL JOURNAL OF GYNECOLOGY & OBSTETRICS	144	1	56	61	10.1002/ijgo.12687	Article	JAN 2019	2019	Objective To assess the impact of a cervical traction maneuver (Amr's maneuver) used in conjunction with active management of the third stage of labor (AMTSL) on the incidence of postpartum hemorrhage (PPH). Method The present multicenter randomized controlled trial was conducted in Cairo between March 1, 2016, and June 30, 2017. Women aged at least 18 years who had singleton pregnancies and were…									5	0	0	0	0	0	5			0020-7292	1879-3479		WOS:000452298100009	30281778
Maior, Maria da Conceicao Farias Souto; Souza, Alex Sandro Rolland; Souza, Gustavo Fonseca de Albuquerque; da Costa, Aurelio Antonio Ribeiro	Comparison between 200 mu g and 800 mu g of vaginal misoprostol for cervical ripening before operative hysteroscopy: A randomized controlled trial	INTERNATIONAL JOURNAL OF GYNECOLOGY & OBSTETRICS	158	1	205	212	10.1002/ijgo.13984	Article	JUL 2022	2022	Objective To compare between 200 and 800 mu g of vaginal misoprostol for cervical ripening before operative hysteroscopy. Methods Quadruple-blind randomized clinical trial conducted between November 2019 and September 2020 involving 76 patients undergoing cervical dilatation before surgical hysteroscopy at teaching hospitals in Pernambuco, Brazil. Women received the vaginal misoprostol dosage of …									1	0	0	0	1	0	1			0020-7292	1879-3479		WOS:000714075800001	34695232
Hasan, Nur Adlyn; Hong, Jesrine Gek Shan; Teo, Ik Hui; Zaidi, Syeda Nureena; Hamdan, Mukhri; Tan, Peng Chiong	Early versus delayed amniotomy with immediate oxytocin after Foley catheter cervical ripening in multiparous women with labor induction: A randomized controlled trial	INTERNATIONAL JOURNAL OF GYNECOLOGY & OBSTETRICS					10.1002/ijgo.14361	Article; Early Access		2022	Objective To evaluate immediate oxytocin and early amniotomy compared with delayed amniotomy after Foley catheter cervical ripening in multiparous women on intervention-to-delivery interval. Methods This randomized trial was conducted in Malaysia in 232 term multiparous women with balloon catheter-ripened cervixes (dilatation >= 3 cm), singleton fetus, cephalic presentation with intact membranes,…									0	0	0	0	0	0	0			0020-7292	1879-3479		WOS:000837104500001	35869943
Shoab, Amira Y.; Maged, Ahmed M.; Ramadan, Wafaa; Dahab, Sherif; Deeb, Wesam S.; Ali, Yahia Z. A.; Mostafa, Walaa A., I; Hussein, Eman A.	The value of endocervical and endometrial lidocaine flushing before office hysteroscopy: A randomized controlled trial	INTERNATIONAL JOURNAL OF GYNECOLOGY & OBSTETRICS	148	1	113	117	10.1002/ijgo.12992	Article	JAN 2020	2020	Objective To evaluate the safety and efficacy of flushing the cervical canal and the uterine cavity with local anesthetic in order to reduce the pain felt by patients during office hysteroscopy. Methods A double-blind randomized controlled trial was conducted between May 1, 2018, and February 28, 2019, involving 260 women undergoing office hysteroscopy at Kasr Al Ainy Hospital, Cairo, Egypt. Wome…									6	0	0	0	0	0	6			0020-7292	1879-3479		WOS:000491458500001	31593299
Fava, Mariana; Peloggia, Alessandra; Baccaro, Luiz F.; Castro, Sara; Carvalho, Nelsilene; Bahamondes, Luis	A randomized controlled pilot study of ulipristal acetate for abnormal bleeding among women using the 52-mg levonorgestrel intrauterine system	INTERNATIONAL JOURNAL OF GYNECOLOGY & OBSTETRICS	149	1	10	15	10.1002/ijgo.13068	Article	APR 2020	2020	Objective To assess the efficacy of ulipristal acetate (UPA) for reducing abnormal bleeding among women using the 52-mg levonorgestrel intrauterine system (LNG-IUS). Methods A randomized, double-blind, placebo-controlled pilot study conducted from September 1, 2016 to September 30, 2018, at the University of Campinas, Brazil. LNG-IUS users reporting prolonged or frequent uterine bleeding for at l…									5	0	0	0	0	0	5			0020-7292	1879-3479		WOS:000502238700001	31777949
Okunade, Kehinde S.; Olowoselu, Olusola F.; John-Olabode, Sarah; Hassan, Basirat O.; Akinsola, Oluwatosin J.; Nwogu, Chidinma M.; Ugwu, Aloy O.; Moses, Olusanjo E.; Rabiu, Kabiru A.; Ajepe, Adegbenga; Adenekan, Muisi A.; Adejimi, Adebola A.; Akanmu, Sulaimon A.; Kanki, Phyllis J.	Effects of selenium supplementation on pregnancy outcomes and disease progression in HIV-infected pregnant women in Lagos: A randomized controlled trial	INTERNATIONAL JOURNAL OF GYNECOLOGY & OBSTETRICS	153	3	533	541	10.1002/ijgo.13514	Article	JUN 2021	2021	Objective To examine the effects of selenium supplementation on pregnancy outcomes and disease progression among HIV-infected pregnant women in Lagos.Methods A randomized, placebo-controlled trial conducted among HIV-positive pregnant women between September 2018 and August 2019. At enrollment, 90 women were randomly assigned into each treatment arm to receive either a daily tablet of 200 mu g el…									4	0	0	0	2	0	4			0020-7292	1879-3479		WOS:000604637900001	33275775
Wickramasinghe, Ruwan P. T. B.; Senanayake, Hemantha; De Silva, Chandu	Intrauterine Foley catheter for 48 versus 24 hours for cervical ripening: A randomized controlled trial	INTERNATIONAL JOURNAL OF GYNECOLOGY & OBSTETRICS	149	2	225	230	10.1002/ijgo.13109	Article	MAY 2020	2020	Objective To compare the safety of keeping an intrauterine Foley catheter for 48 hours versus 24 hours for cervical ripening.Methods A randomized controlled trial was conducted at the De Soysa Hospital for Women, Sri Lanka from April 1 to December 31, 2014 (trial registration: SLCTR/2014/006). Low-risk women with a Bishop score <= 5 at 40 weeks + 5 days of gestation were allocated to either 24-ho…									2	0	0	0	1	0	2			0020-7292	1879-3479		WOS:000517191500001	32010972
Panda, Soumya Ranjan; Sharmila, Vijayan; Kalidoss, Vinoth Kumar; Hota, Smrutismita	A triple-blind, randomized, controlled trial, comparing combined letrozole and clomiphene versus only letrozole for ovulation induction in women with polycystic ovarian syndrome	INTERNATIONAL JOURNAL OF GYNECOLOGY & OBSTETRICS					10.1002/ijgo.14476	Article; Early Access		2022	Objective To evaluate the efficacy of combination treatment of letrozole and clomiphene citrate (CC) in comparison to that of letrozole alone to induce ovulation in infertile women with polycystic ovary syndrome (PCOS). Methods The current study was designed as a single-center, double-arm and triple-blind, randomized, controlled trial. The study was prospectively registered with the clinical tria…									0	0	0	0	0	0	0			0020-7292	1879-3479		WOS:000865079100001	36149885
Unwaha, Emmanuel A.; Bello, Folasade A.; Bello, Oluwasomidoyin O.; Oladokun, Adesina	Intravenous magnesium sulfate in the management of severe pre-eclampsia: A randomized study of 12-hour versus 24-hour maintenance dose	INTERNATIONAL JOURNAL OF GYNECOLOGY & OBSTETRICS	149	1	37	42	10.1002/ijgo.13082	Article	APR 2020	2020	Objective To assess the effectiveness of a 12-hour versus 24-hour intravenous maintenance dose of magnesium sulfate (MgSO4) in women with pre-eclampsia, and the maternal and fetal outcomes. Methods This was a randomized controlled trial conducted at the labor ward complex of University College Hospital, Ibadan, Nigeria between May and August 2014. Pregnant women with severe pre-eclampsia were ran…									8	0	0	0	1	1	8			0020-7292	1879-3479		WOS:000506019300001	31833059
Orhue, Augustine; Oseihie, Ignis Iribhogbe; Aziken, Michael; Ande, Babatunde	Randomized controlled trial of labor outcomes with action line placement at 2 hours versus 4 hours on the partograph	INTERNATIONAL JOURNAL OF GYNECOLOGY & OBSTETRICS	150	1	64	71	10.1002/ijgo.13144	Article	JUL 2020	2020	Objective To evaluate whether treatment of slow labor progress among term nulliparous women using a 2-hour partograph action line reduces the incidence of prolonged labor versus a 4-hour action line.Methods Randomized controlled trial of nulliparous women with a term singleton, non-macrosomic, cephalic fetus in labor attending a university hospital in Nigeria (2008-2015). For labor supervision, w…									1	0	0	0	0	0	1			0020-7292	1879-3479		WOS:000526156200001	32301113
Hanson, Claudia; Atuhairwe, Susan; Lucy Atim, Joyce; Marrone, Gaetano; Morris, Jessica L.; Kaharuza, Frank	Effects of the Helping Mothers Survive Bleeding after Birth training on near miss morbidity and mortality in Uganda: A cluster-randomized trial	INTERNATIONAL JOURNAL OF GYNECOLOGY & OBSTETRICS	152	3	386	394	10.1002/ijgo.13395	Article	MAR 2021	2021	Objective To assess the effect of Helping Mothers Survive Bleeding after Birth training on postpartum hemorrhage (PPH) near miss and case fatality rates in Uganda. Methods Training was evaluated using a cluster-randomized design between June 2016 and September 2017 in 18 typical rural districts (clusters) in Eastern and Central Uganda of which nine districts were randomly assigned to the interven…									2	0	0	0	0	0	2			0020-7292	1879-3479		WOS:000579539700001	32981091
Aghaamoo, Shahrzad; Zandbina, Azade; Saffarieh, Elham; Nassiri, Setare	The effect of N-acetyl cysteine on the volume of uterine leiomyoma: A randomized clinical trial	INTERNATIONAL JOURNAL OF GYNECOLOGY & OBSTETRICS	154	3	521	525	10.1002/ijgo.13611	Article	SEP 2021	2021	Objective To conduct a clinical trial to investigate the effect of N-acetyl cysteine (NAC), a non-hormonal drug, on the volume of leiomyoma, the most common benign tumor in women.Methods This study is a randomized clinical trial, which was performed in Semnan, Iran. Eligible women who were diagnosed with uterine leiomyoma using vaginal ultrasound were randomly assigned to receive NAC or placebo f…									0	0	0	0	0	0	0			0020-7292	1879-3479		WOS:000620643700001	33480045
Bansal, Shavina; Goyal, Manu; Sharma, Charu; Shekhar, Shashank	Letrozole versus clomiphene citrate for ovulation induction in anovulatory women with polycystic ovarian syndrome: A randomized controlled trial	INTERNATIONAL JOURNAL OF GYNECOLOGY & OBSTETRICS	152	3	345	350	10.1002/ijgo.13375	Article	MAR 2021	2021	Objective To compare the efficacy of letrozole and clomiphene citrate (CC) for ovulation induction in infertile women with polycystic ovarian syndrome (PCOS). Methods In this assessor blind, randomized controlled trial, 90 infertile women with PCOS were randomized to receive either letrozole or CC for ovulation induction in incremental doses for a maximum of three cycles. Main outcome measures st…									13	0	0	0	3	0	13			0020-7292	1879-3479		WOS:000577621100001	32920843
Omondi, Patrick; Nyongesa, Paul; Chemalan, Bett Kipchumba; Itsura, Peter	Low-dose oxytocin as an adjunct to Foley catheter for cervical ripening in nulliparous women at MTRH, Eldoret, Kenya: A randomized controlled trial	INTERNATIONAL JOURNAL OF GYNECOLOGY & OBSTETRICS	157	2	397	404	10.1002/ijgo.13861	Article	MAY 2022	2022	Objective To investigate whether the addition of oxytocin to cervical ripening with a Foley catheter (FC) among nulliparous women shortens the time to delivery. Methods In this double-blinded randomized trial conducted at Moi Teaching and Referral Hospital, 220 women were randomly assigned to FC plus low-dose oxytocin as treatment or FC plus placebo as controls in a 1:1 ratio. A modified intentio…									0	0	0	0	0	0	0			0020-7292	1879-3479		WOS:000690889400001	34358344
Goh, Yi Pei; Tan, Peng Chiong; Hong, Jesrine Gek Shan; Sulaiman, Sofiah; Omar, Siti Zawiah	Combined massage and warm compress to the perineum during active second stage of labor in nulliparas: A randomized trial	INTERNATIONAL JOURNAL OF GYNECOLOGY & OBSTETRICS	155	3	532	538	10.1002/ijgo.13613	Article	DEC 2021	2021	Objective To evaluate the combined effect of massage and warm compress to the perineum (MassComp) compared with standard hands-off in the second stage of labor.Methods A randomized trial was conducted in a University hospital in Malaysia. Nulliparous women at term who were about to start pushing were randomized to massage during pushing and warm compress to the perineum in between pushes or to st…									1	0	0	0	0	0	1			0020-7292	1879-3479		WOS:000619484200001	33484158
Chooprasertsuk, Wichinee; Somboonporn, Woraluk; Soontrapa, Sukree; Salang, LingLing; Amnatbuddee, Siriruthai	Combined vaginal administration of nystatin, diiodohydroxyquin, and benzalkonium chloride versus oral metronidazole for the treatment of bacterial vaginosis	INTERNATIONAL JOURNAL OF GYNECOLOGY & OBSTETRICS	145	3	261	267	10.1002/ijgo.12805	Article	JUN 2019	2019	Objective: To compare combined vaginal administration of nystatin, diiodohydroxyquin, and benzalkonium chloride versus oral metronidazole for the treatment of bacterial vaginosis (BV).Methods: A randomized controlled trial was conducted among women diagnosed with BV using the Amsel criteria (n=90) at a university hospital in Khon Kaen, Thailand, between June 27, 2017, and April 30, 2018. The oral…									0	1	0	0	0	0	1			0020-7292	1879-3479		WOS:000471752700001	30895611
Kilpio, Olga; Harkki, Paivi S. M.; Mentula, Maarit J.; Vaananen, Antti; Pakarinen, Paivi I.	Recovery after enhanced versus conventional care laparoscopic hysterectomy performed in the afternoon: A randomized controlled trial	INTERNATIONAL JOURNAL OF GYNECOLOGY & OBSTETRICS	151	3	392	398	10.1002/ijgo.13382	Article	DEC 2020	2020	Objective To compare enhanced recovery after surgery (ERAS) and conventional care (CC) protocols on outcomes of laparoscopic hysterectomy (LH) performed in the afternoon. Methods A single-center randomized controlled trial was conducted on 120 women undergoing LH who were randomly divided into the intervention group (IG; n=60) and control group (CG; n=60). Women in the IG were treated according t…									5	0	0	0	1	0	5			0020-7292	1879-3479		WOS:000579798500001	32961589
da Cunha Araujo, Raquel Silveira; Maia, Sabina Bastos; Ferruzzi Baracat, Clara Micalli; Bezerra de Araujo Fernandes, Clarissa Queiroz; Abdalla Ayroza Ribeiro, Helizabet Salomao; Ayroza Galvao Ribeiro, Paulo Augusto	Ovarian function following use of various hemostatic techniques during treatment for unilateral endometrioma: A randomized controlled trial	INTERNATIONAL JOURNAL OF GYNECOLOGY & OBSTETRICS	157	3	549	556	10.1002/ijgo.13912	Article	JUN 2022	2022	Objective To compare the effect of hemostatic techniques (bipolar energy versus hemostatic sealants versus suture) on the ovarian reserve of patients submitted to laparoscopic cystectomy for the surgical excision of unilateral endometrioma. Methods A randomized controlled trial conducted in a teaching hospital included 84 patients with unilateral endometrioma. The patients underwent laparoscopic …									2	0	0	0	1	0	2			0020-7292	1879-3479		WOS:000697712800001	34478564
Leal-Junior, Carlos C.; Amorim, Melania M. R.; Souza, Gustavo F. A.; Lima, Anna K. S.; Souza, Alex S. R.	Effectiveness of an oral versus sublingual loading dose of nifedipine for tocolysis	INTERNATIONAL JOURNAL OF GYNECOLOGY & OBSTETRICS	148	3	310	315	10.1002/ijgo.13067	Article	MAR 2020	2020	Objective To determine the effectiveness of an oral versus sublingual loading dose of nifedipine for tocolysis. Methods An open, randomized clinical trial conducted between March 1, 2013, and April 31, 2014. Participants were pregnant women with a diagnosis of premature labor, single live fetus, topical pregnancy, gestational age 24-36 weeks, normal fetal vitality, cervical dilatation less than o…									2	0	1	0	0	0	3			0020-7292	1879-3479		WOS:000502027500001	31774552
Asgharnia, Maryam; Mehrafza, Marzieh; Raoufi, Azadeh; Yousefi, Tahereh Zare; Hosseinzadeh, Elmira; Samadnia, Sajedeh; Zahiri, Ziba; Tamimi, Amirhossein; Hosseini, Ahmad	The efficiency of low-dose letrozole plus clomiphene citrate for ovulation induction in intrauterine insemination cycles: A randomized clinical trial	INTERNATIONAL JOURNAL OF GYNECOLOGY & OBSTETRICS	159	1	182	187	10.1002/ijgo.14069	Article	OCT 2022	2022	Objective To investigate if combination therapy with clomiphene citrate (CC) plus letrozole (L) was associated with a higher efficacy than L and CC alone in patients undergoing ovarian induction plus intrauterine insemination. Methods The present multicenter randomized controlled clinical trial was performed between 2018 and 2020. Participants were randomized into three groups: L (n = 167; 5 mg/d…									0	0	0	0	0	0	0			0020-7292	1879-3479		WOS:000734824600001	34890047
Adcock, Anna; Stevenson, Kendall; Cram, Fiona; MacDonald, Evelyn Jane; Geller, Stacie; Hermens, Jordanna; Lawton, Beverley	He Tapu Te Whare Tangata (sacred house of humanity): Under-screened Maori women talk about HPV self-testing cervical screening clinical pathways	INTERNATIONAL JOURNAL OF GYNECOLOGY & OBSTETRICS	155	2	275	281	10.1002/ijgo.13873	Article	NOV 2021	2021	Objective To develop an in-depth understanding of HPV self-testing cervical screening clinical pathways for never-/under-screened Maori women. Methods Based on a community-based cluster randomized controlled trial in Aotearoa (New Zealand), a Kaupapa Maori (by Maori, for Maori) qualitative study enrolled Maori women who met the eligibility criteria of the HPV trial intervention (aged 25-69 years,…									2	0	0	0	1	0	2			0020-7292	1879-3479		WOS:000686926300001	34382217
Ali, Mohammed K.; Ahmed, Sameh E.; Sayed, Gamal H.; Badran, Esraa Y.; Abbas, Ahmed M.	Effect of adjunctive vaginal progesterone after McDonald cerclage on the rate of second-trimester abortion in singleton pregnancy: a randomized controlled trial	INTERNATIONAL JOURNAL OF GYNECOLOGY & OBSTETRICS	149	3	370	376	10.1002/ijgo.13148	Article	JUN 2020	2020	Objective To evaluate the effect of adjunctive use of vaginal progesterone after McDonald cerclage on the rate of second-trimester abortion in singleton pregnancy.Methods A randomized controlled trial at Woman's Health Hospital, Assiut University, Egypt, between April 2017 and March 2019 enrolled women eligible for McDonald cerclage. After cerclage, participants were randomly assigned to receive …									4	0	0	0	1	0	4			0020-7292	1879-3479		WOS:000533536000019	32246762
Mahnaz, Esmaeili; Nasim, Bahrami; Sonia, Oveisi	Effect of a structured educational package on women's sexual function during pregnancy	INTERNATIONAL JOURNAL OF GYNECOLOGY & OBSTETRICS	148	2	225	230	10.1002/ijgo.13051	Article	FEB 2020	2020	Objective To explore the effect of a structured educational package based on ADDIE (analysis, design, development, implementation, evaluation) to reduce sexual dysfunction during pregnancy. Methods A randomized controlled trial study among pregnant women attending prenatal clinics in Tehran, Iran, from October 2017 to September 2018. The implementation group received the structured educational pa…									6	0	0	0	0	1	6			0020-7292	1879-3479		WOS:000502021500001	31724168
Dawood, Ayman Shehata; Dawood, Abdelghaffar Said; Shazly, Sherif Abdelkarim; Assar, Tamer Mahmoud; Soliman, Ahmed Saber	A randomized controlled study comparing two uterine sparing techniques in conservative management of placenta accreta spectrum	INTERNATIONAL JOURNAL OF GYNECOLOGY & OBSTETRICS					10.1002/ijgo.14419	Article; Early Access		2022	Objectives To compare the efficacy and safety of two uterine sparing techniques in conservative management of placenta accreta spectrum (PAS). Methods This multicenter randomized controlled study was conducted from January 1, 2017 to December 31, 2020 at two university hospitals. Patients were randomly allocated into two groups; Group 1 was managed by Assar's technique and Group 2 was managed by …									0	0	0	0	0	0	0			0020-7292	1879-3479		WOS:000849564500001	35986615
Sharma, Jyotsna; Sagili, Haritha; Keepanasseril, Anish	Efficacy of combination of transcervical Foley catheter and sublingual misoprostol versus sublingual misoprostol for labor induction in pre-eclampsia at 28-34 weeks	INTERNATIONAL JOURNAL OF GYNECOLOGY & OBSTETRICS					10.1002/ijgo.14477	Article; Early Access		2022	Objective To compare the efficacy of using a combination of transcervical Foley catheter and sublingual misoprostol with sublingual misoprostol alone for induction of labor (IOL) in women with pre-eclampsia between 28 and 34 weeks of pregnancy. Methods This randomized controlled trial was conducted on women with pre-eclampsia at 28-34 weeks of pregnancy, with unfavorable cervix, admitted to a ter…									0	0	0	0	0	0	0			0020-7292	1879-3479		WOS:000865475000001	36151961
Ghotbizadeh Vhdani, Fahimeh; Nasiri Khormoji, Najmeh; Eftekhar, Negar; Deldar Pasikhani, Maryam; Hantoushzadeh, Sedigheh; Ghamari, Azin; Panahi, Zahra	A double-blind randomized trial on subendometrial injection of vasopressin to control bleeding in postpartum hysterectomy due to abnormally invasive placenta	INTERNATIONAL JOURNAL OF GYNECOLOGY & OBSTETRICS	153	2	228	233	10.1002/ijgo.13440	Article	MAY 2021	2021	Objective To investigate the effect of subendometrial vasopressin injection in patients with abnormally invasive placenta (AIP), who underwent cesarean section and hysterectomy.Methods This randomized double-blinded clinical trial was conducted on pregnant women diagnosed with AIP grade 4 and 5 by ultrasonography during cesarean section. Women were randomly divided into two equal groups including…									2	0	0	0	0	0	2			0020-7292	1879-3479		WOS:000616363300001	33210285
Kestler, Edgar; Ambrosio, Guillermo; Hemming, Karla; Hughes, James P.; Matute, Jorge; Moreno, Mario; Madriz, Solange; Walker, Dilys	An integrated approach to improve maternal and perinatal outcomes in rural Guatemala: A stepped-wedge cluster randomized trial	INTERNATIONAL JOURNAL OF GYNECOLOGY & OBSTETRICS	151	1	109	116	10.1002/ijgo.13262	Article	OCT 2020	2020	Objective To evaluate the impact of an intervention package on maternal and newborn health indicators. Methods A randomized stepped-wedge non-blind trial was conducted across six subdistricts within two districts in Guatemala from January 2014 to January 2017. Data on outcomes were collected on all deliveries in all 33 health centers. The intervention package included distribution of promotional …									2	0	0	0	0	0	2			0020-7292	1879-3479		WOS:000552322300001	32524605
Mounie, Michael; Costa, Nadege; Gaudineau, Adrien; Molinier, Laurent; Vayssiere, Christophe; Derumeaux, Helene	Cost-effectiveness analysis of vaginal misoprostol versus dinoprostone pessary: A non-inferiority large randomized controlled trial in France	INTERNATIONAL JOURNAL OF GYNECOLOGY & OBSTETRICS	158	2	390	397	10.1002/ijgo.13999	Article	AUG 2022	2022	Objective To assess the cost-effectiveness of vaginal misoprostol (PGE1; 25 mu g) compared with a slow-release dinoprostone (PGE2) pessary (10 mu g) for labor induction due to an unfavorable cervix at term. Methods We used data from an open-label multicenter, randomized non-inferiority trial that recruited women for whom labor was induced for medical reasons. The incremental cost-effectiveness ra…									0	0	0	0	0	0	0			0020-7292	1879-3479		WOS:000720296500001	34714938
El Sharkwy, Ibrahim A.; Abd El Aziz, Walled M.	Randomized controlled trial of N-acetylcysteine versus l-carnitine among women with clomiphene-citrate-resistant polycystic ovary syndrome	INTERNATIONAL JOURNAL OF GYNECOLOGY & OBSTETRICS	147	1	59	64	10.1002/ijgo.12902	Article	OCT 2019	2019	Objective To compare clinical and metabolic profiles between N-acetylcysteine and l-carnitine among women with clomiphene citrate (CC)-resistant polycystic ovary syndrome (PCOS). Methods A randomized trial at Zagazig University between January 2017 and March 2018. Women with CC-resistant PCOS were allocated randomly to receive CC plus N-acetylcysteine or CC plus l-carnitine. The primary outcome w…									10	0	0	0	4	0	10			0020-7292	1879-3479		WOS:000476033900001	31273783
Bi, Yanmei; Zhong, Ruihan; Huang, Jinxiang; Huang, Han	Effect of continuous infusion of a subhypnotic dose of propofol on nausea and vomiting after carboprost administration at cesarean delivery: A randomized, double-blind, placebo-controlled trial	INTERNATIONAL JOURNAL OF GYNECOLOGY & OBSTETRICS	157	2	283	288	10.1002/ijgo.13742	Article	MAY 2022	2022	Objective To investigate whether continuous infusion of propofol at a subhypnotic dose prevents nausea and vomiting following carboprost administration at cesarean delivery.Methods A prospective, randomized, double-blind, placebo-controlled trial conducted at West China Second University Hospital, from June 28, 2017 to January 30, 2018. Pregnant women were randomly allocated to propofol or saline…									0	0	0	0	0	0	0			0020-7292	1879-3479		WOS:000659032000001	33993473
Maged, Ahmed M.; Waly, Mohamed; Fahmy, Radwa M.; Dieb, Amira S.; Essam, Aimy; Salah, Noha M.; Hussein, Eman A.; Nabil, Hala	Carbetocin versus rectal misoprostol for management of third stage of labor among women with low risk of postpartum hemorrhage	INTERNATIONAL JOURNAL OF GYNECOLOGY & OBSTETRICS	148	2	238	242	10.1002/ijgo.13056	Article	FEB 2020	2020	Objective To compare effectiveness and safety of carbetocin and misoprostol for prevention of postpartum hemorrhage (PPH) among low-risk women. Methods Randomized controlled trial among 150 pregnant women with low risk of PPH admitted for vaginal delivery at Kasr Al Ainy Hospital, Cairo, Egypt, between July 2018 and May 2019. Participants were assigned to two groups by a web-based randomization s…									3	0	0	0	0	0	3			0020-7292	1879-3479		WOS:000500056500001	31736069
Ellaithy, Mohamed; Rasheed, Suriaya; Shafik, Adel; Abees, Sara	Use of an antiemetic to shorten the length of labor in nulliparous women, exploring a potential role of an old drug: A randomized controlled trial	INTERNATIONAL JOURNAL OF GYNECOLOGY & OBSTETRICS	148	1	72	78	10.1002/ijgo.12998	Article	JAN 2020	2020	Objective To assess whether metoclopramide is effective in shortening the duration of the first stage of labor in primiparous women. Methods The present randomized, double-blind, placebo-controlled trial was conducted at King Faisal Hospital, Saudi Arabia (between July 30, 2013, and September 1, 2016), and sequentially recruited young nulliparous women admitted in spontaneous active labor with or…									0	0	0	0	0	0	0			0020-7292	1879-3479		WOS:000495178500001	31609464
Mao, Xiaoyan; Zhang, Jie; Cai, Renfei; Tao, Yu; Gao, Hongyuan; Kuang, Yanping; Zhang, Shaozhen	Therapeutic role of granulocyte macrophage colony-stimulating factor (GM-CSF) in patients with persistent thin endometrium: A prospective and randomized study	INTERNATIONAL JOURNAL OF GYNECOLOGY & OBSTETRICS	150	2	194	199	10.1002/ijgo.13152	Article	AUG 2020	2020	Objective To assess the effect of granulocyte macrophage colony-stimulating factor (GM-CSF) on unresponsive thin (<7 mm) endometrium in women undergoing frozen-thawed embryo transfer.Methods A single-center, randomized, prospective study enrolled 304 women with thin unresponsive endometrium from Shanghai Ninth People's Hospital between March 2017 and May 2018. Of them, 161 patients received an in…									7	0	0	0	6	0	7			0020-7292	1879-3479		WOS:000530552400001	32246765
Allameh, Zahra; Goharian, Maryam; Eslamian, Mohammad	Effect of misoprostol with and without letrozole on the induction of abortion for women with first-trimester missed abortion	INTERNATIONAL JOURNAL OF GYNECOLOGY & OBSTETRICS	151	2	214	218	10.1002/ijgo.13326	Article	NOV 2020	2020	Objective To determine whether addition of letrozole to a misoprostol-based abortion regimen can increase the rate of complete abortion. Methods The randomized, placebo-controlled, double-blind trial enrolled women with missed abortion in the first trimester of pregnancy attending Sadooghi Hospital, Isfahan, Iran, from 2016 to 2018. The women were randomly assigned to the study group, which recei…									4	1	0	0	0	0	5			0020-7292	1879-3479		WOS:000564567700001	32700359
Obut, Mehmet; Balsak, Deniz; Sarsmaz, Kemal; Tolunay, Harun E.; Varli, Erol N.; Sahin, Dilek; Yucel, Aykan	Double Foley catheter for labor induction: An alternative method	INTERNATIONAL JOURNAL OF GYNECOLOGY & OBSTETRICS	155	3	496	504	10.1002/ijgo.13807	Article	DEC 2021	2021	Objective To introduce a new handmade device, the double Foley catheter (DFC), and compare it with the Foley catheter (FC) and Cook cervical ripening balloon for its effectiveness in labor induction. Methods This prospective randomized controlled trial included 222 patients with unfavorable cervices. The patients were randomly allocated to the DFC, FC, and Cook cervical ripening balloon groups (n…									1	0	0	0	0	0	1			0020-7292	1879-3479		WOS:000674192400001	34197641
Hashem, Ahmed T.; Mahmoud, Mostafa; Aly Islam, Bassem; Ibrahem Eid, Mohamed; Ahmed, Nancy; Mohamed Mamdouh, Ahmed; Elkomy, Rasha; Fouad Elgamel, Amira; Hamada, A. A. Ali; Khalil, Eman M.; Ashour, Ahmed S. A.; Said Ali, Ahmed; Taher, Ayman; Hasan Hussein, Amr; Elzahaby, Iman; Hafez Mohamed Younes, Mohamed; Salah, Emad; Mojahed, Eman M.; Talaat, Bassem; ElHodiby, Mohamed; Kamal Osman, Nada; Adel No…	Comparative efficacy of lidocaine-prilocaine cream and vaginal misoprostol in reducing pain during levonorgestrel intrauterine device insertion in women delivered only by cesarean delivery: A randomized controlled trial	INTERNATIONAL JOURNAL OF GYNECOLOGY & OBSTETRICS					10.1002/ijgo.14157	Article; Early Access		2022	Objective To compare efficacy of lidocaine-prilocaine (LP) cream versus misoprostol versus placebo before levonorgestrel-releasing intrauterine device (LNG-IUD) insertion. Methods This randomized controlled trial (RCT) was conducted in a tertiary referral hospital from April 30, 2020 to March 1, 2021 on 210 parous women willing to receive LNG-IUD and delivered only by elective cesarean delivery (…									0	0	0	0	0	0	0			0020-7292	1879-3479		WOS:000793748700001	35212402
Ampt, Frances H.; Lim, Megan S. C.; Agius, Paul A.; Chersich, Matthew F.; Manguro, Griffins; Gichuki, Caroline M.; Stoove, Mark; Temmerman, Marleen; Jaoko, Walter; Hellard, Margaret; Gichangi, Peter; Luchters, Stanley	Use of long-acting reversible contraception in a cluster-random sample of female sex workers in Kenya	INTERNATIONAL JOURNAL OF GYNECOLOGY & OBSTETRICS	146	2	184	191	10.1002/ijgo.12862	Article	AUG 2019	2019	Objective: To assess correlates of long-acting reversible contraceptive (LARC) use, and explore patterns of LARC use among female sex workers (FSWs) in Kenya.Methods: Baseline cross-sectional data were collected between September 2016 and May 2017 in a cluster-randomized controlled trial in Mombasa. Eligibility criteria included current sex work, age 16-34 years, not pregnant, and not planning pr…									9	0	0	0	0	0	9			0020-7292	1879-3479		WOS:000540003900007	31090059
Ali, Mohammed K.; Emam, Samar M.; Abdel-Aleem, Mahmoud A.; Sobh, Ahmed M. A.	Misoprostol versus expectant management in women with incomplete first-trimester miscarriage after failed primary misoprostol treatment: A randomized clinical trial	INTERNATIONAL JOURNAL OF GYNECOLOGY & OBSTETRICS	154	3	558	564	10.1002/ijgo.13652	Article	SEP 2021	2021	ObjectiveTo compare the effectiveness and safety of repeat misoprostol versus expectant management in women with first-trimester incomplete miscarriage who have been initially treated with misoprostol.MethodsThe study was an open-labeled randomized controlled trial including women with an incomplete first-trimester miscarriage after administration of misoprostol. The participants were randomly as…									1	0	0	0	1	0	1			0020-7292	1879-3479		WOS:000634500100001	33615468
Kashi, Abolfazl Mehdizadeh; Niakan, Gelareh; Ebrahimpour, Majid; Allahqoli, Leila; Hassanlouei, Babak; Gitas, Georgios; Alkatout, Ibrahim	A randomized, double-blind, placebo-controlled pilot study of the comparative effects of dienogest and the combined oral contraceptive pill in women with endometriosis	INTERNATIONAL JOURNAL OF GYNECOLOGY & OBSTETRICS	156	1	124	132	10.1002/ijgo.13677	Article	JAN 2022	2022	Objective To compare the effects of dienogest and a combined oral contraceptive pill (COCP) after laparoscopic surgery on pain and quality of life in women with severe endometriosis.Methods A randomized double-blind pilot study was conducted from March 2018 to March 2020 in women with severe endometriosis confirmed by laparoscopic surgery. A total of 108 patients who had undergone laparoscopic su…									4	0	0	0	1	0	4			0020-7292	1879-3479		WOS:000636039500001	33728657
Afifi, Ahmed N.; Taymour, Mohammad A.; El-Khayat, Waleed M.	Isosorbide mononitrate for cervical ripening in induction of labor for pregnant women with PROM at or post term	INTERNATIONAL JOURNAL OF GYNECOLOGY & OBSTETRICS	155	3	512	517	10.1002/ijgo.13604	Article	DEC 2021	2021	Objective To evaluate the efficacy of isosorbide mononitrate (IMN) for stimulating cervical ripening among pregnant women with premature rupture of membranes (PROM) at or post term.Methods A prospective randomized double-blind, placebo-controlled trial at Kasr El-Ainy Hospital, Cairo, Egypt, from October 2018 to May 2019. Pregnant women at or post term with PROM and unfavorable cervix (Bishop sco…									1	0	0	0	0	0	1			0020-7292	1879-3479		WOS:000619411600001	33458819
Maged, Ahmed M.; Ragab, Mohamed A.; Shohayeb, Amal; Saber, Waleed; Ekladious, Sherif; Hussein, Eman A.; El-Mazny, Akmal; Hany, Ayman	Comparative study between single versus dual trigger for poor responders in GnRH-antagonist ICSI cycles: A randomized controlled study	INTERNATIONAL JOURNAL OF GYNECOLOGY & OBSTETRICS	152	3	395	400	10.1002/ijgo.13405	Article	MAR 2021	2021	Objective To investigate whether dual triggering of final oocyte maturation with a combination of gonadotropin-releasing hormone (GnRH) agonist and human chorionic gonadotropin (hCG) can improve the number of retrieved oocytes and clinical pregnancy rate in poor responders undergoing in vitro fertilization/intracytoplasmic sperm injection (IVF-ICSI) cycles using a GnRH-antagonist protocol.Methods…									6	0	0	0	2	0	6			0020-7292	1879-3479		WOS:000581779600001	33011968
El-Sherbini, Moutaz M.; Maged, Ahmed M.; Helal, Omneya M.; Awad, Mirna O.; El-Attar, Sally A.; Sadek, Jehan A.; ElKomy, Rasha; Dawoud, Mariam A.	A comparative study between preoperative rectal misoprostol and intraoperative intrauterine administration in the reduction of blood loss during and after cesarean delivery: A randomized controlled trial	INTERNATIONAL JOURNAL OF GYNECOLOGY & OBSTETRICS	153	1	113	118	10.1002/ijgo.13426	Article	APR 2021	2021	ObjectiveTo compare the efficacy and safety of rectal misoprostol with intrauterine misoprostol in the reduction of blood loss during and after cesarean delivery.MethodsNinety-eight pregnant women, all candidates for elective cesarean delivery, were equally randomized into two groups: the rectal group (received preoperative misoprostol rectally) and the intrauterine group (received intrauterine m…									0	0	0	0	0	0	0			0020-7292	1879-3479		WOS:000586058900001	33064852
Beyuo, Titus K.; Lawrence, Emma R.; Kobernik, Emily K.; Oppong, Samuel A.	A novel 12-hour versus 24-hour magnesium sulfate regimen in the management of eclampsia and preeclampsia in Ghana (MOPEP Study): A randomized controlled trial	INTERNATIONAL JOURNAL OF GYNECOLOGY & OBSTETRICS	159	2	495	504	10.1002/ijgo.14181	Article	NOV 2022	2022	Objective: We compared the efficacy of a 12-h versus 24-h regimen of intramuscular magnesium sulfate in the management of eclampsia and preeclampsia.Methods: This is an open-labeled parallel randomized controlled trial conducted in Accra, Ghana from November 2018 to November 2020. Participants were adult pregnant women admitted to the Korle Bu Teaching Hospital (KBTH) with a diagnosis of antepart…									1	0	0	0	0	0	1			0020-7292	1879-3479		WOS:000782149300001	35304745
Chiewhatpong, Phasawee; Charoenkwan, Kittipat; Smithiseth, Kannika; Lapisatepun, Warangkana; Lapisatepun, Panuwat; Phimphilai, Mattabhorn; Muangmool, Tanarat; Cheewakriangkrai, Chalong; Suprasert, Prapaporn; Srisomboon, Jatupol	Effectiveness of enhanced recovery after surgery protocol in open gynecologic oncology surgery: A randomized controlled trial	INTERNATIONAL JOURNAL OF GYNECOLOGY & OBSTETRICS	159	2	568	576	10.1002/ijgo.14211	Article	NOV 2022	2022	Objective To examine the effectiveness of applying the recommended enhanced recovery after surgery (ERAS) protocol compared with our usual care in women with gynecologic malignancy undergoing elective laparotomy. Methods From June 2020 to May 2021, 93 women with gynecologic cancers (cervix, endometrium, and ovary) undergoing elective laparotomy at our institution were randomly assigned into an in…									0	0	0	0	0	0	0			0020-7292	1879-3479		WOS:000784184400001	35396709
Kriplani, Alka; Sehgal, Rohini; Konar, Hiralal; Vivekanand, Achanta; Vanamail, Perumal; Purandare, Chittaranjan N.	A 1-year comparison of TCu380Ag versus TCu380A intrauterine contraceptive devices in India	INTERNATIONAL JOURNAL OF GYNECOLOGY & OBSTETRICS	145	3	268	277	10.1002/ijgo.12809	Article	JUN 2019	2019	Objective: To compare TCu380Ag and TCu380A intrauterine contraceptive devices after 1 year of use.Methods: A prospective randomized controlled trial was conducted among healthy married women aged 20-35 years who attended the family planning clinics of three tertiary centers in India between August 1, 2015, to March 31, 2018. The TCu380Ag group (n=300) received one of three sizes of this device de…									0	0	0	0	0	0	0			0020-7292	1879-3479		WOS:000471752700002	30919459
Rosetti, Jerome; Francotte, Jacques; Noel, Emmanuel; Drakopoulos, Panagiotis; Rabbachin, Nelson; de Brucker, Michael	Continuous ropivacaine subfascial wound infusion after cesarean delivery in pain management: A prospective randomized controlled double-blind study	INTERNATIONAL JOURNAL OF GYNECOLOGY & OBSTETRICS	154	1	79	84	10.1002/ijgo.13544	Article	JUL 2021	2021	Objective The aim of this study is to analyze post-cesarean morphine consumption using continuous ropivacaine subfascial wound infusion.Methods After standardized spinal anesthesia (0.5% hyperbaric bupivacaine 8-10 mg combined with sufentanil 2-2.5 mu g), women undergoing cesarean section (n = 69) were randomly allocated to receive either ropivacaine 0.2% (n = 35) or NaCl 0.9% (n = 34) infused th…									2	0	0	0	0	0	2			0020-7292	1879-3479		WOS:000624275800001	33330983
Wang, Xiu; Zhang, Chao; Li, Xia; Qi, Hongyan; Liu, Qing; Lei, Jing	Safety and efficacy of titrated oral misoprostol solution versus vaginal dinoprostone for induction of labor: A single-center randomized control trial	INTERNATIONAL JOURNAL OF GYNECOLOGY & OBSTETRICS	154	3	436	443	10.1002/ijgo.13546	Article	SEP 2021	2021	Objective: To compare the efficacy and safety of the hourly administration of titrated oral misoprostol solution (OMS) and vaginal dinoprostone for induction of labor.Methods: Titrated OMS was administrated hourly for induction of labor, starting with a dose of 20 mu g and terminating at a dose of 50 mu g. The safety and efficacy of OMS were compared with that of vaginal dinoprostone for inductio…									3	0	0	0	0	0	3			0020-7292	1879-3479		WOS:000613670800001	33336360

## Sheet: Sheet1
	是否为RCT（Y/N）	是否有consort流程图	是否进行临床试验注册（Y/N）	临床试验注册号	注册网址	通讯作者国家	是否有基金资助（Y/N)	Authors	Article Title
看不到全文	Y	Y	Y	45787	ISRCTN	美国	Y	Gerdts, Caitlin; Jayaweera, Ruvani T.; Kristianingrum, Ika A.; Khan, Zara; Hudaya, Inna	Effect of a smartphone intervention on self-managed medication abortion experiences among safe-abortion hotline clients in Indonesia: A randomized controlled trial
	Y	Y	Y	NCT02888574		加拿大	Y	Flynn, Michelle J.; Campbell, Tavis S.; Robert, Magali; Nasr-Esfahani, Maryam; Rash, Joshua A.	Intranasal oxytocin as a treatment for chronic pelvic pain: A randomized controlled feasibility study
	Y	Y	Y	IRCT20180819040830N1	Iranian Registry of Clinical Trials	伊朗	N	Naeiji, Zahra; Naghshvarian, Narjes; Mirzamoradi, Masoumeh; Sotudeh, Sara; Moridi, Atefeh	Efficacy and safety of oral hyoscine used for outpatient cervical ripening among primiparous women with term pregnancy
二次分析						美国		Erhardt-Ohren, Blake; Brooks, Mohamad; Aliou, Sani; Osseni, Akim Assani; Oumarou, Alhassane; Challa, Sneha; Tomar, Shweta; Johns, Nicole; Silverman, Jay	Sustained impact of community-based interventions on contraceptive use among married adolescent girls in rural Niger: Results from a cluster randomized controlled trial
	Y	Y	Y	ISRCTN16957529		马来西亚	Y	Sulaiman, Sofiah; Sivaranjani, Sanmugam; Razali, Nuguelis; Lim, Boon Kiong; Hamdan, Mukhri; Tan, Peng Chiong	Foley catheter compared with controlled release dinoprostone vaginal insert for labor induction after one previous cesarean delivery: A randomized trial
	Y	Y	Y	PACTR201808146688942	Pan African Clinical trials Registry (PACTR)	尼日利亚	N	Akiseku, Adeniyi K.; Jagun, Olusoji E.; Akadri, Adebayo A.; Imaralu, John O.; Olatunji, Adetola O.; Sule-Odu, Adewale O.	Effect of hyoscine-N-butylbromide on labor duration among nullipara in a southwestern Nigerian teaching hospital: A randomized controlled trial
	Y	Y	Y	PACTR201907658492123		埃及	N	Aboelroose, Ahmed A.; Ibrahim, Zakia M.; Madny, Elham H.; Elmazzahy, Ahmed M.; Taha, Omima T.	A randomized clinical trial of sildenafil plus clomiphene citrate to improve the success rate of ovulation induction in patients with unexplained infertility
	Y	Y	Y	NCT03680339		埃及	N	Maged, Ahmed M.; Fawzi, Tarek; Shalaby, Mohamed A.; Samy, Ahmed; Rabee, Mohamed A.; Ali, Ahmed S.; Hussein, Eman A.; Hammad, Bahaa; Deeb, Wesam S.	A randomized controlled trial of the safety and efficacy of preoperative rectal misoprostol for prevention of intraoperative and postoperative blood loss at elective cesarean delivery
	Y	Y	Y	CTRI/2019/05/019394	Clinical Trial Registry of India (CTRI)	印度	N	Soni, Anjali; Sharma, Aarti; Sharma, Chanderdeep; Verma, Suresh	Simultaneous use of high-volume Foley catheter (60 ml) and misoprostol for labor induction in nulliparous women: A randomized controlled trial
	Y	Y	Y	NCT01006954		伊朗	N	Ghaffari, Firouzeh; Jahangiri, Nadia; Madani, Tahereh; Khodabakhshi, Shabnam; Chehrazi, Mohammad	Randomized controlled trial of gonadotropin-releasing hormone agonist microdose flare-up versus flare-up among poor responders undergoing intracytoplasmic sperm injection
	Y	Y	Y	NCT02849483		韩国	N	Kang, Hee Yong; Kim, Youngsoon; You, Ann Hee; Kim, Yeon Jin; Kim, Mi Kyeong	A randomized controlled trial of the effect of ramosetron on postoperative restoration of bowel motility after gynecologic laparoscopic surgery
	Y	Y	Y	NCT03591679		埃及	N	Samy, Ahmed; Ali, Mohammed K.; Abbas, Ahmed M.; Wahab, Hala A.; Wali, Ahmed A.; Hussien, Aml H.; Mostafa, Mona; Taymour, Mohammad A.; Ogila, Asmaa, I; Ahmad, Yahia; Essam, Aimy; Mahmoud, Mostafa	Randomized controlled trial of the effect of bilateral uterine artery ligation during cesarean among women at risk of uterine atony
	Y	Y	Y	ISRCTN10845466		马来西亚	Y	Tew, Min P.; Tan, Peng C.; Saaid, Rahmah; Hong, Jesrine G. S.; Omar, Siti Z.	Metformin in gestational diabetes mellitus: A double-blind placebo-controlled randomized trial
	Y	Y	Y	NCT01485562		美国	Y	Abbas, Dina F.; Jehan, Nusrat; Diop, Ayisha; Durocher, Jill; Byrne, Meagan E.; Zuberi, Nadeem; Ahmed, Zafar; Walraven, Gijs; Winikoff, Beverly	Using misoprostol to treat postpartum hemorrhage in home deliveries attended by traditional birth attendants
	Y	Y	Y	PBR-9t4xxk	REBEC	巴西	Y	Costa, Joyce P. L.; Brito, Haissa O.; Galvao-Moreira, Leonardo V.; Brito, Luiz G. O.; Costa-Paiva, Lucia; Brito, Luciane M. O.	Randomized double-blind placebo-controlled trial of the effect of Morus nigra L. (black mulberry) leaf powder on symptoms and quality of life among climacteric women
	Y	Y	Y	CTRI/2018/10/016154		印度	N	Cherian, Anne George; Marcus, Tobey Ann; Sebastian, Tunny; Rathore, Swathi; Mathews, Jiji Elizabeth	Induction of labor using Foley catheter with weight attached versus without weight attached: A randomized control trial
	Y	Y	Y	NCT02660567		埃及	Y	Hamdy, Amr; Azmy, Osama; Lotfy, Rehab; Attia, Ahmed A.; Elsherbini, Moutaz M.; Al Sawaf, Ahmed; Soliman, Mahmoud M.; Sharaf, Marwa F.; Kamel, Ahmed; Abd El-Raouf, Mohamed N.; Salem, Sondos; Rasheed, Mazen A.; Torky, Haitham; Issak, Emad R.	Multicenter randomized controlled trial assessing the impact of a cervical traction maneuver (Amr's maneuver) on the incidence of postpartum hemorrhage
	Y	Y	Y	NCT04152317		巴西	N	Maior, Maria da Conceicao Farias Souto; Souza, Alex Sandro Rolland; Souza, Gustavo Fonseca de Albuquerque; da Costa, Aurelio Antonio Ribeiro	Comparison between 200 mu g and 800 mu g of vaginal misoprostol for cervical ripening before operative hysteroscopy: A randomized controlled trial
	Y	Y	Y	ISRCTN87066007	International Standard Randomised Controlled Trial Number (ISRCTN)	日本	Y	Hasan, Nur Adlyn; Hong, Jesrine Gek Shan; Teo, Ik Hui; Zaidi, Syeda Nureena; Hamdan, Mukhri; Tan, Peng Chiong	Early versus delayed amniotomy with immediate oxytocin after Foley catheter cervical ripening in multiparous women with labor induction: A randomized controlled trial
	Y	Y	Y	NCT03530488		埃及	N	Shoab, Amira Y.; Maged, Ahmed M.; Ramadan, Wafaa; Dahab, Sherif; Deeb, Wesam S.; Ali, Yahia Z. A.; Mostafa, Walaa A., I; Hussein, Eman A.	The value of endocervical and endometrial lidocaine flushing before office hysteroscopy: A randomized controlled trial
	Y	Y	Y	NCT03186586		巴西	Y	Fava, Mariana; Peloggia, Alessandra; Baccaro, Luiz F.; Castro, Sara; Carvalho, Nelsilene; Bahamondes, Luis	A randomized controlled pilot study of ulipristal acetate for abnormal bleeding among women using the 52-mg levonorgestrel intrauterine system
	Y	Y	Y	PACTR201809756724274		尼日利亚	Y	Okunade, Kehinde S.; Olowoselu, Olusola F.; John-Olabode, Sarah; Hassan, Basirat O.; Akinsola, Oluwatosin J.; Nwogu, Chidinma M.; Ugwu, Aloy O.; Moses, Olusanjo E.; Rabiu, Kabiru A.; Ajepe, Adegbenga; Adenekan, Muisi A.; Adejimi, Adebola A.; Akanmu, Sulaimon A.; Kanki, Phyllis J.	Effects of selenium supplementation on pregnancy outcomes and disease progression in HIV-infected pregnant women in Lagos: A randomized controlled trial
	Y	Y	Y	SLCTR/2014/006)	Sri Lanka Medical Association	斯里兰卡	N	Wickramasinghe, Ruwan P. T. B.; Senanayake, Hemantha; De Silva, Chandu	Intrauterine Foley catheter for 48 versus 24 hours for cervical ripening: A randomized controlled trial
	Y	Y	Y	CTRI/2020/09/028012		印度	N	Panda, Soumya Ranjan; Sharmila, Vijayan; Kalidoss, Vinoth Kumar; Hota, Smrutismita	A triple-blind, randomized, controlled trial, comparing combined letrozole and clomiphene versus only letrozole for ovulation induction in women with polycystic ovarian syndrome
	Y	N	N			尼日利亚	N	Unwaha, Emmanuel A.; Bello, Folasade A.; Bello, Oluwasomidoyin O.; Oladokun, Adesina	Intravenous magnesium sulfate in the management of severe pre-eclampsia: A randomized study of 12-hour versus 24-hour maintenance dose
	Y	Y	Y	NCT02911272		尼日利亚	N	Orhue, Augustine; Oseihie, Ignis Iribhogbe; Aziken, Michael; Ande, Babatunde	Randomized controlled trial of labor outcomes with action line placement at 2 hours versus 4 hours on the partograph
	Y	Y	Y	PACTR201604001582128		瑞典	Y	Hanson, Claudia; Atuhairwe, Susan; Lucy Atim, Joyce; Marrone, Gaetano; Morris, Jessica L.; Kaharuza, Frank	Effects of the Helping Mothers Survive Bleeding after Birth training on near miss morbidity and mortality in Uganda: A cluster-randomized trial
	Y	Y	Y	IRCT20151228025732N44	Iranian Registry of Clinical Trials	伊朗	N	Aghaamoo, Shahrzad; Zandbina, Azade; Saffarieh, Elham; Nassiri, Setare	The effect of N-acetyl cysteine on the volume of uterine leiomyoma: A randomized clinical trial
	Y	Y	Y	CTRI/2018/04/013343		印度	N	Bansal, Shavina; Goyal, Manu; Sharma, Charu; Shekhar, Shashank	Letrozole versus clomiphene citrate for ovulation induction in anovulatory women with polycystic ovarian syndrome: A randomized controlled trial
	Y	Y	Y	ECCT/19/08/02		肯尼亚	N	Omondi, Patrick; Nyongesa, Paul; Chemalan, Bett Kipchumba; Itsura, Peter	Low-dose oxytocin as an adjunct to Foley catheter for cervical ripening in nulliparous women at MTRH, Eldoret, Kenya: A randomized controlled trial
	Y	Y	Y	ISRCTN4277 3879		马来西亚	N	Goh, Yi Pei; Tan, Peng Chiong; Hong, Jesrine Gek Shan; Sulaiman, Sofiah; Omar, Siti Zawiah	Combined massage and warm compress to the perineum during active second stage of labor in nulliparas: A randomized trial
	Y	Y	Y	TCTR20170627001		泰国	Y	Chooprasertsuk, Wichinee; Somboonporn, Woraluk; Soontrapa, Sukree; Salang, LingLing; Amnatbuddee, Siriruthai	Combined vaginal administration of nystatin, diiodohydroxyquin, and benzalkonium chloride versus oral metronidazole for the treatment of bacterial vaginosis
	Y	N	Y	NCT03828981		芬兰	N	Kilpio, Olga; Harkki, Paivi S. M.; Mentula, Maarit J.; Vaananen, Antti; Pakarinen, Paivi I.	Recovery after enhanced versus conventional care laparoscopic hysterectomy performed in the afternoon: A randomized controlled trial
	Y	Y	Y	NCT03430609		巴西	N	da Cunha Araujo, Raquel Silveira; Maia, Sabina Bastos; Ferruzzi Baracat, Clara Micalli; Bezerra de Araujo Fernandes, Clarissa Queiroz; Abdalla Ayroza Ribeiro, Helizabet Salomao; Ayroza Galvao Ribeiro, Paulo Augusto	Ovarian function following use of various hemostatic techniques during treatment for unilateral endometrioma: A randomized controlled trial
	Y	Y	Y	U1111- 11566186	Brazilian Clinical Trials Registry (ReBEC)	巴西	N	Leal-Junior, Carlos C.; Amorim, Melania M. R.; Souza, Gustavo F. A.; Lima, Anna K. S.; Souza, Alex S. R.	Effectiveness of an oral versus sublingual loading dose of nifedipine for tocolysis
	Y	Y	Y	IRCT20180528039878N1		伊朗	N	Asgharnia, Maryam; Mehrafza, Marzieh; Raoufi, Azadeh; Yousefi, Tahereh Zare; Hosseinzadeh, Elmira; Samadnia, Sajedeh; Zahiri, Ziba; Tamimi, Amirhossein; Hosseini, Ahmad	The efficiency of low-dose letrozole plus clomiphene citrate for ovulation induction in intrauterine insemination cycles: A randomized clinical trial
	Y	N	N			新西兰	Y	Adcock, Anna; Stevenson, Kendall; Cram, Fiona; MacDonald, Evelyn Jane; Geller, Stacie; Hermens, Jordanna; Lawton, Beverley	He Tapu Te Whare Tangata (sacred house of humanity): Under-screened Maori women talk about HPV self-testing cervical screening clinical pathways
	Y	Y	Y	NCT02846909		埃及	N	Ali, Mohammed K.; Ahmed, Sameh E.; Sayed, Gamal H.; Badran, Esraa Y.; Abbas, Ahmed M.	Effect of adjunctive vaginal progesterone after McDonald cerclage on the rate of second-trimester abortion in singleton pregnancy: a randomized controlled trial
	Y	Y	Y	IRCT20140907019077N14		伊朗	N	Mahnaz, Esmaeili; Nasim, Bahrami; Sonia, Oveisi	Effect of a structured educational package on women's sexual function during pregnancy
	Y	Y	Y	UMIN000025315		埃及	N	Dawood, Ayman Shehata; Dawood, Abdelghaffar Said; Shazly, Sherif Abdelkarim; Assar, Tamer Mahmoud; Soliman, Ahmed Saber	A randomized controlled study comparing two uterine sparing techniques in conservative management of placenta accreta spectrum
	Y	Y	Y	CTRI/2018/09/015766		印度	N	Sharma, Jyotsna; Sagili, Haritha; Keepanasseril, Anish	Efficacy of combination of transcervical Foley catheter and sublingual misoprostol versus sublingual misoprostol for labor induction in pre-eclampsia at 28-34 weeks
	Y	Y	Y	IRCT20191102045310N1		伊朗	N	Ghotbizadeh Vhdani, Fahimeh; Nasiri Khormoji, Najmeh; Eftekhar, Negar; Deldar Pasikhani, Maryam; Hantoushzadeh, Sedigheh; Ghamari, Azin; Panahi, Zahra	A double-blind randomized trial on subendometrial injection of vasopressin to control bleeding in postpartum hysterectomy due to abnormally invasive placenta
	Y	Y	Y	NCT03151070		危地马拉	Y	Kestler, Edgar; Ambrosio, Guillermo; Hemming, Karla; Hughes, James P.; Matute, Jorge; Moreno, Mario; Madriz, Solange; Walker, Dilys	An integrated approach to improve maternal and perinatal outcomes in rural Guatemala: A stepped-wedge cluster randomized trial
	Y	Y	Y	NCT01765881		法国	N	Mounie, Michael; Costa, Nadege; Gaudineau, Adrien; Molinier, Laurent; Vayssiere, Christophe; Derumeaux, Helene	Cost-effectiveness analysis of vaginal misoprostol versus dinoprostone pessary: A non-inferiority large randomized controlled trial in France
	Y	Y	Y	NCT03164421		埃及	N	El Sharkwy, Ibrahim A.; Abd El Aziz, Walled M.	Randomized controlled trial of N-acetylcysteine versus l-carnitine among women with clomiphene-citrate-resistant polycystic ovary syndrome
	Y	Y	Y	ChiECRT-20170011		中国	Y	Bi, Yanmei; Zhong, Ruihan; Huang, Jinxiang; Huang, Han	Effect of continuous infusion of a subhypnotic dose of propofol on nausea and vomiting after carboprost administration at cesarean delivery: A randomized, double-blind, placebo-controlled trial
	Y	N	Y	NCT03556852		埃及	N	Maged, Ahmed M.; Waly, Mohamed; Fahmy, Radwa M.; Dieb, Amira S.; Essam, Aimy; Salah, Noha M.; Hussein, Eman A.; Nabil, Hala	Carbetocin versus rectal misoprostol for management of third stage of labor among women with low risk of postpartum hemorrhage
	Y	Y	Y	NCT0193723		埃及	N	Ellaithy, Mohamed; Rasheed, Suriaya; Shafik, Adel; Abees, Sara	Use of an antiemetic to shorten the length of labor in nulliparous women, exploring a potential role of an old drug: A randomized controlled trial
	Y	N	Y	ChiCTR-IPR-17011242		中国	Y	Mao, Xiaoyan; Zhang, Jie; Cai, Renfei; Tao, Yu; Gao, Hongyuan; Kuang, Yanping; Zhang, Shaozhen	Therapeutic role of granulocyte macrophage colony-stimulating factor (GM-CSF) in patients with persistent thin endometrium: A prospective and randomized study
	Y	Y	N			伊朗	Y	Allameh, Zahra; Goharian, Maryam; Eslamian, Mohammad	Effect of misoprostol with and without letrozole on the induction of abortion for women with first-trimester missed abortion
	Y	Y	Y	NCT04454346		土耳其	N	Obut, Mehmet; Balsak, Deniz; Sarsmaz, Kemal; Tolunay, Harun E.; Varli, Erol N.; Sahin, Dilek; Yucel, Aykan	Double Foley catheter for labor induction: An alternative method
	Y	Y	Y	NCT04339348		埃及	N	Hashem, Ahmed T.; Mahmoud, Mostafa; Aly Islam, Bassem; Ibrahem Eid, Mohamed; Ahmed, Nancy; Mohamed Mamdouh, Ahmed; Elkomy, Rasha; Fouad Elgamel, Amira; Hamada, A. A. Ali; Khalil, Eman M.; Ashour, Ahmed S. A.; Said Ali, Ahmed; Taher, Ayman; Hasan Hussein, Amr; Elzahaby, Iman; Hafez Mohamed Younes, Mohamed; Salah, Emad; Mojahed, Eman M.; Talaat, Bassem; ElHodiby, Mohamed; Kamal Osman, Nada; Adel No…	Comparative efficacy of lidocaine-prilocaine cream and vaginal misoprostol in reducing pain during levonorgestrel intrauterine device insertion in women delivered only by cesarean delivery: A randomized controlled trial
	Y	Y	Y	ACTRN12616000852459		澳大利亚	Y	Ampt, Frances H.; Lim, Megan S. C.; Agius, Paul A.; Chersich, Matthew F.; Manguro, Griffins; Gichuki, Caroline M.; Stoove, Mark; Temmerman, Marleen; Jaoko, Walter; Hellard, Margaret; Gichangi, Peter; Luchters, Stanley	Use of long-acting reversible contraception in a cluster-random sample of female sex workers in Kenya
	Y	Y	Y	NCT03148561		埃及	N	Ali, Mohammed K.; Emam, Samar M.; Abdel-Aleem, Mahmoud A.; Sobh, Ahmed M. A.	Misoprostol versus expectant management in women with incomplete first-trimester miscarriage after failed primary misoprostol treatment: A randomized clinical trial
	Y	Y	Y	IRCT20191011054063N1		伊朗	Y	Kashi, Abolfazl Mehdizadeh; Niakan, Gelareh; Ebrahimpour, Majid; Allahqoli, Leila; Hassanlouei, Babak; Gitas, Georgios; Alkatout, Ibrahim	A randomized, double-blind, placebo-controlled pilot study of the comparative effects of dienogest and the combined oral contraceptive pill in women with endometriosis
	Y	N	N			埃及	N	Afifi, Ahmed N.; Taymour, Mohammad A.; El-Khayat, Waleed M.	Isosorbide mononitrate for cervical ripening in induction of labor for pregnant women with PROM at or post term
	Y	Y	Y	NCT04008966		埃及	N	Maged, Ahmed M.; Ragab, Mohamed A.; Shohayeb, Amal; Saber, Waleed; Ekladious, Sherif; Hussein, Eman A.; El-Mazny, Akmal; Hany, Ayman	Comparative study between single versus dual trigger for poor responders in GnRH-antagonist ICSI cycles: A randomized controlled study
	Y	Y	Y	NCT03723031		埃及	N	El-Sherbini, Moutaz M.; Maged, Ahmed M.; Helal, Omneya M.; Awad, Mirna O.; El-Attar, Sally A.; Sadek, Jehan A.; ElKomy, Rasha; Dawoud, Mariam A.	A comparative study between preoperative rectal misoprostol and intraoperative intrauterine administration in the reduction of blood loss during and after cesarean delivery: A randomized controlled trial
	Y	Y	Y	PACTR201811515303983	Pan African Clinical Trial Registry	加纳	Y	Beyuo, Titus K.; Lawrence, Emma R.; Kobernik, Emily K.; Oppong, Samuel A.	A novel 12-hour versus 24-hour magnesium sulfate regimen in the management of eclampsia and preeclampsia in Ghana (MOPEP Study): A randomized controlled trial
	Y	Y	Y	NCT04201626		泰国	Y	Chiewhatpong, Phasawee; Charoenkwan, Kittipat; Smithiseth, Kannika; Lapisatepun, Warangkana; Lapisatepun, Panuwat; Phimphilai, Mattabhorn; Muangmool, Tanarat; Cheewakriangkrai, Chalong; Suprasert, Prapaporn; Srisomboon, Jatupol	Effectiveness of enhanced recovery after surgery protocol in open gynecologic oncology surgery: A randomized controlled trial
	Y	Y	Y	CTRI/2015/07/009325		印度	Y	Kriplani, Alka; Sehgal, Rohini; Konar, Hiralal; Vivekanand, Achanta; Vanamail, Perumal; Purandare, Chittaranjan N.	A 1-year comparison of TCu380Ag versus TCu380A intrauterine contraceptive devices in India
	Y	N	Y	EudraCT2017-004797-33		比利时	N	Rosetti, Jerome; Francotte, Jacques; Noel, Emmanuel; Drakopoulos, Panagiotis; Rabbachin, Nelson; de Brucker, Michael	Continuous ropivacaine subfascial wound infusion after cesarean delivery in pain management: A prospective randomized controlled double-blind study
	Y	Y	N			中国	Y	Wang, Xiu; Zhang, Chao; Li, Xia; Qi, Hongyan; Liu, Qing; Lei, Jing	Safety and efficacy of titrated oral misoprostol solution versus vaginal dinoprostone for induction of labor: A single-center randomized control trial

## Sheet: RCT
	是否为RCT（Y/N）	是否有consort流程图	是否进行临床试验注册（Y/N）	临床试验注册号	注册网址	通讯作者国家	是否有基金资助（Y/N)	Authors	Article Title
	Y	Y	Y	45787	ISRCTN	美国	Y	Gerdts, Caitlin; Jayaweera, Ruvani T.; Kristianingrum, Ika A.; Khan, Zara; Hudaya, Inna	Effect of a smartphone intervention on self-managed medication abortion experiences among safe-abortion hotline clients in Indonesia: A randomized controlled trial
	Y	Y	Y	NCT02888574		加拿大	Y	Flynn, Michelle J.; Campbell, Tavis S.; Robert, Magali; Nasr-Esfahani, Maryam; Rash, Joshua A.	Intranasal oxytocin as a treatment for chronic pelvic pain: A randomized controlled feasibility study
	Y	Y	Y	IRCT20180819040830N1	Iranian Registry of Clinical Trials	伊朗	N	Naeiji, Zahra; Naghshvarian, Narjes; Mirzamoradi, Masoumeh; Sotudeh, Sara; Moridi, Atefeh	Efficacy and safety of oral hyoscine used for outpatient cervical ripening among primiparous women with term pregnancy
	Y	Y	Y	ISRCTN16957529		马来西亚	Y	Sulaiman, Sofiah; Sivaranjani, Sanmugam; Razali, Nuguelis; Lim, Boon Kiong; Hamdan, Mukhri; Tan, Peng Chiong	Foley catheter compared with controlled release dinoprostone vaginal insert for labor induction after one previous cesarean delivery: A randomized trial
	Y	Y	Y	PACTR201808146688942	Pan African Clinical trials Registry (PACTR)	尼日利亚	N	Akiseku, Adeniyi K.; Jagun, Olusoji E.; Akadri, Adebayo A.; Imaralu, John O.; Olatunji, Adetola O.; Sule-Odu, Adewale O.	Effect of hyoscine-N-butylbromide on labor duration among nullipara in a southwestern Nigerian teaching hospital: A randomized controlled trial
	Y	Y	Y	PACTR201907658492123		埃及	N	Aboelroose, Ahmed A.; Ibrahim, Zakia M.; Madny, Elham H.; Elmazzahy, Ahmed M.; Taha, Omima T.	A randomized clinical trial of sildenafil plus clomiphene citrate to improve the success rate of ovulation induction in patients with unexplained infertility
	Y	Y	Y	NCT03680339		埃及	N	Maged, Ahmed M.; Fawzi, Tarek; Shalaby, Mohamed A.; Samy, Ahmed; Rabee, Mohamed A.; Ali, Ahmed S.; Hussein, Eman A.; Hammad, Bahaa; Deeb, Wesam S.	A randomized controlled trial of the safety and efficacy of preoperative rectal misoprostol for prevention of intraoperative and postoperative blood loss at elective cesarean delivery
	Y	Y	Y	CTRI/2019/05/019394	Clinical Trial Registry of India (CTRI)	印度	N	Soni, Anjali; Sharma, Aarti; Sharma, Chanderdeep; Verma, Suresh	Simultaneous use of high-volume Foley catheter (60 ml) and misoprostol for labor induction in nulliparous women: A randomized controlled trial
	Y	Y	Y	NCT01006954		伊朗	N	Ghaffari, Firouzeh; Jahangiri, Nadia; Madani, Tahereh; Khodabakhshi, Shabnam; Chehrazi, Mohammad	Randomized controlled trial of gonadotropin-releasing hormone agonist microdose flare-up versus flare-up among poor responders undergoing intracytoplasmic sperm injection
	Y	Y	Y	NCT02849483		韩国	N	Kang, Hee Yong; Kim, Youngsoon; You, Ann Hee; Kim, Yeon Jin; Kim, Mi Kyeong	A randomized controlled trial of the effect of ramosetron on postoperative restoration of bowel motility after gynecologic laparoscopic surgery
	Y	Y	Y	NCT03591679		埃及	N	Samy, Ahmed; Ali, Mohammed K.; Abbas, Ahmed M.; Wahab, Hala A.; Wali, Ahmed A.; Hussien, Aml H.; Mostafa, Mona; Taymour, Mohammad A.; Ogila, Asmaa, I; Ahmad, Yahia; Essam, Aimy; Mahmoud, Mostafa	Randomized controlled trial of the effect of bilateral uterine artery ligation during cesarean among women at risk of uterine atony
	Y	Y	Y	ISRCTN10845466		马来西亚	Y	Tew, Min P.; Tan, Peng C.; Saaid, Rahmah; Hong, Jesrine G. S.; Omar, Siti Z.	Metformin in gestational diabetes mellitus: A double-blind placebo-controlled randomized trial
	Y	Y	Y	NCT01485562		美国	Y	Abbas, Dina F.; Jehan, Nusrat; Diop, Ayisha; Durocher, Jill; Byrne, Meagan E.; Zuberi, Nadeem; Ahmed, Zafar; Walraven, Gijs; Winikoff, Beverly	Using misoprostol to treat postpartum hemorrhage in home deliveries attended by traditional birth attendants
	Y	Y	Y	PBR-9t4xxk	REBEC	巴西	Y	Costa, Joyce P. L.; Brito, Haissa O.; Galvao-Moreira, Leonardo V.; Brito, Luiz G. O.; Costa-Paiva, Lucia; Brito, Luciane M. O.	Randomized double-blind placebo-controlled trial of the effect of Morus nigra L. (black mulberry) leaf powder on symptoms and quality of life among climacteric women
	Y	Y	Y	CTRI/2018/10/016154		印度	N	Cherian, Anne George; Marcus, Tobey Ann; Sebastian, Tunny; Rathore, Swathi; Mathews, Jiji Elizabeth	Induction of labor using Foley catheter with weight attached versus without weight attached: A randomized control trial
	Y	Y	Y	NCT02660567		埃及	Y	Hamdy, Amr; Azmy, Osama; Lotfy, Rehab; Attia, Ahmed A.; Elsherbini, Moutaz M.; Al Sawaf, Ahmed; Soliman, Mahmoud M.; Sharaf, Marwa F.; Kamel, Ahmed; Abd El-Raouf, Mohamed N.; Salem, Sondos; Rasheed, Mazen A.; Torky, Haitham; Issak, Emad R.	Multicenter randomized controlled trial assessing the impact of a cervical traction maneuver (Amr's maneuver) on the incidence of postpartum hemorrhage
	Y	Y	Y	NCT04152317		巴西	N	Maior, Maria da Conceicao Farias Souto; Souza, Alex Sandro Rolland; Souza, Gustavo Fonseca de Albuquerque; da Costa, Aurelio Antonio Ribeiro	Comparison between 200 mu g and 800 mu g of vaginal misoprostol for cervical ripening before operative hysteroscopy: A randomized controlled trial
	Y	Y	Y	ISRCTN87066007	International Standard Randomised Controlled Trial Number (ISRCTN)	日本	Y	Hasan, Nur Adlyn; Hong, Jesrine Gek Shan; Teo, Ik Hui; Zaidi, Syeda Nureena; Hamdan, Mukhri; Tan, Peng Chiong	Early versus delayed amniotomy with immediate oxytocin after Foley catheter cervical ripening in multiparous women with labor induction: A randomized controlled trial
	Y	Y	Y	NCT03530488		埃及	N	Shoab, Amira Y.; Maged, Ahmed M.; Ramadan, Wafaa; Dahab, Sherif; Deeb, Wesam S.; Ali, Yahia Z. A.; Mostafa, Walaa A., I; Hussein, Eman A.	The value of endocervical and endometrial lidocaine flushing before office hysteroscopy: A randomized controlled trial
	Y	Y	Y	NCT03186586		巴西	Y	Fava, Mariana; Peloggia, Alessandra; Baccaro, Luiz F.; Castro, Sara; Carvalho, Nelsilene; Bahamondes, Luis	A randomized controlled pilot study of ulipristal acetate for abnormal bleeding among women using the 52-mg levonorgestrel intrauterine system
	Y	Y	Y	PACTR201809756724274		尼日利亚	Y	Okunade, Kehinde S.; Olowoselu, Olusola F.; John-Olabode, Sarah; Hassan, Basirat O.; Akinsola, Oluwatosin J.; Nwogu, Chidinma M.; Ugwu, Aloy O.; Moses, Olusanjo E.; Rabiu, Kabiru A.; Ajepe, Adegbenga; Adenekan, Muisi A.; Adejimi, Adebola A.; Akanmu, Sulaimon A.; Kanki, Phyllis J.	Effects of selenium supplementation on pregnancy outcomes and disease progression in HIV-infected pregnant women in Lagos: A randomized controlled trial
	Y	Y	Y	SLCTR/2014/006)	Sri Lanka Medical Association	斯里兰卡	N	Wickramasinghe, Ruwan P. T. B.; Senanayake, Hemantha; De Silva, Chandu	Intrauterine Foley catheter for 48 versus 24 hours for cervical ripening: A randomized controlled trial
	Y	Y	Y	CTRI/2020/09/028012		印度	N	Panda, Soumya Ranjan; Sharmila, Vijayan; Kalidoss, Vinoth Kumar; Hota, Smrutismita	A triple-blind, randomized, controlled trial, comparing combined letrozole and clomiphene versus only letrozole for ovulation induction in women with polycystic ovarian syndrome
	Y	N	N			尼日利亚	N	Unwaha, Emmanuel A.; Bello, Folasade A.; Bello, Oluwasomidoyin O.; Oladokun, Adesina	Intravenous magnesium sulfate in the management of severe pre-eclampsia: A randomized study of 12-hour versus 24-hour maintenance dose
	Y	Y	Y	NCT02911272		尼日利亚	N	Orhue, Augustine; Oseihie, Ignis Iribhogbe; Aziken, Michael; Ande, Babatunde	Randomized controlled trial of labor outcomes with action line placement at 2 hours versus 4 hours on the partograph
	Y	Y	Y	PACTR201604001582128		瑞典	Y	Hanson, Claudia; Atuhairwe, Susan; Lucy Atim, Joyce; Marrone, Gaetano; Morris, Jessica L.; Kaharuza, Frank	Effects of the Helping Mothers Survive Bleeding after Birth training on near miss morbidity and mortality in Uganda: A cluster-randomized trial
	Y	Y	Y	IRCT20151228025732N44	Iranian Registry of Clinical Trials	伊朗	N	Aghaamoo, Shahrzad; Zandbina, Azade; Saffarieh, Elham; Nassiri, Setare	The effect of N-acetyl cysteine on the volume of uterine leiomyoma: A randomized clinical trial
	Y	Y	Y	CTRI/2018/04/013343		印度	N	Bansal, Shavina; Goyal, Manu; Sharma, Charu; Shekhar, Shashank	Letrozole versus clomiphene citrate for ovulation induction in anovulatory women with polycystic ovarian syndrome: A randomized controlled trial
	Y	Y	Y	ECCT/19/08/02		肯尼亚	N	Omondi, Patrick; Nyongesa, Paul; Chemalan, Bett Kipchumba; Itsura, Peter	Low-dose oxytocin as an adjunct to Foley catheter for cervical ripening in nulliparous women at MTRH, Eldoret, Kenya: A randomized controlled trial
	Y	Y	Y	ISRCTN4277 3879		马来西亚	N	Goh, Yi Pei; Tan, Peng Chiong; Hong, Jesrine Gek Shan; Sulaiman, Sofiah; Omar, Siti Zawiah	Combined massage and warm compress to the perineum during active second stage of labor in nulliparas: A randomized trial
	Y	Y	Y	TCTR20170627001		泰国	Y	Chooprasertsuk, Wichinee; Somboonporn, Woraluk; Soontrapa, Sukree; Salang, LingLing; Amnatbuddee, Siriruthai	Combined vaginal administration of nystatin, diiodohydroxyquin, and benzalkonium chloride versus oral metronidazole for the treatment of bacterial vaginosis
	Y	N	Y	NCT03828981		芬兰	N	Kilpio, Olga; Harkki, Paivi S. M.; Mentula, Maarit J.; Vaananen, Antti; Pakarinen, Paivi I.	Recovery after enhanced versus conventional care laparoscopic hysterectomy performed in the afternoon: A randomized controlled trial
	Y	Y	Y	NCT03430609		巴西	N	da Cunha Araujo, Raquel Silveira; Maia, Sabina Bastos; Ferruzzi Baracat, Clara Micalli; Bezerra de Araujo Fernandes, Clarissa Queiroz; Abdalla Ayroza Ribeiro, Helizabet Salomao; Ayroza Galvao Ribeiro, Paulo Augusto	Ovarian function following use of various hemostatic techniques during treatment for unilateral endometrioma: A randomized controlled trial
	Y	Y	Y	U1111- 11566186	Brazilian Clinical Trials Registry (ReBEC)	巴西	N	Leal-Junior, Carlos C.; Amorim, Melania M. R.; Souza, Gustavo F. A.; Lima, Anna K. S.; Souza, Alex S. R.	Effectiveness of an oral versus sublingual loading dose of nifedipine for tocolysis
	Y	Y	Y	IRCT20180528039878N1		伊朗	N	Asgharnia, Maryam; Mehrafza, Marzieh; Raoufi, Azadeh; Yousefi, Tahereh Zare; Hosseinzadeh, Elmira; Samadnia, Sajedeh; Zahiri, Ziba; Tamimi, Amirhossein; Hosseini, Ahmad	The efficiency of low-dose letrozole plus clomiphene citrate for ovulation induction in intrauterine insemination cycles: A randomized clinical trial
	Y	N	N			新西兰	Y	Adcock, Anna; Stevenson, Kendall; Cram, Fiona; MacDonald, Evelyn Jane; Geller, Stacie; Hermens, Jordanna; Lawton, Beverley	He Tapu Te Whare Tangata (sacred house of humanity): Under-screened Maori women talk about HPV self-testing cervical screening clinical pathways
	Y	Y	Y	NCT02846909		埃及	N	Ali, Mohammed K.; Ahmed, Sameh E.; Sayed, Gamal H.; Badran, Esraa Y.; Abbas, Ahmed M.	Effect of adjunctive vaginal progesterone after McDonald cerclage on the rate of second-trimester abortion in singleton pregnancy: a randomized controlled trial
	Y	Y	Y	IRCT20140907019077N14		伊朗	N	Mahnaz, Esmaeili; Nasim, Bahrami; Sonia, Oveisi	Effect of a structured educational package on women's sexual function during pregnancy
	Y	Y	Y	UMIN000025315		埃及	N	Dawood, Ayman Shehata; Dawood, Abdelghaffar Said; Shazly, Sherif Abdelkarim; Assar, Tamer Mahmoud; Soliman, Ahmed Saber	A randomized controlled study comparing two uterine sparing techniques in conservative management of placenta accreta spectrum
	Y	Y	Y	CTRI/2018/09/015766		印度	N	Sharma, Jyotsna; Sagili, Haritha; Keepanasseril, Anish	Efficacy of combination of transcervical Foley catheter and sublingual misoprostol versus sublingual misoprostol for labor induction in pre-eclampsia at 28-34 weeks
	Y	Y	Y	IRCT20191102045310N1		伊朗	N	Ghotbizadeh Vhdani, Fahimeh; Nasiri Khormoji, Najmeh; Eftekhar, Negar; Deldar Pasikhani, Maryam; Hantoushzadeh, Sedigheh; Ghamari, Azin; Panahi, Zahra	A double-blind randomized trial on subendometrial injection of vasopressin to control bleeding in postpartum hysterectomy due to abnormally invasive placenta
	Y	Y	Y	NCT03151070		危地马拉	Y	Kestler, Edgar; Ambrosio, Guillermo; Hemming, Karla; Hughes, James P.; Matute, Jorge; Moreno, Mario; Madriz, Solange; Walker, Dilys	An integrated approach to improve maternal and perinatal outcomes in rural Guatemala: A stepped-wedge cluster randomized trial
	Y	Y	Y	NCT01765881		法国	N	Mounie, Michael; Costa, Nadege; Gaudineau, Adrien; Molinier, Laurent; Vayssiere, Christophe; Derumeaux, Helene	Cost-effectiveness analysis of vaginal misoprostol versus dinoprostone pessary: A non-inferiority large randomized controlled trial in France
	Y	Y	Y	NCT03164421		埃及	N	El Sharkwy, Ibrahim A.; Abd El Aziz, Walled M.	Randomized controlled trial of N-acetylcysteine versus l-carnitine among women with clomiphene-citrate-resistant polycystic ovary syndrome
	Y	Y	Y	ChiECRT-20170011		中国	Y	Bi, Yanmei; Zhong, Ruihan; Huang, Jinxiang; Huang, Han	Effect of continuous infusion of a subhypnotic dose of propofol on nausea and vomiting after carboprost administration at cesarean delivery: A randomized, double-blind, placebo-controlled trial
	Y	N	Y	NCT03556852		埃及	N	Maged, Ahmed M.; Waly, Mohamed; Fahmy, Radwa M.; Dieb, Amira S.; Essam, Aimy; Salah, Noha M.; Hussein, Eman A.; Nabil, Hala	Carbetocin versus rectal misoprostol for management of third stage of labor among women with low risk of postpartum hemorrhage
	Y	Y	Y	NCT0193723		埃及	N	Ellaithy, Mohamed; Rasheed, Suriaya; Shafik, Adel; Abees, Sara	Use of an antiemetic to shorten the length of labor in nulliparous women, exploring a potential role of an old drug: A randomized controlled trial
	Y	N	Y	ChiCTR-IPR-17011242		中国	Y	Mao, Xiaoyan; Zhang, Jie; Cai, Renfei; Tao, Yu; Gao, Hongyuan; Kuang, Yanping; Zhang, Shaozhen	Therapeutic role of granulocyte macrophage colony-stimulating factor (GM-CSF) in patients with persistent thin endometrium: A prospective and randomized study
	Y	Y	N			伊朗	Y	Allameh, Zahra; Goharian, Maryam; Eslamian, Mohammad	Effect of misoprostol with and without letrozole on the induction of abortion for women with first-trimester missed abortion
	Y	Y	Y	NCT04454346		土耳其	N	Obut, Mehmet; Balsak, Deniz; Sarsmaz, Kemal; Tolunay, Harun E.; Varli, Erol N.; Sahin, Dilek; Yucel, Aykan	Double Foley catheter for labor induction: An alternative method
	Y	Y	Y	NCT04339348		埃及	N	Hashem, Ahmed T.; Mahmoud, Mostafa; Aly Islam, Bassem; Ibrahem Eid, Mohamed; Ahmed, Nancy; Mohamed Mamdouh, Ahmed; Elkomy, Rasha; Fouad Elgamel, Amira; Hamada, A. A. Ali; Khalil, Eman M.; Ashour, Ahmed S. A.; Said Ali, Ahmed; Taher, Ayman; Hasan Hussein, Amr; Elzahaby, Iman; Hafez Mohamed Younes, Mohamed; Salah, Emad; Mojahed, Eman M.; Talaat, Bassem; ElHodiby, Mohamed; Kamal Osman, Nada; Adel No…	Comparative efficacy of lidocaine-prilocaine cream and vaginal misoprostol in reducing pain during levonorgestrel intrauterine device insertion in women delivered only by cesarean delivery: A randomized controlled trial
	Y	Y	Y	ACTRN12616000852459		澳大利亚	Y	Ampt, Frances H.; Lim, Megan S. C.; Agius, Paul A.; Chersich, Matthew F.; Manguro, Griffins; Gichuki, Caroline M.; Stoove, Mark; Temmerman, Marleen; Jaoko, Walter; Hellard, Margaret; Gichangi, Peter; Luchters, Stanley	Use of long-acting reversible contraception in a cluster-random sample of female sex workers in Kenya
	Y	Y	Y	NCT03148561		埃及	N	Ali, Mohammed K.; Emam, Samar M.; Abdel-Aleem, Mahmoud A.; Sobh, Ahmed M. A.	Misoprostol versus expectant management in women with incomplete first-trimester miscarriage after failed primary misoprostol treatment: A randomized clinical trial
	Y	Y	Y	IRCT20191011054063N1		伊朗	Y	Kashi, Abolfazl Mehdizadeh; Niakan, Gelareh; Ebrahimpour, Majid; Allahqoli, Leila; Hassanlouei, Babak; Gitas, Georgios; Alkatout, Ibrahim	A randomized, double-blind, placebo-controlled pilot study of the comparative effects of dienogest and the combined oral contraceptive pill in women with endometriosis
	Y	N	N			埃及	N	Afifi, Ahmed N.; Taymour, Mohammad A.; El-Khayat, Waleed M.	Isosorbide mononitrate for cervical ripening in induction of labor for pregnant women with PROM at or post term
	Y	Y	Y	NCT04008966		埃及	N	Maged, Ahmed M.; Ragab, Mohamed A.; Shohayeb, Amal; Saber, Waleed; Ekladious, Sherif; Hussein, Eman A.; El-Mazny, Akmal; Hany, Ayman	Comparative study between single versus dual trigger for poor responders in GnRH-antagonist ICSI cycles: A randomized controlled study
	Y	Y	Y	NCT03723031		埃及	N	El-Sherbini, Moutaz M.; Maged, Ahmed M.; Helal, Omneya M.; Awad, Mirna O.; El-Attar, Sally A.; Sadek, Jehan A.; ElKomy, Rasha; Dawoud, Mariam A.	A comparative study between preoperative rectal misoprostol and intraoperative intrauterine administration in the reduction of blood loss during and after cesarean delivery: A randomized controlled trial
	Y	Y	Y	PACTR201811515303983	Pan African Clinical Trial Registry	加纳	Y	Beyuo, Titus K.; Lawrence, Emma R.; Kobernik, Emily K.; Oppong, Samuel A.	A novel 12-hour versus 24-hour magnesium sulfate regimen in the management of eclampsia and preeclampsia in Ghana (MOPEP Study): A randomized controlled trial
	Y	Y	Y	NCT04201626		泰国	Y	Chiewhatpong, Phasawee; Charoenkwan, Kittipat; Smithiseth, Kannika; Lapisatepun, Warangkana; Lapisatepun, Panuwat; Phimphilai, Mattabhorn; Muangmool, Tanarat; Cheewakriangkrai, Chalong; Suprasert, Prapaporn; Srisomboon, Jatupol	Effectiveness of enhanced recovery after surgery protocol in open gynecologic oncology surgery: A randomized controlled trial
	Y	Y	Y	CTRI/2015/07/009325		印度	Y	Kriplani, Alka; Sehgal, Rohini; Konar, Hiralal; Vivekanand, Achanta; Vanamail, Perumal; Purandare, Chittaranjan N.	A 1-year comparison of TCu380Ag versus TCu380A intrauterine contraceptive devices in India
	Y	N	Y	EudraCT2017-004797-33		比利时	N	Rosetti, Jerome; Francotte, Jacques; Noel, Emmanuel; Drakopoulos, Panagiotis; Rabbachin, Nelson; de Brucker, Michael	Continuous ropivacaine subfascial wound infusion after cesarean delivery in pain management: A prospective randomized controlled double-blind study
	Y	Y	N			中国	Y	Wang, Xiu; Zhang, Chao; Li, Xia; Qi, Hongyan; Liu, Qing; Lei, Jing	Safety and efficacy of titrated oral misoprostol solution versus vaginal dinoprostone for induction of labor: A single-center randomized control trial

## Sheet: 1
Y
Y
Y
Y
Y
Y
Y
Y
Y
Y
Y
Y
Y
Y
Y
Y
Y
Y
Y
Y
Y
Y
Y
Y
Y
Y
Y
Y
Y
Y
Y
Y
Y
Y
Y
Y
Y
Y
Y
Y
Y
Y
Y
Y
Y
Y
Y
Y
Y
Y
Y
Y
Y
Y
Y
Y
Y
Y
Y
Y
Y
Y

## Sheet: 2
N
N
N
N
N
N
N
Y
Y
Y
Y
Y
Y
Y
Y
Y
Y
Y
Y
Y
Y
Y
Y
Y
Y
Y
Y
Y
Y
Y
Y
Y
Y
Y
Y
Y
Y
Y
Y
Y
Y
Y
Y
Y
Y
Y
Y
Y
Y
Y
Y
Y
Y
Y
Y
Y
Y
Y
Y
Y
Y
Y

## Sheet: 3
N
N
N
N
N
Y
Y
Y
Y
Y
Y
Y
Y
Y
Y
Y
Y
Y
Y
Y
Y
Y
Y
Y
Y
Y
Y
Y
Y
Y
Y
Y
Y
Y
Y
Y
Y
Y
Y
Y
Y
Y
Y
Y
Y
Y
Y
Y
Y
Y
Y
Y
Y
Y
Y
Y
Y
Y
Y
Y
Y
Y

## Sheet: Sheet2
45787	ISRCTN	美国	Y
NCT02888574		加拿大	Y
IRCT20180819040830N1	Iranian Registry of Clinical Trials	伊朗	N
ISRCTN16957529		马来西亚	Y
PACTR201808146688942	Pan African Clinical trials Registry (PACTR)	尼日利亚	N
PACTR201907658492123		埃及	N
NCT03680339		埃及	N
CTRI/2019/05/019394	Clinical Trial Registry of India (CTRI)	印度	N
NCT01006954		伊朗	N
NCT02849483		韩国	N
NCT03591679		埃及	N
ISRCTN10845466		马来西亚	Y
NCT01485562		美国	Y
PBR-9t4xxk	REBEC	巴西	Y
CTRI/2018/10/016154		印度	N
NCT02660567		埃及	Y
NCT04152317		巴西	N
ISRCTN87066007	International Standard Randomised Controlled Trial Number (ISRCTN)	日本	Y
NCT03530488		埃及	N
NCT03186586		巴西	Y
PACTR201809756724274		尼日利亚	Y
SLCTR/2014/006)	Sri Lanka Medical Association	斯里兰卡	N
CTRI/2020/09/028012		印度	N
NCT02911272		尼日利亚	N
PACTR201604001582128		瑞典	Y
IRCT20151228025732N44	Iranian Registry of Clinical Trials	伊朗	N
CTRI/2018/04/013343		印度	N
ECCT/19/08/02		肯尼亚	N
ISRCTN4277 3879		马来西亚	N
TCTR20170627001		泰国	Y
NCT03828981		芬兰	N
NCT03430609		巴西	N
U1111- 11566186	Brazilian Clinical Trials Registry (ReBEC)	巴西	N
IRCT20180528039878N1		伊朗	N
NCT02846909		埃及	N
IRCT20140907019077N14		伊朗	N
UMIN000025315		埃及	N
CTRI/2018/09/015766		印度	N
IRCT20191102045310N1		伊朗	N
NCT03151070		危地马拉	Y
NCT01765881		法国	N
NCT03164421		埃及	N
ChiECRT-20170011		中国	Y
NCT03556852		埃及	N
NCT0193723		埃及	N
ChiCTR-IPR-17011242		中国	Y
NCT04454346		土耳其	N
NCT04339348		埃及	N
ACTRN12616000852459		澳大利亚	Y
NCT03148561		埃及	N
IRCT20191011054063N1		伊朗	Y
NCT04008966		埃及	N
NCT03723031		埃及	N
PACTR201811515303983	Pan African Clinical Trial Registry	加纳	Y
NCT04201626		泰国	Y
CTRI/2015/07/009325		印度	Y
EudraCT2017-004797-33		比利时	N

## Sheet: Sheet3
ACTRN12616000852459						澳大利亚和新西兰临床试验注册中心	1
ChiCTR-IPR-17011242						中国临床试验注册中心	2
ChiECRT-20170011
CTRI/2015/07/009325						印度临床试验注册中心	6
CTRI/2018/04/013343
CTRI/2018/09/015766
CTRI/2018/10/016154
CTRI/2019/05/019394	Clinical Trial Registry of India (CTRI)
CTRI/2020/09/028012
ECCT/19/08/02						未知	1
EudraCT2017-004797-33						欧洲临床试验注册中心	1
IRCT20140907019077N14						伊朗临床试验注册中心	6
IRCT20151228025732N44	Iranian Registry of Clinical Trials
IRCT20180528039878N1
IRCT20180819040830N1	Iranian Registry of Clinical Trials
IRCT20191011054063N1
IRCT20191102045310N1
ISRCTN45787						国际标准随机对照试验注册库(英国)	5
ISRCTN10845466
ISRCTN16957529
ISRCTN4277 3879
ISRCTN87066007	International Standard Randomised Controlled Trial Number (ISRCTN)
NCT01006954						国际临床试验注册中心（美国）	25
NCT01485562
NCT01765881
NCT0193723
NCT02660567
NCT02846909
NCT02849483
NCT02888574
NCT02911272
NCT03148561
NCT03151070
NCT03164421
NCT03186586
NCT03430609
NCT03530488
NCT03556852
NCT03591679
NCT03680339
NCT03723031
NCT03828981
NCT04008966
NCT04152317
NCT04201626
NCT04339348
NCT04454346
PACTR201604001582128						泛非临床试验注册中心	5
PACTR201808146688942	Pan African Clinical trials Registry (PACTR)
PACTR201809756724274
PACTR201811515303983	Pan African Clinical Trial Registry
PACTR201907658492123
PBR-9t4xxk	REBEC					巴西临床试验注册中心	2
SLCTR/2014/006)	Sri Lanka Medical Association					斯里兰卡临床试验注册中心	1
TCTR20170627001						泰国临床试验注册中心	1
U1111- 11566186	Brazilian Clinical Trials Registry (ReBEC)
UMIN000025315						日本临床试验注册中心	1

## Sheet: Sheet4
埃及	14
澳大利亚	1
巴西	5
比利时	1
法国	1
芬兰	1
韩国	1
加拿大	1
加纳	1
肯尼亚	1
马来西亚	3
美国	2
尼日利亚	3
日本	1
瑞典	1
斯里兰卡	1
泰国	2
土耳其	1
危地马拉	1
伊朗	7
印度	6
中国	2
中国

## Sheet: Sheet5
N	37
N
N
N
N
N
N
N
N
N
N
N
N
N
N
N
N
N
N
N
N
N
N
N
N
N
N
N
N
N
N
N
N
N
N
N
N
Y
Y
Y
Y
Y
Y
Y
Y
Y
Y
Y
Y
Y
Y
Y
Y
Y
Y
Y
Y

[truncated: 1 more sheets: Sheet6]
