# Supplementary material for: Clinical trial registration and CONSORT adherence in obstetrics and gynecology journals: a cross-sectional analysis of Chinese- and English-language publications
Source: PeerJ. 2026 Apr 21;14:e21140. doi: 10.7717/peerj.21140 (PMC13108464; doi:10.7717/peerj.21140)
Supplement: Supplemental Information 1 [file peerj-14-21140-s001.zip › Raw data-updated/RCT-English journals/Third round-excluded based on full article/18.xls]

## Sheet: 3筛
	是否为RCT（Y/N）	是否有consort流程图	是否进行临床试验注册（Y/N）	临床试验注册号	注册网址	通讯作者国家	是否有基金资助（Y/N)	Authors	Article Title
	Y	Y	Y	NCT03480009		美国	Y	Ferguson, Grace P; Achilles, Sharon L; Meyn, Leslie A; Krajewski, Colleen M; Chappell, Catherine A; Vinekar, Kavita; Chen, Beatrice A	Dextromethorphan as a novel nonopioid adjunctive agent for pain control with medication abortion: A randomized controlled trial
	Y	Y	Y	NCT03635905		美国	Y	Brant, Ashley R; Reeves, Matthew F; Ye, Peggy P; Scott, Rachel K; Floyd, Serina; Tefera, Eshetu; Lotke, Pamela S	Gabapentin as an adjunct for pain management during dilation and evacuation: A double-blind randomized controlled trial.
Pilot	Y	Y	N			美国	N	Hylton-Kong, Tina; Steiner, Markus J.; Bailey, Althea; Palazzi, Maria; Gallo, Maria F.	Debunking myths about contraceptive safety among women in Kingston, Jamaica: Pilot randomized controlled trial
	Y	Y	Y	NCT03545893		美国	Y	Nagendra, Divyah; Sonalkar, Sarita; Schurr, Danielle; McAllister, Arden; Roe, Andrea H.; Shorter, Jade M.; Sammel, Mary D.; Schreiber, Courtney A.	Opioid prescription for pain after osmotic dilator placement in abortion care: A randomized controlled trial
	Y	Y	Y	NCT03057041		美国	Y	Moayedi, Ghazaleh; Stevens, Katelyn; Fontanilla, Tiana; Tschann, Mary; Bednarek, Paula H; Salcedo, Jennifer; Kaneshiro, Bliss; Soon, Reni	Intranasal fentanyl for first-trimester uterine aspiration pain: A randomized controlled trial
	Y	Y	Y	NCT01479985		美国	Y	Madden, Tessa; Holttum, Jessica; Maddipati, Ragini; Secura, Gina M.; Nease, Robert F.; Peipert, Jeffrey F.; Politi, Mary C.	Evaluation of a computerized contraceptive decision aid: A randomized controlled trial
	Y	Y	Y	NCT03391986		美国	Y	Ndubisi, Chioma; Danvers, Antoinette; Gold, Melanie A.; Morrow, Lisa; Westhoff, Carolyn L.	Auricular acupuncture as an adjunct for pain management during first trimester abortion: a randomized, double-blinded, three arm trial
	Y	N	Y	NCT01382069		美国	Y	Nguyen, Brian T.; Farrant, Maritza T.; Anawalt, Bradley D.; Yuen, Fiona; Thirumalai, Arthi; Amory, John K.; Swerdloff, Ronald S.; Bremner, William J.; Liu, Peter Y.; Blithe, Diana L.; Page, Stephanie T.; Wang, Christina	Acceptability of oral dimethandrolone undecanoate in a 28-day placebo-controlled trial of a hormonal male contraceptive prototype
二次分析						美国		Vieira, Carolina Sales; de Nadai, Mariane Nunes; de Melo Pereira do Carmo, Lilian Sheila; Braga, Giordana Campos; Infante, Bruna Fregonesi; Stifani, Bianca M.; Ferriani, Rui Alberto; Quintana, Silvana Maria	Timing of postpartum etonogestrel-releasing implant insertion and bleeding patterns, weight change, 12-month continuation and satisfaction rates: a randomized controlled trial
	Y	N	Y	NCT01670656		荷兰	Y	Fox, Michelle C.; Klipping, Christine; Nguyen, Allison Martin; Frenkl, Tara L.; Cruz, Sandra M.; Wang, Yinna; Korver, Tjeerd	A phase 2b multicenter, randomized, double-blind, placebo-controlled clinical trial to evaluate the efficacy and safety of vaginal rings containing nomegestrol acetate or etonogestrel and 17p-estradiol in the treatment of women with primary dysmenorrhea
	Y	Y	Y	NCT02408965		美国	N	Kerns, Jennifer L.; Pearlson, Geffan; Mengesha, Biftu; Harter, Kristin; Jackson, Rebecca A.; Drey, Eleanor A.	A randomized controlled trial of methylergonovine prophylaxis after dilation and evacuation abortion
	Y	Y	Y	NCT03686085		埃及	N	Samy, Ahmed; Kasem, Mohamed Fikry Yosif; El Lithy, Ahmed; Ibrahim, Ahmed M.; El Mahy, Mohamed; Hussein, Amr Hassan; A-Wahab, Hala; Hussien, Amal Hanafy; Allah, Ahmed A. Mageed A.; Wali, Ahmed Alaa El Din; Soliman, Hossam H.; Masoud, Ahmed Taher; Abdou, Hossam; Hussein, Mohamed; Abdella, Rana M.; Mostafa, Mona; Zaki, Sherif Sameh	Prophylactic vaginal dinoprostone administration six hours prior to copper-T380A intrauterine device insertion in nulliparous women: A randomized controlled trial
	Y	Y	Y	NCT03710239		美国	Y	Liu, Serena M.; Flink-Bochacki, Rachel	A single-blinded randomized controlled trial evaluating pain and opioid use after dilator placement for second-trimester abortion
	Y	Y	Y	NCT04005391		美国	Y	Harrison, Margo S.; Jimenez-Zambrano, Andrea; Rivera, Claudia; Bunge-Montes, Saskia; Huebschmann, Amy G.	Delivery of home-based postpartum contraception in Southwest Trifinio, Guatemala: Reach, adoption, and implementation in a cluster-randomized trial
	Y	Y	Y	NCT03842540		美国	Y	Tebb, Kathleen P.; Dehlendorf, Christine; Rodriguez, Felicia; Fix, Margaret; Tancredi, Daniel J.; Reed, Reiley; Brindis, Claire D.; Schwarz, Eleanor Bimla	Promoting teen-to-teen contraceptive communication with the SpeakOut intervention, a cluster randomized trial
	Y	Y	Y	NCT02078063		瑞典	Y	Envall, Niklas; Lagercrantz, Helena Graflund; Sunesson, Jessica; Kallner, Helena Kopp	Intrauterine mepivacaine instillation for pain relief during intrauterine device insertion in nulliparous women: a double-blind, randomized, controlled trial
	Y	Y	Y	NCT03080493		美国	Y	Creinin, Mitchell D.; Schimmoeller, Natasha R.; Matulich, Melissa C.; Hou, Melody Y.; Melo, Juliana; Chen, Melissa J.	Gabapentin for pain management after osmotic dilator insertion and prior to dilation and evacuation: A randomized controlled trial
	Y	Y	Y	NCT02678897		芬兰	Y	Kemppainen, Venla; Mentula, Maarit; Palkama, Vilja; Heikinheimo, Oskari	Patient-controlled intravenous versus on-demand oral, intramuscular or mcs intravenous administration of oxycodone during medical induced abortion from 64 to 128 days of Gestation: A randomized controlled trial
	Y	Y	Y	ACTRN12613000017729	Australian New Zealand Clinical Trials Registry	瑞典	Y	Dragoman, Monica V.; Grossman, Daniel; Nguyen, My Huong; Habib, Ndema; Kapp, Nathalie; Tamang, Anand; Bessenaar, Tshego; Lan Dung Duong; Gautam, Jageshwor; Yoko, Jean-Louis; Minh Hong; Gulmezoglu, Metin	Two prophylactic pain management regimens for medical abortion <= 63 days' gestation with mifepristone and misoprostol: A multicenter, randomized, placebo-controlled trial
	Y	Y	Y	NCT02352090		芬兰	Y	Haverinen, Annina; Kangasniemi, Marika; Luiro, Kaisu; Piltonen, Terhi; Heikinheimo, Oskari; Tapanainen, Juha S.	Ethinyl estradiol vs estradiol valerate in combined oral contraceptives - Effect on glucose tolerance: A randomized, controlled clinical trial
	Y	Y	Y	NCT02824224		波兰	Y	Cohen, Megan A.; Simmons, Katharine B.; Edelman, Alison B.; Jensen, Jeffrey T.	Tamoxifen for the prevention of unscheduled bleeding in new users of the levonorgestrel 52-mg intrauterine system: a randomized controlled trial
	Y	Y	Y	NCT02852434		美国	Y	Schivone, Gillian B.; Lerma, Klaira; Montgomery, Corinne; Wright, Paul; Conti, Jennifer A.; Blumenthal, Paul D.; Shaw, Kate A.	Self-administered lidocaine gel for local anesthesia prior to osmotic dilator placement: a randomized trial
	Y	Y	Y	NCT03429621		泰国	Y	Phirom, Krittaya; Charoenkwan, Kittipat	Effect of simethicone on reducing operative difficulty associated with bowel interference during minilaparotomy for modified Pomeroy salpingectomy: A randomized controlled trial
	Y	Y	Y	NCT02097017		以色列	N	Meyer, Raanan; Cahan, Tal; Yagel, Itai; Afek, Arnon; Derazne, Estela; Bar-Shavit, Yochai; Yuval, Yefet; Admon, Dahlia; Shina, Avi	A double-blind randomized trial comparing lidocaine spray and placebo spray anesthesia prior to cervical laminaria insertion
	Y	Y	Y	NCT02633761		墨西哥	N	Bracken, Hillary; Nguyen Thi Nhu Ngoc; Do Quan Ha; Paredes, Norberto Reyes; Vu Ba Quyet; Nguyen Thi Huyen Linh; Ortiz, Marco Antonio; Bousieguez, Manuel; Winikoff, Beverly	Mifepristone pretreatment followed by misoprostol 200 mcg buccal for the medical management of intrauterine fetal death at 14-28 weeks: A randomized, placebo-controlled, double blind trial
	Y	Y	N			美国	Y	Shakir-Reese, Jamilah M.; Ye, Peggy P.; Perritt, Jamila B.; Lotke, Pamela S.; Reeves, Matthew F.	A factorial-design randomized controlled trial comparing misoprostol alone to Dilapan with misoprostol and comparing buccal to vaginal misoprostol for same-day cervical preparation prior to dilation & evacuation at 14 weeks 0 days-19 weeks 6 days gestation
	Y	Y	Y	NCT04499989		埃及	Y	Shady, Nahla W; Farouk, Hassan A; Sallam, Hany F	A randomized double blinded clinical trial to explore the clinical outcomes of vaginal isonicotinic acid hydrazide (INH) administration six hours prior to T380A intrauterine device insertion in persons delivered only by cesarean delivery
	Y	Y	Y	NCT02341027		美国	Y	Averbach, Sarah; Kakaire, Othman; McDiehl, Rachel; Dehlendorf, Christine; Lester, Felicia; Steinauer, Jody	The effect of immediate postpartum levonorgestrel contraceptive implant use on breastfeeding and infant growth: a randomized controlled trial
	Y	Y	N			美国	Y	Uhm, Suji; Mastey, Namrata; Baker, Courtney C.; Chen, Melissa J.; Matulich, Melissa C.; Hou, Melody Y.; Melo, Juliana; Wilson, Susan F.; Creinin, Mitchell D.	Mifepristone prior to osmotic dilators for dilation and evacuation cervical preparation: A randomized, double-blind, placebo-controlled pilot study

## Sheet: savedrecs
Authors	Article Title	Source Title	Volume	Issue	Start Page	End Page	DOI	Document Type	Publication Date	Publication Year	Abstract	Abstract - Foreign	Abstract - English Transliteration	Abstract - Foreign	Abstract - Korean	Conference Title	Conference Date	Conference Sponsor	Conference Location	Times Cited, WoS Core	Times Cited, CSCD	Times Cited, RSCI	Times Cited, ARCI	Times Cited, BCI	Times Cited, SCIELO	Times Cited, All Databases	180 Day Usage Count	Since 2013 Usage Count	ISSN	eISSN	ISBN	UT (Unique ID)	Pubmed Id
Ferguson, Grace P; Achilles, Sharon L; Meyn, Leslie A; Krajewski, Colleen M; Chappell, Catherine A; Vinekar, Kavita; Chen, Beatrice A	Dextromethorphan as a novel nonopioid adjunctive agent for pain control with medication abortion: A randomized controlled trial.	Contraception					10.1016/j.contraception.2022.10.010	Journal Article	2022-Nov-02	2022	OBJECTIVES: To evaluate efficacy and satisfaction of dextromethorphan as a non-narcotic adjuvant to current analgesic regimens for medication abortion.STUDY DESIGN: We conducted a randomized, double-blinded, placebo-controlled trial. We randomized eligible participants (N=156) 1:1 to adjunctively take dextromethorphan (loading dose 60 mg and two subsequent 30 mg doses at 2 and 5 hours after misop…									0	0	0	0	0	0	0				1879-0518		MEDLINE:36332661	36332661
Brant, Ashley R; Reeves, Matthew F; Ye, Peggy P; Scott, Rachel K; Floyd, Serina; Tefera, Eshetu; Lotke, Pamela S	Gabapentin as an adjunct for pain management during dilation and evacuation: A double-blind randomized controlled trial.	Contraception					10.1016/j.contraception.2022.09.130	Journal Article	2022-Oct-12	2022	OBJECTIVES: To assess the analgesic efficacy of pre-operative gabapentin among patients undergoing dilation and evacuation (D&E) with moderate sedation.STUDY DESIGN: We conducted a randomized, controlled, double-blind trial among patients undergoing same-day D&E at 14-19 weeks gestation under moderate sedation. We randomized participants 1:1 to gabapentin 600 mg or placebo after cervical preparat…									0	0	0	0	0	0	0				1879-0518		MEDLINE:36243129	36243129
Hylton-Kong, Tina; Steiner, Markus J.; Bailey, Althea; Palazzi, Maria; Gallo, Maria F.	Debunking myths about contraceptive safety among women in Kingston, Jamaica: Pilot randomized controlled trial	CONTRACEPTION	103	5	356	360	10.1016/j.contraception.2020.12.016	Article	MAY 2021	2021	Objectives: (1) To create a short motion graphic video to debias women, using evidence from cognitive psychology, of 2 common myths about safety of intrauterine devices (IUDs) and implants in Jamaica; and (2) to conduct a pilot study to evaluate video effectiveness.Study design: We conducted a series of 3 focus group discussions among target users to inform the development process of the script, …									1	0	0	0	0	0	1			0010-7824	1879-0518		WOS:000637219100011	33428906
Nagendra, Divyah; Sonalkar, Sarita; Schurr, Danielle; McAllister, Arden; Roe, Andrea H.; Shorter, Jade M.; Sammel, Mary D.; Schreiber, Courtney A.	Opioid prescription for pain after osmotic dilator placement in abortion care: A randomized controlled trial	CONTRACEPTION	103	1	13	18	10.1016/j.contraception.2020.10.019	Article	JAN 2021	2021	Objective: To compare the overnight maximum pain scores after osmotic dilator placement prior to a dilation and evacuation (D&E) procedure in participants assigned to a prescription for ibuprofen alone or to ibuprofen plus oxycodone.Study design: We conducted a nonblinded pragmatic, randomized controlled trial to evaluate pain management among women undergoing osmotic dilator placement prior to D…									1	0	0	0	0	0	1			0010-7824	1879-0518		WOS:000600609900004	33160908
Moayedi, Ghazaleh; Stevens, Katelyn; Fontanilla, Tiana; Tschann, Mary; Bednarek, Paula H; Salcedo, Jennifer; Kaneshiro, Bliss; Soon, Reni	Intranasal fentanyl for first-trimester uterine aspiration pain: A randomized controlled trial.	Contraception	113		101	107	10.1016/j.contraception.2022.04.008	Journal Article; Multicenter Study; Randomized Controlled Trial; Research Support, Non-U.S. Gov't	2022-09	2022	OBJECTIVE: To evaluate whether administration of intranasal fentanyl reduces reported pain during first-trimester uterine aspiration.STUDY DESIGN: We conducted a multicenter, randomized, double-blind, placebo-controlled trial of patients with pregnancies less than or equal to 14 weeks gestation seeking uterine aspiration for induced abortion, early pregnancy loss, or failed medication abortion. W…									0	0	0	0	0	0	0				1879-0518		MEDLINE:35472333	35472333
Madden, Tessa; Holttum, Jessica; Maddipati, Ragini; Secura, Gina M.; Nease, Robert F.; Peipert, Jeffrey F.; Politi, Mary C.	Evaluation of a computerized contraceptive decision aid: A randomized controlled trial	CONTRACEPTION	102	5	339	345	10.1016/j.contraception.2020.08.002	Article	NOV 2020	2020	Objective: To evaluate the effectiveness of a contraceptive decision aid in reducing decisional conflict among women seeking reversible contraception.Study Design: We conducted a randomized trial of a computer-based decision aid compared to a control group for women presenting for reversible contraception at two clinics affiliated with an academic medical center. The primary outcome was change in…									1	0	0	0	0	0	1			0010-7824	1879-0518		WOS:000582976600007	32771369
Ndubisi, Chioma; Danvers, Antoinette; Gold, Melanie A.; Morrow, Lisa; Westhoff, Carolyn L.	Auricular acupuncture as an adjunct for pain management during first trimester abortion: a randomized, double-blinded, three arm trial	CONTRACEPTION	99	3	143	147	10.1016/j.contraception.2018.11.016	Article	MAR 2019	2019	Objectives: To assess pain-management using auricular acupuncture as an adjunct to ibuprofen and paracervical block during first trimester uterine aspiration, and to assess auricular acupuncture's effect on anxiety.Study design: This randomized, double-blinded, three-arm trial enrolled women undergoing uterine aspiration for spontaneous or induced abortion. Study participants were randomized 1:1:…									14	0	0	0	5	0	14			0010-7824	1879-0518		WOS:000463310600001	30529393
Nguyen, Brian T.; Farrant, Maritza T.; Anawalt, Bradley D.; Yuen, Fiona; Thirumalai, Arthi; Amory, John K.; Swerdloff, Ronald S.; Bremner, William J.; Liu, Peter Y.; Blithe, Diana L.; Page, Stephanie T.; Wang, Christina	Acceptability of oral dimethandrolone undecanoate in a 28-day placebo-controlled trial of a hormonal male contraceptive prototype	CONTRACEPTION	102	1	52	57	10.1016/j.contraception.2020.04.006	Article	JUL 2020	2020	Objective: To determine men's satisfaction with and acceptability of a once-daily, oral regimen of dimethandrolone undecanoate (DMAU) versus placebo when used for 28 days.Study design: After a Phase I double-blind, randomized, placebo-controlled, dose-escalating trial of oral DMAU for 28-days, 57 healthy male volunteers completed a survey assessing their experience and satisfaction with the regim…									8	0	0	0	6	0	8			0010-7824	1879-0518		WOS:000537624400010	32298717
Vieira, Carolina Sales; de Nadai, Mariane Nunes; de Melo Pereira do Carmo, Lilian Sheila; Braga, Giordana Campos; Infante, Bruna Fregonesi; Stifani, Bianca M.; Ferriani, Rui Alberto; Quintana, Silvana Maria	Timing of postpartum etonogestrel-releasing implant insertion and bleeding patterns, weight change, 12-month continuation and satisfaction rates: a randomized controlled trial	CONTRACEPTION	100	4	258	263	10.1016/j.contraception.2019.05.007	Article	OCT 2019	2019	Objectives: To evaluate whether timing of etonogestrel (ENG) implant insertion during the postpartum period affects maternal bleeding patterns, body mass index (BMI) and 12-month satisfaction and continuation rates.Study design: This is a secondary analysis of an open, randomized, controlled trial. Postpartum women were block-randomized to early (up to 48 h postpartum) or delayed (6 weeks postpar…									5	0	0	0	0	0	5			0010-7824	1879-0518		WOS:000492798100002	31145885
Fox, Michelle C.; Klipping, Christine; Nguyen, Allison Martin; Frenkl, Tara L.; Cruz, Sandra M.; Wang, Yinna; Korver, Tjeerd	A phase 2b multicenter, randomized, double-blind, placebo-controlled clinical trial to evaluate the efficacy and safety of vaginal rings containing nomegestrol acetate or etonogestrel and 17p-estradiol in the treatment of women with primary dysmenorrhea	CONTRACEPTION	99	2	125	130	10.1016/j.contraception.2018.10.009	Article	FEB 2019	2019	Objective: To evaluate the effect of investigational vaginal rings containing nomegestrol acetate (NOMAC) plus 17pestradiol (E2) or etonogestrel (ENG) plus E2 in women with moderate to severe primary dysmenorrhea.Study design: This was a Phase 2b randomized, placebo-controlled, multicenter, double-blind study. We randomized participants to one of five treatment groups: four hormonal rings and one…									4	2	0	0	0	0	6			0010-7824	1879-0518		WOS:000458470500009	30439359
Kerns, Jennifer L.; Pearlson, Geffan; Mengesha, Biftu; Harter, Kristin; Jackson, Rebecca A.; Drey, Eleanor A.	A randomized controlled trial of methylergonovine prophylaxis after dilation and evacuation abortion	CONTRACEPTION	103	2	116	120	10.1016/j.contraception.2020.10.009	Article	FEB 2021	2021	Objective: To evaluate the efficacy of intramuscular methylergonovine maleate as prophylaxis against excessive bleeding when given after dilation and evacuation (D&E) at 20-24 weeks.Study design: We performed a randomized, double-blinded, placebo-controlled trial in patients without excessive bleeding requiring intervention after D&E completion. We administered study treatment within one minute o…									1	0	0	0	1	0	1			0010-7824	1879-0518		WOS:000608064900010	33075332
Samy, Ahmed; Kasem, Mohamed Fikry Yosif; El Lithy, Ahmed; Ibrahim, Ahmed M.; El Mahy, Mohamed; Hussein, Amr Hassan; A-Wahab, Hala; Hussien, Amal Hanafy; Allah, Ahmed A. Mageed A.; Wali, Ahmed Alaa El Din; Soliman, Hossam H.; Masoud, Ahmed Taher; Abdou, Hossam; Hussein, Mohamed; Abdella, Rana M.; Mostafa, Mona; Zaki, Sherif Sameh	Prophylactic vaginal dinoprostone administration six hours prior to copper-T380A intrauterine device insertion in nulliparous women: A randomized controlled trial	CONTRACEPTION	101	3	162	166	10.1016/j.contraception.2019.10.012	Article	MAR 2020	2020	Objective: To determine the effectiveness of 3 mg vaginal dinoprostone administered six hours prior to copper intrauterine device (IUD) insertion compared to placebo in increasing ease of insertion and reducing insertion pain among nulliparous women.Study design. This was a single-center double-blinded randomized controlled trial (RCT). We randomly divided the two hundred nulliparous women reques…									5	1	0	0	1	0	6			0010-7824	1879-0518		WOS:000520946900005	31811839
Liu, Serena M.; Flink-Bochacki, Rachel	A single-blinded randomized controlled trial evaluating pain and opioid use after dilator placement for second-trimester abortion	CONTRACEPTION	103	3	171	177	10.1016/j.contraception.2020.11.014	Article	MAR 2021	2021	Objectives: To compare pain levels and medication needs after placement of laminaria vs Dilapan-S, and after dilation and evacuation (D&E).Study Design: We conducted a single-blinded randomized control trial of patients undergoing D&E at 15 0/7 to 23 6/7 weeks gestation, randomizing to cervical preparation with laminaria or Dilapan-S. We compared pain levels and medication usage following dilator…									1	0	0	0	0	0	1			0010-7824	1879-0518		WOS:000615331200006	33285100
Harrison, Margo S.; Jimenez-Zambrano, Andrea; Rivera, Claudia; Bunge-Montes, Saskia; Huebschmann, Amy G.	Delivery of home-based postpartum contraception in Southwest Trifinio, Guatemala: Reach, adoption, and implementation in a cluster-randomized trial	CONTRACEPTION	104	4	406	413	10.1016/j.contraception.2021.07.003	Article	OCT 2021	2021	Objective: The objective of this analysis was to present our secondary outcomes (reach, adoption, implementation, maintenance domains) of a prospective trial to test the efficacy of a home-based intervention to increase postpartum contraceptive uptake.Study Design: We executed a cluster-randomized trial to determine if provision of contraception in the home setting increased uptake of postpartum …									1	0	0	0	0	0	1			0010-7824	1879-0518		WOS:000706846800014	34270979
Tebb, Kathleen P.; Dehlendorf, Christine; Rodriguez, Felicia; Fix, Margaret; Tancredi, Daniel J.; Reed, Reiley; Brindis, Claire D.; Schwarz, Eleanor Bimla	Promoting teen-to-teen contraceptive communication with the SpeakOut intervention, a cluster randomized trial	CONTRACEPTION	105		80	85	10.1016/j.contraception.2021.08.018	Article	JAN 2022	2022	Objectives: To improve teen contraceptive use, the SpeakOut intervention combines structured counseling, online resources, and text reminders to encourage teens to share their experiences using intrauterine contraception (IUC) or an implant with peers. Study Design: To evaluate the effectiveness of remote delivery of the SpeakOut intervention in increasing teen contraceptive use, we conducted a c…									1	0	0	0	0	0	1			0010-7824	1879-0518		WOS:000731714200015	34520728
Envall, Niklas; Lagercrantz, Helena Graflund; Sunesson, Jessica; Kallner, Helena Kopp	Intrauterine mepivacaine instillation for pain relief during intrauterine device insertion in nulliparous women: a double-blind, randomized, controlled trial	CONTRACEPTION	99	6	335	339	10.1016/j.contraception.2019.02.003	Article	JUN 2019	2019	Objective: To evaluate whether intrauterine mepivacaine instillation before intrauterine device (IUD) insertion decreases pain compared to placebo.Study design: We performed a double-blind, randomized, controlled trial comparing mepivacaine 1% 10 mL versus 0.9% NaCI intrauterine instillation using a hydrosonography catheter 5 min before IUD insertion in women 18 years of age or older. Participant…									1	0	0	0	0	0	1			0010-7824	1879-0518		WOS:000473555700004	30831101
Creinin, Mitchell D.; Schimmoeller, Natasha R.; Matulich, Melissa C.; Hou, Melody Y.; Melo, Juliana; Chen, Melissa J.	Gabapentin for pain management after osmotic dilator insertion and prior to dilation and evacuation: A randomized controlled trial	CONTRACEPTION	101	3	167	173	10.1016/j.contraception.2019.12.001	Article	MAR 2020	2020	Objective: To evaluate if gabapentin 600 mg reduces pain after osmotic dilator placement the day before a dilation and evacuation (D&E) procedure.Study design: We conducted a double-blind, placebo-controlled, randomized (stratified by vaginal parity) trial among women undergoing osmotic dilator placement before D&E at 15-23 5/7 weeks gestation. Subjects received gabapentin 600 mg or placebo 30 mi…									6	0	0	0	3	0	6			0010-7824	1879-0518		WOS:000520946900006	31927028
Kemppainen, Venla; Mentula, Maarit; Palkama, Vilja; Heikinheimo, Oskari	Patient-controlled intravenous versus on-demand oral, intramuscular or mcs intravenous administration of oxycodone during medical induced abortion from 64 to 128 days of Gestation: A randomized controlled trial	CONTRACEPTION	115		6	11	10.1016/j.contraception.2022.07.001	Article	NOV 2022	2022	Objective: To compare oxycodone administration via intravenous patient-controlled analgesia (IVPCA) vs on-demand administration during late -first-and second-trimester medically induced abortion.Study design: A prospective randomized controlled study. We enrolled women between 64 to 128 days of gestation in the study between June 2016 and August 2018. Participants were randomized to receive oxyco…									0	0	0	0	0	0	0			0010-7824	1879-0518		WOS:000860288300002	35872235
Dragoman, Monica V.; Grossman, Daniel; Nguyen, My Huong; Habib, Ndema; Kapp, Nathalie; Tamang, Anand; Bessenaar, Tshego; Lan Dung Duong; Gautam, Jageshwor; Yoko, Jean-Louis; Minh Hong; Gulmezoglu, Metin	Two prophylactic pain management regimens for medical abortion <= 63 days' gestation with mifepristone and misoprostol: A multicenter, randomized, placebo-controlled trial	CONTRACEPTION	103	3	163	170	10.1016/j.contraception.2020.17.004	Article	MAR 2021	2021	Objective: To determine if either prophylactic tramadol 50 mg or ibuprofen 400 mg/metoclopramide 10 mg result in lower maximal pain compared to placebo in women <= 63 days' gestation having a mifepristone-misoprostol medical abortion.Study design: We conducted a randomized, placebo-controlled trial in Nepal, South Africa, and Vietnam. Participants seeking medical abortion received active treatmen…									3	0	0	0	1	0	3			0010-7824	1879-0518		WOS:000615331200005	33451721
Haverinen, Annina; Kangasniemi, Marika; Luiro, Kaisu; Piltonen, Terhi; Heikinheimo, Oskari; Tapanainen, Juha S.	Ethinyl estradiol vs estradiol valerate in combined oral contraceptives - Effect on glucose tolerance: A randomized, controlled clinical trial	CONTRACEPTION	103	1	53	59	10.1016/j.contraception.2020.10.014	Article	JAN 2021	2021	Objective: To compare the effects of two formulations of combined oral contraceptives (COCs), estradiol valerate (EV) and ethinyl estradiol (EE) combined with dienogest (DNG), and DNG-only, on glucose tolerance.Study Design: We performed a randomized, controlled 9-week clinical trial. Inclusion criteria were: age 18-35 years, regular menstrual cycle (28 +/- 7 days), no polycystic ovaries, non-smo…									6	0	1	0	1	0	7			0010-7824	1879-0518		WOS:000600609900011	33098852
Cohen, Megan A.; Simmons, Katharine B.; Edelman, Alison B.; Jensen, Jeffrey T.	Tamoxifen for the prevention of unscheduled bleeding in new users of the levonorgestrel 52-mg intrauterine system: a randomized controlled trial	CONTRACEPTION	100	5	391	396	10.1016/j.contraception.2019.06.009	Article	NOV 2019	2019	Objective: To determine if a course of oral tamoxifen initiated following placement of a levonorgestrel 52-mg intrauterine system (IUS) reduces bleeding/spotting days over 30 days.Study design: In this single-center, double-blind, placebo-controlled trial, we recruited women ages 1545 years initiating the levonorgestrel 52-mg IUS. We randomized eligible women to tamoxifen 10 mg or placebo twice d…									4	0	0	0	1	0	4			0010-7824	1879-0518		WOS:000502890700008	31226322
Schivone, Gillian B.; Lerma, Klaira; Montgomery, Corinne; Wright, Paul; Conti, Jennifer A.; Blumenthal, Paul D.; Shaw, Kate A.	Self-administered lidocaine gel for local anesthesia prior to osmotic dilator placement: a randomized trial	CONTRACEPTION	99	3	148	151	10.1016/j.contraception.2018.11.013	Article	MAR 2019	2019	Objective(s): To compare pain scores during cervical dilator placement prior to dilation and evacuation (D&E) with patient-administered vaginal lidocaine gel versus lidocaine paracervical block (PCB).Study design: We conducted an unblinded randomized trial of women >= 18 years of age undergoing surgical abortion at >= 16 weeks' gestation in two outpatient clinics. We randomized participants to re…									7	0	0	0	4	0	7			0010-7824	1879-0518		WOS:000463310600002	30500336
Phirom, Krittaya; Charoenkwan, Kittipat	Effect of simethicone on reducing operative difficulty associated with bowel interference during minilaparotomy for modified Pomeroy salpingectomy: A randomized controlled trial	CONTRACEPTION	101	3	178	182	10.1016/j.contraception.2019.12.002	Article	MAR 2020	2020	Objective: To examine the effect of simethicone on reducing operative difficulty associated with bowel interference during minilaparotomy for postpartum modified Pomeroy partial salpingectomy.Study design: We enrolled 20-45-year-old women planning the procedure from March 2018 to February 2019. We randomized participants to chew simethicone 160 mg with water 50 mL 2-8 h before surgery or no treat…									0	0	0	0	0	0	0			0010-7824	1879-0518		WOS:000520946900008	31927026
Meyer, Raanan; Cahan, Tal; Yagel, Itai; Afek, Arnon; Derazne, Estela; Bar-Shavit, Yochai; Yuval, Yefet; Admon, Dahlia; Shina, Avi	A double-blind randomized trial comparing lidocaine spray and placebo spray anesthesia prior to cervical laminaria insertion	CONTRACEPTION	102	5	332	338	10.1016/j.contraception.2020.07.002	Article	NOV 2020	2020	Objective: To compare pain during laminaria insertion after lidocaine spray versus placebo spray anesthesia in women about to undergo a surgical abortion procedure.Study design: A double blind, randomized, placebo-controlled trial of women at 12-24 weeks gestation one day prior to surgical uterine evacuation procedure. Participants received lidocaine 10% or placebo (saline 0.9%) spray to the endo…									1	0	0	0	0	0	1			0010-7824	1879-0518		WOS:000582976600006	32652092
Bracken, Hillary; Nguyen Thi Nhu Ngoc; Do Quan Ha; Paredes, Norberto Reyes; Vu Ba Quyet; Nguyen Thi Huyen Linh; Ortiz, Marco Antonio; Bousieguez, Manuel; Winikoff, Beverly	Mifepristone pretreatment followed by misoprostol 200 mcg buccal for the medical management of intrauterine fetal death at 14-28 weeks: A randomized, placebo-controlled, double blind trial	CONTRACEPTION	102	1	7	12	10.1016/j.contraception.2020.02.007	Article	JUL 2020	2020	Objective: To evaluate whether fetal and placental expulsion is more likely within 48 h if women receive mifepristone pre-treatment vs placebo pre-treatment followed by misoprostol 200 mcg buccally for treatment of fetal death at 14 weeks 0 days to 28 weeks and 6 days gestation.Study design: We randomized 176 women with a confirmed fetal death between 14 weeks and 0 days to 28 weeks and 6 days to…									2	0	0	0	2	0	2			0010-7824	1879-0518		WOS:000537624400002	32135126
Shakir-Reese, Jamilah M.; Ye, Peggy P.; Perritt, Jamila B.; Lotke, Pamela S.; Reeves, Matthew F.	A factorial-design randomized controlled trial comparing misoprostol alone to Dilapan with misoprostol and comparing buccal to vaginal misoprostol for same-day cervical preparation prior to dilation & evacuation at 14 weeks 0 days-19 weeks 6 days gestation	CONTRACEPTION	100	6	445	450	10.1016/j.contraception.2019.09.001	Article	DEC 2019	2019	Objectives: To compare procedure times following same-day cervical preparation using misoprostol 400 mcg alone or misoprostol 400 mcg plus hygroscopic dilators for dilation and evacuation (D&E) before 20 weeks gestation and to compare side effects of buccal and vaginal misoprostol administration.Study Design: We randomized women undergoing D&E at 14 weeks 0 days-19 weeks 6 days gestation to recei…									2	0	0	0	1	0	2			0010-7824	1879-0518		WOS:000502885200004	31520608
Shady, Nahla W; Farouk, Hassan A; Sallam, Hany F	A randomized double blinded clinical trial to explore the clinical outcomes of vaginal isonicotinic acid hydrazide (INH) administration six hours prior to T380A intrauterine device insertion in persons delivered only by cesarean delivery.	Contraception			9788	9788	10.1016/j.contraception.2022.01.019	Journal Article	2022-Feb-18	2022	OBJECTIVE: To compare insertion pain and ease of insertion in participants with a prior caesarean delivery having copper intrauterine device (IUD) after pretreatment with isonicotinic acid hydrazide (INH) 900 mg vaginally or placebo.STUDY DESIGN: From September 2020 to September 2021, we conducted a randomized, double-blind, placebo-controlled experiment at Aswan University Hospital in Egypt with…									0	0	0	0	0	0	0				1879-0518		MEDLINE:35183498	35183498
Averbach, Sarah; Kakaire, Othman; McDiehl, Rachel; Dehlendorf, Christine; Lester, Felicia; Steinauer, Jody	The effect of immediate postpartum levonorgestrel contraceptive implant use on breastfeeding and infant growth: a randomized controlled trial	CONTRACEPTION	99	2	87	93	10.1016/j.contraception.2018.10.008	Article; Proceedings Paper	FEB 2019	2019	Objective: This study assessed whether immediate postpartum insertion of levonorgestrel contraceptive implants is associated with a difference in infant growth from birth to 6 months, onset of lactogenesis, or breastfeeding continuation at 3 and 6 months postpartum compared to delayed insertion at 6 to 8 weeks postpartum.Study design: We conducted a randomized trial of women in Uganda who desired…					North American Forum on Family Planning of the Society-of-Family-PlanningNorth American Forum on Family Planning of the Society-of-Family-Planning	OCT 14-16, 2017OCT 14-16, 2017	Soc Family PlanningSoc Family Planning	Atlanta, GAAtlanta, GA	5	0	0	0	0	0	5			0010-7824	1879-0518		WOS:000458470500003	30408456
Uhm, Suji; Mastey, Namrata; Baker, Courtney C.; Chen, Melissa J.; Matulich, Melissa C.; Hou, Melody Y.; Melo, Juliana; Wilson, Susan F.; Creinin, Mitchell D.	Mifepristone prior to osmotic dilators for dilation and evacuation cervical preparation: A randomized, double-blind, placebo-controlled pilot study	CONTRACEPTION	107		23	28	10.1016/j.contraception.2021.08.013	Article	MAR 2022	2022	Objectives: To evaluate mifepristone impact on osmotic dilator placement and procedural outcomes when given 18 to 24 hours before dilator placement for dilation and evacuation (D&E) at 18 weeks 0 days to 23 weeks 6 days gestation.Study Design: We performed a randomized, double-blind, placebo-controlled trial from April 2019 through February 2021, enrolling participants undergoing osmotic dilator …									0	0	0	0	0	0	0			0010-7824	1879-0518		WOS:000754598100004	34464634

## Sheet: RCT
	是否为RCT（Y/N）	是否有consort流程图	是否进行临床试验注册（Y/N）	临床试验注册号	注册网址	通讯作者国家	是否有基金资助（Y/N)	Authors	Article Title
	Y	Y	Y	NCT03480009		美国	Y	Ferguson, Grace P; Achilles, Sharon L; Meyn, Leslie A; Krajewski, Colleen M; Chappell, Catherine A; Vinekar, Kavita; Chen, Beatrice A	Dextromethorphan as a novel nonopioid adjunctive agent for pain control with medication abortion: A randomized controlled trial
	Y	Y	Y	NCT03635905		美国	Y	Brant, Ashley R; Reeves, Matthew F; Ye, Peggy P; Scott, Rachel K; Floyd, Serina; Tefera, Eshetu; Lotke, Pamela S	Gabapentin as an adjunct for pain management during dilation and evacuation: A double-blind randomized controlled trial.
	Y	Y	Y	NCT03545893		美国	Y	Nagendra, Divyah; Sonalkar, Sarita; Schurr, Danielle; McAllister, Arden; Roe, Andrea H.; Shorter, Jade M.; Sammel, Mary D.; Schreiber, Courtney A.	Opioid prescription for pain after osmotic dilator placement in abortion care: A randomized controlled trial
	Y	Y	Y	NCT03057041		美国	Y	Moayedi, Ghazaleh; Stevens, Katelyn; Fontanilla, Tiana; Tschann, Mary; Bednarek, Paula H; Salcedo, Jennifer; Kaneshiro, Bliss; Soon, Reni	Intranasal fentanyl for first-trimester uterine aspiration pain: A randomized controlled trial
	Y	Y	Y	NCT01479985		美国	Y	Madden, Tessa; Holttum, Jessica; Maddipati, Ragini; Secura, Gina M.; Nease, Robert F.; Peipert, Jeffrey F.; Politi, Mary C.	Evaluation of a computerized contraceptive decision aid: A randomized controlled trial
	Y	Y	Y	NCT03391986		美国	Y	Ndubisi, Chioma; Danvers, Antoinette; Gold, Melanie A.; Morrow, Lisa; Westhoff, Carolyn L.	Auricular acupuncture as an adjunct for pain management during first trimester abortion: a randomized, double-blinded, three arm trial
	Y	N	Y	NCT01382069		美国	Y	Nguyen, Brian T.; Farrant, Maritza T.; Anawalt, Bradley D.; Yuen, Fiona; Thirumalai, Arthi; Amory, John K.; Swerdloff, Ronald S.; Bremner, William J.; Liu, Peter Y.; Blithe, Diana L.; Page, Stephanie T.; Wang, Christina	Acceptability of oral dimethandrolone undecanoate in a 28-day placebo-controlled trial of a hormonal male contraceptive prototype
	Y	N	Y	NCT01670656		荷兰	Y	Fox, Michelle C.; Klipping, Christine; Nguyen, Allison Martin; Frenkl, Tara L.; Cruz, Sandra M.; Wang, Yinna; Korver, Tjeerd	A phase 2b multicenter, randomized, double-blind, placebo-controlled clinical trial to evaluate the efficacy and safety of vaginal rings containing nomegestrol acetate or etonogestrel and 17p-estradiol in the treatment of women with primary dysmenorrhea
	Y	Y	Y	NCT02408965		美国	N	Kerns, Jennifer L.; Pearlson, Geffan; Mengesha, Biftu; Harter, Kristin; Jackson, Rebecca A.; Drey, Eleanor A.	A randomized controlled trial of methylergonovine prophylaxis after dilation and evacuation abortion
	Y	Y	Y	NCT03686085		埃及	N	Samy, Ahmed; Kasem, Mohamed Fikry Yosif; El Lithy, Ahmed; Ibrahim, Ahmed M.; El Mahy, Mohamed; Hussein, Amr Hassan; A-Wahab, Hala; Hussien, Amal Hanafy; Allah, Ahmed A. Mageed A.; Wali, Ahmed Alaa El Din; Soliman, Hossam H.; Masoud, Ahmed Taher; Abdou, Hossam; Hussein, Mohamed; Abdella, Rana M.; Mostafa, Mona; Zaki, Sherif Sameh	Prophylactic vaginal dinoprostone administration six hours prior to copper-T380A intrauterine device insertion in nulliparous women: A randomized controlled trial
	Y	Y	Y	NCT03710239		美国	Y	Liu, Serena M.; Flink-Bochacki, Rachel	A single-blinded randomized controlled trial evaluating pain and opioid use after dilator placement for second-trimester abortion
	Y	Y	Y	NCT04005391		美国	Y	Harrison, Margo S.; Jimenez-Zambrano, Andrea; Rivera, Claudia; Bunge-Montes, Saskia; Huebschmann, Amy G.	Delivery of home-based postpartum contraception in Southwest Trifinio, Guatemala: Reach, adoption, and implementation in a cluster-randomized trial
	Y	Y	Y	NCT03842540		美国	Y	Tebb, Kathleen P.; Dehlendorf, Christine; Rodriguez, Felicia; Fix, Margaret; Tancredi, Daniel J.; Reed, Reiley; Brindis, Claire D.; Schwarz, Eleanor Bimla	Promoting teen-to-teen contraceptive communication with the SpeakOut intervention, a cluster randomized trial
	Y	Y	Y	NCT02078063		瑞典	Y	Envall, Niklas; Lagercrantz, Helena Graflund; Sunesson, Jessica; Kallner, Helena Kopp	Intrauterine mepivacaine instillation for pain relief during intrauterine device insertion in nulliparous women: a double-blind, randomized, controlled trial
	Y	Y	Y	NCT03080493		美国	Y	Creinin, Mitchell D.; Schimmoeller, Natasha R.; Matulich, Melissa C.; Hou, Melody Y.; Melo, Juliana; Chen, Melissa J.	Gabapentin for pain management after osmotic dilator insertion and prior to dilation and evacuation: A randomized controlled trial
	Y	Y	Y	NCT02678897		芬兰	Y	Kemppainen, Venla; Mentula, Maarit; Palkama, Vilja; Heikinheimo, Oskari	Patient-controlled intravenous versus on-demand oral, intramuscular or mcs intravenous administration of oxycodone during medical induced abortion from 64 to 128 days of Gestation: A randomized controlled trial
	Y	Y	Y	ACTRN12613000017729	Australian New Zealand Clinical Trials Registry	瑞典	Y	Dragoman, Monica V.; Grossman, Daniel; Nguyen, My Huong; Habib, Ndema; Kapp, Nathalie; Tamang, Anand; Bessenaar, Tshego; Lan Dung Duong; Gautam, Jageshwor; Yoko, Jean-Louis; Minh Hong; Gulmezoglu, Metin	Two prophylactic pain management regimens for medical abortion <= 63 days' gestation with mifepristone and misoprostol: A multicenter, randomized, placebo-controlled trial
	Y	Y	Y	NCT02352090		芬兰	Y	Haverinen, Annina; Kangasniemi, Marika; Luiro, Kaisu; Piltonen, Terhi; Heikinheimo, Oskari; Tapanainen, Juha S.	Ethinyl estradiol vs estradiol valerate in combined oral contraceptives - Effect on glucose tolerance: A randomized, controlled clinical trial
	Y	Y	Y	NCT02824224		波兰	Y	Cohen, Megan A.; Simmons, Katharine B.; Edelman, Alison B.; Jensen, Jeffrey T.	Tamoxifen for the prevention of unscheduled bleeding in new users of the levonorgestrel 52-mg intrauterine system: a randomized controlled trial
	Y	Y	Y	NCT02852434		美国	Y	Schivone, Gillian B.; Lerma, Klaira; Montgomery, Corinne; Wright, Paul; Conti, Jennifer A.; Blumenthal, Paul D.; Shaw, Kate A.	Self-administered lidocaine gel for local anesthesia prior to osmotic dilator placement: a randomized trial
	Y	Y	Y	NCT03429621		泰国	Y	Phirom, Krittaya; Charoenkwan, Kittipat	Effect of simethicone on reducing operative difficulty associated with bowel interference during minilaparotomy for modified Pomeroy salpingectomy: A randomized controlled trial
	Y	Y	Y	NCT02097017		以色列	N	Meyer, Raanan; Cahan, Tal; Yagel, Itai; Afek, Arnon; Derazne, Estela; Bar-Shavit, Yochai; Yuval, Yefet; Admon, Dahlia; Shina, Avi	A double-blind randomized trial comparing lidocaine spray and placebo spray anesthesia prior to cervical laminaria insertion
	Y	Y	Y	NCT02633761		墨西哥	N	Bracken, Hillary; Nguyen Thi Nhu Ngoc; Do Quan Ha; Paredes, Norberto Reyes; Vu Ba Quyet; Nguyen Thi Huyen Linh; Ortiz, Marco Antonio; Bousieguez, Manuel; Winikoff, Beverly	Mifepristone pretreatment followed by misoprostol 200 mcg buccal for the medical management of intrauterine fetal death at 14-28 weeks: A randomized, placebo-controlled, double blind trial
	Y	Y	N			美国	Y	Shakir-Reese, Jamilah M.; Ye, Peggy P.; Perritt, Jamila B.; Lotke, Pamela S.; Reeves, Matthew F.	A factorial-design randomized controlled trial comparing misoprostol alone to Dilapan with misoprostol and comparing buccal to vaginal misoprostol for same-day cervical preparation prior to dilation & evacuation at 14 weeks 0 days-19 weeks 6 days gestation
	Y	Y	Y	NCT04499989		埃及	Y	Shady, Nahla W; Farouk, Hassan A; Sallam, Hany F	A randomized double blinded clinical trial to explore the clinical outcomes of vaginal isonicotinic acid hydrazide (INH) administration six hours prior to T380A intrauterine device insertion in persons delivered only by cesarean delivery
	Y	Y	Y	NCT02341027		美国	Y	Averbach, Sarah; Kakaire, Othman; McDiehl, Rachel; Dehlendorf, Christine; Lester, Felicia; Steinauer, Jody	The effect of immediate postpartum levonorgestrel contraceptive implant use on breastfeeding and infant growth: a randomized controlled trial
	Y	Y	N			美国	Y	Uhm, Suji; Mastey, Namrata; Baker, Courtney C.; Chen, Melissa J.; Matulich, Melissa C.; Hou, Melody Y.; Melo, Juliana; Wilson, Susan F.; Creinin, Mitchell D.	Mifepristone prior to osmotic dilators for dilation and evacuation cervical preparation: A randomized, double-blind, placebo-controlled pilot study

## Sheet: 1
Y
Y
Y
Y
Y
Y
Y
Y
Y
Y
Y
Y
Y
Y
Y
Y
Y
Y
Y
Y
Y
Y
Y
Y
Y
Y
Y

## Sheet: 2
N
N
Y
Y
Y
Y
Y
Y
Y
Y
Y
Y
Y
Y
Y
Y
Y
Y
Y
Y
Y
Y
Y
Y
Y
Y
Y

## Sheet: 3
N
N
Y
Y
Y
Y
Y
Y
Y
Y
Y
Y
Y
Y
Y
Y
Y
Y
Y
Y
Y
Y
Y
Y
Y
Y
Y

## Sheet: Sheet1
NCT03480009		美国	Y
NCT03635905		美国	Y
NCT03545893		美国	Y
NCT03057041		美国	Y
NCT01479985		美国	Y
NCT03391986		美国	Y
NCT01382069		美国	Y
NCT01670656		荷兰	Y
NCT02408965		美国	N
NCT03686085		埃及	N
NCT03710239		美国	Y
NCT04005391		美国	Y
NCT03842540		美国	Y
NCT02078063		瑞典	Y
NCT03080493		美国	Y
NCT02678897		芬兰	Y
ACTRN12613000017729	Australian New Zealand Clinical Trials Registry	瑞典	Y
NCT02352090		芬兰	Y
NCT02824224		波兰	Y
NCT02852434		美国	Y
NCT03429621		泰国	Y
NCT02097017		以色列	N
NCT02633761		墨西哥	N
NCT04499989		埃及	Y
NCT02341027		美国	Y

## Sheet: Sheet2
ACTRN12613000017729	Australian New Zealand Clinical Trials Registry				澳大利亚和新西兰临床试验注册中心	1
NCT01382069
NCT01479985
NCT01670656
NCT02078063
NCT02097017
NCT02341027
NCT02352090
NCT02408965
NCT02633761
NCT02678897
NCT02824224
NCT02852434
NCT03057041
NCT03080493
NCT03391986
NCT03429621
NCT03480009
NCT03545893
NCT03635905
NCT03686085
NCT03710239
NCT03842540
NCT04005391
NCT04499989

## Sheet: Sheet3
埃及	2
波兰	1
芬兰	2
荷兰	1
美国	14
墨西哥	1
瑞典	2
泰国	1
以色列	1

## Sheet: Sheet4
N	4
N
N
N
Y
Y
Y
Y
Y
Y
Y
Y
Y
Y
Y
Y
Y
Y
Y
Y
Y
Y
Y
Y
Y

[truncated: 1 more sheets: Sheet5]
