# Supplementary material for: Clinical trial registration and CONSORT adherence in obstetrics and gynecology journals: a cross-sectional analysis of Chinese- and English-language publications
Source: PeerJ. 2026 Apr 21;14:e21140. doi: 10.7717/peerj.21140 (PMC13108464; doi:10.7717/peerj.21140)
Supplement: Supplemental Information 1 [file peerj-14-21140-s001.zip › Raw data-updated/RCT-English journals/Third round-excluded based on full article/20.xls]

## Sheet: 3筛
	是否为RCT（Y/N）	是否有consort流程图	是否进行临床试验注册（Y/N）	临床试验注册号	注册网址	通讯作者国家	是否有基金资助（Y/N)	Authors	Article Title
	Y	Y	Y	NCT04602143		越南	N	Hoang, Quoc Huy; Ho, Hung Sy; Do, Huong Thuy; Nguyen, Tien Viet; Nguyen, Hong Phuong; Le, Minh Tam	Therapeutic effect of prolonged testosterone pretreatment in women with poor ovarian response: A randomized control trial
	Y	Y	Y	NCT02362711		日本	N	Harada, Tasuku; Momoeda, Mikio	Efficacy of cyclic and extended regimens of ethinylestradiol 0.02 mg -levonorgestrel 0.09 mg for dysmenorrhea: A placebo-controlled, double-blind, randomized trial
	Y	Y	Y	UMIN000033115		日本	Y	Utsunomiya, Takafumi; Yao, Tatsuma; Itoh, Hiroko; Kai, Yufuko; Kumasako, Yoko; Setoguchi, Miwa; Nakagata, Naomi; Abe, Hiroyuki; Ishikawa, Motoharu; Kyono, Koichi; Shibahara, Hiroaki; Tsutsumi, Osamu; Terada, Yukihiro; Fujii, Shunsaku; Yanagida, Kaoru; Yokoyama, Minesuke; Niimura, Sueo; Endo, Tsuyoshi; Fukuda, Yoshinori; Inoue, Masato; Kono, Tomohiro; Kuji, Naoaki; Tawara, Fumiko; Yoshida, Hiroaki…	Creation, effects on embryo quality, and clinical outcomes of a new embryo culture medium with 31 optimized components derived from human oviduct fluid: A prospective multicenter randomized trial
	Y	N	N			日本	N	Irahara, Minoru; Maejima, Yasuhiro; Shinbo, Nobuhiro; Yamauchi, Yuji; Mizunuma, Hideki	Ulipristal acetate for Japanese women with symptomatic uterine fibroids: A double-blind, randomized, phase II dose-finding study

## Sheet: savedrecs
Authors	Article Title	Source Title	Volume	Issue	Start Page	End Page	DOI	Early Access Date	Supplement	Document Type	Publication Date	Publication Year	Abstract	Abstract - Foreign	Abstract - English Transliteration	Abstract - Foreign	Abstract - Korean	Conference Title	Conference Date	Conference Sponsor	Conference Location	Times Cited, WoS Core	Times Cited, CSCD	Times Cited, RSCI	Times Cited, ARCI	Times Cited, BCI	Times Cited, SCIELO	Times Cited, All Databases	180 Day Usage Count	Since 2013 Usage Count	ISSN	eISSN	ISBN	UT (Unique ID)	Pubmed Id
Hoang, Quoc Huy; Ho, Hung Sy; Do, Huong Thuy; Nguyen, Tien Viet; Nguyen, Hong Phuong; Le, Minh Tam	Therapeutic effect of prolonged testosterone pretreatment in women with poor ovarian response: A randomized control trial	REPRODUCTIVE MEDICINE AND BIOLOGY	20	3	305	312	10.1002/rmb2.12383	MAR 2021		Article	JUL 2021	2021	Purpose This study compared the therapeutic effects of transdermal testosterone gel (TTG) application at 4 and 6 weeks before controlled ovarian hyperstimulation (COH) in women with poor ovarian response (POR).Methods In this randomized control trial, infertile women with POR who underwent in vitro fertilization (IVF) were recruited and randomly classified into 4 week (n = 42) and 6 week (n = 38)…									2	0	0	0	2	0	2			1445-5781	1447-0578		WOS:000633514700001	34262398
Harada, Tasuku; Momoeda, Mikio	Efficacy of cyclic and extended regimens of ethinylestradiol 0.02 mg -levonorgestrel 0.09 mg for dysmenorrhea: A placebo-controlled, double-blind, randomized trial	REPRODUCTIVE MEDICINE AND BIOLOGY	20	2	215	223	10.1002/rmb2.12373	FEB 2021		Article	APR 2021	2021	Purpose: We aimed to evaluate the efficacy and safety of 28-day Cyclic and 84-day Extended regimens of NPC-16 (ethinylestradiol 0.02 mg plus levonorgestrel 0.09 mg) in patients with dysmenorrhea.Methods: This was a placebo-controlled, double-blind, randomized trial conducted in Japan. A total of 251 primary and secondary dysmenorrhea patients were randomly assigned to the NPC-16-Cyclic group, NPC…									2	0	0	0	1	0	2			1445-5781	1447-0578		WOS:000622424400001	33850455
Utsunomiya, Takafumi; Yao, Tatsuma; Itoh, Hiroko; Kai, Yufuko; Kumasako, Yoko; Setoguchi, Miwa; Nakagata, Naomi; Abe, Hiroyuki; Ishikawa, Motoharu; Kyono, Koichi; Shibahara, Hiroaki; Tsutsumi, Osamu; Terada, Yukihiro; Fujii, Shunsaku; Yanagida, Kaoru; Yokoyama, Minesuke; Niimura, Sueo; Endo, Tsuyoshi; Fukuda, Yoshinori; Inoue, Masato; Kono, Tomohiro; Kuji, Naoaki; Tawara, Fumiko; Yoshida, Hiroaki…	Creation, effects on embryo quality, and clinical outcomes of a new embryo culture medium with 31 optimized components derived from human oviduct fluid: A prospective multicenter randomized trial	REPRODUCTIVE MEDICINE AND BIOLOGY	21	1			10.1002/rmb2.12459			Article	JAN 2022	2022	Purpose Our aim is to make an ideal embryo culture medium close to human oviduct fluid (HOF) components, and to evaluate the quality of this medium with embryo quality and clinical outcomes in assisted reproductive technology (ART) by a prospective randomized controlled trial (RCT). Methods Study I: HOF was collected laparoscopically from patients (n = 28) with normal pelvic findings. According t…									0	0	0	0	0	0	0			1445-5781	1447-0578		WOS:000780408400001	35431648
Irahara, Minoru; Maejima, Yasuhiro; Shinbo, Nobuhiro; Yamauchi, Yuji; Mizunuma, Hideki	Ulipristal acetate for Japanese women with symptomatic uterine fibroids: A double-blind, randomized, phase II dose-finding study	REPRODUCTIVE MEDICINE AND BIOLOGY	19	1	65	74	10.1002/rmb2.12304	OCT 2019		Article	JAN 2020	2020	Purpose A multicenter, randomized, double-blind, placebo-controlled trial was conducted to evaluate the efficacy, safety, and appropriate dose of ulipristal acetate (UPA) in Japanese women with symptomatic uterine fibroids (UFs). Methods A total of 121 premenopausal women with UFs were enrolled to receive either placebo, UPA-2.5 mg, UPA-5 mg, UPA-10 mg, or leuprorelin acetate (LEU), a reference d…									6	0	0	0	2	0	6			1445-5781	1447-0578		WOS:000493315200001	31956287

## Sheet: RCT
	是否为RCT（Y/N）	是否有consort流程图	是否进行临床试验注册（Y/N）	临床试验注册号	注册网址	通讯作者国家	是否有基金资助（Y/N)	Authors	Article Title
	Y	Y	Y	NCT04602143		越南	N	Hoang, Quoc Huy; Ho, Hung Sy; Do, Huong Thuy; Nguyen, Tien Viet; Nguyen, Hong Phuong; Le, Minh Tam	Therapeutic effect of prolonged testosterone pretreatment in women with poor ovarian response: A randomized control trial
	Y	Y	Y	NCT02362711		日本	N	Harada, Tasuku; Momoeda, Mikio	Efficacy of cyclic and extended regimens of ethinylestradiol 0.02 mg -levonorgestrel 0.09 mg for dysmenorrhea: A placebo-controlled, double-blind, randomized trial
	Y	Y	Y	UMIN000033115		日本	Y	Utsunomiya, Takafumi; Yao, Tatsuma; Itoh, Hiroko; Kai, Yufuko; Kumasako, Yoko; Setoguchi, Miwa; Nakagata, Naomi; Abe, Hiroyuki; Ishikawa, Motoharu; Kyono, Koichi; Shibahara, Hiroaki; Tsutsumi, Osamu; Terada, Yukihiro; Fujii, Shunsaku; Yanagida, Kaoru; Yokoyama, Minesuke; Niimura, Sueo; Endo, Tsuyoshi; Fukuda, Yoshinori; Inoue, Masato; Kono, Tomohiro; Kuji, Naoaki; Tawara, Fumiko; Yoshida, Hiroaki…	Creation, effects on embryo quality, and clinical outcomes of a new embryo culture medium with 31 optimized components derived from human oviduct fluid: A prospective multicenter randomized trial
	Y	N	N			日本	N	Irahara, Minoru; Maejima, Yasuhiro; Shinbo, Nobuhiro; Yamauchi, Yuji; Mizunuma, Hideki	Ulipristal acetate for Japanese women with symptomatic uterine fibroids: A double-blind, randomized, phase II dose-finding study
