# Supplementary material for: Clinical trial registration and CONSORT adherence in obstetrics and gynecology journals: a cross-sectional analysis of Chinese- and English-language publications
Source: PeerJ. 2026 Apr 21;14:e21140. doi: 10.7717/peerj.21140 (PMC13108464; doi:10.7717/peerj.21140)
Supplement: Supplemental Information 1 [file peerj-14-21140-s001.zip › Raw data-updated/RCT-English journals/Third round-excluded based on full article/24.xls]

## Sheet: savedrecs
Authors	Article Title	Source Title	Volume	Issue	Start Page	End Page	DOI	Document Type	Publication Date	Publication Year	Abstract	Abstract - Foreign	Abstract - English Transliteration	Abstract - Foreign	Abstract - Korean	Conference Title	Conference Date	Conference Sponsor	Conference Location	Times Cited, WoS Core	Times Cited, CSCD	Times Cited, RSCI	Times Cited, ARCI	Times Cited, BCI	Times Cited, SCIELO	Times Cited, All Databases	180 Day Usage Count	Since 2013 Usage Count	ISSN	eISSN	ISBN	UT (Unique ID)	Pubmed Id
Flint, R.; Cardozo, L.; Grigoriadis, T.; Rantell, A.; Pitsouni, E.; Athanasiou, S.	Rationale and design for fractional microablative CO2 laser versus photothermal non-ablative erbium:YAG laser for the management of genitourinary syndrome of menopause: a non-inferiority, single-blind randomized controlled trial	CLIMACTERIC	22	3	307	311	10.1080/13697137.2018.1559806	Article	MAY 4 2019	2019	Genitourinary syndrome of menopause (GSM) is a common condition affecting up to 50% of postmenopausal women and up to 70% of postmenopausal breast cancer survivors. GSM is a chronic condition with a significant impact on sexual health and quality of life. The mainstay of treatment has been with symptomatic relief using topical emollients or lubricants. Second-line treatment is with topical vagina…									16	1	1	0	3	0	18			1369-7137	1473-0804		WOS:000467745100017	30676818
Matsushita, H.; Shimizu, S.; Morita, N.; Watanabe, K.; Wakatsuki, A.	Effects of royal jelly on bone metabolism in postmenopausal women: a randomized, controlled study	CLIMACTERIC	24	2	164	170	10.1080/13697137.2020.1806815	Article	MAR 4 2021	2021	Objectives This study aimed to evaluate the effects of royal jelly (RJ) supplementation on bone metabolism in postmenopausal women. Methods This was a randomized, double-blind, placebo-controlled clinical trial. Seventy-two healthy postmenopausal women aged 45-60 years within 5 years after menopause were randomized into two groups: women in the RJ group (n = 36) received capsules containing dried…									2	0	0	0	0	0	2			1369-7137	1473-0804		WOS:000566956500001	32880201
Berin, E.; Hammar, M.; Lindblom, H.; Lindh-Astrand, L.; Holm, A-C Spetz	Effects of resistance training on quality of life in postmenopausal women with vasomotor symptoms	CLIMACTERIC	25	3	264	270	10.1080/13697137.2021.1941849	Article	MAY 4 2022	2022	Objective Most women experience vasomotor symptoms (VMS) around menopause that may affect quality of life negatively. Effective pharmacological treatment exists but is not recommended for all women, and there is a demand for alternatives to reduce symptoms and improve quality of life. The objective of this study was to investigate the effect of a resistance training intervention on health-related…									4	0	0	0	2	0	4			1369-7137	1473-0804		WOS:000671474800001	34240669
Chen, R.; Tang, R.; Zhang, S.; Wang, Y.; Wang, R.; Ouyang, Y.; Xie, X.; Liu, H.; Lv, S.; Shi, H.; Zhang, Y.; Xie, M.; Luo, Y.; Yu, Q.	Xiangshao granules can relieve emotional symptoms in menopausal women: a randomized controlled trial	CLIMACTERIC	24	3	246	252	10.1080/13697137.2020.1820476	Article	MAY 4 2021	2021	Objective This study aimed to investigate the safety and efficacy of Xiangshao granules for treating emotional disorders in perimenopausal and postmenopausal women. Methods The current investigation was a double-blind, randomized, placebo-controlled, multicenter trial that included 300 perimenopausal and postmenopausal Chinese women aged 40-60 years. Participants received either a placebo (n = 15…									2	0	0	0	2	0	2			1369-7137	1473-0804		WOS:000575218800001	33016149
Birkhaeuser, M.; Bitzer, J.; Braat, S.; Ramos, Y.	Esmirtazapine treatment of postmenopausal vasomotor symptoms: two randomized controlled trials	CLIMACTERIC	22	3	312	322	10.1080/13697137.2018.1561664	Article	MAY 4 2019	2019	Objectives: Two identical 12-week, randomized, double-blind, placebo-controlled, multi-arm, parallel-group Phase III studies (Study P012, NCT00560833; Study P013, NCT00535288) evaluated the efficacy and safety of esmirtazapine, an investigational medicine, for the treatment of moderate to severe vasomotor symptoms (VMS) in postmenopausal women.Methods: Participants were randomized to placebo or e…									3	0	0	0	0	0	3			1369-7137	1473-0804		WOS:000467745100018	30712391
Athanasiou, S.; Pitsouni, E.; Grigoriadis, T.; Michailidis, G.; Tsiveleka, A.; Rodolakis, A.; Loutradis, D.	A study protocol of vaginal laser therapy in gynecological cancer survivors	CLIMACTERIC	23	1	53	58	10.1080/13697137.2019.1646720	Article	JAN 2 2020	2020	Objectives: Sexual dysfunction and radiation cystitis are common adverse events following radiotherapy for gynecological cancer (GC). This study aims to assess the efficacy of intravaginal CO2 laser on GC survivors with dyspareunia following pelvic radiation and/or brachytherapy. Methods: This is the study protocol of a randomized double-blind placebo-controlled trial. All participants will recei…									7	0	0	0	2	0	7			1369-7137	1473-0804		WOS:000483437600001	31474161
Salvatore, S.; Pitsouni, E.; Grigoriadis, T.; Zacharakis, D.; Pantaleo, G.; Candiani, M.; Athanasiou, S.	CO2 laser and the genitourinary syndrome of menopause: a randomized sham-controlled trial	CLIMACTERIC	24	2	187	193	10.1080/13697137.2020.1829584	Article	MAR 4 2021	2021	PurposeThis study aimed to clarify the efficacy of intravaginal CO2-laser treatment in postmenopausal women with genitourinary syndrome of menopause (GSM).Materials and methodsThis double-blind, randomized, sham-controlled trial included postmenopausal women diagnosed with GSM and bothersome dryness and dyspareunia. Treatment consisted of three sessions. Active CO2-laser treatments (active group)…									13	0	0	0	1	0	13			1369-7137	1473-0804		WOS:000581171700001	33089713
Chaikittisilpa, S.; Soimongkol, K.; Jaisamrarn, U.	Efficacy of oral estrogen plus testosterone gel to improve sexual function in postmenopausal women	CLIMACTERIC	22	5	460	465	10.1080/13697137.2019.1577378	Article	SEP 3 2019	2019	Objective: This study aimed to study the efficacy and safety of estrogen plus low-dose testosterone gel in improving sexual function in postmenopausal women. Methods: A double-blind, randomized, active-controlled trial was conducted. Seventy postmenopausal women with low sexual function were randomized into two groups. They received weekly 50 mg of transdermal testosterone plus daily oral 1 mg es…									3	0	0	0	0	0	3			1369-7137	1473-0804		WOS:000483793300007	30810382
Lima, S. M. R. R.; Honorato, J. V.; Silva, M. A. L. G.	Glycine Max (L.) Merr isoflavone gel improves vaginal vascularization in postmenopausal women	CLIMACTERIC	23	5	505	510	10.1080/13697137.2020.1752172	Article	SEP 2 2020	2020	Objective: This study aimed to analyze the effects of isoflavones from Glycine max (L.) Merr (soy) used topically as a vaginal gel on the induction of vascularization of the vaginal tissue in postmenopausal women. Study design: A placebo-controlled, randomized, double-blind trial was conducted with 22 postmenopausal women, randomly allocated for treatment with Glycine max (L.) Merr isoflavone 4% …									0	0	0	0	0	0	0			1369-7137	1473-0804		WOS:000531978300001	32338067
Douxfils, J.; Gaspard, U.; Taziaux, M.; Jost, M.; Bouvy, C.; Lobo, R. A.; Utian, W. H.; Foidart, J. M.	Impact of estetrol (E4) on hemostasis, metabolism and bone turnover in postmenopausal women	CLIMACTERIC					10.1080/13697137.2022.2139599	Article; Early Access		2022	ObjectiveThis study aimed to determine the effects of estetrol (E4) on hemostasis, lipids, carbohydrate metabolism and bone turnover in postmenopausal women.MethodsThis study was a multicenter, randomized, double-blind placebo-controlled phase 2 trial. Participants (n = 180, age 43-64 years) received E4 2.5 mg, 5 mg, 10 mg and 15 mg or placebo once daily for 12 weeks. Changes from baseline at wee…									0	0	0	0	0	0	0			1369-7137	1473-0804		WOS:000889099400001	36399023
Ferreira, P. P.; Cangussu, L.; Bueloni-Dias, F. N.; Orsatti, C. L.; Schmitt, E. B.; Nahas-Neto, J.; Nahas, E. A. P.	Vitamin D supplementation improves the metabolic syndrome risk profile in postmenopausal women	CLIMACTERIC	23	1	24	31	10.1080/13697137.2019.1611761	Article	JAN 2 2020	2020	Objective: This study aimed to evaluate the effect of isolated vitamin D (VD) supplementation on the metabolic syndrome (MetS) risk profile in postmenopausal women. Methods: In this double-blind, placebo-controlled trial, 160 postmenopausal women aged 50-65 years were randomized into two groups: VD group, supplementation with 1000 IU vitamin D-3/day (n = 80); or placebo group (n = 80). The interv…									30	0	1	0	8	0	31			1369-7137	1473-0804		WOS:000470401000001	31134822
Fernandes, E. S.; Celani, M. F. S.; Fistarol, M.; Geber, S.	Effectiveness of the short-term use of Cimicifuga racemosa in the endothelial function of postmenopausal women: a double-blind, randomized, controlled trial	CLIMACTERIC	23	3	245	251	10.1080/13697137.2019.1682542	Article	MAY 3 2020	2020	Objective: This study aimed to assess the effects of daily use of Cimicifuga racemosa on endothelial function through flow-mediated dilation of the brachial artery, when used for 28 days by healthy postmenopausal women. Methods: The double-blind, randomized, placebo-controlled study included two groups of postmenopausal women (n = 31 each). The subjects were clinically assessed and flow-mediated …									1	0	0	0	1	0	1			1369-7137	1473-0804		WOS:000494993900001	31691621
Simon, J. A.; Kagan, R.; Archer, D. F.; Constantine, G. D.; Bernick, B.; Graham, S.; Mirkin, S.	TX-004HR clinically improves symptoms of vulvar and vaginal atrophy in postmenopausal women	CLIMACTERIC	22	4	412	418	10.1080/13697137.2019.1577379	Article	JUL 4 2019	2019	Objective: This study aimed to evaluate improvement of dyspareunia and associated vaginal dryness with a 17 beta-estradiol softgel vaginal insert (TX-004HR; TherapeuticsMD, Boca Raton, FL, USA) in women with postmenopausal vulvar and vaginal atrophy (VVA). Methods: Postmenopausal women with VVA and moderate to severe dyspareunia received TX-004HR (4, 10, or 25 mu g) or placebo in the 12-week, ran…									3	0	0	0	1	0	3			1369-7137	1473-0804		WOS:000463519300001	30862193
Green, S. M.; Donegan, E.; McCabe, R. E.; Fedorkow, D. M.; Streiner, D. L.; Frey, B. N.	Objective and subjective vasomotor symptom outcomes in the CBT-Meno randomized controlled trial	CLIMACTERIC	23	5	482	488	10.1080/13697137.2020.1737929	Article	SEP 2 2020	2020	Objective: Vasomotor symptoms (hot flashes, night sweats) are common during the menopausal transition. Pharmacotherapy is effective but is associated with health risks for some women. There is an increasing demand for non-pharmacological interventions. The CBT-Meno protocol is a psychological intervention targeting a range of common menopausal symptoms. We compared the impact of CBT-Meno vs. wait…									2	0	0	0	1	0	2			1369-7137	1473-0804		WOS:000527198700001	32299247

## Sheet: Sheet1
	是否为RCT（Y/N）	是否有consort流程图	是否进行临床试验注册（Y/N）	临床试验注册号	注册网址	通讯作者国家	是否有基金资助（Y/N)	Authors	Article Title
protocol								Flint, R.; Cardozo, L.; Grigoriadis, T.; Rantell, A.; Pitsouni, E.; Athanasiou, S.	Rationale and design for fractional microablative CO2 laser versus photothermal non-ablative erbium:YAG laser for the management of genitourinary syndrome of menopause: a non-inferiority, single-blind randomized controlled trial
	Y	Y	Y	UMIN000017629	University Hospital Medical Information Network ClinicalTrials Registry (UMIN-CT)	日本	Y	Matsushita, H.; Shimizu, S.; Morita, N.; Watanabe, K.; Wakatsuki, A.	Effects of royal jelly on bone metabolism in postmenopausal women: a randomized, controlled study
	Y	Y	Y	NCT01987778		瑞典	Y	Berin, E.; Hammar, M.; Lindblom, H.; Lindh-Astrand, L.; Holm, A-C Spetz	Effects of resistance training on quality of life in postmenopausal women with vasomotor symptoms
	Y	N	N			中国	Y	Chen, R.; Tang, R.; Zhang, S.; Wang, Y.; Wang, R.; Ouyang, Y.; Xie, X.; Liu, H.; Lv, S.; Shi, H.; Zhang, Y.; Xie, M.; Luo, Y.; Yu, Q.	Xiangshao granules can relieve emotional symptoms in menopausal women: a randomized controlled trial
二次分析						德国		Birkhaeuser, M.; Bitzer, J.; Braat, S.; Ramos, Y.	Esmirtazapine treatment of postmenopausal vasomotor symptoms: two randomized controlled trials
protocol								Athanasiou, S.; Pitsouni, E.; Grigoriadis, T.; Michailidis, G.; Tsiveleka, A.; Rodolakis, A.; Loutradis, D.	A study protocol of vaginal laser therapy in gynecological cancer survivors
	Y	Y	Y	NCT03754205		希腊	N	Salvatore, S.; Pitsouni, E.; Grigoriadis, T.; Zacharakis, D.; Pantaleo, G.; Candiani, M.; Athanasiou, S.	CO2 laser and the genitourinary syndrome of menopause: a randomized sham-controlled trial
	Y	Y	Y	TCRT20180423001	Thai Clinical Trials Registry	泰国	Y	Chaikittisilpa, S.; Soimongkol, K.; Jaisamrarn, U.	Efficacy of oral estrogen plus testosterone gel to improve sexual function in postmenopausal women
	Y	N	N			巴西	Y	Lima, S. M. R. R.; Honorato, J. V.; Silva, M. A. L. G.	Glycine Max (L.) Merr isoflavone gel improves vaginal vascularization in postmenopausal women
	Y	N	Y	NCT02834312		比利时	Y	Douxfils, J.; Gaspard, U.; Taziaux, M.; Jost, M.; Bouvy, C.; Lobo, R. A.; Utian, W. H.; Foidart, J. M.	Impact of estetrol (E4) on hemostasis, metabolism and bone turnover in postmenopausal women
	Y	Y	Y	RBR-4MHS32	razilian Clinical Trials Registry (ReBEC)	巴西	Y	Ferreira, P. P.; Cangussu, L.; Bueloni-Dias, F. N.; Orsatti, C. L.; Schmitt, E. B.; Nahas-Neto, J.; Nahas, E. A. P.	Vitamin D supplementation improves the metabolic syndrome risk profile in postmenopausal women
	Y	Y	Y	NCT03786809		巴西	Y	Fernandes, E. S.; Celani, M. F. S.; Fistarol, M.; Geber, S.	Effectiveness of the short-term use of Cimicifuga racemosa in the endothelial function of postmenopausal women: a double-blind, randomized, controlled trial
二次分析						美国		Simon, J. A.; Kagan, R.; Archer, D. F.; Constantine, G. D.; Bernick, B.; Graham, S.; Mirkin, S.	TX-004HR clinically improves symptoms of vulvar and vaginal atrophy in postmenopausal women
二次分析						加拿大		Green, S. M.; Donegan, E.; McCabe, R. E.; Fedorkow, D. M.; Streiner, D. L.; Frey, B. N.	Objective and subjective vasomotor symptom outcomes in the CBT-Meno randomized controlled trial
		黄色看不到全文

## Sheet: RCT
	是否为RCT（Y/N）	是否有consort流程图	是否进行临床试验注册（Y/N）	临床试验注册号	注册网址	通讯作者国家	是否有基金资助（Y/N)	Authors	Article Title
	Y	Y	Y	UMIN000017629	University Hospital Medical Information Network ClinicalTrials Registry (UMIN-CT)	日本	Y	Matsushita, H.; Shimizu, S.; Morita, N.; Watanabe, K.; Wakatsuki, A.	Effects of royal jelly on bone metabolism in postmenopausal women: a randomized, controlled study
	Y	Y	Y	NCT01987778		瑞典	Y	Berin, E.; Hammar, M.; Lindblom, H.; Lindh-Astrand, L.; Holm, A-C Spetz	Effects of resistance training on quality of life in postmenopausal women with vasomotor symptoms
	Y	N	N			中国	Y	Chen, R.; Tang, R.; Zhang, S.; Wang, Y.; Wang, R.; Ouyang, Y.; Xie, X.; Liu, H.; Lv, S.; Shi, H.; Zhang, Y.; Xie, M.; Luo, Y.; Yu, Q.	Xiangshao granules can relieve emotional symptoms in menopausal women: a randomized controlled trial
	Y	Y	Y	NCT03754205		希腊	N	Salvatore, S.; Pitsouni, E.; Grigoriadis, T.; Zacharakis, D.; Pantaleo, G.; Candiani, M.; Athanasiou, S.	CO2 laser and the genitourinary syndrome of menopause: a randomized sham-controlled trial
	Y	Y	Y	TCRT20180423001	Thai Clinical Trials Registry	泰国	Y	Chaikittisilpa, S.; Soimongkol, K.; Jaisamrarn, U.	Efficacy of oral estrogen plus testosterone gel to improve sexual function in postmenopausal women
	Y	N	N			巴西	Y	Lima, S. M. R. R.; Honorato, J. V.; Silva, M. A. L. G.	Glycine Max (L.) Merr isoflavone gel improves vaginal vascularization in postmenopausal women
	Y	N	Y	NCT02834312		比利时	Y	Douxfils, J.; Gaspard, U.; Taziaux, M.; Jost, M.; Bouvy, C.; Lobo, R. A.; Utian, W. H.; Foidart, J. M.	Impact of estetrol (E4) on hemostasis, metabolism and bone turnover in postmenopausal women
	Y	Y	Y	RBR-4MHS32	razilian Clinical Trials Registry (ReBEC)	巴西	Y	Ferreira, P. P.; Cangussu, L.; Bueloni-Dias, F. N.; Orsatti, C. L.; Schmitt, E. B.; Nahas-Neto, J.; Nahas, E. A. P.	Vitamin D supplementation improves the metabolic syndrome risk profile in postmenopausal women
	Y	Y	Y	NCT03786809		巴西	Y	Fernandes, E. S.; Celani, M. F. S.; Fistarol, M.; Geber, S.	Effectiveness of the short-term use of Cimicifuga racemosa in the endothelial function of postmenopausal women: a double-blind, randomized, controlled trial

## Sheet: 1
Y
Y
Y
Y
Y
Y
Y
Y
Y

## Sheet: 2
N
N
N
Y
Y
Y
Y
Y
Y

## Sheet: 3
N
N
Y
Y
Y
Y
Y
Y
Y

## Sheet: Sheet2
NCT01987778		国际临床试验注册中心（美国）	4
NCT02834312
NCT03754205
NCT03786809
RBR-4MHS32	razilian Clinical Trials Registry (ReBEC)	巴西临床试验注册中心	1
TCRT20180423001	Thai Clinical Trials Registry	泰国临床试验注册中心	1
UMIN000017629	University Hospital Medical Information Network ClinicalTrials Registry (UMIN-CT)	日本临床试验注册中心	1

## Sheet: Sheet3
N			中国	Y
N			巴西	Y
Y	UMIN000017629	University Hospital Medical Information Network ClinicalTrials Registry (UMIN-CT)	日本	Y
Y	NCT01987778		瑞典	Y
Y	NCT03754205		希腊	N
Y	TCRT20180423001	Thai Clinical Trials Registry	泰国	Y
Y	NCT02834312		比利时	Y
Y	RBR-4MHS32	razilian Clinical Trials Registry (ReBEC)	巴西	Y
Y	NCT03786809		巴西	Y

## Sheet: Sheet4
巴西	2
比利时	1
日本	1
瑞典	1
泰国	1
希腊	1
