# Supplementary material for: Clinical trial registration and CONSORT adherence in obstetrics and gynecology journals: a cross-sectional analysis of Chinese- and English-language publications
Source: PeerJ. 2026 Apr 21;14:e21140. doi: 10.7717/peerj.21140 (PMC13108464; doi:10.7717/peerj.21140)
Supplement: Supplemental Information 1 [file peerj-14-21140-s001.zip › Raw data-updated/RCT-English journals/Third round-excluded based on full article/25.xls]

## Sheet: 3筛
	是否为RCT（Y/N）	是否有consort流程图	是否进行临床试验注册（Y/N）	临床试验注册号	注册网址	通讯作者国家	是否有基金资助（Y/N)	Authors	Article Title
	Y	Y	Y	NCT01723917		美国	Y	Schneider, Lon S.; Hernandez, Gerson; Zhao, Liqin; Franke, Adrian A.; Chen, Yu-Ling; Pawluczyk, Sonia; Mack, Wendy J.; Brinton, Roberta D.	Safety and feasibility of estrogen receptor-beta targeted phytoSERM formulation for menopausal symptoms: phase 1b/2a randomized clinical trial
	Y	Y	N			加拿大	Y	Shirreff, Lindsay; Anderson, Michelle; McDermott, Colleen	Comparing written and verbal delivery of a treatment regimen to women with overactive bladder: a randomized controlled trial
	Y	N	Y	NCT00470119		美国	Y	Duggan, Catherine; Tapsoba, Jean de Dieu; Stanczyk, Frank; Wang, Ching-Yun; Schubert, Karen Foster; McTiernan, Anne	Long-term weight loss maintenance, sex steroid hormones, and sex hormone-binding globulin
	Y	Y	Y	ChiCTR-IOR-16007697		中国	Y	Nie, Guangning; Yang, Hongyan; Liu, Jian; Cao, Xiaojing; Cheng, Fangping; Du, Qiaolin; Wang, Xiaoyun	Effect of Chinese herbal medicine on serum lipids in postmenopausal women with mild dyslipidemia: a randomized, placebo-controlled clinical trial
	Y	Y	Y	NCT01942668		美国	N	Liu, James H.; Black, Denise R.; Larkin, Lisa; Graham, Shelli; Bernick, Brian; Mirkin, Sebastian	17 beta-estradiol/progesterone in a single, oral, softgel capsule (TX-001HR) significantly increased the number of vasomotor symptom-free days in the REPLENISH trial
	Y	Y	Y	NCT02480192		加拿大	Y	Green, Sheryl M.; Donegan, Eleanor; Frey, Benicio N.; Fedorkow, Donna M.; Key, Brenda L.; Streiner, David L.; McCabe, Randi E.	Cognitive behavior therapy for menopausal symptoms (CBT-Meno): a randomized controlled trial
	Y	Y	Y	RBR-228FSY	Brazilian Clinical Trials Registry (ReBEC)	巴西	Y	Dutra, Paula Fernanda Santos Pallone; Heinke, Thais; Pinho, Stella Catunda; Focchi, Gustavo Rubino Azevedo; Tso, Fernanda Kesselring; de Almeida, Bruna Cristine; Silva, Ivaldo; Speck, Neila Maria Gois	Comparison of topical fractional CO2 laser and vaginal estrogen for the treatment of genitourinary syndrome in postmenopausal women: a randomized controlled trial
	Y	Y	Y	IRCT2016112631117N1	Iranian Registry of Clinical Trials	伊朗	Y	Naeij, Ehtram; Khani, Soghra; Firouzi, Armin; Moosazadeh, Mahmood; Mohammadzadeh, Farnaz	The effect of a midwife-based counseling education program on sexual function in postmenopausal women: a randomized controlled clinical trial
	Y	Y	Y	KCT0005836	https://cris.nih.go.kr	韩国	Y	Jung, Ah Jin; Sharma, Anshul; Lee, Sung-Hyen; Lee, Sung-Joon; Kim, Jung-Hwan; Lee, Hae-Jeung	Efficacy of black rice extract on obesity in obese postmenopausal women: a 12-week randomized, double-blind, placebo-controlled preliminary clinical trial
	Y	Y	Y	NCT01522521		日本	Y	Taguchi, Akira; Shiraki, Masataka; Tanaka, Satoshi; Ohshige, Hideyo; Nakamura, Toshitaka	Improved periodontal disease and prevention of tooth loss in osteoporosis patients receiving once-yearly zoledronic acid: a randomized clinical trial
	Y	Y	Y	IRCT20181107041585N2		伊朗	Y	Sharif, Seyedeh Nazanin; Darsareh, Fatemeh	Impact of evening primrose oil consumption on psychological symptoms of postmenopausal women: a randomized double-blinded placebo-controlled clinical trial
	Y	N	Y	ACTRN12614000800628		澳大利亚	Y	Bailey, Tom G.; Mielke, Gregore, I; Skinner, Tina S.; Anderson, Debra; Porter-Steele, Janine; Balaam, Sarah; Young, Leonie; McCarthy, Alexandra L.	Physical activity and menopausal symptoms in women who have received menopause-inducing cancer treatments: results from the Women's Wellness After Cancer Program
	Y	Y	Y	NCT02358109		西班牙	Y	Aparicio, Virginia A.; Flor-Alemany, Marta; Marin-Jimenez, Nuria; Coll-Risco, Irene; Aranda, Pilar	A 16-week concurrent exercise program improves emotional well-being and emotional distress in middle-aged women: the FLAMENCO project randomized controlled trial
	Y	Y	Y	NCT02865538		英国	N	Trower, Mike; Anderson, Richard A.; Ballantyne, Elizabeth; Joffe, Hadine; Kerr, Mary; Pawsey, Steve	Effects of NT-814, a dual neurokinin 1 and 3 receptor antagonist, on vasomotor symptoms in postmenopausal women: a placebo-controlled, randomized trial
	Y	Y	Y	ChiCTR-IOR-17012903		中国	Y	Zhang, Yang; Cao, Yuankui; Wang, Li	The effects of a new, improved Chinese medicine, Gengnianchun formula granules, on hot flushes, depression, anxiety, and sleep in Chinese peri- and postmenopausal women: a randomized placebo-controlled trial
	Y	Y	N			土耳其	N	Kocak, Derya Yuksel; Varisoglu, Yeliz	The effect of music therapy on menopausal symptoms and depression: a randomized-controlled study
	Y	Y	Y	NCT02358109		西班牙	Y	Baena-Garcia, Laura; Flor-Alemany, Marta; Marin-Jimenez, Nuria; Aranda, Pilar; Aparicio, Virginia A.	A 16-week multicomponent exercise training program improves menopause-related symptoms in middle-aged women. The FLAMENCO project randomized control trial
	Y	N	Y	NCT03020953		丹麦	Y	Dam, Tine Vrist; Dalgaard, Line Barner; Thomsen, Christian Bejlegaard; Hjortebjerg, Rikke; Ringgaard, Steffen; Johansen, Frank Ted; Bengtsen, Mads Bisgaard; Mose, Maike; Lauritsen, Katrine Meyer; Sondergaard, Esben; Gravholt, Claus H.; Hansen, Mette	Estrogen modulates metabolic risk profile after resistance training in early postmenopausal women: a randomized controlled trial
	Y	Y	N			巴西	Y	da Costa Hime, Lucia de Fatima Cahino; Carvalho Lopes, Ceci Mendes; Roa, Cristiane Lima; Zuchelo, Lea Tami Suzuki; Baracat, Edmund C.; de Andrade, Januario; Soares, Jose Maria, Jr.	Is there a beneficial effect of gamma-linolenic acid supplementation on body fat in postmenopausal hypertensive women? A prospective randomized double-blind placebo-controlled trial
	Y	N	Y	ChiCTR-IOR-16007693		中国	Y	Cao, Xiao-jing; Huang, Xu-chun; Wang, Xiaoyun	Effectiveness of Chinese herbal medicine granules and traditional Chinese medicine-based psychotherapy for perimenopausal depression in Chinese women: a randomized controlled trial
	Y	N	N			美国	Y	Nudy, Matthew; Jiang, Xuezhi; Aragaki, Aaron K.; Manson, JoAnn E.; Shadyab, Aladdin H.; Foy, Andrew J.; Buerger, Jonathan; Kelsey, Anita M.; LeBlanc, Erin S.; Wild, Robert A.; Wactawski-Wende, Jean; Stefanick, Marcia L.; Robbins, John A.; Schnatz, Peter F.	The severity of vasomotor symptoms and number of menopausal symptoms in postmenopausal women and select clinical health outcomes in the Women's Health Initiative Calcium and Vitamin D randomized clinical trial
	Y	Y	Y	RBR-83wwpx	Brazilian Clinical Trials Registry (ReBEC)	巴西	Y	Ribeiro, Ana Elisa; Santana Monteiro, Naice Eleidiane; Gueldini de Moraes, Anna Valeria; Costa-Paiva, Lucia Helena; Pedro, Adriana Orcesi	Can the use of probiotics in association with isoflavone improve the symptoms of genitourinary syndrome of menopause? Results from a randomized controlled trial
	Y	Y	Y	NCT01942668		美国	Y	Mejia-Gomez, Javier; Gronwald, Jacek; Senter, Leigha; Karlan, Beth Y.; Tung, Nadine; Wolfman, Wendy; Demsky, Rochelle; Sun, Ping; Narod, Steven A.; Kotsopoulos, Joanne	Breast effects of oral, combined 17 beta-estradiol, and progesterone capsules in menopausal women: a randomized controlled trial
	Y	Y	Y	NCT05212376		土耳其	N	Gokbulut, Nilay; Akca, Emine Ibici; Ay, Cigdem Karakayali	The impact of foot massage given to postmenopausal women on anxiety, fatigue, and sleep: a randomized-controlled trial
	Y	Y	N			巴西	Y	Soares-Jr, Jose M.; Branco-de-Luca, Alexandre C.; Fonseca, Angela M.; Carvalho-Lopes, Ceci M.; Arruda-Veiga, Eduardo C.; Roa, Cristiane L.; Bagnoli, Vicente R.; Baracat, Edmund C.	Acupuncture ameliorated vasomotor symptoms during menopausal transition: single-blind, placebo-controlled, randomized trial to test treatment efficacy
	Y	Y	Y	NCT04587154		美国	N	Barnard, Neal D; Kahleova, Hana; Holtz, Danielle N; Znayenko-Miller, Tatiana; Sutton, Macy; Holubkov, Richard; Zhao, Xueheng; Galandi, Stephanie; Setchell, Kenneth D R	A dietary intervention for vasomotor symptoms of menopause: a randomized, controlled trial.
	Y	Y	Y	NCT03200639		巴西	Y	Nunes, Paulo R. P.; Martins, Fernanda M.; Souza, Aleteia P.; Carneiro, Marcelo A. S.; Nomelini, Rosekeila S.; Michelin, Marcia A.; Murta, Eddie F. C.; de Oliveira, Erick P.; Orsatti, Fabio L.	Comparative effects of high-intensity interval training with combined training on physical function markers in obese postmenopausal women: a randomized controlled trial
	Y	Y	Y	NCT03652584		巴西	Y	Silva, Thais R.; Lago, Suzana C.; Yavorivski, Andressa; Ferreira, Lais L.; Fighera, Tayane M.; Spritzer, Poli Mara	Effects of high protein, low-glycemic index diet on lean body mass, strength, and physical performance in late postmenopausal women: a randomized controlled trial
	Y	N	Y	NCT01942668		美国	N	Mirkin, Sebastian; Graham, Shelli; Revicki, Dennis A.; Bender, Randall H.; Bernick, Brian; Constantine, Ginger D.	Relationship between vasomotor symptom improvements and quality of life and sleep outcomes in menopausal women treated with oral, combined 17 beta-estradiol/progesterone
	Y	Y	N			伊朗	N	Shokri-Ghadikolaei, Alemeh; Bakouei, Fatemeh; Delavar, Mouloud Agajani; Azizi, Alireza; Sepidarkish, Mahdi	Effects of health coaching on menopausal symptoms in postmenopausal and perimenopausal women
	Y	Y	Y	NCT03200639		巴西	Y	Nunes, Paulo R. P.; Martins, Fernanda M.; Souza, Aleteia P.; Carneiro, Marcelo A. S.; Orsatti, Claudio L.; Michelin, Marcia A.; Murta, Eddie F. C.; de Oliveira, Erick P.; Orsatti, Fabio L.	Effect of high-intensity interval training on body composition and inflammatory markers in obese postmenopausal women: a randomized controlled trial
	Y	Y	N			西班牙	Y	Carcelen-Fraile, Maria del Carmen; Aibar-Almazan, Agustin; Martinez-Amat, Antonio; Brandao-Loureiro, Vania; Jimenez-Garcia, Jose Daniel; Castellote-Caballero, Yolanda; Hita-Contreras, Fidel	Changes in satisfaction with female genital self-image and sexual function after a Qigong exercise intervention in Spanish postmenopausal women: a randomized-controlled trial
	Y	Y	Y	TCTR20160627002	Thai Clinical Trial Registry	泰国	N	Ruanphoo, Purim; Bunyavejchevin, Suvit	Treatment for vaginal atrophy using microablative fractional CO2 laser: a randomized double-blinded sham-controlled trial
	Y	Y	N			西班牙	N	Hirschberg, Angelica Linden; Sanchez-Rovira, Pedro; Presa-Lorite, Jesus; Campos-Delgado, Miriam; Gil-Gil, Miguel; Lidbrink, Elisabet; Suarez-Almarza, Javier; Nieto-Magro, Concepcion	Efficacy and safety of ultra-low dose 0.005% estriol vaginal gel for the treatment of vulvovaginal atrophy in postmenopausal women with early breast cancer treated with nonsteroidal aromatase inhibitors: a phase II, randomized, double-blind, placebo-controlled trial
	Y	Y	Y	NCT02638337		美国	N	Archer, David F.; Goldstein, Steven R.; Simon, James A.; Waldbaum, Arthur S.; Sussman, Steven A.; Altomare, Corrado; Zhu, Julie; Yoshida, Yuki; Schaffer, Sam; Soulban, Graziella	Efficacy and safety of ospemifene in postmenopausal women with moderate-to-severe vaginal dryness: a phase 3, randomized, double-blind, placebo-controlled, multicenter trial
	Y	Y	Y	NCT04138784		西班牙	Y	Lopez, Laura Lopez; Benitez, Paula Obeso; Lopez, Jesus Casilda; Martos, Irene Cabrera; Torres, Janet Rodriguez; Santiago, Maria Granados; Valenza, Marie-Carmen	Effectiveness of an individualized comprehensive rehabilitation program in women with chronic knee osteoarthritis: a randomized controlled trial

## Sheet: savedrecs
Authors	Article Title	Source Title	Volume	Issue	Start Page	End Page	DOI	Document Type	Publication Date	Publication Year	Abstract	Abstract - Foreign	Abstract - English Transliteration	Abstract - Foreign	Abstract - Korean	Conference Title	Conference Date	Conference Sponsor	Conference Location	Times Cited, WoS Core	Times Cited, CSCD	Times Cited, RSCI	Times Cited, ARCI	Times Cited, BCI	Times Cited, SCIELO	Times Cited, All Databases	180 Day Usage Count	Since 2013 Usage Count	ISSN	eISSN	ISBN	UT (Unique ID)	Pubmed Id
Schneider, Lon S.; Hernandez, Gerson; Zhao, Liqin; Franke, Adrian A.; Chen, Yu-Ling; Pawluczyk, Sonia; Mack, Wendy J.; Brinton, Roberta D.	Safety and feasibility of estrogen receptor-beta targeted phytoSERM formulation for menopausal symptoms: phase 1b/2a randomized clinical trial	MENOPAUSE-THE JOURNAL OF THE NORTH AMERICAN MENOPAUSE SOCIETY	26	8	874	884	10.1097/GME.0000000000001325	Article	AUG 2019	2019	Objective: PhytoSERM is a formulation of genistein, daidzein, and S-equol that has an 83-fold selective affinity for estrogen receptor-beta (ER beta); and may enhance neuron function and estrogenic mechanisms in the brain without having peripheral estrogenic activity. Methods: We conducted an overarching, two-stage, dose-ranging, double-blinded, randomized, placebo-controlled trial of 12 weeks du…									15	0	0	0	9	0	15			1072-3714	1530-0374		WOS:000501837500012	30889096
Shirreff, Lindsay; Anderson, Michelle; McDermott, Colleen	Comparing written and verbal delivery of a treatment regimen to women with overactive bladder: a randomized controlled trial	MENOPAUSE-THE JOURNAL OF THE NORTH AMERICAN MENOPAUSE SOCIETY	27	1	76	81	10.1097/GME.0000000000001430	Article	JAN 2020	2020	Objective: Overactive bladder is a common condition among aging women requiring a multifaceted treatment approach, which is usually communicated by physician to the patient in the clinic setting. The objective of this two-center, randomized controlled trial was to determine if a transcribed list of six management strategies for overactive bladder improves immediate and delayed retention of these …									0	0	0	0	0	0	0			1072-3714	1530-0374		WOS:000533398400012	31663980
Duggan, Catherine; Tapsoba, Jean de Dieu; Stanczyk, Frank; Wang, Ching-Yun; Schubert, Karen Foster; McTiernan, Anne	Long-term weight loss maintenance, sex steroid hormones, and sex hormone-binding globulin	MENOPAUSE-THE JOURNAL OF THE NORTH AMERICAN MENOPAUSE SOCIETY	26	4	417	422	10.1097/GME.0000000000001250	Article	APR 2019	2019	Objective: We tested the effects of weight loss on serum estradiol, estrone, testosterone, and sex hormone-binding globulin (SHBG) in overweight/obese women 18 months after completing a year-long, 4-arm, randomized-controlled dietary weight loss and/or exercise trial.Methods: From 2005 to 2008, 439 overweight/obese, postmenopausal women (BMI > 25 kg/m(2)), 50 to 75 years, were randomized to a yea…									14	0	0	0	7	0	14			1072-3714	1530-0374		WOS:000467341400014	30461557
Nie, Guangning; Yang, Hongyan; Liu, Jian; Cao, Xiaojing; Cheng, Fangping; Du, Qiaolin; Wang, Xiaoyun	Effect of Chinese herbal medicine on serum lipids in postmenopausal women with mild dyslipidemia: a randomized, placebo-controlled clinical trial	MENOPAUSE-THE JOURNAL OF THE NORTH AMERICAN MENOPAUSE SOCIETY	27	7	801	807	10.1097/GME.0000000000001539	Article	JUL 2020	2020	Objective: Previous studies have shown the association between menopause and dyslipidemia. This study was aimed to evaluate the effect of Chinese herbal medicine, tonifying kidney and descending turbidity (TKDT) granule, on serum lipid profiles in postmenopausal women with dyslipidemia. Methods: A double-blind randomized, placebo-controlled trial was conducted among 104 postmenopausal Chinese wom…									2	0	0	0	2	0	2			1072-3714	1530-0374		WOS:000546354400013	32301894
Liu, James H.; Black, Denise R.; Larkin, Lisa; Graham, Shelli; Bernick, Brian; Mirkin, Sebastian	17 beta-estradiol/progesterone in a single, oral, softgel capsule (TX-001HR) significantly increased the number of vasomotor symptom-free days in the REPLENISH trial	MENOPAUSE-THE JOURNAL OF THE NORTH AMERICAN MENOPAUSE SOCIETY	27	12	1388	1395	10.1097/GME.0000000000001631	Article	DEC 2020	2020	Objective: To examine responder rates and vasomotor symptom-free days with oral 17 beta-estradiol/progesterone (E2/P4; TX-001HR) versus placebo in the REPLENISH trial. Methods: REPLENISH (NCT01942668) was a phase 3, randomized, double-blind, placebo-controlled, multicenter trial, evaluating single, oral, softgel E2/P4 capsules in postmenopausal women (40-65 y) with a uterus and vasomotor symptoms…									3	0	0	0	1	0	3			1072-3714	1530-0374		WOS:000594858400010	32842052
Green, Sheryl M.; Donegan, Eleanor; Frey, Benicio N.; Fedorkow, Donna M.; Key, Brenda L.; Streiner, David L.; McCabe, Randi E.	Cognitive behavior therapy for menopausal symptoms (CBT-Meno): a randomized controlled trial	MENOPAUSE-THE JOURNAL OF THE NORTH AMERICAN MENOPAUSE SOCIETY	26	9	972	980	10.1097/GME.0000000000001363	Article	SEP 2019	2019	Objective: To evaluate the effectiveness of cognitive behavioral therapy for menopausal symptoms (CBT-Meno) compared with a waitlist condition (no active intervention), A randomized controlled trial was conducted with 71 perimenopausal or postmenopausal women who were seeking treatment for menopausal symptoms.Methods: Blind assessments were conducted at baseline, 12 weeks postbaseline, and 3 mont…									24	1	0	0	4	0	25			1072-3714	1530-0374		WOS:000509479000006	31453958
Dutra, Paula Fernanda Santos Pallone; Heinke, Thais; Pinho, Stella Catunda; Focchi, Gustavo Rubino Azevedo; Tso, Fernanda Kesselring; de Almeida, Bruna Cristine; Silva, Ivaldo; Speck, Neila Maria Gois	Comparison of topical fractional CO2 laser and vaginal estrogen for the treatment of genitourinary syndrome in postmenopausal women: a randomized controlled trial	MENOPAUSE-THE JOURNAL OF THE NORTH AMERICAN MENOPAUSE SOCIETY	28	7	756	763	10.1097/GME.0000000000001797	Article	JUL 2021	2021	Objective: To compare the efficacy of fractional CO2 laser therapy with topical estrogen therapy for the treatment of postmenopausal genitourinary syndrome of menopause. Methods: We conducted a randomized controlled clinical trial involving 25 postmenopausal women. Participants were aged between 50 and 65 years with at least 1 year of amenorrhea and follicle-stimulating hormone levels of >40 IU/L…									7	0	0	0	0	0	7			1072-3714	1530-0374		WOS:000665116900006	34010934
Naeij, Ehtram; Khani, Soghra; Firouzi, Armin; Moosazadeh, Mahmood; Mohammadzadeh, Farnaz	The effect of a midwife-based counseling education program on sexual function in postmenopausal women: a randomized controlled clinical trial	MENOPAUSE-THE JOURNAL OF THE NORTH AMERICAN MENOPAUSE SOCIETY	26	5	520	530	10.1097/GME.0000000000001270	Article	MAY 2019	2019	Objective: The present study was conducted to investigate the effect of a midwife-based counseling education program on sexual function in postmenopausal women.Methods: A randomized clinical trial was conducted on 52 eligible postmenopausal women. Participants' sexual function was assessed using the Female Sexual Function Index (FSFI). The women were randomly allocated into two groups: (1) the in…									2	0	0	0	0	0	2			1072-3714	1530-0374		WOS:000473114800013	30531440
Jung, Ah Jin; Sharma, Anshul; Lee, Sung-Hyen; Lee, Sung-Joon; Kim, Jung-Hwan; Lee, Hae-Jeung	Efficacy of black rice extract on obesity in obese postmenopausal women: a 12-week randomized, double-blind, placebo-controlled preliminary clinical trial	MENOPAUSE-THE JOURNAL OF THE NORTH AMERICAN MENOPAUSE SOCIETY	28	12	1391	1399	10.1097/GME.0000000000001862	Article	DEC 2021	2021	Objectives: Postmenopausal obesity is a paramount health concern among older women. Black rice is a wellknown pigmented rice variety with a higher anthocyanin content. Both in vitro and in vivo studies have demonstrated the effects of black rice on obesity. The present study aimed to investigate the effects of black rice extract (BRE) on obesity among obese postmenopausal women from Korea.Methods…									3	0	0	0	1	0	3			1072-3714	1530-0374		WOS:000756606100011	34547006
Taguchi, Akira; Shiraki, Masataka; Tanaka, Satoshi; Ohshige, Hideyo; Nakamura, Toshitaka	Improved periodontal disease and prevention of tooth loss in osteoporosis patients receiving once-yearly zoledronic acid: a randomized clinical trial	MENOPAUSE-THE JOURNAL OF THE NORTH AMERICAN MENOPAUSE SOCIETY	26	11	1277	1283	10.1097/GME.0000000000001393	Article	NOV 2019	2019	Objective: This randomized, clinical trial investigated whether zoledronic acid combined with oral health maintenance can improve periodontal disease associated with osteoporosis, thus reducing the risk of tooth loss.Methods: Participants were those of the ZONE (ZOledroNate treatment in efficacy to osteoporosis) study. None of the participants had symptomatic periodontal disease at baseline. Part…									7	0	0	0	3	0	7			1072-3714	1530-0374		WOS:000509483500009	31688575
Sharif, Seyedeh Nazanin; Darsareh, Fatemeh	Impact of evening primrose oil consumption on psychological symptoms of postmenopausal women: a randomized double-blinded placebo-controlled clinical trial	MENOPAUSE-THE JOURNAL OF THE NORTH AMERICAN MENOPAUSE SOCIETY	27	2	194	198	10.1097/GME.0000000000001434	Article	FEB 2020	2020	Objective: The purpose of this study was to determine the efficacy and safety of evening primrose oil on women's psychological symptoms during menopause.Methods: A double-blinded randomized placebo-controlled trial carried out from September 2018 to February 2019 in Bandar Abbas, Iran. Eligible women randomly received either 1,000 mg of evening primrose oil capsules daily or matching placebo for …									2	0	0	0	1	0	2			1072-3714	1530-0374		WOS:000533401400011	31738736
Bailey, Tom G.; Mielke, Gregore, I; Skinner, Tina S.; Anderson, Debra; Porter-Steele, Janine; Balaam, Sarah; Young, Leonie; McCarthy, Alexandra L.	Physical activity and menopausal symptoms in women who have received menopause-inducing cancer treatments: results from the Women's Wellness After Cancer Program	MENOPAUSE-THE JOURNAL OF THE NORTH AMERICAN MENOPAUSE SOCIETY	28	2	142	149	10.1097/GME.0000000000001677	Article	FEB 2021	2021	Objective:This randomized controlled trial tested a digitally-delivered whole-of-lifestyle program for women previously treated for cancer. We investigated (1) associations between self-reported physical activity (PA) and menopausal symptoms and (2) if the intervention was associated with beneficial changes in PA and menopausal symptoms.Methods:Women were randomized to intervention (n = 142) or c…									1	0	0	0	0	0	1			1072-3714	1530-0374		WOS:000618022300007	33235033
Aparicio, Virginia A.; Flor-Alemany, Marta; Marin-Jimenez, Nuria; Coll-Risco, Irene; Aranda, Pilar	A 16-week concurrent exercise program improves emotional well-being and emotional distress in middle-aged women: the FLAMENCO project randomized controlled trial	MENOPAUSE-THE JOURNAL OF THE NORTH AMERICAN MENOPAUSE SOCIETY	28	7	764	771	10.1097/GME.0000000000001760	Article	JUL 2021	2021	Objective: To analyze the influence of a supervised concurrent exercise program on emotional well-being and emotional distress in middle-aged women. Methods: This randomized controlled trial included 150 middle-aged women recruited for the FLAMENCO project. Participants were allocated into counseling (n = 75) or exercise (n = 75) groups. The counseling group attended conferences on healthy lifest…									4	0	0	0	2	0	4			1072-3714	1530-0374		WOS:000665116900007	33739319
Trower, Mike; Anderson, Richard A.; Ballantyne, Elizabeth; Joffe, Hadine; Kerr, Mary; Pawsey, Steve	Effects of NT-814, a dual neurokinin 1 and 3 receptor antagonist, on vasomotor symptoms in postmenopausal women: a placebo-controlled, randomized trial	MENOPAUSE-THE JOURNAL OF THE NORTH AMERICAN MENOPAUSE SOCIETY	27	5	498	505	10.1097/GME.0000000000001500	Article	MAY 2020	2020	Objectives: To evaluate the safety, pharmacokinetics, and preliminary efficacy of NT-814, a dual neurokinin 1,3 antagonist, in postmenopausal women with vasomotor symptoms (hot flashes). Methods: We completed a double-blind, randomized, placebo-controlled trial in three US clinical research units in 76 postmenopausal women with moderate/severe hot flashes. Participants were randomized to 14 days …									19	0	0	0	11	0	20			1072-3714	1530-0374		WOS:000561363700003	32068688
Zhang, Yang; Cao, Yuankui; Wang, Li	The effects of a new, improved Chinese medicine, Gengnianchun formula granules, on hot flushes, depression, anxiety, and sleep in Chinese peri- and postmenopausal women: a randomized placebo-controlled trial	MENOPAUSE-THE JOURNAL OF THE NORTH AMERICAN MENOPAUSE SOCIETY	27	8	899	905	10.1097/GME.0000000000001558	Article	AUG 2020	2020	Objective: The aim of the study was to investigate the effectiveness and safety of a new, improved herbal formula of a traditional Chinese medicine, improved Gengnianchun (I-GNC), on hot flushes, depression, anxiety, and sleep in peri- and postmenopausal women in China.Methods: A randomized, single-blind, placebo-controlled trial of peri- and postmenopausal women with Kupperman Index (KMI) scores…									3	0	0	0	3	0	3			1072-3714	1530-0374		WOS:000609624700011	32379216
Kocak, Derya Yuksel; Varisoglu, Yeliz	The effect of music therapy on menopausal symptoms and depression: a randomized-controlled study	MENOPAUSE-THE JOURNAL OF THE NORTH AMERICAN MENOPAUSE SOCIETY	29	5	545	552	10.1097/GME.0000000000001941	Article	MAY 2022	2022	Objective: Menopausal syndrome generally includes psychological problems. Listening to music has been used to cope with changes during this period. This study was conducted to determine the effect of listening to music on the symptoms of menopause and depression levels. Methods: This randomized-controlled study was carried out between July 2019 and December 2020. The study sample consisted of 48 …									0	0	0	0	0	0	0			1072-3714	1530-0374		WOS:000788735000009	35486946
Baena-Garcia, Laura; Flor-Alemany, Marta; Marin-Jimenez, Nuria; Aranda, Pilar; Aparicio, Virginia A.	A 16-week multicomponent exercise training program improves menopause-related symptoms in middle-aged women. The FLAMENCO project randomized control trial	MENOPAUSE-THE JOURNAL OF THE NORTH AMERICAN MENOPAUSE SOCIETY	29	5	537	544	10.1097/GME.0000000000001947	Article	MAY 2022	2022	Objective: To investigate the influence of a supervised multicomponent exercise training program on menopause-related symptoms, particularly vasomotor symptoms (VMS), in middle-aged women. Methods: A total of 112 middle-aged women (mean age 52 +/- 4 y old, age range 45-60 y) from the FLAMENCO project (exercise [n = 59] and counseling [n = 53] groups) participated in this randomized controlled tri…									1	0	0	0	0	0	1			1072-3714	1530-0374		WOS:000788735000008	35102099
Dam, Tine Vrist; Dalgaard, Line Barner; Thomsen, Christian Bejlegaard; Hjortebjerg, Rikke; Ringgaard, Steffen; Johansen, Frank Ted; Bengtsen, Mads Bisgaard; Mose, Maike; Lauritsen, Katrine Meyer; Sondergaard, Esben; Gravholt, Claus H.; Hansen, Mette	Estrogen modulates metabolic risk profile after resistance training in early postmenopausal women: a randomized controlled trial	MENOPAUSE-THE JOURNAL OF THE NORTH AMERICAN MENOPAUSE SOCIETY	28	11	1214	1224	10.1097/GME.0000000000001841	Article	NOV 2021	2021	Objective: Women experience an unhealthy change in metabolic risk profile at menopause. The purpose of the present study was to determine effects of resistance training with or without transdermal estrogen therapy (ET) on adipose tissue mass and metabolic risk profile in early postmenopausal women.Methods: A double-blinded randomized controlled trial, where healthy, untrained postmenopausal women…									2	0	0	0	2	0	2			1072-3714	1530-0374		WOS:000756600200005	34726661
da Costa Hime, Lucia de Fatima Cahino; Carvalho Lopes, Ceci Mendes; Roa, Cristiane Lima; Zuchelo, Lea Tami Suzuki; Baracat, Edmund C.; de Andrade, Januario; Soares, Jose Maria, Jr.	Is there a beneficial effect of gamma-linolenic acid supplementation on body fat in postmenopausal hypertensive women? A prospective randomized double-blind placebo-controlled trial	MENOPAUSE-THE JOURNAL OF THE NORTH AMERICAN MENOPAUSE SOCIETY	28	6	699	705	10.1097/GME.0000000000001740	Article	JUN 2021	2021	Objective: Systemic arterial hypertension and obesity are major public health problems that increase risks of serious cardiovascular diseases and kidney failure as well as increase mortality. Substances that can alleviate these problems are desirable. We evaluated the beneficial effects of nutritional supplementation with gamma-linolenic acid in postmenopausal hypertensive women. Methods: This wa…									2	0	0	0	0	1	2			1072-3714	1530-0374		WOS:000661822300015	33534427
Cao, Xiao-jing; Huang, Xu-chun; Wang, Xiaoyun	Effectiveness of Chinese herbal medicine granules and traditional Chinese medicine-based psychotherapy for perimenopausal depression in Chinese women: a randomized controlled trial	MENOPAUSE-THE JOURNAL OF THE NORTH AMERICAN MENOPAUSE SOCIETY	26	10	1193	1203	10.1097/GME.0000000000001380	Article	OCT 2019	2019	Objective: The aim of the study was to assess the effectiveness of Chinese herbal medicine combined with traditional Chinese medicine (TCM)-based psychotherapy (TBP) on perimenopausal depression (PMD). Methods: This multicenter, randomized, placebo-controlled clinical trial was conducted in nine hospitals in China between August 2015 and June 2017. The study included 307 women with PMD who were d…									4	0	0	0	1	0	4			1072-3714	1530-0374		WOS:000506862200018	31513088
Nudy, Matthew; Jiang, Xuezhi; Aragaki, Aaron K.; Manson, JoAnn E.; Shadyab, Aladdin H.; Foy, Andrew J.; Buerger, Jonathan; Kelsey, Anita M.; LeBlanc, Erin S.; Wild, Robert A.; Wactawski-Wende, Jean; Stefanick, Marcia L.; Robbins, John A.; Schnatz, Peter F.	The severity of vasomotor symptoms and number of menopausal symptoms in postmenopausal women and select clinical health outcomes in the Women's Health Initiative Calcium and Vitamin D randomized clinical trial	MENOPAUSE-THE JOURNAL OF THE NORTH AMERICAN MENOPAUSE SOCIETY	27	11	1265	1273	10.1097/GME.0000000000001667	Article	NOV 2020	2020	Objective: This study evaluated whether vasomotor symptom (VMS) severity and number of moderate/severe menopausal symptoms (nMS) were associated with health outcomes, and whether calcium and vitamin D (CaD) modified the risks.Methods: The Women's Health Initiative CaD study was a double blind, randomized, placebo-controlled trial, which tested 400 IU of 25-hydroxyvitamin-D and 1,000 mg of calcium…									4	0	0	0	0	0	4			1072-3714	1530-0374		WOS:000588147700011	33110042
Ribeiro, Ana Elisa; Santana Monteiro, Naice Eleidiane; Gueldini de Moraes, Anna Valeria; Costa-Paiva, Lucia Helena; Pedro, Adriana Orcesi	Can the use of probiotics in association with isoflavone improve the symptoms of genitourinary syndrome of menopause? Results from a randomized controlled trial	MENOPAUSE-THE JOURNAL OF THE NORTH AMERICAN MENOPAUSE SOCIETY	26	6	643	652	10.1097/GME.0000000000001279	Article	JUN 2019	2019	Objective: To evaluate the effect of isoflavone administration, either in conjunction with probiotic use or not, on the symptoms of genitourinary syndrome of menopause, and compare the effects with those of hormone therapy.Methods: A randomized clinical trial was conducted on 60 postmenopausal women aged 40 to 60 years, randomly assigned to receive oral isoflavone (150 mg dry extract of glycine m…									13	0	0	0	7	0	13			1072-3714	1530-0374		WOS:000480751400012	30531444
Mejia-Gomez, Javier; Gronwald, Jacek; Senter, Leigha; Karlan, Beth Y.; Tung, Nadine; Wolfman, Wendy; Demsky, Rochelle; Sun, Ping; Narod, Steven A.; Kotsopoulos, Joanne	Breast effects of oral, combined 17 beta-estradiol, and progesterone capsules in menopausal women: a randomized controlled trial	MENOPAUSE-THE JOURNAL OF THE NORTH AMERICAN MENOPAUSE SOCIETY	27	12	1396	1402	10.1097/GME.0000000000001629	Article	DEC 2020	2020	Objective: To evaluate the effect of a single-capsule, bioidentical 17 beta-estradiol (E2) and progesterone (P4) hormone therapy on mammograms and breasts in postmenopausal women after 1 year of use. Methods: In the 12-month, phase 3, randomized, double-blind, placebo-controlled, multicenter REPLENISH trial, postmenopausal women (40-65 y) with moderate to severe vasomotor symptoms and a uterus we…									5	0	0	0	2	0	5			1072-3714	1530-0374		WOS:000594858400011	32796289
Gokbulut, Nilay; Akca, Emine Ibici; Ay, Cigdem Karakayali	The impact of foot massage given to postmenopausal women on anxiety, fatigue, and sleep: a randomized-controlled trial	MENOPAUSE-THE JOURNAL OF THE NORTH AMERICAN MENOPAUSE SOCIETY	29	11	1254	1262	10.1097/GME.0000000000002062	Article	NOV 2022	2022	Objective This study aims to determine the impact of foot massage given to postmenopausal women on anxiety, fatigue, and sleep. Methods This randomized-controlled study was conducted with 70 women (35 experimental, 35 control) who resided in a village located in Northern Turkey. In the study, the women in the experimental group were given foot massage once every day for 7 days. No intervention wa…									0	0	0	0	0	0	0			1072-3714	1530-0374		WOS:000874079100006	36126237
Soares-Jr, Jose M.; Branco-de-Luca, Alexandre C.; Fonseca, Angela M.; Carvalho-Lopes, Ceci M.; Arruda-Veiga, Eduardo C.; Roa, Cristiane L.; Bagnoli, Vicente R.; Baracat, Edmund C.	Acupuncture ameliorated vasomotor symptoms during menopausal transition: single-blind, placebo-controlled, randomized trial to test treatment efficacy	MENOPAUSE-THE JOURNAL OF THE NORTH AMERICAN MENOPAUSE SOCIETY	28	1	80	85	10.1097/GME.0000000000001651	Article	JAN 2021	2021	Objectives: This study aimed to evaluate the effects of acupuncture on women with vasomotor symptoms during the menopausal transition with the aid of the Kupperman-Blatt Menopausal Index.Method: Crossover, single-blind, sham-controlled trial with 100 women randomly divided into two groups of 50 participants each: G1 and G2. During the first 24 weeks of treatment, the G1 women received acupuncture…									0	0	0	0	0	0	0			1072-3714	1530-0374		WOS:000612181700014	32898024
Barnard, Neal D; Kahleova, Hana; Holtz, Danielle N; Znayenko-Miller, Tatiana; Sutton, Macy; Holubkov, Richard; Zhao, Xueheng; Galandi, Stephanie; Setchell, Kenneth D R	A dietary intervention for vasomotor symptoms of menopause: a randomized, controlled trial.	Menopause (New York, N.Y.)	30	1	80	87	10.1097/GME.0000000000002080	Randomized Controlled Trial; Journal Article	2023-Jan-01	2023	OBJECTIVE: Postmenopausal vasomotor symptoms disrupt quality of life. This study tested the effects of a dietary intervention on vasomotor symptoms and menopause-related quality of life.METHODS: Postmenopausal women (n = 84) reporting at least two moderate-to-severe hot flashes daily were randomly assigned, in two successive cohorts, to an intervention including a low-fat, vegan diet and cooked s…									0	0	0	0	0	0	0				1530-0374		MEDLINE:36253903	36253903
Nunes, Paulo R. P.; Martins, Fernanda M.; Souza, Aleteia P.; Carneiro, Marcelo A. S.; Nomelini, Rosekeila S.; Michelin, Marcia A.; Murta, Eddie F. C.; de Oliveira, Erick P.; Orsatti, Fabio L.	Comparative effects of high-intensity interval training with combined training on physical function markers in obese postmenopausal women: a randomized controlled trial	MENOPAUSE-THE JOURNAL OF THE NORTH AMERICAN MENOPAUSE SOCIETY	26	11	1242	1249	10.1097/GME.0000000000001399	Article	NOV 2019	2019	Objectives: This study compared the effects of high-intensity interval training (HIIT) with effects of combined training (CT) on physical function, body composition, and muscle strength in obese postmenopausal women (PW) (trial registration: NCT03200639).Methods: PW were randomized to CT (n = 12) and HIIT (n = 12). The CT group performed 30 minutes of moderate walking at 70% of maximum heart rate…									8	0	0	0	2	0	8			1072-3714	1530-0374		WOS:000509483500004	31479035
Silva, Thais R.; Lago, Suzana C.; Yavorivski, Andressa; Ferreira, Lais L.; Fighera, Tayane M.; Spritzer, Poli Mara	Effects of high protein, low-glycemic index diet on lean body mass, strength, and physical performance in late postmenopausal women: a randomized controlled trial	MENOPAUSE-THE JOURNAL OF THE NORTH AMERICAN MENOPAUSE SOCIETY	28	3	307	317	10.1097/GME.0000000000001692	Article	MAR 2021	2021	Objective: To investigate whether increasing protein consumption to twice the recommended daily allowance (RDA) by The Institute of Medicine affects lean body mass (LBM), muscle strength, and physical performance in late postmenopausal women. Methods: Parallel-group randomized trial with 26 apparently healthy women aged >= 65 years. Participants were randomly assigned to low-glycemic index diets …									2	0	0	0	1	0	2			1072-3714	1530-0374		WOS:000618022400011	33201025
Mirkin, Sebastian; Graham, Shelli; Revicki, Dennis A.; Bender, Randall H.; Bernick, Brian; Constantine, Ginger D.	Relationship between vasomotor symptom improvements and quality of life and sleep outcomes in menopausal women treated with oral, combined 17 beta-estradiol/progesterone	MENOPAUSE-THE JOURNAL OF THE NORTH AMERICAN MENOPAUSE SOCIETY	26	6	637	642	10.1097/GME.0000000000001294	Article	JUN 2019	2019	Objective: To characterize the impact of TX-001HR on the relationship between vasomotor symptom (VMS) improvement and quality of life and sleep.Methods: REPLENISH (NCT01942668) was a phase 3, randomized, double-blind, placebo-controlled, multicenter trial, which evaluated four daily doses of 17 beta-estradiol and progesterone (E2/P4) combined in a single, oral, softgel capsule in postmenopausal w…									8	0	0	0	2	0	8			1072-3714	1530-0374		WOS:000480751400011	30601452
Shokri-Ghadikolaei, Alemeh; Bakouei, Fatemeh; Delavar, Mouloud Agajani; Azizi, Alireza; Sepidarkish, Mahdi	Effects of health coaching on menopausal symptoms in postmenopausal and perimenopausal women	MENOPAUSE-THE JOURNAL OF THE NORTH AMERICAN MENOPAUSE SOCIETY	29	10	1189	1195	10.1097/GME.0000000000002050	Article	OCT 2022	2022	Objective This study aimed to determine the effects of health coaching on reducing menopausal symptoms in postmenopausal and perimenopausal women. Methods This randomized controlled study was performed on 94 postmenopausal and perimenopausal women aged 45 to 55 years. The participants were randomly divided into intervention and control groups. In the intervention group, health coaching was perfor…									0	0	0	0	0	0	0			1072-3714	1530-0374		WOS:000857190600012	36070877
Nunes, Paulo R. P.; Martins, Fernanda M.; Souza, Aleteia P.; Carneiro, Marcelo A. S.; Orsatti, Claudio L.; Michelin, Marcia A.; Murta, Eddie F. C.; de Oliveira, Erick P.; Orsatti, Fabio L.	Effect of high-intensity interval training on body composition and inflammatory markers in obese postmenopausal women: a randomized controlled trial	MENOPAUSE-THE JOURNAL OF THE NORTH AMERICAN MENOPAUSE SOCIETY	26	3	256	264	10.1097/GME.0000000000001207	Article	MAR 2019	2019	Objectives: This study tested whether high-intensity interval training is a time-efficient strategy for improving visceral adiposity tissue and inflammatory markers in obese postmenopausal women when compared with combined training. Moreover, we tested whether change in visceral adiposity tissue is associated with alterations in these inflammatory markers.Methods: Postmenopausal women were random…									19	1	0	0	10	1	19			1072-3714	1530-0374		WOS:000467340700006	30277921
Carcelen-Fraile, Maria del Carmen; Aibar-Almazan, Agustin; Martinez-Amat, Antonio; Brandao-Loureiro, Vania; Jimenez-Garcia, Jose Daniel; Castellote-Caballero, Yolanda; Hita-Contreras, Fidel	Changes in satisfaction with female genital self-image and sexual function after a Qigong exercise intervention in Spanish postmenopausal women: a randomized-controlled trial	MENOPAUSE-THE JOURNAL OF THE NORTH AMERICAN MENOPAUSE SOCIETY	29	6	693	699	10.1097/GME.0000000000001967	Article	JUN 2022	2022	Objective: To analyze the effectiveness of a Qigong exercise program on satisfaction with female genital self-image and female sexual function in postmenopausal Spanish women. Methods: A total of 49 women were randomly assigned to an experimental group (n = 22) that carried out training based on Qigong exercises for 12 weeks and a control group (n = 27) that did not carry out any type of interven…									0	0	0	0	0	0	0			1072-3714	1530-0374		WOS:000807656700012	35446303
Ruanphoo, Purim; Bunyavejchevin, Suvit	Treatment for vaginal atrophy using microablative fractional CO2 laser: a randomized double-blinded sham-controlled trial	MENOPAUSE-THE JOURNAL OF THE NORTH AMERICAN MENOPAUSE SOCIETY	27	8	858	863	10.1097/GME.0000000000001542	Article	AUG 2020	2020	Objective: The aim of this study was to evaluate the efficacy of vaginal CO2 laser for the treatment of vaginal atrophy compared to the sham procedure.Methods: Between June 2016 and May 2017, postmenopausal women with moderate to severe intensity of any vaginal atrophy symptoms (VAS) were invited to participate in the study. A total of 88 women were randomized to receive treatment with either vag…									22	0	0	0	5	0	22			1072-3714	1530-0374		WOS:000609624700005	32345787
Hirschberg, Angelica Linden; Sanchez-Rovira, Pedro; Presa-Lorite, Jesus; Campos-Delgado, Miriam; Gil-Gil, Miguel; Lidbrink, Elisabet; Suarez-Almarza, Javier; Nieto-Magro, Concepcion	Efficacy and safety of ultra-low dose 0.005% estriol vaginal gel for the treatment of vulvovaginal atrophy in postmenopausal women with early breast cancer treated with nonsteroidal aromatase inhibitors: a phase II, randomized, double-blind, placebo-controlled trial	MENOPAUSE-THE JOURNAL OF THE NORTH AMERICAN MENOPAUSE SOCIETY	27	5	526	534	10.1097/GME.0000000000001497	Article	MAY 2020	2020	Objective: To assess the efficacy and safety of ultra-low dose 0.005% estriol vaginal gel in women with breast cancer receiving nonsteroidal aromatase inhibitors (NSAIs) and experiencing treatment-related vulvovaginal symptoms and signs. Methods: Women with hormone receptor-positive early breast cancer receiving NSAIs were randomized to either estriol vaginal gel or placebo for 12 weeks. Vaginal …									8	0	0	0	3	0	8			1072-3714	1530-0374		WOS:000561363700007	32049923
Archer, David F.; Goldstein, Steven R.; Simon, James A.; Waldbaum, Arthur S.; Sussman, Steven A.; Altomare, Corrado; Zhu, Julie; Yoshida, Yuki; Schaffer, Sam; Soulban, Graziella	Efficacy and safety of ospemifene in postmenopausal women with moderate-to-severe vaginal dryness: a phase 3, randomized, double-blind, placebo-controlled, multicenter trial	MENOPAUSE-THE JOURNAL OF THE NORTH AMERICAN MENOPAUSE SOCIETY	26	6	611	621	10.1097/GME.0000000000001292	Article; Proceedings Paper	JUN 2019	2019	Objective: To evaluate the safety and efficacy of ospemifene for the treatment of moderate to severe vaginal dryness in postmenopausal women with vulvovaginal atrophy (VVA).Methods: This 12-week, multicenter, double-blind phase 3 study randomized postmenopausal women (aged 40-80 years) with VVA and moderate to severe vaginal dryness as their most bothersome symptom to daily oral ospemifene 60 mg …					29th Annual Meeting of the North-American-Menopause-Society (NAMS)29th Annual Meeting of the North-American-Menopause-Society (NAMS)	OCT 03-06, 2018OCT 03-06, 2018	N Amer Menopause SocN Amer Menopause Soc	San Diego, CASan Diego, CA	25	0	0	0	3	0	25			1072-3714	1530-0374		WOS:000480751400008	30694917
Lopez, Laura Lopez; Benitez, Paula Obeso; Lopez, Jesus Casilda; Martos, Irene Cabrera; Torres, Janet Rodriguez; Santiago, Maria Granados; Valenza, Marie-Carmen	Effectiveness of an individualized comprehensive rehabilitation program in women with chronic knee osteoarthritis: a randomized controlled trial	MENOPAUSE-THE JOURNAL OF THE NORTH AMERICAN MENOPAUSE SOCIETY	29	6	687	692	10.1097/GME.0000000000001959	Article	JUN 2022	2022	Objective: To evaluate the short- and medium-term effects of an 8-week individualized comprehensive rehabilitation program in women with chronic knee osteoarthritis as regards functionality, physical performance, and perceived health status. Methods: Women with chronic knee osteoarthritis were randomly assigned to the aquatic training group or to the individualized comprehensive rehabilitation (I…									2	0	0	0	0	0	2			1072-3714	1530-0374		WOS:000807656700011	35674649

## Sheet: RCT
	是否为RCT（Y/N）	是否有consort流程图	是否进行临床试验注册（Y/N）	临床试验注册号	注册网址	通讯作者国家	是否有基金资助（Y/N)	Authors	Article Title
	Y	Y	Y	NCT01723917		美国	Y	Schneider, Lon S.; Hernandez, Gerson; Zhao, Liqin; Franke, Adrian A.; Chen, Yu-Ling; Pawluczyk, Sonia; Mack, Wendy J.; Brinton, Roberta D.	Safety and feasibility of estrogen receptor-beta targeted phytoSERM formulation for menopausal symptoms: phase 1b/2a randomized clinical trial
	Y	Y	N			加拿大	Y	Shirreff, Lindsay; Anderson, Michelle; McDermott, Colleen	Comparing written and verbal delivery of a treatment regimen to women with overactive bladder: a randomized controlled trial
	Y	N	Y	NCT00470119		美国	Y	Duggan, Catherine; Tapsoba, Jean de Dieu; Stanczyk, Frank; Wang, Ching-Yun; Schubert, Karen Foster; McTiernan, Anne	Long-term weight loss maintenance, sex steroid hormones, and sex hormone-binding globulin
	Y	Y	Y	ChiCTR-IOR-16007697		中国	Y	Nie, Guangning; Yang, Hongyan; Liu, Jian; Cao, Xiaojing; Cheng, Fangping; Du, Qiaolin; Wang, Xiaoyun	Effect of Chinese herbal medicine on serum lipids in postmenopausal women with mild dyslipidemia: a randomized, placebo-controlled clinical trial
	Y	Y	Y	NCT01942668		美国	N	Liu, James H.; Black, Denise R.; Larkin, Lisa; Graham, Shelli; Bernick, Brian; Mirkin, Sebastian	17 beta-estradiol/progesterone in a single, oral, softgel capsule (TX-001HR) significantly increased the number of vasomotor symptom-free days in the REPLENISH trial
	Y	Y	Y	NCT02480192		加拿大	Y	Green, Sheryl M.; Donegan, Eleanor; Frey, Benicio N.; Fedorkow, Donna M.; Key, Brenda L.; Streiner, David L.; McCabe, Randi E.	Cognitive behavior therapy for menopausal symptoms (CBT-Meno): a randomized controlled trial
	Y	Y	Y	RBR-228FSY	Brazilian Clinical Trials Registry (ReBEC)	巴西	Y	Dutra, Paula Fernanda Santos Pallone; Heinke, Thais; Pinho, Stella Catunda; Focchi, Gustavo Rubino Azevedo; Tso, Fernanda Kesselring; de Almeida, Bruna Cristine; Silva, Ivaldo; Speck, Neila Maria Gois	Comparison of topical fractional CO2 laser and vaginal estrogen for the treatment of genitourinary syndrome in postmenopausal women: a randomized controlled trial
	Y	Y	Y	IRCT2016112631117N1	Iranian Registry of Clinical Trials	伊朗	Y	Naeij, Ehtram; Khani, Soghra; Firouzi, Armin; Moosazadeh, Mahmood; Mohammadzadeh, Farnaz	The effect of a midwife-based counseling education program on sexual function in postmenopausal women: a randomized controlled clinical trial
	Y	Y	Y	KCT0005836	https://cris.nih.go.kr	韩国	Y	Jung, Ah Jin; Sharma, Anshul; Lee, Sung-Hyen; Lee, Sung-Joon; Kim, Jung-Hwan; Lee, Hae-Jeung	Efficacy of black rice extract on obesity in obese postmenopausal women: a 12-week randomized, double-blind, placebo-controlled preliminary clinical trial
	Y	Y	Y	NCT01522521		日本	Y	Taguchi, Akira; Shiraki, Masataka; Tanaka, Satoshi; Ohshige, Hideyo; Nakamura, Toshitaka	Improved periodontal disease and prevention of tooth loss in osteoporosis patients receiving once-yearly zoledronic acid: a randomized clinical trial
	Y	Y	Y	IRCT20181107041585N2		伊朗	Y	Sharif, Seyedeh Nazanin; Darsareh, Fatemeh	Impact of evening primrose oil consumption on psychological symptoms of postmenopausal women: a randomized double-blinded placebo-controlled clinical trial
	Y	N	Y	ACTRN12614000800628		澳大利亚	Y	Bailey, Tom G.; Mielke, Gregore, I; Skinner, Tina S.; Anderson, Debra; Porter-Steele, Janine; Balaam, Sarah; Young, Leonie; McCarthy, Alexandra L.	Physical activity and menopausal symptoms in women who have received menopause-inducing cancer treatments: results from the Women's Wellness After Cancer Program
	Y	Y	Y	NCT02358109		西班牙	Y	Aparicio, Virginia A.; Flor-Alemany, Marta; Marin-Jimenez, Nuria; Coll-Risco, Irene; Aranda, Pilar	A 16-week concurrent exercise program improves emotional well-being and emotional distress in middle-aged women: the FLAMENCO project randomized controlled trial
	Y	Y	Y	NCT02865538		英国	N	Trower, Mike; Anderson, Richard A.; Ballantyne, Elizabeth; Joffe, Hadine; Kerr, Mary; Pawsey, Steve	Effects of NT-814, a dual neurokinin 1 and 3 receptor antagonist, on vasomotor symptoms in postmenopausal women: a placebo-controlled, randomized trial
	Y	Y	Y	ChiCTR-IOR-17012903		中国	Y	Zhang, Yang; Cao, Yuankui; Wang, Li	The effects of a new, improved Chinese medicine, Gengnianchun formula granules, on hot flushes, depression, anxiety, and sleep in Chinese peri- and postmenopausal women: a randomized placebo-controlled trial
	Y	Y	N			土耳其	N	Kocak, Derya Yuksel; Varisoglu, Yeliz	The effect of music therapy on menopausal symptoms and depression: a randomized-controlled study
	Y	Y	Y	NCT02358109		西班牙	Y	Baena-Garcia, Laura; Flor-Alemany, Marta; Marin-Jimenez, Nuria; Aranda, Pilar; Aparicio, Virginia A.	A 16-week multicomponent exercise training program improves menopause-related symptoms in middle-aged women. The FLAMENCO project randomized control trial
	Y	N	Y	NCT03020953		丹麦	Y	Dam, Tine Vrist; Dalgaard, Line Barner; Thomsen, Christian Bejlegaard; Hjortebjerg, Rikke; Ringgaard, Steffen; Johansen, Frank Ted; Bengtsen, Mads Bisgaard; Mose, Maike; Lauritsen, Katrine Meyer; Sondergaard, Esben; Gravholt, Claus H.; Hansen, Mette	Estrogen modulates metabolic risk profile after resistance training in early postmenopausal women: a randomized controlled trial
	Y	Y	N			巴西	Y	da Costa Hime, Lucia de Fatima Cahino; Carvalho Lopes, Ceci Mendes; Roa, Cristiane Lima; Zuchelo, Lea Tami Suzuki; Baracat, Edmund C.; de Andrade, Januario; Soares, Jose Maria, Jr.	Is there a beneficial effect of gamma-linolenic acid supplementation on body fat in postmenopausal hypertensive women? A prospective randomized double-blind placebo-controlled trial
	Y	N	Y	ChiCTR-IOR-16007693		中国	Y	Cao, Xiao-jing; Huang, Xu-chun; Wang, Xiaoyun	Effectiveness of Chinese herbal medicine granules and traditional Chinese medicine-based psychotherapy for perimenopausal depression in Chinese women: a randomized controlled trial
	Y	N	N			美国	Y	Nudy, Matthew; Jiang, Xuezhi; Aragaki, Aaron K.; Manson, JoAnn E.; Shadyab, Aladdin H.; Foy, Andrew J.; Buerger, Jonathan; Kelsey, Anita M.; LeBlanc, Erin S.; Wild, Robert A.; Wactawski-Wende, Jean; Stefanick, Marcia L.; Robbins, John A.; Schnatz, Peter F.	The severity of vasomotor symptoms and number of menopausal symptoms in postmenopausal women and select clinical health outcomes in the Women's Health Initiative Calcium and Vitamin D randomized clinical trial
	Y	Y	Y	RBR-83wwpx	Brazilian Clinical Trials Registry (ReBEC)	巴西	Y	Ribeiro, Ana Elisa; Santana Monteiro, Naice Eleidiane; Gueldini de Moraes, Anna Valeria; Costa-Paiva, Lucia Helena; Pedro, Adriana Orcesi	Can the use of probiotics in association with isoflavone improve the symptoms of genitourinary syndrome of menopause? Results from a randomized controlled trial
	Y	Y	Y	NCT01942668		美国	Y	Mejia-Gomez, Javier; Gronwald, Jacek; Senter, Leigha; Karlan, Beth Y.; Tung, Nadine; Wolfman, Wendy; Demsky, Rochelle; Sun, Ping; Narod, Steven A.; Kotsopoulos, Joanne	Breast effects of oral, combined 17 beta-estradiol, and progesterone capsules in menopausal women: a randomized controlled trial
	Y	Y	Y	NCT05212376		土耳其	N	Gokbulut, Nilay; Akca, Emine Ibici; Ay, Cigdem Karakayali	The impact of foot massage given to postmenopausal women on anxiety, fatigue, and sleep: a randomized-controlled trial
	Y	Y	N			巴西	Y	Soares-Jr, Jose M.; Branco-de-Luca, Alexandre C.; Fonseca, Angela M.; Carvalho-Lopes, Ceci M.; Arruda-Veiga, Eduardo C.; Roa, Cristiane L.; Bagnoli, Vicente R.; Baracat, Edmund C.	Acupuncture ameliorated vasomotor symptoms during menopausal transition: single-blind, placebo-controlled, randomized trial to test treatment efficacy
	Y	Y	Y	NCT04587154		美国	N	Barnard, Neal D; Kahleova, Hana; Holtz, Danielle N; Znayenko-Miller, Tatiana; Sutton, Macy; Holubkov, Richard; Zhao, Xueheng; Galandi, Stephanie; Setchell, Kenneth D R	A dietary intervention for vasomotor symptoms of menopause: a randomized, controlled trial.
	Y	Y	Y	NCT03200639		巴西	Y	Nunes, Paulo R. P.; Martins, Fernanda M.; Souza, Aleteia P.; Carneiro, Marcelo A. S.; Nomelini, Rosekeila S.; Michelin, Marcia A.; Murta, Eddie F. C.; de Oliveira, Erick P.; Orsatti, Fabio L.	Comparative effects of high-intensity interval training with combined training on physical function markers in obese postmenopausal women: a randomized controlled trial
	Y	Y	Y	NCT03652584		巴西	Y	Silva, Thais R.; Lago, Suzana C.; Yavorivski, Andressa; Ferreira, Lais L.; Fighera, Tayane M.; Spritzer, Poli Mara	Effects of high protein, low-glycemic index diet on lean body mass, strength, and physical performance in late postmenopausal women: a randomized controlled trial
	Y	N	Y	NCT01942668		美国	N	Mirkin, Sebastian; Graham, Shelli; Revicki, Dennis A.; Bender, Randall H.; Bernick, Brian; Constantine, Ginger D.	Relationship between vasomotor symptom improvements and quality of life and sleep outcomes in menopausal women treated with oral, combined 17 beta-estradiol/progesterone
	Y	Y	N			伊朗	N	Shokri-Ghadikolaei, Alemeh; Bakouei, Fatemeh; Delavar, Mouloud Agajani; Azizi, Alireza; Sepidarkish, Mahdi	Effects of health coaching on menopausal symptoms in postmenopausal and perimenopausal women
	Y	Y	Y	NCT03200639		巴西	Y	Nunes, Paulo R. P.; Martins, Fernanda M.; Souza, Aleteia P.; Carneiro, Marcelo A. S.; Orsatti, Claudio L.; Michelin, Marcia A.; Murta, Eddie F. C.; de Oliveira, Erick P.; Orsatti, Fabio L.	Effect of high-intensity interval training on body composition and inflammatory markers in obese postmenopausal women: a randomized controlled trial
	Y	Y	N			西班牙	Y	Carcelen-Fraile, Maria del Carmen; Aibar-Almazan, Agustin; Martinez-Amat, Antonio; Brandao-Loureiro, Vania; Jimenez-Garcia, Jose Daniel; Castellote-Caballero, Yolanda; Hita-Contreras, Fidel	Changes in satisfaction with female genital self-image and sexual function after a Qigong exercise intervention in Spanish postmenopausal women: a randomized-controlled trial
	Y	Y	Y	TCTR20160627002	Thai Clinical Trial Registry	泰国	N	Ruanphoo, Purim; Bunyavejchevin, Suvit	Treatment for vaginal atrophy using microablative fractional CO2 laser: a randomized double-blinded sham-controlled trial
	Y	Y	N			西班牙	N	Hirschberg, Angelica Linden; Sanchez-Rovira, Pedro; Presa-Lorite, Jesus; Campos-Delgado, Miriam; Gil-Gil, Miguel; Lidbrink, Elisabet; Suarez-Almarza, Javier; Nieto-Magro, Concepcion	Efficacy and safety of ultra-low dose 0.005% estriol vaginal gel for the treatment of vulvovaginal atrophy in postmenopausal women with early breast cancer treated with nonsteroidal aromatase inhibitors: a phase II, randomized, double-blind, placebo-controlled trial
	Y	Y	Y	NCT02638337		美国	N	Archer, David F.; Goldstein, Steven R.; Simon, James A.; Waldbaum, Arthur S.; Sussman, Steven A.; Altomare, Corrado; Zhu, Julie; Yoshida, Yuki; Schaffer, Sam; Soulban, Graziella	Efficacy and safety of ospemifene in postmenopausal women with moderate-to-severe vaginal dryness: a phase 3, randomized, double-blind, placebo-controlled, multicenter trial
	Y	Y	Y	NCT04138784		西班牙	Y	Lopez, Laura Lopez; Benitez, Paula Obeso; Lopez, Jesus Casilda; Martos, Irene Cabrera; Torres, Janet Rodriguez; Santiago, Maria Granados; Valenza, Marie-Carmen	Effectiveness of an individualized comprehensive rehabilitation program in women with chronic knee osteoarthritis: a randomized controlled trial

## Sheet: 1
Y
Y
Y
Y
Y
Y
Y
Y
Y
Y
Y
Y
Y
Y
Y
Y
Y
Y
Y
Y
Y
Y
Y
Y
Y
Y
Y
Y
Y
Y
Y
Y
Y
Y
Y
Y

## Sheet: 2
N
N
N
N
N
N
Y
Y
Y
Y
Y
Y
Y
Y
Y
Y
Y
Y
Y
Y
Y
Y
Y
Y
Y
Y
Y
Y
Y
Y
Y
Y
Y
Y
Y
Y

## Sheet: 3
Y
N
N
N
N
N
N
N
N
Y
Y
Y
Y
Y
Y
Y
Y
Y
Y
Y
Y
Y
Y
Y
Y
Y
Y
Y
Y
Y
Y
Y
Y
Y
Y
Y

## Sheet: Sheet1
ACTRN12614000800628		澳大利亚和新西兰临床试验注册中心	1
ChiCTR-IOR-16007693		中国临床试验注册中心	3
ChiCTR-IOR-16007697
ChiCTR-IOR-17012903
IRCT2016112631117N1		伊朗临床试验注册中心	2
IRCT20181107041585N2
KCT0005836		未知	1
NCT00470119	Brazilian Clinical Trials Registry (ReBEC)	国际临床试验注册中心（美国）	18
NCT01522521	Iranian Registry of Clinical Trials
NCT01723917	https://cris.nih.go.kr
NCT01942668
NCT01942668
NCT01942668
NCT02358109
NCT02358109
NCT02480192
NCT02638337
NCT02865538
NCT03020953
NCT03200639
NCT03200639
NCT03652584
NCT04138784	Brazilian Clinical Trials Registry (ReBEC)
NCT04587154
NCT05212376
RBR-228FSY		巴西临床试验注册中心	2
RBR-83wwpx
TCTR20160627002		泰国临床试验注册中心	1
	Thai Clinical Trial Registry

## Sheet: Sheet2
ACTRN12614000800628		澳大利亚
RBR-228FSY	Brazilian Clinical Trials Registry (ReBEC)	巴西
		巴西
RBR-83wwpx	Brazilian Clinical Trials Registry (ReBEC)	巴西
		巴西
NCT03200639		巴西
NCT03652584		巴西
NCT03200639		巴西
NCT03020953		丹麦
KCT0005836	https://cris.nih.go.kr	韩国
		加拿大
NCT02480192		加拿大
NCT01723917		美国
NCT00470119		美国
NCT01942668		美国
		美国
NCT01942668		美国
NCT04587154		美国
NCT01942668		美国
NCT02638337		美国
NCT01522521		日本
TCTR20160627002	Thai Clinical Trial Registry	泰国
		土耳其
NCT05212376		土耳其
NCT02358109		西班牙
NCT02358109		西班牙
		西班牙
		西班牙
NCT04138784		西班牙
IRCT2016112631117N1	Iranian Registry of Clinical Trials	伊朗
IRCT20181107041585N2		伊朗
		伊朗
NCT02865538		英国
ChiCTR-IOR-16007697		中国
ChiCTR-IOR-17012903		中国
ChiCTR-IOR-16007693		中国

## Sheet: Sheet3
N			加拿大	Y
N			土耳其	N
N			巴西	Y
N			美国	Y
N			巴西	Y
N			伊朗	N
N			西班牙	Y
N			西班牙	N
Y	NCT01723917		美国	Y
Y	NCT00470119		美国	Y
Y	ChiCTR-IOR-16007697		中国	Y
Y	NCT01942668		美国	N
Y	NCT02480192		加拿大	Y
Y	RBR-228FSY	Brazilian Clinical Trials Registry (ReBEC)	巴西	Y
Y	IRCT2016112631117N1	Iranian Registry of Clinical Trials	伊朗	Y
Y	KCT0005836	https://cris.nih.go.kr	韩国	Y
Y	NCT01522521		日本	Y
Y	IRCT20181107041585N2		伊朗	Y
Y	ACTRN12614000800628		澳大利亚	Y
Y	NCT02358109		西班牙	Y
Y	NCT02865538		英国	N
Y	ChiCTR-IOR-17012903		中国	Y
Y	NCT02358109		西班牙	Y
Y	NCT03020953		丹麦	Y
Y	ChiCTR-IOR-16007693		中国	Y
Y	RBR-83wwpx	Brazilian Clinical Trials Registry (ReBEC)	巴西	Y
Y	NCT01942668		美国	Y
Y	NCT05212376		土耳其	N
Y	NCT04587154		美国	N
Y	NCT03200639		巴西	Y
Y	NCT03652584		巴西	Y
Y	NCT01942668		美国	N
Y	NCT03200639		巴西	Y
Y	TCTR20160627002	Thai Clinical Trial Registry	泰国	N
Y	NCT02638337		美国	N
Y	NCT04138784		西班牙	Y

## Sheet: Sheet4
澳大利亚	1
美国	7
巴西	5
西班牙	3
中国	3
伊朗	2
丹麦	1
韩国	1
加拿大	1
日本	1
泰国	1
土耳其	1
英国	1
巴西
巴西
巴西
巴西
美国
美国
美国
美国
美国
美国
西班牙
西班牙
伊朗
中国
中国

[truncated: 1 more sheets: Sheet5]
