# Supplementary material for: Clinical trial registration and CONSORT adherence in obstetrics and gynecology journals: a cross-sectional analysis of Chinese- and English-language publications
Source: PeerJ. 2026 Apr 21;14:e21140. doi: 10.7717/peerj.21140 (PMC13108464; doi:10.7717/peerj.21140)
Supplement: Supplemental Information 1 [file peerj-14-21140-s001.zip › Raw data-updated/RCT-English journals/Third round-excluded based on full article/28.xls]

## Sheet: 3筛
	是否为RCT（Y/N）	是否有consort流程图	是否进行临床试验注册（Y/N）	临床试验注册号	注册网址	通讯作者国家	是否有基金资助（Y/N)	Authors	Article Title
	Y	Y	Y	RBR-23sqxz		巴西	N	de Albuquerque Coelho, Suelene Costa; Giraldo, Paulo Cesar; Brito, Luiz Gustavo Oliveira; Juliato, Cassia Raquel Teatin	ESTROgen use for complications in women treating pelvic organ prolapse with vaginal PESSaries (ESTRO-PESS)-a randomized clinical trial
	Y	Y	Y	IRCT2017050618760N4		伊朗	N	Khorasani, Fahime; Ghaderi, Fariba; Bastani, Parvin; Sarbakhsh, Parvin; Berghmans, Bary	The Effects of home-based stabilization exercises focusing on the pelvic floor on postnatal stress urinary incontinence and low back pain: a randomized controlled trial
	Y	Y	Y	NCT01635894		英国	Y	Waterfield, Ann; Waterfield, Malcolm; Campbell, John; Freeman, Robert	Can effective supervised pelvic floor muscle training be provided by primary care nurses? A randomized controlled trial
	Y	Y	Y	NCT01754558		丹麦	N	Rudnicki, Martin; Jakobsson, Ulf; Teleman, Pia	Impact of per-operative antibiotics on the urinary tract infection rate following mid-urethral sling surgery for urinary incontinence: a randomized controlled trial
	Y	Y	N			美国	Y	Takashima, Yoko; Handler, Stephanie J.; Zeno, Aldene; Miyazaki, Brian; del Canto, Isabel; Yazdany, Tajnoos; Le, Tam Hoang	Use of pelvic model-based simulation for sacrospinous ligament fixation education in novice learners: a single-blinded randomized controlled trial
	Y	Y	Y	NCT02400034		美国	N	Williams, Kathryn S.; Pilkinton, Marjorie L.; Shalom, Dara F.; Winkler, Harvey A.	A randomized controlled trial comparing two voiding trials after midurethral sling with or without colporrhaphy
	Y	Y	N			日本	Y	Okayama, Hisayo; Ninomiya, Sanae; Naito, Kiyoko; Endo, Yoshihiro; Morikawa, Shigehiro	Effects of wearing supportive underwear versus pelvic floor muscle training or no treatment in women with symptoms of stress urinary incontinence: an assessor-blinded randomized control trial
	Y	Y	Y	NCT03064750		挪威	Y	Mathew, Seema; Nyhus, Maria Oyasaeter; Salvesen, Oyvind; Salvesen, Kjell Asmund; Stafne, Signe Nilssen; Volloyhaug, Ingrid	The effect of preoperative pelvic floor muscle training on urinary and colorectal-anal distress in women undergoing pelvic organ prolapse surgery-a randomized controlled trial
	Y	Y	Y	NCT02924740		土耳其	Y	Orhan, Ceren; Akbayrak, Turkan; Ozgul, Serap; Baran, Emine; Uzelpasaci, Esra; Nakip, Gulbala; Ozgul, Nejat u; Beksac, Mehmet Sinan	Effects of vaginal tampon training added to pelvic floor muscle training in women with stress urinary incontinence: randomized controlled trial
	Y	Y	Y	NCT05114395		葡萄牙	N	Santiago, Mariana; Cardoso-Teixeira, Pedro; Pereira, Sofia; Firmino-Machado, Joao; Moreira, Susana	A Hybrid-Telerehabilitation Versus a Conventional Program for Urinary Incontinence: a Randomized Trial during COVID-19 Pandemic
	Y	Y	Y	U1111–1125-1467	Registro Brasileiro de Ensaios Clínicos (ReBEC)	巴西	N	Sacomori, Cinara; Zomkowski, Kamilla; Porto, Isabela dos Passos; Cardoso, Fernando Luiz; Sperandio, Fabiana Flores	Adherence and effectiveness of a single instruction of pelvic floor exercises: a randomized clinical trial
	Y	Y	Y	RBR-33jphr	Brazilian National Clinical Trials (REBEC)	巴西	N	Seki, Ana Silvia; Bianchi-Ferraro, Ana Maria H. M.; Fonseca, Eliana S. M.; Sartori, Marair G. F.; Girao, Manoel J. B. C.; Jarmy-Di Bella, Zsuzsanna I. K.	CO2 Laser and radiofrequency compared to a sham control group in treatment of stress urinary incontinence (LARF study arm 3). A randomized controlled trial
	Y	Y	Y	RBR-7t6rg2	Brasileiro de Ensaios Clinicos (REBEC)	巴西	N	De Castro, Edilson Benedito; Brito, Luiz Gustavo O.; Juliato, Cassia Raquel T.	Vaginal hysterectomy with bilateral sacrospinous fixation plus an anterior mesh versus abdominal sacrocervicopexy for the treatment of primary apical prolapse in postmenopausal women: a randomized controlled study
	Y	Y	Y	NCT03817931		美国	N	High, Rachel A.; Shi, Zhaoyue; Danford, Jill M.; Bird, Erin T.; Karmonik, Christof; Khavari, Rose	The effect of oral medications on fMRI brain activation: A randomized, double blind, controlled pilot trial of older women with overactive bladder
随访								Stafne, Signe Nilssen; Dalbye, Rebecka; Kristiansen, Oda M.; Hjelle, Yvonne E.; Salvesen, Kjell Asmund; Morkved, Siv; Johannessen, Hege Holmo	Antenatal pelvic floor muscle training and urinary incontinence: a randomized controlled 7-year follow-up study
	Y	Y	Y	NCT01602107		加拿大	Y	McLean, Linda; Charette, Marylene; Varette, Kevin; Brooks, Kaylee; Harvey, Marie-Andree; Robert, Magali; Baker, Kevin; Day, Andrew; Della Zazzera, Vincent; Sauerbrei, Eric; Brison, Robert	Pelvic floor muscle training as an adjunct to a midurethral sling: a single-blind randomised controlled trial
	Y	Y	Y	RBR-695TWT	Brazilian Registry of Clinical Trials	巴西	Y	Furtado-Albanezi, Daniele; Jurgensen, Soraia Pilon; Avila, Mariana Arias; Correia, Grasiela Nascimento; Driusso, Patricia	Effects of two nonpharmacological treatments on the sleep quality of women with nocturia: a randomized controlled clinical trial
	Y	N	N			美国	N	Giusto, Laura L.; Derisavifard, Samir; Zahner, Patricia M.; Rueb, Jessica J.; Deyi, Luo; Jiayi, Li; Weilin, Fang; de Jesus Moreira, Raphael; Gomelsky, Alexander; Balzarro, Matteo; Goldman, Howard B.	Telemedicine follow-up is safe and efficacious for synthetic midurethral slings: a randomized, multi-institutional control trial
								van Oudheusden, Anique M. J.; Eissing, Josephine; Terink, Ivon M.; Vink, Maarten D. H.; van Kuijk, Sander M. J.; Bongers, Marlies Y.; Coolen, Anne-Lotte W. M.	Laparoscopic sacrocolpopexy versus abdominal sacrocolpopexy for vaginal vault prolapse: long-term follow-up of a randomized controlled trial
								Izett-Kay, Matthew L.; Rahmanou, Philip; Cartwright, Rufus J.; Price, Natalia; Jackson, Simon R.	Laparoscopic sacrohysteropexy versus vaginal hysterectomy and apical suspension: 7-year follow-up of a randomized controlled trial
	Y	Y	Y	ANZCT12611000717954	Australian New Zealand Clinical Trials Registry	澳大利亚	N	Cvach, Kristina; Rosamilia, Anna; Dwyer, Peter; Lim, Yik; DeSouza, Alison; Ow, Linli; Thomas, Elizabeth; Murray, Christine; Leitch, Alison; Schierlitz, Lore	Efficacy of Clorpactin in refractory bladder pain syndrome/interstitial cystitis: a randomized controlled trial
	Y	Y	Y	NCT02318251		瑞士	Y	Luginbuehl, Helena; Lehmann, Corinne; Koenig, Irene; Kuhn, Annette; Buergin, Reto; Radlinger, Lorenz	Involuntary reflexive pelvic floor muscle training in addition to standard training versus standard training alone for women with stress urinary incontinence: a randomized controlled trial
	Y	Y	Y	NCT02980328		韩国	N	Hwang, Woo Yeon; Kim, Yong Beom; Lee, Sa Ra; Suh, Dong Hoon; Kim, Kidong; No, Jae Hong	Efficacy and safety of skin-adhesive low-level light therapy for overactive bladder: a Phase III study
	Y	Y	Y	NCT01993953		挪威	N	Bo, Kari; Haakstad, Lene Anette H.; Paulsen, Goran; Rustaden, Anne Mette	Does regular strength training cause urinary incontinence in overweight inactive women? A randomized controlled trial
	Y	Y	Y	NCT02999724		加拿大	N	Li, Adrienne L. K.; Wadsworth, Kristin; Siddiqui, Naveed T.; Alarab, May; McDermott, Colleen D.; Lemos, Nucelio; Dawood, Ashraf; Lovatsis, Danny	Does low-dose gapapentin reduce opioid use postoperatively?: A randomized controlled trial in women undergoing reconstructive pelvic surgery
	Y	Y	Y	NCT03890471		美国	Y	Halder, Gabriela E.; White, Amanda B.; Brown, Heidi W.; Caldwell, Lauren; Wright, Michelle L.; Giles, Dobie L.; Heisler, Christine A.; Bilagi, Daksha; Rogers, Rebecca G.	A telehealth intervention to increase patient preparedness for surgery: a randomized trial
	Y	Y	Y	NCT02890199		美国	Y	Propst, Katie; O'Sullivan, David M.; Steinberg, Adam C.	Randomized double-blind trial of short- versus long-acting analgesia at the sacrospinous ligament
	Y	Y	Y	ACTRN12618000011280		澳大利亚	Y	Caagbay, Delena; Raynes-Greenow, Camille; Dangal, Ganesh; Mc Geechan, Kevin; Black, Kirsten, I	Impact of an informational flipchart on lifestyle advice for Nepali women with a pelvic organ prolapse: a randomized controlled trial
	Y	Y	N			英国	Y	Lucena, Hayser Medina; Williams, Kate; Tincello, Douglas G.; Lipp, Allyson; Shaw, Chris	Evaluation of the IncoStress device for urinary incontinence: a feasibility study and pilot randomised controlled trial
二次分析				NCT02318251		比利时		Koenig, Irene; Eichelberger, Patric; Luginbuehl, Helena; Kuhn, Annette; Lehmann, Corinne; Taeymans, Jan; Radlinger, Lorenz	Activation patterns of pelvic floor muscles in women with incontinence while running: a randomized controlled trial
	Y	Y	Y	TCTR20200317007	Thai Clinical Trials Registry	泰国	Y	Leerasiri, Pichai; Pariyaeksut, Pimchanok; Hengrasmee, Pattaya; Asumpinwong, Chutimon	Effectiveness of melatonin for the treatment of nocturia: a randomized controlled trial
	Y	Y	Y	IRCT2016061828486N1		伊朗	N	Yaraghi, Mansooreh; Ghazizadeh, Shirin; Mohammadi, Fariba; Ashtiani, Elahe Miri; Bakhtiyari, Mahmood; Mareshi, Sayeda Mahjabeen; Sarfjoo, Fatemeh Sadat; Eftekhar, Tahereh	Comparing the effectiveness of functional electrical stimulation via sexual cognitive/behavioral therapy of pelvic floor muscles versus local injection of botulinum toxin on the sexual functioning of patients with primary vaginismus: a randomized clinical trial
二次分析						挪威		Hilde, Gunvor; Staer-Jensen, Jette; Siafarikas, Franziska; Engh, Marie Ellstrom; Bo, Kari	Postpartum pelvic floor muscle training, levator ani avulsion and levator hiatus area: a randomized trial
二次分析						美国		Singh, Ruchira; Hokenstad, Erik D.; Wiest, Sheila R.; Kim-Fine, Shunaha; Weaver, Amy L.; McGree, Michaela E.; Klingele, Christopher J.; Trabuco, Emanuel C.; Gebhart, John B.	Randomized controlled trial of silver-alloy-impregnated suprapubic catheters versus standard suprapubic catheters in assessing urinary tract infection rates in urogynecology patients
	Y	Y	Y	RBR-64S9TS	Brazilian Platform for Clinical Trials	巴西	N	Schreiner, Lucas; Nygaard, Christiana Campani; dos Santos, Thais Guimaraes; Knorst, Mara Regina; da Silva Filho, Irenio Gomes	Transcutaneous tibial nerve stimulation to treat urgency urinary incontinence in older women: 12-month follow-up of a randomized controlled trial
	Y	Y	Y	TCTR20180329001	Thai Clinical Trials Registry	泰国	Y	Chiengthong, Keerati; Ruanphoo, Purim; Chatsuwan, Tanittha; Bunyavejchevin, Suvit	Effect of vaginal estrogen in postmenopausal women using vaginal pessary for pelvic organ prolapse treatment: a randomized controlled trial
	Y	Y	Y	IRCT 2014070118311 N1	Iranian Registry of Clinical Trials	伊朗	Y	Ghaderi, Fariba; Bastani, Parvin; Hajebrahimi, Sakineh; Jafarabadi, Mohammad Asghari; Berghmans, Bary	Pelvic floor rehabilitation in the treatment of women with dyspareunia: a randomized controlled clinical trial
	Y	Y	N			美国	N	Arunachalam, Divya; Heit, Michael H.	Impact of postoperative instructions on physical activity following pelvic reconstructive surgery: a randomized controlled trial
	Y	Y	Y	NCT03625492		美国	Y	Miller, Janis M.; Schimpf, Megan O.; Hawthorne, Kieran; Hortsch, Sarah B.; Garcia, Caroline; Smith, Abigail R.	Fluids affecting bladder urgency and lower urinary symptoms: results from a randomized controlled trial
	Y	Y	Y	IRCT2017060125732N18	Iranian Registry of Clinical Trials	伊朗		Ehsani, Fatemeh; Sahebi, Nasrin; Shanbehzadeh, Sanaz; Arab, Amir Massoud; ShahAli, Shabnam	Stabilization exercise affects function of transverse abdominis and pelvic floor muscles in women with postpartum lumbo-pelvic pain: a double-blinded randomized clinical trial study
	Y	Y	N			巴西	N	Maturana, Ana P.; Palos, Claudia C.; Ghersel, Frederico R.; Fernandes, Cesar E.; Oliveira, Emerson	Randomized controlled trial comparing mini-sling with transobturator sling for the treatment of stress urinary incontinence
	Y	Y	N			美国	Y	Dhariwal, Laura; Chiu, Stephanie; Salamon, Charbel	A urinary catheter valve is non-inferior to continuous bladder drainage with respect to post-operative UTIs: a randomized controlled trial
	Y	Y	N			加拿大	Y	Giroux, Maria; Funk, Suzanne; Karreman, Erwin; Kamencic, Huse; Bhargava, Rashmi	A randomized comparison of training programs using a pelvic model designed to enhance pelvic floor examination in patients presenting with chronic pelvic pain
	Y	Y	Y	NCT04140253		斯洛伐克	N	Hagovska, Magdalena; Svihra, Jan; Breza, Jan, Jr.; Dubravicky, Jozef; Vargovcak, Marek	A randomized, intervention parallel multicentre study to evaluate duloxetine and innovative pelvic floor muscle training in women with uncomplicated stress urinary incontinence-the DULOXING study
	Y	N	N			西班牙	N	Fernandez-Gonzalez, Sergi; Martinez Franco, Eva; Martinez-Cumplido, Ruben; Molinet Coll, Cristina; Ojeda Gonzalez, Funesanta; Gomez Roig, Maria Dolores; Amat Tardiu, Lluis	Reducing postoperative catheterisation after anterior colporrhaphy from 48 to 24 h: a randomised controlled trial
	Y	Y	Y	NCT02888093		美国	Y	Kowalski, Joseph T.; Genadry, Rene; Ten Eyck, Patrick; Bradley, Catherine S.	A randomized controlled trial of permanent vs absorbable suture for uterosacral ligament suspension
	Y	Y	N			美国		Sassani, Jessica C.; Kantartzis, Kelly; Wu, Liwen; Fabio, Anthony; Zyczynski, Halina M.	Bowel preparation prior to minimally invasive sacrocolpopexy: a randomized controlled trial
	Y	Y	Y	NCT03287258		埃及	N	Dieb, Amira S.; Shoab, Amira Y.; Nabil, Hala; Gabr, Amir; Abdallah, Ahmed A.; Shaban, Mona M.; Attia, Ahmed H.	Perineal massage and training reduce perineal trauma in pregnant women older than 35 years: a randomized controlled trial
	Y	Y	N			澳大利亚	N	Torres, Maria Jimenez; Beitl, Klara; Jimenez, Julia Hummel; Mayer, Hanna; Zehetmayer, Sonja; Umek, Wolfgang; Veit-Rubin, Nikolaus	Benefit of a nurse-led telephone-based intervention prior to the first urogynecology outpatient visit: a randomized-controlled trial
	Y	Y	Y	NCT04689113		土耳其	N	Yildirim, Ozge Oz; Avci, Ilknur Aydin; Yildirim, Eren; Bostanci, Yakup	The effect of the Incontinence Health Belief Development Program on women's urinary incontinence awareness and health beliefs: a randomized controlled trial
	Y	Y	N			美国	N	Liao, Christina; Laus, Katharina; Yazdany, Tajnoos	Randomized trial of an enhanced consultation versus standard consultation for prolapse: impact on patient satisfaction
	Y	N	N			美国	Y	Thompson, Jennifer C.; Cichowski, Sara B.; Rogers, Rebecca G.; Qeadan, Fares; Zambrano, Julissa; Wenzl, Cynthia; Jeppson, Peter C.; Dunivan, Gena C.; Komesu, Yuko M.	Outpatient visits versus telephone interviews for postoperative care: a randomized controlled trial
	Y	Y	Y	NCT01097200		西班牙	Y	Bataller, Eduardo; Ros, Cristina; Angles, Sonia; Gallego, Miriam; Espuna-Pons, Montserrat; Carmona, Francisco	Anatomical outcomes 1year after pelvic organ prolapse surgery in patients with and without a uterus at a high risk of recurrence: a randomised controlled trial comparing laparoscopic sacrocolpopexy/cervicopexy and anterior vaginal mesh
	Y	Y	Y	NCT03694873		埃及	N	Latif, Dina; Darweesh, Fatma Faisal; Osman, Omneya M.; Abdelhakim, Ahmed Mohamed; Nabil, Hala; Ashour, Ahmed S. A.	Oral tramadol versus oral celecoxib for analgesia after mediolateral episiotomy repair in obese primigravidae: a randomized controlled trial
	Y	Y	N			土耳其	N	Alkis, Okan; Ozlu, Aysun; Kartal, Ibrahim Guven; Sevim, Mehmet; Baser, Aykut; Aras, Bekir	How effectively do we apply first-line treatment in overactive bladder?
	Y	Y	Y	RBR-9v3q33	Brazilian Registry of Clinical Trials	巴西	Y	Slongo, Helena; Lunardi, Ana Lygia B.; Riccetto, Cassio L. Z.; Machado, Helymar C.; Juliato, Cassia R. T.	Microablative radiofrequency versus pelvic floor muscle training for stress urinary incontinence: a randomized controlled trial
二次分析						美国		Woodburn, Katherine L.; El Haraki, Amr Sherif; Sokol, Andrew, I; Gutman, Robert E.; Matthews, Catherine A.	Mesh Exposure Following Vaginal Versus Laparoscopic Hysterectomy at the Time of Sacrocolpopexy
随访						瑞典		Alexandridis, Vasileios; Rudnicki, Martin; Jakobsson, Ulf; Teleman, Pia	Adjustable mini-sling compared with conventional mid-urethral slings in women with urinary incontinence: a 3-year follow-up of a randomized controlled trial
二次分析								Lauterbach, Roy; Aharoni, Saar; Justman, Naphtali; Farago, Naama; Gruenwald, Ilan; Lowenstein, Lior	The efficacy and safety of a single maintenance laser treatment for stress urinary incontinence: a double-blinded randomized controlled trial
	Y	N	Y	2014–004236-19	Eudra-CT	瑞典	N	Uustal, Eva	Pre-emptive digitally guided pudendal block after posterior vaginal repair
	Y	Y	Y	NCT02101489		美国	N	Barnes, H. C.; Akl, A.; Taege, S. K.; Brincat, C.; Brubaker, L.; Mueller, E. R.	Using clinical estimate or catheter measurement of urethral mid-point result in similar retropubic mid-urethral sling position: a randomized trial
	Y	Y	Y	DRKS00003263		德国	N	Reisenauer, Christl; Andress, Jurgen; Schoenfisch, Birgitt; Huebner, Markus; Brucker, Sara Yvonne; Lippkowski, Andrea; Beilecke, Kathrin; Marschke, Juliane; Tunn, Ralf	Absorbable versus non-absorbable sutures for vaginal mesh attachment during sacrocolpopexy: a randomized controlled trial
	Y	N	Y	NCT02861391		以色列	N	Dabaja, Hanin; Lauterbach, Roy; Matanes, Emad; Gruenwald, Ilan; Lowenstein, Lior	The safety and efficacy of CO(2)laser in the treatment of stress urinary incontinence
	Y	Y	N			意大利	N	Zullo, Marzio Angelo; Schiavi, Michele Carlo; Luffarelli, Paolo; Prata, Giovanni; Di Pinto, Anna; Oliva, Cosimo	TVT-O vs. TVT-Abbrevo for stress urinary incontinence treatment in women: a randomized trial
	Y	Y	Y	NCT02255994		法国	Y	Allegre, Lucie; Callewaert, Geertje; Alonso, Sandrine; Cornille, Arnaud; Fernandez, Herve; Eglin, Georges; de Tayrac, Renaud	Long-term outcomes of a randomized controlled trial comparing trans-obturator vaginal mesh with native tissue repair in the treatment of anterior vaginal wall prolapse
	Y	Y	Y	NCT03058042		巴西	N	Fitz, Fatima Fani; Gimenez, Marcia Maria; Ferreira, Leticia de Azevedo; Perreira Matias, Mayanni Magda; Tezelli Bortolini, Maria Augusta; Castro, Rodrigo Aquino	Pelvic floor muscle training for female stress urinary incontinence: a randomised control trial comparing home and outpatient training
								Sahin, Nilay; Yesil, Hilal; Gorcan, Busra	The effect of pelvic floor exercises performed with EMG biofeedback or a vaginal cone on incontinence severity, pelvic floor muscle strength, and quality of life in women with stress urinary incontinence: a randomized, 6-month follow-up study
	Y	N	Y	NCT 02231099		荷兰	N	Steures, Pieternel; Milani, Alfredo L.; van Rumpt-van de Geest, Deliana A.; Kluivers, Kirsten B.; Withagen, Mariella I. J.	Partially absorbable mesh or native tissue repair for pelvic organ prolapse: a randomized controlled trial
	Y	Y	N			土耳其	N	de Tayrac, Renaud; Cosson, Michel; Panel, Laure; Compan, Clara; Zemmache, Mohammed Zakarya; Bouvet, Sophie; Wagner, Laurent; Fatton, Brigitte; Lamblin, Gery	Urinary and sexual impact of pelvic reconstructive surgery for genital prolapse by surgical route. A randomized controlled trial
	Y	Y	Y	IRCT2013060913611N1		伊朗	Y	Golmakani, Nahid; Emamverdikhan, Aazam Parnan; Zarifian, Ahmadreza; Tabassi, Sayyed Abolghasem Sajadi; Hassanzadeh, Malihe	Vitamin E as alternative local treatment in genitourinary syndrome of menopause: a randomized controlled trial
	Y	Y	Y	NCT03722563		土耳其	N	Isenlik, Bekir Sitki; Aksoy, Orhan; Erol, Onur; Mulayim, Baris	Comparison of laparoscopic lateral suspension and laparoscopic sacrocolpopexy with concurrent total laparoscopic hysterectomy for the treatment of pelvic organ prolapse: a randomized controlled clinical trial

## Sheet: savedrecs
Authors	Article Title	Source Title	Volume	Issue	Start Page	End Page	Document Type	Publication Date	Publication Year	Abstract	Abstract - Foreign	Abstract - English Transliteration	Abstract - Foreign	Abstract - Korean	Conference Title	Conference Date	Conference Sponsor	Conference Location	Times Cited, WoS Core	Times Cited, CSCD	Times Cited, RSCI	Times Cited, ARCI	Times Cited, BCI	Times Cited, SCIELO	Times Cited, All Databases	180 Day Usage Count	Since 2013 Usage Count	ISSN	eISSN	ISBN	UT (Unique ID)	Pubmed Id
de Albuquerque Coelho, Suelene Costa; Giraldo, Paulo Cesar; Brito, Luiz Gustavo Oliveira; Juliato, Cassia Raquel Teatin	ESTROgen use for complications in women treating pelvic organ prolapse with vaginal PESSaries (ESTRO-PESS)-a randomized clinical trial	INTERNATIONAL UROGYNECOLOGY JOURNAL	32	6	1571	1578	Article	JUN 2021	2021	Introduction and hypothesis To evaluate the complications of new users' vaginal pessaries (VP), with and without the use of vaginal estrogen after a 6-month follow-up. Methods A parallel, single-blinded, randomized, controlled trial. Symptomatic postmenopausal women (n = 98) with pelvic organ prolapse (POP) (stage 3/4) were recruited from August 2018 to October 2019. Patients were randomized into…									2	0	0	0	0	0	2			0937-3462	1433-3023		WOS:000611914800001	33501563
Khorasani, Fahime; Ghaderi, Fariba; Bastani, Parvin; Sarbakhsh, Parvin; Berghmans, Bary	The Effects of home-based stabilization exercises focusing on the pelvic floor on postnatal stress urinary incontinence and low back pain: a randomized controlled trial	INTERNATIONAL UROGYNECOLOGY JOURNAL	31	11	2301	2307	Article	NOV 2020	2020	Introduction and hypothesis Stress urinary incontinence (SUI) and low back pain (LBP) are common postnatal problems. We aimed to compare the effects of stabilization exercises focusing on the pelvic floor on postnatal SUI and LBP. Methods This two-arm, single-blind, parallel, randomized controlled trial was done on 80 women (mean age: 30.5, range: 20-45 years), with postnatal SUI and LBP. They we…									4	1	0	0	0	0	5			0937-3462	1433-3023		WOS:000530824000001	32274521
Waterfield, Ann; Waterfield, Malcolm; Campbell, John; Freeman, Robert	Can effective supervised pelvic floor muscle training be provided by primary care nurses? A randomized controlled trial	INTERNATIONAL UROGYNECOLOGY JOURNAL	32	10	2717	2725	Article	OCT 2021	2021	Introduction and hypothesis To determine whether primary care nurses with no prior experience can, after training, provide effective supervised pelvic floor muscle training (PFMT) by a three-group parallel randomized controlled trial (RCT): primary care nurse, urogynaecology nurse specialist and controls undertaken in 11 primary care/general practices, covering urban and rural settings in SW Engl…									2	0	0	0	0	0	2			0937-3462	1433-3023		WOS:000620904700004	33624122
Rudnicki, Martin; Jakobsson, Ulf; Teleman, Pia	Impact of per-operative antibiotics on the urinary tract infection rate following mid-urethral sling surgery for urinary incontinence: a randomized controlled trial	INTERNATIONAL UROGYNECOLOGY JOURNAL	31	8	1545	1550	Article	AUG 2020	2020	Introduction and hypothesis The objective was to compare the effect of antibiotics versus no antibiotics prophylaxis per-operatively on the frequency of urinary tract infection (UTI) following mid-urethral sling application to treat stress or mixed urinary incontinence. Methods This study was designed as a multicenter prospective randomized trial. Women were included from eight centers in three c…									2	0	0	0	0	0	2			0937-3462	1433-3023		WOS:000498925900004	31776620
Takashima, Yoko; Handler, Stephanie J.; Zeno, Aldene; Miyazaki, Brian; del Canto, Isabel; Yazdany, Tajnoos; Le, Tam Hoang	Use of pelvic model-based simulation for sacrospinous ligament fixation education in novice learners: a single-blinded randomized controlled trial	INTERNATIONAL UROGYNECOLOGY JOURNAL	32	4	897	903	Article	APR 2021	2021	Introduction and hypothesis We hypothesize that there will be improvement in a novice learners' confidence and skill level with sacrospinous ligament fixation (SSLF) following a pelvic model-based simulation. Methods We performed a single-blinded randomized controlled trial with obstetrics and gynecology residents who were novices at SSLF. The residents were randomly assigned to two groups. The c…									0	0	0	0	0	0	0			0937-3462	1433-3023		WOS:000551027700002	32696185
Williams, Kathryn S.; Pilkinton, Marjorie L.; Shalom, Dara F.; Winkler, Harvey A.	A randomized controlled trial comparing two voiding trials after midurethral sling with or without colporrhaphy	INTERNATIONAL UROGYNECOLOGY JOURNAL	30	8	1247	1252	Article; Proceedings Paper	AUG 2019	2019	Introduction and hypothesisTo compare the force of the stream (FOS) voiding trial with the standard voiding trial (SVT) after outpatient midurethral sling (MUS) whether or not colporrhaphy was performed.MethodsThis is a randomized controlled non-inferiority trial of patients scheduled for MUS or colporrhaphy. Sample size of 102 patients was calculated for 80% power. Patients were randomized to FO…					Scientific Meeting of the Society-for-Gynecologic-SurgeonsScientific Meeting of the Society-for-Gynecologic-Surgeons	MAR, 2016MAR, 2016	Soc Gynecol SurgSoc Gynecol Surg	San Antonio, TXSan Antonio, TX	4	0	0	0	1	0	4			0937-3462	1433-3023		WOS:000476609700005	30293166
Okayama, Hisayo; Ninomiya, Sanae; Naito, Kiyoko; Endo, Yoshihiro; Morikawa, Shigehiro	Effects of wearing supportive underwear versus pelvic floor muscle training or no treatment in women with symptoms of stress urinary incontinence: an assessor-blinded randomized control trial	INTERNATIONAL UROGYNECOLOGY JOURNAL	30	7	1093	1099	Article	JUL 2019	2019	Introduction and hypothesisIn our previous single-arm pilot study, we reported that ready-made supportive underwear (shaper) was effective in elevating the bladder neck and reducing urinary incontinence (UI) symptoms. The aim of this study was to determine the effects of wearing a shaper compared with pelvic floor muscle training (PFMT) at home using a training compact disc with music, or no trea…									1	1	0	0	0	0	2			0937-3462	1433-3023		WOS:000472492600009	30627829
Mathew, Seema; Nyhus, Maria Oyasaeter; Salvesen, Oyvind; Salvesen, Kjell Asmund; Stafne, Signe Nilssen; Volloyhaug, Ingrid	The effect of preoperative pelvic floor muscle training on urinary and colorectal-anal distress in women undergoing pelvic organ prolapse surgery-a randomized controlled trial	INTERNATIONAL UROGYNECOLOGY JOURNAL	32	10	2787	2794	Article	OCT 2021	2021	Introduction and hypothesis Pelvic floor muscle training (PFMT) improves urinary incontinence and mild pelvic organ prolapse (POP). We aimed to investigate the effect of preoperative PFMT on urinary and colorectal-anal distress and related quality of life (QoL) in women with severe POP scheduled for surgery. Methods Randomized controlled trial of 159 women scheduled for POP surgery (intervention …									2	0	0	0	0	0	2			0937-3462	1433-3023		WOS:000617663900002	33580809
Orhan, Ceren; Akbayrak, Turkan; Ozgul, Serap; Baran, Emine; Uzelpasaci, Esra; Nakip, Gulbala; Ozgul, Nejat u; Beksac, Mehmet Sinan	Effects of vaginal tampon training added to pelvic floor muscle training in women with stress urinary incontinence: randomized controlled trial	INTERNATIONAL UROGYNECOLOGY JOURNAL	30	2	219	229	Article	FEB 2019	2019	Introduction and hypothesisWe evaluated whether vaginal tampon training (VTT) combined with pelvic floor muscle training (PFMT) results in better outcomes than PFMT alone for treating stress urinary incontinence (SUI).MethodsThis was a randomized, controlled study. Patients were allocated to either the combined program, consisting of PFMT and VTT over 12weeks [PFMT and VTT group (n=24)] or to PFM…									4	0	0	0	2	0	4			0937-3462	1433-3023		WOS:000457986300008	29536140
Santiago, Mariana; Cardoso-Teixeira, Pedro; Pereira, Sofia; Firmino-Machado, Joao; Moreira, Susana	A Hybrid-Telerehabilitation Versus a Conventional Program for Urinary Incontinence: a Randomized Trial during COVID-19 Pandemic	INTERNATIONAL UROGYNECOLOGY JOURNAL					Article; Early Access		2022	Introduction and hypothesis This study aimed to compare the effectiveness of a hybrid telerehabilitation program with a traditional face to face model in women with stress urinary incontinence (SUI) and mixed incontinence (MUI) with a predominance of SUI. The authors hypothesized that home pelvic floor muscle training (PFMT) would have a similar benefit to outpatient PFMT.Methods Parallel randomi…									1	0	0	0	0	0	1			0937-3462	1433-3023		WOS:000798393500003	35596802
Sacomori, Cinara; Zomkowski, Kamilla; Porto, Isabela dos Passos; Cardoso, Fernando Luiz; Sperandio, Fabiana Flores	Adherence and effectiveness of a single instruction of pelvic floor exercises: a randomized clinical trial	INTERNATIONAL UROGYNECOLOGY JOURNAL	31	5	951	959	Article	MAY 2020	2020	Introduction and hypothesis In Brazil there are limited knowledge and education about preventative exercises for pelvic floor muscles (PFMs). We hypothesised that a single pelvic floor muscle exercise (PFME) session immediately postpartum would be effective in preventing urinary incontinence (UI) in a 3-month postpartum period with good adherence rates. Methods Two hundred two women were approach…									7	0	0	0	0	0	7			0937-3462	1433-3023		WOS:000531157500016	31254046
Seki, Ana Silvia; Bianchi-Ferraro, Ana Maria H. M.; Fonseca, Eliana S. M.; Sartori, Marair G. F.; Girao, Manoel J. B. C.; Jarmy-Di Bella, Zsuzsanna I. K.	CO2 Laser and radiofrequency compared to a sham control group in treatment of stress urinary incontinence (LARF study arm 3). A randomized controlled trial	INTERNATIONAL UROGYNECOLOGY JOURNAL	33	12	3535	3542	Article	DEC 2022	2022	Introduction and hypothesis Female stress urinary incontinence (SUI) is a prevalent condition, and conservative treatment options are needed. Were evaluated CO2 laser and radiofrequency as treatment for SUI. Methods One hundred thirty-nine women with SUI were eligible and randomized in a three-arm double-blind randomized controlled trial into radiofrequency (RF), laser (LS) and sham control (SCT)…									1	0	0	0	1	0	1			0937-3462	1433-3023		WOS:000765712400005	35254473
De Castro, Edilson Benedito; Brito, Luiz Gustavo O.; Juliato, Cassia Raquel T.	Vaginal hysterectomy with bilateral sacrospinous fixation plus an anterior mesh versus abdominal sacrocervicopexy for the treatment of primary apical prolapse in postmenopausal women: a randomized controlled study	INTERNATIONAL UROGYNECOLOGY JOURNAL	31	2	365	372	Article	FEB 2020	2020	Introduction and hypothesis We compared vaginal hysterectomy with bilateral sacrospinous fixation plus an anterior polyvinylidene fluoride mesh versus abdominal sacrocolpopexy for the treatment of primary apical prolapse in postmenopausal women. Methods A prospective, randomized, single-blind, parallel study [Registro Brasileiro de Ensaios Clinicos (REBEC) trial register code RBR-7t6rg2] was perf…									7	0	0	0	0	1	7			0937-3462	1433-3023		WOS:000513300100020	31028421
High, Rachel A.; Shi, Zhaoyue; Danford, Jill M.; Bird, Erin T.; Karmonik, Christof; Khavari, Rose	The effect of oral medications on fMRI brain activation: A randomized, double blind, controlled pilot trial of older women with overactive bladder	INTERNATIONAL UROGYNECOLOGY JOURNAL					Article; Early Access		2022	Introduction and aim Observational studies have associated oral anticholinergic medications for overactive bladder (OAB) with cognitive impairment. This is the first pilot trial to compare the effects of two classes of OAB medications on brain activity in women. We evaluated the effect of anticholinergic versus non-anticholinergic (Non-Ach) interventions on regional brain activation during a cogn…									1	0	0	0	0	0	1			0937-3462	1433-3023		WOS:000836062900001	35925203
Stafne, Signe Nilssen; Dalbye, Rebecka; Kristiansen, Oda M.; Hjelle, Yvonne E.; Salvesen, Kjell Asmund; Morkved, Siv; Johannessen, Hege Holmo	Antenatal pelvic floor muscle training and urinary incontinence: a randomized controlled 7-year follow-up study	INTERNATIONAL UROGYNECOLOGY JOURNAL	33	6	1557	1565	Article	JUN 2022	2022	Introduction and hypothesis Urinary incontinence is common postpartum. Our aims were to assess whether antenatal exercise including pelvic floor muscle training (PFMT) has long-term effects on urinary incontinence (UI) and to explore factors associated with UI 7 years postpartum. Methods A follow-up of a two-centre randomized controlled trial performed at St. Olavs Hospital and Stavanger Universi…									0	0	0	0	0	0	0			0937-3462	1433-3023		WOS:000733865100002	34936023
McLean, Linda; Charette, Marylene; Varette, Kevin; Brooks, Kaylee; Harvey, Marie-Andree; Robert, Magali; Baker, Kevin; Day, Andrew; Della Zazzera, Vincent; Sauerbrei, Eric; Brison, Robert	Pelvic floor muscle training as an adjunct to a midurethral sling: a single-blind randomised controlled trial	INTERNATIONAL UROGYNECOLOGY JOURNAL	33	4	809	819	Article	APR 2022	2022	Introduction and hypothesis This single-blind, randomised controlled trial was aimed at determining whether peri-operative physiotherapist-supervised pelvic floor muscle (PFM) training was superior to standard care (handout) in terms of improvements in stress urinary incontinence (SUI) symptoms, cure rate, and/or post-operative filling or voiding symptoms among women undergoing surgical mid-ureth…									1	0	0	0	0	0	1			0937-3462	1433-3023		WOS:000625013000001	33660001
Furtado-Albanezi, Daniele; Jurgensen, Soraia Pilon; Avila, Mariana Arias; Correia, Grasiela Nascimento; Driusso, Patricia	Effects of two nonpharmacological treatments on the sleep quality of women with nocturia: a randomized controlled clinical trial	INTERNATIONAL UROGYNECOLOGY JOURNAL	30	2	279	286	Article	FEB 2019	2019	Introduction and hypothesis: The objective was to check the effects of two nonpharmacological treatments on the sleep quality of women with nocturia.Methods: A randomized controlled clinical trial in which 40 women with nocturia were randomized into two groups; one was subjected to tibial nerve stimulation (GTNS) and the other received pelvic floor muscle training associated with behavioral thera…									6	0	0	0	1	0	6			0937-3462	1433-3023		WOS:000457986300016	29508046
Giusto, Laura L.; Derisavifard, Samir; Zahner, Patricia M.; Rueb, Jessica J.; Deyi, Luo; Jiayi, Li; Weilin, Fang; de Jesus Moreira, Raphael; Gomelsky, Alexander; Balzarro, Matteo; Goldman, Howard B.	Telemedicine follow-up is safe and efficacious for synthetic midurethral slings: a randomized, multi-institutional control trial	INTERNATIONAL UROGYNECOLOGY JOURNAL	33	4	1007	1015	Article	APR 2022	2022	Introduction and hypothesis The objective was to assess whether telemedicine-based follow-up is equivalent to office-based follow-up in the early postoperative period after routine synthetic midurethral sling placement. Methods This is a prospective, international, multi-institutional, randomized controlled trial. Patients undergoing synthetic midurethral sling placement were randomized to 3-week…									5	0	0	0	1	1	5			0937-3462	1433-3023		WOS:000641688300001	33877376
van Oudheusden, Anique M. J.; Eissing, Josephine; Terink, Ivon M.; Vink, Maarten D. H.; van Kuijk, Sander M. J.; Bongers, Marlies Y.; Coolen, Anne-Lotte W. M.	Laparoscopic sacrocolpopexy versus abdominal sacrocolpopexy for vaginal vault prolapse: long-term follow-up of a randomized controlled trial	INTERNATIONAL UROGYNECOLOGY JOURNAL					Article; Early Access		2022	Introduction and hypothesis The objective of this study was to evaluate long-term outcomes of laparoscopic sacrocolpopexy (LSC) versus abdominal sacrocolpopexy (ASC) for vaginal vault prolapse (VVP).Methods Long-term follow-up of a multicenter randomized controlled trial (SALTO trial). A total of 74 women were randomly assigned to LSC (n=37) or ASC (n=37). Primary outcome was disease-specific qua…									0	0	0	0	0	0	0			0937-3462	1433-3023		WOS:000854426000002	36112182
Izett-Kay, Matthew L.; Rahmanou, Philip; Cartwright, Rufus J.; Price, Natalia; Jackson, Simon R.	Laparoscopic sacrohysteropexy versus vaginal hysterectomy and apical suspension: 7-year follow-up of a randomized controlled trial	INTERNATIONAL UROGYNECOLOGY JOURNAL	33	7	1957	1965	Article	JUL 2022	2022	Introduction and hypothesis Laparoscopic mesh sacrohysteropexy offers a uterine-sparing alternative to vaginal hysterectomy with apical suspension, although randomised comparative data are lacking. This study was aimed at comparing the long-term efficacy of laparoscopic mesh sacrohysteropexy and vaginal hysterectomy with apical suspension for the treatment of uterine prolapse. Methods A randomise…									3	0	0	0	0	0	3			0937-3462	1433-3023		WOS:000687556400001	34424347
Cvach, Kristina; Rosamilia, Anna; Dwyer, Peter; Lim, Yik; DeSouza, Alison; Ow, Linli; Thomas, Elizabeth; Murray, Christine; Leitch, Alison; Schierlitz, Lore	Efficacy of Clorpactin in refractory bladder pain syndrome/interstitial cystitis: a randomized controlled trial	INTERNATIONAL UROGYNECOLOGY JOURNAL	32	5	1177	1183	Article	MAY 2021	2021	Introduction Clorpactin is an antibacterial agent with limited evidence for its use as instillation therapy in patients with bladder pain syndrome/interstitial cystitis (BPS/IC).This was a multi-centre, single-blinded randomized controlled trial to investigate whether Clorpactin instillation results in symptom improvement in patients with refractory BPS/IC.Methods Fifty women with refractory BPS/…									1	0	0	0	0	0	1			0937-3462	1433-3023		WOS:000608090500001	33452887
Luginbuehl, Helena; Lehmann, Corinne; Koenig, Irene; Kuhn, Annette; Buergin, Reto; Radlinger, Lorenz	Involuntary reflexive pelvic floor muscle training in addition to standard training versus standard training alone for women with stress urinary incontinence: a randomized controlled trial	INTERNATIONAL UROGYNECOLOGY JOURNAL	33	3	531	540	Article	MAR 2022	2022	Introduction and hypothesis Although involuntary reflexive pelvic floor muscle contractions seem crucial during stress urinary incontinence-provoking situations, hitherto existing guidelines feature voluntary pelvic floor muscle training only. Two pelvic floor muscle protocols were compared regarding their effect on stress urinary incontinence in women: one focusing on standard physiotherapy with…									2	0	0	0	0	0	2			0937-3462	1433-3023		WOS:000616741700001	33566173
Hwang, Woo Yeon; Kim, Yong Beom; Lee, Sa Ra; Suh, Dong Hoon; Kim, Kidong; No, Jae Hong	Efficacy and safety of skin-adhesive low-level light therapy for overactive bladder: a Phase III study	INTERNATIONAL UROGYNECOLOGY JOURNAL	33	12	3573	3580	Article	DEC 2022	2022	Introduction and hypothesis Overactive bladder (OAB) is a common condition that remains challenging to treat. We hypothesized that skin-adhesive low-level light therapy (LLLT) would be an effective treatment for OAB caused by bladder muscle contraction. Accordingly, we aimed to evaluate the efficacy and safety of an LLLT device for the treatment of OAB. Methods This prospective, randomized, doubl…									0	0	0	0	0	0	0			0937-3462	1433-3023		WOS:000779774600002	35389054
Bo, Kari; Haakstad, Lene Anette H.; Paulsen, Goran; Rustaden, Anne Mette	Does regular strength training cause urinary incontinence in overweight inactive women? A randomized controlled trial	INTERNATIONAL UROGYNECOLOGY JOURNAL	32	10	2827	2834	Article	OCT 2021	2021	Introduction and hypothesis Urinary incontinence (UI) is common in women who exercise. We aimed to investigate new onset UI in formerly inactive, overweight or obese women (BMI > 25) participating in three different strength training modalities compared with a non-exercising control group. Methods This was a secondary analysis of an assessor blinded randomized controlled trial investigating the e…									1	0	0	0	0	0	1			0937-3462	1433-3023		WOS:000629120100002	33721059
Li, Adrienne L. K.; Wadsworth, Kristin; Siddiqui, Naveed T.; Alarab, May; McDermott, Colleen D.; Lemos, Nucelio; Dawood, Ashraf; Lovatsis, Danny	Does low-dose gapapentin reduce opioid use postoperatively?: A randomized controlled trial in women undergoing reconstructive pelvic surgery	INTERNATIONAL UROGYNECOLOGY JOURNAL	30	2	211	217	Article	FEB 2019	2019	Introduction and hypothesisPre-emptive gabapentin has been shown to decrease postoperative pain in abdominal and vaginal hysterectomy. However, the effect of pre-emptive low-dose gabapentin has not been studied in vaginal hysterectomy combined with concomitant pelvic reconstruction.MethodsA randomized double-blind placebo-controlled trial assessed all women seen for symptomatic prolapse requiring…									5	0	0	0	0	0	5			0937-3462	1433-3023		WOS:000457986300007	29564507
Halder, Gabriela E.; White, Amanda B.; Brown, Heidi W.; Caldwell, Lauren; Wright, Michelle L.; Giles, Dobie L.; Heisler, Christine A.; Bilagi, Daksha; Rogers, Rebecca G.	A telehealth intervention to increase patient preparedness for surgery: a randomized trial	INTERNATIONAL UROGYNECOLOGY JOURNAL	33	1	85	93	Article; Proceedings Paper	JAN 2022	2022	Introduction and hypothesis Methods to increase surgical preparedness in urogynecology are lacking. Our objective was to evaluate the impact of a preoperative provider-initiated telehealth call on surgical preparedness. Methods This was a multicenter randomized controlled trial. Women undergoing surgery for pelvic organ prolapse and/or stress urinary incontinence were randomized to either a teleh…					41st Annual Scientific Meeting of the American-Urogynecologic-Society (AUGS) / Pelvic Floor Disorders (PFD) Week41st Annual Scientific Meeting of the American-Urogynecologic-Society (AUGS) / Pelvic Floor Disorders (PFD) Week	OCT 06-10, 2020OCT 06-10, 2020	Amer Urogynecol SocAmer Urogynecol Soc	ELECTR NETWORKELECTR NETWORK	2	0	0	0	0	0	2			0937-3462	1433-3023		WOS:000653627000001	34028575
Propst, Katie; O'Sullivan, David M.; Steinberg, Adam C.	Randomized double-blind trial of short- versus long-acting analgesia at the sacrospinous ligament	INTERNATIONAL UROGYNECOLOGY JOURNAL	30	1	123	130	Article	JAN 2019	2019	Introduction and hypothesisPain control is a key component of postoperative care; our objective was to evaluate if use of long-acting local anesthesia at the sacrospinous ligament leads to decreased postoperative pain versus short-acting local anesthesia in patients undergoing sacrospinous ligament fixation.MethodsWomen 18years old undergoing sacrospinous ligament fixation to treat pelvic organ p…									13	1	0	0	8	0	14			0937-3462	1433-3023		WOS:000457855600018	30191249
Caagbay, Delena; Raynes-Greenow, Camille; Dangal, Ganesh; Mc Geechan, Kevin; Black, Kirsten, I	Impact of an informational flipchart on lifestyle advice for Nepali women with a pelvic organ prolapse: a randomized controlled trial	INTERNATIONAL UROGYNECOLOGY JOURNAL	31	6	1223	1230	Article	JUN 2020	2020	Introduction and hypothesis Pelvic floor muscle training (PFMT) and lifestyle advice are effective at improving the symptoms and severity of pelvic organ prolapse (POP) in a range of populations; however, the impact of these interventions in Nepali women is unknown. We aimed to evaluate the impact of an informational flipchart on PFMT and lifestyle advice on the quality of life (QOL) for Nepali w…									2	0	0	0	0	0	2			0937-3462	1433-3023		WOS:000515676700003	32006071
Lucena, Hayser Medina; Williams, Kate; Tincello, Douglas G.; Lipp, Allyson; Shaw, Chris	Evaluation of the IncoStress device for urinary incontinence: a feasibility study and pilot randomised controlled trial	INTERNATIONAL UROGYNECOLOGY JOURNAL	30	8	1365	1369	Article; Proceedings Paper	AUG 2019	2019	Introduction and hypothesisThe aim of this study was to assess the feasibility of recruitment to and outcomes from a pilot randomised study of the IncoStress device as an adjunct to conservative treatment for urinary incontinence.MethodsWomen with urinary incontinence were randomised on a 2:1 basis to usual care (control) or usual care plus use of the IncoStress device (intervention). Process out…					46th Annual Scientific Meeting of the International-Continence-Society (ICS)46th Annual Scientific Meeting of the International-Continence-Society (ICS)	SEP 13-16, 2016SEP 13-16, 2016	Int Continence SocInt Continence Soc	Tokyo, JAPANTokyo, JAPAN	3	0	0	0	1	0	3			0937-3462	1433-3023		WOS:000476609700022	30105441
Koenig, Irene; Eichelberger, Patric; Luginbuehl, Helena; Kuhn, Annette; Lehmann, Corinne; Taeymans, Jan; Radlinger, Lorenz	Activation patterns of pelvic floor muscles in women with incontinence while running: a randomized controlled trial	INTERNATIONAL UROGYNECOLOGY JOURNAL	32	2	335	343	Article	FEB 2021	2021	Introduction and hypothesis Running is known to cause urinary leakage in women with stress urinary incontinence (SUI). Task-specific fiber-type recruitment while running can be estimated using wavelets. The aim of this study was to compare the effect of a new physiotherapy program including involuntary, reflexive training with a standard physiotherapy program on pelvic floor muscle (PFM) activati…									2	0	0	0	2	0	2			0937-3462	1433-3023		WOS:000559844000001	32472161
Leerasiri, Pichai; Pariyaeksut, Pimchanok; Hengrasmee, Pattaya; Asumpinwong, Chutimon	Effectiveness of melatonin for the treatment of nocturia: a randomized controlled trial	INTERNATIONAL UROGYNECOLOGY JOURNAL					Article; Early Access		2022	Introduction and hypothesis Nocturia affects health and quality of life (QoL). Current medical treatments can cause severe adverse effects, especially when treating elderly patients. Endogenous melatonin has a physiologic role in urinary bladder function, and the exogenous one may be beneficial for this condition. This article aims to evaluate the effectiveness and safety of melatonin for amelior…									2	0	0	0	1	0	2			0937-3462	1433-3023		WOS:000798393500002	35596803
Yaraghi, Mansooreh; Ghazizadeh, Shirin; Mohammadi, Fariba; Ashtiani, Elahe Miri; Bakhtiyari, Mahmood; Mareshi, Sayeda Mahjabeen; Sarfjoo, Fatemeh Sadat; Eftekhar, Tahereh	Comparing the effectiveness of functional electrical stimulation via sexual cognitive/behavioral therapy of pelvic floor muscles versus local injection of botulinum toxin on the sexual functioning of patients with primary vaginismus: a randomized clinical trial	INTERNATIONAL UROGYNECOLOGY JOURNAL	30	11	1821	1828	Article	NOV 2019	2019	Introduction and hypothesisMost patients suffering from vaginismus feel sinful, anxious, and incompetent, with reduced self-confidence. This study was aimed at comparing the effectiveness of the physiotherapy of pelvic floor muscles as a standard treatment and local injection of botulinum toxin on the sexual functioning of patients with primary vaginismus.MethodsIn this randomized clinical trial …									8	0	0	0	0	0	8			0937-3462	1433-3023		WOS:000494825800005	30506183
Hilde, Gunvor; Staer-Jensen, Jette; Siafarikas, Franziska; Engh, Marie Ellstrom; Bo, Kari	Postpartum pelvic floor muscle training, levator ani avulsion and levator hiatus area: a randomized trial	INTERNATIONAL UROGYNECOLOGY JOURNAL					Article; Early Access		2022	Introduction and hypothesis Vaginal delivery may lead to tearing of the levator ani (LA) muscle from its bony insertions (complete LA avulsion) and increased levator hiatus (LH) area, both risk factors for pelvic floor dysfunctions. Early active rehabilitation is standard treatment after musculo-skeletal injury. We hypothesized that pelvic floor muscle training (PFMT) early postpartum would reduc…									0	0	0	0	0	0	0			0937-3462	1433-3023		WOS:000886881800005	36418566
Singh, Ruchira; Hokenstad, Erik D.; Wiest, Sheila R.; Kim-Fine, Shunaha; Weaver, Amy L.; McGree, Michaela E.; Klingele, Christopher J.; Trabuco, Emanuel C.; Gebhart, John B.	Randomized controlled trial of silver-alloy-impregnated suprapubic catheters versus standard suprapubic catheters in assessing urinary tract infection rates in urogynecology patients	INTERNATIONAL UROGYNECOLOGY JOURNAL	30	5	779	787	Article	MAY 2019	2019	Introduction and hypothesis Catheter-associated urinary tract infections (UTI) are the most common health-care-related infections. We aimed to compare the UTI rate among women undergoing urogynecological procedures with a silver-alloy suprapubic catheter (SPC) and a standard SPC, and identify the risk factors predisposing patients to UTI.Methods Patients who were to undergo placement of an SPC as…									9	0	0	0	4	0	9			0937-3462	1433-3023		WOS:000466445100016	30145671
Schreiner, Lucas; Nygaard, Christiana Campani; dos Santos, Thais Guimaraes; Knorst, Mara Regina; da Silva Filho, Irenio Gomes	Transcutaneous tibial nerve stimulation to treat urgency urinary incontinence in older women: 12-month follow-up of a randomized controlled trial	INTERNATIONAL UROGYNECOLOGY JOURNAL	32	3	687	693	Article	MAR 2021	2021	Introduction and hypothesis Urgency urinary incontinence (UUI) is highly prevalent in elderly individuals and has a great impact on quality of life. Transcutaneous tibial nerve stimulation (TTNS) can be an effective treatment option for UUI in older women. Methods This is a single-center randomized clinical trial with a 12-month follow-up involving 106 women > 60 years of age. Kegel exercises and…									1	0	0	0	0	0	1			0937-3462	1433-3023		WOS:000577894600001	33057739
Chiengthong, Keerati; Ruanphoo, Purim; Chatsuwan, Tanittha; Bunyavejchevin, Suvit	Effect of vaginal estrogen in postmenopausal women using vaginal pessary for pelvic organ prolapse treatment: a randomized controlled trial	INTERNATIONAL UROGYNECOLOGY JOURNAL	33	7	1833	1838	Article	JUL 2022	2022	Introduction and hypothesis Evidence and recommendations for the use of intravaginal estrogen for prevention of bacterial vaginosis and pessary-related complications are limited and controversial. We hypothesized that adding intravaginal estrogen to pessary use would decrease the incidence of bacterial vaginosis and other pessary-related complications. Methods A single-center, open-label, randomi…									2	0	0	0	0	0	2			0937-3462	1433-3023		WOS:000650816500003	33991221
Ghaderi, Fariba; Bastani, Parvin; Hajebrahimi, Sakineh; Jafarabadi, Mohammad Asghari; Berghmans, Bary	Pelvic floor rehabilitation in the treatment of women with dyspareunia: a randomized controlled clinical trial	INTERNATIONAL UROGYNECOLOGY JOURNAL	30	11	1849	1855	Article	NOV 2019	2019	Introduction and hypothesisDyspareunia, the symptom of painful sexual intercourse, is a common sexual dysfunction in reproductive-aged women. Because of its multifactorial etiology, a multidisciplinary approach may be required to treat it. Musculoskeletal factors play an important role; thus, rehabilitating the pelvic floor and modifying the tone of the pelvic floor muscles (PFMs) may be an effec…									22	0	0	0	1	1	23			0937-3462	1433-3023		WOS:000494825800009	31286158
Arunachalam, Divya; Heit, Michael H.	Impact of postoperative instructions on physical activity following pelvic reconstructive surgery: a randomized controlled trial	INTERNATIONAL UROGYNECOLOGY JOURNAL	31	7	1337	1345	Article	JUL 2020	2020	Introduction and hypothesis There is little information on the impact that postoperative instructions have on physical activity to help guide physicians in providing these recommendations after surgery. Our study objective was to evaluate the impact of postoperative instructions on physical activity. We hypothesized that there would be no differential effect of instructions on activity. Methods I…									7	0	0	0	0	0	7			0937-3462	1433-3023		WOS:000516278300004	32062677
Miller, Janis M.; Schimpf, Megan O.; Hawthorne, Kieran; Hortsch, Sarah B.; Garcia, Caroline; Smith, Abigail R.	Fluids affecting bladder urgency and lower urinary symptoms: results from a randomized controlled trial	INTERNATIONAL UROGYNECOLOGY JOURNAL	33	5	1329	1345	Article; Proceedings Paper	MAY 2022	2022	Introduction and hypothesis Caffeinated, alcoholic, artificially sweetened, carbonated, and acidic beverages are pervasive and consumed in large quantities. Reputedly, these beverages are irritating to the bladder and result in heightened void frequency, but prior studies lack control for intake volume. We tested the null hypothesis that women recruited from the community who demonstrate overacti…					41st Annual Scientific Meeting of the American-Urogynecologic-Society (AUGS) / Pelvic Floor Disorders (PFD) Week41st Annual Scientific Meeting of the American-Urogynecologic-Society (AUGS) / Pelvic Floor Disorders (PFD) Week	OCT 06-10, 2020OCT 06-10, 2020	Amer Urogynecol SocAmer Urogynecol Soc	ELECTR NETWORKELECTR NETWORK	0	0	0	0	0	0	0			0937-3462	1433-3023		WOS:000784069000001	35435467
Ehsani, Fatemeh; Sahebi, Nasrin; Shanbehzadeh, Sanaz; Arab, Amir Massoud; ShahAli, Shabnam	Stabilization exercise affects function of transverse abdominis and pelvic floor muscles in women with postpartum lumbo-pelvic pain: a double-blinded randomized clinical trial study	INTERNATIONAL UROGYNECOLOGY JOURNAL	31	1	197	204	Article	JAN 2020	2020	Introduction and hypothesis Lumbo-pelvic pain (LPP) is a common disorder in women after pregnancy due to ligament laxity and postural changes. Transverse abdominis (TrA) and pelvic floor muscle (PFM) activity is important for lumbo-pelvic stability. The purpose of this study was to compare the effect of stabilization exercise (SE) and general exercise (GE) on TrA and PFM muscle activity and pain …									11	0	0	0	2	0	12			0937-3462	1433-3023		WOS:000512889400024	31016337
Maturana, Ana P.; Palos, Claudia C.; Ghersel, Frederico R.; Fernandes, Cesar E.; Oliveira, Emerson	Randomized controlled trial comparing mini-sling with transobturator sling for the treatment of stress urinary incontinence	INTERNATIONAL UROGYNECOLOGY JOURNAL	31	9	1925	1931	Article	SEP 2020	2020	Introduction and hypothesis Stress urinary incontinence (SUI) is the involuntary loss of urine on effort and is a condition that negatively interferes with various aspects of a woman's life. This study aimed to demonstrate the non-inferiority of the less invasive single-incision mini-sling (SIMS) method in objective and subjective cures in relation to tension-free transobturator tape (TOT) in two…									3	0	0	0	0	0	3			0937-3462	1433-3023		WOS:000499438600002	31784809
Dhariwal, Laura; Chiu, Stephanie; Salamon, Charbel	A urinary catheter valve is non-inferior to continuous bladder drainage with respect to post-operative UTIs: a randomized controlled trial	INTERNATIONAL UROGYNECOLOGY JOURNAL	32	6	1433	1439	Article	JUN 2021	2021	Introduction and hypothesis Urinary tract infections (UTIs) are common with indwelling catheter use. Our primary aim was to compare UTI rates in women sent home after surgery with continuous bladder drainage versus a urinary catheter valve. Methods This was a non-inferiority prospective randomized controlled study between June 2016 to June 2019. Women who were being discharged home with a Foley c…									0	0	0	0	0	0	0			0937-3462	1433-3023		WOS:000549668000002	32681350
Giroux, Maria; Funk, Suzanne; Karreman, Erwin; Kamencic, Huse; Bhargava, Rashmi	A randomized comparison of training programs using a pelvic model designed to enhance pelvic floor examination in patients presenting with chronic pelvic pain	INTERNATIONAL UROGYNECOLOGY JOURNAL	32	2	423	431	Article	FEB 2021	2021	Introduction Pelvic floor myalgia is a common cause and contributor to chronic pelvic pain [Neurourol Urodyn 4:984-1008 (2017)]. The purpose of this study was to compare in-person versus video-based teaching methods of a comprehensive assessment of the pelvic floor musculature on a pelvic model. Methods A randomized controlled trial of 46 participants was conducted. The participants were randomiz…									1	0	0	0	0	0	1			0937-3462	1433-3023		WOS:000567425200003	32897461
Hagovska, Magdalena; Svihra, Jan; Breza, Jan, Jr.; Dubravicky, Jozef; Vargovcak, Marek	A randomized, intervention parallel multicentre study to evaluate duloxetine and innovative pelvic floor muscle training in women with uncomplicated stress urinary incontinence-the DULOXING study	INTERNATIONAL UROGYNECOLOGY JOURNAL	32	1	193	201	Article	JAN 2021	2021	Introduction and hypothesis The aim of our study was to evaluate the effect of a combination of innovative pelvic floor muscle training (iPFMT) and duloxetine compared with the use of duloxetine alone on women with stress urinary incontinence (SUI) after 12 weeks of treatment.Methods We conducted a parallel multicentre study with randomized intervention in 45 national urological outpatient clinic…									2	0	0	0	0	0	2			0937-3462	1433-3023		WOS:000565600900002	32852574
Fernandez-Gonzalez, Sergi; Martinez Franco, Eva; Martinez-Cumplido, Ruben; Molinet Coll, Cristina; Ojeda Gonzalez, Funesanta; Gomez Roig, Maria Dolores; Amat Tardiu, Lluis	Reducing postoperative catheterisation after anterior colporrhaphy from 48 to 24 h: a randomised controlled trial	INTERNATIONAL UROGYNECOLOGY JOURNAL	30	11	1897	1902	Article; Proceedings Paper	NOV 2019	2019	Introduction and hypothesis There is a distinct lack of literature on postoperative management after anterior colporrhaphy (AC). Our traditional postoperative protocol consisted of 24 h of indwelling catheterisation followed by 24 h of self-intermittent catheterisation. We hypothesised that a new protocol consisting of only 24 h of indwelling catheterisation might produce better results without a…					EUGA CongressEUGA Congress	20172017	EUGAEUGA	Barcelona, SPAINBarcelona, SPAIN	3	2	0	0	0	0	5			0937-3462	1433-3023		WOS:000494825800016	30483852
Kowalski, Joseph T.; Genadry, Rene; Ten Eyck, Patrick; Bradley, Catherine S.	A randomized controlled trial of permanent vs absorbable suture for uterosacral ligament suspension	INTERNATIONAL UROGYNECOLOGY JOURNAL	32	4	785	790	Article	APR 2021	2021	Introduction and hypothesis Uterosacral ligament suspension (USLS) is a common procedure for apical pelvic organ prolapse. The procedure has been described using only permanent suture, only absorbable suture and a combination of permanent and absorbable suture. We hypothesized that the use of absorbable suture is not inferior to the use of permanent suture. Methods All women undergoing USLS betwe…									7	1	0	0	2	0	8			0937-3462	1433-3023		WOS:000520071700002	32047968
Sassani, Jessica C.; Kantartzis, Kelly; Wu, Liwen; Fabio, Anthony; Zyczynski, Halina M.	Bowel preparation prior to minimally invasive sacrocolpopexy: a randomized controlled trial	INTERNATIONAL UROGYNECOLOGY JOURNAL	31	7	1305	1313	Article	JUL 2020	2020	Introduction and hypothesis The objective was to determine if a bowel preparation prior to minimally invasive sacrocolpopexy (MIS) influences post-operative constipation symptoms. We hypothesized that women who underwent a bowel preparation would have an improvement in post-operative defecatory function. Methods In this randomized controlled trial, women undergoing MIS received a pre-operative bo…									2	0	0	0	1	0	2			0937-3462	1433-3023		WOS:000544356200004	31773199
Dieb, Amira S.; Shoab, Amira Y.; Nabil, Hala; Gabr, Amir; Abdallah, Ahmed A.; Shaban, Mona M.; Attia, Ahmed H.	Perineal massage and training reduce perineal trauma in pregnant women older than 35 years: a randomized controlled trial	INTERNATIONAL UROGYNECOLOGY JOURNAL	31	3	613	619	Article	MAR 2020	2020	Introduction and hypothesis The aim of this study was to evaluate the effectiveness of perineal massage, pelvic floor muscle training (PFMT) and a pelvic floor dysfunction (PFD) prevention educational program in pregnant women above the age of 35 years to prevent perineal tear and episiotomy. Methods A randomized parallel assignment study involved two groups of pregnant women at the obstetrics ou…									12	0	0	0	0	0	12			0937-3462	1433-3023		WOS:000521333300022	30941442
Torres, Maria Jimenez; Beitl, Klara; Jimenez, Julia Hummel; Mayer, Hanna; Zehetmayer, Sonja; Umek, Wolfgang; Veit-Rubin, Nikolaus	Benefit of a nurse-led telephone-based intervention prior to the first urogynecology outpatient visit: a randomized-controlled trial	INTERNATIONAL UROGYNECOLOGY JOURNAL	32	6	1489	1495	Article	JUN 2021	2021	Introduction and hypothesis Triage has become a valid tool to reduce workload during the first consultation in a specialized clinic. A nurse-led telephone intervention prior to the first urogynecologic visit reduces visit duration and increases patients' and physicians' satisfaction. Methods All patients scheduled for their very first visit were recruited. They were randomized into an interventio…									2	0	0	0	0	0	2			0937-3462	1433-3023		WOS:000531204800003	32388632
Yildirim, Ozge Oz; Avci, Ilknur Aydin; Yildirim, Eren; Bostanci, Yakup	The effect of the Incontinence Health Belief Development Program on women's urinary incontinence awareness and health beliefs: a randomized controlled trial	INTERNATIONAL UROGYNECOLOGY JOURNAL					Article; Early Access		2022	Introduction and hypothesis This study is aimed at determining the effects of the Incontinence Health Belief Development Program (IHBDP) on the urinary incontinence awareness and health beliefs of women in the pre-menopausal period. Methods This randomized controlled study was conducted in 160 eligible women. The pre-test and post-test data of the study were collected from experimental and contro…									0	0	0	0	0	0	0			0937-3462	1433-3023		WOS:000857992200001	36129479
Liao, Christina; Laus, Katharina; Yazdany, Tajnoos	Randomized trial of an enhanced consultation versus standard consultation for prolapse: impact on patient satisfaction	INTERNATIONAL UROGYNECOLOGY JOURNAL	33	7	1967	1971	Article	JUL 2022	2022	Introduction and hypothesis Optimal counseling techniques for Spanish-speaking patients with low health literacy and pelvic organ prolapse (POP) is unknown. We hypothesize that with use of an enhanced consultation (EC) strategy, patient satisfaction with their knowledge of prolapse will improve compared with a standard consultation (SC). Methods We conducted a randomized controlled trial of an EC…									0	0	0	0	0	0	0			0937-3462	1433-3023		WOS:000692308600002	34477899
Thompson, Jennifer C.; Cichowski, Sara B.; Rogers, Rebecca G.; Qeadan, Fares; Zambrano, Julissa; Wenzl, Cynthia; Jeppson, Peter C.; Dunivan, Gena C.; Komesu, Yuko M.	Outpatient visits versus telephone interviews for postoperative care: a randomized controlled trial	INTERNATIONAL UROGYNECOLOGY JOURNAL	30	10	1639	1646	Article	OCT 2019	2019	Introduction and hypothesis Our aim was to determine whether postoperative telephone follow-up was noninferior to in-person clinic visits based on patient satisfaction. Secondary outcomes were safety and clinical outcomes. Methods Women scheduled for pelvic surgery were recruited from a single academic institution and randomized to clinic or telephone follow-up. The clinic group returned for visi…									32	0	1	0	1	2	34			0937-3462	1433-3023		WOS:000490733000005	30783704
Bataller, Eduardo; Ros, Cristina; Angles, Sonia; Gallego, Miriam; Espuna-Pons, Montserrat; Carmona, Francisco	Anatomical outcomes 1year after pelvic organ prolapse surgery in patients with and without a uterus at a high risk of recurrence: a randomised controlled trial comparing laparoscopic sacrocolpopexy/cervicopexy and anterior vaginal mesh	INTERNATIONAL UROGYNECOLOGY JOURNAL	30	4	545	555	Article	APR 2019	2019	Introduction and hypothesisFew studies have compared the different approaches of mesh surgery in patients with severe pelvic organ prolapse (POP). In addition to laparoscopic sacrocolpopexy/cervicopexy (LSC-Cx), anterior vaginal mesh (AVM) may be an effective approach for correcting anterior vaginal wall associated with apical POP in women with advanced POP.MethodsA randomised controlled trial (R…									14	0	0	0	1	0	14			0937-3462	1433-3023		WOS:000463705300004	29987345
Latif, Dina; Darweesh, Fatma Faisal; Osman, Omneya M.; Abdelhakim, Ahmed Mohamed; Nabil, Hala; Ashour, Ahmed S. A.	Oral tramadol versus oral celecoxib for analgesia after mediolateral episiotomy repair in obese primigravidae: a randomized controlled trial	INTERNATIONAL UROGYNECOLOGY JOURNAL	32	9	2465	2472	Article	SEP 2021	2021	Introduction and hypothesis A variety of pharmacological and non-pharmacological interventions have been investigated, with the goal of relieving pain after post-episiotomy repair. We aimed to compare the efficacy of tramadol versus celecoxib orally in reducing pain after mediolateral episiotomy repair in obese primigravidae undergoing spontaneous vaginal delivery. Methods We conducted a randomiz…									0	0	0	0	0	0	0			0937-3462	1433-3023		WOS:000550643000003	32691120
Alkis, Okan; Ozlu, Aysun; Kartal, Ibrahim Guven; Sevim, Mehmet; Baser, Aykut; Aras, Bekir	How effectively do we apply first-line treatment in overactive bladder?	INTERNATIONAL UROGYNECOLOGY JOURNAL	33	8	2299	2306	Article	AUG 2022	2022	Introduction and hypothesis We aimed to reveal the effectiveness of the combination of behavioral therapy (BT), drug therapy, and pelvic floor muscle training (PFMT) in patients with the diagnosis of overactive bladder (OAB) who did not respond to drug therapy. Methods Seventy female patients aged between 18 and 65 years diagnosed with wet-type OAB, who did not respond to drug therapy, were inclu…									0	0	0	0	0	0	0			0937-3462	1433-3023		WOS:000819885400001	35779110
Slongo, Helena; Lunardi, Ana Lygia B.; Riccetto, Cassio L. Z.; Machado, Helymar C.; Juliato, Cassia R. T.	Microablative radiofrequency versus pelvic floor muscle training for stress urinary incontinence: a randomized controlled trial	INTERNATIONAL UROGYNECOLOGY JOURNAL	33	1	53	64	Article	JAN 2022	2022	Introduction and hypothesis The efficacy of radiofrequency (RF) in stress urinary incontinence (SUI) is as yet unknown. The aim was to compare the effect of fractional microablative RF and pelvic floor muscle training (PFMT) against the combination of both therapies (RF + PFMT) in the SUI and on genitourinary syndrome (GSM). Methods This was a three-arm randomized clinical trial including 117 cli…									2	0	0	0	0	1	2			0937-3462	1433-3023		WOS:000638873400001	33837797
Woodburn, Katherine L.; El Haraki, Amr Sherif; Sokol, Andrew, I; Gutman, Robert E.; Matthews, Catherine A.	Mesh Exposure Following Vaginal Versus Laparoscopic Hysterectomy at the Time of Sacrocolpopexy	INTERNATIONAL UROGYNECOLOGY JOURNAL	33	11	3213	3220	Article	NOV 2022	2022	Introduction and hypothesis To compare vaginal mesh exposure rates, adverse events and composite failure within 1 year postoperatively in patients who undergo vaginal hysterectomy with vaginal mesh attachment (TVH) versus laparoscopic hysterectomy with abdominal mesh attachment (TLH) for minimally invasive sacrocolpopexy. Methods This multicenter retrospective cohort study is a secondary analysis…									1	0	0	0	0	0	1			0937-3462	1433-3023		WOS:000756286800001	35157096
Alexandridis, Vasileios; Rudnicki, Martin; Jakobsson, Ulf; Teleman, Pia	Adjustable mini-sling compared with conventional mid-urethral slings in women with urinary incontinence: a 3-year follow-up of a randomized controlled trial	INTERNATIONAL UROGYNECOLOGY JOURNAL	30	9	1465	1473	Article; Proceedings Paper	SEP 2019	2019	Introduction and hypothesis The aim of this study was to compare the long-term subjective outcomes of an adjustable single-incision sling (Ajust (R)) vs standard mid-urethral slings (SMUS) for the treatment of women with stress urinary incontinence. Methods This study was designed as a multicenter prospective randomized trial. Women under 60 years old with objectively verified stress urinary inco…					Bi-Annual Meeting of the Nordic-Urogynecological-AssociationBi-Annual Meeting of the Nordic-Urogynecological-Association	JAN 25-26, 2019JAN 25-26, 2019	Nordic Urogynecol AssocNordic Urogynecol Assoc	Copenhagen, DENMARKCopenhagen, DENMARK	2	0	0	0	0	0	2			0937-3462	1433-3023		WOS:000482489100010	31222572
Lauterbach, Roy; Aharoni, Saar; Justman, Naphtali; Farago, Naama; Gruenwald, Ilan; Lowenstein, Lior	The efficacy and safety of a single maintenance laser treatment for stress urinary incontinence: a double-blinded randomized controlled trial	INTERNATIONAL UROGYNECOLOGY JOURNAL	33	12	3499	3504	Article	DEC 2022	2022	Introduction and hypothesis To evaluate the efficacy and safety of a single carbon dioxide (CO2) laser maintenance treatment in women previously treated successfully with laser for stress urinary incontinence (SUI), who have demonstrated a decline in treatment effect. Methods Women aged 40-70 years who experienced temporary significant improvement in symptoms following CO2 laser treatments for SU…									1	0	0	0	1	0	1			0937-3462	1433-3023		WOS:000760056800002	35195738
Uustal, Eva	Pre-emptive digitally guided pudendal block after posterior vaginal repair	INTERNATIONAL UROGYNECOLOGY JOURNAL	32	8	2265	2271	Article	AUG 2021	2021	Introduction and hypothesis The aim of this study was to establish if digitally guided pre-emptive pudendal block (PDB) reduces postoperative pain and facilitates recovery after posterior vaginal repair under local anesthesia and sedation. Methods We carried out a prospective, randomized, double-blind trial in an outpatient surgery facility. Forty-one women between 18 and 70 years of age, schedul…									2	0	0	0	1	0	2			0937-3462	1433-3023		WOS:000565486100001	32876714
Barnes, H. C.; Akl, A.; Taege, S. K.; Brincat, C.; Brubaker, L.; Mueller, E. R.	Using clinical estimate or catheter measurement of urethral mid-point result in similar retropubic mid-urethral sling position: a randomized trial	INTERNATIONAL UROGYNECOLOGY JOURNAL	33	12	3555	3561	Article	DEC 2022	2022	Introduction and hypothesis The objective was to determine whether standardized, intraoperative urethral measurement improves retropubic mid-urethral sling (RPMUS) positioning and if the intraoperative position remains stable at 2 weeks postoperatively. Methods Participants undergoing a RPMUS were randomized to mid-urethral placement as per usual surgical care (no Foley catheter measurement, no-F…									0	0	0	0	0	0	0			0937-3462	1433-3023		WOS:000777007300001	35353246
Reisenauer, Christl; Andress, Jurgen; Schoenfisch, Birgitt; Huebner, Markus; Brucker, Sara Yvonne; Lippkowski, Andrea; Beilecke, Kathrin; Marschke, Juliane; Tunn, Ralf	Absorbable versus non-absorbable sutures for vaginal mesh attachment during sacrocolpopexy: a randomized controlled trial	INTERNATIONAL UROGYNECOLOGY JOURNAL	33	2	411	419	Article	FEB 2022	2022	Introduction and hypothesis The purpose of the study was to analyze anatomical and functional outcomes after sacrocolpopexy (SCP) for vaginal vault prolapse pelvic organ prolapse quantification (POPQ) II-III by random use of absorbable (Vicryl) and non-absorbable sutures (Ethibond) for vaginal mesh fixation. Methods This study was designed as a two-center randomized controlled study (RCT). The pr…									3	0	0	0	0	0	3			0937-3462	1433-3023		WOS:000659002600002	34100975
Dabaja, Hanin; Lauterbach, Roy; Matanes, Emad; Gruenwald, Ilan; Lowenstein, Lior	The safety and efficacy of CO(2)laser in the treatment of stress urinary incontinence	INTERNATIONAL UROGYNECOLOGY JOURNAL	31	8	1691	1696	Article	AUG 2020	2020	Introduction and hypothesis Conservative treatment is recommended as first-line therapy for stress urinary incontinence (SUI). We hypothesized that CO(2)laser treatment would demonstrate safety and efficacy for women with SUI. Methods A prospective, open-label, cohort study of 33 women (mean age 43 years) referred from a continence clinic after urologist/urogynecologist assessment, with a verifie…									8	2	0	0	1	0	10			0937-3462	1433-3023		WOS:000554976500030	31853594
Zullo, Marzio Angelo; Schiavi, Michele Carlo; Luffarelli, Paolo; Prata, Giovanni; Di Pinto, Anna; Oliva, Cosimo	TVT-O vs. TVT-Abbrevo for stress urinary incontinence treatment in women: a randomized trial	INTERNATIONAL UROGYNECOLOGY JOURNAL	31	4	703	710	Article	APR 2020	2020	Introduction To compare the efficacy, safety and complications of the trans-obturator midurethral sling from inside to outside (TVT-O) and of the shorter trans-obturator midurethral sling (TVT-Abbrevo) for treatment of female SUI. Materials and methods One hundred fifty-eight recruited patients were randomized into either the TVT-O or TVT-Abbrevo group. Preoperative assessment included history an…									5	0	0	0	0	1	6			0937-3462	1433-3023		WOS:000528053100005	31410518
Allegre, Lucie; Callewaert, Geertje; Alonso, Sandrine; Cornille, Arnaud; Fernandez, Herve; Eglin, Georges; de Tayrac, Renaud	Long-term outcomes of a randomized controlled trial comparing trans-obturator vaginal mesh with native tissue repair in the treatment of anterior vaginal wall prolapse	INTERNATIONAL UROGYNECOLOGY JOURNAL	31	4	745	753	Article	APR 2020	2020	Introduction and hypothesis The aim of this study was to report the long-term subjective and objective outcomes after transvaginal mesh (TVM) or native tissue repair. Methods Prospective, randomized, multicenter study conducted between April 2005 and December 2009 comparing anterior colporrhaphy with trans-obturator vaginal mesh (Pelvitex/Ugytex (R), Sofradim, Trevoux, France) for the treatment o…									8	3	0	0	2	0	11			0937-3462	1433-3023		WOS:000528053100011	31506808
Fitz, Fatima Fani; Gimenez, Marcia Maria; Ferreira, Leticia de Azevedo; Perreira Matias, Mayanni Magda; Tezelli Bortolini, Maria Augusta; Castro, Rodrigo Aquino	Pelvic floor muscle training for female stress urinary incontinence: a randomised control trial comparing home and outpatient training	INTERNATIONAL UROGYNECOLOGY JOURNAL	31	5	989	998	Article	MAY 2020	2020	Introduction and hypothesis In the literature, it is suggested that supervised pelvic floor muscle training (PFMT) might be the first option treatment for female stress urinary incontinence (SUI). However, inadequate accessibility to health care and scarce individual resources may prevent adherence to the treatment. Our study is aimed at comparing the efficacy of performing PFMT in an outpatient …									7	2	0	0	0	1	10			0937-3462	1433-3023		WOS:000531157500020	31444535
Sahin, Nilay; Yesil, Hilal; Gorcan, Busra	The effect of pelvic floor exercises performed with EMG biofeedback or a vaginal cone on incontinence severity, pelvic floor muscle strength, and quality of life in women with stress urinary incontinence: a randomized, 6-month follow-up study	INTERNATIONAL UROGYNECOLOGY JOURNAL	33	10	2773	2779	Article	OCT 2022	2022	Introduction and hypothesis The objective was to assess the effectiveness of pelvic floor exercises performed with electromyographic (EMG) biofeedback or a vaginal cone on incontinence severity, muscle strength, social activity level, quality of life, treatment success, and treatment satisfaction in women with stress urinary incontinence (SUI). Methods This prospective, randomized study included …									3	0	0	0	2	0	3			0937-3462	1433-3023		WOS:000742269700001	35028701
Steures, Pieternel; Milani, Alfredo L.; van Rumpt-van de Geest, Deliana A.; Kluivers, Kirsten B.; Withagen, Mariella I. J.	Partially absorbable mesh or native tissue repair for pelvic organ prolapse: a randomized controlled trial	INTERNATIONAL UROGYNECOLOGY JOURNAL	30	4	565	573	Article	APR 2019	2019	Introduction and hypothesisThe objective was to compare medium-term efficacy and safety of a partially absorbable mesh kit and native tissue repair in pelvic organ prolapse (POP).Materials and methodsWomen with primary POP stage II were randomized to transvaginal trocar-guided partially absorbable mesh (81 women) or native tissue repair (82 women). Primary outcome was overall anatomical success (…									10	1	0	0	3	0	11			0937-3462	1433-3023		WOS:000463705300006	30159720
de Tayrac, Renaud; Cosson, Michel; Panel, Laure; Compan, Clara; Zemmache, Mohammed Zakarya; Bouvet, Sophie; Wagner, Laurent; Fatton, Brigitte; Lamblin, Gery	Urinary and sexual impact of pelvic reconstructive surgery for genital prolapse by surgical route. A randomized controlled trial	INTERNATIONAL UROGYNECOLOGY JOURNAL	33	7	2021	2030	Article	JUL 2022	2022	Introduction and hypothesis The main objective of the study was to evaluate the rates of de novo stress urinary (SUI) and postoperative dyspareunia after both sacrocolpopexy/hysteropexy (SCP) and vaginal mesh surgery. Methods A prospective, multicenter, randomized, open-label study with two parallel groups treated by either SCP or Uphold Lite vaginal mesh was carried out. Study participants were …									1	0	0	0	0	0	1			0937-3462	1433-3023		WOS:000744390000002	35044477
Golmakani, Nahid; Emamverdikhan, Aazam Parnan; Zarifian, Ahmadreza; Tabassi, Sayyed Abolghasem Sajadi; Hassanzadeh, Malihe	Vitamin E as alternative local treatment in genitourinary syndrome of menopause: a randomized controlled trial	INTERNATIONAL UROGYNECOLOGY JOURNAL	30	5	831	837	Article	MAY 2019	2019	Introduction and hypothesis Genitourinary syndrome of menopause is a major health concern in postmenopausal women. This study was aimed at comparing the effect of a vitamin E vaginal suppository with that of conjugated estrogen vaginal cream on sexual function in postmenopausal women with genitourinary syndrome of menopause.Methods This survey was carried out on 52 postmenopausal women aged 40-65…									7	0	0	0	0	0	7			0937-3462	1433-3023		WOS:000466445100022	29971469
Isenlik, Bekir Sitki; Aksoy, Orhan; Erol, Onur; Mulayim, Baris	Comparison of laparoscopic lateral suspension and laparoscopic sacrocolpopexy with concurrent total laparoscopic hysterectomy for the treatment of pelvic organ prolapse: a randomized controlled clinical trial	INTERNATIONAL UROGYNECOLOGY JOURNAL					Article; Early Access		2022	Introduction and hypothesis We compared the outcomes of women who underwent laparoscopic lateral suspension with concurrent total laparoscopic hysterectomy (LLS-TLH) with those of women who underwent laparoscopic sacrocolpopexy with concurrent total laparoscopic hysterectomy (LSC-TLH) for apical and/or anterior vaginal wall prolapse. Methods Eighty women underwent LLS-TLH or LSC-TLH operations. A…									0	0	0	0	0	0	0			0937-3462	1433-3023		WOS:000814973900002	35737006

## Sheet: RCT
	是否为RCT（Y/N）	是否有consort流程图	是否进行临床试验注册（Y/N）	临床试验注册号	注册网址	通讯作者国家	是否有基金资助（Y/N)	Authors	Article Title
	Y	Y	Y	RBR-23sqxz		巴西	N	de Albuquerque Coelho, Suelene Costa; Giraldo, Paulo Cesar; Brito, Luiz Gustavo Oliveira; Juliato, Cassia Raquel Teatin	ESTROgen use for complications in women treating pelvic organ prolapse with vaginal PESSaries (ESTRO-PESS)-a randomized clinical trial
	Y	Y	Y	IRCT2017050618760N4		伊朗	N	Khorasani, Fahime; Ghaderi, Fariba; Bastani, Parvin; Sarbakhsh, Parvin; Berghmans, Bary	The Effects of home-based stabilization exercises focusing on the pelvic floor on postnatal stress urinary incontinence and low back pain: a randomized controlled trial
	Y	Y	Y	NCT01635894		英国	Y	Waterfield, Ann; Waterfield, Malcolm; Campbell, John; Freeman, Robert	Can effective supervised pelvic floor muscle training be provided by primary care nurses? A randomized controlled trial
	Y	Y	Y	NCT01754558		丹麦	N	Rudnicki, Martin; Jakobsson, Ulf; Teleman, Pia	Impact of per-operative antibiotics on the urinary tract infection rate following mid-urethral sling surgery for urinary incontinence: a randomized controlled trial
	Y	Y	N			美国	Y	Takashima, Yoko; Handler, Stephanie J.; Zeno, Aldene; Miyazaki, Brian; del Canto, Isabel; Yazdany, Tajnoos; Le, Tam Hoang	Use of pelvic model-based simulation for sacrospinous ligament fixation education in novice learners: a single-blinded randomized controlled trial
	Y	Y	Y	NCT02400034		美国	N	Williams, Kathryn S.; Pilkinton, Marjorie L.; Shalom, Dara F.; Winkler, Harvey A.	A randomized controlled trial comparing two voiding trials after midurethral sling with or without colporrhaphy
	Y	Y	N			日本	Y	Okayama, Hisayo; Ninomiya, Sanae; Naito, Kiyoko; Endo, Yoshihiro; Morikawa, Shigehiro	Effects of wearing supportive underwear versus pelvic floor muscle training or no treatment in women with symptoms of stress urinary incontinence: an assessor-blinded randomized control trial
	Y	Y	Y	NCT03064750		挪威	Y	Mathew, Seema; Nyhus, Maria Oyasaeter; Salvesen, Oyvind; Salvesen, Kjell Asmund; Stafne, Signe Nilssen; Volloyhaug, Ingrid	The effect of preoperative pelvic floor muscle training on urinary and colorectal-anal distress in women undergoing pelvic organ prolapse surgery-a randomized controlled trial
	Y	Y	Y	NCT02924740		土耳其	Y	Orhan, Ceren; Akbayrak, Turkan; Ozgul, Serap; Baran, Emine; Uzelpasaci, Esra; Nakip, Gulbala; Ozgul, Nejat u; Beksac, Mehmet Sinan	Effects of vaginal tampon training added to pelvic floor muscle training in women with stress urinary incontinence: randomized controlled trial
	Y	Y	Y	NCT05114395		葡萄牙	N	Santiago, Mariana; Cardoso-Teixeira, Pedro; Pereira, Sofia; Firmino-Machado, Joao; Moreira, Susana	A Hybrid-Telerehabilitation Versus a Conventional Program for Urinary Incontinence: a Randomized Trial during COVID-19 Pandemic
	Y	Y	Y	U1111–1125-1467	Registro Brasileiro de Ensaios Clínicos (ReBEC)	巴西	N	Sacomori, Cinara; Zomkowski, Kamilla; Porto, Isabela dos Passos; Cardoso, Fernando Luiz; Sperandio, Fabiana Flores	Adherence and effectiveness of a single instruction of pelvic floor exercises: a randomized clinical trial
	Y	Y	Y	RBR-33jphr	Brazilian National Clinical Trials (REBEC)	巴西	N	Seki, Ana Silvia; Bianchi-Ferraro, Ana Maria H. M.; Fonseca, Eliana S. M.; Sartori, Marair G. F.; Girao, Manoel J. B. C.; Jarmy-Di Bella, Zsuzsanna I. K.	CO2 Laser and radiofrequency compared to a sham control group in treatment of stress urinary incontinence (LARF study arm 3). A randomized controlled trial
	Y	Y	Y	RBR-7t6rg2	Brasileiro de Ensaios Clinicos (REBEC)	巴西	N	De Castro, Edilson Benedito; Brito, Luiz Gustavo O.; Juliato, Cassia Raquel T.	Vaginal hysterectomy with bilateral sacrospinous fixation plus an anterior mesh versus abdominal sacrocervicopexy for the treatment of primary apical prolapse in postmenopausal women: a randomized controlled study
	Y	Y	Y	NCT03817931		美国	N	High, Rachel A.; Shi, Zhaoyue; Danford, Jill M.; Bird, Erin T.; Karmonik, Christof; Khavari, Rose	The effect of oral medications on fMRI brain activation: A randomized, double blind, controlled pilot trial of older women with overactive bladder
	Y	Y	Y	NCT01602107		加拿大	Y	McLean, Linda; Charette, Marylene; Varette, Kevin; Brooks, Kaylee; Harvey, Marie-Andree; Robert, Magali; Baker, Kevin; Day, Andrew; Della Zazzera, Vincent; Sauerbrei, Eric; Brison, Robert	Pelvic floor muscle training as an adjunct to a midurethral sling: a single-blind randomised controlled trial
	Y	Y	Y	RBR-695TWT	Brazilian Registry of Clinical Trials	巴西	Y	Furtado-Albanezi, Daniele; Jurgensen, Soraia Pilon; Avila, Mariana Arias; Correia, Grasiela Nascimento; Driusso, Patricia	Effects of two nonpharmacological treatments on the sleep quality of women with nocturia: a randomized controlled clinical trial
	Y	N	N			美国	N	Giusto, Laura L.; Derisavifard, Samir; Zahner, Patricia M.; Rueb, Jessica J.; Deyi, Luo; Jiayi, Li; Weilin, Fang; de Jesus Moreira, Raphael; Gomelsky, Alexander; Balzarro, Matteo; Goldman, Howard B.	Telemedicine follow-up is safe and efficacious for synthetic midurethral slings: a randomized, multi-institutional control trial
	Y	Y	Y	ANZCT12611000717954	Australian New Zealand Clinical Trials Registry	澳大利亚	N	Cvach, Kristina; Rosamilia, Anna; Dwyer, Peter; Lim, Yik; DeSouza, Alison; Ow, Linli; Thomas, Elizabeth; Murray, Christine; Leitch, Alison; Schierlitz, Lore	Efficacy of Clorpactin in refractory bladder pain syndrome/interstitial cystitis: a randomized controlled trial
	Y	Y	Y	NCT02318251		瑞士	Y	Luginbuehl, Helena; Lehmann, Corinne; Koenig, Irene; Kuhn, Annette; Buergin, Reto; Radlinger, Lorenz	Involuntary reflexive pelvic floor muscle training in addition to standard training versus standard training alone for women with stress urinary incontinence: a randomized controlled trial
	Y	Y	Y	NCT02980328		韩国	N	Hwang, Woo Yeon; Kim, Yong Beom; Lee, Sa Ra; Suh, Dong Hoon; Kim, Kidong; No, Jae Hong	Efficacy and safety of skin-adhesive low-level light therapy for overactive bladder: a Phase III study
	Y	Y	Y	NCT01993953		挪威	N	Bo, Kari; Haakstad, Lene Anette H.; Paulsen, Goran; Rustaden, Anne Mette	Does regular strength training cause urinary incontinence in overweight inactive women? A randomized controlled trial
	Y	Y	Y	NCT02999724		加拿大	N	Li, Adrienne L. K.; Wadsworth, Kristin; Siddiqui, Naveed T.; Alarab, May; McDermott, Colleen D.; Lemos, Nucelio; Dawood, Ashraf; Lovatsis, Danny	Does low-dose gapapentin reduce opioid use postoperatively?: A randomized controlled trial in women undergoing reconstructive pelvic surgery
	Y	Y	Y	NCT03890471		美国	Y	Halder, Gabriela E.; White, Amanda B.; Brown, Heidi W.; Caldwell, Lauren; Wright, Michelle L.; Giles, Dobie L.; Heisler, Christine A.; Bilagi, Daksha; Rogers, Rebecca G.	A telehealth intervention to increase patient preparedness for surgery: a randomized trial
	Y	Y	Y	NCT02890199		美国	Y	Propst, Katie; O'Sullivan, David M.; Steinberg, Adam C.	Randomized double-blind trial of short- versus long-acting analgesia at the sacrospinous ligament
	Y	Y	Y	ACTRN12618000011280		澳大利亚	Y	Caagbay, Delena; Raynes-Greenow, Camille; Dangal, Ganesh; Mc Geechan, Kevin; Black, Kirsten, I	Impact of an informational flipchart on lifestyle advice for Nepali women with a pelvic organ prolapse: a randomized controlled trial
	Y	Y	N			英国	Y	Lucena, Hayser Medina; Williams, Kate; Tincello, Douglas G.; Lipp, Allyson; Shaw, Chris	Evaluation of the IncoStress device for urinary incontinence: a feasibility study and pilot randomised controlled trial
	Y	Y	Y	TCTR20200317007	Thai Clinical Trials Registry	泰国	Y	Leerasiri, Pichai; Pariyaeksut, Pimchanok; Hengrasmee, Pattaya; Asumpinwong, Chutimon	Effectiveness of melatonin for the treatment of nocturia: a randomized controlled trial
	Y	Y	Y	IRCT2016061828486N1		伊朗	N	Yaraghi, Mansooreh; Ghazizadeh, Shirin; Mohammadi, Fariba; Ashtiani, Elahe Miri; Bakhtiyari, Mahmood; Mareshi, Sayeda Mahjabeen; Sarfjoo, Fatemeh Sadat; Eftekhar, Tahereh	Comparing the effectiveness of functional electrical stimulation via sexual cognitive/behavioral therapy of pelvic floor muscles versus local injection of botulinum toxin on the sexual functioning of patients with primary vaginismus: a randomized clinical trial
	Y	Y	Y	RBR-64S9TS	Brazilian Platform for Clinical Trials	巴西	N	Schreiner, Lucas; Nygaard, Christiana Campani; dos Santos, Thais Guimaraes; Knorst, Mara Regina; da Silva Filho, Irenio Gomes	Transcutaneous tibial nerve stimulation to treat urgency urinary incontinence in older women: 12-month follow-up of a randomized controlled trial
	Y	Y	Y	TCTR20180329001	Thai Clinical Trials Registry	泰国	Y	Chiengthong, Keerati; Ruanphoo, Purim; Chatsuwan, Tanittha; Bunyavejchevin, Suvit	Effect of vaginal estrogen in postmenopausal women using vaginal pessary for pelvic organ prolapse treatment: a randomized controlled trial
	Y	Y	Y	IRCT2014070118311 N1	Iranian Registry of Clinical Trials	伊朗	Y	Ghaderi, Fariba; Bastani, Parvin; Hajebrahimi, Sakineh; Jafarabadi, Mohammad Asghari; Berghmans, Bary	Pelvic floor rehabilitation in the treatment of women with dyspareunia: a randomized controlled clinical trial
	Y	Y	N			美国	N	Arunachalam, Divya; Heit, Michael H.	Impact of postoperative instructions on physical activity following pelvic reconstructive surgery: a randomized controlled trial
	Y	Y	Y	NCT03625492		美国	Y	Miller, Janis M.; Schimpf, Megan O.; Hawthorne, Kieran; Hortsch, Sarah B.; Garcia, Caroline; Smith, Abigail R.	Fluids affecting bladder urgency and lower urinary symptoms: results from a randomized controlled trial
	Y	Y	Y	IRCT2017060125732N18	Iranian Registry of Clinical Trials	伊朗		Ehsani, Fatemeh; Sahebi, Nasrin; Shanbehzadeh, Sanaz; Arab, Amir Massoud; ShahAli, Shabnam	Stabilization exercise affects function of transverse abdominis and pelvic floor muscles in women with postpartum lumbo-pelvic pain: a double-blinded randomized clinical trial study
	Y	Y	N			巴西	N	Maturana, Ana P.; Palos, Claudia C.; Ghersel, Frederico R.; Fernandes, Cesar E.; Oliveira, Emerson	Randomized controlled trial comparing mini-sling with transobturator sling for the treatment of stress urinary incontinence
	Y	Y	N			美国	Y	Dhariwal, Laura; Chiu, Stephanie; Salamon, Charbel	A urinary catheter valve is non-inferior to continuous bladder drainage with respect to post-operative UTIs: a randomized controlled trial
	Y	Y	N			加拿大	Y	Giroux, Maria; Funk, Suzanne; Karreman, Erwin; Kamencic, Huse; Bhargava, Rashmi	A randomized comparison of training programs using a pelvic model designed to enhance pelvic floor examination in patients presenting with chronic pelvic pain
	Y	Y	Y	NCT04140253		斯洛伐克	N	Hagovska, Magdalena; Svihra, Jan; Breza, Jan, Jr.; Dubravicky, Jozef; Vargovcak, Marek	A randomized, intervention parallel multicentre study to evaluate duloxetine and innovative pelvic floor muscle training in women with uncomplicated stress urinary incontinence-the DULOXING study
	Y	N	N			西班牙	N	Fernandez-Gonzalez, Sergi; Martinez Franco, Eva; Martinez-Cumplido, Ruben; Molinet Coll, Cristina; Ojeda Gonzalez, Funesanta; Gomez Roig, Maria Dolores; Amat Tardiu, Lluis	Reducing postoperative catheterisation after anterior colporrhaphy from 48 to 24 h: a randomised controlled trial
	Y	Y	Y	NCT02888093		美国	Y	Kowalski, Joseph T.; Genadry, Rene; Ten Eyck, Patrick; Bradley, Catherine S.	A randomized controlled trial of permanent vs absorbable suture for uterosacral ligament suspension
	Y	Y	N			美国		Sassani, Jessica C.; Kantartzis, Kelly; Wu, Liwen; Fabio, Anthony; Zyczynski, Halina M.	Bowel preparation prior to minimally invasive sacrocolpopexy: a randomized controlled trial
	Y	Y	Y	NCT03287258		埃及	N	Dieb, Amira S.; Shoab, Amira Y.; Nabil, Hala; Gabr, Amir; Abdallah, Ahmed A.; Shaban, Mona M.; Attia, Ahmed H.	Perineal massage and training reduce perineal trauma in pregnant women older than 35 years: a randomized controlled trial
	Y	Y	N			澳大利亚	N	Torres, Maria Jimenez; Beitl, Klara; Jimenez, Julia Hummel; Mayer, Hanna; Zehetmayer, Sonja; Umek, Wolfgang; Veit-Rubin, Nikolaus	Benefit of a nurse-led telephone-based intervention prior to the first urogynecology outpatient visit: a randomized-controlled trial
	Y	Y	Y	NCT04689113		土耳其	N	Yildirim, Ozge Oz; Avci, Ilknur Aydin; Yildirim, Eren; Bostanci, Yakup	The effect of the Incontinence Health Belief Development Program on women's urinary incontinence awareness and health beliefs: a randomized controlled trial
	Y	Y	N			美国	N	Liao, Christina; Laus, Katharina; Yazdany, Tajnoos	Randomized trial of an enhanced consultation versus standard consultation for prolapse: impact on patient satisfaction
	Y	N	N			美国	Y	Thompson, Jennifer C.; Cichowski, Sara B.; Rogers, Rebecca G.; Qeadan, Fares; Zambrano, Julissa; Wenzl, Cynthia; Jeppson, Peter C.; Dunivan, Gena C.; Komesu, Yuko M.	Outpatient visits versus telephone interviews for postoperative care: a randomized controlled trial
	Y	Y	Y	NCT01097200		西班牙	Y	Bataller, Eduardo; Ros, Cristina; Angles, Sonia; Gallego, Miriam; Espuna-Pons, Montserrat; Carmona, Francisco	Anatomical outcomes 1year after pelvic organ prolapse surgery in patients with and without a uterus at a high risk of recurrence: a randomised controlled trial comparing laparoscopic sacrocolpopexy/cervicopexy and anterior vaginal mesh
	Y	Y	Y	NCT03694873		埃及	N	Latif, Dina; Darweesh, Fatma Faisal; Osman, Omneya M.; Abdelhakim, Ahmed Mohamed; Nabil, Hala; Ashour, Ahmed S. A.	Oral tramadol versus oral celecoxib for analgesia after mediolateral episiotomy repair in obese primigravidae: a randomized controlled trial
	Y	Y	N			土耳其	N	Alkis, Okan; Ozlu, Aysun; Kartal, Ibrahim Guven; Sevim, Mehmet; Baser, Aykut; Aras, Bekir	How effectively do we apply first-line treatment in overactive bladder?
	Y	Y	Y	RBR-9v3q33	Brazilian Registry of Clinical Trials	巴西	Y	Slongo, Helena; Lunardi, Ana Lygia B.; Riccetto, Cassio L. Z.; Machado, Helymar C.; Juliato, Cassia R. T.	Microablative radiofrequency versus pelvic floor muscle training for stress urinary incontinence: a randomized controlled trial
	Y	N	Y	2014–004236-19	Eudra-CT	瑞典	N	Uustal, Eva	Pre-emptive digitally guided pudendal block after posterior vaginal repair
	Y	Y	Y	NCT02101489		美国	N	Barnes, H. C.; Akl, A.; Taege, S. K.; Brincat, C.; Brubaker, L.; Mueller, E. R.	Using clinical estimate or catheter measurement of urethral mid-point result in similar retropubic mid-urethral sling position: a randomized trial
	Y	Y	Y	DRKS00003263		德国	N	Reisenauer, Christl; Andress, Jurgen; Schoenfisch, Birgitt; Huebner, Markus; Brucker, Sara Yvonne; Lippkowski, Andrea; Beilecke, Kathrin; Marschke, Juliane; Tunn, Ralf	Absorbable versus non-absorbable sutures for vaginal mesh attachment during sacrocolpopexy: a randomized controlled trial
	Y	N	Y	NCT02861391		以色列	N	Dabaja, Hanin; Lauterbach, Roy; Matanes, Emad; Gruenwald, Ilan; Lowenstein, Lior	The safety and efficacy of CO(2)laser in the treatment of stress urinary incontinence
	Y	Y	N			意大利	N	Zullo, Marzio Angelo; Schiavi, Michele Carlo; Luffarelli, Paolo; Prata, Giovanni; Di Pinto, Anna; Oliva, Cosimo	TVT-O vs. TVT-Abbrevo for stress urinary incontinence treatment in women: a randomized trial
	Y	Y	Y	NCT02255994		法国	Y	Allegre, Lucie; Callewaert, Geertje; Alonso, Sandrine; Cornille, Arnaud; Fernandez, Herve; Eglin, Georges; de Tayrac, Renaud	Long-term outcomes of a randomized controlled trial comparing trans-obturator vaginal mesh with native tissue repair in the treatment of anterior vaginal wall prolapse
	Y	Y	Y	NCT03058042		巴西	N	Fitz, Fatima Fani; Gimenez, Marcia Maria; Ferreira, Leticia de Azevedo; Perreira Matias, Mayanni Magda; Tezelli Bortolini, Maria Augusta; Castro, Rodrigo Aquino	Pelvic floor muscle training for female stress urinary incontinence: a randomised control trial comparing home and outpatient training
	Y	N	Y	NCT 02231099		荷兰	N	Steures, Pieternel; Milani, Alfredo L.; van Rumpt-van de Geest, Deliana A.; Kluivers, Kirsten B.; Withagen, Mariella I. J.	Partially absorbable mesh or native tissue repair for pelvic organ prolapse: a randomized controlled trial
	Y	Y	N			土耳其	N	de Tayrac, Renaud; Cosson, Michel; Panel, Laure; Compan, Clara; Zemmache, Mohammed Zakarya; Bouvet, Sophie; Wagner, Laurent; Fatton, Brigitte; Lamblin, Gery	Urinary and sexual impact of pelvic reconstructive surgery for genital prolapse by surgical route. A randomized controlled trial
	Y	Y	Y	IRCT2013060913611N1		伊朗	Y	Golmakani, Nahid; Emamverdikhan, Aazam Parnan; Zarifian, Ahmadreza; Tabassi, Sayyed Abolghasem Sajadi; Hassanzadeh, Malihe	Vitamin E as alternative local treatment in genitourinary syndrome of menopause: a randomized controlled trial
	Y	Y	Y	NCT03722563		土耳其	N	Isenlik, Bekir Sitki; Aksoy, Orhan; Erol, Onur; Mulayim, Baris	Comparison of laparoscopic lateral suspension and laparoscopic sacrocolpopexy with concurrent total laparoscopic hysterectomy for the treatment of pelvic organ prolapse: a randomized controlled clinical trial

## Sheet: 1
Y
Y
Y
Y
Y
Y
Y
Y
Y
Y
Y
Y
Y
Y
Y
Y
Y
Y
Y
Y
Y
Y
Y
Y
Y
Y
Y
Y
Y
Y
Y
Y
Y
Y
Y
Y
Y
Y
Y
Y
Y
Y
Y
Y
Y
Y
Y
Y
Y
Y
Y
Y
Y
Y
Y
Y
Y
Y
Y
Y
Y

## Sheet: 2
N
N
N
N
N
N
Y
Y
Y
Y
Y
Y
Y
Y
Y
Y
Y
Y
Y
Y
Y
Y
Y
Y
Y
Y
Y
Y
Y
Y
Y
Y
Y
Y
Y
Y
Y
Y
Y
Y
Y
Y
Y
Y
Y
Y
Y
Y
Y
Y
Y
Y
Y
Y
Y
Y
Y
Y
Y
Y
Y

## Sheet: 3
N
N
N
N
N
N
N
N
N
N
N
N
N
N
N
N
Y
Y
Y
Y
Y
Y
Y
Y
Y
Y
Y
Y
Y
Y
Y
Y
Y
Y
Y
Y
Y
Y
Y
Y
Y
Y
Y
Y
Y
Y
Y
Y
Y
Y
Y
Y
Y
Y
Y
Y
Y
Y
Y
Y
Y

## Sheet: Sheet1
2014–004236-19		未知	1
ACTRN12618000011280		澳大利亚和新西兰临床试验注册中心	2
ANZCT12611000717954
DRKS00003263		德国临床试验注册中心	1
IRCT2013060913611N1		伊朗临床试验注册中心	5
IRCT2014070118311 N1
IRCT2016061828486N1
IRCT2017050618760N4
IRCT2017060125732N18
NCT 02231099		国际临床试验注册中心（美国）	27
NCT01097200	Registro Brasileiro de Ensaios Clínicos (ReBEC)
NCT01602107	Brazilian National Clinical Trials (REBEC)
NCT01635894	Brasileiro de Ensaios Clinicos (REBEC)
NCT01754558
NCT01993953
NCT02101489	Brazilian Registry of Clinical Trials
NCT02255994
NCT02318251	Australian New Zealand Clinical Trials Registry
NCT02400034
NCT02861391
NCT02888093
NCT02890199
NCT02924740
NCT02980328
NCT02999724
NCT03058042
NCT03064750	Thai Clinical Trials Registry
NCT03287258
NCT03625492	Brazilian Platform for Clinical Trials
NCT03694873	Thai Clinical Trials Registry
NCT03722563	Iranian Registry of Clinical Trials
NCT03817931
NCT03890471
NCT04140253	Iranian Registry of Clinical Trials
NCT04689113
NCT05114395
RBR-23sqxz		巴西临床试验注册中心	6
RBR-33jphr
RBR-64S9TS
RBR-695TWT
RBR-7t6rg2
RBR-9v3q33
TCTR20180329001		泰国临床试验注册中心	2
TCTR20200317007
U1111–1125-1467		秘鲁临床试验注册中心	1
	Brazilian Registry of Clinical Trials
	Eudra-CT

## Sheet: Sheet2
NCT03287258		埃及
NCT03694873		埃及
ANZCT12611000717954	Australian New Zealand Clinical Trials Registry	澳大利亚
ACTRN12618000011280		澳大利亚
		澳大利亚
RBR-23sqxz		巴西
U1111–1125-1467	Registro Brasileiro de Ensaios Clínicos (ReBEC)	巴西
RBR-33jphr	Brazilian National Clinical Trials (REBEC)	巴西
RBR-7t6rg2	Brasileiro de Ensaios Clinicos (REBEC)	巴西
RBR-695TWT	Brazilian Registry of Clinical Trials	巴西
RBR-64S9TS	Brazilian Platform for Clinical Trials	巴西
		巴西
RBR-9v3q33	Brazilian Registry of Clinical Trials	巴西
NCT03058042		巴西
NCT01754558		丹麦
DRKS00003263		德国
NCT02255994		法国
NCT02980328		韩国
NCT 02231099		荷兰
NCT01602107		加拿大
NCT02999724		加拿大
		加拿大
		美国
NCT02400034		美国
NCT03817931		美国
		美国
NCT03890471		美国
NCT02890199		美国
		美国
NCT03625492		美国
		美国
NCT02888093		美国
		美国
		美国
		美国
NCT02101489		美国
NCT03064750		挪威
NCT01993953		挪威
NCT05114395		葡萄牙
		日本
2014–004236-19	Eudra-CT	瑞典
NCT02318251		瑞士
NCT04140253		斯洛伐克
TCTR20200317007	Thai Clinical Trials Registry	泰国
TCTR20180329001	Thai Clinical Trials Registry	泰国
NCT02924740		土耳其
NCT04689113		土耳其
		土耳其
		土耳其
NCT03722563		土耳其
		西班牙
NCT01097200		西班牙
IRCT2017050618760N4		伊朗
IRCT2016061828486N1		伊朗
IRCT2014070118311 N1	Iranian Registry of Clinical Trials	伊朗
IRCT2017060125732N18	Iranian Registry of Clinical Trials	伊朗
IRCT2013060913611N1		伊朗
NCT02861391		以色列
		意大利
NCT01635894		英国
		英国

## Sheet: Sheet3
N			美国	Y
N			日本	Y
N			美国	N
N			英国	Y
N			美国	N
N			巴西	N
N			美国	Y
N			加拿大	Y
N			西班牙	N
N			美国
N			澳大利亚	N
N			美国	N
N			美国	Y
N			土耳其	N
N			意大利	N
N			土耳其	N
Y	RBR-23sqxz		巴西	N
Y	IRCT2017050618760N4		伊朗	N
Y	NCT01635894		英国	Y
Y	NCT01754558		丹麦	N
Y	NCT02400034		美国	N
Y	NCT03064750		挪威	Y
Y	NCT02924740		土耳其	Y
Y	NCT05114395		葡萄牙	N
Y	U1111–1125-1467	Registro Brasileiro de Ensaios Clínicos (ReBEC)	巴西	N
Y	RBR-33jphr	Brazilian National Clinical Trials (REBEC)	巴西	N
Y	RBR-7t6rg2	Brasileiro de Ensaios Clinicos (REBEC)	巴西	N
Y	NCT03817931		美国	N
Y	NCT01602107		加拿大	Y
Y	RBR-695TWT	Brazilian Registry of Clinical Trials	巴西	Y
Y	ANZCT12611000717954	Australian New Zealand Clinical Trials Registry	澳大利亚	N
Y	NCT02318251		瑞士	Y
Y	NCT02980328		韩国	N
Y	NCT01993953		挪威	N
Y	NCT02999724		加拿大	N
Y	NCT03890471		美国	Y
Y	NCT02890199		美国	Y
Y	ACTRN12618000011280		澳大利亚	Y
Y	TCTR20200317007	Thai Clinical Trials Registry	泰国	Y
Y	IRCT2016061828486N1		伊朗	N
Y	RBR-64S9TS	Brazilian Platform for Clinical Trials	巴西	N
Y	TCTR20180329001	Thai Clinical Trials Registry	泰国	Y
Y	IRCT2014070118311 N1	Iranian Registry of Clinical Trials	伊朗	Y
Y	NCT03625492		美国	Y
Y	IRCT2017060125732N18	Iranian Registry of Clinical Trials	伊朗
Y	NCT04140253		斯洛伐克	N
Y	NCT02888093		美国	Y
Y	NCT03287258		埃及	N
Y	NCT04689113		土耳其	N
Y	NCT01097200		西班牙	Y
Y	NCT03694873		埃及	N
Y	RBR-9v3q33	Brazilian Registry of Clinical Trials	巴西	Y
Y	2014–004236-19	Eudra-CT	瑞典	N
Y	NCT02101489		美国	N
Y	DRKS00003263		德国	N
Y	NCT02861391		以色列	N
Y	NCT02255994		法国	Y
Y	NCT03058042		巴西	N
Y	NCT 02231099		荷兰	N
Y	IRCT2013060913611N1		伊朗	Y
Y	NCT03722563		土耳其	N

## Sheet: Sheet4
美国	Y
日本	Y
澳大利亚	N
巴西	N
加拿大	Y
美国	N
美国	N
美国	Y
美国
美国	N
美国	Y
土耳其	N
土耳其	N
西班牙	N
意大利	N
英国	Y

[truncated: 2 more sheets: Sheet5, Sheet6]
