# Supplementary material for: Clinical trial registration and CONSORT adherence in obstetrics and gynecology journals: a cross-sectional analysis of Chinese- and English-language publications
Source: PeerJ. 2026 Apr 21;14:e21140. doi: 10.7717/peerj.21140 (PMC13108464; doi:10.7717/peerj.21140)
Supplement: Supplemental Information 1 [file peerj-14-21140-s001.zip › Raw data-updated/RCT-English journals/Third round-excluded based on full article/3.xls]

## Sheet: 3筛
	是否为RCT（Y/N）	是否有consort流程图	是否进行临床试验注册（Y/N）	临床试验注册号	注册网址	通讯作者国家	是否有基金资助（Y/N)	Authors	Article Title
	Y	Y	Y	NTR4150	Netherlands Trial Register	荷兰	Y	Oostingh, Elsje C.; Koster, Maria P. H.; van Dijk, Matthijs R.; Willemsen, Sten P.; Broekmans, Frank J. M.; Hoek, Annemieke; Goddijn, Marriete; Klijn, Nicole F.; van Santbrink, Evert J. P.; Steegers, Eric A. P.; Laven, Joop S. E.; Steegers-Theunissen, Regine P. M.	First effective mHealth nutrition and lifestyle coaching program for subfertile couples undergoing in vitro fertilization treatment: a single-blinded multicenter randomized controlled trial
	Y	Y	Y	NCT02648698.	Clinicaltrials.gov	中国香港	Y	Song, Dongmei; He, Yanfei; Wang, Yixuan; Liu, Ziyu; Xia, Enlan; Huang, Xiaowu; Xiao, Yu; Li, Tin-Chiu	Impact of antibiotic therapy on the rate of negative test results for chronic endometritis: a prospective randomized control trial
	Y	Y	Y	NCT03383848.	Clinicaltrials.gov	美国	Y	Martin, Caitlin Elizabeth; Lanham, Michael; Almgren-Bell, Alison; Marsh, Courtney; Omurtag, Kenan	A randomized controlled trial to evaluate the use of a web-based application to manage medications during in vitro fertilization
	Y	Y	Y	NCT01963819		丹麦	Y	Olesen, Mia Steengaard; Hauge, Benedicte; Ohrt, Lisbeth; Olesen, Tine Norregaard; Roskaer, Janne; Baek, Vibeke; Elbaek, Helle Olesen; Nohr, Bugge; Nyegaard, Mette; Overgaard, Michael Toft; Humaidan, Peter; Forman, Axel; Agerholm, Inge	Therapeutic endometrial scratching and implantation after in vitro fertilization: a multicenter randomized controlled trial
Substudy	N	Y	Y	ACTRN12614001160628.		澳大利亚	Y	Price, Sarah A.; Sumithran, Priya; Prendergast, Luke A.; Nankervis, Alison J.; Permezel, Michael; Proietto, Joseph	Time to pregnancy after a prepregnancy very-low-energy diet program in women with obesity substudy of a randomized controlled trial
	Y	Y	Y	NCT02420886	Clinicaltrials.gov	埃及	N	Fawzy, Mohamed; Emad, Mai; Elsuity, Mohamed A.; Mahran, Ali; Abdelrahman, Mohamed Y.; Fetih, Ahmed N.; Abdelghafar, Hazem; Sabry, Mohamed; Nour, Mohamed; Rasheed, Salah M.	Cytokines hold promise for human embryo culture in vitro: results of a randomized clinical trial
Follow-up	N	N	Y	NTR 3120	Dutch Clinical Trial Registry	荷兰	Y	Hooker, Angelo B.; de Leeuw, Robert A.; Twisk, Jos W. R.; Brolmann, Hans A. M.; Huirne, Judith A. F.	Pregnancy and neonatal outcomes 42 months after application of hyaluronic acid gel following dilation and curettage for miscarriage in women who have experienced at least one previous curettage: follow-up of a randomized controlled trial
在FAZST study上开展的二次研究	Y	Y	N			美国	Y	Jenkins, Tim; Aston, Kenneth; Carrell, Douglas; DeVilbiss, Elizabeth; Sjaarda, Lindsey; Perkins, Neil; Mills, James L.; Chen, Zhen; Sparks, Amy; Clemons, Traci; Chaney, Kayla; Peterson, C. Matthew; Emery, Benjamin; Hotaling, Jim; Johnstone, Erica; Schisterman, Enrique; Mumford, Sunni L.	The impact of zinc and folic acid supplementation on sperm DNA methylation: results from the folic acid and zinc supplementation randomized clinical trial (FAZST)
	Y	N	Y	NCT01889199	Clinicaltrials.gov	美国	Y	Dumesic, Daniel A; Winnett, Chloe; Lu, Gwyneth; Grogan, Tristan R; Abbott, David H; Naik, Rajanigandha; Chazenbalk, Gregorio D	Randomized clinical trial: effect of low-dose flutamide on abdominal adipogenic function in normal-weight women with polycystic ovary syndrome.
	Y	Y	Y	NCT02310919	Clinicaltrials.gov	美国	Y	Anaya, Yanett; Cakmak, Hakan; Mata, Douglas A.; Letourneau, Joseph; Zhang, Li; Lenhart, Nikolaus; Juarez-Hernandez, Flor; Jalalian, Liza; Cedars, Marcelle I.; Rosen, Mitchell	Triggering with 1,500 IU of human chorionic gonadotropin plus follicle-stimulating hormone compared to a standard human chorionic gonadotropin trigger dose for oocyte competence in in vitro fertilization cycles: a randomized, double-blinded, controlled noninferiority trial
	Y	Y	Y	NCT02309671.	Clinicaltrials.gov	丹麦	N	Ishihara, Osamu; Klein, Bjarke M.; Arce, Joan-Carles	Randomized, assessor-blind, antimullerian hormone-stratified, dose-response trial in Japanese in vitro fertilization/intracytoplasmic sperm injection patients undergoing controlled ovarian stimulation with follitropin delta
	Y	Y	Y	NCT02467725	Clinicaltrials.gov	美国	N	Juneau, Caroline R.; Tiegs, Ashley W.; Franasiak, Jason M.; Goodman, Linnea R.; Whitehead, Christine; Patounakis, George; Scott, Richard T., Jr.	Embryo's Natural Motion (enMotion): a paired randomized controlled trial evaluating a dynamic embryo culture system
	Y	Y	Y	NCT04083625	Clinicaltrials.gov	埃及	N	Taher, Ayman; Farouk, Dalia; Kotb, Mohamed Mahmoud Mohamed; Ghamry, Nevein Kamal; Kholaif, Khaled; Allah, Ahmed A. Mageed A.; Ali, Ahmed Said; Osman, Omneya M.; Nabil, Hala; Islam, Yomna; Bakry, Mohamed Sobhy; Islam, Bassem Aly; Alalfy, Mahmoud; Nassar, Salma Ashraf; Bosilah, Almandouh H.; Ghanem, Ashraf A.; Rund, Nansy Mohamed Ali; Refaat, Rania; Ali, Hamada Ashry Abdel Wahed; Bakry, Ahmed; Asho…	Evaluating efficacy of intravenous carbetocin in reducing blood loss during abdominal myomectomy: a randomized controlled trial
PREPARE trial	Y	Y	N			英国	Y	Kermack, Alexandra J.; Lowen, Philippa; Wellstead, Susan J.; Fisk, Helena L.; Montag, Markus; Cheong, Ying; Osmond, Clive; Houghton, Franchesca D.; Calder, Philip C.; Macklon, Nick S.	Effect of a 6-week Mediterranean'' dietary intervention on in vitro human embryo development: the Preconception Dietary Supplements in Assisted Reproduction double-blinded randomized controlled trial
	Y	Y	Y	ACTRN12614000656639	Australian New Zealand Clinical Trials Registry	新西兰	N	Wong, Tze Yoong; Lensen, Sarah; Wilkinson, Jack; Glanville, Elizabeth Joan; Acharya, Santanu; Clarke, Fiona; Das, Sangeeta; Dawson, Jeanette; Hammond, Bev; Jayaprakasan, Kanna; Kearsley, Nichola; Milner, Matthew; Shankaralingaiah, Nethra; Wood, Simon; Sadler, Lynn; Farquhar, Cynthia	Effect of endometrial scratching on unassisted conception for unexplained infertility: a randomized controlled trial
	Y	Y	Y	NCT02802865	Clinicaltrials.gov	美国	Y	Mejia, Rachel B.; Summers, Karen M.; Kresowik, Jessica D.; Van Voorhis, Bradley J.	A randomized controlled trial of combination letrozole and clomiphene citrate or letrozole alone for ovulation induction in women with polycystic ovary syndrome
双网站注册	Y	Y	Y	NCT02655224/JapicCTI-163127	Clinicaltrials.gov /JAPIC Clinical Trial	日本	Y	Osuga, Yutaka; Enya, Kazuaki; Kudou, Kentarou; Hoshiai, Hiroshi	Relugolix, a novel oral gonadotropin-releasing hormone antagonist, in the treatment of pain symptoms associated with uterine fibroids: a randomized, placebo-controlled, phase 3 study in Japanese women
	Y	N	Y	NCT04342364	Clinicaltrials.gov	美国	Y	Hanson, Brent M.; Kim, Julia G.; Suarez, Sandra, I; Ackerman, Brian K.; Comito, Cynthia E.; Pangasnan, Rosanna; Seli, Emre; Hong, Kathleen H.; Scott, Richard T., Jr.	Embryology outcomes after oocyte vitrification with super-cooled slush nitrogen are similar to outcomes with conventional liquid nitrogen: a randomized controlled trial
	Y	Y	Y	NCT02725827	Clinicaltrials.gov	中国香港	Y	Yung, Sofie Shuk Fei; Lai, Shui Fan; Lam, Mei Ting; Lui, Ellen Man Wa; Ko, Jennifer Ka Yee; Li, Hang Wun Raymond; Wong, Jacki Yuk Ying; Lau, Estella Yee Lan; Yeung, William Shu Biu; Ng, Ernest Hung Yu	Hyaluronic acid-enriched transfer medium for frozen embryo transfer: a randomized, double-blind, controlled trial
	Y	Y	Y	NCT02268786	Clinicaltrials.gov	美国	N	Munne, Santiago; Kaplan, Brian; Frattarelli, John L.; Child, Tim; Nakhuda, Gary; Shamma, F. Nicholas; Silverberg, Kaylen; Kalista, Tasha; Handyside, Alan H.; Katz-Jaffe, Mandy; Wells, Dagan; Gordon, Tony; Stock-Myer, Sharyn; Willman, Susan; Acacio, Brian; Lavery, Stuart; Carby, Anna; Boostanfar, Robert; Forman, Robert; Sedler, Mark; Jackson, Anthea; Jordan, Keith; Schoolcraft, William; Katz-Jaffe…	Preimplantation genetic testing for aneuploidy versus morphology as selection criteria for single frozen-thawed embryo transfer in good-prognosis patients: a multicenter randomized clinical trial
	Y	N	Y	NCT02354963	Clinicaltrials.gov	英国	N	Diaz-Garcia, Cesar; Herraiz, Sonia; Pamplona, Loida; Subira, Jessica; Jose Soriano, Maria; Simon, Carlos; Seli, Emre; Pellicer, Antonio	Follicular activation in women previously diagnosed with poor ovarian response: a randomized, controlled trial
	Y	Y	Y	NCT03073980	Clinicaltrials.gov	美国	Y	Sacha, Caitlin R.; Mortimer, Roisin; Hariton, Eduardo; James, Kaitlyn; Hosseini, Afrooz; Gray, Morgan; Xuan, Chengluan; Hammer, Karissa; Lange, Allison; Mahalingaiah, Shruthi; Wang, Jingping; Petrozza, John C.	Assessing efficacy of intravenous acetaminophen for perioperative pain control for oocyte retrieval: a randomized, double-blind, placebo-controlled trial
	Y	Y	Y	NCT02254577	Clinicaltrials.gov	美国	N	Devine, Kate; Richter, Kevin S.; Jahandideh, Samad; Widra, Eric A.; McKeeby, Jeffrey L.	Intramuscular progesterone optimizes live birth from programmed frozen embryo transfer: a randomized clinical trial
	Y	Y	Y	NTR6064	Dutch Trial Registration	荷兰	Y	Buisman, Erato Terpsichori Iduna Antigoni; de Bruin, Jan Peter; Braat, Didi Dorothea Maria; van der Steeg, Jan Willem	Effect of needle diameter on pain during oocyte retrieval-a randomized controlled trial
	Y	Y	Y	NCT02554279	Clinicaltrials.gov	美国	N	Witz, Craig A.; Daftary, Gaurang S.; Doody, Kevin J.; Park, John K.; Seifu, Yodit; Yankov, Vladimir I.; Heiser, Patrick W.	Randomized, assessor-blinded trial comparing highly purified human menotropin and recombinant follicle-stimulating hormone in high responders undergoing intracytoplasmic sperm injection
	Y	Y	Y	NCT01269125	Clinicaltrials.gov	希腊	N	Kaponis, Apostolos; Chatzopoulos, Grigoris; Paschopoulos, Minas; Georgiou, Ioannis; Paraskevaidis, Vaggelis; Zikopoulos, Konstantinos; Tsiveriotis, Konstantinos; Taniguchi, Fuminori; Adonakis, George; Harada, Tasuku	Ultralong administration of gonadotropin-releasing hormone agonists before in vitro fertilization improves fertilization rate but not clinical pregnancy rate in women with mild endometriosis: a prospective, randomized, controlled trial
	Y	Y	Y	JapicCTI-173547(en)		日本	N	Osuga, Yutaka; Hayashi, Koichi; Kanda, Shingo	A multicenter, randomized, placebo-controlled, double-blind, comparative study of dienogest at 1 mg/day in patients with primary and secondary dysmenorrhea
	Y	Y	Y	JapicCTI-152977 (en)		日本	N	Osuga, Yutaka; Hayashi, Koichi; Kanda, Shingo	Evaluation of the efficacy, safety, and clinically recommended dose of dienogest in the treatment of primary dysmenorrhea: a randomized, double-blind, multicenter, placebo-controlled study
	Y	Y	N			日本	N	Osuga, Yutaka; Nakano, Yasuaki; Yamauchi, Yuji; Takanashi, Masaya	Ulipristal acetate compared with leuprorelin acetate for Japanese women with symptomatic uterine fibroids: a phase III randomized controlled trial
	Y	Y	Y	NCT04046302	Clinicaltrials.gov	埃及	N	Ashour, Ahmed S. A.; Nabil, Hala; Yosif, Mohamed F.; Hussein, Mohamed; Allah, Ahmed A. Mageed A.; Mahmoud, Mostafa; Abdou, Hossam; Kholaif, Khaled; Kotb, Mohamed Mahmoud Mohamed; El Sharkawy, Mohamed; Abdelhakim, Ahmed Mohamed; Ali, Ahmed Said; Nassar, Salma Ashraf; Abbassy, Amr Hazim; Ghamry, Nevein Kamal; Abdel-Latif, Ali Abdelhafeez; Taher, Ayman; El Mahy, Mohamed	Effect of self-administered vaginal dinoprostone on pain perception during copper intrauterine device insertion in parous women: a randomized controlled trial
	Y	Y	Y	NCT02421887	Clinicaltrials.gov	美国	Y	Steiner, Anne Z.; Hansen, Karl R.; Barnhart, Kurt T.; Cedars, Marcelle I.; Legro, Richard S.; Diamond, Michael P.; Krawetz, Stephen A.; Usadi, Rebecca; Baker, Valerie L.; Coward, Matthew; Huang, Hao; Wild, Robert; Masson, Puneet; Smith, James F.; Santoro, Nanette; Eisenberg, Esther; Zhang, Heping	The effect of antioxidants on male factor infertility: the Males, Antioxidants, and Infertility (MOXI) randomized clinical trial
	Y	Y	Y	NCT01458301.	Clinicaltrials.gov	日本	N	Osuga, Yutaka; Seki, Yoshifumi; Tanimoto, Masataka; Kusumoto, Takeru; Kudou, Kentarou; Terakawa, Naoki	Relugolix, an oral gonadotropin-releasing hormone receptor antagonist, reduces endometriosis-associated pain in a dose-response manner: a randomized, double-blind, placebo-controlled study
	Y	Y	Y	NCT03480022	Clinicaltrials.gov	美国	Y	Elkind-Hirsch, Karen E.; Chappell, Neil; Shaler, Donna; Storment, John; Bellanger, Drake	Liraglutide 3 mg on weight, body composition, and hormonal and metabolic parameters in women with obesity and polycystic ovary syndrome: a randomized placebo-controlled-phase 3 study
	Y	N	Y	NCT02778399	Clinicaltrials.gov	瑞士	N	Donnez, Jacques; Taylor, Hugh S.; Taylor, Robert N.; Akin, Mark D.; Tatarchuk, Tatyana F.; Wilk, Krzysztof; Gotteland, Jean-Pierre; Lecomte, Veronique; Bestel, Elke	Treatment of endometriosis-associated pain with linzagolix, an oral gonadotropin-releasing hormone-antagonist: a randomized clinical trial
	Y	Y	Y	ChiCTR1900021981		中国	Y	Meng, Qingxia; Xu, Yunyu; Zheng, Aiyan; Li, Hong; Ding, Jie; Xu, Yongle; Pu, Yan; Wang, Wei; Wu, Huihua	Noninvasive embryo evaluation and selection by time-lapse monitoring vs. conventional morphologic assessment in women undergoing in vitro fertilizati on/intracytoplasmic sperm injection: a single-center randomized controlled study
	Y	Y	Y	ChiCTR-TRC-13003642	Chinese Clinical Trial Registry	中国	N	Li, Yujing; Tan, Jing; Wang, Qiuyi; Duan, Changling; Hu, Yuanyuan; Huang, Wei	Comparing the individual effects of metformin and rosiglitazone and their combination in obese women with polycystic ovary syndrome: a randomized controlled trial
	Y	N	Y	NCT01620528；NCT01760954	Clinicaltrials.gov	美国	N	Surrey, Eric S.; Soliman, Ahmed M.; Agarwal, Sanjay K.; Snabes, Michael C.; Diamond, Michael P.	Impact of elagolix treatment on fatigue experienced by women with moderate to severe pain associated with endometriosis
	Y	Y	Y	NCT03300960	Clinicaltrials.gov	西班牙	N	Giles, Juan; Alama, Pilar; Gamiz, Pilar; Vidal, Carmen; Badia, Paloma; Pellicer, Antonio; Bosch, Ernesto	Medroxyprogesterone acetate is a useful alternative to a gonadotropin-releasing hormone antagonist in oocyte donation: a randomized, controlled trial
	Y	N	Y	NCT02586298	Clinicaltrials.gov	西班牙	N	Labarta, Elena; Jose de los Santos, Maria; Herraiz, Sonia; Jose Escriba, Maria; Marzal, Alicia; Buigues, Anna; Pellicer, Antonio	Autologous mitochondrial transfer as a complementary technique to intracytoplasmic sperm injection to improve embryo quality in patients undergoing in vitro fertilization-a randomized pilot study
	Y	Y	Y	NCT03931915	Clinicaltrials.gov	日本	N	Harada, Tasuku; Osuga, Yutaka; Suzuki, Yusuke; Fujisawa, Masaki; Fukui, Motoko; Kitawaki, Jo	Relugolix, an oral gonadotropin-releasing hormone receptor antagonist, reduces endometriosis-associated pain compared with leuprorelin in Japanese women: a phase 3, randomized, double-blind, noninferiority study
红色高亮建议去掉，黄色高亮需要再核实

## Sheet: 筛选后剩余40篇
Authors	Article Title	Source Title	Volume	Issue	Start Page	End Page	DOI	Document Type	Publication Date	Publication Year	Abstract	Abstract - Foreign	Abstract - English Transliteration	Abstract - Foreign	Abstract - Korean	Conference Title	Conference Date	Conference Sponsor	Conference Location	Times Cited, WoS Core	Times Cited, CSCD	Times Cited, RSCI	Times Cited, ARCI	Times Cited, BCI	Times Cited, SCIELO	Times Cited, All Databases	180 Day Usage Count	Since 2013 Usage Count	ISSN	eISSN	ISBN	UT (Unique ID)	Pubmed Id
Oostingh, Elsje C.; Koster, Maria P. H.; van Dijk, Matthijs R.; Willemsen, Sten P.; Broekmans, Frank J. M.; Hoek, Annemieke; Goddijn, Marriete; Klijn, Nicole F.; van Santbrink, Evert J. P.; Steegers, Eric A. P.; Laven, Joop S. E.; Steegers-Theunissen, Regine P. M.	First effective mHealth nutrition and lifestyle coaching program for subfertile couples undergoing in vitro fertilization treatment: a single-blinded multicenter randomized controlled trial	FERTILITY AND STERILITY	114	5	945	954	10.1016/j.fertnstert.2020.04.051	Article	NOV 2020	2020	Objective: To study compliance and effectiveness of the mHealth nutrition and lifestyle coaching program Smarter Pregnancy in couples undergoing in vitro fertilization (IVF) treatment with or without intracytoplasmic sperm injection (ICSI).Design: Multicenter, single-blinded, randomized controlled trial, conducted from July 2014 to March 2017.Setting: IVF clinics.Patient(s): A total of 626 women …									12	0	0	0	6	0	12			0015-0282	1556-5653		WOS:000588282900009	32741619
Song, Dongmei; He, Yanfei; Wang, Yixuan; Liu, Ziyu; Xia, Enlan; Huang, Xiaowu; Xiao, Yu; Li, Tin-Chiu	Impact of antibiotic therapy on the rate of negative test results for chronic endometritis: a prospective randomized control trial	FERTILITY AND STERILITY	115	6	1549	1556	10.1016/j.fertnstert.2020.12.019	Article	JUN 2021	2021	Objective: To compare the rates of negative test results for chronic endometritis (CE) between subjects who did and did not receive antibiotic treatment.Design: Prospective, single-blind randomized controlled trial.Setting: Tertiary hysteroscopic center in a university teaching hospital.Patient(s): A total of 132 women with CE confirmed with immunohistochemical study with CD138 epitope.Interventi…									14	1	0	0	4	0	15			0015-0282	1556-5653		WOS:000675225600036	33549312
Martin, Caitlin Elizabeth; Lanham, Michael; Almgren-Bell, Alison; Marsh, Courtney; Omurtag, Kenan	A randomized controlled trial to evaluate the use of a web-based application to manage medications during in vitro fertilization	FERTILITY AND STERILITY	116	3	793	800	10.1016/j.fertnstert.2021.04.022	Article	AUG 2021	2021	Objective: To evaluate the use of a web-based application that assists in medication management during in vitro fertilization (IVF) treatment. Design: Multicenter randomized controlled trial. Setting: University hospitals. Patient(s): Women undergoing IVF. Intervention(s): Subjects were recruited to assess quality of life during IVF and were randomly assigned to use either the OnTrack application…									2	0	0	0	0	0	2			0015-0282	1556-5653		WOS:000696488100039	34016436
Olesen, Mia Steengaard; Hauge, Benedicte; Ohrt, Lisbeth; Olesen, Tine Norregaard; Roskaer, Janne; Baek, Vibeke; Elbaek, Helle Olesen; Nohr, Bugge; Nyegaard, Mette; Overgaard, Michael Toft; Humaidan, Peter; Forman, Axel; Agerholm, Inge	Therapeutic endometrial scratching and implantation after in vitro fertilization: a multicenter randomized controlled trial	FERTILITY AND STERILITY	112	6	1015	1021	10.1016/j.fertnstert.2019.08.010	Article	DEC 2019	2019	Objective: To study whether endometrial scratching in the luteal phase before ovarian stimulation increases clinical pregnancy rates in women with one or more previous implantation failures.Design: A nonblinded multicenter randomized clinical trial.Setting: Fertility clinics.Patient(s): Three hundred four eligible patients scheduled for IVF/intracytoplasmic sperm injection were randomized. The in…									18	0	0	0	9	0	18			0015-0282	1556-5653		WOS:000502762700009	31843072
Price, Sarah A.; Sumithran, Priya; Prendergast, Luke A.; Nankervis, Alison J.; Permezel, Michael; Proietto, Joseph	Time to pregnancy after a prepregnancy very-low-energy diet program in women with obesity substudy of a randomized controlled trial	FERTILITY AND STERILITY	114	6	1256	1262	10.1016/j.fertnstert.2020.06.033	Article	DEC 2020	2020	Objective: To examine the impact of a prepregnancy very-low-energy diet (VLED) program on time to pregnancy in women with obesity. Design: Substudy of a two-arm parallel group randomized controlled trial. Setting: Multiple tertiary care centers.Patient(s): Women 18-38 years old with obesity (body mass index 30-55 kg/m(2)) and planning conception.Intervention(s): One hundred sixty-four normoglycem…									6	0	0	0	1	0	6			0015-0282	1556-5653		WOS:000598345800013	33077241
Fawzy, Mohamed; Emad, Mai; Elsuity, Mohamed A.; Mahran, Ali; Abdelrahman, Mohamed Y.; Fetih, Ahmed N.; Abdelghafar, Hazem; Sabry, Mohamed; Nour, Mohamed; Rasheed, Salah M.	Cytokines hold promise for human embryo culture in vitro: results of a randomized clinical trial	FERTILITY AND STERILITY	112	5	849	+	10.1016/j.fertnstert.2019.07.012	Article	NOV 2019	2019	Objective: To evaluate the effects of cytokine enrichment of culture medium on embryological and clinical outcomes after intracytoplasmic sperm injection (ICSI).Design: A randomized clinical trial.Setting: In vitro fertilization centers.Patient(s): This trial included 443 ICSI cycles randomized into two groups.Intervention(s): This study evaluated the influence of integration of granulocyte-macro…									3	1	0	0	1	0	4			0015-0282	1556-5653		WOS:000496781300022	31551154
Hooker, Angelo B.; de Leeuw, Robert A.; Twisk, Jos W. R.; Brolmann, Hans A. M.; Huirne, Judith A. F.	Pregnancy and neonatal outcomes 42 months after application of hyaluronic acid gel following dilation and curettage for miscarriage in women who have experienced at least one previous curettage: follow-up of a randomized controlled trial	FERTILITY AND STERILITY	114	3	601	609	10.1016/j.fertnstert.2020.04.021	Article	SEP 2020	2020	Objective: To study whether intrauterine application of auto-crosslinked polymers of hyaluronic acid (ACP) gel after dilation and curettage (D$C) improves reproductive outcomes.Design: Follow-up of a prospective randomized trial.Setting: University and university-affiliated teaching hospitals.Patient(s): Women with a miscarriage at <14 weeks' gestation with at least one previous DEtC were randomi…									5	0	0	0	2	0	5			0015-0282	1556-5653		WOS:000571651100039	32660725
Jenkins, Tim; Aston, Kenneth; Carrell, Douglas; DeVilbiss, Elizabeth; Sjaarda, Lindsey; Perkins, Neil; Mills, James L.; Chen, Zhen; Sparks, Amy; Clemons, Traci; Chaney, Kayla; Peterson, C. Matthew; Emery, Benjamin; Hotaling, Jim; Johnstone, Erica; Schisterman, Enrique; Mumford, Sunni L.	The impact of zinc and folic acid supplementation on sperm DNA methylation: results from the folic acid and zinc supplementation randomized clinical trial (FAZST)	FERTILITY AND STERILITY	117	1	75	85	10.1016/j.fertnstert.2021.09.009	Article	JAN 2022	2022	Objective: To determine if 6-month folic acid (5 mg) and zinc (30 mg) supplementation impacts sperm DNA methylation patterns.Design: A multicenter, double-blind, block randomized, placebo-controlled trial titled The Folic Acid and Zinc Supplementation Trial (FAZST).Setting: Infertility care centers.Patient(s): Male partners (18 years and older) from heterosexual couples (female partners aged 18-4…									3	0	0	0	3	0	3			0015-0282	1556-5653		WOS:000736925800014	34656303
Dumesic, Daniel A; Winnett, Chloe; Lu, Gwyneth; Grogan, Tristan R; Abbott, David H; Naik, Rajanigandha; Chazenbalk, Gregorio D	Randomized clinical trial: effect of low-dose flutamide on abdominal adipogenic function in normal-weight women with polycystic ovary syndrome.	Fertility and sterility					10.1016/j.fertnstert.2022.09.324	Journal Article	2022-Nov-15	2022	OBJECTIVE: To examine whether low-dose flutamide administration to normal-weight women with polycystic ovary syndrome (PCOS) reduces abdominal fat deposition, attenuates accelerated lipid accumulation in newly formed adipocytes derived from subcutaneous (SC) abdominal adipose stem cells (ASCs), and/or alters glucose-lipid metabolism.DESIGN: A double-blind, placebo-controlled randomized clinical t…									0	0	0	0	0	0	0				1556-5653		MEDLINE:36400597	36400597
Anaya, Yanett; Cakmak, Hakan; Mata, Douglas A.; Letourneau, Joseph; Zhang, Li; Lenhart, Nikolaus; Juarez-Hernandez, Flor; Jalalian, Liza; Cedars, Marcelle I.; Rosen, Mitchell	Triggering with 1,500 IU of human chorionic gonadotropin plus follicle-stimulating hormone compared to a standard human chorionic gonadotropin trigger dose for oocyte competence in in vitro fertilization cycles: a randomized, double-blinded, controlled noninferiority trial	FERTILITY AND STERILITY	118	2	266	278	10.1016/j.fertnstert.2022.05.006	Article	AUG 2022	2022	Objective: To assess if triggering with 1,500 IU of human chorionic gonadotropin (hCG) with 450 IU of follicle-stimulating hormone (FSH) induces noninferior oocyte competence to a standard dose of hCG trigger used in in vitro fertilization (IVF). The alternative trigger will be considered noninferior if it is at least 80% effective in promoting oocyte competence. Design: Randomized, double-blinde…									1	0	0	0	0	0	1			0015-0282	1556-5653		WOS:000842972600010	35705380
Ishihara, Osamu; Klein, Bjarke M.; Arce, Joan-Carles	Randomized, assessor-blind, antimullerian hormone-stratified, dose-response trial in Japanese in vitro fertilization/intracytoplasmic sperm injection patients undergoing controlled ovarian stimulation with follitropin delta	FERTILITY AND STERILITY	115	6	1478	1486	10.1016/j.fertnstert.2020.10.059	Article	JUN 2021	2021	Objective: To establish the relationship between follitropin delta doses (recombinant follicle-stimulating hormone produced from the human cell line PER.C6) and ovarian response in Japanese women undergoing in vitro fertilization/intracytoplasmic sperm injection treatment and to evaluate the influence of initial antimu & euro;llerian hormone (AMH) levels.Design: Randomized, controlled, assessor-b…									4	0	1	0	1	0	5			0015-0282	1556-5653		WOS:000675225600028	33272623
Juneau, Caroline R.; Tiegs, Ashley W.; Franasiak, Jason M.; Goodman, Linnea R.; Whitehead, Christine; Patounakis, George; Scott, Richard T., Jr.	Embryo's Natural Motion (enMotion): a paired randomized controlled trial evaluating a dynamic embryo culture system	FERTILITY AND STERILITY	113	3	578	+	10.1016/j.fertnstert.2019.09.043	Article	MAR 2020	2020	Objective: To determine if a dynamic embryo culture system affects the reproductive potential of human embryos resulting from in vitro fertilization (IVF).Design: Paired randomized controlled trial (RCT).Setting: IVF center.Patient(s): IVF patients with normal ovarian reserve eligible for two-embryo transfer.Intervention: IVF care was routine until fertilization was confirmed. Two-pronuclear embr…									0	0	0	0	0	0	0			0015-0282	1556-5653		WOS:000520127300022	32044089
Taher, Ayman; Farouk, Dalia; Kotb, Mohamed Mahmoud Mohamed; Ghamry, Nevein Kamal; Kholaif, Khaled; Allah, Ahmed A. Mageed A.; Ali, Ahmed Said; Osman, Omneya M.; Nabil, Hala; Islam, Yomna; Bakry, Mohamed Sobhy; Islam, Bassem Aly; Alalfy, Mahmoud; Nassar, Salma Ashraf; Bosilah, Almandouh H.; Ghanem, Ashraf A.; Rund, Nansy Mohamed Ali; Refaat, Rania; Ali, Hamada Ashry Abdel Wahed; Bakry, Ahmed; Asho…	Evaluating efficacy of intravenous carbetocin in reducing blood loss during abdominal myomectomy: a randomized controlled trial	FERTILITY AND STERILITY	115	3	793	801	10.1016/j.fertnstert.2020.09.132	Article	MAR 2021	2021	Objective: To evaluate the efficacy of carbetocin versus placebo in decreasing intraoperative blood loss and the need for blood transfusion during abdominal myomectomy.Design: Randomized, double-blind, placebo-controlled trial.Setting: Tertiary university hospital from September 2019 to February 2020. Patient(s): A total of 138women with symptomatic leiomyoma whowere candidates for abdominalmyome…									2	0	0	0	0	0	2			0015-0282	1556-5653		WOS:000632651400043	33461754
Kermack, Alexandra J.; Lowen, Philippa; Wellstead, Susan J.; Fisk, Helena L.; Montag, Markus; Cheong, Ying; Osmond, Clive; Houghton, Franchesca D.; Calder, Philip C.; Macklon, Nick S.	Effect of a 6-week Mediterranean'' dietary intervention on in vitro human embryo development: the Preconception Dietary Supplements in Assisted Reproduction double-blinded randomized controlled trial	FERTILITY AND STERILITY	113	2	260	269	10.1016/j.fertnstert.2019.09.041	Article	FEB 2020	2020	Objective: To study the impact of increased dietary intake of omega-3 fatty acids, vitamin D, and olive oil for 6 weeks before in vitro fertilization (IVF) or IVF-intracytoplasmic sperm injection (ICSI) on morphokinetic markers of early embryo development.Design: A double-blinded randomized controlled trial.Setting: Academic IVF unit.Patient(s): A total of 111 couples undergoing IVF or IVF-ICSI w…									22	0	1	0	9	0	23			0015-0282	1556-5653		WOS:000517758400006	31870562
Wong, Tze Yoong; Lensen, Sarah; Wilkinson, Jack; Glanville, Elizabeth Joan; Acharya, Santanu; Clarke, Fiona; Das, Sangeeta; Dawson, Jeanette; Hammond, Bev; Jayaprakasan, Kanna; Kearsley, Nichola; Milner, Matthew; Shankaralingaiah, Nethra; Wood, Simon; Sadler, Lynn; Farquhar, Cynthia	Effect of endometrial scratching on unassisted conception for unexplained infertility: a randomized controlled trial	FERTILITY AND STERILITY	117	3	612	619	10.1016/j.fertnstert.2021.12.009	Article	MAR 2022	2022	Objective: To investigate whether endometrial scratching increases the chance of live birth in women with unexplained infertility attempting to conceive without assisted reproductive technology. Patient(s): Women with a diagnosis of unexplained infertility trying to conceive without assistance. Intervention(s): Participants were randomly assigned to receive an endometrial biopsy or a placebo proc…									5	0	0	0	2	0	5			0015-0282	1556-5653		WOS:000761394100023	35105443
Mejia, Rachel B.; Summers, Karen M.; Kresowik, Jessica D.; Van Voorhis, Bradley J.	A randomized controlled trial of combination letrozole and clomiphene citrate or letrozole alone for ovulation induction in women with polycystic ovary syndrome	FERTILITY AND STERILITY	111	3	571	+	10.1016/j.fertnstert.2018.11.030	Article	MAR 2019	2019	Objective: To evaluate whether a combination of letrozole and clomiphene citrate (CC) results in higher ovulation rates than letrozole alone in infertile women with polycystic ovary syndrome (PCOS).Design: Open-label randomized controlled trial.Setting: Academic medical center using two clinic sites.Patient(s): Women 18-40 years of age with a diagnosis of infertility and PCOS as defined by the Ro…									26	1	1	0	8	1	30			0015-0282	1556-5653		WOS:000460037400029	30683591
Osuga, Yutaka; Enya, Kazuaki; Kudou, Kentarou; Hoshiai, Hiroshi	Relugolix, a novel oral gonadotropin-releasing hormone antagonist, in the treatment of pain symptoms associated with uterine fibroids: a randomized, placebo-controlled, phase 3 study in Japanese women	FERTILITY AND STERILITY	112	5	922	+	10.1016/j.fertnstert.2019.07.013	Article	NOV 2019	2019	Objective: To investigate the efficacy and safety of the oral gonadotropin-releasing hormone receptor antagonist, relugolix, in patients experiencing uterine fibroid-associated pain.Design: Phase 3, multicenter, randomized, double-blind, placebo-controlled study.Setting: Medical centers.Patient(s): Premenopausal Japanese women (N = 65) experiencing moderate-to-severe uterine fibroid-associated pa…									32	0	1	0	15	1	34			0015-0282	1556-5653		WOS:000496781300030	31594635
Hanson, Brent M.; Kim, Julia G.; Suarez, Sandra, I; Ackerman, Brian K.; Comito, Cynthia E.; Pangasnan, Rosanna; Seli, Emre; Hong, Kathleen H.; Scott, Richard T., Jr.	Embryology outcomes after oocyte vitrification with super-cooled slush nitrogen are similar to outcomes with conventional liquid nitrogen: a randomized controlled trial	FERTILITY AND STERILITY	117	1	106	114	10.1016/j.fertnstert.2021.08.043	Article	JAN 2022	2022	Objective: To determine whether the use of slush nitrogen (SN), a super-cooled form of nitrogen with a temperature from -207 to -210 degrees C, can improve oocyte survival after vitrification and warming compared with conventional liquid nitrogen (LN). Setting: Academic-affiliated private practice. Patient(s): A total of 556 metaphase II oocytes from 32 oocyte donor cycles were included. Interven…									0	0	0	0	0	0	0			0015-0282	1556-5653		WOS:000736925800019	34654569
Yung, Sofie Shuk Fei; Lai, Shui Fan; Lam, Mei Ting; Lui, Ellen Man Wa; Ko, Jennifer Ka Yee; Li, Hang Wun Raymond; Wong, Jacki Yuk Ying; Lau, Estella Yee Lan; Yeung, William Shu Biu; Ng, Ernest Hung Yu	Hyaluronic acid-enriched transfer medium for frozen embryo transfer: a randomized, double-blind, controlled trial	FERTILITY AND STERILITY	116	4	1001	1009	10.1016/j.fertnstert.2021.02.015	Article	OCT 2021	2021	Objective: To compare the effects of hyaluronic acid (HA)-enriched transfer medium versus standard medium on live birth rate after frozen embryo transfer (FET).Design: Randomized, double-blind, controlled trial.Setting: Two tertiary fertility centers.Patient(s): Infertile women aged <43 years at the time of in vitro fertilization undergoing FET.Intervention(s): The women were randomly assigned to…									2	0	0	0	1	0	2			0015-0282	1556-5653		WOS:000705829400016	33845988
Munne, Santiago; Kaplan, Brian; Frattarelli, John L.; Child, Tim; Nakhuda, Gary; Shamma, F. Nicholas; Silverberg, Kaylen; Kalista, Tasha; Handyside, Alan H.; Katz-Jaffe, Mandy; Wells, Dagan; Gordon, Tony; Stock-Myer, Sharyn; Willman, Susan; Acacio, Brian; Lavery, Stuart; Carby, Anna; Boostanfar, Robert; Forman, Robert; Sedler, Mark; Jackson, Anthea; Jordan, Keith; Schoolcraft, William; Katz-Jaffe…	Preimplantation genetic testing for aneuploidy versus morphology as selection criteria for single frozen-thawed embryo transfer in good-prognosis patients: a multicenter randomized clinical trial	FERTILITY AND STERILITY	112	6	1071	+	10.1016/j.fertnstert.2019.07.1346	Article	DEC 2019	2019	Objective: To evaluate the benefit of next-generation sequencing (NGS)-based preimplantation genetic testing for aneuploidy (PGT-A) for embryo selection in frozen-thawed embryo transfer.Design: Randomized controlled trial.Setting: Not applicable.Patient(s): Women aged 25-40 years undergoing IVF with at least two blastocysts that could be biopsied.Intervention(s): Randomization for single frozen-t…									226	4	2	0	109	0	231			0015-0282	1556-5653		WOS:000502762700023	31551155
Diaz-Garcia, Cesar; Herraiz, Sonia; Pamplona, Loida; Subira, Jessica; Jose Soriano, Maria; Simon, Carlos; Seli, Emre; Pellicer, Antonio	Follicular activation in women previously diagnosed with poor ovarian response: a randomized, controlled trial	FERTILITY AND STERILITY	117	4	747	755	10.1016/j.fertnstert.2021.12.034	Article	APR 2022	2022	Objective: To investigate whether ovarian fragmentation for follicular activation (OFFA) improves ovarian reserve markers and in vitro fertilization (IVF) outcomes in women with poor ovarian response (POR).Design: Randomized, controlled trial, with parallel assignment. Setting: University hospital.Patient(s): Thirty-four women with POR according to the European Society of Human Reproduction and E…									3	0	0	0	1	0	3			0015-0282	1556-5653		WOS:000791297300016	35367015
Sacha, Caitlin R.; Mortimer, Roisin; Hariton, Eduardo; James, Kaitlyn; Hosseini, Afrooz; Gray, Morgan; Xuan, Chengluan; Hammer, Karissa; Lange, Allison; Mahalingaiah, Shruthi; Wang, Jingping; Petrozza, John C.	Assessing efficacy of intravenous acetaminophen for perioperative pain control for oocyte retrieval: a randomized, double-blind, placebo-controlled trial	FERTILITY AND STERILITY	117	1	133	141	10.1016/j.fertnstert.2021.08.046	Article	JAN 2022	2022	Objective: To compare the effect of preoperative intravenous (IV) acetaminophen versus oral (PO) acetaminophen or placebo on postoperative pain scores and the time to discharge in women undergoing oocyte retrieval.Design: Randomized, double-blind, placebo-controlled trial.Setting: Single academic fertility center.Patient(s): Women aged 18-43 years undergoing oocyte retrieval.Intervention(s): Rand…									2	0	0	0	0	0	2			0015-0282	1556-5653		WOS:000736925800024	34548165
Devine, Kate; Richter, Kevin S.; Jahandideh, Samad; Widra, Eric A.; McKeeby, Jeffrey L.	Intramuscular progesterone optimizes live birth from programmed frozen embryo transfer: a randomized clinical trial	FERTILITY AND STERILITY	116	3	633	643	10.1016/j.fertnstert.2021.04.013	Article	AUG 2021	2021	Objective: To determine whether vaginal progesterone for programmed endometrial preparation is noninferior to intramuscular progesterone in terms of live birth rates from frozen embryo transfer (FET). Design: Three-armed, randomized, controlled noninferiority trial. Setting: Multicenter fertility clinic. Patient(s): A total of 1,346 volunteer subjects planning vitrified-warmed transfer of high-qu…									13	0	0	0	4	0	13			0015-0282	1556-5653		WOS:000696488100006	33992421
Buisman, Erato Terpsichori Iduna Antigoni; de Bruin, Jan Peter; Braat, Didi Dorothea Maria; van der Steeg, Jan Willem	Effect of needle diameter on pain during oocyte retrieval-a randomized controlled trial	FERTILITY AND STERILITY	115	3	683	691	10.1016/j.fertnstert.2020.06.040	Article	MAR 2021	2021	Objective: To study pain in women undergoing oocyte retrieval with a reduced needle (20/17 gauge) compared to a standard needle (16 gauge).Design: Single-center randomized controlled trial.Setting: Fertility clinic.Patients: Women undergoing their first oocyte retrieval for in vitro fertilization or intracytoplasmic sperm injection.Interventions: Oocyte retrieval with a reduced needle (20/17 gaug…									6	0	0	0	3	0	6			0015-0282	1556-5653		WOS:000632651400033	33077240
Witz, Craig A.; Daftary, Gaurang S.; Doody, Kevin J.; Park, John K.; Seifu, Yodit; Yankov, Vladimir I.; Heiser, Patrick W.	Randomized, assessor-blinded trial comparing highly purified human menotropin and recombinant follicle-stimulating hormone in high responders undergoing intracytoplasmic sperm injection	FERTILITY AND STERILITY	114	2	321	330	10.1016/j.fertnstert.2020.03.029	Article	AUG 2020	2020	Objective: To evaluate the efficacy and safety of highly purified human menotropin (HP-hMG) and recombinant follicle-stimulating hormone (rFSH) for controlled ovarian stimulation in a population of patients predicted to be high responders.Design: Randomized, open-label, assessor-blinded, parallel-group, noninferiority trial.Setting: Fertility centers.Patient(s): A total of 620 women with serum an…									10	0	0	0	7	0	10			0015-0282	1556-5653		WOS:000555005700035	32416978
Kaponis, Apostolos; Chatzopoulos, Grigoris; Paschopoulos, Minas; Georgiou, Ioannis; Paraskevaidis, Vaggelis; Zikopoulos, Konstantinos; Tsiveriotis, Konstantinos; Taniguchi, Fuminori; Adonakis, George; Harada, Tasuku	Ultralong administration of gonadotropin-releasing hormone agonists before in vitro fertilization improves fertilization rate but not clinical pregnancy rate in women with mild endometriosis: a prospective, randomized, controlled trial	FERTILITY AND STERILITY	113	4	828	835	10.1016/j.fertnstert.2019.12.018	Article	APR 2020	2020	Objective: To evaluate the effects of gonadotropin-releasing hormone agonists (GnRH-a) on fertility in women with mild endometriosis who are undergoing in vitro fertilization and embryo transfer (IVF-ET) procedures.Design: Prospective, randomized, controlled trial.Setting: Three tertiary university hospitals.Patient(s): Four hundred infertile women with mild endometriosis, documented with laparos…									16	1	0	0	5	0	17			0015-0282	1556-5653		WOS:000522646100028	32147182
Osuga, Yutaka; Hayashi, Koichi; Kanda, Shingo	A multicenter, randomized, placebo-controlled, double-blind, comparative study of dienogest at 1 mg/day in patients with primary and secondary dysmenorrhea	FERTILITY AND STERILITY	113	3	627	+	10.1016/j.fertnstert.2019.11.010	Article	MAR 2020	2020	Objective: To evaluate the efficacy and safety of dienogest (DNG), a progestational 19-norsteroid, in patients with primary and secondary dysmenorrhea.Design: Phase III, randomized, double-blind, multicenter, placebo-controlled study.Setting: Clinical study sites in Japan.Patient(s): Ninety-four women with dysmenorrhea.Intervention(s): Random assignment to receive DNG (1 mg/day, orally) or placeb…									1	0	0	0	1	0	1			0015-0282	1556-5653		WOS:000520127300027	32192595
Osuga, Yutaka; Hayashi, Koichi; Kanda, Shingo	Evaluation of the efficacy, safety, and clinically recommended dose of dienogest in the treatment of primary dysmenorrhea: a randomized, double-blind, multicenter, placebo-controlled study	FERTILITY AND STERILITY	113	1	167	175	10.1016/j.fertnstert.2019.09.014	Article	JAN 2020	2020	Objective: To evaluate the efficacy, safety, and clinically recommended dose of dienogest (DNG; 0.5 mg/d, 1 mg/d, and 2 mg/d) in the treatment of primary dysmenorrhea.Design: A phase II, randomized, double-blind, multicenter, placebo-controlled study.Setting: Twenty study sites.Patients: A total of 235 patients with primary dysmenorrhea.Intervention(s): Patients were randomized to receive orally …									6	1	0	0	1	0	7			0015-0282	1556-5653		WOS:000512886200032	31727415
Osuga, Yutaka; Nakano, Yasuaki; Yamauchi, Yuji; Takanashi, Masaya	Ulipristal acetate compared with leuprorelin acetate for Japanese women with symptomatic uterine fibroids: a phase III randomized controlled trial	FERTILITY AND STERILITY	116	1	189	197	10.1016/j.fertnstert.2021.01.023	Article	JUL 2021	2021	Objective: To evaluate the efficacy and safety of ulipristal acetate (UPA) for uterine fibroids (UFs), a phase III study was conducted with leuprorelin (LEU) as a comparator. This is the first confirmatory trial of UPA for UFs among Asians. Design: Multicenter, randomized, double-blind, double-dummy, parallel-group study. Setting: Thirty-two sites in Japan. Patient(s): Patients were assigned to 2…									6	0	0	0	0	1	7			0015-0282	1556-5653		WOS:000672795000041	33715871
Ashour, Ahmed S. A.; Nabil, Hala; Yosif, Mohamed F.; Hussein, Mohamed; Allah, Ahmed A. Mageed A.; Mahmoud, Mostafa; Abdou, Hossam; Kholaif, Khaled; Kotb, Mohamed Mahmoud Mohamed; El Sharkawy, Mohamed; Abdelhakim, Ahmed Mohamed; Ali, Ahmed Said; Nassar, Salma Ashraf; Abbassy, Amr Hazim; Ghamry, Nevein Kamal; Abdel-Latif, Ali Abdelhafeez; Taher, Ayman; El Mahy, Mohamed	Effect of self-administered vaginal dinoprostone on pain perception during copper intrauterine device insertion in parous women: a randomized controlled trial	FERTILITY AND STERILITY	114	4	861	868	10.1016/j.fertnstert.2020.05.004	Article	OCT 2020	2020	Objective(s): To assess efficacy and safety of self-administered 3 mg dinoprostone vaginally in reducing pain during copper intrauterine device (IUD) insertion in parous women.Design: Randomized, double-blinded, placebo-controlled trial.Setting: Family planning clinic in a tertiary referral hospital.Patient(s): Multiparous women who were attending a family planning clinic and requesting copper IU…									3	0	0	0	0	0	3			0015-0282	1556-5653		WOS:000580632100037	32732105
Steiner, Anne Z.; Hansen, Karl R.; Barnhart, Kurt T.; Cedars, Marcelle I.; Legro, Richard S.; Diamond, Michael P.; Krawetz, Stephen A.; Usadi, Rebecca; Baker, Valerie L.; Coward, Matthew; Huang, Hao; Wild, Robert; Masson, Puneet; Smith, James F.; Santoro, Nanette; Eisenberg, Esther; Zhang, Heping	The effect of antioxidants on male factor infertility: the Males, Antioxidants, and Infertility (MOXI) randomized clinical trial	FERTILITY AND STERILITY	113	3	552	+	10.1016/j.fertnstert.2019.11.008	Article	MAR 2020	2020	Objective: To determine whether antioxidants improve male fertility, as measured by semen parameters and DNA fragmentation at 3 months and pregnancy resulting in live birth after up to 6 months of treatment, among couples with male factor infertility.Design: Multicenter, double-blind, randomized, placebo-controlled trial with an internal pilot study.Setting: Nine fertility centers in the United S…									70	1	4	0	33	1	74			0015-0282	1556-5653		WOS:000520127300019	32111479
Osuga, Yutaka; Seki, Yoshifumi; Tanimoto, Masataka; Kusumoto, Takeru; Kudou, Kentarou; Terakawa, Naoki	Relugolix, an oral gonadotropin-releasing hormone receptor antagonist, reduces endometriosis-associated pain in a dose-response manner: a randomized, double-blind, placebo-controlled study	FERTILITY AND STERILITY	115	2	397	405	10.1016/j.fertnstert.2020.07.055	Article; Proceedings Paper	FEB 2021	2021	Objective: To evaluate the efficacy and safety of three dose levels of relugolix, a gonadotropin-releasing hormone receptor antagonist, compared with placebo and leuprorelin in women with endometriosis-associated pain.Design: Phase 2, multicenter, randomized, double-blind, placebo-controlled study.Setting: Hospitals and clinics.Patient(s): Adult premenopausal women with endometriosis who had dysm…					13th World Congress of Endometriosis13th World Congress of Endometriosis	MAY 17-20, 2017MAY 17-20, 2017		Vancouver, CANADAVancouver, CANADA	29	0	0	0	11	0	29			0015-0282	1556-5653		WOS:000632649900027	32912633
Elkind-Hirsch, Karen E.; Chappell, Neil; Shaler, Donna; Storment, John; Bellanger, Drake	Liraglutide 3 mg on weight, body composition, and hormonal and metabolic parameters in women with obesity and polycystic ovary syndrome: a randomized placebo-controlled-phase 3 study	FERTILITY AND STERILITY	118	2	371	381	10.1016/j.fertnstert.2022.04.027	Article	AUG 2022	2022	Objective: To study the efficacy and safety of the GLP-1 analog liraglutide 3 mg (LIRA 3 mg) vs. placebo (PL) for reduction of body weight (BW) and hyperandrogenism in women with obesity and polycystic ovary syndrome (PCOS). Design: Randomized, double-blind, placebo-controlled trial. Setting: Hospital-based outpatient endocrine and metabolic center. Patient(s): Women diagnosed with PCOS (NIH crit…									3	0	0	0	0	0	3			0015-0282	1556-5653		WOS:000842972600024	35710599
Donnez, Jacques; Taylor, Hugh S.; Taylor, Robert N.; Akin, Mark D.; Tatarchuk, Tatyana F.; Wilk, Krzysztof; Gotteland, Jean-Pierre; Lecomte, Veronique; Bestel, Elke	Treatment of endometriosis-associated pain with linzagolix, an oral gonadotropin-releasing hormone-antagonist: a randomized clinical trial	FERTILITY AND STERILITY	114	1	44	55	10.1016/j.fertnstert.2020.02.114	Article	JUL 2020	2020	Objective: To study the effect of a new investigational oral gonadotropin-releasing hormone antagonist, linzagolix, on endometriosisassociated pain (EAP).Design: A multinational, parallel group, randomized, placebo-controlled, double-blind, dose-ranging trial.Setting: Clinical centers.Patient(s): Women aged 18-45 years with surgically confirmed endometriosis and moderate-to-severe EAP.Interventio…									38	0	0	0	14	0	39			0015-0282	1556-5653		WOS:000545573000008	32505383
Meng, Qingxia; Xu, Yunyu; Zheng, Aiyan; Li, Hong; Ding, Jie; Xu, Yongle; Pu, Yan; Wang, Wei; Wu, Huihua	Noninvasive embryo evaluation and selection by time-lapse monitoring vs. conventional morphologic assessment in women undergoing in vitro fertilizati on/intracytoplasmic sperm injection: a single-center randomized controlled study	FERTILITY AND STERILITY	117	6	1203	1212	10.1016/j.fertnstert.2022.02.015	Article	JUN 2022	2022	Objective: To determine whether time-lapse monitoring (TLM) for cleavage-stage embryo selection improves reproductive outcomes in comparison with conventional morphological assessment (CMA) selection.Design: Prospective randomized controlled trial.Setting: Single academic center.Patients: We randomly assigned 139 women who were undergoing their first in vitro fertilization or intracytoplasmic spe…									2	0	0	0	0	0	2			0015-0282	1556-5653		WOS:000831977900013	35367059
Li, Yujing; Tan, Jing; Wang, Qiuyi; Duan, Changling; Hu, Yuanyuan; Huang, Wei	Comparing the individual effects of metformin and rosiglitazone and their combination in obese women with polycystic ovary syndrome: a randomized controlled trial	FERTILITY AND STERILITY	113	1	197	204	10.1016/j.fertnstert.2019.09.011	Article	JAN 2020	2020	Objective: To compare the effects of metformin, rosiglitazone, and their combination in obese polycystic ovary syndrome (PCOS) patients with insulin resistance.Design: Prospective randomized controlled trail.Setting: Tertiary teaching hospital.Patient(s): Obese Chinese women (body mass index [BMI] >= 25 kg/m(2)) with insulin resistance who fulfilled the Rotterdam criteria of PCOS.Intervention(s):…									15	1	0	0	6	0	16			0015-0282	1556-5653		WOS:000512886200035	31718828
Surrey, Eric S.; Soliman, Ahmed M.; Agarwal, Sanjay K.; Snabes, Michael C.; Diamond, Michael P.	Impact of elagolix treatment on fatigue experienced by women with moderate to severe pain associated with endometriosis	FERTILITY AND STERILITY	112	2	298	+	10.1016/j.fertnstert.2019.02.031	Article	AUG 2019	2019	Objective: To evaluate the efficacy of elagolix, an oral GnRH antagonist, for the reduction of fatigue in women with moderate or severe endometriosis-associated pain.Design: Randomized, double-blind, multicenter, placebo-controlled phase III trial.Setting: Clinics.Patient(s): A total of 860 women treated with elagolix or placebo.Intervention(s): Women received either elagolix at 150 mg daily (QD)…									17	0	0	0	2	0	17			0015-0282	1556-5653		WOS:000477073000027	30992150
Giles, Juan; Alama, Pilar; Gamiz, Pilar; Vidal, Carmen; Badia, Paloma; Pellicer, Antonio; Bosch, Ernesto	Medroxyprogesterone acetate is a useful alternative to a gonadotropin-releasing hormone antagonist in oocyte donation: a randomized, controlled trial	FERTILITY AND STERILITY	116	2	404	412	10.1016/j.fertnstert.2021.02.036	Article	AUG 2021	2021	Objective: To compare ovarian response and reproductive outcomes in oocyte donors undergoing pituitary suppression with medroxyprogesterone acetate (MPA) versus those undergoing conventional treatment with a gonadotropin-releasing hormone (GnRH) antagonist.Design: A prospective, randomized, controlled trial of cycles was conducted from October 2017 to June 2019 to evaluate ovarian response in ter…									6	0	0	0	3	0	6			0015-0282	1556-5653		WOS:000684609200035	33814126
Labarta, Elena; Jose de los Santos, Maria; Herraiz, Sonia; Jose Escriba, Maria; Marzal, Alicia; Buigues, Anna; Pellicer, Antonio	Autologous mitochondrial transfer as a complementary technique to intracytoplasmic sperm injection to improve embryo quality in patients undergoing in vitro fertilization-a randomized pilot study	FERTILITY AND STERILITY	111	1	86	96	10.1016/j.fertnstert.2018.09.023	Article	JAN 2019	2019	Objective: To study if autologous mitochondrial transfer (AUGMENT) improves outcome in patients with previously failed in vitro fertilization (IVF).Design: Randomized, controlled, triple-blind, experimental study.Setting: Private infertility center, Valencian Institute of Infertility (IVI-RMA), Valencia, Spain.Patient(s): Infertile women <= 42 years of age, body mass index <30 kg/m(2), antimlleri…									42	0	0	0	22	0	42			0015-0282	1556-5653		WOS:000454711800020	30477915
Harada, Tasuku; Osuga, Yutaka; Suzuki, Yusuke; Fujisawa, Masaki; Fukui, Motoko; Kitawaki, Jo	Relugolix, an oral gonadotropin-releasing hormone receptor antagonist, reduces endometriosis-associated pain compared with leuprorelin in Japanese women: a phase 3, randomized, double-blind, noninferiority study	FERTILITY AND STERILITY	117	3	583	592	10.1016/j.fertnstert.2021.11.013	Article	MAR 2022	2022	Objective: To evaluate the efficacy and safety of 40-mg relugolix (REL) compared with those of leuprorelin (LEU) in women with endometriosis-associated pain.Design: Phase 3, multicenter, randomized, double-blind, double-dummy, active-controlled study in Japanese patients.Setting: Hospitals and clinics.Patient(s): Women aged >= 20 years with regular menstrual cycles (25-38 days) experiencing endom…									7	1	0	0	0	0	8			0015-0282	1556-5653		WOS:000761394100020	34895700

## Sheet: savedrecs
Authors	Article Title	Source Title	Volume	Issue	Start Page	End Page	DOI	Document Type	Publication Date	Publication Year	Abstract	Abstract - Foreign	Abstract - English Transliteration	Abstract - Foreign	Abstract - Korean	Conference Title	Conference Date	Conference Sponsor	Conference Location	Times Cited, WoS Core	Times Cited, CSCD	Times Cited, RSCI	Times Cited, ARCI	Times Cited, BCI	Times Cited, SCIELO	Times Cited, All Databases	180 Day Usage Count	Since 2013 Usage Count	ISSN	eISSN	ISBN	UT (Unique ID)	Pubmed Id
Oostingh, Elsje C.; Koster, Maria P. H.; van Dijk, Matthijs R.; Willemsen, Sten P.; Broekmans, Frank J. M.; Hoek, Annemieke; Goddijn, Marriete; Klijn, Nicole F.; van Santbrink, Evert J. P.; Steegers, Eric A. P.; Laven, Joop S. E.; Steegers-Theunissen, Regine P. M.	First effective mHealth nutrition and lifestyle coaching program for subfertile couples undergoing in vitro fertilization treatment: a single-blinded multicenter randomized controlled trial	FERTILITY AND STERILITY	114	5	945	954	10.1016/j.fertnstert.2020.04.051	Article	NOV 2020	2020	Objective: To study compliance and effectiveness of the mHealth nutrition and lifestyle coaching program Smarter Pregnancy in couples undergoing in vitro fertilization (IVF) treatment with or without intracytoplasmic sperm injection (ICSI).Design: Multicenter, single-blinded, randomized controlled trial, conducted from July 2014 to March 2017.Setting: IVF clinics.Patient(s): A total of 626 women …									12	0	0	0	6	0	12			0015-0282	1556-5653		WOS:000588282900009	32741619
Song, Dongmei; He, Yanfei; Wang, Yixuan; Liu, Ziyu; Xia, Enlan; Huang, Xiaowu; Xiao, Yu; Li, Tin-Chiu	Impact of antibiotic therapy on the rate of negative test results for chronic endometritis: a prospective randomized control trial	FERTILITY AND STERILITY	115	6	1549	1556	10.1016/j.fertnstert.2020.12.019	Article	JUN 2021	2021	Objective: To compare the rates of negative test results for chronic endometritis (CE) between subjects who did and did not receive antibiotic treatment.Design: Prospective, single-blind randomized controlled trial.Setting: Tertiary hysteroscopic center in a university teaching hospital.Patient(s): A total of 132 women with CE confirmed with immunohistochemical study with CD138 epitope.Interventi…									14	1	0	0	4	0	15			0015-0282	1556-5653		WOS:000675225600036	33549312
Martin, Caitlin Elizabeth; Lanham, Michael; Almgren-Bell, Alison; Marsh, Courtney; Omurtag, Kenan	A randomized controlled trial to evaluate the use of a web-based application to manage medications during in vitro fertilization	FERTILITY AND STERILITY	116	3	793	800	10.1016/j.fertnstert.2021.04.022	Article	AUG 2021	2021	Objective: To evaluate the use of a web-based application that assists in medication management during in vitro fertilization (IVF) treatment. Design: Multicenter randomized controlled trial. Setting: University hospitals. Patient(s): Women undergoing IVF. Intervention(s): Subjects were recruited to assess quality of life during IVF and were randomly assigned to use either the OnTrack application…									2	0	0	0	0	0	2			0015-0282	1556-5653		WOS:000696488100039	34016436
Olesen, Mia Steengaard; Hauge, Benedicte; Ohrt, Lisbeth; Olesen, Tine Norregaard; Roskaer, Janne; Baek, Vibeke; Elbaek, Helle Olesen; Nohr, Bugge; Nyegaard, Mette; Overgaard, Michael Toft; Humaidan, Peter; Forman, Axel; Agerholm, Inge	Therapeutic endometrial scratching and implantation after in vitro fertilization: a multicenter randomized controlled trial	FERTILITY AND STERILITY	112	6	1015	1021	10.1016/j.fertnstert.2019.08.010	Article	DEC 2019	2019	Objective: To study whether endometrial scratching in the luteal phase before ovarian stimulation increases clinical pregnancy rates in women with one or more previous implantation failures.Design: A nonblinded multicenter randomized clinical trial.Setting: Fertility clinics.Patient(s): Three hundred four eligible patients scheduled for IVF/intracytoplasmic sperm injection were randomized. The in…									18	0	0	0	9	0	18			0015-0282	1556-5653		WOS:000502762700009	31843072
Cozzolino, Mauro; Vitagliano, Amerigo; Cecchino, Gustavo Nardini; Ambrosini, Guido; Garcia-Velasco, Juan Antonio	Corifollitropin alfa for ovarian stimulation in in vitro fertilization: a systematic review and meta-analysis of randomized controlled trials	FERTILITY AND STERILITY	111	4	722	733	10.1016/j.fertnstert.2018.11.047	Article	APR 2019	2019	Objective: To evaluate the effectiveness of corifollitropin alfa in improving the success of IVF.Design: Systematic review and meta-analysis.Setting: Not applicable.Patient(s): Infertile women undergoing conventional IVF or intracytoplasmic sperm injection (ICSI).Intervention(s): Randomized controlled trials (RCTs) of infertile women undergoing a single IVF/ICSI cycle with either corifollitropin …									10	0	1	0	5	0	11			0015-0282	1556-5653		WOS:000462773700024	30929731
Price, Sarah A.; Sumithran, Priya; Prendergast, Luke A.; Nankervis, Alison J.; Permezel, Michael; Proietto, Joseph	Time to pregnancy after a prepregnancy very-low-energy diet program in women with obesity substudy of a randomized controlled trial	FERTILITY AND STERILITY	114	6	1256	1262	10.1016/j.fertnstert.2020.06.033	Article	DEC 2020	2020	Objective: To examine the impact of a prepregnancy very-low-energy diet (VLED) program on time to pregnancy in women with obesity. Design: Substudy of a two-arm parallel group randomized controlled trial. Setting: Multiple tertiary care centers.Patient(s): Women 18-38 years old with obesity (body mass index 30-55 kg/m(2)) and planning conception.Intervention(s): One hundred sixty-four normoglycem…									6	0	0	0	1	0	6			0015-0282	1556-5653		WOS:000598345800013	33077241
Fawzy, Mohamed; Emad, Mai; Elsuity, Mohamed A.; Mahran, Ali; Abdelrahman, Mohamed Y.; Fetih, Ahmed N.; Abdelghafar, Hazem; Sabry, Mohamed; Nour, Mohamed; Rasheed, Salah M.	Cytokines hold promise for human embryo culture in vitro: results of a randomized clinical trial	FERTILITY AND STERILITY	112	5	849	+	10.1016/j.fertnstert.2019.07.012	Article	NOV 2019	2019	Objective: To evaluate the effects of cytokine enrichment of culture medium on embryological and clinical outcomes after intracytoplasmic sperm injection (ICSI).Design: A randomized clinical trial.Setting: In vitro fertilization centers.Patient(s): This trial included 443 ICSI cycles randomized into two groups.Intervention(s): This study evaluated the influence of integration of granulocyte-macro…									3	1	0	0	1	0	4			0015-0282	1556-5653		WOS:000496781300022	31551154
Hooker, Angelo B.; de Leeuw, Robert A.; Twisk, Jos W. R.; Brolmann, Hans A. M.; Huirne, Judith A. F.	Pregnancy and neonatal outcomes 42 months after application of hyaluronic acid gel following dilation and curettage for miscarriage in women who have experienced at least one previous curettage: follow-up of a randomized controlled trial	FERTILITY AND STERILITY	114	3	601	609	10.1016/j.fertnstert.2020.04.021	Article	SEP 2020	2020	Objective: To study whether intrauterine application of auto-crosslinked polymers of hyaluronic acid (ACP) gel after dilation and curettage (D$C) improves reproductive outcomes.Design: Follow-up of a prospective randomized trial.Setting: University and university-affiliated teaching hospitals.Patient(s): Women with a miscarriage at <14 weeks' gestation with at least one previous DEtC were randomi…									5	0	0	0	2	0	5			0015-0282	1556-5653		WOS:000571651100039	32660725
Quaas, Alexander M.; Gavrizi, Sarah Z.; Peck, Jennifer D.; Diamond, Michael P.; Legro, Richard S.; Robinson, Randal D.; Casson, Peter; Christman, Gregory M.; Zhang, Heping; Hansen, Karl R.	Endometrial thickness after ovarian stimulation with gonadotropin , clomiphene, or letrozole for unexplained infertility, and association with treatment outcomes	FERTILITY AND STERILITY	115	1	213	220	10.1016/j.fertnstert.2020.07.030	Article	JAN 2021	2021	Objective: To study the association of endometrial thickness (EMT) with live birth rates (LBR) in ovarian stimulation with intrauterine insemination (OS-IUI) treatments for unexplained infertility.Design: Prospective cohort analysis of the Reproductive Medicine Network's Assessment of Multiple Intrauterine Gestations from Ovarian Stimulation (AMIGOS) randomized controlled trial.Setting: Multicent…									11	0	0	0	2	0	11			0015-0282	1556-5653		WOS:000607624200040	32972733
Jenkins, Tim; Aston, Kenneth; Carrell, Douglas; DeVilbiss, Elizabeth; Sjaarda, Lindsey; Perkins, Neil; Mills, James L.; Chen, Zhen; Sparks, Amy; Clemons, Traci; Chaney, Kayla; Peterson, C. Matthew; Emery, Benjamin; Hotaling, Jim; Johnstone, Erica; Schisterman, Enrique; Mumford, Sunni L.	The impact of zinc and folic acid supplementation on sperm DNA methylation: results from the folic acid and zinc supplementation randomized clinical trial (FAZST)	FERTILITY AND STERILITY	117	1	75	85	10.1016/j.fertnstert.2021.09.009	Article	JAN 2022	2022	Objective: To determine if 6-month folic acid (5 mg) and zinc (30 mg) supplementation impacts sperm DNA methylation patterns.Design: A multicenter, double-blind, block randomized, placebo-controlled trial titled The Folic Acid and Zinc Supplementation Trial (FAZST).Setting: Infertility care centers.Patient(s): Male partners (18 years and older) from heterosexual couples (female partners aged 18-4…									3	0	0	0	3	0	3			0015-0282	1556-5653		WOS:000736925800014	34656303
Dumesic, Daniel A; Winnett, Chloe; Lu, Gwyneth; Grogan, Tristan R; Abbott, David H; Naik, Rajanigandha; Chazenbalk, Gregorio D	Randomized clinical trial: effect of low-dose flutamide on abdominal adipogenic function in normal-weight women with polycystic ovary syndrome.	Fertility and sterility					10.1016/j.fertnstert.2022.09.324	Journal Article	2022-Nov-15	2022	OBJECTIVE: To examine whether low-dose flutamide administration to normal-weight women with polycystic ovary syndrome (PCOS) reduces abdominal fat deposition, attenuates accelerated lipid accumulation in newly formed adipocytes derived from subcutaneous (SC) abdominal adipose stem cells (ASCs), and/or alters glucose-lipid metabolism.DESIGN: A double-blind, placebo-controlled randomized clinical t…									0	0	0	0	0	0	0				1556-5653		MEDLINE:36400597	36400597
Anaya, Yanett; Cakmak, Hakan; Mata, Douglas A.; Letourneau, Joseph; Zhang, Li; Lenhart, Nikolaus; Juarez-Hernandez, Flor; Jalalian, Liza; Cedars, Marcelle I.; Rosen, Mitchell	Triggering with 1,500 IU of human chorionic gonadotropin plus follicle-stimulating hormone compared to a standard human chorionic gonadotropin trigger dose for oocyte competence in in vitro fertilization cycles: a randomized, double-blinded, controlled noninferiority trial	FERTILITY AND STERILITY	118	2	266	278	10.1016/j.fertnstert.2022.05.006	Article	AUG 2022	2022	Objective: To assess if triggering with 1,500 IU of human chorionic gonadotropin (hCG) with 450 IU of follicle-stimulating hormone (FSH) induces noninferior oocyte competence to a standard dose of hCG trigger used in in vitro fertilization (IVF). The alternative trigger will be considered noninferior if it is at least 80% effective in promoting oocyte competence. Design: Randomized, double-blinde…									1	0	0	0	0	0	1			0015-0282	1556-5653		WOS:000842972600010	35705380
Ishihara, Osamu; Klein, Bjarke M.; Arce, Joan-Carles	Randomized, assessor-blind, antimullerian hormone-stratified, dose-response trial in Japanese in vitro fertilization/intracytoplasmic sperm injection patients undergoing controlled ovarian stimulation with follitropin delta	FERTILITY AND STERILITY	115	6	1478	1486	10.1016/j.fertnstert.2020.10.059	Article	JUN 2021	2021	Objective: To establish the relationship between follitropin delta doses (recombinant follicle-stimulating hormone produced from the human cell line PER.C6) and ovarian response in Japanese women undergoing in vitro fertilization/intracytoplasmic sperm injection treatment and to evaluate the influence of initial antimu & euro;llerian hormone (AMH) levels.Design: Randomized, controlled, assessor-b…									4	0	1	0	1	0	5			0015-0282	1556-5653		WOS:000675225600028	33272623
Juneau, Caroline R.; Tiegs, Ashley W.; Franasiak, Jason M.; Goodman, Linnea R.; Whitehead, Christine; Patounakis, George; Scott, Richard T., Jr.	Embryo's Natural Motion (enMotion): a paired randomized controlled trial evaluating a dynamic embryo culture system	FERTILITY AND STERILITY	113	3	578	+	10.1016/j.fertnstert.2019.09.043	Article	MAR 2020	2020	Objective: To determine if a dynamic embryo culture system affects the reproductive potential of human embryos resulting from in vitro fertilization (IVF).Design: Paired randomized controlled trial (RCT).Setting: IVF center.Patient(s): IVF patients with normal ovarian reserve eligible for two-embryo transfer.Intervention: IVF care was routine until fertilization was confirmed. Two-pronuclear embr…									0	0	0	0	0	0	0			0015-0282	1556-5653		WOS:000520127300022	32044089
Taher, Ayman; Farouk, Dalia; Kotb, Mohamed Mahmoud Mohamed; Ghamry, Nevein Kamal; Kholaif, Khaled; Allah, Ahmed A. Mageed A.; Ali, Ahmed Said; Osman, Omneya M.; Nabil, Hala; Islam, Yomna; Bakry, Mohamed Sobhy; Islam, Bassem Aly; Alalfy, Mahmoud; Nassar, Salma Ashraf; Bosilah, Almandouh H.; Ghanem, Ashraf A.; Rund, Nansy Mohamed Ali; Refaat, Rania; Ali, Hamada Ashry Abdel Wahed; Bakry, Ahmed; Asho…	Evaluating efficacy of intravenous carbetocin in reducing blood loss during abdominal myomectomy: a randomized controlled trial	FERTILITY AND STERILITY	115	3	793	801	10.1016/j.fertnstert.2020.09.132	Article	MAR 2021	2021	Objective: To evaluate the efficacy of carbetocin versus placebo in decreasing intraoperative blood loss and the need for blood transfusion during abdominal myomectomy.Design: Randomized, double-blind, placebo-controlled trial.Setting: Tertiary university hospital from September 2019 to February 2020. Patient(s): A total of 138women with symptomatic leiomyoma whowere candidates for abdominalmyome…									2	0	0	0	0	0	2			0015-0282	1556-5653		WOS:000632651400043	33461754
Kermack, Alexandra J.; Lowen, Philippa; Wellstead, Susan J.; Fisk, Helena L.; Montag, Markus; Cheong, Ying; Osmond, Clive; Houghton, Franchesca D.; Calder, Philip C.; Macklon, Nick S.	Effect of a 6-week Mediterranean'' dietary intervention on in vitro human embryo development: the Preconception Dietary Supplements in Assisted Reproduction double-blinded randomized controlled trial	FERTILITY AND STERILITY	113	2	260	269	10.1016/j.fertnstert.2019.09.041	Article	FEB 2020	2020	Objective: To study the impact of increased dietary intake of omega-3 fatty acids, vitamin D, and olive oil for 6 weeks before in vitro fertilization (IVF) or IVF-intracytoplasmic sperm injection (ICSI) on morphokinetic markers of early embryo development.Design: A double-blinded randomized controlled trial.Setting: Academic IVF unit.Patient(s): A total of 111 couples undergoing IVF or IVF-ICSI w…									22	0	1	0	9	0	23			0015-0282	1556-5653		WOS:000517758400006	31870562
Wong, Tze Yoong; Lensen, Sarah; Wilkinson, Jack; Glanville, Elizabeth Joan; Acharya, Santanu; Clarke, Fiona; Das, Sangeeta; Dawson, Jeanette; Hammond, Bev; Jayaprakasan, Kanna; Kearsley, Nichola; Milner, Matthew; Shankaralingaiah, Nethra; Wood, Simon; Sadler, Lynn; Farquhar, Cynthia	Effect of endometrial scratching on unassisted conception for unexplained infertility: a randomized controlled trial	FERTILITY AND STERILITY	117	3	612	619	10.1016/j.fertnstert.2021.12.009	Article	MAR 2022	2022	Objective: To investigate whether endometrial scratching increases the chance of live birth in women with unexplained infertility attempting to conceive without assisted reproductive technology. Patient(s): Women with a diagnosis of unexplained infertility trying to conceive without assistance. Intervention(s): Participants were randomly assigned to receive an endometrial biopsy or a placebo proc…									5	0	0	0	2	0	5			0015-0282	1556-5653		WOS:000761394100023	35105443
Bradley, Linda D.; Singh, Sukhbir S.; Simon, James; Gemzell-Danielsson, Kristina; Petersdorf, Kathrin; Groettrup-Wolfers, Esther; Ren, Xiaowei; Zvolanek, Michal; Seitz, Christian	Vilaprisan in women with uterine fibroids: the randomized phase 2b ASTEROID 1 study	FERTILITY AND STERILITY	111	2	240	248	10.1016/j.fertnstert.2018.10.012	Article	FEB 2019	2019	Objectives: To assess the safety and efficacy of four vilaprisan doses (0.5-4.0 mg) in women with uterine fibroids.Design: Randomized, double-blind, placebo-controlled, multicenter trial.Setting: Ninety-eight centers in 12 countries.Patient(s): Women aged 18-50 years with uterine fibroids and heavy menstrual bleeding were randomized equally to oral vilaprisan at 0.5, 1.0, 2.0, or 4.0 mg or placeb…									22	0	0	0	11	0	22			0015-0282	1556-5653		WOS:000456797500009	30527839
Mejia, Rachel B.; Summers, Karen M.; Kresowik, Jessica D.; Van Voorhis, Bradley J.	A randomized controlled trial of combination letrozole and clomiphene citrate or letrozole alone for ovulation induction in women with polycystic ovary syndrome	FERTILITY AND STERILITY	111	3	571	+	10.1016/j.fertnstert.2018.11.030	Article	MAR 2019	2019	Objective: To evaluate whether a combination of letrozole and clomiphene citrate (CC) results in higher ovulation rates than letrozole alone in infertile women with polycystic ovary syndrome (PCOS).Design: Open-label randomized controlled trial.Setting: Academic medical center using two clinic sites.Patient(s): Women 18-40 years of age with a diagnosis of infertility and PCOS as defined by the Ro…									26	1	1	0	8	1	30			0015-0282	1556-5653		WOS:000460037400029	30683591
Osuga, Yutaka; Enya, Kazuaki; Kudou, Kentarou; Hoshiai, Hiroshi	Relugolix, a novel oral gonadotropin-releasing hormone antagonist, in the treatment of pain symptoms associated with uterine fibroids: a randomized, placebo-controlled, phase 3 study in Japanese women	FERTILITY AND STERILITY	112	5	922	+	10.1016/j.fertnstert.2019.07.013	Article	NOV 2019	2019	Objective: To investigate the efficacy and safety of the oral gonadotropin-releasing hormone receptor antagonist, relugolix, in patients experiencing uterine fibroid-associated pain.Design: Phase 3, multicenter, randomized, double-blind, placebo-controlled study.Setting: Medical centers.Patient(s): Premenopausal Japanese women (N = 65) experiencing moderate-to-severe uterine fibroid-associated pa…									32	0	1	0	15	1	34			0015-0282	1556-5653		WOS:000496781300030	31594635
Hanson, Brent M.; Kim, Julia G.; Suarez, Sandra, I; Ackerman, Brian K.; Comito, Cynthia E.; Pangasnan, Rosanna; Seli, Emre; Hong, Kathleen H.; Scott, Richard T., Jr.	Embryology outcomes after oocyte vitrification with super-cooled slush nitrogen are similar to outcomes with conventional liquid nitrogen: a randomized controlled trial	FERTILITY AND STERILITY	117	1	106	114	10.1016/j.fertnstert.2021.08.043	Article	JAN 2022	2022	Objective: To determine whether the use of slush nitrogen (SN), a super-cooled form of nitrogen with a temperature from -207 to -210 degrees C, can improve oocyte survival after vitrification and warming compared with conventional liquid nitrogen (LN). Setting: Academic-affiliated private practice. Patient(s): A total of 556 metaphase II oocytes from 32 oocyte donor cycles were included. Interven…									0	0	0	0	0	0	0			0015-0282	1556-5653		WOS:000736925800019	34654569
Yung, Sofie Shuk Fei; Lai, Shui Fan; Lam, Mei Ting; Lui, Ellen Man Wa; Ko, Jennifer Ka Yee; Li, Hang Wun Raymond; Wong, Jacki Yuk Ying; Lau, Estella Yee Lan; Yeung, William Shu Biu; Ng, Ernest Hung Yu	Hyaluronic acid-enriched transfer medium for frozen embryo transfer: a randomized, double-blind, controlled trial	FERTILITY AND STERILITY	116	4	1001	1009	10.1016/j.fertnstert.2021.02.015	Article	OCT 2021	2021	Objective: To compare the effects of hyaluronic acid (HA)-enriched transfer medium versus standard medium on live birth rate after frozen embryo transfer (FET).Design: Randomized, double-blind, controlled trial.Setting: Two tertiary fertility centers.Patient(s): Infertile women aged <43 years at the time of in vitro fertilization undergoing FET.Intervention(s): The women were randomly assigned to…									2	0	0	0	1	0	2			0015-0282	1556-5653		WOS:000705829400016	33845988
Munne, Santiago; Kaplan, Brian; Frattarelli, John L.; Child, Tim; Nakhuda, Gary; Shamma, F. Nicholas; Silverberg, Kaylen; Kalista, Tasha; Handyside, Alan H.; Katz-Jaffe, Mandy; Wells, Dagan; Gordon, Tony; Stock-Myer, Sharyn; Willman, Susan; Acacio, Brian; Lavery, Stuart; Carby, Anna; Boostanfar, Robert; Forman, Robert; Sedler, Mark; Jackson, Anthea; Jordan, Keith; Schoolcraft, William; Katz-Jaffe…	Preimplantation genetic testing for aneuploidy versus morphology as selection criteria for single frozen-thawed embryo transfer in good-prognosis patients: a multicenter randomized clinical trial	FERTILITY AND STERILITY	112	6	1071	+	10.1016/j.fertnstert.2019.07.1346	Article	DEC 2019	2019	Objective: To evaluate the benefit of next-generation sequencing (NGS)-based preimplantation genetic testing for aneuploidy (PGT-A) for embryo selection in frozen-thawed embryo transfer.Design: Randomized controlled trial.Setting: Not applicable.Patient(s): Women aged 25-40 years undergoing IVF with at least two blastocysts that could be biopsied.Intervention(s): Randomization for single frozen-t…									226	4	2	0	109	0	231			0015-0282	1556-5653		WOS:000502762700023	31551155
Vitagliano, Amerigo; Andrisani, Alessandra; Alviggi, Carlo; Vitale, Salvatore Giovanni; Valenti, Gaetano; Sapia, Fabrizio; Favilli, Alessandro; Martins, Wellington P.; Raine-Ferring, Nick; Polanski, Lukasz; Ambrosini, Guido	Endometrial scratching for infertile women undergoing a first embryo transfer: a systematic review and meta-analysis of published and unpublished data from randomized controlled trials	FERTILITY AND STERILITY	111	4	734	+	10.1016/j.fertnstert.2018.12.008	Article	APR 2019	2019	Objective: To investigate endometrial scratch injury (ESI) as an intervention to improve IVF outcome in women undergoing a first ET.Design: Systematic review and meta-analysis.Setting: Not applicable.Patient(s): Infertile women undergoing a first fresh/frozen embryo transfer.Intervention(s): We included published and unpublished data from randomized controlled trials in which the intervention gro…									44	1	0	0	14	0	45			0015-0282	1556-5653		WOS:000462773700025	30683590
Diaz-Garcia, Cesar; Herraiz, Sonia; Pamplona, Loida; Subira, Jessica; Jose Soriano, Maria; Simon, Carlos; Seli, Emre; Pellicer, Antonio	Follicular activation in women previously diagnosed with poor ovarian response: a randomized, controlled trial	FERTILITY AND STERILITY	117	4	747	755	10.1016/j.fertnstert.2021.12.034	Article	APR 2022	2022	Objective: To investigate whether ovarian fragmentation for follicular activation (OFFA) improves ovarian reserve markers and in vitro fertilization (IVF) outcomes in women with poor ovarian response (POR).Design: Randomized, controlled trial, with parallel assignment. Setting: University hospital.Patient(s): Thirty-four women with POR according to the European Society of Human Reproduction and E…									3	0	0	0	1	0	3			0015-0282	1556-5653		WOS:000791297300016	35367015
Russo, Lindsey M.; Whitcomb, Brian W.; Freeman, Joshua R.; Mumford, Sunni L.; Sjaarda, Lindsey A.; Perkins, Neil J.; Schliep, Karen C.; Grewal, Jagteshwar; Silver, Robert M.; Schisterman, Enrique F.	Physical activity and incidence of subclinical and clinical pregnancy loss: a secondary analysis in the effects of aspirin in gestation and reproduction randomized trial	FERTILITY AND STERILITY	113	3	601	+	10.1016/j.fertnstert.2019.10.027	Article	MAR 2020	2020	Objective: To estimate the association between physical activity and risk of subclinical and clinical pregnancy loss among women with a history of pregnancy loss.Design: Prospective cohort study as a secondary analysis of the Effects of Aspirin in Gestation and Reproduction randomized controlled trial of preconception-initiated low-dose aspirin among women with one or two prior pregnancy losses.S…									2	0	0	0	0	0	2			0015-0282	1556-5653		WOS:000520127300024	32192592
Sacha, Caitlin R.; Mortimer, Roisin; Hariton, Eduardo; James, Kaitlyn; Hosseini, Afrooz; Gray, Morgan; Xuan, Chengluan; Hammer, Karissa; Lange, Allison; Mahalingaiah, Shruthi; Wang, Jingping; Petrozza, John C.	Assessing efficacy of intravenous acetaminophen for perioperative pain control for oocyte retrieval: a randomized, double-blind, placebo-controlled trial	FERTILITY AND STERILITY	117	1	133	141	10.1016/j.fertnstert.2021.08.046	Article	JAN 2022	2022	Objective: To compare the effect of preoperative intravenous (IV) acetaminophen versus oral (PO) acetaminophen or placebo on postoperative pain scores and the time to discharge in women undergoing oocyte retrieval.Design: Randomized, double-blind, placebo-controlled trial.Setting: Single academic fertility center.Patient(s): Women aged 18-43 years undergoing oocyte retrieval.Intervention(s): Rand…									2	0	0	0	0	0	2			0015-0282	1556-5653		WOS:000736925800024	34548165
Bortoletto, Pietro; Prabhu, Malavika; Baker, Valerie L.	Association between programmed frozen embryo transfer and hypertensive disorders of pregnancy	FERTILITY AND STERILITY	118	5	839	848	10.1016/j.fertnstert.2022.07.025	Article	NOV 2022	2022	Dissociation of embryo transfer from the ovarian stimulation cycle has afforded patients increased flexibility for genetic testing and fertility preservation. Although frozen embryo transfer (FET) has largely been demonstrated to be safe and effective compared with fresh transfer, programmed FET cycles, where a corpus luteum is absent, have come under increasing scrutiny. In observational trials,…									0	0	0	0	0	0	0			0015-0282	1556-5653		WOS:000886931200006	36171152
Vaughan, Denis A.; Goldman, Marlene B.; Koniares, Katherine G.; Nesbit, Carleigh B.; Toth, Thomas L.; Fung, June L.; Reindollar, Richard H.	Long-term reproductive outcomes in patients with unexplained infertility follow-up of the Fast Track and Standard Treatment Trial participants	FERTILITY AND STERILITY	117	1	193	201	10.1016/j.fertnstert.2021.09.012	Article	JAN 2022	2022	Objective: To evaluate long-term reproductive outcomes in couples who were enrolled in a large randomized controlled trial that studied optimal treatment for unexplained infertility.Design: Telephone survey, administered between March 2019 and February 2020.Setting: Large urban university-affiliated fertility center.Patient(s): Couples who enrolled in the Fast Track and Standard Treatment Trial (…									2	0	0	0	2	0	2			0015-0282	1556-5653		WOS:000736925800033	34620454
Devine, Kate; Richter, Kevin S.; Jahandideh, Samad; Widra, Eric A.; McKeeby, Jeffrey L.	Intramuscular progesterone optimizes live birth from programmed frozen embryo transfer: a randomized clinical trial	FERTILITY AND STERILITY	116	3	633	643	10.1016/j.fertnstert.2021.04.013	Article	AUG 2021	2021	Objective: To determine whether vaginal progesterone for programmed endometrial preparation is noninferior to intramuscular progesterone in terms of live birth rates from frozen embryo transfer (FET). Design: Three-armed, randomized, controlled noninferiority trial. Setting: Multicenter fertility clinic. Patient(s): A total of 1,346 volunteer subjects planning vitrified-warmed transfer of high-qu…									13	0	0	0	4	0	13			0015-0282	1556-5653		WOS:000696488100006	33992421
Buisman, Erato Terpsichori Iduna Antigoni; de Bruin, Jan Peter; Braat, Didi Dorothea Maria; van der Steeg, Jan Willem	Effect of needle diameter on pain during oocyte retrieval-a randomized controlled trial	FERTILITY AND STERILITY	115	3	683	691	10.1016/j.fertnstert.2020.06.040	Article	MAR 2021	2021	Objective: To study pain in women undergoing oocyte retrieval with a reduced needle (20/17 gauge) compared to a standard needle (16 gauge).Design: Single-center randomized controlled trial.Setting: Fertility clinic.Patients: Women undergoing their first oocyte retrieval for in vitro fertilization or intracytoplasmic sperm injection.Interventions: Oocyte retrieval with a reduced needle (20/17 gaug…									6	0	0	0	3	0	6			0015-0282	1556-5653		WOS:000632651400033	33077240
Tang, Xiaoqian; Yu, Yunhai; Ding, Qiaoqiao; Liu, Hong; Niu, Yue; Li, Yan; Zhao, Shigang; Wei, Daimin; Chen, Zi-Jiang	The sex-specific difference in singleton birth weight after frozen embryo transfer compared with fresh embryo transfer: a secondary analysis of 3 randomized trials	FERTILITY AND STERILITY	117	5	1004	1012	10.1016/j.fertnstert.2022.01.015	Article	MAY 2022	2022	Objective: To assess whether the between-group difference in singleton birth weight following frozen vs. fresh embryo transfer varied with infant sex.Design: A post hoc exploratory secondary analysis of data from three multicenter randomized trials compared the live birth rates between freeze-only vs. fresh embryo transfer.Setting: Academic fertility centers.Patient(s): A total of 1,886 women who…									1	0	0	0	0	0	1			0015-0282	1556-5653		WOS:000831984900017	35216834
Witz, Craig A.; Daftary, Gaurang S.; Doody, Kevin J.; Park, John K.; Seifu, Yodit; Yankov, Vladimir I.; Heiser, Patrick W.	Randomized, assessor-blinded trial comparing highly purified human menotropin and recombinant follicle-stimulating hormone in high responders undergoing intracytoplasmic sperm injection	FERTILITY AND STERILITY	114	2	321	330	10.1016/j.fertnstert.2020.03.029	Article	AUG 2020	2020	Objective: To evaluate the efficacy and safety of highly purified human menotropin (HP-hMG) and recombinant follicle-stimulating hormone (rFSH) for controlled ovarian stimulation in a population of patients predicted to be high responders.Design: Randomized, open-label, assessor-blinded, parallel-group, noninferiority trial.Setting: Fertility centers.Patient(s): A total of 620 women with serum an…									10	0	0	0	7	0	10			0015-0282	1556-5653		WOS:000555005700035	32416978
Kaponis, Apostolos; Chatzopoulos, Grigoris; Paschopoulos, Minas; Georgiou, Ioannis; Paraskevaidis, Vaggelis; Zikopoulos, Konstantinos; Tsiveriotis, Konstantinos; Taniguchi, Fuminori; Adonakis, George; Harada, Tasuku	Ultralong administration of gonadotropin-releasing hormone agonists before in vitro fertilization improves fertilization rate but not clinical pregnancy rate in women with mild endometriosis: a prospective, randomized, controlled trial	FERTILITY AND STERILITY	113	4	828	835	10.1016/j.fertnstert.2019.12.018	Article	APR 2020	2020	Objective: To evaluate the effects of gonadotropin-releasing hormone agonists (GnRH-a) on fertility in women with mild endometriosis who are undergoing in vitro fertilization and embryo transfer (IVF-ET) procedures.Design: Prospective, randomized, controlled trial.Setting: Three tertiary university hospitals.Patient(s): Four hundred infertile women with mild endometriosis, documented with laparos…									16	1	0	0	5	0	17			0015-0282	1556-5653		WOS:000522646100028	32147182
Osuga, Yutaka; Hayashi, Koichi; Kanda, Shingo	A multicenter, randomized, placebo-controlled, double-blind, comparative study of dienogest at 1 mg/day in patients with primary and secondary dysmenorrhea	FERTILITY AND STERILITY	113	3	627	+	10.1016/j.fertnstert.2019.11.010	Article	MAR 2020	2020	Objective: To evaluate the efficacy and safety of dienogest (DNG), a progestational 19-norsteroid, in patients with primary and secondary dysmenorrhea.Design: Phase III, randomized, double-blind, multicenter, placebo-controlled study.Setting: Clinical study sites in Japan.Patient(s): Ninety-four women with dysmenorrhea.Intervention(s): Random assignment to receive DNG (1 mg/day, orally) or placeb…									1	0	0	0	1	0	1			0015-0282	1556-5653		WOS:000520127300027	32192595
Osuga, Yutaka; Hayashi, Koichi; Kanda, Shingo	Evaluation of the efficacy, safety, and clinically recommended dose of dienogest in the treatment of primary dysmenorrhea: a randomized, double-blind, multicenter, placebo-controlled study	FERTILITY AND STERILITY	113	1	167	175	10.1016/j.fertnstert.2019.09.014	Article	JAN 2020	2020	Objective: To evaluate the efficacy, safety, and clinically recommended dose of dienogest (DNG; 0.5 mg/d, 1 mg/d, and 2 mg/d) in the treatment of primary dysmenorrhea.Design: A phase II, randomized, double-blind, multicenter, placebo-controlled study.Setting: Twenty study sites.Patients: A total of 235 patients with primary dysmenorrhea.Intervention(s): Patients were randomized to receive orally …									6	1	0	0	1	0	7			0015-0282	1556-5653		WOS:000512886200032	31727415
Melo, Pedro; Thornton, Teresa; Coomarasamy, Arri; Granne, Ingrid	Evidence for the effectiveness of immunologic therapies in women with subfertility and/or undergoing assisted reproduction	FERTILITY AND STERILITY	117	6	1144	1159	10.1016/j.fertnstert.2022.04.015	Article	JUN 2022	2022	Implantation is a critical step in the establishment of a successful pregnancy, depending on a complex immune-endocrine dialogue between the developing embryo and maternal endometrium. Research suggests that altered immunity in the maternal decidua results in implantation impairment and failure. Immunomodulatory drugs have, thus, been widely used in assisted conception to aid embryo implantation,…									1	0	0	0	1	0	1			0015-0282	1556-5653		WOS:000831977900006	35618357
Osuga, Yutaka; Nakano, Yasuaki; Yamauchi, Yuji; Takanashi, Masaya	Ulipristal acetate compared with leuprorelin acetate for Japanese women with symptomatic uterine fibroids: a phase III randomized controlled trial	FERTILITY AND STERILITY	116	1	189	197	10.1016/j.fertnstert.2021.01.023	Article	JUL 2021	2021	Objective: To evaluate the efficacy and safety of ulipristal acetate (UPA) for uterine fibroids (UFs), a phase III study was conducted with leuprorelin (LEU) as a comparator. This is the first confirmatory trial of UPA for UFs among Asians. Design: Multicenter, randomized, double-blind, double-dummy, parallel-group study. Setting: Thirty-two sites in Japan. Patient(s): Patients were assigned to 2…									6	0	0	0	0	1	7			0015-0282	1556-5653		WOS:000672795000041	33715871
Lan Ngoc Vuong; Trung Thien Ly; Nghia An Nguyen; Loc Minh Tai Nguyen; Xuyen Thi Ha Le; Tien Khac Le; Khanh Tuan Quoc Le; Thanh Van Le; Minh Hoang Nhat Nguyen; Vinh Quang Dang; Norman, Robert J.; Mol, Ben Willem; Tuong Manh Ho	Development of children born from freeze-only versus fresh embryo transfer: follow-up of a randomized controlled trial	FERTILITY AND STERILITY	114	3	558	566	10.1016/j.fertnstert.2020.04.041	Article	SEP 2020	2020	Objective: To compare the longer-term development outcomes in children born after freeze-only versus fresh embryo transfer (ET) in women with an ovulatory cycle.Design: Long-term follow-up study (NCT04099784) of babies born alive after the first ET in a randomized controlled trial (RCT) comparing ongoing pregnancy and live birth rates after use of a freeze-only versus fresh ET strategy (NCF024715…									9	0	0	0	3	0	9			0015-0282	1556-5653		WOS:000571651100034	32560970
Ashour, Ahmed S. A.; Nabil, Hala; Yosif, Mohamed F.; Hussein, Mohamed; Allah, Ahmed A. Mageed A.; Mahmoud, Mostafa; Abdou, Hossam; Kholaif, Khaled; Kotb, Mohamed Mahmoud Mohamed; El Sharkawy, Mohamed; Abdelhakim, Ahmed Mohamed; Ali, Ahmed Said; Nassar, Salma Ashraf; Abbassy, Amr Hazim; Ghamry, Nevein Kamal; Abdel-Latif, Ali Abdelhafeez; Taher, Ayman; El Mahy, Mohamed	Effect of self-administered vaginal dinoprostone on pain perception during copper intrauterine device insertion in parous women: a randomized controlled trial	FERTILITY AND STERILITY	114	4	861	868	10.1016/j.fertnstert.2020.05.004	Article	OCT 2020	2020	Objective(s): To assess efficacy and safety of self-administered 3 mg dinoprostone vaginally in reducing pain during copper intrauterine device (IUD) insertion in parous women.Design: Randomized, double-blinded, placebo-controlled trial.Setting: Family planning clinic in a tertiary referral hospital.Patient(s): Multiparous women who were attending a family planning clinic and requesting copper IU…									3	0	0	0	0	0	3			0015-0282	1556-5653		WOS:000580632100037	32732105
Steiner, Anne Z.; Hansen, Karl R.; Barnhart, Kurt T.; Cedars, Marcelle I.; Legro, Richard S.; Diamond, Michael P.; Krawetz, Stephen A.; Usadi, Rebecca; Baker, Valerie L.; Coward, Matthew; Huang, Hao; Wild, Robert; Masson, Puneet; Smith, James F.; Santoro, Nanette; Eisenberg, Esther; Zhang, Heping	The effect of antioxidants on male factor infertility: the Males, Antioxidants, and Infertility (MOXI) randomized clinical trial	FERTILITY AND STERILITY	113	3	552	+	10.1016/j.fertnstert.2019.11.008	Article	MAR 2020	2020	Objective: To determine whether antioxidants improve male fertility, as measured by semen parameters and DNA fragmentation at 3 months and pregnancy resulting in live birth after up to 6 months of treatment, among couples with male factor infertility.Design: Multicenter, double-blind, randomized, placebo-controlled trial with an internal pilot study.Setting: Nine fertility centers in the United S…									70	1	4	0	33	1	74			0015-0282	1556-5653		WOS:000520127300019	32111479
Osuga, Yutaka; Seki, Yoshifumi; Tanimoto, Masataka; Kusumoto, Takeru; Kudou, Kentarou; Terakawa, Naoki	Relugolix, an oral gonadotropin-releasing hormone receptor antagonist, reduces endometriosis-associated pain in a dose-response manner: a randomized, double-blind, placebo-controlled study	FERTILITY AND STERILITY	115	2	397	405	10.1016/j.fertnstert.2020.07.055	Article; Proceedings Paper	FEB 2021	2021	Objective: To evaluate the efficacy and safety of three dose levels of relugolix, a gonadotropin-releasing hormone receptor antagonist, compared with placebo and leuprorelin in women with endometriosis-associated pain.Design: Phase 2, multicenter, randomized, double-blind, placebo-controlled study.Setting: Hospitals and clinics.Patient(s): Adult premenopausal women with endometriosis who had dysm…					13th World Congress of Endometriosis13th World Congress of Endometriosis	MAY 17-20, 2017MAY 17-20, 2017		Vancouver, CANADAVancouver, CANADA	29	0	0	0	11	0	29			0015-0282	1556-5653		WOS:000632649900027	32912633
Elkind-Hirsch, Karen E.; Chappell, Neil; Shaler, Donna; Storment, John; Bellanger, Drake	Liraglutide 3 mg on weight, body composition, and hormonal and metabolic parameters in women with obesity and polycystic ovary syndrome: a randomized placebo-controlled-phase 3 study	FERTILITY AND STERILITY	118	2	371	381	10.1016/j.fertnstert.2022.04.027	Article	AUG 2022	2022	Objective: To study the efficacy and safety of the GLP-1 analog liraglutide 3 mg (LIRA 3 mg) vs. placebo (PL) for reduction of body weight (BW) and hyperandrogenism in women with obesity and polycystic ovary syndrome (PCOS). Design: Randomized, double-blind, placebo-controlled trial. Setting: Hospital-based outpatient endocrine and metabolic center. Patient(s): Women diagnosed with PCOS (NIH crit…									3	0	0	0	0	0	3			0015-0282	1556-5653		WOS:000842972600024	35710599
Donnez, Jacques; Taylor, Hugh S.; Taylor, Robert N.; Akin, Mark D.; Tatarchuk, Tatyana F.; Wilk, Krzysztof; Gotteland, Jean-Pierre; Lecomte, Veronique; Bestel, Elke	Treatment of endometriosis-associated pain with linzagolix, an oral gonadotropin-releasing hormone-antagonist: a randomized clinical trial	FERTILITY AND STERILITY	114	1	44	55	10.1016/j.fertnstert.2020.02.114	Article	JUL 2020	2020	Objective: To study the effect of a new investigational oral gonadotropin-releasing hormone antagonist, linzagolix, on endometriosisassociated pain (EAP).Design: A multinational, parallel group, randomized, placebo-controlled, double-blind, dose-ranging trial.Setting: Clinical centers.Patient(s): Women aged 18-45 years with surgically confirmed endometriosis and moderate-to-severe EAP.Interventio…									38	0	0	0	14	0	39			0015-0282	1556-5653		WOS:000545573000008	32505383
Asserhoj, Louise Laub; Spangmose, Anne Laerke; Henningsen, Anna-Karina Aaris; Clausen, Tine Dalsgaard; Ziebe, Soren; Jensen, Rikke Beck; Pinborg, Anja	Adverse obstetric and perinatal outcomes in 1,136 singleton pregnancies conceived after programmed frozen embryo transfer (FET) compared with natural cycle FET	FERTILITY AND STERILITY	115	4	947	956	10.1016/j.fertnstert.2020.10.039	Article	APR 2021	2021	Objective: To investigate whether obstetric and perinatal outcomes in pregnancies differ after different frozen embryo transfer (FET) protocols.Design: Register-based cohort study.Setting: Not applicable.Patient(s): All singleton deliveries after assisted reproductive technology in Denmark from 2006 to 2014. Data consisted of 1,136 deliveries after frozen in vitro fertilization. Frozen embryo tra…									31	0	0	0	14	0	31			0015-0282	1556-5653		WOS:000637580400037	33461756
Meng, Qingxia; Xu, Yunyu; Zheng, Aiyan; Li, Hong; Ding, Jie; Xu, Yongle; Pu, Yan; Wang, Wei; Wu, Huihua	Noninvasive embryo evaluation and selection by time-lapse monitoring vs. conventional morphologic assessment in women undergoing in vitro fertilizati on/intracytoplasmic sperm injection: a single-center randomized controlled study	FERTILITY AND STERILITY	117	6	1203	1212	10.1016/j.fertnstert.2022.02.015	Article	JUN 2022	2022	Objective: To determine whether time-lapse monitoring (TLM) for cleavage-stage embryo selection improves reproductive outcomes in comparison with conventional morphological assessment (CMA) selection.Design: Prospective randomized controlled trial.Setting: Single academic center.Patients: We randomly assigned 139 women who were undergoing their first in vitro fertilization or intracytoplasmic spe…									2	0	0	0	0	0	2			0015-0282	1556-5653		WOS:000831977900013	35367059
Kemper, James M.; Rolnik, Daniel L.; Mol, Ben W. J.; Ioannidis, John P. A.	Reproducible research practices and transparency in reproductive endocrinology and infertility articles	FERTILITY AND STERILITY	114	6	1322	1329	10.1016/j.fertnstert.2020.05.020	Article	DEC 2020	2020	Objective: To analyse the published literature in reproductive endocrinology and infertility (REI) to examine the transparency and the use of reproducible research practices of the scientific literature and to identify possible avenues for improvement.Design: Meta-epidemiologic study. We examined the first 20 consecutive full-text original articles presenting primary data from five REI-specific j…									2	0	0	0	0	0	2			0015-0282	1556-5653		WOS:000598345800021	32771255
Duffy, J. M. N.; AlAhwany, H.; Bhattacharya, S.; Collura, B.; Curtis, C.; Evers, J. L. H.; Farquharson, R. G.; Franik, S.; Giudice, L. C.; Khalaf, Y.; Knijnenburg, J. M. L.; Leeners, B.; Legro, R. S.; Lensen, S.; Vazquez-Niebla, J. C.; Mavrelos, D.; Mol, B. W. J.; Niederberger, C.; Ng, E. H. Y.; Otter, A. S.; Puscasiu, L.; Rautakallio-Hokkanen, S.; Repping, S.; Sarris, I.; Simpson, J. L.; Strande…	Developing a core outcome set for future infertility research: an international consensus development study	FERTILITY AND STERILITY	115	1	191	200	10.1016/j.fertnstert.2020.11.012	Article	JAN 2021	2021	Study Question: Can a core outcome set to standardize outcome selection, collection, and reporting across future infertility research be developed?Summary Answer: A minimum data set, known as a core outcome set, has been developed for randomized controlled trials (RCT) and systematic reviews evaluating potential treatments for infertility.What is Known Already: Complex issues, including a failure…									5	0	0	0	2	0	5			0015-0282	1556-5653		WOS:000607624200038	33272618
Li, Yujing; Tan, Jing; Wang, Qiuyi; Duan, Changling; Hu, Yuanyuan; Huang, Wei	Comparing the individual effects of metformin and rosiglitazone and their combination in obese women with polycystic ovary syndrome: a randomized controlled trial	FERTILITY AND STERILITY	113	1	197	204	10.1016/j.fertnstert.2019.09.011	Article	JAN 2020	2020	Objective: To compare the effects of metformin, rosiglitazone, and their combination in obese polycystic ovary syndrome (PCOS) patients with insulin resistance.Design: Prospective randomized controlled trail.Setting: Tertiary teaching hospital.Patient(s): Obese Chinese women (body mass index [BMI] >= 25 kg/m(2)) with insulin resistance who fulfilled the Rotterdam criteria of PCOS.Intervention(s):…									15	1	0	0	6	0	16			0015-0282	1556-5653		WOS:000512886200035	31718828
Sjaarda, Lindsey A.; Radoc, Jeannie G.; Flannagan, Kerry S.; Mumford, Sunni L.; Kim, Keewan; Perkins, Neil J.; Silver, Robert M.; Schisterman, Enrique F.	Urinary selective serotonin reuptake inhibitors across critical windows of pregnancy establishment: a prospective cohort study of fecundability and pregnancy loss	FERTILITY AND STERILITY	114	6	1278	1287	10.1016/j.fertnstert.2020.06.037	Article	DEC 2020	2020	Objective: To prospectively investigate the association of selective serotonin reuptake inhibitor (SSRI) exposure through critical windows of pregnancy establishment with fecundability and pregnancy loss.Design: Prospective cohort study using longitudinal urine measurements of common SSRIs while women are actively trying to conceive.Setting: Four clinical sites.Patient(s): A total of 1,228 women …									2	0	0	0	1	0	2			0015-0282	1556-5653		WOS:000598345800016	33066974
Surrey, Eric S.; Soliman, Ahmed M.; Agarwal, Sanjay K.; Snabes, Michael C.; Diamond, Michael P.	Impact of elagolix treatment on fatigue experienced by women with moderate to severe pain associated with endometriosis	FERTILITY AND STERILITY	112	2	298	+	10.1016/j.fertnstert.2019.02.031	Article	AUG 2019	2019	Objective: To evaluate the efficacy of elagolix, an oral GnRH antagonist, for the reduction of fatigue in women with moderate or severe endometriosis-associated pain.Design: Randomized, double-blind, multicenter, placebo-controlled phase III trial.Setting: Clinics.Patient(s): A total of 860 women treated with elagolix or placebo.Intervention(s): Women received either elagolix at 150 mg daily (QD)…									17	0	0	0	2	0	17			0015-0282	1556-5653		WOS:000477073000027	30992150
Weiss, Marissa Steinberg; Roe, Andrea Hsu; Allison, Kelly C.; Dodson, William C.; Kris-Etherton, Penny M.; Kunselman, Allen R.; Stetter, Christy M.; Williams, Nancy I.; Gnatuk, Carol L.; Estes, Stepanie J.; Sarwer, David B.; Coutifaris, Christos; Legro, Richard S.; Dokras, Anuja	Lifestyle modifications alone or combined with hormonal contraceptives improve sexual dysfunction in women with polycystic ovary syndrome	FERTILITY AND STERILITY	115	2	474	482	10.1016/j.fertnstert.2020.08.1396	Article	FEB 2021	2021	Objective: To describe the prevalence of female sexual dysfunction in a well-defined polycystic ovary syndrome (PCOS) population, and to assess the impact of common PCOS treatments on sexual function.Design: Secondary analysis of a randomized controlled trial, oral contraceptive pills and weight loss in PCOS.Setting: Two academic medical centers.Patients: Women with PCOS (N =114) defined by the R…									6	0	0	0	3	0	6			0015-0282	1556-5653		WOS:000632649900036	33059886
Trussell, J. C.; Coward, R. Matthew; Santoro, Nanette; Stetter, Christy; Kunselman, Allen; Diamond, Michael P.; Hansen, Karl R.; Krawetz, Stephen A.; Legro, Richard S.; Heisenleder, Dan; Smith, James; Steiner, Anne; Wild, Robert; Casson, Peter; Coutifaris, Cristos; Alvero, Reuben R.; Robinson, R. B.; Christman, Greg; Patrizio, Pasquale; Zhang, Heping; Lindgren, Mark C.	Association between testosterone, semen parameters, and live birth in men with unexplained infertility in an intrauterine insemination population	FERTILITY AND STERILITY	111	6	1129	1134	10.1016/j.fertnstert.2019.01.034	Article	JUN 2019	2019	Objective: To determine whether men with unexplained infertility and low total T (TT) have abnormal spermatogenesis and lower fecundity.Design: Secondary analysis of the prospective, randomized, multicenter clinical trial, Assessment of Multiple Intrauterine Gestations from Ovarian Stimulation (AMIGOS).Setting: Infertility clinics.Patient(s): Nine hundred couples with unexplained infertility enro…									17	0	1	0	5	0	18			0015-0282	1556-5653		WOS:000469444000022	30982604
Giles, Juan; Alama, Pilar; Gamiz, Pilar; Vidal, Carmen; Badia, Paloma; Pellicer, Antonio; Bosch, Ernesto	Medroxyprogesterone acetate is a useful alternative to a gonadotropin-releasing hormone antagonist in oocyte donation: a randomized, controlled trial	FERTILITY AND STERILITY	116	2	404	412	10.1016/j.fertnstert.2021.02.036	Article	AUG 2021	2021	Objective: To compare ovarian response and reproductive outcomes in oocyte donors undergoing pituitary suppression with medroxyprogesterone acetate (MPA) versus those undergoing conventional treatment with a gonadotropin-releasing hormone (GnRH) antagonist.Design: A prospective, randomized, controlled trial of cycles was conducted from October 2017 to June 2019 to evaluate ovarian response in ter…									6	0	0	0	3	0	6			0015-0282	1556-5653		WOS:000684609200035	33814126
Labarta, Elena; Jose de los Santos, Maria; Herraiz, Sonia; Jose Escriba, Maria; Marzal, Alicia; Buigues, Anna; Pellicer, Antonio	Autologous mitochondrial transfer as a complementary technique to intracytoplasmic sperm injection to improve embryo quality in patients undergoing in vitro fertilization-a randomized pilot study	FERTILITY AND STERILITY	111	1	86	96	10.1016/j.fertnstert.2018.09.023	Article	JAN 2019	2019	Objective: To study if autologous mitochondrial transfer (AUGMENT) improves outcome in patients with previously failed in vitro fertilization (IVF).Design: Randomized, controlled, triple-blind, experimental study.Setting: Private infertility center, Valencian Institute of Infertility (IVI-RMA), Valencia, Spain.Patient(s): Infertile women <= 42 years of age, body mass index <30 kg/m(2), antimlleri…									42	0	0	0	22	0	42			0015-0282	1556-5653		WOS:000454711800020	30477915
Banks, Nicole; Sun, Fangbai; Krawetz, Stephen A.; Coward, R. Matthew; Masson, Puneet; Smith, James F.; Trussell, J. C.; Santoro, Nanette; Zhang, Heping; Steiner, Anne Z.	Male vitamin D status and male factor infertility	FERTILITY AND STERILITY	116	4	973	979	10.1016/j.fertnstert.2021.06.035	Article	OCT 2021	2021	Objective: To determine the association between vitamin D levels in the male partner and fertility outcomes in couples with mild male factor infertility.Design: Secondary analysis of a randomized, controlled trial.Setting: Nine fertility centers in the United States.Patient(s): Men (n = 154) with sperm concentration between 5 and 15 million/mL, motility <= 40%, or normal morphology <= 40% were el…									2	0	0	0	1	0	2			0015-0282	1556-5653		WOS:000705829400012	34289935
Harada, Tasuku; Osuga, Yutaka; Suzuki, Yusuke; Fujisawa, Masaki; Fukui, Motoko; Kitawaki, Jo	Relugolix, an oral gonadotropin-releasing hormone receptor antagonist, reduces endometriosis-associated pain compared with leuprorelin in Japanese women: a phase 3, randomized, double-blind, noninferiority study	FERTILITY AND STERILITY	117	3	583	592	10.1016/j.fertnstert.2021.11.013	Article	MAR 2022	2022	Objective: To evaluate the efficacy and safety of 40-mg relugolix (REL) compared with those of leuprorelin (LEU) in women with endometriosis-associated pain.Design: Phase 3, multicenter, randomized, double-blind, double-dummy, active-controlled study in Japanese patients.Setting: Hospitals and clinics.Patient(s): Women aged >= 20 years with regular menstrual cycles (25-38 days) experiencing endom…									7	1	0	0	0	0	8			0015-0282	1556-5653		WOS:000761394100020	34895700
Souter, Irene; Sun, Fangbai; Zhang, Heping; Diamond, Michael P.; Legro, Richard S.; Wild, Robert A.; Hansen, Karl R.; Santoro, Nanette	A personalized medicine approach to ovulation induction/ovarian stimulation: development of a predictive model and online calculator from level-I evidence	FERTILITY AND STERILITY	117	2	408	418	10.1016/j.fertnstert.2021.10.024	Article	FEB 2022	2022	Objective: To estimate the probability of clinical or multiple pregnancy during ovulation induction (OI)/ovarian stimulation (OS).Design: Secondary analysis of two multicenter randomized clinical trials (combined).Setting: Multicenter.Patients: A total of 750 women with polycystic ovary syndrome and 900 women with unexplained infertility.Interventions: Ovulation induction/OS with either timed int…									1	0	0	0	1	0	1			0015-0282	1556-5653		WOS:000765385300027	35125179
Santoro, Nanette; Schauer, Irene E.; Kuhn, Katherine; Fought, Angela J.; Babcock-Gilbert, Sara; Bradford, Andrew P.	Gonadotropin response to insulin and lipid infusion reproduces the reprometabolic syndrome of obesity in eumenorrheic lean women: a randomized crossover trial	FERTILITY AND STERILITY	116	2	566	574	10.1016/j.fertnstert.2021.03.005	Article	AUG 2021	2021	Objective: To study the reprometabolic syndrome in normal-weight, eumenorrheic women by infusing a combination of insulin and lipid. Women with obesity have been shown to have reduced gonadotropins and impaired luteinizing hormone (LH) and follicle-stimulating hormone (FSH) response to gonadotropin-releasing hormone (GnRH).Design: Randomized crossover.Setting: Academic medical center.Participant(…									5	0	0	0	3	0	5			0015-0282	1556-5653		WOS:000684609200052	33838870
Hoek, Annemieke; Wang, Zheng; van Oers, Anne M.; Groen, Henk; Cantineau, Astrid E. P.	Effects of preconception weight loss after lifestyle intervention on fertility outcomes and pregnancy complications	FERTILITY AND STERILITY	118	3	456	462	10.1016/j.fertnstert.2022.07.020	Article	SEP 2022	2022	It is well documented that obesity decreases natural fertility among men and women as well as pregnancy chances after conventional infertility and assisted reproductive technology (ART)-based treatments. Moreover, pregnancy complications are increased in women with overweight and obesity. General guidelines on the treatment of obesity recommend lifestyle intervention, including diet and exercise …									0	0	0	0	0	0	0			0015-0282	1556-5653		WOS:000890133400004	36116799
Orvieto, Raoul	Pretreatment: Does it improve quantity or quality?	FERTILITY AND STERILITY	117	4	657	663	10.1016/j.fertnstert.2022.01.029	Article	APR 2022	2022	Pretreatment medications/manipulations are offered to patients with poor ovarian response, aiming to prevent the occurrence of a spontaneous luteinizing hormone surge, increase the number of preantral and antral follicles, synchronize follicular development, and increase oocytes' yield and quality, with the consequent improvement in cycle outcome. Although early small human studies were encouragi…									0	0	0	0	0	0	0			0015-0282	1556-5653		WOS:000791297300002	35260239
Lingaiah, Shilpa; Morin-Papunen, Laure; Risteli, Juha; Tapanainen, Juha S.	Metformin decreases bone turnover markers in polycystic ovary syndrome: a post hoc study	FERTILITY AND STERILITY	112	2	362	370	10.1016/j.fertnstert.2019.04.013	Article	AUG 2019	2019	Objective: To study the effects of metformin treatment on bone turnover in women with polycystic ovary syndrome (PCOS), as measured by serum concentrations of bone turnover markers.Design: Post hoc study of a previously conducted prospective multicenter, placebo-controlled, randomized study.Setting: University clinic.Patient(s): The study cohort consisted of 74 non-obese women (body mass index < …									15	2	0	0	5	0	17			0015-0282	1556-5653		WOS:000477073000034	31227287
Legro, Richard S.; Diamond, Michael P.; Coutifaris, Christos; Schlaff, William D.; Alvero, Ruben; Casson, Peter; Christman, Gregory M.; Rosen, R. Mitchell; Cedars, Marcelle, I; Hansen, Karl R.; Robinson, Randal; Baker, Valerie; Usadi, Rebecca; Dodson, William C.; Estes, Stephanie J.; Kunselman, Allen; Stetter, Christina; Barnhart, Kurt T.; Coward, R. Matthew; Trussell, J. C.; Krawetz, Stephen A.;…	Pregnancy registry: three-year follow-up of children conceived from letrozole, clomiphene, or gonadotropins	FERTILITY AND STERILITY	113	5	1005	1013	10.1016/j.fertnstert.2019.12.023	Article	MAY 2020	2020	Objective: To study the development of children conceived from non-IVF infertility treatments consisting of gonadotropins, clomiphene, or letrozole.Design: Prospective cohort study.Setting: U.S. academic health centers.Patient(s): Children of women with polycystic ovary syndrome who conceived with letrozole (LTZ) or clomiphene (CC) in the PPCOS II study or women with unexplained infertility (AMIG…									2	0	0	0	1	0	2			0015-0282	1556-5653		WOS:000572387600026	32386612
Duffy, J. M. N.; Bhattacharya, S.; Bofill, M.; Collura, B.; Curtis, C.; Evers, J. L. H.; Giudice, L. C.; Farquharson, R. G.; Franik, S.; Hickey, M.; Hull, M. L.; Jordan, V.; Khalaf, Y.; Legro, R. S.; Lensen, S.; Mavrelos, D.; Mol, B. W.; Niederberger, C.; Ng, E. H. Y.; Puscasiu, L.; Repping, S.; Sarris, I.; Showell, M.; Strandell, A.; Vail, A.; van Wely, M.; Vercoe, M.; Vuong, N. L.; Wang, A. Y.;…	Standardizing definitions and reporting guidelines for the infertility core outcome set: an international consensus development study	FERTILITY AND STERILITY	115	1	201	212	10.1016/j.fertnstert.2020.11.013	Article	JAN 2021	2021	Study Question: Can consensus definitions for the core outcome set for infertility be identified in order to recommend a standardized approach to reporting?Summary Answer: Consensus definitions for individual core outcomes, contextual statements, and a standardized reporting table have been developed.What is Known Already: Different definitions exist for individual core outcomes for infertility. …									12	0	0	0	3	0	12			0015-0282	1556-5653		WOS:000607624200039	33272619
Roelens, Caroline; Santos-Ribeiro, Samuel; Becu, Lauren; Mackens, Shari; Van Landuyt, Lisbet; Racca, Annalisa; De Vos, Michel; van de Vijver, Arne; Tournaye, Herman; Blockeel, Christophe	Frozen-warmed blastocyst transfer after 6 or 7 days of progesterone administration: impact on live birth rate in hormone replacement therapy cycles	FERTILITY AND STERILITY	114	1	125	132	10.1016/j.fertnstert.2020.03.017	Article	JUL 2020	2020	Objective: To study the difference in live birth rate (LBR) between frozen -warmed blastocyst transfer (FET) on the 6th or the 7th day of progesterone administration in arti ficially prepared cycles. Design: Retrospective cohort study. Setting: Tertiary university -based referral hospital. Patient(s): Patients who underwent FET between December 2015 and December 2017 in a hormone replacement ther…									13	1	0	0	7	0	14			0015-0282	1556-5653		WOS:000545573000029	32553469
Mohammed, Amal; Woad, Kathryn J.; Mann, George E.; Craigon, Jim; Raine-Fenning, Nick; Robinson, Robert S.	Evaluation of progestogen supplementation for luteal phase support in fresh in vitro fertilization cycles	FERTILITY AND STERILITY	112	3	491	+	10.1016/j.fertnstert.2019.04.021	Article	SEP 2019	2019	Objective: To evaluate the effectiveness of progestogen supplementation in improving clinical pregnancy rates in women undergoing fresh IVF cycles and to compare different routes, start times, durations, and estrogen coadministration regimen.Design: Comprehensive systematic review and meta-analysis.Setting: University.Patient(s): Women undergoing fresh IVF cycles who did and did not receive proge…									17	2	1	0	5	0	20			0015-0282	1556-5653		WOS:000482213400023	31200970

## Sheet: RCT
	是否为RCT（Y/N）	是否有consort流程图	是否进行临床试验注册（Y/N）	临床试验注册号	注册网址	通讯作者国家	是否有基金资助（Y/N)	Authors	Article Title
	Y	Y	Y	NTR4150	Netherlands Trial Register	荷兰	Y	Oostingh, Elsje C.; Koster, Maria P. H.; van Dijk, Matthijs R.; Willemsen, Sten P.; Broekmans, Frank J. M.; Hoek, Annemieke; Goddijn, Marriete; Klijn, Nicole F.; van Santbrink, Evert J. P.; Steegers, Eric A. P.; Laven, Joop S. E.; Steegers-Theunissen, Regine P. M.	First effective mHealth nutrition and lifestyle coaching program for subfertile couples undergoing in vitro fertilization treatment: a single-blinded multicenter randomized controlled trial
	Y	Y	Y	NCT02648698.	Clinicaltrials.gov	中国香港	Y	Song, Dongmei; He, Yanfei; Wang, Yixuan; Liu, Ziyu; Xia, Enlan; Huang, Xiaowu; Xiao, Yu; Li, Tin-Chiu	Impact of antibiotic therapy on the rate of negative test results for chronic endometritis: a prospective randomized control trial
	Y	Y	Y	NCT03383848.	Clinicaltrials.gov	美国	Y	Martin, Caitlin Elizabeth; Lanham, Michael; Almgren-Bell, Alison; Marsh, Courtney; Omurtag, Kenan	A randomized controlled trial to evaluate the use of a web-based application to manage medications during in vitro fertilization
	Y	Y	Y	NCT01963819		丹麦	Y	Olesen, Mia Steengaard; Hauge, Benedicte; Ohrt, Lisbeth; Olesen, Tine Norregaard; Roskaer, Janne; Baek, Vibeke; Elbaek, Helle Olesen; Nohr, Bugge; Nyegaard, Mette; Overgaard, Michael Toft; Humaidan, Peter; Forman, Axel; Agerholm, Inge	Therapeutic endometrial scratching and implantation after in vitro fertilization: a multicenter randomized controlled trial
	Y	Y	Y	NCT02420886	Clinicaltrials.gov	埃及	N	Fawzy, Mohamed; Emad, Mai; Elsuity, Mohamed A.; Mahran, Ali; Abdelrahman, Mohamed Y.; Fetih, Ahmed N.; Abdelghafar, Hazem; Sabry, Mohamed; Nour, Mohamed; Rasheed, Salah M.	Cytokines hold promise for human embryo culture in vitro: results of a randomized clinical trial
	Y	N	Y	NCT01889199	Clinicaltrials.gov	美国	Y	Dumesic, Daniel A; Winnett, Chloe; Lu, Gwyneth; Grogan, Tristan R; Abbott, David H; Naik, Rajanigandha; Chazenbalk, Gregorio D	Randomized clinical trial: effect of low-dose flutamide on abdominal adipogenic function in normal-weight women with polycystic ovary syndrome.
	Y	Y	Y	NCT02310919	Clinicaltrials.gov	美国	Y	Anaya, Yanett; Cakmak, Hakan; Mata, Douglas A.; Letourneau, Joseph; Zhang, Li; Lenhart, Nikolaus; Juarez-Hernandez, Flor; Jalalian, Liza; Cedars, Marcelle I.; Rosen, Mitchell	Triggering with 1,500 IU of human chorionic gonadotropin plus follicle-stimulating hormone compared to a standard human chorionic gonadotropin trigger dose for oocyte competence in in vitro fertilization cycles: a randomized, double-blinded, controlled noninferiority trial
	Y	Y	Y	NCT02309671.	Clinicaltrials.gov	丹麦	N	Ishihara, Osamu; Klein, Bjarke M.; Arce, Joan-Carles	Randomized, assessor-blind, antimullerian hormone-stratified, dose-response trial in Japanese in vitro fertilization/intracytoplasmic sperm injection patients undergoing controlled ovarian stimulation with follitropin delta
	Y	Y	Y	NCT02467725	Clinicaltrials.gov	美国	N	Juneau, Caroline R.; Tiegs, Ashley W.; Franasiak, Jason M.; Goodman, Linnea R.; Whitehead, Christine; Patounakis, George; Scott, Richard T., Jr.	Embryo's Natural Motion (enMotion): a paired randomized controlled trial evaluating a dynamic embryo culture system
	Y	Y	Y	NCT04083625	Clinicaltrials.gov	埃及	N	Taher, Ayman; Farouk, Dalia; Kotb, Mohamed Mahmoud Mohamed; Ghamry, Nevein Kamal; Kholaif, Khaled; Allah, Ahmed A. Mageed A.; Ali, Ahmed Said; Osman, Omneya M.; Nabil, Hala; Islam, Yomna; Bakry, Mohamed Sobhy; Islam, Bassem Aly; Alalfy, Mahmoud; Nassar, Salma Ashraf; Bosilah, Almandouh H.; Ghanem, Ashraf A.; Rund, Nansy Mohamed Ali; Refaat, Rania; Ali, Hamada Ashry Abdel Wahed; Bakry, Ahmed; Asho…	Evaluating efficacy of intravenous carbetocin in reducing blood loss during abdominal myomectomy: a randomized controlled trial
	Y	Y	Y	ACTRN12614000656639	Australian New Zealand Clinical Trials Registry	新西兰	N	Wong, Tze Yoong; Lensen, Sarah; Wilkinson, Jack; Glanville, Elizabeth Joan; Acharya, Santanu; Clarke, Fiona; Das, Sangeeta; Dawson, Jeanette; Hammond, Bev; Jayaprakasan, Kanna; Kearsley, Nichola; Milner, Matthew; Shankaralingaiah, Nethra; Wood, Simon; Sadler, Lynn; Farquhar, Cynthia	Effect of endometrial scratching on unassisted conception for unexplained infertility: a randomized controlled trial
	Y	Y	Y	NCT02802865	Clinicaltrials.gov	美国	Y	Mejia, Rachel B.; Summers, Karen M.; Kresowik, Jessica D.; Van Voorhis, Bradley J.	A randomized controlled trial of combination letrozole and clomiphene citrate or letrozole alone for ovulation induction in women with polycystic ovary syndrome
双网站注册	Y	Y	Y	NCT02655224/JapicCTI-163127	Clinicaltrials.gov /JAPIC Clinical Trial	日本	Y	Osuga, Yutaka; Enya, Kazuaki; Kudou, Kentarou; Hoshiai, Hiroshi	Relugolix, a novel oral gonadotropin-releasing hormone antagonist, in the treatment of pain symptoms associated with uterine fibroids: a randomized, placebo-controlled, phase 3 study in Japanese women
	Y	N	Y	NCT04342364	Clinicaltrials.gov	美国	Y	Hanson, Brent M.; Kim, Julia G.; Suarez, Sandra, I; Ackerman, Brian K.; Comito, Cynthia E.; Pangasnan, Rosanna; Seli, Emre; Hong, Kathleen H.; Scott, Richard T., Jr.	Embryology outcomes after oocyte vitrification with super-cooled slush nitrogen are similar to outcomes with conventional liquid nitrogen: a randomized controlled trial
	Y	Y	Y	NCT02725827	Clinicaltrials.gov	中国香港	Y	Yung, Sofie Shuk Fei; Lai, Shui Fan; Lam, Mei Ting; Lui, Ellen Man Wa; Ko, Jennifer Ka Yee; Li, Hang Wun Raymond; Wong, Jacki Yuk Ying; Lau, Estella Yee Lan; Yeung, William Shu Biu; Ng, Ernest Hung Yu	Hyaluronic acid-enriched transfer medium for frozen embryo transfer: a randomized, double-blind, controlled trial
	Y	Y	Y	NCT02268786	Clinicaltrials.gov	美国	N	Munne, Santiago; Kaplan, Brian; Frattarelli, John L.; Child, Tim; Nakhuda, Gary; Shamma, F. Nicholas; Silverberg, Kaylen; Kalista, Tasha; Handyside, Alan H.; Katz-Jaffe, Mandy; Wells, Dagan; Gordon, Tony; Stock-Myer, Sharyn; Willman, Susan; Acacio, Brian; Lavery, Stuart; Carby, Anna; Boostanfar, Robert; Forman, Robert; Sedler, Mark; Jackson, Anthea; Jordan, Keith; Schoolcraft, William; Katz-Jaffe…	Preimplantation genetic testing for aneuploidy versus morphology as selection criteria for single frozen-thawed embryo transfer in good-prognosis patients: a multicenter randomized clinical trial
	Y	N	Y	NCT02354963	Clinicaltrials.gov	英国	N	Diaz-Garcia, Cesar; Herraiz, Sonia; Pamplona, Loida; Subira, Jessica; Jose Soriano, Maria; Simon, Carlos; Seli, Emre; Pellicer, Antonio	Follicular activation in women previously diagnosed with poor ovarian response: a randomized, controlled trial
	Y	Y	Y	NCT03073980	Clinicaltrials.gov	美国	Y	Sacha, Caitlin R.; Mortimer, Roisin; Hariton, Eduardo; James, Kaitlyn; Hosseini, Afrooz; Gray, Morgan; Xuan, Chengluan; Hammer, Karissa; Lange, Allison; Mahalingaiah, Shruthi; Wang, Jingping; Petrozza, John C.	Assessing efficacy of intravenous acetaminophen for perioperative pain control for oocyte retrieval: a randomized, double-blind, placebo-controlled trial
	Y	Y	Y	NCT02254577	Clinicaltrials.gov	美国	N	Devine, Kate; Richter, Kevin S.; Jahandideh, Samad; Widra, Eric A.; McKeeby, Jeffrey L.	Intramuscular progesterone optimizes live birth from programmed frozen embryo transfer: a randomized clinical trial
	Y	Y	Y	NTR6064	Dutch Trial Registration	荷兰	Y	Buisman, Erato Terpsichori Iduna Antigoni; de Bruin, Jan Peter; Braat, Didi Dorothea Maria; van der Steeg, Jan Willem	Effect of needle diameter on pain during oocyte retrieval-a randomized controlled trial
	Y	Y	Y	NCT02554279	Clinicaltrials.gov	美国	N	Witz, Craig A.; Daftary, Gaurang S.; Doody, Kevin J.; Park, John K.; Seifu, Yodit; Yankov, Vladimir I.; Heiser, Patrick W.	Randomized, assessor-blinded trial comparing highly purified human menotropin and recombinant follicle-stimulating hormone in high responders undergoing intracytoplasmic sperm injection
	Y	Y	Y	NCT01269125	Clinicaltrials.gov	希腊	N	Kaponis, Apostolos; Chatzopoulos, Grigoris; Paschopoulos, Minas; Georgiou, Ioannis; Paraskevaidis, Vaggelis; Zikopoulos, Konstantinos; Tsiveriotis, Konstantinos; Taniguchi, Fuminori; Adonakis, George; Harada, Tasuku	Ultralong administration of gonadotropin-releasing hormone agonists before in vitro fertilization improves fertilization rate but not clinical pregnancy rate in women with mild endometriosis: a prospective, randomized, controlled trial
	Y	Y	Y	JapicCTI-173547(en)		日本	N	Osuga, Yutaka; Hayashi, Koichi; Kanda, Shingo	A multicenter, randomized, placebo-controlled, double-blind, comparative study of dienogest at 1 mg/day in patients with primary and secondary dysmenorrhea
	Y	Y	Y	JapicCTI-152977 (en)		日本	N	Osuga, Yutaka; Hayashi, Koichi; Kanda, Shingo	Evaluation of the efficacy, safety, and clinically recommended dose of dienogest in the treatment of primary dysmenorrhea: a randomized, double-blind, multicenter, placebo-controlled study
	Y	Y	N			日本	N	Osuga, Yutaka; Nakano, Yasuaki; Yamauchi, Yuji; Takanashi, Masaya	Ulipristal acetate compared with leuprorelin acetate for Japanese women with symptomatic uterine fibroids: a phase III randomized controlled trial
	Y	Y	Y	NCT04046302	Clinicaltrials.gov	埃及	N	Ashour, Ahmed S. A.; Nabil, Hala; Yosif, Mohamed F.; Hussein, Mohamed; Allah, Ahmed A. Mageed A.; Mahmoud, Mostafa; Abdou, Hossam; Kholaif, Khaled; Kotb, Mohamed Mahmoud Mohamed; El Sharkawy, Mohamed; Abdelhakim, Ahmed Mohamed; Ali, Ahmed Said; Nassar, Salma Ashraf; Abbassy, Amr Hazim; Ghamry, Nevein Kamal; Abdel-Latif, Ali Abdelhafeez; Taher, Ayman; El Mahy, Mohamed	Effect of self-administered vaginal dinoprostone on pain perception during copper intrauterine device insertion in parous women: a randomized controlled trial
	Y	Y	Y	NCT02421887	Clinicaltrials.gov	美国	Y	Steiner, Anne Z.; Hansen, Karl R.; Barnhart, Kurt T.; Cedars, Marcelle I.; Legro, Richard S.; Diamond, Michael P.; Krawetz, Stephen A.; Usadi, Rebecca; Baker, Valerie L.; Coward, Matthew; Huang, Hao; Wild, Robert; Masson, Puneet; Smith, James F.; Santoro, Nanette; Eisenberg, Esther; Zhang, Heping	The effect of antioxidants on male factor infertility: the Males, Antioxidants, and Infertility (MOXI) randomized clinical trial
	Y	Y	Y	NCT01458301.	Clinicaltrials.gov	日本	N	Osuga, Yutaka; Seki, Yoshifumi; Tanimoto, Masataka; Kusumoto, Takeru; Kudou, Kentarou; Terakawa, Naoki	Relugolix, an oral gonadotropin-releasing hormone receptor antagonist, reduces endometriosis-associated pain in a dose-response manner: a randomized, double-blind, placebo-controlled study
	Y	Y	Y	NCT03480022	Clinicaltrials.gov	美国	Y	Elkind-Hirsch, Karen E.; Chappell, Neil; Shaler, Donna; Storment, John; Bellanger, Drake	Liraglutide 3 mg on weight, body composition, and hormonal and metabolic parameters in women with obesity and polycystic ovary syndrome: a randomized placebo-controlled-phase 3 study
	Y	N	Y	NCT02778399	Clinicaltrials.gov	瑞士	N	Donnez, Jacques; Taylor, Hugh S.; Taylor, Robert N.; Akin, Mark D.; Tatarchuk, Tatyana F.; Wilk, Krzysztof; Gotteland, Jean-Pierre; Lecomte, Veronique; Bestel, Elke	Treatment of endometriosis-associated pain with linzagolix, an oral gonadotropin-releasing hormone-antagonist: a randomized clinical trial
	Y	Y	Y	ChiCTR1900021981		中国	Y	Meng, Qingxia; Xu, Yunyu; Zheng, Aiyan; Li, Hong; Ding, Jie; Xu, Yongle; Pu, Yan; Wang, Wei; Wu, Huihua	Noninvasive embryo evaluation and selection by time-lapse monitoring vs. conventional morphologic assessment in women undergoing in vitro fertilizati on/intracytoplasmic sperm injection: a single-center randomized controlled study
	Y	Y	Y	ChiCTR-TRC-13003642	Chinese Clinical Trial Registry	中国	N	Li, Yujing; Tan, Jing; Wang, Qiuyi; Duan, Changling; Hu, Yuanyuan; Huang, Wei	Comparing the individual effects of metformin and rosiglitazone and their combination in obese women with polycystic ovary syndrome: a randomized controlled trial
	Y	N	Y	NCT01620528；NCT01760954	Clinicaltrials.gov	美国	N	Surrey, Eric S.; Soliman, Ahmed M.; Agarwal, Sanjay K.; Snabes, Michael C.; Diamond, Michael P.	Impact of elagolix treatment on fatigue experienced by women with moderate to severe pain associated with endometriosis
	Y	Y	Y	NCT03300960	Clinicaltrials.gov	西班牙	N	Giles, Juan; Alama, Pilar; Gamiz, Pilar; Vidal, Carmen; Badia, Paloma; Pellicer, Antonio; Bosch, Ernesto	Medroxyprogesterone acetate is a useful alternative to a gonadotropin-releasing hormone antagonist in oocyte donation: a randomized, controlled trial
	Y	N	Y	NCT02586298	Clinicaltrials.gov	西班牙	N	Labarta, Elena; Jose de los Santos, Maria; Herraiz, Sonia; Jose Escriba, Maria; Marzal, Alicia; Buigues, Anna; Pellicer, Antonio	Autologous mitochondrial transfer as a complementary technique to intracytoplasmic sperm injection to improve embryo quality in patients undergoing in vitro fertilization-a randomized pilot study
	Y	Y	Y	NCT03931915	Clinicaltrials.gov	日本	N	Harada, Tasuku; Osuga, Yutaka; Suzuki, Yusuke; Fujisawa, Masaki; Fukui, Motoko; Kitawaki, Jo	Relugolix, an oral gonadotropin-releasing hormone receptor antagonist, reduces endometriosis-associated pain compared with leuprorelin in Japanese women: a phase 3, randomized, double-blind, noninferiority study

## Sheet: RCT（Y N）
Y
Y
Y
Y
Y
Y
Y
Y
Y
Y
Y
Y
Y
Y
Y
Y
Y
Y
Y
Y
Y
Y
Y
Y
Y
Y
Y
Y
Y
Y
Y
Y
Y
Y
Y
Y

## Sheet: consort流程图
N
N
N
N
N
N
Y
Y
Y
Y
Y
Y
Y
Y
Y
Y
Y
Y
Y
Y
Y
Y
Y
Y
Y
Y
Y
Y
Y
Y
Y
Y
Y
Y
Y
Y

## Sheet: 临床试验注册
N
Y
Y
Y
Y
Y
Y
Y
Y
Y
Y
Y
Y
Y
Y
Y
Y
Y
Y
Y
Y
Y
Y
Y
Y
Y
Y
Y
Y
Y
Y
Y
Y
Y
Y
Y

## Sheet: Sheet1
临床试验注册号	注册网址	通讯作者国家	是否有基金资助（Y/N)
NTR4150	Netherlands Trial Register	荷兰	Y
NCT02648698.	Clinicaltrials.gov	中国香港	Y
NCT03383848.	Clinicaltrials.gov	美国	Y
NCT01963819		丹麦	Y
NCT02420886	Clinicaltrials.gov	埃及	N
NCT01889199	Clinicaltrials.gov	美国	Y
NCT02310919	Clinicaltrials.gov	美国	Y
NCT02309671.	Clinicaltrials.gov	丹麦	N
NCT02467725	Clinicaltrials.gov	美国	N
NCT04083625	Clinicaltrials.gov	埃及	N
ACTRN12614000656639	Australian New Zealand Clinical Trials Registry	新西兰	N
NCT02802865	Clinicaltrials.gov	美国	Y
NCT02655224/JapicCTI-163127	Clinicaltrials.gov /JAPIC Clinical Trial	日本	Y
NCT04342364	Clinicaltrials.gov	美国	Y
NCT02725827	Clinicaltrials.gov	中国香港	Y
NCT02268786	Clinicaltrials.gov	美国	N
NCT02354963	Clinicaltrials.gov	英国	N
NCT03073980	Clinicaltrials.gov	美国	Y
NCT02254577	Clinicaltrials.gov	美国	N
NTR6064	Dutch Trial Registration	荷兰	Y
NCT02554279	Clinicaltrials.gov	美国	N
NCT01269125	Clinicaltrials.gov	希腊	N
JapicCTI-173547(en)		日本	N
JapicCTI-152977 (en)		日本	N
		日本	N
NCT04046302	Clinicaltrials.gov	埃及	N
NCT02421887	Clinicaltrials.gov	美国	Y
NCT01458301.	Clinicaltrials.gov	日本	N
NCT03480022	Clinicaltrials.gov	美国	Y
NCT02778399	Clinicaltrials.gov	瑞士	N
ChiCTR1900021981		中国	Y
ChiCTR-TRC-13003642	Chinese Clinical Trial Registry	中国	N
NCT01620528；NCT01760954	Clinicaltrials.gov	美国	N
NCT03300960	Clinicaltrials.gov	西班牙	N
NCT02586298	Clinicaltrials.gov	西班牙	N
NCT03931915	Clinicaltrials.gov	日本	N

## Sheet: Sheet2
ACTRN12614000656639	Australian New Zealand Clinical Trials Registry	澳大利亚和新西兰临床试验注册中心	1
ChiCTR1900021981		中国临床试验注册中心	2
ChiCTR-TRC-13003642	Chinese Clinical Trial Registry
JapicCTI-152977 (en)		日本临床试验注册中心	2
JapicCTI-173547(en)
NCT01269125	Clinicaltrials.gov	国际临床试验注册中心（美国）	28
NCT01458301.	Clinicaltrials.gov
NCT01620528；NCT01760954	Clinicaltrials.gov
NCT01889199	Clinicaltrials.gov
NCT01963819
NCT02254577	Clinicaltrials.gov
NCT02268786	Clinicaltrials.gov
NCT02309671.	Clinicaltrials.gov
NCT02310919	Clinicaltrials.gov
NCT02354963	Clinicaltrials.gov
NCT02420886	Clinicaltrials.gov
NCT02421887	Clinicaltrials.gov
NCT02467725	Clinicaltrials.gov
NCT02554279	Clinicaltrials.gov
NCT02586298	Clinicaltrials.gov
NCT02648698.	Clinicaltrials.gov
NCT02655224/JapicCTI-163127	Clinicaltrials.gov /JAPIC Clinical Trial
NCT02725827	Clinicaltrials.gov
NCT02778399	Clinicaltrials.gov
NCT02802865	Clinicaltrials.gov
NCT03073980	Clinicaltrials.gov
NCT03300960	Clinicaltrials.gov
NCT03383848.	Clinicaltrials.gov
NCT03480022	Clinicaltrials.gov
NCT03931915	Clinicaltrials.gov
NCT04046302	Clinicaltrials.gov
NCT04083625	Clinicaltrials.gov
NCT04342364	Clinicaltrials.gov
NTR4150	Netherlands Trial Register	荷兰临床试验注册中心	2
NTR6064	Dutch Trial Registration

## Sheet: Sheet3
NCT02420886	Clinicaltrials.gov	埃及	3
NCT04083625	Clinicaltrials.gov	埃及
NCT04046302	Clinicaltrials.gov	埃及
NCT01963819		丹麦	2
NCT02309671.	Clinicaltrials.gov	丹麦
NTR4150	Netherlands Trial Register	荷兰	2
NTR6064	Dutch Trial Registration	荷兰
NCT03383848.	Clinicaltrials.gov	美国	13
NCT01889199	Clinicaltrials.gov	美国
NCT02310919	Clinicaltrials.gov	美国
NCT02467725	Clinicaltrials.gov	美国
NCT02802865	Clinicaltrials.gov	美国
NCT04342364	Clinicaltrials.gov	美国
NCT02268786	Clinicaltrials.gov	美国
NCT03073980	Clinicaltrials.gov	美国
NCT02254577	Clinicaltrials.gov	美国
NCT02554279	Clinicaltrials.gov	美国
NCT02421887	Clinicaltrials.gov	美国
NCT03480022	Clinicaltrials.gov	美国
NCT01620528；NCT01760954	Clinicaltrials.gov	美国
NCT02655224/JapicCTI-163127	Clinicaltrials.gov /JAPIC Clinical Trial	日本	5
JapicCTI-173547(en)		日本
JapicCTI-152977 (en)		日本
NCT01458301.	Clinicaltrials.gov	日本
NCT03931915	Clinicaltrials.gov	日本
NCT02778399	Clinicaltrials.gov	瑞士	1
NCT03300960	Clinicaltrials.gov	西班牙	2
NCT02586298	Clinicaltrials.gov	西班牙
NCT01269125	Clinicaltrials.gov	希腊	1
ACTRN12614000656639	Australian New Zealand Clinical Trials Registry	新西兰	1
NCT02354963	Clinicaltrials.gov	英国	1
ChiCTR1900021981		中国	4
ChiCTR-TRC-13003642	Chinese Clinical Trial Registry	中国
NCT02648698.	Clinicaltrials.gov	中国香港
NCT02725827	Clinicaltrials.gov	中国香港

[truncated: 3 more sheets: Sheet4, Sheet5, Sheet6]
