# Supplementary material for: Clinical trial registration and CONSORT adherence in obstetrics and gynecology journals: a cross-sectional analysis of Chinese- and English-language publications
Source: PeerJ. 2026 Apr 21;14:e21140. doi: 10.7717/peerj.21140 (PMC13108464; doi:10.7717/peerj.21140)
Supplement: Supplemental Information 1 [file peerj-14-21140-s001.zip › Raw data-updated/RCT-English journals/Third round-excluded based on full article/32.xls]

## Sheet: 3筛
	是否为RCT（Y/N）	是否有consort流程图	是否进行临床试验注册（Y/N）	临床试验注册号	注册网址	通讯作者国家	是否有基金资助（Y/N)	Authors	Article Title
	Y	N	N			伊朗	N	Khodarahmian, Mahshad; Amidi, Fardin; Moini, Ashraf; Kashani, Ladan; Salahi, Elnaz; Danaii-mehrabad, Shahla; Nashtaei, Maryam Shabani; Mojtahedi, Maryam Farid; Esfandyari, Sahar; Sobhani, Aligholi	A randomized exploratory trial to assess the effects of resveratrol on VEGF and TNF-alpha 2 expression in endometriosis women
	Y	Y	Y	NCT02480127		伊朗	Y	Aghajanpour, Samaneh; Hosseini, Elham; Amirchaghmaghi, Elham; Zandieh, Zahra; Amjadi, Fatemehsadat; Yahyaei, Azar; Zolfaghari, Zahra; Aflatoonian, Khashayar; Ashrafi, Mahnaz; Aflatoonian, Reza	Differential expression of innate/adaptive immunity genes induced by endometrial scratching as a hopeful approach for implantation boosting in unexplained, repeated implantation failure: An RCT
	Y	N	Y	IRCT2017081227520N8		伊朗	Y	Pourmoghadam, Zahra; Soltani-Zangbar, Mohammad Sadegh; Sheikhansari, Golshan; Azizi, Ramyar; Eghbal-Fard, Shadi; Mohammadi, Hamed; Siahmansouri, Homayoon; Aghebati-Maleki, Leili; Danaii, Shahla; Mehdizadeh, Amir; Hojjat-Farsangi, Mohammad; Motavalli, Roza; Yousefi, Mehdi	Intrauterine administration of autologous hCG- activated peripheral blood mononuclear cells improves pregnancy outcomes in patients with recurrent implantation failure; A double-blind, randomized control trial study
			看不到全文

## Sheet: savedrecs
Authors	Article Title	Source Title	Volume	Article Number	DOI	Document Type	Publication Date	Publication Year	Abstract	Abstract - Foreign	Abstract - English Transliteration	Abstract - Foreign	Abstract - Korean	Conference Title	Conference Date	Conference Sponsor	Conference Location	Times Cited, WoS Core	Times Cited, CSCD	Times Cited, RSCI	Times Cited, ARCI	Times Cited, BCI	Times Cited, SCIELO	Times Cited, All Databases	180 Day Usage Count	Since 2013 Usage Count	ISSN	eISSN	ISBN	UT (Unique ID)	Pubmed Id
Khodarahmian, Mahshad; Amidi, Fardin; Moini, Ashraf; Kashani, Ladan; Salahi, Elnaz; Danaii-mehrabad, Shahla; Nashtaei, Maryam Shabani; Mojtahedi, Maryam Farid; Esfandyari, Sahar; Sobhani, Aligholi	A randomized exploratory trial to assess the effects of resveratrol on VEGF and TNF-alpha 2 expression in endometriosis women	JOURNAL OF REPRODUCTIVE IMMUNOLOGY	143	103248	10.1016/j.jri.2020.103248	Article	FEB 2021	2021	Resveratrol, a naturally synthesized polyphenolic compound found in some fruits, has anti neoplastic, anti-inflammatory, anti-oxidative, and anti-angiogenic properties. Angiogenesis is an important process in endometriosis which provides blood supply for implantation, proliferation and survival of endometriotic lesions. In this study, we assessed the effects of resveratrol on vascular endothelial…									15	0	0	0	6	0	15			0165-0378	1872-7603		WOS:000614038400012	33387724
Aghajanpour, Samaneh; Hosseini, Elham; Amirchaghmaghi, Elham; Zandieh, Zahra; Amjadi, Fatemehsadat; Yahyaei, Azar; Zolfaghari, Zahra; Aflatoonian, Khashayar; Ashrafi, Mahnaz; Aflatoonian, Reza	Differential expression of innate/adaptive immunity genes induced by endometrial scratching as a hopeful approach for implantation boosting in unexplained, repeated implantation failure: An RCT	JOURNAL OF REPRODUCTIVE IMMUNOLOGY	148	103426	10.1016/j.jri.2021.103426	Article	NOV 2021	2021	Background: Endometrial scratching (ES) has been proposed as a potential treatment for implantation improvement in unexplained repeated implantation failure (uRIF) patients, however, little is known about its exact molecular mechanisms. Objective: This randomized controlled trial (RCT) was conducted on twenty uRIF patients to investigate the expression of innate and adaptive immune signaling gene…									0	0	0	0	0	0	0			0165-0378	1872-7603		WOS:000708239900005	34653814
Pourmoghadam, Zahra; Soltani-Zangbar, Mohammad Sadegh; Sheikhansari, Golshan; Azizi, Ramyar; Eghbal-Fard, Shadi; Mohammadi, Hamed; Siahmansouri, Homayoon; Aghebati-Maleki, Leili; Danaii, Shahla; Mehdizadeh, Amir; Hojjat-Farsangi, Mohammad; Motavalli, Roza; Yousefi, Mehdi	Intrauterine administration of autologous hCG- activated peripheral blood mononuclear cells improves pregnancy outcomes in patients with recurrent implantation failure; A double-blind, randomized control trial study	JOURNAL OF REPRODUCTIVE IMMUNOLOGY	142	103182	10.1016/j.jri.2020.103182	Article	NOV 2020	2020	We aimed to investigate the effect of intrauterine administration of autologous hCG-activated PBMCs in RIF women with low Th-17/Treg cell ratio. 248 women with a history of implantation failure volunteered to receive PBMC-therapy. After immunologic consultation and doing flow cytometry analysis, 100 women with at least three IVF/ET failure who had low Th-17/Treg ratio in comparison with healthy c…									15	0	0	0	9	0	15			0165-0378	1872-7603		WOS:000604402000007	32781360

## Sheet: RCT
	是否为RCT（Y/N）	是否有consort流程图	是否进行临床试验注册（Y/N）	临床试验注册号	注册网址	通讯作者国家	是否有基金资助（Y/N)	Authors	Article Title
	Y	N	N			伊朗	N	Khodarahmian, Mahshad; Amidi, Fardin; Moini, Ashraf; Kashani, Ladan; Salahi, Elnaz; Danaii-mehrabad, Shahla; Nashtaei, Maryam Shabani; Mojtahedi, Maryam Farid; Esfandyari, Sahar; Sobhani, Aligholi	A randomized exploratory trial to assess the effects of resveratrol on VEGF and TNF-alpha 2 expression in endometriosis women
	Y	Y	Y	NCT02480127		伊朗	Y	Aghajanpour, Samaneh; Hosseini, Elham; Amirchaghmaghi, Elham; Zandieh, Zahra; Amjadi, Fatemehsadat; Yahyaei, Azar; Zolfaghari, Zahra; Aflatoonian, Khashayar; Ashrafi, Mahnaz; Aflatoonian, Reza	Differential expression of innate/adaptive immunity genes induced by endometrial scratching as a hopeful approach for implantation boosting in unexplained, repeated implantation failure: An RCT
	Y	N	Y	IRCT2017081227520N8		伊朗	Y	Pourmoghadam, Zahra; Soltani-Zangbar, Mohammad Sadegh; Sheikhansari, Golshan; Azizi, Ramyar; Eghbal-Fard, Shadi; Mohammadi, Hamed; Siahmansouri, Homayoon; Aghebati-Maleki, Leili; Danaii, Shahla; Mehdizadeh, Amir; Hojjat-Farsangi, Mohammad; Motavalli, Roza; Yousefi, Mehdi	Intrauterine administration of autologous hCG- activated peripheral blood mononuclear cells improves pregnancy outcomes in patients with recurrent implantation failure; A double-blind, randomized control trial study
