# Supplementary material for: Clinical trial registration and CONSORT adherence in obstetrics and gynecology journals: a cross-sectional analysis of Chinese- and English-language publications
Source: PeerJ. 2026 Apr 21;14:e21140. doi: 10.7717/peerj.21140 (PMC13108464; doi:10.7717/peerj.21140)
Supplement: Supplemental Information 1 [file peerj-14-21140-s001.zip › Raw data-updated/RCT-English journals/Third round-excluded based on full article/34.xls]

## Sheet: 3筛
	是否为RCT（Y/N）	是否有consort流程图	是否进行临床试验注册（Y/N）	临床试验注册号	注册网址	通讯作者国家	是否有基金资助（Y/N)	Authors	Article Title
	Y	Y	Y	NCT03063853		以色列	N	Miremberg, Hadas; Barber, Elad; Tamayev, Liliya; Herman, Hadas Ganer; Bar, Jacob; Kovo, Michal	When is the right time to remove staples after an elective cesarean delivery?: a randomized control trial
	Y	Y	Y	NCT03473210		埃及	N	Maged, Ahmed M.; Kamel, Hany H.; Sanad, Ahmad S.; Mahram, Ahmad E.; AbdAllah, Ameer A.; Elkhateeb, Reham; Bhaa, Haitham A.; Hussein, Eman A.; Essam, Aimy; Ibrahim, Safaa	The value of amniopatch in pregnancies associated with spontaneous preterm premature rupture of fetal membranes: a randomized controlled trial
	Y	Y	N			意大利	N	De Angelis, Carlo; Di Stadio, Arianna; Vitale, Silvia; Saccone, Gabriele; De Angelis, Maria Chiara; Zizolfi, Brunella; Di Spiezio Sardo, Attilio	Use of calendula ointment after episiotomy: a randomized clinical trial
	Y	Y	N			英国	Y	Care, A.; Jackson, R.; O'Brien, E.; Leigh, S.; Cornforth, C.; Haycox, A.; Whitworth, M.; Lavender, T.; Alfirevic, Z.	Cervical cerclage, pessary, or vaginal progesterone in high-risk pregnant women with short cervix: a randomized feasibility study
	Y	Y	N			埃及	N	Hussein, Ahmed M.; Dakhly, Dina Mohamed Refaat; Raslan, Ayman N.; Kamer, Ahmed; Hafeez, Ali Abdel; Moussa, Manal; Hosny, Ahmed Samir; Momtaz, Mohamed	The role of prophylactic internal iliac artery ligation in abnormally invasive placenta undergoing caesarean hysterectomy: a randomized control trial
	Y	Y	Y	NCT02152735		美国	N	Eke, Ahizechukwu C.; Drnec, Sheila; Buras, Andrea; Woo, Joanna; Martin, Denny; Roth, Steven	Intrauterine cleaning after placental delivery at cesarean section: a randomized controlled trial
	Y	Y	Y	NCT02288013		埃及	N	Zayed, Mohamed A.; Fouda, Usama M.; Elsetohy, Khaled A.; Zayed, Shereef M.; Hashem, Ahmed T.; Youssef, Mohamed A.	Barbed sutures versus conventional sutures for uterine closure at cesarean section; a randomized controlled trial
Not RCT						土耳其		Yilmaz, Muge; Aykut, Mualla	The effect of breastfeeding training on exclusive breastfeeding: a randomized controlled trial
	Y	Y	Y	CTRI/2016/06/006996		印度	N	Vernekar, Sunil S.; Goudar, Swati S.; Metgud, Mrityunjay; Pujar, Yeshita, V; Somannavar, Manjunath S.; Piaggio, Gilda; Carvalho, Jose Ferreira D. E.; Revankar, Amit; Althabe, Fernando; Widmer, Mariana; Gulmezoglu, Ahmet Metin; Goudar, Shivaprasad S.	Effect of heat stable carbetocin vs oxytocin for preventing postpartum haemorrhage on post delivery hemoglobin-a randomized controlled trial.
	Y	N	N			埃及	N	Shehata, Nesreen A. A.; Ali, Hamada A. A.; Fahim, Ashraf S.; Katta, Maha A.; Hussein, Gaber K.	Addition of sildenafil citrate for treatment of severe intrauterine growth restriction: a double blind randomized placebo controlled trial
	Y	Y	N			意大利	Y	Sparice, Stefania; Giampaolino, Pierluigi; Sansone, Anna; Saccone, Gabriele; Berghella, Vincenzo; Di Carlo, Costantino	Efficacy of methylergometrine during the early puerperium: a randomized double-blind placebo-controlled clinical trial
	Y	Y	N			印度	N	Sharma, Deepak; Kaur, Amandeep; Farahbakhsh, Nazanin; Agarwal, Sunil	To compare nasal mask with binasal prongs in delivering continuous positive airway pressure for reducing need of invasive ventilation: randomized controlled trial
	Y	Y	Y	NCT02444		美国	Y	Mazzoni, Sara; Hill, Pamela; Briggs, Ariel; Barbier, Kate; Cahill, Alison; Macones, George; Colditz, Graham; Tuuli, Methodius; Carter, Ebony	The effect of group prenatal care for women with diabetes on social support and depressive symptoms: a pilot randomized trial
	Y	Y	Y	NCT04386499		意大利	N	Gerli, Sandro; Della Morte, Chiara; Ceccobelli, Margherita; Mariani, Monica; Favilli, Alessandro; Leonardi, Lucio; Lanti, Alessandro; Iannitti, Rossana G.; Fioretti, Bernard	Biological and clinical effects of a resveratrol-based multivitamin supplement on intracytoplasmic sperm injection cycles: a single-center, randomized controlled trial
	Y	Y	Y	NCT02732964		美国	N	Drzymalski, Dan Michael; Lumbreras-Marquez, Mario Isaac; Tsen, Lawrence Ching; Camann, William Reid; Farber, Michaela Kristina	The effect of patient-selected or preselected music on anxiety during cesarean delivery: a randomized controlled trial
二次分析						美国		Hamm, Rebecca F.; Beidas, Rinad; Srinivas, Sindhu K.; Levine, Lisa D.	Identifying the effective components of a standardized labor induction protocol: secondary analysis of a randomized, controlled trial
二次分析						爱尔兰		Donnelly, Jean M.; Lindsay, Karen; Walsh, Jennifer M.; Horan, Mary K.; O'Shea, Donal; Molloy, Eleanor J.; McAuliffe, Fionnuala M.	Perinatal inflammation and childhood adiposity - a gender effect?
	Y	Y	N			中国	Y	Qiu, Jie; Zhao, Li; Yang, Yang; Zhang, Jing-han; Feng, Yun; Cheng, Rui	Effects of fentanyl for pain control and neuroprotection in very preterm newborns on mechanical ventilation
	Y	Y	Y	PACTR201707002378458	Pan African Clinical Trial Registry	尼日利亚	N	Aduloju, Olusola Peter; Ipinnimo, Oluwadare Martins; Aduloju, Tolulope	Oral misoprostol for induction of labor at term: a randomized controlled trial of hourly titrated and 2 hourly static oral misoprostol solution
	Y	Y	Y	UMIN000013518	University HospitalMedical Information Network, an InternationalCommittee of Medical Journal Editors-recognized trialregistry	日本	N	Hayashi, Masako; Oi, Rie; Otsuki, Katsufumi; Yoneda, Noriko; Nagamatsu, Takeshi; Kumasaka, Ryota; Miyakoshi, Kei; Aoki, Hiroaki; Tanaka, Kei; Kumazawa, Kazumasa; Ohkuchi, Akihide; Matsuda, Yoshio; Nakai, Akihito	Effects of prophylactic vaginal progesterone administration on mild cervical shortening (TROPICAL study): a multicenter, double-blind, randomized trial
	Y	Y	Y	NCT02842190		土耳其	N	Okur, Nilufer; Buyuktiryaki, Mehmet; Sari, Fatma Nur; Dizdar, Evrim Alyamac; Oguz, Serife Suna	Ventilator-delivered nasal intermittent positive pressure ventilation versus nasal biphasic positive airway pressure following extubation in infants <= 1250 g birth weight: a randomized trial
	Y	N	Y	NCT0191739		土耳其	N	Ertas, Ibrahim Egemen; Ince, Onur; Emirdar, Volkan; Gultekin, Emre; Biler, Alper; Kurt, Sefa	Influence of preoperative enema application on the return of gastrointestinal function in elective Cesarean sections: a randomized controlled trial
Letter								Gupta, Vijay; Rebekah, Grace; Sudhakar, Yesudas; Santhanam, Sridhar; Kumar, Manish; Thomas, Niranjan	A randomized controlled trial comparing the effect of fortification of human milk with an infant formula powder versus unfortified human milk on the growth of preterm very low birth weight infants
	Y	Y	Y	NCT03958981		埃及	N	Bayoumi, Yomna Ali; Alalfy, Mahmoud; Sharkawy, Mohamed; Ali, Ahmed S.; Gouda, Hisham Mohamed; Hatem, Dina Latif	Castor oil for labor initiation in women with a previous cesarean section: a double-blind randomized study
	Y	Y	Y	CTRI/2016/04/006855		印度	N	Adhisivam, Bethou; Kohat, Dilesh; Tanigasalam, Vasanthan; Bhat, Vishnu; Plakkal, Nishad; Palanivel, C.	Does fortification of pasteurized donor human milk increase the incidence of necrotizing enterocolitis among preterm neonates? A randomized controlled trial
	Y	Y	N			埃及	N	Imam, Safaa Shafik; Shinkar, Dina Mohamed; Mohamed, Nevine Ahmed; Mansour, Hebatallah Elhamy	Effect of right lateral position with head elevation on tracheal aspirate pepsin in ventilated preterm neonates: randomized controlled trial
	Y	N	Y	NCT0189521		丹麦	Y	Holm, Charlotte; Thomsen, Lars L.; Langhoff-Roos, Jens	Intravenous iron isomaltoside treatment of women suffering from severe fatigue after postpartum hemorrhage
	Y	N	Y	ACTRN12614001083684		澳大利亚	Y	Sweeting, Arianne N.; Hsieh, Albert; Wong, Jencia; Ross, Glynis P.	Comparison of a subcutaneous versus intravenous insulin protocol for managing hyperglycemia following antenatal betamethasone in women with diabetes: a pilot randomized controlled trial
	Y	Y	Y	IRCT2017071515511N2		伊朗	Y	Akefi, Rona; Hashemi, Seyed Mojtaba; Alinejad, Saeed; Almasi-Hashiani, Amir	The effect of ursodeoxycholic acid on indirect hyperbilirubinemia in neonates treated with phototherapy: a randomized clinical trial
	Y	Y	Y	NCT01111929		埃及	N	Shaaban, Omar M.; Abbas, Ahmed M.; Mahmoud, Hanaa R.; Yones, Entsar M.; Hassen, Shaimaa G.; Zakherah, Mahmoud S.	Counseling and in-advance provision of levonorgestrel emergency contraceptive pills decrease the rate of unplanned pregnancy during breastfeeding: a randomized controlled trial
	Y	Y	Y	IRCT20091023002624N22		伊朗	N	Kashanian, Maryam; Dadkhah, Farideh; Tabatabaei, Nasim; Sheikhansari, Narges	Effects of tranexamic acid on the amount of bleeding following vaginal delivery and its adverse effects: a double-blind placebo controlled randomized clinical trial
	Y	Y	Y	NCT01859533		埃及	N	Osman, Amani Mahmoud; El-Farrash, Rania Ali; Mohammed, Enas Hussein	Early rescue Neopuff for infants with transient tachypnea of newborn: a randomized controlled trial
	Y	N	N			以色列	N	Mohr-Sasson, Aya; Castel, Elias; Lurie, Irina; Heifetz, Sigal; Kees, Salim; Sivan, Eyal	Uterine exteriorization versus intraperitoneal repair in primary and repeat cesarean delivery: a randomized controlled trial
	Y	Y	Y	NCT03513237		埃及	N	Alalfy, Mahmoud; Yehia, Amera; Samy, Ahmed	Routine cervical dilatation at caesarean section and its influence on postoperative pain and complications in obese women: a double blind randomized controlled trial
	Y	N	Y	NCT02408315		美国	Y	Grasch, Jennifer L.; Daggy, Joanne; Yang, Ziyi; Bhamidipalli, Surya Sruthi; Flannery, Kathleen M.; Quinney, Sara K.; Haas, David M.	Cervical change times during induction in nulliparas using vaginal or buccal misoprostol
	Y	Y	Y	NCT02534051		加拿大	Y	McDonald, Sarah D.; Viaje, Kristen A.; Rooney, Rebecca A.; Jarde, Alexander; Giglia, Lucia; Maxwell, Cynthia V.; Small, David; Kelly, Tracy Pearce; Sabatino, Lisa; Thabane, Lehana	A clinical carepath for obese pregnant women: a pragmatic pilot cluster randomized controlled trial
	Y	Y	Y	NCT03444792		埃及	N	El-Sharkawy, Mohamed; Samy, Ahmed; Latif, Dina; Mahmoud, Mostafa; Samir, Dalia; Abbas, Ahmed M.	The effect of mechanical cervical dilatation during scheduled cesarean section on the blood loss: a randomized controlled trial
	Y	Y	Y	IRCT20160208026446N3		伊朗	Y	Mashayekh-Amiri, Sepideh; Delavar, Mouloud Agajani; Bakouei, Fatemeh; Faramarzi, Mahbobeh; Esmaeilzadeh, Sedighe	The impact of myo-inositol supplementation on sleep quality in pregnant women: a randomized, double-blind, placebo-controlled study
	Y	Y	Y	ChiCTR1900026363		中国	Y	Wang, Yu; Dong, Wenbin; Zhang, Linping; Zhang, Rong	The effect of kangaroo mother care on aEEG activity and neurobehavior in preterm infants: a randomized controlled trial
	Y	Y	N			尼日利亚	N	Okpala, Boniface Chukwuneme; Eleje, George Uchenna; Ikechebelu, Joseph Ifeanyichukwu; Ofojebe, Chukwuemeka Jude; Ejikeme, Toochukwu Benjamin; Nwachukwu, Cyril Emeka; Okpala, Augusta Nkiruka	A double-blind placebo controlled trial on effectiveness of prophylactic dexamethasone for preventing post- dural puncture headache after spinal anesthesia for cesarean section
	Y	Y	Y	NCT02528981		加拿大	N	Sharpe, Mary; Shah, Vibhuti; Freire-Lizama, Tatiana; Cates, Elizabeth C.; McGrath, Kory; David, Iuliana; Cowan, Sara; Letkeman, Janaya; Stewart-Wilson, Emily	Effectiveness of oral intake of Lactobacillus rhamnosus GR-1 and Lactobacillus reuteri RC-14 on Group B Streptococcus colonization during pregnancy: a midwifery-led double-blind randomized controlled pilot trial
	Y	Y	Y	IRCT20100109003027N1		伊朗	Y	Sehhatie, Fahimeh Shafaei; Mirghafourvand, Mojgan; Havizari, Shiva	Effect of prenatal counseling on exclusive breastfeeding frequency and infant weight gain in mothers with previous unsuccessful breastfeeding: a randomized controlled clinical trial
	Y	Y	Y	NCT02913677		土耳其	N	Bozkurt, Ozlem; Dizdar, Evrim Alyamac; Bidev, Duygu; Sari, Fatma Nur; Uras, Nurdan; Oguz, Serife Suna	Prolonged minimal enteral nutrition versus early feeding advancements in preterm infants with birth weight <= 1250 g: a prospective randomized trial
	Y	Y	N			埃及	N	Sallam, Hany F.; Shady, Nahla W.	A sandwich technique (N&H variation technique) to reduce blood loss during cesarean delivery for complete placenta previa: a randomized controlled trial
	Y	Y	Y	IRCT20180520039747N1		伊朗	N	Hajarian Abhari, Zahra; Karimi, Fatemeh Zahra; Taghizdeh, Ziba; Mazloum, Seyed Reza; Asghari Nekah, Seyyed Mohsen	Effects of counseling based on Gamble's approach on psychological birth trauma in primiparous women: a randomized clinical trial
	Y	Y	Y	NCT006171149		挪威	Y	Haakstad, Lene A. H.; Kissel, Iselin; Bo, Kari	Long-term effects of participation in a prenatal exercise intervention on body weight, body mass index, and physical activity level: a 6-year follow-up study of a randomized controlled trial
	Y	Y	Y	NCT02677584		埃及	N	Elmowafi, Mohamed; Mohsen, Nada; Nour, Islam; Nasef, Nehad	Prophylactic versus therapeutic caffeine for apnea of prematurity: a randomized controlled trial
	Y	Y	Y	IRCT20170513033941N58		伊朗	Y	Amirani, Elaheh; Aghadavod, Esmat; Shafabakhsh, Rana; Asemi, Zatollah; Tabassi, Zohreh; Panahandeh, Ida; Naderi, Fatemeh; Abed, Alireza	Anti-inflammatory and antioxidative effects of thiamin supplements in patients with gestational diabetes mellitus
	Y	Y	N			埃及	N	Shady, Nahla W.; Sallam, Hany F.; Elsayed, Ahmed H.; Abdelkader, Abdelrahman M.; Ali, Shymaa S.; Alanwar, Ahmed; Abbas, Ahmed M.	The effect of prophylactic oral tranexamic acid plus buccal misoprostol on blood loss after vaginal delivery: a randomized controlled trial
	Y	Y	N			美国	Y	Khalifeh, Adeeb; Fleisher, Jonah; Gressel, Gregory; Berghella, Vincenzo; Leiby, Benjamin; Mackeen, A. Dhanya	Patient preferences for method of cesarean skin closure: secondary outcomes from a randomized trial
	Y	Y	Y	IRCT2014031116936N1		伊朗	Y	Fariba, Hemmati; Sharma, Deepak; Bahia, Namavar Jahromi; Leila, Salarian; Farahbakhsh, Nazanin	Delayed cord clamping for prevention of intraventricular hemorrhage in preterm neonates: a randomized control trial
	Y	Y	Y	IRCT20100109003027N41		伊朗	Y	Hasani, Sonia; Mirghafourvand, Mojgan; Esmaeilpour, Khalil; Shafaie, Fahimeh Sehhatie	The effect of counseling based on health promotion awareness on mental health and self-esteem in women with ectopic pregnancy: a randomized controlled clinical trial
	Y	Y	Y	NCT04944108		意大利	N	Cavallin, Francesco; Bua, Benedetta; Pasta, Elisa; Savio, Federica; Villani, Paolo Ernesto; Trevisanuto, Daniele	Device positioning with LISA vs. INSURE: a crossover randomized controlled manikin trial
	Y	Y	Y	IRCT20181107041585N4		伊朗	Y	Alavi, Azin; Ranjbar, Amene; Atighpoor, Farzane; Zare, Shahram	Comparison the efficacy of vaginal progesterone versus 17-alpha-hydroxyprogesterone caproate to prevent preterm birth in high-risk pregnant women undergo cerclage: a randomized clinical trial
	Y	Y	N			埃及	N	Alalfy, Mahmoud; Elgazzar, Ahmed; Ghamry, Nevein; Elsawah, Heba; Azkalani, Ahmed; el Lithy, Ahmed; Hammam, Mohamed; Gaafar, Hassan; Elshenofy, Hossam; Nagy, Omar; Abdella, Rana; Lasheen, Yossra; Soliman, Mahmoud; Wahba, Amr; Haggag, Hisham; Hany, Ayman; Farouk, Dalia; Sharaf, Marwa; Al Arshal, Alaa Hamed	Physical endometrial manipulation and its impact on success rate and live birth rate in ICSI in patients with unexplained infertility after recurrent ICSI failure, a double blinded randomized controlled trial
	Y	Y	Y	IRCT2014041617034N3		伊朗	Y	Hyett, Jon; Asadi, Nasrin; Khafri, Maryam Zare; Vafaei, Homeira; Kasraeian, Maryam; Salehi, Alireza; Saadati, Najmieh; Bazrafshan, Khadije	The use of vaginal progesterone as a maintenance therapy in women with arrested preterm labor: a double-blind placebo-randomized controlled trial
二次分析						巴西		Agra, Isabela K. R.; Carvalho, Mario H. B.; Hernandez, Wagner R.; Francisco, Rossana P. V.; Zugaib, Marcelo; Brizot, Maria L.	The effect of prenatal vaginal progesterone on cervical length in nonselected twin pregnancies
SHORT REPORT								Azad, Mohammad; Bisht, Surender Singh; Tyagi, Amita; Jaipal, M. L.	The role of a neonatal hypothermia alert device in promoting weight gain in LBW infants
	Y	Y	Y	NCT03772184		埃及	N	Alalfy, Mahmoud; Hussein, Elham; Saber, Waled; Elsharkawy, Mohamed; Salama, Sameh; Lasheen, Yossra; Elshafey, Doaa; Haggag, Hisham; Taher, Ayman; Farouk, Dalia; Eltaieb, E.; Elsirgany, Sherif; Hussein, Mohamed; Fikry, Mohamed; Hassan, Hatem; Sadek, Jehan; Alaa, Doaa; Torad, Hesham; Abdella, Rana; Ali, Sief; Yehia, Amera; Lotfy, Rehab; Hanafy, Amal; Hassan, Ahmed	Alalfy modified cervical inversion technique as a tamponade in controlling PPH in placenta previa, a multicentric double blind randomized controlled trial
	Y	N	N			伊朗	Y	Jamal, Ashraf; Moshfeghi, Maryam; Molaei, Behnaz; Moradi, Yousef; Hashemi, Neda	The effect of vaginal progesterone on Doppler findings in increased uterine artery resistance
	Y	N	N			土耳其	Y	Cetinkaya, Senay; Celik, Melike Yavas; Ozdemir, Serap	Effect of white noise on alleviating the pain of new-born during invasive procedures*
撤稿								Aref, Nisreen Khaled	Does timing of urinary catheter removal after elective cesarean section affects postoperative morbidity?: a prospective randomized trial
	Y	Y	Y	IRCT20170513033941N33		伊朗	Y	Mesdaghinia, Elaheh; Naderi, Fatemeh; Bahmani, Fereshteh; Chamani, Maryam; Ghaderi, Amir; Asemi, Zatollah	The effects of zinc supplementation on clinical response and metabolic profiles in pregnant women at risk for intrauterine growth restriction: a randomized, double-blind, placebo-controlled trial
	Y	Y	N			意大利	N	Khalifeh, Adeeb; Khosla, Jayasree; Cantor, Eva; Quist-Nelson, Johanna; Saccone, Gabriele; Tumas, Jordyn; Berghella, Vincenzo	A reminder system for postpartum diabetes screening after gestational diabetes: a randomized clinical trial
	Y	Y	Y	RCT20180707040370N4		伊朗	Y	Rashtchi, Vahideh; Maryami, Niloofar; Molaei, Behnaz	Comparison of entonox and transcutaneous electrical nerve stimulation (TENS) in labor pain: a randomized clinical trial study
	Y	N	Y	NCT03306953		埃及	N	Omran, Eman F.; Meshaal, Hadeer; Hassan, Sarah M.; Dieb, Amira S.; Nabil, Hala; Saad, Hani	The effect of rectus muscle re-approximation at cesarean delivery on pain perceived after operation: a randomized control trial
	Y	Y	N			埃及	N	Maged, Ahmed M.; Mohesen, Mohamed N.; Elhalwagy, Ahmed; Abdelaal, Hoda; Almohamady, Maged; Abdellatif, Ali A.; Alsawaf, Ahmed; Malek, Khaled Abdel; Nabil, Hala; Fahmy, Radwa M.; Wageih, Heba	Subcuticular interrupted versus continuous skin suturing in elective cesarean section in obese women: a randomized controlled trial
	Y	Y	N			埃及	N	Elsharkawy, Ibrahim; Noureldin, Elsayed; Mohamed, Ekramy; Mohamed, Ali; Abdeldayem, Hussein; Mansour, Shymaa Abdelazim Mansour	Continuous versus interrupted use of vaginal probiotics plus vaginal clindamycin cream for bacterial vaginosis: a randomized controlled study
	Y	N	N			伊朗	Y	Goudarzvand, Laleh; Dabirian, Akram; Nourian, Manijeh; Jafarimanesh, Hadi; Ranjbaran, Mehdi	Comparison of conventional phototherapy and phototherapy along with Kangaroo mother care on cutaneous bilirubin of neonates with physiological jaundice
	Y	Y	Y	NCT0249779		土耳其	N	Yenigul, Nefise Nazli; Mathyk, Begum; Cetin, Berna; Yilmaz, Fatma; Ayhan, Isil	Efficacy of chewing gum for improving bowel function after cesarean sections: a randomized controlled trial
	Y	N	N			伊朗	Y	Arefi, Zohreh; Sadeghi, Roya; Shojaeizadeh, Davoud; Yaseri, Mehdi; Sighaldeh, Shirin Shahbazi	The effect of educational intervention on nutritional behavior in pregnant women based on social cognitive theory
	Y	Y	Y	SRCTN1606064		瑞典	Y	Stal, Ingrid; Wennerholm, Ulla-Britt; Nordstrom, Lennart; Ladfors, Lars; Wiberg-Itzel, Eva	Fetal scalp blood sampling during second stage of labor - analyzing lactate or pH? A secondary analysis of a randomized controlled trial
	Y	N	Y	ACTRN126140001646695		意大利	N	Passariello, Annalisa; Montaldo, Paolo; Palma, Marta; Cirillo, Marilu; Di Guida, Carmela; Esposito, Simona; Caruso, Marco; Pugliese, Manuela; Giliberti, Paolo	Neonatal painful stimuli: skin conductance algesimeter index to measure efficacy 24% of sucrose oral solution
	Y	N	N			伊朗	Y	Sahebi, Zohreh; Kazemi, Ashraf; Loripour, Marzieh; Shams, Nafiseh	An educational intervention to men for reducing environmental tobacco smoke exposure in their pregnant wives
	Y	Y	Y	NCT02813954		土耳其	N	Semerci, Seda Yilmaz; Yucel, Burak; Erbas, Ibrahim Mert; Gunkaya, Osman Samet; Talmac, Merve; Cetinkaya, Merih	The utility of amniotic fluid pH and electrolytes for prediction of neonatal respiratory disorders
撤稿								Darwish, A. M.; Khalifa, E. E.; Rashad, E.; Farghally, E.	Total dose iron dextran infusion versus oral iron for treating iron deficiency anemia in pregnant women: a randomized controlled trial
	Y	Y	Y	NCT03344302		埃及	N	Abdelaleem, Ahmed A.; Abbas, Ahmed M.; Thabet, Andrew L.; Badran, Esraa; El-Nashar, Ihab H.	The effect of initiating intravenous oxytocin infusion before uterine incision on the blood loss during elective cesarean section: a randomized clinical trial
	Y	N	Y	NTR4197		荷兰	Y	Nijsten, Kelly; van der Minnen, Lois M.; Dean, Caitlin; Bais, Joke M. J.; Ris-Stalpers, Carrie; van Eekelen, Rik; Bremer, Henk A.; van der Ham, David P.; Heidema, Wieteke M.; Huisjes, Anjoke; Kleiverda, Gunilla; Kuppens, Simone M.; van Laar, Judith O. E. H.; Langenveld, Josje; van der Made, Flip; Papatsonis, Dimitri; Pelinck, Marie-Jose; Pernet, Paula J.; Van Rheenen-Flach, Leonie; Rijnders, Robb…	Depression, anxiety, and post-traumatic stress disorder symptoms after hyperemesis gravidarum: a prospective cohort study
	Y	N	Y	NCT03648970		印度尼西亚	N	Akbar, Muhammad Ilham Aldika; Yosediputra, Angelina; Pratama, Raditya Ery; Fadhilah, Nur Lailatul; Sulistyowati, Sulistyowati; Amani, Fariska Zata; Dachlan, Erry Gumilar; Dikman Angsar, Muhammad; Dekker, Gustaaf Albert	Pravastatin suppresses inflammatory cytokines and endothelial activation in patients at risk of developing preeclampsia: INOVASIA study
	Y	N	Y	IRCT1394.179		伊朗	N	Jouybari, Leila; Abbariki, Ezzat; Jebeli, Maryam; Mehravar, Fatemeh; Asadi, Leila; Akbari, Negarin; Sanagoo, Akram; Moradi, Zahra	Comparison of the effect of narrative writing and art therapy on maternal stress in neonatal intensive care settings
	Y	Y	N			埃及	N	El Sharkwy, Ibrahim Abd Elgafor; Elsayed, Mohamed Lotfy; Ahmed, Mostafa Abdo; Alnemer, Amr Abd Almohsen	Low-dose vaginal misoprostol with or without Foley catheter for late second-trimester pregnancy termination in women with previous multiple cesarean sections
	Y	Y	Y	NCT02386748		埃及	N	Altraigey, Ahmed; Ellaithy, Mohamed; Atia, Hytham; Abdelrehim, Wegdan; Abbas, Ahmed M.; Asiri, Mufareh	The effect of gum chewing on the return of bowel motility after planned cesarean delivery: a randomized controlled trial
	Y	N	Y	IRCT20120918010876N3		伊朗	N	Mirzamoradi, Masoumeh; Nejhad, Fatemeh Hasani; Jamali, Razyeh; Heidar, Zahra; Bakhtiyari, Mahmood	Evaluation of the effect of antenatal betamethasone on neonatal respiratory morbidities in late preterm deliveries (34-37 weeks)
	Y	Y	Y	NCT03073330		意大利	N	Khalifeh, Adeeb; Eckler, Rebecca; Felder, Laura; Saccone, Gabriele; Caissutti, Claudia; Berghella, Vincenzo	One-step versus two-step diagnostic testing for gestational diabetes: a randomized controlled trial
	Y	Y	Y	NCT02842164		埃及	N	Ali, Mohammed K.; Botros, Heba A.; Mostafa, Sayed A.	Foley's catheter balloon for induction of mid-trimester missed abortion with or without traction applied: a randomized controlled trial
	Y	N	Y	NCT02765906		美国	Y	Strassberg, Emmie R.; Fisher, Sarah; Mackeen, A. Dhanya; Sun, Haiyan; Paglia, Michael J.	Comparison of different methods of patient education on preeclampsia: a randomized controlled trial
	Y	Y	Y	IRCT2017042333070N1		伊朗	Y	Mohsenzadeh-ledari, Farideh; Taghizadeh, Ziba; Keramat, Afsaneh; Moosazadeh, Mahmood; Yazdani, Shahla; Najafi, Ali; Motaghi, Zahra	The effect of caring intervention (physical activity, diet and counseling) on gestational diabetes for pregnant women with metabolic syndrome
	Y	Y	Y	NCT02069184		美国	Y	Bernstein, Jeffrey; Spitzer, Yelena; Ohaegbulam, Kim; Reddy, Shamantha; Song, Jing; Romanelli, Erik; Nair, Singh	The analgesic efficacy of IV acetaminophen for acute postoperative pain in C-section patients: a randomized, double-blind, placebo-controlled study
	Y	Y	Y	IRCT20091023002624N2		伊朗	N	Kashanian, Maryam; Shirvani, Shaghayegh; Sheikhansari, Narges; Javanmanesh, Forough	A comparative study on the efficacy of nifedipine and indomethacin for prevention of preterm birth as monotherapy and combination therapy: a randomized clinical trial
	Y	Y	Y	IRCT20091023002624N28		伊朗	N	Kashanian, Maryam; KaramiAbd, Tayyebeh; Sheikhansari, Narges; AminiMoghaddam, Soheila; Jangjoo, Solmaz	Efficacy of daily rectal micronized progesterone for prevention of preterm delivery: a randomized clinical trial
	Y	Y	Y	IRCT201602213027N35		伊朗	N	Yulghunlu, Fatemeh Ahadi; Shafaie, Fahimeh Sehhatie; Mirghafourvand, Mojgan; Mohaddesi, Hamideh	The effects of intravenous dextrose 5%, Ringer's solution, and oral intake on the duration of labor stages in nulliparous women: a double-blind, randomized, controlled trial
二次分析						爱尔兰		Donnelly, Jean M. T.; Horan, Mary; Segurado, Ricardo; Mooney, Eoghan E.; French, Shannon; Molloy, Eleanor J.; McAuliffe, Fionnuala M.	Sexual dimorphism and the placenta - results from the ROLO kids study
	Y	N	N			西班牙	N	Couceiro Naveira, Emilio; Ramon y Cajal, Carlos Lopez	Atosiban versus ritodrine as tocolytics in external cephalic version
	Y	N	Y	NCT01111929		埃及	N	Shaaban, Omar M.; Abbas, Ahmed M.; Mahmoud, Hanaa R.; Yones, Entsar M.; Mahmoud, Ahmed; Zakherah, Mahmoud S.	Levonorgestrel emergency contraceptive pills use during breastfeeding; effect on infants' health and development
	Y	Y	Y	IR.AJUMS.REC.1395.162	IranianRegistry of Clinical Trials	伊朗	N	Malakian, Arash; Bashirnezhadkhabaz, Shiva; Aramesh, Mohammad-Reza; Dehdashtian, Masoud	Noninvasive high-frequency oscillatory ventilation versus nasal continuous positive airway pressure in preterm infants with respiratory distress syndrome: a randomized controlled trial
	Y	N	Y	IRCT20180508039587N1		伊朗	N	Fatollahzade, Maryam; Parvizi, Soroor; Kashaki, Mandana; Haghani, Hamid; Alinejad-Naeini, Mona	The effect of gentle human touch during endotracheal suctioning on procedural pain response in preterm infant admitted to neonatal intensive care units: a randomized controlled crossover study
	Y	Y	Y	IRCT20170513033941N26		伊朗	Y	Ostadmohammadi, Vahidreza; Samimi, Mansooreh; Mobini, Moein; Zarezade Mehrizi, Maryam; Aghadavod, Esmat; Chamani, Maryam; Dastorani, Majid; Asemi, Zatollah	The effect of zinc and vitamin E cosupplementation on metabolic status and its related gene expression in patients with gestational diabetes
	Y	N	N			意大利	N	Radaelli, Tatjana; Ferrari, Maria M.; Duiella, Silvia F.; Gazzola, Federica G.; Campoleoni, Mauro; Merlini, Claudia; Martinetti, Laura; Ambrosini, Maria T.; Ossola, Manuela W.; Nicolini, Antonio	Prophylactic intraoperative uterine artery embolization for the management of major placenta previa
	Y	Y	Y	NCT02460185		葡萄牙	N	Pereira, Isabel Barros; Silva, Rita; Ayres-de-Campos, Diogo; Clode, Nuno	Physical exercise at term for enhancing the spontaneous onset of labor: a randomized clinical trial
	Y	N	Y	IRCT20120918010876N4		伊朗	N	Mirzamoradi, Masoomeh; Joshaghani, Zahra; Nejhad, Fatemeh Hasani; Vafaeenia, Mahya; Heidar, Zahra	Evaluation of the effect of antenatal betamethasone on neonatal respiratory morbidity in early-term elective cesarean
	Y	Y	Y	NCT03265782		埃及	N	El-Farrash, Rania A.; El Shimy, Mohammed S.; El-Sakka, Abeer S.; Ahmed, Manal G.; Abdel-Moez, Dina G.	Efficacy and safety of oral paracetamol versus oral ibuprofen for closure of patent ductus arteriosus in preterm infants: a randomized controlled trial
	Y	Y	Y	NCT02132819		美国	N	Sahin, Suzan; Gozde Kanmaz Kutman, H.; Bozkurt, Ozlem; Yavanoglu Atay, Funda; Emre Canpolat, F.; Uras, Nurdan; Suna Oguz, S.; Underwood, Mark A.	Effect of withholding feeds on transfusion-related acute gut injury in preterm infants: a pilot randomized controlled trial
	Y	Y	N			印度	N	Jain, Ridhimaa; Jain, Ashish; Devgan, Veena; Sekhar, Jerin	Effect of alternative positions of neonates prior to delayed cord clamping on placental transfusion: a randomized control trial
撤稿								Darwish, A. M.; Fouly, H. A.; Saied, W. H.; Farah, E.	Lactoferrin plus health education versus total dose infusion (TDI) of low-molecular weight (LMW) iron dextran for treating iron deficiency anemia (IDA) in pregnancy: a randomized controlled trial

## Sheet: savedrecs
Authors	Article Title	Source Title	Volume	Issue	Start Page	End Page	DOI	Document Type	Publication Date	Publication Year	Abstract	Abstract - Foreign	Abstract - English Transliteration	Abstract - Foreign	Abstract - Korean	Conference Title	Conference Date	Conference Sponsor	Conference Location	Times Cited, WoS Core	Times Cited, CSCD	Times Cited, RSCI	Times Cited, ARCI	Times Cited, BCI	Times Cited, SCIELO	Times Cited, All Databases	180 Day Usage Count	Since 2013 Usage Count	ISSN	eISSN	ISBN	UT (Unique ID)	Pubmed Id
Miremberg, Hadas; Barber, Elad; Tamayev, Liliya; Herman, Hadas Ganer; Bar, Jacob; Kovo, Michal	When is the right time to remove staples after an elective cesarean delivery?: a randomized control trial	JOURNAL OF MATERNAL-FETAL & NEONATAL MEDICINE	33	23	4004	4009	10.1080/14767058.2019.1594189	Article	DEC 1 2020	2020	Objective: To determine if there are differences in scar healing and cosmetic outcome between early and late metal staples removal after cesarean delivery. Study design: Randomized controlled trial, in which patients undergoing a scheduled nonemergent cesarean delivery were randomly assigned to early staples removal versus late staples removal. Outcome assessors were blinded to group allocation. …									2	0	0	0	1	0	2			1476-7058	1476-4954		WOS:000463504700001	30897986
Maged, Ahmed M.; Kamel, Hany H.; Sanad, Ahmad S.; Mahram, Ahmad E.; AbdAllah, Ameer A.; Elkhateeb, Reham; Bhaa, Haitham A.; Hussein, Eman A.; Essam, Aimy; Ibrahim, Safaa	The value of amniopatch in pregnancies associated with spontaneous preterm premature rupture of fetal membranes: a randomized controlled trial	JOURNAL OF MATERNAL-FETAL & NEONATAL MEDICINE	34	2	267	273	10.1080/14767058.2019.1605348	Article	JAN 17 2021	2021	Objective: To evaluate the efficacy and safety of amniopatch in pregnancies associated with spontaneous preterm premature rupture of fetal membranes (PPROM). Methods: A randomized controlled trial that involved 100 women diagnosed with PPROM between 24 and 34 weeks of gestational age. Participants were randomized equally into two groups. Group I in which amniopatch was done in addition to the rou…									7	0	0	0	3	0	7			1476-7058	1476-4954		WOS:000591700100014	30957602
De Angelis, Carlo; Di Stadio, Arianna; Vitale, Silvia; Saccone, Gabriele; De Angelis, Maria Chiara; Zizolfi, Brunella; Di Spiezio Sardo, Attilio	Use of calendula ointment after episiotomy: a randomized clinical trial	JOURNAL OF MATERNAL-FETAL & NEONATAL MEDICINE	35	10	1860	1864	10.1080/14767058.2020.1770219	Article	MAY 19 2022	2022	Objective:Episiotomy is associated with an increased risk of postpartum pain, bleeding, and dyspareunia. The hypothesis of this trial was that in women with singleton pregnancy, and spontaneous labor at term, use of calendula ointment would reduce pain after episiotomy. Methods:This was a single-center parallel group randomized trial of women with singleton pregnancies and spontaneous labor at te…									2	0	0	0	0	0	2			1476-7058	1476-4954		WOS:000541273400001	32460565
Care, A.; Jackson, R.; O'Brien, E.; Leigh, S.; Cornforth, C.; Haycox, A.; Whitworth, M.; Lavender, T.; Alfirevic, Z.	Cervical cerclage, pessary, or vaginal progesterone in high-risk pregnant women with short cervix: a randomized feasibility study	JOURNAL OF MATERNAL-FETAL & NEONATAL MEDICINE	34	1	49	57	10.1080/14767058.2019.1588245	Article	JAN 2 2021	2021	Objective: To assess feasibility for a definitive randomized controlled trial (RCT) comparing three treatments for short cervix in a population at high risk for spontaneous preterm birth (sPTB) over a 1-year period.Design: Three arm, open label feasibility randomized clinical study.Methods: Women with singleton pregnancy with risk factors for sPTB (history of sPTB or prelabor premature rupture of…									2	0	0	0	1	0	2			1476-7058	1476-4954		WOS:000651256700007	30895903
Hussein, Ahmed M.; Dakhly, Dina Mohamed Refaat; Raslan, Ayman N.; Kamer, Ahmed; Hafeez, Ali Abdel; Moussa, Manal; Hosny, Ahmed Samir; Momtaz, Mohamed	The role of prophylactic internal iliac artery ligation in abnormally invasive placenta undergoing caesarean hysterectomy: a randomized control trial	JOURNAL OF MATERNAL-FETAL & NEONATAL MEDICINE	32	20	3386	3392	10.1080/14767058.2018.1463986	Article	OCT 18 2019	2019	Objective: To identify the role of bilateral internal iliac artery (IIA) ligation on reducing blood loss in abnormally invasive placenta (AIP) undergoing caesarean hysterectomy. Methods: In this parallel-randomized control trial, 57 pregnant females with ultrasound features suggestive of AIP were enrolled. They were randomized into two groups; IIA group (n = 29 cases) performed bilateral IIA liga…									54	0	0	0	18	0	54			1476-7058	1476-4954		WOS:000473518300011	29635951
Eke, Ahizechukwu C.; Drnec, Sheila; Buras, Andrea; Woo, Joanna; Martin, Denny; Roth, Steven	Intrauterine cleaning after placental delivery at cesarean section: a randomized controlled trial	JOURNAL OF MATERNAL-FETAL & NEONATAL MEDICINE	32	2	236	242	10.1080/14767058.2017.1378322	Article	JAN 17 2019	2019	Objective: The objective of this study is to evaluate whether omission of intrauterine cleaning increases intraoperative and postoperative complications among women who deliver via cesarean section. Methods: We randomized 206 women undergoing primary elective cesarean deliveries to intrauterine cleaning or omission of cleaning. Postpartum endomyometritis rates across groups were the primary outco…									5	0	0	0	1	0	5			1476-7058	1476-4954		WOS:000449972400011	28889781
Zayed, Mohamed A.; Fouda, Usama M.; Elsetohy, Khaled A.; Zayed, Shereef M.; Hashem, Ahmed T.; Youssef, Mohamed A.	Barbed sutures versus conventional sutures for uterine closure at cesarean section; a randomized controlled trial	JOURNAL OF MATERNAL-FETAL & NEONATAL MEDICINE	32	5	710	717	10.1080/14767058.2017.1388368	Article	MAR 4 2019	2019	Introduction: The aim of this randomized control trial was to compare the operative data and the early postoperative outcomes of cesarean sections in which the uterine incision was closed with a barbed suture (STRATAFIX (TM) Spiral PDO Knotless Tissue Control Device, SXPD2B405, Ethicon Inc.) with those of cesarean sections in which the uterine incision was closed with a conventional smooth suture…									17	0	0	0	5	0	17			1476-7058	1476-4954		WOS:000453797400002	29082807
Yilmaz, Muge; Aykut, Mualla	The effect of breastfeeding training on exclusive breastfeeding: a randomized controlled trial	JOURNAL OF MATERNAL-FETAL & NEONATAL MEDICINE	34	6	925	932	10.1080/14767058.2019.1622672	Article	MAR 19 2021	2021	Introduction: Although exclusive breastfeeding is very beneficial for children's and mothers' health, a limited number of infants are exclusively breastfed for 6 months. Aim: This randomized controlled intervention study aims to determine the effect of breastfeeding training on mothers' knowledge, behaviors, and exclusive breastfeeding for 6 months. Materials and methods: The participants were se…									6	0	0	0	0	0	6			1476-7058	1476-4954		WOS:000478278700001	31345049
Vernekar, Sunil S.; Goudar, Swati S.; Metgud, Mrityunjay; Pujar, Yeshita, V; Somannavar, Manjunath S.; Piaggio, Gilda; Carvalho, Jose Ferreira D. E.; Revankar, Amit; Althabe, Fernando; Widmer, Mariana; Gulmezoglu, Ahmet Metin; Goudar, Shivaprasad S.	Effect of heat stable carbetocin vs oxytocin for preventing postpartum haemorrhage on post delivery hemoglobin-a randomized controlled trial.	JOURNAL OF MATERNAL-FETAL & NEONATAL MEDICINE					10.1080/14767058.2021.2001799	Article; Early Access		2021	Objective To compare the effect of heat-stable carbetocin 100 mu g IM versus oxytocin 10 IU IM on post-delivery hemoglobin level. Setting Hospital based study in Southern India. Population Women delivering vaginally who were enrolled in the WHO CHAMPION trial in a single facility in India. WHO CHAMPION Trial was a randomized, double-blind, noninferiority trial comparing intramuscular injections o…									0	0	0	0	0	0	0			1476-7058	1476-4954		WOS:000717350700001	34763599
Shehata, Nesreen A. A.; Ali, Hamada A. A.; Fahim, Ashraf S.; Katta, Maha A.; Hussein, Gaber K.	Addition of sildenafil citrate for treatment of severe intrauterine growth restriction: a double blind randomized placebo controlled trial	JOURNAL OF MATERNAL-FETAL & NEONATAL MEDICINE	33	10	1631	1637	10.1080/14767058.2018.1523892	Article	MAY 18 2020	2020	Background: Severe intrauterine growth restriction complicates approximately 0.4% of the pregnancies. It increases the risk of perinatal morbidity and mortality. Subjects and methods: A double blind placebo controlled trial was conducted in Beni Suef University hospitals during 2017. It included 46 pregnant women with severe intrauterine growth restriction. Women were randomly allocated into two …									5	1	0	0	2	0	6			1476-7058	1476-4954		WOS:000519294200001	30345864
Sparice, Stefania; Giampaolino, Pierluigi; Sansone, Anna; Saccone, Gabriele; Berghella, Vincenzo; Di Carlo, Costantino	Efficacy of methylergometrine during the early puerperium: a randomized double-blind placebo-controlled clinical trial	JOURNAL OF MATERNAL-FETAL & NEONATAL MEDICINE	33	10	1744	1748	10.1080/14767058.2018.1529750	Article	MAY 18 2020	2020	Objective: To determine if oral methylergometrine administration during the first 10 d following spontaneous vaginal delivery has any beneficial effect on the increase of hemoglobin levels. Methods: This was a parallel group double-blind placebo-controlled clinical trial conducted at single center university hospital in Italy. Participants were puerperal women, who delivered singleton gestation w…									1	0	0	0	0	0	1			1476-7058	1476-4954		WOS:000519294200017	30257588
Sharma, Deepak; Kaur, Amandeep; Farahbakhsh, Nazanin; Agarwal, Sunil	To compare nasal mask with binasal prongs in delivering continuous positive airway pressure for reducing need of invasive ventilation: randomized controlled trial	JOURNAL OF MATERNAL-FETAL & NEONATAL MEDICINE	34	12	1890	1896	10.1080/14767058.2019.1651272	Article	JUN 18 2021	2021	Aims: To compare nasal mask with binasal prongs in delivering bubble continuous positive airway pressure (CPAP) for reducing need of invasive ventilation in VLBW infants: randomized controlled trial. Methods: In this randomized control trial 178 infants were enrolled, 90 were randomized to nasal mask group and 88 to nasal prong group for delivering bubble CPAP. Preterm neonates between 26 and 32 …									2	0	0	0	1	0	2			1476-7058	1476-4954		WOS:000480877400001	31394955
Mazzoni, Sara; Hill, Pamela; Briggs, Ariel; Barbier, Kate; Cahill, Alison; Macones, George; Colditz, Graham; Tuuli, Methodius; Carter, Ebony	The effect of group prenatal care for women with diabetes on social support and depressive symptoms: a pilot randomized trial	JOURNAL OF MATERNAL-FETAL & NEONATAL MEDICINE	33	9	1505	1510	10.1080/14767058.2018.1520832	Article	MAY 2 2020	2020	Objective: To measure the impact of group prenatal care (GPC) on diabetes-specific peer support and depressive symptoms in women with pregnancies complicated by diabetes. Materials and methods: This is a planned secondary analysis of a two-center pilot randomized controlled trial conducted at Denver health (DH) and Washington University in St. Louis (WU) including Spanish (DH) or English (WU) spe…									10	1	0	0	0	0	11			1476-7058	1476-4954		WOS:000517587800008	30251569
Gerli, Sandro; Della Morte, Chiara; Ceccobelli, Margherita; Mariani, Monica; Favilli, Alessandro; Leonardi, Lucio; Lanti, Alessandro; Iannitti, Rossana G.; Fioretti, Bernard	Biological and clinical effects of a resveratrol-based multivitamin supplement on intracytoplasmic sperm injection cycles: a single-center, randomized controlled trial	JOURNAL OF MATERNAL-FETAL & NEONATAL MEDICINE					10.1080/14767058.2021.1958313	Article; Early Access		2021	Background Resveratrol display's positive effects on follicle growth and development in preclinical studies while there is scantly information from clinical trials. The aim of this study was to evaluate the biological and clinical impact of a resveratrol-based multivitamin supplement on intracytoplasmatic sperm injection (ICSI) cycles. Methods A randomized, single-center controlled trial conducte…									2	0	0	0	2	0	2			1476-7058	1476-4954		WOS:000680236700001	34338114
Drzymalski, Dan Michael; Lumbreras-Marquez, Mario Isaac; Tsen, Lawrence Ching; Camann, William Reid; Farber, Michaela Kristina	The effect of patient-selected or preselected music on anxiety during cesarean delivery: a randomized controlled trial	JOURNAL OF MATERNAL-FETAL & NEONATAL MEDICINE	33	24	4062	4068	10.1080/14767058.2019.1594766	Article	DEC 16 2020	2020	Background: Women undergoing cesarean delivery may have significant anxiety prior to surgery. Nonpharmacological approaches to anxiety reduction are favored in this patient population. Objective: The aim of this study was to determine the effects of patient-selected or preselected music on anxiety in parturients undergoing scheduled cesarean delivery. Materials and methods: This is a prospective,…									6	0	0	0	0	0	6			1476-7058	1476-4954		WOS:000581869900005	30880522
Hamm, Rebecca F.; Beidas, Rinad; Srinivas, Sindhu K.; Levine, Lisa D.	Identifying the effective components of a standardized labor induction protocol: secondary analysis of a randomized, controlled trial	JOURNAL OF MATERNAL-FETAL & NEONATAL MEDICINE					10.1080/14767058.2021.1909561	Article; Early Access		2021	ObjectiveStandardized labor induction protocols utilizing evidence-based active management practices are associated with improved obstetric outcomes. However, these protocols are complex and include multiple components. We aimed to identify which of the individual components of an evidence-based labor induction protocol are most associated with reduced rates of cesarean delivery, maternal morbidi…									0	0	0	0	0	0	0			1476-7058	1476-4954		WOS:000639723900001	33847224
Donnelly, Jean M.; Lindsay, Karen; Walsh, Jennifer M.; Horan, Mary K.; O'Shea, Donal; Molloy, Eleanor J.; McAuliffe, Fionnuala M.	Perinatal inflammation and childhood adiposity - a gender effect?	JOURNAL OF MATERNAL-FETAL & NEONATAL MEDICINE	33	7	1203	1210	10.1080/14767058.2018.1517315	Article	APR 2 2020	2020	Background: To determine the association of maternal and fetal inflammatory factors with gender-specific infant adiposity, independent of leptin. Methods: Analysis of anthropometry from 265 mother-infant pairs at birth and 280 pairs at 6 months from the randomised control trial of low glycaemic index diet in pregnancy (ROLO) study (Randomised control trial of low glycaemic index diet) and their a…									4	0	0	0	1	0	4			1476-7058	1476-4954		WOS:000510748300018	30261783
Qiu, Jie; Zhao, Li; Yang, Yang; Zhang, Jing-han; Feng, Yun; Cheng, Rui	Effects of fentanyl for pain control and neuroprotection in very preterm newborns on mechanical ventilation	JOURNAL OF MATERNAL-FETAL & NEONATAL MEDICINE	32	22	3734	3740	10.1080/14767058.2018.1471593	Article	NOV 17 2019	2019	Objective: This study aimed to evaluate the cerebral protection effect of fentanyl infusion in very preterm infants in the first 72 h of mechanical ventilation. Methods: In this double-blind, randomized, controlled trial, mechanically ventilated newborns (<32 weeks' gestational age) were randomized to fentanyl (continuous infusion of fentanyl) or placebo (continuous infusion of glucose, controls)…									5	1	0	0	1	0	6			1476-7058	1476-4954		WOS:000478603200006	29712500
Aduloju, Olusola Peter; Ipinnimo, Oluwadare Martins; Aduloju, Tolulope	Oral misoprostol for induction of labor at term: a randomized controlled trial of hourly titrated and 2 hourly static oral misoprostol solution	JOURNAL OF MATERNAL-FETAL & NEONATAL MEDICINE	34	4	493	499	10.1080/14767058.2019.1610378	Article	FEB 16 2021	2021	Background: Misoprostol has been shown to be effective in induction of labor (IOL) with different dosages and routes of administration. Objectives: This study compared the efficacy and safety of hourly titrated and 2-hourly static low dose oral misoprostol for IOL in Ekiti State University Teaching Hospital, Ado-Ekiti. Methods: One hundred fifty women with singleton pregnancy at term admitted for…									5	0	0	0	1	0	5			1476-7058	1476-4954		WOS:000469562800001	31006282
Hayashi, Masako; Oi, Rie; Otsuki, Katsufumi; Yoneda, Noriko; Nagamatsu, Takeshi; Kumasaka, Ryota; Miyakoshi, Kei; Aoki, Hiroaki; Tanaka, Kei; Kumazawa, Kazumasa; Ohkuchi, Akihide; Matsuda, Yoshio; Nakai, Akihito	Effects of prophylactic vaginal progesterone administration on mild cervical shortening (TROPICAL study): a multicenter, double-blind, randomized trial	JOURNAL OF MATERNAL-FETAL & NEONATAL MEDICINE					10.1080/14767058.2021.1940935	Article; Early Access		2021	Vaginal progesterone reduces the preterm birth frequency among high-risk women with a cervical length <= 25 mm at midtrimester. However, the strategy may promote no substantial reduction in overall preterm birth rates, because such high-risk women are only approximately 2% of all pregnant women, which restrict the number of participants. Our purpose was to determine whether prophylactic vaginal p…									4	0	0	0	2	0	4			1476-7058	1476-4954		WOS:000667561400001	34182873
Okur, Nilufer; Buyuktiryaki, Mehmet; Sari, Fatma Nur; Dizdar, Evrim Alyamac; Oguz, Serife Suna	Ventilator-delivered nasal intermittent positive pressure ventilation versus nasal biphasic positive airway pressure following extubation in infants <= 1250 g birth weight: a randomized trial	JOURNAL OF MATERNAL-FETAL & NEONATAL MEDICINE	35	4	752	758	10.1080/14767058.2020.1731462	Article	FEB 16 2022	2022	Background and objective: To determine the effectiveness of ventilator-delivered nasal intermittent positive pressure ventilation and nasal biphasic positive airway pressure (n-BiPAP) after first extubation attempt in infants <= 1250-g birthweight. Methods: This randomized controlled study included mechanically ventilated preterm infants of <= 1250-g birthweight who were randomly assigned to vent…									3	0	0	0	0	0	3			1476-7058	1476-4954		WOS:000517192800001	32106721
Ertas, Ibrahim Egemen; Ince, Onur; Emirdar, Volkan; Gultekin, Emre; Biler, Alper; Kurt, Sefa	Influence of preoperative enema application on the return of gastrointestinal function in elective Cesarean sections: a randomized controlled trial	JOURNAL OF MATERNAL-FETAL & NEONATAL MEDICINE	34	11	1822	1826	10.1080/14767058.2019.1651264	Article	JUN 3 2021	2021	Aim: There is an extensive literature on the mechanical bowel preparation by an enema in colorectal, abdominal, and gynecologic surgeries that provide evidence against the use of enema. There are, however, few studies investigating the effect of enema prior to elective Cesarean sections. The aim of this study is to investigate whether preoperative enema facilitates the return of gastrointestinal …									2	0	0	0	0	0	2			1476-7058	1476-4954		WOS:000480930500001	31397204
Gupta, Vijay; Rebekah, Grace; Sudhakar, Yesudas; Santhanam, Sridhar; Kumar, Manish; Thomas, Niranjan	A randomized controlled trial comparing the effect of fortification of human milk with an infant formula powder versus unfortified human milk on the growth of preterm very low birth weight infants	JOURNAL OF MATERNAL-FETAL & NEONATAL MEDICINE	33	15	2507	2515	10.1080/14767058.2018.1554046	Article	AUG 2 2020	2020	Objective:To optimize growth in very low birth weight (VLBW) infants, human milk fortification is standard of care in neonatal units of high-income countries. However, commercial fortifiers may not be available or it may be too expensive in resource-limited settings. As an alternative to using human milk fortifiers, we studied the effects of milk fortification with an infant formula on growth and…									9	0	0	0	4	0	9			1476-7058	1476-4954		WOS:000545314800001	30486700
Bayoumi, Yomna Ali; Alalfy, Mahmoud; Sharkawy, Mohamed; Ali, Ahmed S.; Gouda, Hisham Mohamed; Hatem, Dina Latif	Castor oil for labor initiation in women with a previous cesarean section: a double-blind randomized study	JOURNAL OF MATERNAL-FETAL & NEONATAL MEDICINE					10.1080/14767058.2021.2008350	Article; Early Access		2021	Objective: To evaluate the efficacy of castor oil in initiation of labor in women who had one previous cesarean section. This study was conducted as a trial to increase the rate of vaginal birth after cesarean (VBAC) and decrease the rate of elective repeated cesarean section (ERCS). Methods: A double-blinded randomized controlled study was conducted in an Egyptian University Hospital from July 2…									0	0	0	0	0	0	0			1476-7058	1476-4954		WOS:000728478500001	34886746
Adhisivam, Bethou; Kohat, Dilesh; Tanigasalam, Vasanthan; Bhat, Vishnu; Plakkal, Nishad; Palanivel, C.	Does fortification of pasteurized donor human milk increase the incidence of necrotizing enterocolitis among preterm neonates? A randomized controlled trial	JOURNAL OF MATERNAL-FETAL & NEONATAL MEDICINE	32	19	3232	3237	10.1080/14767058.2018.1461828	Article	OCT 2 2019	2019	Objective: To compare the effect of fortified pasteurized donor human milk (PDHM) versus unfortified PDHM on the incidence of necrotizing enterocolitis (NEC) and immediate outcome among preterm neonates. Methods: This randomized controlled trial (RCT) conducted in a tertiary care teaching hospital, south India included 80 healthy preterm neonates randomized to two groups (Group A and B). Neonates…									8	0	0	0	1	0	8			1476-7058	1476-4954		WOS:000473614700015	29618272
Imam, Safaa Shafik; Shinkar, Dina Mohamed; Mohamed, Nevine Ahmed; Mansour, Hebatallah Elhamy	Effect of right lateral position with head elevation on tracheal aspirate pepsin in ventilated preterm neonates: randomized controlled trial	JOURNAL OF MATERNAL-FETAL & NEONATAL MEDICINE	32	22	3741	3746	10.1080/14767058.2018.1471674	Article	NOV 17 2019	2019	Objective: To evaluate the effect of right lateral positioning in comparison with supine positioning on tracheal aspirate pepsin levels as a marker of aspiration of gastric contents in ventilated preterm neonates. Study design: This randomized controlled trial was conducted on 60 ventilated preterm neonates Results: Neonates in right lateral position group had significantly lower tracheal pepsin …									1	0	0	0	0	0	1			1476-7058	1476-4954		WOS:000478603200007	29768111
Holm, Charlotte; Thomsen, Lars L.; Langhoff-Roos, Jens	Intravenous iron isomaltoside treatment of women suffering from severe fatigue after postpartum hemorrhage	JOURNAL OF MATERNAL-FETAL & NEONATAL MEDICINE	32	17	2797	2804	10.1080/14767058.2018.1449205	Article	SEP 2 2019	2019	Background and objectives: To explore if intravenous iron isomaltoside (Monofer((R))) leads to a better relief of fatigue than current treatment practice with oral iron in women suffering from severe fatigue after postpartum hemorrhage.Materials and methods: This is a subanalysis of a single-center, open-label, randomized controlled trial conducted in women suffering from postpartum hemorrhage. P…									11	0	0	0	4	0	11			1476-7058	1476-4954		WOS:000476596900003	29558233
Sweeting, Arianne N.; Hsieh, Albert; Wong, Jencia; Ross, Glynis P.	Comparison of a subcutaneous versus intravenous insulin protocol for managing hyperglycemia following antenatal betamethasone in women with diabetes: a pilot randomized controlled trial	JOURNAL OF MATERNAL-FETAL & NEONATAL MEDICINE					10.1080/14767058.2021.1900104	Article; Early Access		2021	IntroductionEvaluate the safety and efficacy of a subcutaneous insulin (SC-I) versus intravenous insulin (IV-I) protocol for optimizing maternal blood glucose levels (BGLs) post-betamethasone administration.MethodsRandomized controlled in-patient pilot study in pregnant women with diabetes, excluding type 1 diabetes, receiving betamethasone >= 24 weeks' gestation. Interventions were stratified SC…									3	0	0	0	0	0	3			1476-7058	1476-4954		WOS:000628037300001	33706653
Akefi, Rona; Hashemi, Seyed Mojtaba; Alinejad, Saeed; Almasi-Hashiani, Amir	The effect of ursodeoxycholic acid on indirect hyperbilirubinemia in neonates treated with phototherapy: a randomized clinical trial	JOURNAL OF MATERNAL-FETAL & NEONATAL MEDICINE	35	21	4075	4080	10.1080/14767058.2020.1846705	Article	NOV 2 2022	2022	Objectives: Indirect hyperbilirubinemia during neonatal period is a common problem, and most preterm and more than half of the term neonates find this problem. Ursodeoxycholic acid (UDCA) protects the liver against oxidative stresses and prevents cellular apoptosis. In addition, it causes stimulation of bile flow, is well tolerated by the patient, and has limited side effects. Thus, the aim of th…									3	0	0	0	1	0	3			1476-7058	1476-4954		WOS:000591478600001	33225772
Shaaban, Omar M.; Abbas, Ahmed M.; Mahmoud, Hanaa R.; Yones, Entsar M.; Hassen, Shaimaa G.; Zakherah, Mahmoud S.	Counseling and in-advance provision of levonorgestrel emergency contraceptive pills decrease the rate of unplanned pregnancy during breastfeeding: a randomized controlled trial	JOURNAL OF MATERNAL-FETAL & NEONATAL MEDICINE	32	8	1250	1255	10.1080/14767058.2017.1403580	Article	APR 18 2019	2019	Objective: To evaluate the effect of counseling and in-advance provision of levonorgestrel emergency contraceptive pills (LNG-ECPs) during postpartum counseling on the incidence of occurrence of unplanned pregnancy during breastfeeding. Materials and methods: The current study is an open-label, parallel, randomized controlled trial carried out in a university hospital in Egypt. All women who deli…									2	0	0	0	1	0	2			1476-7058	1476-4954		WOS:000455489100005	29117764
Kashanian, Maryam; Dadkhah, Farideh; Tabatabaei, Nasim; Sheikhansari, Narges	Effects of tranexamic acid on the amount of bleeding following vaginal delivery and its adverse effects: a double-blind placebo controlled randomized clinical trial	JOURNAL OF MATERNAL-FETAL & NEONATAL MEDICINE					10.1080/14767058.2021.1888911	Article; Early Access		2021	Introduction Postpartum hemorrhage (PPH) is the most important concern after delivery. Tranexamic acid (TXA), an anti-fibrinolytic agent, has been suggested for prevention and treatment of PPH. Objective The purpose of the present study was to find the effects of TXA on the amount of bleeding following vaginal delivery and its adverse effects. Materials and methods The study was performed as a ra…									2	0	0	0	1	0	2			1476-7058	1476-4954		WOS:000653058100001	34024233
Osman, Amani Mahmoud; El-Farrash, Rania Ali; Mohammed, Enas Hussein	Early rescue Neopuff for infants with transient tachypnea of newborn: a randomized controlled trial	JOURNAL OF MATERNAL-FETAL & NEONATAL MEDICINE	32	4	597	603	10.1080/14767058.2017.1387531	Article	FEB 16 2019	2019	Objective: To examine the efficacy of early continuous positive airway pressure (CPAP), delivered using a T-piece-based infant resuscitator (Neopuff) via a face mask, in reducing the severity and duration of transient tachypnea of the newborn (TTN) as well as testing a hypothesis suggesting that rapid clearance of fetal lung fluid to the circulation via CPAP would increase plasma B-type natriuret…									11	0	1	0	4	0	12			1476-7058	1476-4954		WOS:000451617200011	28965435
Mohr-Sasson, Aya; Castel, Elias; Lurie, Irina; Heifetz, Sigal; Kees, Salim; Sivan, Eyal	Uterine exteriorization versus intraperitoneal repair in primary and repeat cesarean delivery: a randomized controlled trial	JOURNAL OF MATERNAL-FETAL & NEONATAL MEDICINE	35	3	433	438	10.1080/14767058.2020.1720638	Article	FEB 1 2022	2022	Purpose: The aim of this study is to evaluate the effect of uterine exteriorization versus intraperitoneal repair, in first compared to repeat cesarean delivery. Methods: A prospective randomized control single-blinded trial conducted in a single tertiary center between March 2014 and March 2015, including 32 and 63 women in first and recurrent cesarean sections, respectively. Inclusion criteria …									5	0	0	0	0	0	5			1476-7058	1476-4954		WOS:000512282400001	32008386
Alalfy, Mahmoud; Yehia, Amera; Samy, Ahmed	Routine cervical dilatation at caesarean section and its influence on postoperative pain and complications in obese women: a double blind randomized controlled trial	JOURNAL OF MATERNAL-FETAL & NEONATAL MEDICINE	34	12	1906	1913	10.1080/14767058.2019.1651274	Article	JUN 18 2021	2021	Introduction: Numerous surgical techniques regarding cesarean section performance were assessed. The usefulness of cervical dilatation during cesarean section, are still based on restricted research obtained data. Purpose: To assess the impact of intraoperative digital dilatation of cervix on postoperative pain. Material and methods: The current research study is a Prospective parallel group rand…									1	0	0	0	0	0	1			1476-7058	1476-4954		WOS:000480508200001	31401929
Grasch, Jennifer L.; Daggy, Joanne; Yang, Ziyi; Bhamidipalli, Surya Sruthi; Flannery, Kathleen M.; Quinney, Sara K.; Haas, David M.	Cervical change times during induction in nulliparas using vaginal or buccal misoprostol	JOURNAL OF MATERNAL-FETAL & NEONATAL MEDICINE					10.1080/14767058.2022.2155039	Article; Early Access		2022	AimTo determine if the time to cervical change and time to active labor were different when misoprostol was administered by a vaginal or buccal route for cervical ripening in nulliparas undergoing labor induction at term.MethodsThis was a secondary analysis of nulliparous participants in the IMPROVE Study-A comparison of vaginal versus buccal misoprostol for cervical ripening for labor induction …									0	0	0	0	0	0	0			1476-7058	1476-4954		WOS:000897099000001	36510345
McDonald, Sarah D.; Viaje, Kristen A.; Rooney, Rebecca A.; Jarde, Alexander; Giglia, Lucia; Maxwell, Cynthia V.; Small, David; Kelly, Tracy Pearce; Sabatino, Lisa; Thabane, Lehana	A clinical carepath for obese pregnant women: a pragmatic pilot cluster randomized controlled trial	JOURNAL OF MATERNAL-FETAL & NEONATAL MEDICINE	32	23	3915	3922	10.1080/14767058.2018.1478957	Article	DEC 2 2019	2019	Objectives: Obese women are at increased risks for complications during pregnancy, birth, and in their infants. Although guidelines have been established for the clinical care of obese pregnant women, management is sometimes suboptimal. Our goal was to determine the feasibility of implementing and testing a clinical carepath for obese pregnant women compared to standard care, in a pilot cluster r…									1	0	0	0	0	0	1			1476-7058	1476-4954		WOS:000483785400004	29772928
El-Sharkawy, Mohamed; Samy, Ahmed; Latif, Dina; Mahmoud, Mostafa; Samir, Dalia; Abbas, Ahmed M.	The effect of mechanical cervical dilatation during scheduled cesarean section on the blood loss: a randomized controlled trial	JOURNAL OF MATERNAL-FETAL & NEONATAL MEDICINE	33	12	2043	2048	10.1080/14767058.2018.1536742	Article	JUN 17 2020	2020	Objective: This study evaluates the effects of mechanical cervical dilatation during scheduled cesarean section (CS) on intra- and postoperative blood loss. Methods: A single-center randomized double-blind controlled trial (NCT03444792) conducted at a tertiary University Hospital in the period between 1 April 2017 and 31 March 2018 included all women scheduled for scheduled CS under spinal anesth…									0	0	0	0	0	0	0			1476-7058	1476-4954		WOS:000526158300012	30317902
Mashayekh-Amiri, Sepideh; Delavar, Mouloud Agajani; Bakouei, Fatemeh; Faramarzi, Mahbobeh; Esmaeilzadeh, Sedighe	The impact of myo-inositol supplementation on sleep quality in pregnant women: a randomized, double-blind, placebo-controlled study	JOURNAL OF MATERNAL-FETAL & NEONATAL MEDICINE	35	18	3415	3423	10.1080/14767058.2020.1818225	Article	SEP 17 2022	2022	Background Myo-inositol, a glial marker which plays a critical role in some brain regions, can supposedly affect sleep processes. The purpose of randomized controlled trial was to evaluate the impact of myo-inositol supplementation on sleep quality of pregnant women. Methods The study enrolled 60 women with low risk singleton pregnancies, with a gestational age of at least 14 weeks, in Iran. The …									5	0	0	0	3	0	5			1476-7058	1476-4954		WOS:000569469800001	32933356
Wang, Yu; Dong, Wenbin; Zhang, Linping; Zhang, Rong	The effect of kangaroo mother care on aEEG activity and neurobehavior in preterm infants: a randomized controlled trial	JOURNAL OF MATERNAL-FETAL & NEONATAL MEDICINE					10.1080/14767058.2021.1916460	Article; Early Access		2021	Objective To evaluate the effect of kangaroo mother care (KMC) versus traditional care (TC) on aEEG activity and neurobehavior in preterm infants. Methods A prospective randomized control single-blinded trial conducted in a tertiary level neonatal intensive care unit between October 2019 and October 2020. Preterm infants with gestational age of 31-33 weeks were randomly divided into either a KMC …									1	0	0	0	0	0	1			1476-7058	1476-4954		WOS:000646791700001	33910468
Okpala, Boniface Chukwuneme; Eleje, George Uchenna; Ikechebelu, Joseph Ifeanyichukwu; Ofojebe, Chukwuemeka Jude; Ejikeme, Toochukwu Benjamin; Nwachukwu, Cyril Emeka; Okpala, Augusta Nkiruka	A double-blind placebo controlled trial on effectiveness of prophylactic dexamethasone for preventing post- dural puncture headache after spinal anesthesia for cesarean section	JOURNAL OF MATERNAL-FETAL & NEONATAL MEDICINE	35	17	3407	3412	10.1080/14767058.2020.1818719	Article	SEP 2 2022	2022	Aim To determine the effect of dexamethasone in reducing post-dural puncture headache (PDPH) after spinal anesthesia for cesarean section (CS). Methods A double blind placebo controlled randomized trial of parturients undergoing CS under spinal anesthesia was conducted. Participants (n = 192) were randomly (1:1 ratio) given either 2mls (8 mg) of dexamethasone (n = 96) intravenously or 2mls of nor…									1	0	0	0	0	0	1			1476-7058	1476-4954		WOS:000569194900001	32928014
Sharpe, Mary; Shah, Vibhuti; Freire-Lizama, Tatiana; Cates, Elizabeth C.; McGrath, Kory; David, Iuliana; Cowan, Sara; Letkeman, Janaya; Stewart-Wilson, Emily	Effectiveness of oral intake of Lactobacillus rhamnosus GR-1 and Lactobacillus reuteri RC-14 on Group B Streptococcus colonization during pregnancy: a midwifery-led double-blind randomized controlled pilot trial	JOURNAL OF MATERNAL-FETAL & NEONATAL MEDICINE	34	11	1814	1821	10.1080/14767058.2019.1650907	Article	JUN 3 2021	2021	Objective: Group B streptococcus (GBS) vaginal/rectal colonization in pregnancy has been associated with early-onset GBS disease (EOGBSD), a leading cause of neonatal morbidity and mortality. In Canada, universal screening for GBS colonization is offered to pregnant people at 35-37 weeks' gestation and those who test positive are offered intrapartum antibiotic prophylaxis (IAP). Universal screeni…									19	3	0	0	10	0	21			1476-7058	1476-4954		WOS:000481120700001	31362572
Sehhatie, Fahimeh Shafaei; Mirghafourvand, Mojgan; Havizari, Shiva	Effect of prenatal counseling on exclusive breastfeeding frequency and infant weight gain in mothers with previous unsuccessful breastfeeding: a randomized controlled clinical trial	JOURNAL OF MATERNAL-FETAL & NEONATAL MEDICINE	33	21	3571	3578	10.1080/14767058.2019.1579191	Article	NOV 1 2020	2020	Introduction: Breastfeeding counseling and mother support provision positively affect the duration of exclusive breastfeeding and infant growth and development. This study aimed to determine the effect of prenatal counseling on the frequency of exclusive breastfeeding and infant weight gain in mothers with previous unsuccessful breastfeeding.Methods: This was a randomized clinical trial on 108 pr…									8	1	0	0	1	0	9			1476-7058	1476-4954		WOS:000581134500001	30720379
Bozkurt, Ozlem; Dizdar, Evrim Alyamac; Bidev, Duygu; Sari, Fatma Nur; Uras, Nurdan; Oguz, Serife Suna	Prolonged minimal enteral nutrition versus early feeding advancements in preterm infants with birth weight <= 1250 g: a prospective randomized trial	JOURNAL OF MATERNAL-FETAL & NEONATAL MEDICINE	35	2	341	347	10.1080/14767058.2020.1716723	Article	JAN 17 2022	2022	Objective: To determine the effect of two different feeding strategies on time to achieve full enteral feeding and the incidence of feeding intolerance in preterm infants with birth weight <= 1250 g. Methods: A prospective randomized trial (NCT02913677) conducted at a tertiary level neonatal intensive care unit. Preterm infants with birth weight <= 1250 g were randomly allocated to either prolong…									6	0	0	0	2	0	6			1476-7058	1476-4954		WOS:000511626500001	31994953
Sallam, Hany F.; Shady, Nahla W.	A sandwich technique (N&H variation technique) to reduce blood loss during cesarean delivery for complete placenta previa: a randomized controlled trial	JOURNAL OF MATERNAL-FETAL & NEONATAL MEDICINE	32	19	3145	3152	10.1080/14767058.2018.1457643	Article	OCT 2 2019	2019	Objective: To investigate the effect of A sandwich technique Nahla & Hany variation (N&H) technique versus stepwise uterine devascularization on blood loss during cesarean section (CS) in patients with complete placenta previa. Methods: The study was single-blind randomized controlled trial carried out in a tertiary University Hospital between March 2015 to March 2018. We included patients schedu…									3	0	0	0	0	0	3			1476-7058	1476-4954		WOS:000473614700002	29577789
Hajarian Abhari, Zahra; Karimi, Fatemeh Zahra; Taghizdeh, Ziba; Mazloum, Seyed Reza; Asghari Nekah, Seyyed Mohsen	Effects of counseling based on Gamble's approach on psychological birth trauma in primiparous women: a randomized clinical trial	JOURNAL OF MATERNAL-FETAL & NEONATAL MEDICINE	35	4	668	676	10.1080/14767058.2020.1730799	Article	FEB 16 2022	2022	Background: Psychological birth trauma has persistent adverse effects on the performance and health of women during and after childbirth. Therefore, Interventions to prevent and mitigate psychological birth trauma are of paramount importance. Objective: The present study aimed to investigate the effects of counseling based on Gamble's approach on psychological birth trauma in primiparous women. M…									0	0	0	0	0	0	0			1476-7058	1476-4954		WOS:000517484400001	32089025
Haakstad, Lene A. H.; Kissel, Iselin; Bo, Kari	Long-term effects of participation in a prenatal exercise intervention on body weight, body mass index, and physical activity level: a 6-year follow-up study of a randomized controlled trial	JOURNAL OF MATERNAL-FETAL & NEONATAL MEDICINE	34	9	1347	1355	10.1080/14767058.2019.1636028	Article	MAY 3 2021	2021	Background: Growing evidence supports that physical activity and exercise during pregnancy is favorable for the mother, with persisting benefits in the postpartum period. However, there is scant knowledge of the effect of a prenatal exercise program on long-term health and lifestyle habits. Objectives: This 6-year follow-up study of a randomized controlled trial had two aims: (1) compare body wei…									2	1	0	0	1	0	3			1476-7058	1476-4954		WOS:000477316200001	31327292
Elmowafi, Mohamed; Mohsen, Nada; Nour, Islam; Nasef, Nehad	Prophylactic versus therapeutic caffeine for apnea of prematurity: a randomized controlled trial	JOURNAL OF MATERNAL-FETAL & NEONATAL MEDICINE					10.1080/14767058.2021.1904873	Article; Early Access		2021	BackgroundTherapeutic initiation of methyxanthines for treatment of apnea in preterm infants was the standard policy. Caffeine therapy is beneficial for various outcomes of preterm infants.AimTo evaluate the efficacy of early prophylactic compared to routine therapeutic caffeine therapy on duration of oxygen support and other outcomes of preterm infants.MethodsIn a randomized controlled trial inc…									2	0	0	0	0	0	2			1476-7058	1476-4954		WOS:000633228800001	33771081
Amirani, Elaheh; Aghadavod, Esmat; Shafabakhsh, Rana; Asemi, Zatollah; Tabassi, Zohreh; Panahandeh, Ida; Naderi, Fatemeh; Abed, Alireza	Anti-inflammatory and antioxidative effects of thiamin supplements in patients with gestational diabetes mellitus	JOURNAL OF MATERNAL-FETAL & NEONATAL MEDICINE	35	11	2085	2090	10.1080/14767058.2020.1779212	Article	JUN 3 2022	2022	Objective The aim of this study was to evaluate the effects of thiamin supplementation on biomarkers of inflammation and oxidative stress in patients with gestational diabetes mellitus (GDM). Methods This randomized, double-blind, placebo-controlled trial was conducted among 60 patients with GDM. Patients were randomly allocated into two groups to receive either 100 mg/day thiamin supplements (n …									4	0	0	0	2	0	4			1476-7058	1476-4954		WOS:000553377800001	32722956
Shady, Nahla W.; Sallam, Hany F.; Elsayed, Ahmed H.; Abdelkader, Abdelrahman M.; Ali, Shymaa S.; Alanwar, Ahmed; Abbas, Ahmed M.	The effect of prophylactic oral tranexamic acid plus buccal misoprostol on blood loss after vaginal delivery: a randomized controlled trial	JOURNAL OF MATERNAL-FETAL & NEONATAL MEDICINE	32	11	1806	1812	10.1080/14767058.2017.1418316	Article	2019	2019	Objective: The objective of this study is to evaluate the effect of prophylactic oral tranexamic acid (TA) plus buccal misoprostol on the amount of blood loss after vaginal delivery in women at low risk for post-partum hemorrhage (PPH).Materials and methods: The study was a randomized open label clinical trial conducted in a tertiary University Hospital between January 2016 and June 2017. We incl…									8	1	0	0	2	0	9			1476-7058	1476-4954		WOS:000461607900009	29241383
Khalifeh, Adeeb; Fleisher, Jonah; Gressel, Gregory; Berghella, Vincenzo; Leiby, Benjamin; Mackeen, A. Dhanya	Patient preferences for method of cesarean skin closure: secondary outcomes from a randomized trial	JOURNAL OF MATERNAL-FETAL & NEONATAL MEDICINE	33	4	542	546	10.1080/14767058.2018.1497594	Article	2020	2020	Objective: To assess patient preference for sutures or staples for cesarean wound closure.Methods: This is a planned secondary analysis of a randomized controlled trial of 746 women in which suture and staples were compared for cesarean skin closure. Enrolled patients were asked to complete preoperative and postoperative surveys to assess preferred closure. Reasons for expressed preferences were …									2	0	0	0	1	0	2			1476-7058	1476-4954		WOS:000522626700003	30189768
Fariba, Hemmati; Sharma, Deepak; Bahia, Namavar Jahromi; Leila, Salarian; Farahbakhsh, Nazanin	Delayed cord clamping for prevention of intraventricular hemorrhage in preterm neonates: a randomized control trial	JOURNAL OF MATERNAL-FETAL & NEONATAL MEDICINE	35	19	3633	3639	10.1080/14767058.2020.1836148	Article	OCT 2 2022	2022	BackgroundIntraventricular hemorrhage (IVH) is a common condition in preterm neonates and is responsible for substantial adverse neurodevelopmental outcome in preterm neonates. Prevention of IVH is an important intervention for better neurological outcome in these preterm neonates.Aims and objectiveThis study aimed to determine whether delayed cord clamping (DCC) was superior to immediate cord cl…									4	0	0	0	2	0	4			1476-7058	1476-4954		WOS:000581153400001	33092420
Hasani, Sonia; Mirghafourvand, Mojgan; Esmaeilpour, Khalil; Shafaie, Fahimeh Sehhatie	The effect of counseling based on health promotion awareness on mental health and self-esteem in women with ectopic pregnancy: a randomized controlled clinical trial	JOURNAL OF MATERNAL-FETAL & NEONATAL MEDICINE	34	11	1687	1694	10.1080/14767058.2019.1644314	Article	JUN 3 2021	2021	Objectives: In all types of pregnancies women experienced changes in their mental health and self-esteem condition. The aim of this study was to determine the effect of counseling on mental health and self-esteem following an ectopic pregnancy (EP). Study design: This was a randomized controlled clinical trial on 68 pregnant women with EP referring to Al-Zahra hospital in Tabriz, Iran in 2018. Th…									3	0	0	0	0	0	3			1476-7058	1476-4954		WOS:000482076400001	31303080
Cavallin, Francesco; Bua, Benedetta; Pasta, Elisa; Savio, Federica; Villani, Paolo Ernesto; Trevisanuto, Daniele	Device positioning with LISA vs. INSURE: a crossover randomized controlled manikin trial	JOURNAL OF MATERNAL-FETAL & NEONATAL MEDICINE					10.1080/14767058.2022.2134774	Article; Early Access		2022	Objective We aimed to compare time of device positioning, success of procedure and operator's opinion with LISA vs. INSURE in a manikin simulating an extremely low birthweight infant. Methods A randomized controlled crossover (AB/BA) trial of surfactant administration with LISA vs. INSURE in a preterm manikin. Forty-two tertiary hospital consultants and pediatric residents with previous experienc…									0	0	0	0	0	0	0			1476-7058	1476-4954		WOS:000870183800001	36261132
Alavi, Azin; Ranjbar, Amene; Atighpoor, Farzane; Zare, Shahram	Comparison the efficacy of vaginal progesterone versus 17-alpha-hydroxyprogesterone caproate to prevent preterm birth in high-risk pregnant women undergo cerclage: a randomized clinical trial	JOURNAL OF MATERNAL-FETAL & NEONATAL MEDICINE					10.1080/14767058.2021.1949451	Article; Early Access		2021	Objective The aim of this study was to compare the effect of vaginal progesterone with 17-alpha-hydroxyprogesterone caproate (17OHP-C) in prevention of preterm birth in high-risk pregnant women undergo cerclage. Materials and methods This prospective randomized clinical trial registered in the Iranian Registry of Clinical Trials (IRCT20181107041585N4), was performed from May 2017 to August 2018 i…									0	0	0	0	0	0	0			1476-7058	1476-4954		WOS:000673017300001	34470137
Alalfy, Mahmoud; Elgazzar, Ahmed; Ghamry, Nevein; Elsawah, Heba; Azkalani, Ahmed; el Lithy, Ahmed; Hammam, Mohamed; Gaafar, Hassan; Elshenofy, Hossam; Nagy, Omar; Abdella, Rana; Lasheen, Yossra; Soliman, Mahmoud; Wahba, Amr; Haggag, Hisham; Hany, Ayman; Farouk, Dalia; Sharaf, Marwa; Al Arshal, Alaa Hamed	Physical endometrial manipulation and its impact on success rate and live birth rate in ICSI in patients with unexplained infertility after recurrent ICSI failure, a double blinded randomized controlled trial	JOURNAL OF MATERNAL-FETAL & NEONATAL MEDICINE	33	17	2983	2989	10.1080/14767058.2019.1566897	Article	SEP 1 2020	2020	Background:Unexplained infertility is a rising problem and endometrial manipulation could be one of the solutions for enhancing the pregnancy rate and live birth rate in such circumstances. Aims:To evaluate the influence of local endometrial physical manipulation with specializd method for endometrial and tubal hydration (Elgazzar and Alalfy technique) on ICSI outcome and in increasing chemical, …									2	0	0	0	1	0	2			1476-7058	1476-4954		WOS:000547691200019	30624997
Hyett, Jon; Asadi, Nasrin; Khafri, Maryam Zare; Vafaei, Homeira; Kasraeian, Maryam; Salehi, Alireza; Saadati, Najmieh; Bazrafshan, Khadije	The use of vaginal progesterone as a maintenance therapy in women with arrested preterm labor: a double-blind placebo-randomized controlled trial	JOURNAL OF MATERNAL-FETAL & NEONATAL MEDICINE	35	6	1134	1140	10.1080/14767058.2020.1743662	Article	MAR 19 2022	2022	Background: The efficacy of maintenance tocolytic therapy after successful arrest of preterm labor remains controversial. The purpose of this study was to evaluate the efficacy of 400 mg of daily vaginal progesterone (cyclogest) after successful parenteral tocolysis to increase latency period and improvement of neonatal outcomes in women with threatened preterm labor. Materials and methods: In th…									1	0	0	0	0	0	1			1476-7058	1476-4954		WOS:000524092200001	32216490
Agra, Isabela K. R.; Carvalho, Mario H. B.; Hernandez, Wagner R.; Francisco, Rossana P. V.; Zugaib, Marcelo; Brizot, Maria L.	The effect of prenatal vaginal progesterone on cervical length in nonselected twin pregnancies	JOURNAL OF MATERNAL-FETAL & NEONATAL MEDICINE	32	8	1245	1249	10.1080/14767058.2017.1403577	Article	APR 18 2019	2019	Purpose: The aim of this study was to investigate the influence of vaginal progesterone on cervical length (CL) in asymptomatic nonselected twin gestations. Methods: This was a secondary analysis of a randomized, double-blind, placebo-controlled trial of twin pregnancies exposed to vaginal progesterone or placebo. The CL was examined at six different time periods: 18-21(+6) weeks (T1), 21-23(+6) …									0	0	1	0	0	0	1			1476-7058	1476-4954		WOS:000455489100004	29117757
Azad, Mohammad; Bisht, Surender Singh; Tyagi, Amita; Jaipal, M. L.	The role of a neonatal hypothermia alert device in promoting weight gain in LBW infants	JOURNAL OF MATERNAL-FETAL & NEONATAL MEDICINE	35	15	2992	2994	10.1080/14767058.2020.1814244	Article	AUG 3 2022	2022	Background Neonatal hypothermia is a significant risk factor for preterm and low birth weight (LBW) newborns, especially in India. Kangaroo Mother Care (KMC) is one recommended method of thermal control. A wearable device, TempWatch, has been developed to monitor for and detect hypothermia and to promote KMC for preterm and LBW infants. Purpose This randomized controlled trial was designed to eva…									0	0	0	0	0	0	0			1476-7058	1476-4954		WOS:000571932000001	32962461
Alalfy, Mahmoud; Hussein, Elham; Saber, Waled; Elsharkawy, Mohamed; Salama, Sameh; Lasheen, Yossra; Elshafey, Doaa; Haggag, Hisham; Taher, Ayman; Farouk, Dalia; Eltaieb, E.; Elsirgany, Sherif; Hussein, Mohamed; Fikry, Mohamed; Hassan, Hatem; Sadek, Jehan; Alaa, Doaa; Torad, Hesham; Abdella, Rana; Ali, Sief; Yehia, Amera; Lotfy, Rehab; Hanafy, Amal; Hassan, Ahmed	Alalfy modified cervical inversion technique as a tamponade in controlling PPH in placenta previa, a multicentric double blind randomized controlled trial	JOURNAL OF MATERNAL-FETAL & NEONATAL MEDICINE	34	19	3162	3168	10.1080/14767058.2019.1678140	Article	OCT 2 2021	2021	Introduction: Postpartum hemorrhage that occurs frequently with placenta previa is one of the causes of maternal mortality in 14% in developing countries. Objective: To assess efficacy of cervical inversion as a tamponade in controlling bed of placenta in cases of placenta previa. Patients and method: A prospective randomized controlled study was conducted among a total of 240 pregnant women with…									1	0	0	0	0	0	1			1476-7058	1476-4954		WOS:000491772000001	31630600
Jamal, Ashraf; Moshfeghi, Maryam; Molaei, Behnaz; Moradi, Yousef; Hashemi, Neda	The effect of vaginal progesterone on Doppler findings in increased uterine artery resistance	JOURNAL OF MATERNAL-FETAL & NEONATAL MEDICINE	34	16	2630	2633	10.1080/14767058.2019.1670794	Article	AUG 18 2021	2021	Objective: The present study aimed to evaluate the effect of vaginal progesterone on Doppler finding in increased uterine artery resistance compared with aspirin. Materials and methods: This study is a double-blind randomized clinical trial that was conducted on 140 pregnant women with increased uterine artery resistance who were referred to the Shariati hospital (Tehran, Iran) in 2017-2018. Pati…									1	0	0	0	0	0	1			1476-7058	1476-4954		WOS:000505846700001	31665939
Cetinkaya, Senay; Celik, Melike Yavas; Ozdemir, Serap	Effect of white noise on alleviating the pain of new-born during invasive procedures*	JOURNAL OF MATERNAL-FETAL & NEONATAL MEDICINE	35	8	1426	1432	10.1080/14767058.2020.1755652	Article	APR 18 2022	2022	Objectives: In painful operations like invasive procedures, it is aimed to analyze the effect of making the new-born listen to white noise CD by using the NIPS pain scale. Methods: This is a randomized control trial of research made on 60 new-borns, ranging from 0-28 day-old, 28 gestational weeks and over, and coming to the intensive care unit in Gaziantep Cengiz Gokcek Maternity and Children Hos…									4	1	0	0	1	0	4			1476-7058	1476-4954		WOS:000528176200001	32316794
Aref, Nisreen Khaled	Does timing of urinary catheter removal after elective cesarean section affects postoperative morbidity?: a prospective randomized trial	JOURNAL OF MATERNAL-FETAL & NEONATAL MEDICINE	33	18	3141	3146	10.1080/14767058.2019.1569619	Article	SEP 16 2020	2020	Objective:To assess whether immediate (0 h), intermediate (after 6 h), or delayed (after 24 h) removal of an urinary catheter after elective caesarian section (CS) regarding, the rate of urinary retention with recatheterization, rate of symptomatic urinary tract infections (UTI), time of ambulation, and the length of hospital stay. Methods:Prospective randomized controlled trial conducted at King…									4	1	0	0	0	0	5			1476-7058	1476-4954		WOS:000553703300017	30700178
Mesdaghinia, Elaheh; Naderi, Fatemeh; Bahmani, Fereshteh; Chamani, Maryam; Ghaderi, Amir; Asemi, Zatollah	The effects of zinc supplementation on clinical response and metabolic profiles in pregnant women at risk for intrauterine growth restriction: a randomized, double-blind, placebo-controlled trial	JOURNAL OF MATERNAL-FETAL & NEONATAL MEDICINE	34	9	1382	1388	10.1080/14767058.2019.1637847	Article	MAY 3 2021	2021	Objective: This investigation was conducted to assess the effects of zinc supplementation on clinical response and metabolic status among pregnant women at risk for intrauterine growth restriction (IUGR). Methods: This randomized, double-blind, placebo-controlled, clinical trial was conducted among 52 women at risk for IUGR according to abnormal uterine artery Doppler waveform. Participants were …									3	0	0	0	2	0	3			1476-7058	1476-4954		WOS:000501419300001	31248307
Khalifeh, Adeeb; Khosla, Jayasree; Cantor, Eva; Quist-Nelson, Johanna; Saccone, Gabriele; Tumas, Jordyn; Berghella, Vincenzo	A reminder system for postpartum diabetes screening after gestational diabetes: a randomized clinical trial	JOURNAL OF MATERNAL-FETAL & NEONATAL MEDICINE					10.1080/14767058.2021.1951212	Article; Early Access		2021	Objective To evaluate if a reminder postpartum screening system, providing patients with laboratory requisition on the postpartum ward followed by a telephone reminder one week prior to their 6 weeks appointment, would increase the diabetes mellitus screening rate. Methods Parallel group, open label, multicenter randomized trial. Patients were recruited between July 2015 and March 2016. All women…									0	0	0	0	0	0	0			1476-7058	1476-4954		WOS:000673834100001	34470119
Rashtchi, Vahideh; Maryami, Niloofar; Molaei, Behnaz	Comparison of entonox and transcutaneous electrical nerve stimulation (TENS) in labor pain: a randomized clinical trial study	JOURNAL OF MATERNAL-FETAL & NEONATAL MEDICINE	35	16	3124	3128	10.1080/14767058.2020.1813706	Article	AUG 18 2022	2022	Aim The aim of performing this study was comparison of Entonox and transcutaneous electrical nerve stimulation (TENS) in labor pain in Zanjan city, Iran. Materials and methods This clinical trial study was conducted on 120 pregnant women in Zanjan-Iran, 2016. The patients were randomly divided (by method of 1:1:1) into three groups (each group 40 patients): First group was TENS group; the second …									1	0	0	0	0	0	1			1476-7058	1476-4954		WOS:000564025800001	32862743
Omran, Eman F.; Meshaal, Hadeer; Hassan, Sarah M.; Dieb, Amira S.; Nabil, Hala; Saad, Hani	The effect of rectus muscle re-approximation at cesarean delivery on pain perceived after operation: a randomized control trial	JOURNAL OF MATERNAL-FETAL & NEONATAL MEDICINE	32	19	3238	3243	10.1080/14767058.2018.1461829	Article	OCT 2 2019	2019	Background: Cesarean section rate has increased dramatically worldwide but there is still debate about the optimum operative technique of cesarean section. Objective: The purpose of this study was to assess the effect of rectus muscle reapproximation at cesarean delivery on the postoperative pain. Methods: This study was a prospective, double-blind, randomized controlled trial. It included 280 pr…									7	0	0	0	1	1	7			1476-7058	1476-4954		WOS:000473614700016	29618226
Maged, Ahmed M.; Mohesen, Mohamed N.; Elhalwagy, Ahmed; Abdelaal, Hoda; Almohamady, Maged; Abdellatif, Ali A.; Alsawaf, Ahmed; Malek, Khaled Abdel; Nabil, Hala; Fahmy, Radwa M.; Wageih, Heba	Subcuticular interrupted versus continuous skin suturing in elective cesarean section in obese women: a randomized controlled trial	JOURNAL OF MATERNAL-FETAL & NEONATAL MEDICINE	32	24	4114	4119	10.1080/14767058.2018.1481950	Article	DEC 17 2019	2019	Objective: To compare the interrupted subcuticular skin closure with continuous one in obese women undergoing cesarean delivery. Materials and methods: A randomized controlled study conducted on 169 obese women with term uncomplicated singleton pregnancy who underwent elective cesarean delivery. They were randomized to either skin closure through continuous subcuticular sutures using vicryl 3/0 o…									2	0	0	0	2	0	3			1476-7058	1476-4954		WOS:000518093900012	29804486
Elsharkawy, Ibrahim; Noureldin, Elsayed; Mohamed, Ekramy; Mohamed, Ali; Abdeldayem, Hussein; Mansour, Shymaa Abdelazim Mansour	Continuous versus interrupted use of vaginal probiotics plus vaginal clindamycin cream for bacterial vaginosis: a randomized controlled study	JOURNAL OF MATERNAL-FETAL & NEONATAL MEDICINE	34	1	58	65	10.1080/14767058.2019.1588246	Article	JAN 2 2021	2021	Purpose: To compare between continuous and interrupted use of vaginal probiotic after vaginal clindamycin cream for treatment and prevention of recurrence of bacterial vaginosis.Methods: A double-blinded randomized controlled clinical trial, 273 women were randomly allocated to use clindamycin 2% vaginal cream 5g at bedtime for 7days followed after 1week by continuous probiotics vaginal capsule o…									1	1	0	0	0	0	2			1476-7058	1476-4954		WOS:000651256700008	30879366
Goudarzvand, Laleh; Dabirian, Akram; Nourian, Manijeh; Jafarimanesh, Hadi; Ranjbaran, Mehdi	Comparison of conventional phototherapy and phototherapy along with Kangaroo mother care on cutaneous bilirubin of neonates with physiological jaundice	JOURNAL OF MATERNAL-FETAL & NEONATAL MEDICINE	32	8	1280	1284	10.1080/14767058.2017.1404567	Article	APR 18 2019	2019	Background: One of the adjuvant and desirable therapies is skin contact between mother and baby or Kangaroo mother care (KMC) that is a cheap, accessible, relaxing, noninvasive and easy method. This study aimed to compare the effect of conventional phototherapy method and phototherapy along with KMC on cutaneous bilirubin in neonates with physiological jaundice. Materials and methods: In this ran…									3	0	0	0	0	0	3			1476-7058	1476-4954		WOS:000455489100010	29130829
Yenigul, Nefise Nazli; Mathyk, Begum; Cetin, Berna; Yilmaz, Fatma; Ayhan, Isil	Efficacy of chewing gum for improving bowel function after cesarean sections: a randomized controlled trial	JOURNAL OF MATERNAL-FETAL & NEONATAL MEDICINE	33	11	1840	1845	10.1080/14767058.2018.1531122	Article	JUN 2 2020	2020	Objective: To investigate the effects of chewing xylitol-free gum at different intervals after cesarean sections. Study design: One hundred fifty patients undergoing cesarean sections were randomized into a gum chewing group (n = 75) and a control group (n = 75). Patients in the gum group chewed one sugarless gum for 30 min at 3, 5, and 7 h postoperatively. The two groups were compared in terms o…									2	0	0	0	0	0	2			1476-7058	1476-4954		WOS:000521652200005	30606082
Arefi, Zohreh; Sadeghi, Roya; Shojaeizadeh, Davoud; Yaseri, Mehdi; Sighaldeh, Shirin Shahbazi	The effect of educational intervention on nutritional behavior in pregnant women based on social cognitive theory	JOURNAL OF MATERNAL-FETAL & NEONATAL MEDICINE					10.1080/14767058.2022.2050901	Article; Early Access		2022	Background One of the key issues for women's health is pregnancy. Healthy nutrition during pregnancy is a reliable guarantee for proper pregnancy and childbirth. This study sought to determine the impact of an educational intervention based on social cognitive theory on the nutritional behavior of pregnant women in Iran Methods This randomized controlled trial study was carried out in women of re…									1	0	0	0	0	0	1			1476-7058	1476-4954		WOS:000768719500001	35282747
Stal, Ingrid; Wennerholm, Ulla-Britt; Nordstrom, Lennart; Ladfors, Lars; Wiberg-Itzel, Eva	Fetal scalp blood sampling during second stage of labor - analyzing lactate or pH? A secondary analysis of a randomized controlled trial	JOURNAL OF MATERNAL-FETAL & NEONATAL MEDICINE	35	6	1100	1107	10.1080/14767058.2020.1743656	Article	MAR 19 2022	2022	Background: Cardiotocography (CTG) is a widely used method for assessing fetal wellbeing during labor. It is well-known that CTG has high sensitivity but low specificity. To avoid unnecessary operative interventions, adjunctive methods such as fetal blood sampling (FBS) are used. Few studies have looked into whether FBS can be used during second stage of labor, and in that case, which of the meth…									3	0	0	0	1	0	3			1476-7058	1476-4954		WOS:000524209900001	32233704
Passariello, Annalisa; Montaldo, Paolo; Palma, Marta; Cirillo, Marilu; Di Guida, Carmela; Esposito, Simona; Caruso, Marco; Pugliese, Manuela; Giliberti, Paolo	Neonatal painful stimuli: skin conductance algesimeter index to measure efficacy 24% of sucrose oral solution	JOURNAL OF MATERNAL-FETAL & NEONATAL MEDICINE	33	21	3596	3601	10.1080/14767058.2019.1580690	Article	NOV 1 2020	2020	Pain management is one of the main challenges in addressing the improved care of hospitalized newborns. The administration of oral sucrose with and without non-nutritive suction has been proposed as a nonpharmacological intervention to relieve procedural pain in newborns. The effects have not yet been well characterized. The aim of this study is to investigate, using skin conductance algesimeter …									2	0	0	0	0	0	2			1476-7058	1476-4954		WOS:000581135600001	30786793
Sahebi, Zohreh; Kazemi, Ashraf; Loripour, Marzieh; Shams, Nafiseh	An educational intervention to men for reducing environmental tobacco smoke exposure in their pregnant wives	JOURNAL OF MATERNAL-FETAL & NEONATAL MEDICINE	32	10	1595	1601	10.1080/14767058.2017.1410792	Article	MAY 19 2019	2019	Objective: To determine the effect of education based on health belief model (HBM) on the level of their pregnant wives' environmental tobacco smoke exposure (ETSE). Methods: This interventional randomized study was conducted on 60 cigarette smoking men who have exposed their pregnant wives to smoke during of their pregnancy. The HBM constructs and weekly ETSE were evaluated by using questionnair…									3	0	0	0	0	0	3			1476-7058	1476-4954		WOS:000457737200003	29179601
Semerci, Seda Yilmaz; Yucel, Burak; Erbas, Ibrahim Mert; Gunkaya, Osman Samet; Talmac, Merve; Cetinkaya, Merih	The utility of amniotic fluid pH and electrolytes for prediction of neonatal respiratory disorders	JOURNAL OF MATERNAL-FETAL & NEONATAL MEDICINE	33	2	253	257	10.1080/14767058.2018.1488961	Article	JAN 17 2020	2020	Background: Amniotic fluid (AF) is a complex structure with a changing content by gestation. Lower genomic expression of Na channels in airways was shown to be associated with respiratory distress syndrome (RDS). The aim of this study was to determine the possible role of amniotic fluid pH and electrolytes for prediction of neonatal respiratory morbidities. Methods: This was a prospective control…									3	0	0	0	1	0	3			1476-7058	1476-4954		WOS:000497038800012	30033781
Darwish, A. M.; Khalifa, E. E.; Rashad, E.; Farghally, E.	Total dose iron dextran infusion versus oral iron for treating iron deficiency anemia in pregnant women: a randomized controlled trial	JOURNAL OF MATERNAL-FETAL & NEONATAL MEDICINE	32	3	398	403	10.1080/14767058.2017.1379988	Article	FEB 1 2019	2019	Study objective: To test safety, efficacy, and cost-effectiveness of total dose infusion (TDI) of low molecular weight (LMW) iron dextran for treatment of iron deficiency anemia (IDA) during pregnancy in comparison to oral ferrous fumarate. Design: Prospective interventional randomized controlled trial (RCT). Design classification. Canadian Task Force II3. Setting: Antenatal clinic and causality …									13	1	0	0	4	0	14			1476-7058	1476-4954		WOS:000450690600007	28901214
Abdelaleem, Ahmed A.; Abbas, Ahmed M.; Thabet, Andrew L.; Badran, Esraa; El-Nashar, Ihab H.	The effect of initiating intravenous oxytocin infusion before uterine incision on the blood loss during elective cesarean section: a randomized clinical trial	JOURNAL OF MATERNAL-FETAL & NEONATAL MEDICINE	32	22	3723	3728	10.1080/14767058.2018.1471461	Article	NOV 17 2019	2019	Objective: This study compares the effect of starting intravenous oxytocin infusion early before uterine incision versus late after umbilical cord clamping on the blood loss during elective cesarean section (CS). Methods: A single-blinded randomized clinical trial conducted on 200 pregnant women at term (>37 weeks) gestation scheduled for elective CS were assigned to either IV infusion of 30 IU o…									5	0	0	0	1	0	5			1476-7058	1476-4954		WOS:000478603200004	29712515
Nijsten, Kelly; van der Minnen, Lois M.; Dean, Caitlin; Bais, Joke M. J.; Ris-Stalpers, Carrie; van Eekelen, Rik; Bremer, Henk A.; van der Ham, David P.; Heidema, Wieteke M.; Huisjes, Anjoke; Kleiverda, Gunilla; Kuppens, Simone M.; van Laar, Judith O. E. H.; Langenveld, Josje; van der Made, Flip; Papatsonis, Dimitri; Pelinck, Marie-Jose; Pernet, Paula J.; Van Rheenen-Flach, Leonie; Rijnders, Robb…	Depression, anxiety, and post-traumatic stress disorder symptoms after hyperemesis gravidarum: a prospective cohort study	JOURNAL OF MATERNAL-FETAL & NEONATAL MEDICINE					10.1080/14767058.2022.2089550	Article; Early Access		2022	Objective To determine the prevalence of depression, anxiety, and posttraumatic stress disorder (PTSD) years after hyperemesis gravidarum (HG) and its association with HG severity. Material and methods This prospective cohort study consisted of a follow-up of 215 women admitted for HG, who were eligible to participate in a randomized controlled trial and either declined or agreed to be randomized…									0	0	0	0	0	0	0			1476-7058	1476-4954		WOS:000814131100001	35726837
Akbar, Muhammad Ilham Aldika; Yosediputra, Angelina; Pratama, Raditya Ery; Fadhilah, Nur Lailatul; Sulistyowati, Sulistyowati; Amani, Fariska Zata; Dachlan, Erry Gumilar; Dikman Angsar, Muhammad; Dekker, Gustaaf Albert	Pravastatin suppresses inflammatory cytokines and endothelial activation in patients at risk of developing preeclampsia: INOVASIA study	JOURNAL OF MATERNAL-FETAL & NEONATAL MEDICINE					10.1080/14767058.2021.1879785	Article; Early Access		2021	IntroductionThe Indonesian INOVASIA study is an ongoing multicentre randomized, open controlled trial of pravastatin for the prevention of preeclampsia in patients deemed to be high risk. Here we evaluate the effects of pravastatin on circulating inflammatory and endothelial markers, i.e. Vascular Endothelial Growth Factor (VEGF), Interleukin-6 (IL-6), Endothelin-1 (ET-1), and Nitric Oxide (NO).M…									4	0	0	0	1	0	4			1476-7058	1476-4954		WOS:000613363400001	33522342
Jouybari, Leila; Abbariki, Ezzat; Jebeli, Maryam; Mehravar, Fatemeh; Asadi, Leila; Akbari, Negarin; Sanagoo, Akram; Moradi, Zahra	Comparison of the effect of narrative writing and art therapy on maternal stress in neonatal intensive care settings	JOURNAL OF MATERNAL-FETAL & NEONATAL MEDICINE	33	4	664	670	10.1080/14767058.2018.1499719	Article	2020	2020	Objective: This study was conducted to examine the effect of narrative writing and art therapy on maternal stress in the neonatal intensive care units (NICUs) during infants' hospitalization.Material and Methods: randomized controlled clinical trial with three parallel arms study was conducted among three groups of mothers with preterm infants in the NICUs of two teaching hospitals of Shahroud Un…									5	0	0	0	0	0	5			1476-7058	1476-4954		WOS:000522626700022	30246570
El Sharkwy, Ibrahim Abd Elgafor; Elsayed, Mohamed Lotfy; Ahmed, Mostafa Abdo; Alnemer, Amr Abd Almohsen	Low-dose vaginal misoprostol with or without Foley catheter for late second-trimester pregnancy termination in women with previous multiple cesarean sections	JOURNAL OF MATERNAL-FETAL & NEONATAL MEDICINE	32	22	3703	3707	10.1080/14767058.2018.1470236	Article	NOV 17 2019	2019	Purpose: To compare between low dose vaginal misoprostol with and without Foley catheter for late second trimester pregnancy termination in women with previous multiple cesarean sections. Materials and methods: A prospective randomized controlled clinical trial, patients were randomly allocated to either low dose vaginal misoprostol group (n = 40) or combined low dose vaginal misoprostol plus Fol…									1	0	0	0	0	0	1			1476-7058	1476-4954		WOS:000478603200001	29742942
Altraigey, Ahmed; Ellaithy, Mohamed; Atia, Hytham; Abdelrehim, Wegdan; Abbas, Ahmed M.; Asiri, Mufareh	The effect of gum chewing on the return of bowel motility after planned cesarean delivery: a randomized controlled trial	JOURNAL OF MATERNAL-FETAL & NEONATAL MEDICINE	33	10	1670	1677	10.1080/14767058.2018.1526913	Article	MAY 18 2020	2020	Objective: To endorse the impact of chewing gum on the intestinal functions' restoration, hospital stay and gastrointestinal complications after planned cesarean delivery (CD). Methods: Women aged between 20 and 35 years scheduled for planned CD; either first or repeated, with term, singleton, viable and healthy pregnancy at obstetrics and gynecology department, Armed Forces Hospital Southern Reg…									5	0	0	0	1	1	5			1476-7058	1476-4954		WOS:000519294200007	30231787
Mirzamoradi, Masoumeh; Nejhad, Fatemeh Hasani; Jamali, Razyeh; Heidar, Zahra; Bakhtiyari, Mahmood	Evaluation of the effect of antenatal betamethasone on neonatal respiratory morbidities in late preterm deliveries (34-37 weeks)	JOURNAL OF MATERNAL-FETAL & NEONATAL MEDICINE	33	15	2533	2540	10.1080/14767058.2018.1554051	Article	AUG 2 2020	2020	Background:Since late preterm neonates (34-36 weeks) are more at risk of respiratory morbidities, the present study was conducted to evaluate the effect of antenatal betamethasone on neonatal respiratory morbidities in women with late preterm delivery. Methods:This randomized clinical trial was performed on 240 women with single pregnancy that was at high risk of late preterm delivery (34-37 week…									9	0	0	0	2	0	9			1476-7058	1476-4954		WOS:000545314800005	30612482
Khalifeh, Adeeb; Eckler, Rebecca; Felder, Laura; Saccone, Gabriele; Caissutti, Claudia; Berghella, Vincenzo	One-step versus two-step diagnostic testing for gestational diabetes: a randomized controlled trial	JOURNAL OF MATERNAL-FETAL & NEONATAL MEDICINE	33	4	612	617	10.1080/14767058.2018.1498480	Article	2020	2020	Objective: To evaluate the incidence of gestational diabetes mellitus (GDM) using the one-step as compared with the two-step approach.Study design: This was a parallel group nonblinded randomized trial conducted at Thomas Jefferson University Hospital (TJUH) in Philadelphia, Pennsylvania from June 2016 to December 2016. The primary outcome was GDM incidence in the one-step compared to the two-app…									16	1	0	0	3	1	18			1476-7058	1476-4954		WOS:000522626700014	29985079
Ali, Mohammed K.; Botros, Heba A.; Mostafa, Sayed A.	Foley's catheter balloon for induction of mid-trimester missed abortion with or without traction applied: a randomized controlled trial	JOURNAL OF MATERNAL-FETAL & NEONATAL MEDICINE	33	2	198	205	10.1080/14767058.2018.1487949	Article	JAN 17 2020	2020	Objective: To determine whether the traction placed on a transcervical Foley catheter balloon inserted for the induction of mid-trimester missed abortion results in faster time of abortion. Study design: It was randomized clinical trial conducted at Assiut Woman's Health Hospital, Egypt, from September 2016 to August 2017 on women with missed abortion in the mid-trimester. Participants were rando…									1	1	0	0	1	0	2			1476-7058	1476-4954		WOS:000497038800004	29886787
Strassberg, Emmie R.; Fisher, Sarah; Mackeen, A. Dhanya; Sun, Haiyan; Paglia, Michael J.	Comparison of different methods of patient education on preeclampsia: a randomized controlled trial	JOURNAL OF MATERNAL-FETAL & NEONATAL MEDICINE	35	13	2507	2511	10.1080/14767058.2020.1786524	Article	JUL 3 2022	2022	Background Preeclampsia is a life-threatening condition unique to pregnancy that contributes to maternal mortality worldwide. Delays in diagnosis and treatment are contributing factors for most maternal deaths from preeclampsia. Patients who are educated and knowledgeable regarding this disease process may present earlier for care. Objective To assess whether two different visual aids are effecti…									1	0	0	0	0	0	1			1476-7058	1476-4954		WOS:000547547400001	32627621
Mohsenzadeh-ledari, Farideh; Taghizadeh, Ziba; Keramat, Afsaneh; Moosazadeh, Mahmood; Yazdani, Shahla; Najafi, Ali; Motaghi, Zahra	The effect of caring intervention (physical activity, diet and counseling) on gestational diabetes for pregnant women with metabolic syndrome	JOURNAL OF MATERNAL-FETAL & NEONATAL MEDICINE	35	21	4168	4174	10.1080/14767058.2020.1849088	Article	NOV 2 2022	2022	ObjectiveMetabolic syndrome and its indexes is one of the critical health problems during pregnancy. This study aimed to examine the effects of a care intervention program on pregnancy outcome in pregnant women with Metabolic Syndrome during 2017-2018.MethodsThis randomized clinical trial study was conducted in 120 singleton pregnant women with metabolic syndrome. The participants were selected u…									1	0	0	0	0	0	1			1476-7058	1476-4954		WOS:000592588900001	33243041
Bernstein, Jeffrey; Spitzer, Yelena; Ohaegbulam, Kim; Reddy, Shamantha; Song, Jing; Romanelli, Erik; Nair, Singh	The analgesic efficacy of IV acetaminophen for acute postoperative pain in C-section patients: a randomized, double-blind, placebo-controlled study	JOURNAL OF MATERNAL-FETAL & NEONATAL MEDICINE	35	5	933	940	10.1080/14767058.2020.1735337	Article	MAR 4 2022	2022	Background: The rate of cesarean delivery is on the rise in the USA. Satisfactory postoperative analgesia remains a top priority for cesarean delivery. Multimodal analgesia with a reduction in opioid consumption and improvement in patient satisfaction is a goal for anesthesiologists caring for this patient population. Our study sought to assess whether IV acetaminophen in four divided doses over …									2	0	0	0	1	0	2			1476-7058	1476-4954		WOS:000519393700001	32156175
Kashanian, Maryam; Shirvani, Shaghayegh; Sheikhansari, Narges; Javanmanesh, Forough	A comparative study on the efficacy of nifedipine and indomethacin for prevention of preterm birth as monotherapy and combination therapy: a randomized clinical trial	JOURNAL OF MATERNAL-FETAL & NEONATAL MEDICINE	33	19	3215	3220	10.1080/14767058.2019.1570117	Article	OCT 1 2020	2020	Introduction: Preterm delivery is an important issue in obstetrics, which is the most common cause of neonatal mortality and morbidity. Therefore, finding a way to prevent it is always under serious concern.Objective: The study aimed to compare the efficacy of two tocolytic agents, nifedipine and indomethacin, for inhibiting preterm uterine contractions as monotherapy and combination therapy.Mate…									3	1	0	0	2	0	4			1476-7058	1476-4954		WOS:000565868400001	30696306
Kashanian, Maryam; KaramiAbd, Tayyebeh; Sheikhansari, Narges; AminiMoghaddam, Soheila; Jangjoo, Solmaz	Efficacy of daily rectal micronized progesterone for prevention of preterm delivery: a randomized clinical trial	JOURNAL OF MATERNAL-FETAL & NEONATAL MEDICINE	35	1	122	128	10.1080/14767058.2020.1712709	Article	JAN 2 2022	2022	Introduction: Preterm delivery is the leading cause of neonatal morbidity and mortality and its prevention is always under serious concern.Objective: The aim of the present study was to determine the efficacy of rectal progesterone as a maintenance tocolytic after arresting preterm labor, for increasing the duration of pregnancy, and postponing preterm birth.Method: The study was performed as a d…									2	0	0	0	0	0	2			1476-7058	1476-4954		WOS:000507153400001	31937160
Yulghunlu, Fatemeh Ahadi; Shafaie, Fahimeh Sehhatie; Mirghafourvand, Mojgan; Mohaddesi, Hamideh	The effects of intravenous dextrose 5%, Ringer's solution, and oral intake on the duration of labor stages in nulliparous women: a double-blind, randomized, controlled trial	JOURNAL OF MATERNAL-FETAL & NEONATAL MEDICINE	33	2	289	296	10.1080/14767058.2018.1489792	Article	JAN 17 2020	2020	Background and objectives: Childbirth consists of a three-stage period beginning with uterine contractions and ending in the expulsion of the placenta. The present study was conducted to compare the effects of Ringer's solution, dextrose solution 5%, and oral intake on the duration of total labor and labor stages (primary outcome) and the frequency of oxytocin administration and prolonged labor (…									3	0	0	0	2	0	3			1476-7058	1476-4954		WOS:000497038800018	29909704
Donnelly, Jean M. T.; Horan, Mary; Segurado, Ricardo; Mooney, Eoghan E.; French, Shannon; Molloy, Eleanor J.; McAuliffe, Fionnuala M.	Sexual dimorphism and the placenta - results from the ROLO kids study	JOURNAL OF MATERNAL-FETAL & NEONATAL MEDICINE	35	21	4221	4227	10.1080/14767058.2020.1849097	Article	NOV 2 2022	2022	Background/AimsTo assess the association between placental morphology and neonatal and infant anthropometry, including analysis by sex.Study DesignData from the ROLO Kids [Randomized COntrol Trial of LOw Glycaemic Index in Pregnancy] study were analyzed including placental weight and morphology. Placental, anthropometric and skinfold measurements were recorded as markers of adiposity in 196 neona…									1	0	0	0	1	0	1			1476-7058	1476-4954		WOS:000591452000001	33225791
Couceiro Naveira, Emilio; Ramon y Cajal, Carlos Lopez	Atosiban versus ritodrine as tocolytics in external cephalic version	JOURNAL OF MATERNAL-FETAL & NEONATAL MEDICINE	35	1	80	85	10.1080/14767058.2020.1712702	Article	JAN 2 2022	2022	Objective: To assess the efficacy of atosiban versus ritodrine as tocolytics in external cephalic version (ECV). Materials and methods: A prospective comparative trial was carried out in a tertiary hospital. 430 women with singleton breech pregnancies >= 36 weeks were recruited for ECV, 215 with ritodrine and 215 with atosiban as tocolytic agents. The efficacy, complications and perinatal outcome…									3	0	0	0	1	0	3			1476-7058	1476-4954		WOS:000506943500001	31931641
Shaaban, Omar M.; Abbas, Ahmed M.; Mahmoud, Hanaa R.; Yones, Entsar M.; Mahmoud, Ahmed; Zakherah, Mahmoud S.	Levonorgestrel emergency contraceptive pills use during breastfeeding; effect on infants' health and development	JOURNAL OF MATERNAL-FETAL & NEONATAL MEDICINE	32	15	2524	2528	10.1080/14767058.2018.1439470	Article	AUG 3 2019	2019	Objective: The current study aims to evaluate the effect of the use of single packet of levonorgestrel emergency contraceptive pills (LNG-ECPs) during breastfeeding on the health and development of the nursing infant. Materials and methods: The current study was an ancillary observational cohort study carried out in a university hospital. We counseled all women delivered and planning birth-space …									0	0	0	0	0	0	0			1476-7058	1476-4954		WOS:000466587700014	29463142
Malakian, Arash; Bashirnezhadkhabaz, Shiva; Aramesh, Mohammad-Reza; Dehdashtian, Masoud	Noninvasive high-frequency oscillatory ventilation versus nasal continuous positive airway pressure in preterm infants with respiratory distress syndrome: a randomized controlled trial	JOURNAL OF MATERNAL-FETAL & NEONATAL MEDICINE	33	15	2601	2607	10.1080/14767058.2018.1555810	Article	AUG 2 2020	2020	Background:Respiratory distress syndrome (RDS) is one of the main causes of mortality in premature neonates. Treatment of these neonates with invasive mechanical ventilation has side effects such as chronic pulmonary diseases. Noninvasive ventilation, such as nasal continuous positive airway pressure (NCPAP) and nasal high-frequency oscillation ventilation (NHFOV), has shown to reduce the burden …									23	1	1	0	7	0	25			1476-7058	1476-4954		WOS:000545314800015	30513030
Fatollahzade, Maryam; Parvizi, Soroor; Kashaki, Mandana; Haghani, Hamid; Alinejad-Naeini, Mona	The effect of gentle human touch during endotracheal suctioning on procedural pain response in preterm infant admitted to neonatal intensive care units: a randomized controlled crossover study	JOURNAL OF MATERNAL-FETAL & NEONATAL MEDICINE	35	7	1370	1376	10.1080/14767058.2020.1755649	Article	APR 3 2022	2022	Background: Neonates in the neonatal intensive care unit are frequently subjected to painful procedures. Non-pharmacological pain control techniques are useful for reducing procedural pain. Touch as one of the aspects of developmental care used to reduce neonatal pain. The purpose of this study was to determine the effect of gentle human touch during endotracheal suctioning on procedural pain res…									10	0	0	0	1	0	10			1476-7058	1476-4954		WOS:000528175100001	32316790
Ostadmohammadi, Vahidreza; Samimi, Mansooreh; Mobini, Moein; Zarezade Mehrizi, Maryam; Aghadavod, Esmat; Chamani, Maryam; Dastorani, Majid; Asemi, Zatollah	The effect of zinc and vitamin E cosupplementation on metabolic status and its related gene expression in patients with gestational diabetes	JOURNAL OF MATERNAL-FETAL & NEONATAL MEDICINE	32	24	4120	4127	10.1080/14767058.2018.1481952	Article	DEC 17 2019	2019	Objective: The aim of this study was to determine the effects of zinc and vitamin E cosupplementation on metabolic status and gene expression related to insulin and lipid metabolism in women with gestational diabetes mellitus (GDM). Methods: Fifty-four women, in the age range of 18-40 years, diagnosed with GDM were recruited for this randomized, double-blinded, placebo-controlled trial. Subjects …									6	0	0	0	3	0	6			1476-7058	1476-4954		WOS:000518093900013	29804469
Radaelli, Tatjana; Ferrari, Maria M.; Duiella, Silvia F.; Gazzola, Federica G.; Campoleoni, Mauro; Merlini, Claudia; Martinetti, Laura; Ambrosini, Maria T.; Ossola, Manuela W.; Nicolini, Antonio	Prophylactic intraoperative uterine artery embolization for the management of major placenta previa	JOURNAL OF MATERNAL-FETAL & NEONATAL MEDICINE	35	17	3359	3364	10.1080/14767058.2020.1818218	Article	SEP 2 2022	2022	Purpose Placenta previa is a major cause of maternal morbidity and mortality, associated to a high risk of peripartum hemorrhage and hysterectomy. We aimed to verify if prophylactic intraoperative uterine artery embolization in patients with placenta previa and at least one additional risk of bleeding (major placenta previa), can reduce hemorrhage, need for blood transfusions, peripartum hysterec…									2	0	0	0	0	0	2			1476-7058	1476-4954		WOS:000569890800001	32928020
Pereira, Isabel Barros; Silva, Rita; Ayres-de-Campos, Diogo; Clode, Nuno	Physical exercise at term for enhancing the spontaneous onset of labor: a randomized clinical trial	JOURNAL OF MATERNAL-FETAL & NEONATAL MEDICINE	35	4	775	779	10.1080/14767058.2020.1732341	Article	FEB 16 2022	2022	Introduction: Physical exercise at term is empirically used as a method of enhancing the spontaneous labor onset. The objective of this study was to evaluate the effect of controlled maternal physical exercise at term as a method of enhancing the spontaneous labor onset. Materials and methods: At 38 weeks low-risk pregnant women, with a singleton cephalic fetus and no previous cesarean deliveries…									6	0	0	0	0	0	6			1476-7058	1476-4954		WOS:000523742400001	32223479
Mirzamoradi, Masoomeh; Joshaghani, Zahra; Nejhad, Fatemeh Hasani; Vafaeenia, Mahya; Heidar, Zahra	Evaluation of the effect of antenatal betamethasone on neonatal respiratory morbidity in early-term elective cesarean	JOURNAL OF MATERNAL-FETAL & NEONATAL MEDICINE	33	12	1994	1999	10.1080/14767058.2018.1535587	Article	JUN 17 2020	2020	Background: Compared with vaginal delivery, early-term cesarean section (CS) is associated with an increased risk of neonatal respiratory morbidity. Given the role of steroids in lung maturation in preterm labor, few studies have investigated their effects on early-term delivery. Therefore, this study aimed to investigate the effect of antenatal betamethasone on neonatal respiratory morbidity in …									2	0	0	0	1	0	2			1476-7058	1476-4954		WOS:000526158300004	30836813
El-Farrash, Rania A.; El Shimy, Mohammed S.; El-Sakka, Abeer S.; Ahmed, Manal G.; Abdel-Moez, Dina G.	Efficacy and safety of oral paracetamol versus oral ibuprofen for closure of patent ductus arteriosus in preterm infants: a randomized controlled trial	JOURNAL OF MATERNAL-FETAL & NEONATAL MEDICINE	32	21	3647	3654	10.1080/14767058.2018.1470235	Article	NOV 2 2019	2019	Objective: The objective of this study is to evaluate the efficacy and safety of oral paracetamol versus oral ibuprofen in the treatment of hemodynamically significant patent ductus arteriosus (hsPDA) in preterm infants. Study design: An interventional randomized case-control study, registered in ClinicalTrials.gov (NCT03265782), was conducted on 60 preterm infants with gestational age <= 34 week…									20	2	0	0	5	1	22			1476-7058	1476-4954		WOS:000478069900023	29695206
Sahin, Suzan; Gozde Kanmaz Kutman, H.; Bozkurt, Ozlem; Yavanoglu Atay, Funda; Emre Canpolat, F.; Uras, Nurdan; Suna Oguz, S.; Underwood, Mark A.	Effect of withholding feeds on transfusion-related acute gut injury in preterm infants: a pilot randomized controlled trial	JOURNAL OF MATERNAL-FETAL & NEONATAL MEDICINE	33	24	4139	4144	10.1080/14767058.2019.1597844	Article	DEC 16 2020	2020	Background: Several retrospective studies have reported an increase in necrotizing enterocolitis (NEC) during the 48 h following red blood cell (RBC) transfusion. Whether withholding enteral feeding during transfusion decreases the risk of transfusion-associated acute gut injury (TRAGI) in preterm infants is unclear. Study design and methods: In this pilot study, 112 preterm infants with gestatio…									3	0	0	0	1	0	3			1476-7058	1476-4954		WOS:000581869900015	30890001
Jain, Ridhimaa; Jain, Ashish; Devgan, Veena; Sekhar, Jerin	Effect of alternative positions of neonates prior to delayed cord clamping on placental transfusion: a randomized control trial	JOURNAL OF MATERNAL-FETAL & NEONATAL MEDICINE	33	9	1511	1516	10.1080/14767058.2018.1520834	Article	MAY 2 2020	2020	Objective: To determine the effect of alternative positions (relative to placenta) of normal term neonates, prior to the recommended delayed cord clamping, on placental transfusion and short-term neonatal outcome. Methods: Normal term neonates born vaginally were randomly assigned to be placed either on mother's abdomen (Group AL, n = 97) or 20 cm below the introitus (Group BL, n = 102) for 90 se…									1	1	0	0	0	0	2			1476-7058	1476-4954		WOS:000517587800009	30185106
Darwish, A. M.; Fouly, H. A.; Saied, W. H.; Farah, E.	Lactoferrin plus health education versus total dose infusion (TDI) of low-molecular weight (LMW) iron dextran for treating iron deficiency anemia (IDA) in pregnancy: a randomized controlled trial	JOURNAL OF MATERNAL-FETAL & NEONATAL MEDICINE	32	13	2214	2220	10.1080/14767058.2018.1429396	Article	JUL 3 2019	2019	Background: Iron deficiency anemia (IDA) is one of the most common medical disorder disturbing pregnancies particularly in low resources countries, and contributes significantly to morbidities and mortalities. Thus, early diagnosis and prompt management of IDA is highly recommended. Aim: To Test the efficacy and safety of oral lactoferrin plus health education provided by a nurse versus total dos…									4	0	0	0	2	0	4			1476-7058	1476-4954		WOS:000462848000015	29338568

## Sheet: RCT
	是否为RCT（Y/N）	是否有consort流程图	是否进行临床试验注册（Y/N）	临床试验注册号	注册网址	通讯作者国家	是否有基金资助（Y/N)	Authors	Article Title
	Y	Y	Y	NCT03063853		以色列	N	Miremberg, Hadas; Barber, Elad; Tamayev, Liliya; Herman, Hadas Ganer; Bar, Jacob; Kovo, Michal	When is the right time to remove staples after an elective cesarean delivery?: a randomized control trial
	Y	Y	Y	NCT03473210		埃及	N	Maged, Ahmed M.; Kamel, Hany H.; Sanad, Ahmad S.; Mahram, Ahmad E.; AbdAllah, Ameer A.; Elkhateeb, Reham; Bhaa, Haitham A.; Hussein, Eman A.; Essam, Aimy; Ibrahim, Safaa	The value of amniopatch in pregnancies associated with spontaneous preterm premature rupture of fetal membranes: a randomized controlled trial
	Y	Y	N			意大利	N	De Angelis, Carlo; Di Stadio, Arianna; Vitale, Silvia; Saccone, Gabriele; De Angelis, Maria Chiara; Zizolfi, Brunella; Di Spiezio Sardo, Attilio	Use of calendula ointment after episiotomy: a randomized clinical trial
	Y	Y	N			英国	Y	Care, A.; Jackson, R.; O'Brien, E.; Leigh, S.; Cornforth, C.; Haycox, A.; Whitworth, M.; Lavender, T.; Alfirevic, Z.	Cervical cerclage, pessary, or vaginal progesterone in high-risk pregnant women with short cervix: a randomized feasibility study
	Y	Y	N			埃及	N	Hussein, Ahmed M.; Dakhly, Dina Mohamed Refaat; Raslan, Ayman N.; Kamer, Ahmed; Hafeez, Ali Abdel; Moussa, Manal; Hosny, Ahmed Samir; Momtaz, Mohamed	The role of prophylactic internal iliac artery ligation in abnormally invasive placenta undergoing caesarean hysterectomy: a randomized control trial
	Y	Y	Y	NCT02152735		美国	N	Eke, Ahizechukwu C.; Drnec, Sheila; Buras, Andrea; Woo, Joanna; Martin, Denny; Roth, Steven	Intrauterine cleaning after placental delivery at cesarean section: a randomized controlled trial
	Y	Y	Y	NCT02288013		埃及	N	Zayed, Mohamed A.; Fouda, Usama M.; Elsetohy, Khaled A.; Zayed, Shereef M.; Hashem, Ahmed T.; Youssef, Mohamed A.	Barbed sutures versus conventional sutures for uterine closure at cesarean section; a randomized controlled trial
	Y	Y	Y	CTRI/2016/06/006996		印度	N	Vernekar, Sunil S.; Goudar, Swati S.; Metgud, Mrityunjay; Pujar, Yeshita, V; Somannavar, Manjunath S.; Piaggio, Gilda; Carvalho, Jose Ferreira D. E.; Revankar, Amit; Althabe, Fernando; Widmer, Mariana; Gulmezoglu, Ahmet Metin; Goudar, Shivaprasad S.	Effect of heat stable carbetocin vs oxytocin for preventing postpartum haemorrhage on post delivery hemoglobin-a randomized controlled trial.
	Y	N	N			埃及	N	Shehata, Nesreen A. A.; Ali, Hamada A. A.; Fahim, Ashraf S.; Katta, Maha A.; Hussein, Gaber K.	Addition of sildenafil citrate for treatment of severe intrauterine growth restriction: a double blind randomized placebo controlled trial
	Y	Y	N			意大利	Y	Sparice, Stefania; Giampaolino, Pierluigi; Sansone, Anna; Saccone, Gabriele; Berghella, Vincenzo; Di Carlo, Costantino	Efficacy of methylergometrine during the early puerperium: a randomized double-blind placebo-controlled clinical trial
	Y	Y	N			印度	N	Sharma, Deepak; Kaur, Amandeep; Farahbakhsh, Nazanin; Agarwal, Sunil	To compare nasal mask with binasal prongs in delivering continuous positive airway pressure for reducing need of invasive ventilation: randomized controlled trial
	Y	Y	Y	NCT02444		美国	Y	Mazzoni, Sara; Hill, Pamela; Briggs, Ariel; Barbier, Kate; Cahill, Alison; Macones, George; Colditz, Graham; Tuuli, Methodius; Carter, Ebony	The effect of group prenatal care for women with diabetes on social support and depressive symptoms: a pilot randomized trial
	Y	Y	Y	NCT04386499		意大利	N	Gerli, Sandro; Della Morte, Chiara; Ceccobelli, Margherita; Mariani, Monica; Favilli, Alessandro; Leonardi, Lucio; Lanti, Alessandro; Iannitti, Rossana G.; Fioretti, Bernard	Biological and clinical effects of a resveratrol-based multivitamin supplement on intracytoplasmic sperm injection cycles: a single-center, randomized controlled trial
	Y	Y	Y	NCT02732964		美国	N	Drzymalski, Dan Michael; Lumbreras-Marquez, Mario Isaac; Tsen, Lawrence Ching; Camann, William Reid; Farber, Michaela Kristina	The effect of patient-selected or preselected music on anxiety during cesarean delivery: a randomized controlled trial
	Y	Y	N			中国	Y	Qiu, Jie; Zhao, Li; Yang, Yang; Zhang, Jing-han; Feng, Yun; Cheng, Rui	Effects of fentanyl for pain control and neuroprotection in very preterm newborns on mechanical ventilation
	Y	Y	Y	PACTR201707002378458	Pan African Clinical Trial Registry	尼日利亚	N	Aduloju, Olusola Peter; Ipinnimo, Oluwadare Martins; Aduloju, Tolulope	Oral misoprostol for induction of labor at term: a randomized controlled trial of hourly titrated and 2 hourly static oral misoprostol solution
	Y	Y	Y	UMIN000013518	University HospitalMedical Information Network, an InternationalCommittee of Medical Journal Editors-recognized trialregistry	日本	N	Hayashi, Masako; Oi, Rie; Otsuki, Katsufumi; Yoneda, Noriko; Nagamatsu, Takeshi; Kumasaka, Ryota; Miyakoshi, Kei; Aoki, Hiroaki; Tanaka, Kei; Kumazawa, Kazumasa; Ohkuchi, Akihide; Matsuda, Yoshio; Nakai, Akihito	Effects of prophylactic vaginal progesterone administration on mild cervical shortening (TROPICAL study): a multicenter, double-blind, randomized trial
	Y	Y	Y	NCT02842190		土耳其	N	Okur, Nilufer; Buyuktiryaki, Mehmet; Sari, Fatma Nur; Dizdar, Evrim Alyamac; Oguz, Serife Suna	Ventilator-delivered nasal intermittent positive pressure ventilation versus nasal biphasic positive airway pressure following extubation in infants <= 1250 g birth weight: a randomized trial
	Y	N	Y	NCT0191739		土耳其	N	Ertas, Ibrahim Egemen; Ince, Onur; Emirdar, Volkan; Gultekin, Emre; Biler, Alper; Kurt, Sefa	Influence of preoperative enema application on the return of gastrointestinal function in elective Cesarean sections: a randomized controlled trial
	Y	Y	Y	NCT03958981		埃及	N	Bayoumi, Yomna Ali; Alalfy, Mahmoud; Sharkawy, Mohamed; Ali, Ahmed S.; Gouda, Hisham Mohamed; Hatem, Dina Latif	Castor oil for labor initiation in women with a previous cesarean section: a double-blind randomized study
	Y	Y	Y	CTRI/2016/04/006855		印度	N	Adhisivam, Bethou; Kohat, Dilesh; Tanigasalam, Vasanthan; Bhat, Vishnu; Plakkal, Nishad; Palanivel, C.	Does fortification of pasteurized donor human milk increase the incidence of necrotizing enterocolitis among preterm neonates? A randomized controlled trial
	Y	Y	N			埃及	N	Imam, Safaa Shafik; Shinkar, Dina Mohamed; Mohamed, Nevine Ahmed; Mansour, Hebatallah Elhamy	Effect of right lateral position with head elevation on tracheal aspirate pepsin in ventilated preterm neonates: randomized controlled trial
	Y	N	Y	NCT0189521		丹麦	Y	Holm, Charlotte; Thomsen, Lars L.; Langhoff-Roos, Jens	Intravenous iron isomaltoside treatment of women suffering from severe fatigue after postpartum hemorrhage
	Y	N	Y	ACTRN12614001083684		澳大利亚	Y	Sweeting, Arianne N.; Hsieh, Albert; Wong, Jencia; Ross, Glynis P.	Comparison of a subcutaneous versus intravenous insulin protocol for managing hyperglycemia following antenatal betamethasone in women with diabetes: a pilot randomized controlled trial
	Y	Y	Y	IRCT2017071515511N2		伊朗	Y	Akefi, Rona; Hashemi, Seyed Mojtaba; Alinejad, Saeed; Almasi-Hashiani, Amir	The effect of ursodeoxycholic acid on indirect hyperbilirubinemia in neonates treated with phototherapy: a randomized clinical trial
	Y	Y	Y	NCT01111929		埃及	N	Shaaban, Omar M.; Abbas, Ahmed M.; Mahmoud, Hanaa R.; Yones, Entsar M.; Hassen, Shaimaa G.; Zakherah, Mahmoud S.	Counseling and in-advance provision of levonorgestrel emergency contraceptive pills decrease the rate of unplanned pregnancy during breastfeeding: a randomized controlled trial
	Y	Y	Y	IRCT20091023002624N22		伊朗	N	Kashanian, Maryam; Dadkhah, Farideh; Tabatabaei, Nasim; Sheikhansari, Narges	Effects of tranexamic acid on the amount of bleeding following vaginal delivery and its adverse effects: a double-blind placebo controlled randomized clinical trial
	Y	Y	Y	NCT01859533		埃及	N	Osman, Amani Mahmoud; El-Farrash, Rania Ali; Mohammed, Enas Hussein	Early rescue Neopuff for infants with transient tachypnea of newborn: a randomized controlled trial
	Y	N	N			以色列	N	Mohr-Sasson, Aya; Castel, Elias; Lurie, Irina; Heifetz, Sigal; Kees, Salim; Sivan, Eyal	Uterine exteriorization versus intraperitoneal repair in primary and repeat cesarean delivery: a randomized controlled trial
	Y	Y	Y	NCT03513237		埃及	N	Alalfy, Mahmoud; Yehia, Amera; Samy, Ahmed	Routine cervical dilatation at caesarean section and its influence on postoperative pain and complications in obese women: a double blind randomized controlled trial
	Y	N	Y	NCT02408315		美国	Y	Grasch, Jennifer L.; Daggy, Joanne; Yang, Ziyi; Bhamidipalli, Surya Sruthi; Flannery, Kathleen M.; Quinney, Sara K.; Haas, David M.	Cervical change times during induction in nulliparas using vaginal or buccal misoprostol
	Y	Y	Y	NCT02534051		加拿大	Y	McDonald, Sarah D.; Viaje, Kristen A.; Rooney, Rebecca A.; Jarde, Alexander; Giglia, Lucia; Maxwell, Cynthia V.; Small, David; Kelly, Tracy Pearce; Sabatino, Lisa; Thabane, Lehana	A clinical carepath for obese pregnant women: a pragmatic pilot cluster randomized controlled trial
	Y	Y	Y	NCT03444792		埃及	N	El-Sharkawy, Mohamed; Samy, Ahmed; Latif, Dina; Mahmoud, Mostafa; Samir, Dalia; Abbas, Ahmed M.	The effect of mechanical cervical dilatation during scheduled cesarean section on the blood loss: a randomized controlled trial
	Y	Y	Y	IRCT20160208026446N3		伊朗	Y	Mashayekh-Amiri, Sepideh; Delavar, Mouloud Agajani; Bakouei, Fatemeh; Faramarzi, Mahbobeh; Esmaeilzadeh, Sedighe	The impact of myo-inositol supplementation on sleep quality in pregnant women: a randomized, double-blind, placebo-controlled study
	Y	Y	Y	ChiCTR1900026363		中国	Y	Wang, Yu; Dong, Wenbin; Zhang, Linping; Zhang, Rong	The effect of kangaroo mother care on aEEG activity and neurobehavior in preterm infants: a randomized controlled trial
	Y	Y	N			尼日利亚	N	Okpala, Boniface Chukwuneme; Eleje, George Uchenna; Ikechebelu, Joseph Ifeanyichukwu; Ofojebe, Chukwuemeka Jude; Ejikeme, Toochukwu Benjamin; Nwachukwu, Cyril Emeka; Okpala, Augusta Nkiruka	A double-blind placebo controlled trial on effectiveness of prophylactic dexamethasone for preventing post- dural puncture headache after spinal anesthesia for cesarean section
	Y	Y	Y	NCT02528981		加拿大	N	Sharpe, Mary; Shah, Vibhuti; Freire-Lizama, Tatiana; Cates, Elizabeth C.; McGrath, Kory; David, Iuliana; Cowan, Sara; Letkeman, Janaya; Stewart-Wilson, Emily	Effectiveness of oral intake of Lactobacillus rhamnosus GR-1 and Lactobacillus reuteri RC-14 on Group B Streptococcus colonization during pregnancy: a midwifery-led double-blind randomized controlled pilot trial
	Y	Y	Y	IRCT20100109003027N1		伊朗	Y	Sehhatie, Fahimeh Shafaei; Mirghafourvand, Mojgan; Havizari, Shiva	Effect of prenatal counseling on exclusive breastfeeding frequency and infant weight gain in mothers with previous unsuccessful breastfeeding: a randomized controlled clinical trial
	Y	Y	Y	NCT02913677		土耳其	N	Bozkurt, Ozlem; Dizdar, Evrim Alyamac; Bidev, Duygu; Sari, Fatma Nur; Uras, Nurdan; Oguz, Serife Suna	Prolonged minimal enteral nutrition versus early feeding advancements in preterm infants with birth weight <= 1250 g: a prospective randomized trial
	Y	Y	N			埃及	N	Sallam, Hany F.; Shady, Nahla W.	A sandwich technique (N&H variation technique) to reduce blood loss during cesarean delivery for complete placenta previa: a randomized controlled trial
	Y	Y	Y	IRCT20180520039747N1		伊朗	N	Hajarian Abhari, Zahra; Karimi, Fatemeh Zahra; Taghizdeh, Ziba; Mazloum, Seyed Reza; Asghari Nekah, Seyyed Mohsen	Effects of counseling based on Gamble's approach on psychological birth trauma in primiparous women: a randomized clinical trial
	Y	Y	Y	NCT006171149		挪威	Y	Haakstad, Lene A. H.; Kissel, Iselin; Bo, Kari	Long-term effects of participation in a prenatal exercise intervention on body weight, body mass index, and physical activity level: a 6-year follow-up study of a randomized controlled trial
	Y	Y	Y	NCT02677584		埃及	N	Elmowafi, Mohamed; Mohsen, Nada; Nour, Islam; Nasef, Nehad	Prophylactic versus therapeutic caffeine for apnea of prematurity: a randomized controlled trial
	Y	Y	Y	IRCT20170513033941N58		伊朗	Y	Amirani, Elaheh; Aghadavod, Esmat; Shafabakhsh, Rana; Asemi, Zatollah; Tabassi, Zohreh; Panahandeh, Ida; Naderi, Fatemeh; Abed, Alireza	Anti-inflammatory and antioxidative effects of thiamin supplements in patients with gestational diabetes mellitus
	Y	Y	N			埃及	N	Shady, Nahla W.; Sallam, Hany F.; Elsayed, Ahmed H.; Abdelkader, Abdelrahman M.; Ali, Shymaa S.; Alanwar, Ahmed; Abbas, Ahmed M.	The effect of prophylactic oral tranexamic acid plus buccal misoprostol on blood loss after vaginal delivery: a randomized controlled trial
	Y	Y	N			美国	Y	Khalifeh, Adeeb; Fleisher, Jonah; Gressel, Gregory; Berghella, Vincenzo; Leiby, Benjamin; Mackeen, A. Dhanya	Patient preferences for method of cesarean skin closure: secondary outcomes from a randomized trial
	Y	Y	Y	IRCT2014031116936N1		伊朗	Y	Fariba, Hemmati; Sharma, Deepak; Bahia, Namavar Jahromi; Leila, Salarian; Farahbakhsh, Nazanin	Delayed cord clamping for prevention of intraventricular hemorrhage in preterm neonates: a randomized control trial
	Y	Y	Y	IRCT20100109003027N41		伊朗	Y	Hasani, Sonia; Mirghafourvand, Mojgan; Esmaeilpour, Khalil; Shafaie, Fahimeh Sehhatie	The effect of counseling based on health promotion awareness on mental health and self-esteem in women with ectopic pregnancy: a randomized controlled clinical trial
	Y	Y	Y	NCT04944108		意大利	N	Cavallin, Francesco; Bua, Benedetta; Pasta, Elisa; Savio, Federica; Villani, Paolo Ernesto; Trevisanuto, Daniele	Device positioning with LISA vs. INSURE: a crossover randomized controlled manikin trial
	Y	Y	Y	IRCT20181107041585N4		伊朗	Y	Alavi, Azin; Ranjbar, Amene; Atighpoor, Farzane; Zare, Shahram	Comparison the efficacy of vaginal progesterone versus 17-alpha-hydroxyprogesterone caproate to prevent preterm birth in high-risk pregnant women undergo cerclage: a randomized clinical trial
	Y	Y	N			埃及	N	Alalfy, Mahmoud; Elgazzar, Ahmed; Ghamry, Nevein; Elsawah, Heba; Azkalani, Ahmed; el Lithy, Ahmed; Hammam, Mohamed; Gaafar, Hassan; Elshenofy, Hossam; Nagy, Omar; Abdella, Rana; Lasheen, Yossra; Soliman, Mahmoud; Wahba, Amr; Haggag, Hisham; Hany, Ayman; Farouk, Dalia; Sharaf, Marwa; Al Arshal, Alaa Hamed	Physical endometrial manipulation and its impact on success rate and live birth rate in ICSI in patients with unexplained infertility after recurrent ICSI failure, a double blinded randomized controlled trial
	Y	Y	Y	IRCT2014041617034N3		伊朗	Y	Hyett, Jon; Asadi, Nasrin; Khafri, Maryam Zare; Vafaei, Homeira; Kasraeian, Maryam; Salehi, Alireza; Saadati, Najmieh; Bazrafshan, Khadije	The use of vaginal progesterone as a maintenance therapy in women with arrested preterm labor: a double-blind placebo-randomized controlled trial
	Y	Y	Y	NCT03772184		埃及	N	Alalfy, Mahmoud; Hussein, Elham; Saber, Waled; Elsharkawy, Mohamed; Salama, Sameh; Lasheen, Yossra; Elshafey, Doaa; Haggag, Hisham; Taher, Ayman; Farouk, Dalia; Eltaieb, E.; Elsirgany, Sherif; Hussein, Mohamed; Fikry, Mohamed; Hassan, Hatem; Sadek, Jehan; Alaa, Doaa; Torad, Hesham; Abdella, Rana; Ali, Sief; Yehia, Amera; Lotfy, Rehab; Hanafy, Amal; Hassan, Ahmed	Alalfy modified cervical inversion technique as a tamponade in controlling PPH in placenta previa, a multicentric double blind randomized controlled trial
	Y	N	N			伊朗	Y	Jamal, Ashraf; Moshfeghi, Maryam; Molaei, Behnaz; Moradi, Yousef; Hashemi, Neda	The effect of vaginal progesterone on Doppler findings in increased uterine artery resistance
	Y	N	N			土耳其	Y	Cetinkaya, Senay; Celik, Melike Yavas; Ozdemir, Serap	Effect of white noise on alleviating the pain of new-born during invasive procedures*
	Y	Y	Y	IRCT20170513033941N33		伊朗	Y	Mesdaghinia, Elaheh; Naderi, Fatemeh; Bahmani, Fereshteh; Chamani, Maryam; Ghaderi, Amir; Asemi, Zatollah	The effects of zinc supplementation on clinical response and metabolic profiles in pregnant women at risk for intrauterine growth restriction: a randomized, double-blind, placebo-controlled trial
	Y	Y	N			意大利	N	Khalifeh, Adeeb; Khosla, Jayasree; Cantor, Eva; Quist-Nelson, Johanna; Saccone, Gabriele; Tumas, Jordyn; Berghella, Vincenzo	A reminder system for postpartum diabetes screening after gestational diabetes: a randomized clinical trial
	Y	Y	Y	RCT20180707040370N4		伊朗	Y	Rashtchi, Vahideh; Maryami, Niloofar; Molaei, Behnaz	Comparison of entonox and transcutaneous electrical nerve stimulation (TENS) in labor pain: a randomized clinical trial study
	Y	N	Y	NCT03306953		埃及	N	Omran, Eman F.; Meshaal, Hadeer; Hassan, Sarah M.; Dieb, Amira S.; Nabil, Hala; Saad, Hani	The effect of rectus muscle re-approximation at cesarean delivery on pain perceived after operation: a randomized control trial
	Y	Y	N			埃及	N	Maged, Ahmed M.; Mohesen, Mohamed N.; Elhalwagy, Ahmed; Abdelaal, Hoda; Almohamady, Maged; Abdellatif, Ali A.; Alsawaf, Ahmed; Malek, Khaled Abdel; Nabil, Hala; Fahmy, Radwa M.; Wageih, Heba	Subcuticular interrupted versus continuous skin suturing in elective cesarean section in obese women: a randomized controlled trial
	Y	Y	N			埃及	N	Elsharkawy, Ibrahim; Noureldin, Elsayed; Mohamed, Ekramy; Mohamed, Ali; Abdeldayem, Hussein; Mansour, Shymaa Abdelazim Mansour	Continuous versus interrupted use of vaginal probiotics plus vaginal clindamycin cream for bacterial vaginosis: a randomized controlled study
	Y	N	N			伊朗	Y	Goudarzvand, Laleh; Dabirian, Akram; Nourian, Manijeh; Jafarimanesh, Hadi; Ranjbaran, Mehdi	Comparison of conventional phototherapy and phototherapy along with Kangaroo mother care on cutaneous bilirubin of neonates with physiological jaundice
	Y	Y	Y	NCT0249779		土耳其	N	Yenigul, Nefise Nazli; Mathyk, Begum; Cetin, Berna; Yilmaz, Fatma; Ayhan, Isil	Efficacy of chewing gum for improving bowel function after cesarean sections: a randomized controlled trial
	Y	N	N			伊朗	Y	Arefi, Zohreh; Sadeghi, Roya; Shojaeizadeh, Davoud; Yaseri, Mehdi; Sighaldeh, Shirin Shahbazi	The effect of educational intervention on nutritional behavior in pregnant women based on social cognitive theory
	Y	Y	Y	SRCTN1606064		瑞典	Y	Stal, Ingrid; Wennerholm, Ulla-Britt; Nordstrom, Lennart; Ladfors, Lars; Wiberg-Itzel, Eva	Fetal scalp blood sampling during second stage of labor - analyzing lactate or pH? A secondary analysis of a randomized controlled trial
	Y	N	Y	ACTRN126140001646695		意大利	N	Passariello, Annalisa; Montaldo, Paolo; Palma, Marta; Cirillo, Marilu; Di Guida, Carmela; Esposito, Simona; Caruso, Marco; Pugliese, Manuela; Giliberti, Paolo	Neonatal painful stimuli: skin conductance algesimeter index to measure efficacy 24% of sucrose oral solution
	Y	N	N			伊朗	Y	Sahebi, Zohreh; Kazemi, Ashraf; Loripour, Marzieh; Shams, Nafiseh	An educational intervention to men for reducing environmental tobacco smoke exposure in their pregnant wives
	Y	Y	Y	NCT02813954		土耳其	N	Semerci, Seda Yilmaz; Yucel, Burak; Erbas, Ibrahim Mert; Gunkaya, Osman Samet; Talmac, Merve; Cetinkaya, Merih	The utility of amniotic fluid pH and electrolytes for prediction of neonatal respiratory disorders
	Y	Y	Y	NCT03344302		埃及	N	Abdelaleem, Ahmed A.; Abbas, Ahmed M.; Thabet, Andrew L.; Badran, Esraa; El-Nashar, Ihab H.	The effect of initiating intravenous oxytocin infusion before uterine incision on the blood loss during elective cesarean section: a randomized clinical trial
	Y	N	Y	NTR4197		荷兰	Y	Nijsten, Kelly; van der Minnen, Lois M.; Dean, Caitlin; Bais, Joke M. J.; Ris-Stalpers, Carrie; van Eekelen, Rik; Bremer, Henk A.; van der Ham, David P.; Heidema, Wieteke M.; Huisjes, Anjoke; Kleiverda, Gunilla; Kuppens, Simone M.; van Laar, Judith O. E. H.; Langenveld, Josje; van der Made, Flip; Papatsonis, Dimitri; Pelinck, Marie-Jose; Pernet, Paula J.; Van Rheenen-Flach, Leonie; Rijnders, Robb…	Depression, anxiety, and post-traumatic stress disorder symptoms after hyperemesis gravidarum: a prospective cohort study
	Y	N	Y	NCT03648970		印度尼西亚	N	Akbar, Muhammad Ilham Aldika; Yosediputra, Angelina; Pratama, Raditya Ery; Fadhilah, Nur Lailatul; Sulistyowati, Sulistyowati; Amani, Fariska Zata; Dachlan, Erry Gumilar; Dikman Angsar, Muhammad; Dekker, Gustaaf Albert	Pravastatin suppresses inflammatory cytokines and endothelial activation in patients at risk of developing preeclampsia: INOVASIA study
	Y	N	Y	IRCT1394.179		伊朗	N	Jouybari, Leila; Abbariki, Ezzat; Jebeli, Maryam; Mehravar, Fatemeh; Asadi, Leila; Akbari, Negarin; Sanagoo, Akram; Moradi, Zahra	Comparison of the effect of narrative writing and art therapy on maternal stress in neonatal intensive care settings
	Y	Y	N			埃及	N	El Sharkwy, Ibrahim Abd Elgafor; Elsayed, Mohamed Lotfy; Ahmed, Mostafa Abdo; Alnemer, Amr Abd Almohsen	Low-dose vaginal misoprostol with or without Foley catheter for late second-trimester pregnancy termination in women with previous multiple cesarean sections
	Y	Y	Y	NCT02386748		埃及	N	Altraigey, Ahmed; Ellaithy, Mohamed; Atia, Hytham; Abdelrehim, Wegdan; Abbas, Ahmed M.; Asiri, Mufareh	The effect of gum chewing on the return of bowel motility after planned cesarean delivery: a randomized controlled trial
	Y	N	Y	IRCT20120918010876N3		伊朗	N	Mirzamoradi, Masoumeh; Nejhad, Fatemeh Hasani; Jamali, Razyeh; Heidar, Zahra; Bakhtiyari, Mahmood	Evaluation of the effect of antenatal betamethasone on neonatal respiratory morbidities in late preterm deliveries (34-37 weeks)
	Y	Y	Y	NCT03073330		意大利	N	Khalifeh, Adeeb; Eckler, Rebecca; Felder, Laura; Saccone, Gabriele; Caissutti, Claudia; Berghella, Vincenzo	One-step versus two-step diagnostic testing for gestational diabetes: a randomized controlled trial
	Y	Y	Y	NCT02842164		埃及	N	Ali, Mohammed K.; Botros, Heba A.; Mostafa, Sayed A.	Foley's catheter balloon for induction of mid-trimester missed abortion with or without traction applied: a randomized controlled trial
	Y	N	Y	NCT02765906		美国	Y	Strassberg, Emmie R.; Fisher, Sarah; Mackeen, A. Dhanya; Sun, Haiyan; Paglia, Michael J.	Comparison of different methods of patient education on preeclampsia: a randomized controlled trial
	Y	Y	Y	IRCT2017042333070N1		伊朗	Y	Mohsenzadeh-ledari, Farideh; Taghizadeh, Ziba; Keramat, Afsaneh; Moosazadeh, Mahmood; Yazdani, Shahla; Najafi, Ali; Motaghi, Zahra	The effect of caring intervention (physical activity, diet and counseling) on gestational diabetes for pregnant women with metabolic syndrome
	Y	Y	Y	NCT02069184		美国	Y	Bernstein, Jeffrey; Spitzer, Yelena; Ohaegbulam, Kim; Reddy, Shamantha; Song, Jing; Romanelli, Erik; Nair, Singh	The analgesic efficacy of IV acetaminophen for acute postoperative pain in C-section patients: a randomized, double-blind, placebo-controlled study
	Y	Y	Y	IRCT20091023002624N2		伊朗	N	Kashanian, Maryam; Shirvani, Shaghayegh; Sheikhansari, Narges; Javanmanesh, Forough	A comparative study on the efficacy of nifedipine and indomethacin for prevention of preterm birth as monotherapy and combination therapy: a randomized clinical trial
	Y	Y	Y	IRCT20091023002624N28		伊朗	N	Kashanian, Maryam; KaramiAbd, Tayyebeh; Sheikhansari, Narges; AminiMoghaddam, Soheila; Jangjoo, Solmaz	Efficacy of daily rectal micronized progesterone for prevention of preterm delivery: a randomized clinical trial
	Y	Y	Y	IRCT201602213027N35		伊朗	N	Yulghunlu, Fatemeh Ahadi; Shafaie, Fahimeh Sehhatie; Mirghafourvand, Mojgan; Mohaddesi, Hamideh	The effects of intravenous dextrose 5%, Ringer's solution, and oral intake on the duration of labor stages in nulliparous women: a double-blind, randomized, controlled trial
	Y	N	N			西班牙	N	Couceiro Naveira, Emilio; Ramon y Cajal, Carlos Lopez	Atosiban versus ritodrine as tocolytics in external cephalic version
	Y	N	Y	NCT01111929		埃及	N	Shaaban, Omar M.; Abbas, Ahmed M.; Mahmoud, Hanaa R.; Yones, Entsar M.; Mahmoud, Ahmed; Zakherah, Mahmoud S.	Levonorgestrel emergency contraceptive pills use during breastfeeding; effect on infants' health and development
	Y	Y	Y	IR.AJUMS.REC.1395.162	IranianRegistry of Clinical Trials	伊朗	N	Malakian, Arash; Bashirnezhadkhabaz, Shiva; Aramesh, Mohammad-Reza; Dehdashtian, Masoud	Noninvasive high-frequency oscillatory ventilation versus nasal continuous positive airway pressure in preterm infants with respiratory distress syndrome: a randomized controlled trial
	Y	N	Y	IRCT20180508039587N1		伊朗	N	Fatollahzade, Maryam; Parvizi, Soroor; Kashaki, Mandana; Haghani, Hamid; Alinejad-Naeini, Mona	The effect of gentle human touch during endotracheal suctioning on procedural pain response in preterm infant admitted to neonatal intensive care units: a randomized controlled crossover study
	Y	Y	Y	IRCT20170513033941N26		伊朗	Y	Ostadmohammadi, Vahidreza; Samimi, Mansooreh; Mobini, Moein; Zarezade Mehrizi, Maryam; Aghadavod, Esmat; Chamani, Maryam; Dastorani, Majid; Asemi, Zatollah	The effect of zinc and vitamin E cosupplementation on metabolic status and its related gene expression in patients with gestational diabetes
	Y	N	N			意大利	N	Radaelli, Tatjana; Ferrari, Maria M.; Duiella, Silvia F.; Gazzola, Federica G.; Campoleoni, Mauro; Merlini, Claudia; Martinetti, Laura; Ambrosini, Maria T.; Ossola, Manuela W.; Nicolini, Antonio	Prophylactic intraoperative uterine artery embolization for the management of major placenta previa
	Y	Y	Y	NCT02460185		葡萄牙	N	Pereira, Isabel Barros; Silva, Rita; Ayres-de-Campos, Diogo; Clode, Nuno	Physical exercise at term for enhancing the spontaneous onset of labor: a randomized clinical trial
	Y	N	Y	IRCT20120918010876N4		伊朗	N	Mirzamoradi, Masoomeh; Joshaghani, Zahra; Nejhad, Fatemeh Hasani; Vafaeenia, Mahya; Heidar, Zahra	Evaluation of the effect of antenatal betamethasone on neonatal respiratory morbidity in early-term elective cesarean
	Y	Y	Y	NCT03265782		埃及	N	El-Farrash, Rania A.; El Shimy, Mohammed S.; El-Sakka, Abeer S.; Ahmed, Manal G.; Abdel-Moez, Dina G.	Efficacy and safety of oral paracetamol versus oral ibuprofen for closure of patent ductus arteriosus in preterm infants: a randomized controlled trial
	Y	Y	Y	NCT02132819		美国	N	Sahin, Suzan; Gozde Kanmaz Kutman, H.; Bozkurt, Ozlem; Yavanoglu Atay, Funda; Emre Canpolat, F.; Uras, Nurdan; Suna Oguz, S.; Underwood, Mark A.	Effect of withholding feeds on transfusion-related acute gut injury in preterm infants: a pilot randomized controlled trial
	Y	Y	N			印度	N	Jain, Ridhimaa; Jain, Ashish; Devgan, Veena; Sekhar, Jerin	Effect of alternative positions of neonates prior to delayed cord clamping on placental transfusion: a randomized control trial

## Sheet: 1
Y
Y
Y
Y
Y
Y
Y
Y
Y
Y
Y
Y
Y
Y
Y
Y
Y
Y
Y
Y
Y
Y
Y
Y
Y
Y
Y
Y
Y
Y
Y
Y
Y
Y
Y
Y
Y
Y
Y
Y
Y
Y
Y
Y
Y
Y
Y
Y
Y
Y
Y
Y
Y
Y
Y
Y
Y
Y
Y
Y
Y
Y
Y
Y
Y
Y
Y
Y
Y
Y
Y
Y
Y
Y
Y
Y
Y
Y
Y
Y
Y
Y
Y
Y
Y
Y
Y
Y
Y
Y
Y
Y
Y
Y

## Sheet: 2
N
N
N
N
N
N
N
N
N
N
N
N
N
N
N
N
N
N
N
N
N
N
N
Y
Y
Y
Y
Y
Y
Y
Y
Y
Y
Y
Y
Y
Y
Y
Y
Y
Y
Y
Y
Y
Y
Y
Y
Y
Y
Y
Y
Y
Y
Y
Y
Y
Y
Y
Y
Y
Y
Y
Y
Y
Y
Y
Y
Y
Y
Y
Y
Y
Y
Y
Y
Y
Y
Y
Y
Y
Y
Y
Y
Y
Y
Y
Y
Y
Y
Y
Y
Y
Y
Y

## Sheet: 3
N
N
N
N
N
N
N
N
N
N
N
N
N
N
N
N
N
N
N
N
N
N
N
N
N
N
Y
Y
Y
Y
Y
Y
Y
Y
Y
Y
Y
Y
Y
Y
Y
Y
Y
Y
Y
Y
Y
Y
Y
Y
Y
Y
Y
Y
Y
Y
Y
Y
Y
Y
Y
Y
Y
Y
Y
Y
Y
Y
Y
Y
Y
Y
Y
Y
Y
Y
Y
Y
Y
Y
Y
Y
Y
Y
Y
Y
Y
Y
Y
Y
Y
Y
Y
Y

## Sheet: Sheet1
Y	ACTRN126140001646695		澳大利亚和新西兰临床试验注册中心	2
Y	ACTRN12614001083684
Y	ChiCTR1900026363		中国临床试验注册中心	1
Y	CTRI/2016/04/006855		印度临床试验注册中心	2
Y	CTRI/2016/06/006996
Y	IR.AJUMS.REC.1395.162
Y	IRCT1394.179		伊朗临床试验注册中心	22
Y	IRCT20091023002624N2
Y	IRCT20091023002624N22
Y	IRCT20091023002624N28
Y	IRCT20100109003027N1
Y	IRCT20100109003027N41
Y	IRCT20120918010876N3
Y	IRCT20120918010876N4
Y	IRCT2014031116936N1
Y	IRCT2014041617034N3	Pan African Clinical Trial Registry
Y	IRCT20160208026446N3	University HospitalMedical Information Network, an InternationalCommittee of Medical Journal Editors-recognized trialregistry
Y	IRCT201602213027N35
Y	IRCT2017042333070N1
Y	IRCT20170513033941N26
Y	IRCT20170513033941N33
Y	IRCT20170513033941N58
Y	IRCT2017071515511N2
Y	IRCT20180508039587N1
Y	IRCT20180520039747N1
Y	IRCT20181107041585N4
Y	NCT006171149		国际临床试验注册中心（美国）	37
Y	NCT01111929
Y	NCT01111929
Y	NCT01859533
Y	NCT0189521
Y	NCT0191739
Y	NCT02069184
Y	NCT02132819
Y	NCT02152735
Y	NCT02288013
Y	NCT02386748
Y	NCT02408315
Y	NCT02444
Y	NCT02460185
Y	NCT0249779
Y	NCT02528981
Y	NCT02534051
Y	NCT02677584
Y	NCT02732964
Y	NCT02765906
Y	NCT02813954
Y	NCT02842164
Y	NCT02842190
Y	NCT02913677
Y	NCT03063853
Y	NCT03073330
Y	NCT03265782
Y	NCT03306953
Y	NCT03344302
Y	NCT03444792
Y	NCT03473210
Y	NCT03513237
Y	NCT03648970
Y	NCT03772184
Y	NCT03958981
Y	NCT04386499
Y	NCT04944108
Y	NTR4197		荷兰临床试验注册中心	1
Y	PACTR201707002378458		泛非临床试验注册中心	1
Y	RCT20180707040370N4
Y	SRCTN1606064		国际标准随机对照试验注册库(英国)	1
Y	UMIN000013518		日本临床试验注册中心	1

## Sheet: Sheet2
Y	NCT03473210		埃及
N			埃及
Y	NCT02288013		埃及
N			埃及
Y	NCT03958981		埃及
N			埃及
Y	NCT01111929		埃及
Y	NCT01859533		埃及
Y	NCT03513237		埃及
Y	NCT03444792		埃及
N			埃及
Y	NCT02677584		埃及
N			埃及
N			埃及
Y	NCT03772184		埃及
Y	NCT03306953		埃及
N			埃及
N			埃及
Y	NCT03344302		埃及
N			埃及
Y	NCT02386748		埃及
Y	NCT02842164		埃及
Y	NCT01111929		埃及
Y	NCT03265782		埃及
Y	ACTRN12614001083684		澳大利亚
Y	NCT0189521		丹麦
Y	NTR4197		荷兰
Y	NCT02534051		加拿大
Y	NCT02528981		加拿大
Y	NCT02152735		美国
Y	NCT02444		美国
Y	NCT02732964		美国
Y	NCT02408315		美国
N			美国
Y	NCT02765906		美国
Y	NCT02069184		美国
Y	NCT02132819		美国
Y	PACTR201707002378458	Pan African Clinical Trial Registry	尼日利亚
N			尼日利亚
Y	NCT006171149		挪威
Y	NCT02460185		葡萄牙
Y	UMIN000013518	University HospitalMedical Information Network, an InternationalCommittee of Medical Journal Editors-recognized trialregistry	日本
Y	SRCTN1606064		瑞典
Y	NCT02842190		土耳其
Y	NCT0191739		土耳其
Y	NCT02913677		土耳其
N			土耳其
Y	NCT0249779		土耳其
Y	NCT02813954		土耳其
N			西班牙
Y	IRCT2017071515511N2		伊朗
Y	IRCT20091023002624N22		伊朗
Y	IRCT20160208026446N3		伊朗
Y	IRCT20100109003027N1		伊朗
Y	IRCT20180520039747N1		伊朗
Y	IRCT20170513033941N58		伊朗
Y	IRCT2014031116936N1		伊朗
Y	IRCT20100109003027N41		伊朗
Y	IRCT20181107041585N4		伊朗
Y	IRCT2014041617034N3		伊朗
N			伊朗
Y	IRCT20170513033941N33		伊朗
Y	RCT20180707040370N4		伊朗
N			伊朗
N			伊朗
N			伊朗
Y	IRCT1394.179		伊朗
Y	IRCT20120918010876N3		伊朗
Y	IRCT2017042333070N1		伊朗
Y	IRCT20091023002624N2		伊朗
Y	IRCT20091023002624N28		伊朗
Y	IRCT201602213027N35		伊朗
Y	IR.AJUMS.REC.1395.162	IranianRegistry of Clinical Trials	伊朗
Y	IRCT20180508039587N1		伊朗
Y	IRCT20170513033941N26		伊朗
Y	IRCT20120918010876N4		伊朗
Y	NCT03063853		以色列
N			以色列
N			意大利
N			意大利
Y	NCT04386499		意大利
Y	NCT04944108		意大利
N			意大利
Y	ACTRN126140001646695		意大利
Y	NCT03073330		意大利
N			意大利
Y	CTRI/2016/06/006996		印度
N			印度
Y	CTRI/2016/04/006855		印度
N			印度
Y	NCT03648970		印度尼西亚
N			英国
N			中国
Y	ChiCTR1900026363		中国

## Sheet: Sheet3
N			意大利	N
N			英国	Y
N			埃及	N
N			埃及	N
N			意大利	Y
N			印度	N
N			中国	Y
N			埃及	N
N			以色列	N
N			尼日利亚	N
N			埃及	N
N			埃及	N
N			美国	Y
N			埃及	N
N			伊朗	Y
N			土耳其	Y
N			意大利	N
N			埃及	N
N			埃及	N
N			伊朗	Y
N			伊朗	Y
N			伊朗	Y
N			埃及	N
N			西班牙	N
N			意大利	N
N			印度	N
Y	NCT03063853		以色列	N
Y	NCT03473210		埃及	N
Y	NCT02152735		美国	N
Y	NCT02288013		埃及	N
Y	CTRI/2016/06/006996		印度	N
Y	NCT02444		美国	Y
Y	NCT04386499		意大利	N
Y	NCT02732964		美国	N
Y	PACTR201707002378458	Pan African Clinical Trial Registry	尼日利亚	N
Y	UMIN000013518	University HospitalMedical Information Network, an InternationalCommittee of Medical Journal Editors-recognized trialregistry	日本	N
Y	NCT02842190		土耳其	N
Y	NCT0191739		土耳其	N
Y	NCT03958981		埃及	N
Y	CTRI/2016/04/006855		印度	N
Y	NCT0189521		丹麦	Y
Y	ACTRN12614001083684		澳大利亚	Y
Y	IRCT2017071515511N2		伊朗	Y
Y	NCT01111929		埃及	N
Y	IRCT20091023002624N22		伊朗	N
Y	NCT01859533		埃及	N
Y	NCT03513237		埃及	N
Y	NCT02408315		美国	Y
Y	NCT02534051		加拿大	Y
Y	NCT03444792		埃及	N
Y	IRCT20160208026446N3		伊朗	Y
Y	ChiCTR1900026363		中国	Y
Y	NCT02528981		加拿大	N
Y	IRCT20100109003027N1		伊朗	Y
Y	NCT02913677		土耳其	N
Y	IRCT20180520039747N1		伊朗	N
Y	NCT006171149		挪威	Y
Y	NCT02677584		埃及	N
Y	IRCT20170513033941N58		伊朗	Y
Y	IRCT2014031116936N1		伊朗	Y
Y	IRCT20100109003027N41		伊朗	Y
Y	NCT04944108		意大利	N
Y	IRCT20181107041585N4		伊朗	Y
Y	IRCT2014041617034N3		伊朗	Y
Y	NCT03772184		埃及	N
Y	IRCT20170513033941N33		伊朗	Y
Y	RCT20180707040370N4		伊朗	Y
Y	NCT03306953		埃及	N
Y	NCT0249779		土耳其	N
Y	SRCTN1606064		瑞典	Y
Y	ACTRN126140001646695		意大利	N
Y	NCT02813954		土耳其	N
Y	NCT03344302		埃及	N
Y	NTR4197		荷兰	Y
Y	NCT03648970		印度尼西亚	N
Y	IRCT1394.179		伊朗	N
Y	NCT02386748		埃及	N
Y	IRCT20120918010876N3		伊朗	N
Y	NCT03073330		意大利	N
Y	NCT02842164		埃及	N
Y	NCT02765906		美国	Y
Y	IRCT2017042333070N1		伊朗	Y
Y	NCT02069184		美国	Y
Y	IRCT20091023002624N2		伊朗	N
Y	IRCT20091023002624N28		伊朗	N
Y	IRCT201602213027N35		伊朗	N
Y	NCT01111929		埃及	N
Y	IR.AJUMS.REC.1395.162	IranianRegistry of Clinical Trials	伊朗	N
Y	IRCT20180508039587N1		伊朗	N
Y	IRCT20170513033941N26		伊朗	Y
Y	NCT02460185		葡萄牙	N
Y	IRCT20120918010876N4		伊朗	N
Y	NCT03265782		埃及	N
Y	NCT02132819		美国	N

## Sheet: Sheet4
埃及	N
埃及	N
埃及	N
埃及	N
埃及	N
埃及	N
埃及	N
埃及	N
埃及	N
美国	Y
尼日利亚	N
土耳其	Y
西班牙	N
伊朗	Y
伊朗	Y
伊朗	Y
伊朗	Y
以色列	N
意大利	N
意大利	Y
意大利	N
意大利	N
印度	N
印度	N
英国	Y
中国	Y

[truncated: 2 more sheets: Sheet5, Sheet6]
