# Supplementary material for: Clinical trial registration and CONSORT adherence in obstetrics and gynecology journals: a cross-sectional analysis of Chinese- and English-language publications
Source: PeerJ. 2026 Apr 21;14:e21140. doi: 10.7717/peerj.21140 (PMC13108464; doi:10.7717/peerj.21140)
Supplement: Supplemental Information 1 [file peerj-14-21140-s001.zip › Raw data-updated/RCT-English journals/Third round-excluded based on full article/36.xls]

## Sheet: 3筛
	是否为RCT（Y/N）	是否有consort流程图	是否进行临床试验注册（Y/N）	临床试验注册号	注册网址	通讯作者国家	是否有基金资助（Y/N)	Authors	Article Title
	Y	Y	Y	IRCT201829988		伊朗	N	Tehraninejad, Ensieh Shahrokh; Raisi, Elham; Ghaleh, Fatemeh Bakhtiyari; Rashidi, Batool Hossein; Aziminekoo, Elham; Kalantari, Vahid; Haghollahi, Fedyeh; Shariat, Mamak	The sequential embryo transfer compared to blastocyst embryo transfer in in vitro fertilization (IVF) cycle in patients with the three repeated consecutive IVF. A randomized controlled trial
	Y	Y	Y	EudraCT2012-004762-18		德国	Y	Hadji, Peyman; Neulen, Joseph; Schaudig, Katrin; Schwenkhagen, Anneliese; Grimmbacher, Stefanie; Wiegratz, Inka	Extended-cycle versus conventional treatment with a combined oral contraceptive containing ethinylestradiol (30 mu g) and levonorgestrel (150 mu g) in a randomized controlled trial
	Y	Y	Y	NCT03374163		沙特阿拉伯	N	Al-Zebeidi, Jawharah; Agdi, Mohammed; Lary, Sahar; Al-Obaid, Solaiman; Salim, Gamar; Al-Jaroudi, Dania	Effect of empiric intravenous intralipid therapy on pregnancy outcome in women with unexplained recurrent implantation failure undergoing intracytoplasmic sperm injection-embryo transfer cycle: a randomized controlled trial
	Y	Y	Y	NCT03115307		芬兰	Y	Leppanen, Riikka; Tinkanen, Helena; Huhtala, Heini; Ahinko, Katja	Single-administered GnRH agonist as luteal phase support in insemination cycles: a randomized controlled trial
	Y	N	Y	trial registration numbers: 02003L00493		中国	Y	Yang, Mukun; Lin, Shouqing; Zheng, Shurong; Sun, Aijun; Bian, Meilu; Li, Shilan; Liu, Jianli; Hu, Lina; Hui, Ning; Zhong, Jing; Hou, Hongchun; Yue, Tianfu; Gao, Xiaoli; Bai, Wenpei	A multicenter, randomized, open, controlled trial to evaluate the efficacy of Honglilai Vaginal Cream and Premarin Vaginal Cream for Genitourinary Syndrome of Menopause in different subgroups of Chinese postmenopausal women
	Y	Y	Y	NCT01483365		以色列	N	Horowitz, Eran; Mizrachi, Yossi; Finkelstein, Maya; Farhi, Jacob; Shalev, Amir; Gold, Eran; Raziel, Arieh; Weissman, Ariel	A randomized controlled trial of vaginal progesterone for luteal phase support in modified natural cycle - frozen embryo transfer
	Y	N	Y	NCT03336840		中国	Y	Ji, Xinlu; Chen, Jian; Xu, Ping; Shen, Shanmei; Bi, Yan	Effect of probiotics combined with metformin on improvement of menstrual and metabolic patterns in women with polycystic ovary syndrome: a randomized clinical trial
	Y	Y	Y	IRCT20110509006420N21		伊朗	Y	Sheida, Arezoo; Davar, Robab; Tabibnejad, Nasim; Eftekhar, Maryam	The effect of adding L-Carnitine to the GnRH-antagonist protocol on assisted reproductive technology outcome in women with polycystic ovarian syndrome: a randomized clinical trial
	Y	Y	Y	NCT03106935		中国	Y	Leng, Ting; Li, Xue; Zhang, Hong	Levothyroxine treatment for subclinical hypothyroidism improves the rate of live births in pregnant women with recurrent pregnancy loss: a randomized clinical trial
Meta						中国		Zhao, Qian; He, Jin	Efficacy and safety of metformin in pregnant women with polycystic ovary syndrome: a systematic review with meta-analysis of randomized and non-randomized controlled trials
	Y	Y	Y	NCT02749747		西班牙	Y	Moreira Borba, Clarissa; Francisco Ferreira, Charles; Vargas Ferreira, Fernanda; Perez-Lopez, Faustino R.; Osorio Wender, Maria Celeste	Effect of sulpiride on menopausal hot flashes: a randomized, double-blind, placebo-controlled clinical trial
	Y	Y	Y	IRCT2017082733941N10		伊朗	N	Shokrpour, Maryam; Foroozanfard, Fatemeh; Ebrahimi, Faraneh Afshar; Vahedpoor, Zahra; Aghadavod, Esmat; Ghaderi, Amir; Asemi, Zatollah	Comparison of myo-inositol and metformin on glycemic control, lipid profiles, and gene expression related to insulin and lipid metabolism in women with polycystic ovary syndrome: a randomized controlled clinical trial
	Y	N	N			伊朗	N	Molaie, Maryam; Darvishi, Behrad; Azar, Zahra Jafari; Shirazi, Mahboobeh; Amin, Gholamreza; Afshar, Shima	Effects of a combination of Nigella sativa and Vitex agnus-castus with citalopram on healthy menopausal women with hot flashes: results from a subpopulation analysis
	Y	Y	Y	TCTR20161216001	Thai Clinical Trials Registry	泰国	Y	Indhavivadhana, Suchada; Boonyachan, Worawat; Rattanachaiyanont, Manee; Wongwananuruk, Thanyarat; Techatraisak, Kitirat; Sa-Nga-Areekul, Nutchaya	Effectiveness of vitamin D2 supplementation on high-sensitivity C-reactive protein and other metabolic indices in menopausal Thai women: a randomized-controlled trial
	Y	Y	Y	NCT02655146		中国	N	Ye, Hong; Luo, Xiu; Pei, Li; Li, Fujie; Li, Chunli; Chen, Yueduo; Zhang, Xiaodong; Huang, Guoning	The addition of single dose GnRH agonist to luteal phase support in artificial cycle frozen embryo transfer: a randomized clinical trial
	Y	N	N			意大利	N	Ceccaroni, Marcello; Clarizia, Roberto; Liverani, Stefano; Donati, Agnese; Ceccarello, Matteo; Manzone, Maria; Roviglione, Giovanni; Ferrero, Simone	Dienogest vs GnRH agonists as postoperative therapy after laparoscopic eradication of deep infiltrating endometriosis with bowel and parametrial surgery: a randomized controlled trial
	Y	Y	N			墨西哥	Y	Villar-Lopez, Martha; Soto-Becerra, Percy; Curse Choque, Ruth; Al-Kassab-Cordova, Ali; Bernuy-Barrera, Felix; Palomino, Henry; Rojas, Percy A.; Vera, Carmela; Lugo-Martinez, Gabriela; Mezones-Holguin, Edward	Safety and tolerability of a natural supplement containing glucosinolates, phytosterols and citrus flavonoids in adult women: a randomized phase I, placebo-controlled, multi-arm, double-blinded clinical trial
	Y	Y	Y	IRCT20170513033941N36		伊朗	Y	Karamali, Maryam; Gholizadeh, Masoumeh	The effects of coenzyme Q10 supplementation on metabolic profiles and parameters of mental health in women with polycystic ovary syndrome
	Y	Y	N			埃及	N	El Sharkwy, Ibrahim; El-Din, Mostafa Sharaf	l-Carnitine plus metformin in clomiphene-resistant obese PCOS women, reproductive and metabolic effects: a randomized clinical trial
	Y	Y	Y	NCT03201601		西班牙	Y	Mendoza, Nicolas; Paz Diaz-Ropero, Maria; Aragon, Miguel; Maldonado, Vicente; Llaneza, Placido; Lorente, Juan; Mendoza-Tesarik, Raquel; Maldonado-Lobon, Jose; Olivares, Monica; Fonolla, Juristo	Comparison of the effect of two combinations of myo-inositol and D-chiro-inositol in women with polycystic ovary syndrome undergoing ICSI: a randomized controlled trial
	Y	N	Y	IRCT20141025019669N8		伊朗	Y	Yousefi, Mojgan; Kavianpour, Maria; Hesami, Sepideh; Nooshabadi, Mohamadreza Rashidi; Haghighian, Hossein Khadem	Effect of alpha-lipoic acid at the combination with mefenamic acid in girls with primary dysmenorrhea: randomized, double-blind, placebo-controlled clinical trial
	Y	N	Y	IRCT2015081823678N1		土耳其	Y	Pazhohan, Azar; Danaei-Mehrabad, Shahla; Mohamad-Rezaeii, Zhila; Amidi, Fardin; Khodarahmian, Mahshad; Nashtaei, Maryam Shabani; Sobhani, Aligholi; Farajzadeh, Mir Ali	The modulating effects of vitamin D on the activity of beta-catenin in the endometrium of women with endometriosis: a randomized exploratory trial
	Y	Y	N			伊朗	Y	Kodarahmian, Mahshad; Amidi, Fardin; Moini, Ashraf; Kashani, Ladan; Nashtaei, Maryam Shabani; Pazhohan, Azar; Bahramrezai, Mojdeh; Berenjian, Samaneh; Sobhani, Aligholi	The modulating effects of Resveratrol on the expression of MMP-2 and MMP-9 in endometriosis women: a randomized exploratory trial
	Y	N	Y	NCT03798886		土耳其	Y	Aydin, Turgut; Kalem, Muberra Namli; Bakirarar, Batuhan; Aygun, Elif Ganime; Kalem, Ziya	Comparing the success rate of natural cycle and modified natural cycle protocols for frozen-thawed embryo transfer
	Y	Y	Y	IRCT201610193140N18		伊朗	Y	Taghizadeh, Shiva; Izadi, Azimeh; Shirazi, Shabnam; Parizad, Marziyeh; Gargari, Bahram Pourghassem	The effect of coenzyme Q10 supplementation on inflammatory and endothelial dysfunction markers in overweight/obese polycystic ovary syndrome patients
	Y	N	Y	NMRR-15-2000-28718	National medical research registry	马来西亚	Y	Lee, Kai Wei; Tan, Siow Foon; Omar, Azahadi; Nasir, Nazrila Hairizan; Ching, Siew Mooi; Mohd Noor, Mohd Khairi; Masdor, Noor Azreen; Lee, Yeow Siong; Noordin, Salmah; Mohamed, Hazlin	Effectiveness of system-based intervention in reducing incidence of type 2 diabetes and to improve the postnatal metabolic profiles in women with gestational diabetes mellitus A: randomized controlled study
	Y	Y	Y	NCT01698164		中国	N	Wang, Ya-Ping; Ma, Di; Cheng, Xiao-Tong; Zhang, Si-Jia; Xue, Wei; Deng, Yan; Wang, Yan-Fang; Sun, Ai-Jun	Comparison Of Cimicifuga foetida extract and different hormone therapies regarding in causing breast pain in early postmenopausal women
	Y	Y	Y	IRCT20170513033941N60		伊朗	Y	Mehdizadehkashi, Abolfazl; Rokhgireh, Samaneh; Tahermanesh, Kobra; Eslahi, Neda; Minaeian, Sara; Samimi, Mansooreh	The effect of vitamin D supplementation on clinical symptoms and metabolic profiles in patients with endometriosis
	Y	Y	Y	CTRI/2018/05/014196		印度	N	Rajasekaran, Keerthana; Malhotra, Neena; Mahey, Reeta; Khadgawat, Rajesh; Kalaivani, Mani	Myoinositol versus metformin pretreatment in GnRH-antagonist cycle for women with PCOS undergoing IVF: a double-blinded randomized controlled study
	Y	N	N			印度	N	Prabhakar, Priyanka; Mahey, Reeta; Gupta, Monica; Khadgawat, Rajesh; Kachhawa, Garima; Sharma, Jai Bhagwan; Vanamail, Perumal; Kumari, Rajesh; Bhatla, Neerja	Impact of myoinositol with metformin and myoinositol alone in infertile PCOS women undergoing ovulation induction cycles-randomized controlled trial
	Y	N	N			印度	N	Agrawal, Anisha; Mahey, Reeta; Kachhawa, Garima; Khadgawat, Rajesh; Vanamail, Perumal; Kriplani, Alka	Comparison of metformin plus myoinositol vs metformin alone in PCOS women undergoing ovulation induction cycles: randomized controlled trial
	Y	Y	Y	IRCT20160815029374N2		伊朗	N	Zamaniyan, Marzieh; Peyvandi, Sepideh; Gorji, Hassan Heidaryan; Moradi, Siavash; Jamal, Jaefar; Aghmashhadi, Fatemeh Yahya Poor; Mohammadi, Mohammad Hossein	Effect of platelet-rich plasma on pregnancy outcomes in infertile women with recurrent implantation failure: a randomized controlled trial

## Sheet: savedrecs
Authors	Article Title	Source Title	Volume	Issue	Start Page	End Page	DOI	Document Type	Publication Date	Publication Year	Abstract	Abstract - Foreign	Abstract - English Transliteration	Abstract - Foreign	Abstract - Korean	Conference Title	Conference Date	Conference Sponsor	Conference Location	Times Cited, WoS Core	Times Cited, CSCD	Times Cited, RSCI	Times Cited, ARCI	Times Cited, BCI	Times Cited, SCIELO	Times Cited, All Databases	180 Day Usage Count	Since 2013 Usage Count	ISSN	eISSN	ISBN	UT (Unique ID)	Pubmed Id
Tehraninejad, Ensieh Shahrokh; Raisi, Elham; Ghaleh, Fatemeh Bakhtiyari; Rashidi, Batool Hossein; Aziminekoo, Elham; Kalantari, Vahid; Haghollahi, Fedyeh; Shariat, Mamak	The sequential embryo transfer compared to blastocyst embryo transfer in in vitro fertilization (IVF) cycle in patients with the three repeated consecutive IVF. A randomized controlled trial	GYNECOLOGICAL ENDOCRINOLOGY	35	11	955	959	10.1080/09513590.2019.1613639	Article	NOV 2 2019	2019	The purpose of this study was to determine the pregnancy rate in the double sequential transfer of embryos on both day 3 and day 5 compared to day 5 alone, in in vitro fertilization-embryo transfer (IVF/ET) in patients with the three repeated consecutive IVF failures. In this controlled trial, women scheduled for IVF/ET with the three repeated consecutive IVF failures were randomized to either se…									4	1	0	0	2	0	5			0951-3590	1473-0766		WOS:000469525900001	31092077
Hadji, Peyman; Neulen, Joseph; Schaudig, Katrin; Schwenkhagen, Anneliese; Grimmbacher, Stefanie; Wiegratz, Inka	Extended-cycle versus conventional treatment with a combined oral contraceptive containing ethinylestradiol (30 mu g) and levonorgestrel (150 mu g) in a randomized controlled trial	GYNECOLOGICAL ENDOCRINOLOGY	36	6	513	520	10.1080/09513590.2020.1725963	Article	JUN 2 2020	2020	The objective was to assess efficacy and safety of a combined oral contraceptive containing ethinylestradiol (EE) and levonorgestrel (LNG) in an extended-cycle vs. a conventional-cycle regimen. This first European randomized, active controlled, open, prospective, parallel-group trial was conducted in 48 German gynecological centers. 1,314 healthy, sexually active women aged 18-35 years were rando…									1	0	0	0	0	0	1			0951-3590	1473-0766		WOS:000514434400001	32064971
Al-Zebeidi, Jawharah; Agdi, Mohammed; Lary, Sahar; Al-Obaid, Solaiman; Salim, Gamar; Al-Jaroudi, Dania	Effect of empiric intravenous intralipid therapy on pregnancy outcome in women with unexplained recurrent implantation failure undergoing intracytoplasmic sperm injection-embryo transfer cycle: a randomized controlled trial	GYNECOLOGICAL ENDOCRINOLOGY	36	2	131	134	10.1080/09513590.2019.1631280	Article	FEB 1 2020	2020	To evaluate the effect of empiric intralipid infusion therapy on pregnancy outcomes for patients with unexplained recurrent implantation failure (RIF) undergoing intracytoplasmic sperm injection (ICSI). A total of 142 patients with a history of unexplained RIF (3 or more cycles) were included in this randomized controlled trial. Patients were randomized into two groups, study group (n = 71) and c…									15	0	1	0	12	0	16			0951-3590	1473-0766		WOS:000472434400001	31220957
Leppanen, Riikka; Tinkanen, Helena; Huhtala, Heini; Ahinko, Katja	Single-administered GnRH agonist as luteal phase support in insemination cycles: a randomized controlled trial	GYNECOLOGICAL ENDOCRINOLOGY	38	5	438	442	10.1080/09513590.2022.2054984	Article	MAY 4 2022	2022	Objective To find out whether a single-administered GnRH agonist improves the live birth rate in real-life patients undergoing intrauterine insemination (IUI) cycles. Study Design A prospective, randomized controlled trial in a public single tertiary center in Tampere University Hospital, Finland. Altogether 251 IUI cycles in 163 patients were randomized to triptorelin and a control group between…									0	0	0	0	0	0	0			0951-3590	1473-0766		WOS:000772763200001	35323085
Yang, Mukun; Lin, Shouqing; Zheng, Shurong; Sun, Aijun; Bian, Meilu; Li, Shilan; Liu, Jianli; Hu, Lina; Hui, Ning; Zhong, Jing; Hou, Hongchun; Yue, Tianfu; Gao, Xiaoli; Bai, Wenpei	A multicenter, randomized, open, controlled trial to evaluate the efficacy of Honglilai Vaginal Cream and Premarin Vaginal Cream for Genitourinary Syndrome of Menopause in different subgroups of Chinese postmenopausal women	GYNECOLOGICAL ENDOCRINOLOGY	38	10	861	867	10.1080/09513590.2022.2118710	Article	OCT 3 2022	2022	Aim In a randomized, multicenter, open, controlled trial, we compared the effects of Honglilai Vaginal Cream and Premarin Vaginal Cream in different age subgroups and menopausal year subgroups (trial registration numbers: 02003L00493). Methods Postmenopausal women with Genitourinary Syndrome of Menopause (GSM) were divided into Honglilai group (n = 319) and Premarin group (n = 116), while subgrou…									0	0	0	0	0	0	0			0951-3590	1473-0766		WOS:000850865600001	36067791
Horowitz, Eran; Mizrachi, Yossi; Finkelstein, Maya; Farhi, Jacob; Shalev, Amir; Gold, Eran; Raziel, Arieh; Weissman, Ariel	A randomized controlled trial of vaginal progesterone for luteal phase support in modified natural cycle - frozen embryo transfer	GYNECOLOGICAL ENDOCRINOLOGY	37	9	792	797	10.1080/09513590.2020.1854717	Article	SEP 2 2021	2021	ObjectiveOur aim was to study whether luteal phase support (LPS) increases the live-birth rate (LBR) in women undergoing modified natural cycle (mNC) frozen-thawed embryo transfer (FET).MethodsIn a randomized controlled trial, conducted at a university-affiliated tertiary medical center, a total of 59 patients aged 18-45 years, underwent mNC-FET. FET was performed in mNC following ovulation trigg…									9	0	0	0	3	0	9			0951-3590	1473-0766		WOS:000598202700001	33307906
Ji, Xinlu; Chen, Jian; Xu, Ping; Shen, Shanmei; Bi, Yan	Effect of probiotics combined with metformin on improvement of menstrual and metabolic patterns in women with polycystic ovary syndrome: a randomized clinical trial	GYNECOLOGICAL ENDOCRINOLOGY	38	10	856	860	10.1080/09513590.2022.2119219	Article	OCT 3 2022	2022	Objectives: The aim of this study was to access the efficacy of probiotics combined with metformin on improvement of menstrual and metabolic patterns in women with polycystic ovary syndrome (PCOS). Methods: In this single-centre, controlled, randomized clinical trial (NCT03336840), 60 non-obese women with PCOS were randomly assigned (1:1:1) to receive probiotics (4 g daily), metformin (1.5 g dail…									0	0	0	0	0	0	0			0951-3590	1473-0766		WOS:000850051800001	36062569
Sheida, Arezoo; Davar, Robab; Tabibnejad, Nasim; Eftekhar, Maryam	The effect of adding L-Carnitine to the GnRH-antagonist protocol on assisted reproductive technology outcome in women with polycystic ovarian syndrome: a randomized clinical trial	GYNECOLOGICAL ENDOCRINOLOGY					10.1080/09513590.2021.1878135	Article; Early Access		2021	Objective: This study aimed to investigate the effect of adding L-Carnitine to the gonadotropins on ART outcome in frozen-thawed embryo transfer cycles among PCOS women.Methods: In this randomized clinical trial, 83 patients with PCOS were randomized to either L-Carnitine supplemented (n = 42) or control (n = 41) groups. The L-Carnitine group was given 3000 mg of oral L-Carnitine daily until the …									2	0	0	0	3	0	3			0951-3590	1473-0766		WOS:000613370000001	33517804
Leng, Ting; Li, Xue; Zhang, Hong	Levothyroxine treatment for subclinical hypothyroidism improves the rate of live births in pregnant women with recurrent pregnancy loss: a randomized clinical trial	GYNECOLOGICAL ENDOCRINOLOGY	38	6	488	494	10.1080/09513590.2022.2063831	Article	JUN 3 2022	2022	Objective: This study aimed to assess whether the use of levothyroxine was beneficial in pregnant women with subclinical hypothyroidism (SCH) or women who were positive for thyroid peroxidase antibody (TPOAb(+)). Study design: This was a randomized clinical trial involving 1736 populations of pregnant women. Our study was conducted into two groups: normal pregnant group and recurrent pregnancy lo…									0	0	0	0	0	0	0			0951-3590	1473-0766		WOS:000782691600001	35426326
Zhao, Qian; He, Jin	Efficacy and safety of metformin in pregnant women with polycystic ovary syndrome: a systematic review with meta-analysis of randomized and non-randomized controlled trials	GYNECOLOGICAL ENDOCRINOLOGY	38	7	558	568	10.1080/09513590.2022.2080194	Article	JUL 3 2022	2022	Objective To evaluate the efficacy and safety of using metformin in pregnant women with polycystic ovarian syndrome (PCOS) and to explore the most effective and safe protocol by using a meta-analysis method. Methods Medline, EMBASE, Cochrane Library, and other databases were searched for randomized controlled trials and prospective cohort studies enrolling pregnant women with PCOS on receiving me…									0	0	0	0	0	0	0			0951-3590	1473-0766		WOS:000801095800001	35621312
Moreira Borba, Clarissa; Francisco Ferreira, Charles; Vargas Ferreira, Fernanda; Perez-Lopez, Faustino R.; Osorio Wender, Maria Celeste	Effect of sulpiride on menopausal hot flashes: a randomized, double-blind, placebo-controlled clinical trial	GYNECOLOGICAL ENDOCRINOLOGY	36	3	247	251	10.1080/09513590.2019.1658189	Article	MAR 3 2020	2020	Low doses of sulpiride have been used off-label to treat menopausal hot slashes in Southern Brazil despite limited scientific evidence. This randomized controlled trial aimed at assessing the effects of sulpiride as compared to placebo on the frequency and severity of hot flashes. Postmenopausal women, aged 47-62, were recruited from the Menopause Clinic at Hospital de Clinicas de Porto Alegre, R…									0	0	0	0	0	0	0			0951-3590	1473-0766		WOS:000483653700001	31476924
Shokrpour, Maryam; Foroozanfard, Fatemeh; Ebrahimi, Faraneh Afshar; Vahedpoor, Zahra; Aghadavod, Esmat; Ghaderi, Amir; Asemi, Zatollah	Comparison of myo-inositol and metformin on glycemic control, lipid profiles, and gene expression related to insulin and lipid metabolism in women with polycystic ovary syndrome: a randomized controlled clinical trial	GYNECOLOGICAL ENDOCRINOLOGY	35	5	406	411	10.1080/09513590.2018.1540570	Article	MAY 4 2019	2019	This investigation was conducted to evaluate comparison of myo-inositol and metformin on glycemic control, lipid profiles, and gene expression related to insulin and lipid metabolism in women with polycystic ovary syndrome (PCOS). This randomized controlled trial was conducted on 53 women with PCOS, aged 18-40 years old. Subjects were randomly allocated into two groups to take either myo-inositol…									23	2	2	0	9	0	27			0951-3590	1473-0766		WOS:000467731500008	30608001
Molaie, Maryam; Darvishi, Behrad; Azar, Zahra Jafari; Shirazi, Mahboobeh; Amin, Gholamreza; Afshar, Shima	Effects of a combination of Nigella sativa and Vitex agnus-castus with citalopram on healthy menopausal women with hot flashes: results from a subpopulation analysis	GYNECOLOGICAL ENDOCRINOLOGY	35	1	58	61	10.1080/09513590.2018.1499086	Article	JAN 2 2019	2019	The goal of the current study was to evaluate the efficiency of a phytotherapeutic intervention consisting of a combination of Nigella sativa and Vitex agnus-castus with citalopram in the control of hot flashes in healthy menopausal women. An 8 week, double-blind, randomized, placebo-controlled study was performed among 46 women aged between 40 and 60 years experiencing an average of more than fo…									6	0	0	0	2	0	6			0951-3590	1473-0766		WOS:000459591100013	30129806
Indhavivadhana, Suchada; Boonyachan, Worawat; Rattanachaiyanont, Manee; Wongwananuruk, Thanyarat; Techatraisak, Kitirat; Sa-Nga-Areekul, Nutchaya	Effectiveness of vitamin D2 supplementation on high-sensitivity C-reactive protein and other metabolic indices in menopausal Thai women: a randomized-controlled trial	GYNECOLOGICAL ENDOCRINOLOGY	38	1	83	89	10.1080/09513590.2021.1988560	Article	JAN 2 2022	2022	Objective To investigate the effectiveness of vitamin D2 supplementation with ergocalciferol on high-sensitivity C-reactive protein (hsCRP) level and other cardio-metabolic indices in menopausal Thai women. Materials and methods A double-blind, randomized, placebo-controlled trial was conducted at the menopause clinic of a university hospital in Thailand from May 2017 to 2018. Participants were 8…									0	0	0	0	0	0	0			0951-3590	1473-0766		WOS:000711789200001	34704877
Ye, Hong; Luo, Xiu; Pei, Li; Li, Fujie; Li, Chunli; Chen, Yueduo; Zhang, Xiaodong; Huang, Guoning	The addition of single dose GnRH agonist to luteal phase support in artificial cycle frozen embryo transfer: a randomized clinical trial	GYNECOLOGICAL ENDOCRINOLOGY	35	7	618	622	10.1080/09513590.2018.1563888	Article	JUL 3 2019	2019	This prospective randomized clinical trial (RCT) was to evaluate the effect of single-dose gonadotrophin-releasing hormone agonist (GnRHa) in artificial cycle frozen-embryo transfer (AC-FET). A total of 868 FET cycles were included and randomized into two groups: Group A (n=434) received GnRHa 0.1mg subcutaneous injection on day 3 after embryo transfer (ET); Group B (n=434) did not receive GnRHa.…									6	0	0	0	1	0	6			0951-3590	1473-0766		WOS:000473451700015	30700175
Ceccaroni, Marcello; Clarizia, Roberto; Liverani, Stefano; Donati, Agnese; Ceccarello, Matteo; Manzone, Maria; Roviglione, Giovanni; Ferrero, Simone	Dienogest vs GnRH agonists as postoperative therapy after laparoscopic eradication of deep infiltrating endometriosis with bowel and parametrial surgery: a randomized controlled trial	GYNECOLOGICAL ENDOCRINOLOGY	37	10	930	933	10.1080/09513590.2021.1929151	Article	OCT 3 2021	2021	Background The recurrence of deep infiltrating endometriosis (DIE) after its surgical excision is a big problem: postoperative treatment is crucial. Objective To compare two postoperative treatments: Dienogest and GnRH agonists. Design Prospective Randomized Controlled Trial (RCT). Patients 146 women submitted to laparoscopic eradication of DIE with bowel and parametrial surgery. Interventions Pa…									4	0	0	0	0	0	4			0951-3590	1473-0766		WOS:000655096200001	34036845
Villar-Lopez, Martha; Soto-Becerra, Percy; Curse Choque, Ruth; Al-Kassab-Cordova, Ali; Bernuy-Barrera, Felix; Palomino, Henry; Rojas, Percy A.; Vera, Carmela; Lugo-Martinez, Gabriela; Mezones-Holguin, Edward	Safety and tolerability of a natural supplement containing glucosinolates, phytosterols and citrus flavonoids in adult women: a randomized phase I, placebo-controlled, multi-arm, double-blinded clinical trial	GYNECOLOGICAL ENDOCRINOLOGY	37	10	906	913	10.1080/09513590.2021.1960965	Article	OCT 3 2021	2021	Objective To evaluate the safety and tolerability of an oral herbal supplement containing glucosinolates, phytosterols, and citrus flavonoids (Warmi (R), Lima Peru;) in otherwise healthy adult women. Methods This was a phase-I, randomized parallel three arms, double-blinded, and a placebo-controlled clinical trial. A total of 55 participants aged 18-40 were randomly assigned to one of three group…									1	0	0	0	1	0	1			0951-3590	1473-0766		WOS:000684086400001	34379025
Karamali, Maryam; Gholizadeh, Masoumeh	The effects of coenzyme Q10 supplementation on metabolic profiles and parameters of mental health in women with polycystic ovary syndrome	GYNECOLOGICAL ENDOCRINOLOGY	38	1	45	49	10.1080/09513590.2021.1991910	Article	JAN 2 2022	2022	Objective Evaluating the impact of coenzyme Q10 (CoQ10) supplementation on hormonal indices, mental health, and biomarkers of inflammatory responses and oxidative stress among female patients suffering from polycystic ovary syndrome (PCOS). Methods The present double-blinded, placebo-controlled randomized clinical trial consisted of 55 PCOS women (aged 18-40 years old), who were randomized into g…									2	0	0	0	1	0	2			0951-3590	1473-0766		WOS:000708718400001	34664527
El Sharkwy, Ibrahim; El-Din, Mostafa Sharaf	l-Carnitine plus metformin in clomiphene-resistant obese PCOS women, reproductive and metabolic effects: a randomized clinical trial	GYNECOLOGICAL ENDOCRINOLOGY	35	8	701	705	10.1080/09513590.2019.1576622	Article	AUG 3 2019	2019	To evaluate the reproductive and metabolic effects of L-carnitine plus metformin in clomiphene citrate (CC) resistant obese polycystic ovary syndrome (PCOS) women. A double-blinded randomized controlled clinical trial, clomiphene-citrate resistant obese women were allocated randomly to receive CC plus metformin and L-carnitine (n=138) or CC plus metformin and placebo (n=136). The primary outcome …									16	0	1	0	11	0	17			0951-3590	1473-0766		WOS:000477899300012	30806102
Mendoza, Nicolas; Paz Diaz-Ropero, Maria; Aragon, Miguel; Maldonado, Vicente; Llaneza, Placido; Lorente, Juan; Mendoza-Tesarik, Raquel; Maldonado-Lobon, Jose; Olivares, Monica; Fonolla, Juristo	Comparison of the effect of two combinations of myo-inositol and D-chiro-inositol in women with polycystic ovary syndrome undergoing ICSI: a randomized controlled trial	GYNECOLOGICAL ENDOCRINOLOGY	35	8	695	700	10.1080/09513590.2019.1576620	Article	AUG 3 2019	2019	The purpose of this study was to evaluate the effect of two doses of D-chiro-inositol (DCI) in combination with Myo-inositol (MYO) in women with PCOS undergoing ICSI. This was a multicenter controlled, randomized, double-blind parallel group study with two MYO-DCI formulations for 12weeks. The study group (SG) was administered 550mg of MYO + 150mg of DCI twice daily; the control group (CG) was ad…									15	1	2	0	4	0	18			0951-3590	1473-0766		WOS:000477899300011	31657275
Yousefi, Mojgan; Kavianpour, Maria; Hesami, Sepideh; Nooshabadi, Mohamadreza Rashidi; Haghighian, Hossein Khadem	Effect of alpha-lipoic acid at the combination with mefenamic acid in girls with primary dysmenorrhea: randomized, double-blind, placebo-controlled clinical trial	GYNECOLOGICAL ENDOCRINOLOGY	35	9	782	786	10.1080/09513590.2019.1590544	Article	SEP 2 2019	2019	Primary dysmenorrhea is a common gynecologic disorder and is one of the main causes for referral to the gynecology clinic. This study aimed to determine the effects of alpha-lipoic acid (ALA) and mefenamic acid and a combination compared with placebo on the girls with primary dysmenorrhea. This double-blind, placebo-controlled clinical trial done on population consisted of female students living …									2	0	0	0	1	0	2			0951-3590	1473-0766		WOS:000482257600008	30957578
Pazhohan, Azar; Danaei-Mehrabad, Shahla; Mohamad-Rezaeii, Zhila; Amidi, Fardin; Khodarahmian, Mahshad; Nashtaei, Maryam Shabani; Sobhani, Aligholi; Farajzadeh, Mir Ali	The modulating effects of vitamin D on the activity of beta-catenin in the endometrium of women with endometriosis: a randomized exploratory trial	GYNECOLOGICAL ENDOCRINOLOGY	37	3	278	282	10.1080/09513590.2020.1858780	Article	MAR 4 2021	2021	AimsThe aim of this prospective study was to investigate the effects of vitamin D on the expression and activity of beta-catenin, as the key molecule of the Wnt/beta-catenin signaling pathway, in endometriosis women.Materials and methodsThirty four infertile women with stage III or IV endometriosis were randomly divided to two groups. The control group received the routine treatment and the treat…									3	0	0	0	1	0	3			0951-3590	1473-0766		WOS:000597355300001	33305626
Kodarahmian, Mahshad; Amidi, Fardin; Moini, Ashraf; Kashani, Ladan; Nashtaei, Maryam Shabani; Pazhohan, Azar; Bahramrezai, Mojdeh; Berenjian, Samaneh; Sobhani, Aligholi	The modulating effects of Resveratrol on the expression of MMP-2 and MMP-9 in endometriosis women: a randomized exploratory trial	GYNECOLOGICAL ENDOCRINOLOGY	35	8	719	726	10.1080/09513590.2019.1576612	Article	AUG 3 2019	2019	Endometriosis is an inflammatory disease; the hallmark of inflammation is over-activation of matrix metalloproteinases (MMPs). The regulatory effects of Resveratrol on MMPs were formerly depicted in other cell lines. This study aimed at investigating the effects of Resveratrol on expression of MMP-2 and -9 in endometriosis patients. This trial was carried out on endometriosis patients (n=34) who …									14	3	0	0	8	0	17			0951-3590	1473-0766		WOS:000477899300016	30777471
Aydin, Turgut; Kalem, Muberra Namli; Bakirarar, Batuhan; Aygun, Elif Ganime; Kalem, Ziya	Comparing the success rate of natural cycle and modified natural cycle protocols for frozen-thawed embryo transfer	GYNECOLOGICAL ENDOCRINOLOGY					10.1080/09513590.2022.2128747	Article; Early Access		2022	Objective: The aim of the present study is to compare the effects of Natural Cycle and modified Natural Cycle protocols for frozen-thawed embryo transfer on clinical pregnancy rate and live birth rate. Methods: This prospective randomized controlled trial comprised 145 patients scheduled for frozen-thawed embryo transfer and was conducted at a university hospital between 2019 and 2021. The Natura…									0	0	0	0	0	0	0			0951-3590	1473-0766		WOS:000867502800001	36220075
Taghizadeh, Shiva; Izadi, Azimeh; Shirazi, Shabnam; Parizad, Marziyeh; Gargari, Bahram Pourghassem	The effect of coenzyme Q10 supplementation on inflammatory and endothelial dysfunction markers in overweight/obese polycystic ovary syndrome patients	GYNECOLOGICAL ENDOCRINOLOGY	37	1	26	30	10.1080/09513590.2020.1779689	Article	JAN 2 2021	2021	Background:This study aimed at determining the effects of coenzyme Q10 (CoQ10) supplementation on the inflammatory and endothelial dysfunction indices among overweight and obese women with polycystic ovary syndrome (PCOS). Methods:This randomized double-blind, placebo-controlled clinical trial was performed among overweight and obese women diagnosed with PCOS. Forty three PCOS women were randomly…									7	0	0	0	3	0	7			0951-3590	1473-0766		WOS:000544566100001	32544011
Lee, Kai Wei; Tan, Siow Foon; Omar, Azahadi; Nasir, Nazrila Hairizan; Ching, Siew Mooi; Mohd Noor, Mohd Khairi; Masdor, Noor Azreen; Lee, Yeow Siong; Noordin, Salmah; Mohamed, Hazlin	Effectiveness of system-based intervention in reducing incidence of type 2 diabetes and to improve the postnatal metabolic profiles in women with gestational diabetes mellitus A: randomized controlled study	GYNECOLOGICAL ENDOCRINOLOGY	38	1	55	62	10.1080/09513590.2021.1988561	Article	JAN 2 2022	2022	Aim The objective of this study was to determine the effectiveness of system-based intervention in reducing the incidence of diabetes and to improve the postnatal metabolic profiles among women with gestational diabetes mellitus (GDM). Materials and methods For women in the intervention arm (n = 130), they received one session of individualized health education at 36 gestational weeks, a booklet …									1	0	0	0	0	0	1			0951-3590	1473-0766		WOS:000706653700001	34636710
Wang, Ya-Ping; Ma, Di; Cheng, Xiao-Tong; Zhang, Si-Jia; Xue, Wei; Deng, Yan; Wang, Yan-Fang; Sun, Ai-Jun	Comparison Of Cimicifuga foetida extract and different hormone therapies regarding in causing breast pain in early postmenopausal women	GYNECOLOGICAL ENDOCRINOLOGY	35	2	160	164	10.1080/09513590.2018.1505845	Article	FEB 1 2019	2019	This study aimed to compare the influence between Cimicifuga foetida extract and different hormone therapies on breast pain in early postmenopausal women. A prospective, randomized, controlled clinical trial was conducted among 96 early postmenopausal women. Participants were randomly assigned to three groups: group A received 1 mg/day estradiol valerate plus 4 mg/day medroxyprogesterone acetate …									3	0	0	0	0	0	3			0951-3590	1473-0766		WOS:000462144100016	30324837
Mehdizadehkashi, Abolfazl; Rokhgireh, Samaneh; Tahermanesh, Kobra; Eslahi, Neda; Minaeian, Sara; Samimi, Mansooreh	The effect of vitamin D supplementation on clinical symptoms and metabolic profiles in patients with endometriosis	GYNECOLOGICAL ENDOCRINOLOGY	37	7	640	645	10.1080/09513590.2021.1878138	Article	JUL 3 2021	2021	BackgroundTo our knowledge, data on the effects of vitamin D supplementation on clinical symptoms and metabolic profiles in patients with endometriosis are limited. This study was conducted to determine the effects of vitamin D supplementation on clinical symptoms and metabolic profiles in patients with endometriosis.MethodsThe current randomized, double-blind, placebo-controlled trial was conduc…									5	0	1	0	4	0	6			0951-3590	1473-0766		WOS:000612778200001	33508990
Rajasekaran, Keerthana; Malhotra, Neena; Mahey, Reeta; Khadgawat, Rajesh; Kalaivani, Mani	Myoinositol versus metformin pretreatment in GnRH-antagonist cycle for women with PCOS undergoing IVF: a double-blinded randomized controlled study	GYNECOLOGICAL ENDOCRINOLOGY	38	2	140	147	10.1080/09513590.2021.1981282	Article	FEB 1 2022	2022	Objective To study the effects of myoinositol (Myo) in comparison to metformin (Met), in reducing the risk of OHSS and improving ART outcome in PCOS women undergoing IVF. Design Double-blinded randomized controlled trial (CTRI/2018/05/014196). Setting ART Clinic, AIIMS, New Delhi patients: 102 infertile PCOS women undergoing IVF cycles were enrolled after evaluating for eligibility and allotted a…									1	0	0	0	0	0	1			0951-3590	1473-0766		WOS:000702202400001	34590929
Prabhakar, Priyanka; Mahey, Reeta; Gupta, Monica; Khadgawat, Rajesh; Kachhawa, Garima; Sharma, Jai Bhagwan; Vanamail, Perumal; Kumari, Rajesh; Bhatla, Neerja	Impact of myoinositol with metformin and myoinositol alone in infertile PCOS women undergoing ovulation induction cycles-randomized controlled trial	GYNECOLOGICAL ENDOCRINOLOGY	37	4	332	336	10.1080/09513590.2020.1810657	Article	APR 3 2021	2021	Purpose To evaluate the benefits of myoinositol plus metformin versus myoinositol alone in infertile polycystic ovarian syndrome (PCOS) women undergoing ovulation induction cycles. Materials and methods Total 116 infertile PCOS women were randomized: Group I (n = 57): metformin (1500 mg) plus myoinositol (4 g) per day; Group II (n=59): myoinositol 4 g per day. Subjects were advised to try for spo…									4	0	0	0	1	0	4			0951-3590	1473-0766		WOS:000571317200001	32945218
Agrawal, Anisha; Mahey, Reeta; Kachhawa, Garima; Khadgawat, Rajesh; Vanamail, Perumal; Kriplani, Alka	Comparison of metformin plus myoinositol vs metformin alone in PCOS women undergoing ovulation induction cycles: randomized controlled trial	GYNECOLOGICAL ENDOCRINOLOGY	35	6	511	514	10.1080/09513590.2018.1549656	Article	JUN 3 2019	2019	The present study was planned to evaluate the benefit of synergetic effect of Metformin plus Myo-inositol versus Metformin alone in infertile polycystic ovarian syndrome (PCOS) women undergoing ovulation induction. One hundred and twenty infertile PCOS women were randomized: Group I (n = 60) received Metformin (500 mg) plus Myoinositol(600 mg) three times a day; Group II received Metformin 500 mg…									19	0	4	0	4	0	23			0951-3590	1473-0766		WOS:000467860500013	30614289
Zamaniyan, Marzieh; Peyvandi, Sepideh; Gorji, Hassan Heidaryan; Moradi, Siavash; Jamal, Jaefar; Aghmashhadi, Fatemeh Yahya Poor; Mohammadi, Mohammad Hossein	Effect of platelet-rich plasma on pregnancy outcomes in infertile women with recurrent implantation failure: a randomized controlled trial	GYNECOLOGICAL ENDOCRINOLOGY	37	2	141	145	10.1080/09513590.2020.1756247	Article	FEB 1 2021	2021	Aim: Recurrent implantation failure is an important issue in Assisted reproduction and despite various treatments that have been described before, there is no agreement on which is the best option. Methods: This study was directed to assess the efficacy of autologous platelet-rich plasma (PRP) on pregnancy rate in recurrent implantation failure. Between 2016 and 2019, a total of 98 women who unsu…									16	0	0	0	8	0	16			0951-3590	1473-0766		WOS:000532166200001	32363968

## Sheet: RCT
	是否为RCT（Y/N）	是否有consort流程图	是否进行临床试验注册（Y/N）	临床试验注册号	注册网址	通讯作者国家	是否有基金资助（Y/N)	Authors	Article Title
	Y	Y	Y	IRCT201829988		伊朗	N	Tehraninejad, Ensieh Shahrokh; Raisi, Elham; Ghaleh, Fatemeh Bakhtiyari; Rashidi, Batool Hossein; Aziminekoo, Elham; Kalantari, Vahid; Haghollahi, Fedyeh; Shariat, Mamak	The sequential embryo transfer compared to blastocyst embryo transfer in in vitro fertilization (IVF) cycle in patients with the three repeated consecutive IVF. A randomized controlled trial
	Y	Y	Y	EudraCT2012-004762-18		德国	Y	Hadji, Peyman; Neulen, Joseph; Schaudig, Katrin; Schwenkhagen, Anneliese; Grimmbacher, Stefanie; Wiegratz, Inka	Extended-cycle versus conventional treatment with a combined oral contraceptive containing ethinylestradiol (30 mu g) and levonorgestrel (150 mu g) in a randomized controlled trial
	Y	Y	Y	NCT03374163		沙特阿拉伯	N	Al-Zebeidi, Jawharah; Agdi, Mohammed; Lary, Sahar; Al-Obaid, Solaiman; Salim, Gamar; Al-Jaroudi, Dania	Effect of empiric intravenous intralipid therapy on pregnancy outcome in women with unexplained recurrent implantation failure undergoing intracytoplasmic sperm injection-embryo transfer cycle: a randomized controlled trial
	Y	Y	Y	NCT03115307		芬兰	Y	Leppanen, Riikka; Tinkanen, Helena; Huhtala, Heini; Ahinko, Katja	Single-administered GnRH agonist as luteal phase support in insemination cycles: a randomized controlled trial
	Y	N	Y	trial registration numbers: 02003L00493		中国	Y	Yang, Mukun; Lin, Shouqing; Zheng, Shurong; Sun, Aijun; Bian, Meilu; Li, Shilan; Liu, Jianli; Hu, Lina; Hui, Ning; Zhong, Jing; Hou, Hongchun; Yue, Tianfu; Gao, Xiaoli; Bai, Wenpei	A multicenter, randomized, open, controlled trial to evaluate the efficacy of Honglilai Vaginal Cream and Premarin Vaginal Cream for Genitourinary Syndrome of Menopause in different subgroups of Chinese postmenopausal women
	Y	Y	Y	NCT01483365		以色列	N	Horowitz, Eran; Mizrachi, Yossi; Finkelstein, Maya; Farhi, Jacob; Shalev, Amir; Gold, Eran; Raziel, Arieh; Weissman, Ariel	A randomized controlled trial of vaginal progesterone for luteal phase support in modified natural cycle - frozen embryo transfer
	Y	N	Y	NCT03336840		中国	Y	Ji, Xinlu; Chen, Jian; Xu, Ping; Shen, Shanmei; Bi, Yan	Effect of probiotics combined with metformin on improvement of menstrual and metabolic patterns in women with polycystic ovary syndrome: a randomized clinical trial
	Y	Y	Y	IRCT20110509006420N21		伊朗	Y	Sheida, Arezoo; Davar, Robab; Tabibnejad, Nasim; Eftekhar, Maryam	The effect of adding L-Carnitine to the GnRH-antagonist protocol on assisted reproductive technology outcome in women with polycystic ovarian syndrome: a randomized clinical trial
	Y	Y	Y	NCT03106935		中国	Y	Leng, Ting; Li, Xue; Zhang, Hong	Levothyroxine treatment for subclinical hypothyroidism improves the rate of live births in pregnant women with recurrent pregnancy loss: a randomized clinical trial
	Y	Y	Y	NCT02749747		西班牙	Y	Moreira Borba, Clarissa; Francisco Ferreira, Charles; Vargas Ferreira, Fernanda; Perez-Lopez, Faustino R.; Osorio Wender, Maria Celeste	Effect of sulpiride on menopausal hot flashes: a randomized, double-blind, placebo-controlled clinical trial
	Y	Y	Y	IRCT2017082733941N10		伊朗	N	Shokrpour, Maryam; Foroozanfard, Fatemeh; Ebrahimi, Faraneh Afshar; Vahedpoor, Zahra; Aghadavod, Esmat; Ghaderi, Amir; Asemi, Zatollah	Comparison of myo-inositol and metformin on glycemic control, lipid profiles, and gene expression related to insulin and lipid metabolism in women with polycystic ovary syndrome: a randomized controlled clinical trial
	Y	N	N			伊朗	N	Molaie, Maryam; Darvishi, Behrad; Azar, Zahra Jafari; Shirazi, Mahboobeh; Amin, Gholamreza; Afshar, Shima	Effects of a combination of Nigella sativa and Vitex agnus-castus with citalopram on healthy menopausal women with hot flashes: results from a subpopulation analysis
	Y	Y	Y	TCTR20161216001	Thai Clinical Trials Registry	泰国	Y	Indhavivadhana, Suchada; Boonyachan, Worawat; Rattanachaiyanont, Manee; Wongwananuruk, Thanyarat; Techatraisak, Kitirat; Sa-Nga-Areekul, Nutchaya	Effectiveness of vitamin D2 supplementation on high-sensitivity C-reactive protein and other metabolic indices in menopausal Thai women: a randomized-controlled trial
	Y	Y	Y	NCT02655146		中国	N	Ye, Hong; Luo, Xiu; Pei, Li; Li, Fujie; Li, Chunli; Chen, Yueduo; Zhang, Xiaodong; Huang, Guoning	The addition of single dose GnRH agonist to luteal phase support in artificial cycle frozen embryo transfer: a randomized clinical trial
	Y	N	N			意大利	N	Ceccaroni, Marcello; Clarizia, Roberto; Liverani, Stefano; Donati, Agnese; Ceccarello, Matteo; Manzone, Maria; Roviglione, Giovanni; Ferrero, Simone	Dienogest vs GnRH agonists as postoperative therapy after laparoscopic eradication of deep infiltrating endometriosis with bowel and parametrial surgery: a randomized controlled trial
	Y	Y	N			墨西哥	Y	Villar-Lopez, Martha; Soto-Becerra, Percy; Curse Choque, Ruth; Al-Kassab-Cordova, Ali; Bernuy-Barrera, Felix; Palomino, Henry; Rojas, Percy A.; Vera, Carmela; Lugo-Martinez, Gabriela; Mezones-Holguin, Edward	Safety and tolerability of a natural supplement containing glucosinolates, phytosterols and citrus flavonoids in adult women: a randomized phase I, placebo-controlled, multi-arm, double-blinded clinical trial
	Y	Y	Y	IRCT20170513033941N36		伊朗	Y	Karamali, Maryam; Gholizadeh, Masoumeh	The effects of coenzyme Q10 supplementation on metabolic profiles and parameters of mental health in women with polycystic ovary syndrome
	Y	Y	N			埃及	N	El Sharkwy, Ibrahim; El-Din, Mostafa Sharaf	l-Carnitine plus metformin in clomiphene-resistant obese PCOS women, reproductive and metabolic effects: a randomized clinical trial
	Y	Y	Y	NCT03201601		西班牙	Y	Mendoza, Nicolas; Paz Diaz-Ropero, Maria; Aragon, Miguel; Maldonado, Vicente; Llaneza, Placido; Lorente, Juan; Mendoza-Tesarik, Raquel; Maldonado-Lobon, Jose; Olivares, Monica; Fonolla, Juristo	Comparison of the effect of two combinations of myo-inositol and D-chiro-inositol in women with polycystic ovary syndrome undergoing ICSI: a randomized controlled trial
	Y	N	Y	IRCT20141025019669N8		伊朗	Y	Yousefi, Mojgan; Kavianpour, Maria; Hesami, Sepideh; Nooshabadi, Mohamadreza Rashidi; Haghighian, Hossein Khadem	Effect of alpha-lipoic acid at the combination with mefenamic acid in girls with primary dysmenorrhea: randomized, double-blind, placebo-controlled clinical trial
	Y	N	Y	IRCT2015081823678N1		土耳其	Y	Pazhohan, Azar; Danaei-Mehrabad, Shahla; Mohamad-Rezaeii, Zhila; Amidi, Fardin; Khodarahmian, Mahshad; Nashtaei, Maryam Shabani; Sobhani, Aligholi; Farajzadeh, Mir Ali	The modulating effects of vitamin D on the activity of beta-catenin in the endometrium of women with endometriosis: a randomized exploratory trial
	Y	Y	N			伊朗	Y	Kodarahmian, Mahshad; Amidi, Fardin; Moini, Ashraf; Kashani, Ladan; Nashtaei, Maryam Shabani; Pazhohan, Azar; Bahramrezai, Mojdeh; Berenjian, Samaneh; Sobhani, Aligholi	The modulating effects of Resveratrol on the expression of MMP-2 and MMP-9 in endometriosis women: a randomized exploratory trial
	Y	N	Y	NCT03798886		土耳其	Y	Aydin, Turgut; Kalem, Muberra Namli; Bakirarar, Batuhan; Aygun, Elif Ganime; Kalem, Ziya	Comparing the success rate of natural cycle and modified natural cycle protocols for frozen-thawed embryo transfer
	Y	Y	Y	IRCT201610193140N18		伊朗	Y	Taghizadeh, Shiva; Izadi, Azimeh; Shirazi, Shabnam; Parizad, Marziyeh; Gargari, Bahram Pourghassem	The effect of coenzyme Q10 supplementation on inflammatory and endothelial dysfunction markers in overweight/obese polycystic ovary syndrome patients
	Y	N	Y	NMRR-15-2000-28718	National medical research registry	马来西亚	Y	Lee, Kai Wei; Tan, Siow Foon; Omar, Azahadi; Nasir, Nazrila Hairizan; Ching, Siew Mooi; Mohd Noor, Mohd Khairi; Masdor, Noor Azreen; Lee, Yeow Siong; Noordin, Salmah; Mohamed, Hazlin	Effectiveness of system-based intervention in reducing incidence of type 2 diabetes and to improve the postnatal metabolic profiles in women with gestational diabetes mellitus A: randomized controlled study
	Y	Y	Y	NCT01698164		中国	N	Wang, Ya-Ping; Ma, Di; Cheng, Xiao-Tong; Zhang, Si-Jia; Xue, Wei; Deng, Yan; Wang, Yan-Fang; Sun, Ai-Jun	Comparison Of Cimicifuga foetida extract and different hormone therapies regarding in causing breast pain in early postmenopausal women
	Y	Y	Y	IRCT20170513033941N60		伊朗	Y	Mehdizadehkashi, Abolfazl; Rokhgireh, Samaneh; Tahermanesh, Kobra; Eslahi, Neda; Minaeian, Sara; Samimi, Mansooreh	The effect of vitamin D supplementation on clinical symptoms and metabolic profiles in patients with endometriosis
	Y	Y	Y	CTRI/2018/05/014196		印度	N	Rajasekaran, Keerthana; Malhotra, Neena; Mahey, Reeta; Khadgawat, Rajesh; Kalaivani, Mani	Myoinositol versus metformin pretreatment in GnRH-antagonist cycle for women with PCOS undergoing IVF: a double-blinded randomized controlled study
	Y	N	N			印度	N	Prabhakar, Priyanka; Mahey, Reeta; Gupta, Monica; Khadgawat, Rajesh; Kachhawa, Garima; Sharma, Jai Bhagwan; Vanamail, Perumal; Kumari, Rajesh; Bhatla, Neerja	Impact of myoinositol with metformin and myoinositol alone in infertile PCOS women undergoing ovulation induction cycles-randomized controlled trial
	Y	N	N			印度	N	Agrawal, Anisha; Mahey, Reeta; Kachhawa, Garima; Khadgawat, Rajesh; Vanamail, Perumal; Kriplani, Alka	Comparison of metformin plus myoinositol vs metformin alone in PCOS women undergoing ovulation induction cycles: randomized controlled trial
	Y	Y	Y	IRCT20160815029374N2		伊朗	N	Zamaniyan, Marzieh; Peyvandi, Sepideh; Gorji, Hassan Heidaryan; Moradi, Siavash; Jamal, Jaefar; Aghmashhadi, Fatemeh Yahya Poor; Mohammadi, Mohammad Hossein	Effect of platelet-rich plasma on pregnancy outcomes in infertile women with recurrent implantation failure: a randomized controlled trial

## Sheet: 1
Y
Y
Y
Y
Y
Y
Y
Y
Y
Y
Y
Y
Y
Y
Y
Y
Y
Y
Y
Y
Y
Y
Y
Y
Y
Y
Y
Y
Y
Y
Y

## Sheet: 2
N
N
N
N
N
N
N
N
N
N
Y
Y
Y
Y
Y
Y
Y
Y
Y
Y
Y
Y
Y
Y
Y
Y
Y
Y
Y
Y
Y

## Sheet: 3
N
N
N
N
N
N
N
Y
Y
Y
Y
Y
Y
Y
Y
Y
Y
Y
Y
Y
Y
Y
Y
Y
Y
Y
Y
Y
Y
Y
Y

## Sheet: Sheet1
IRCT201829988				伊朗临床试验注册中心	9
IRCT20160815029374N2
CTRI/2018/05/014196				印度临床试验注册中心	1
EudraCT2012-004762-18				欧洲临床试验注册中心	1
IRCT20110509006420N21
IRCT20141025019669N8
IRCT2015081823678N1
IRCT201610193140N18
IRCT20170513033941N36
IRCT20170513033941N60
IRCT2017082733941N10
NCT01483365				国际临床试验注册中心（美国）	10
NCT01698164	Thai Clinical Trials Registry
NCT02655146
NCT02749747
NCT03106935
NCT03115307
NCT03201601
NCT03336840
NCT03374163
NCT03798886
NMRR-15-2000-28718				未知	2
TCTR20161216001				泰国临床试验注册中心	1
trial registration numbers: 02003L00493
	National medical research registry

## Sheet: Sheet2
N			埃及
Y	EudraCT2012-004762-18		德国
Y	NCT03115307		芬兰
Y	NMRR-15-2000-28718	National medical research registry	马来西亚
N			墨西哥
Y	NCT03374163		沙特阿拉伯
Y	TCTR20161216001	Thai Clinical Trials Registry	泰国
Y	IRCT2015081823678N1		土耳其
Y	NCT03798886		土耳其
Y	NCT02749747		西班牙
Y	NCT03201601		西班牙
Y	IRCT201829988		伊朗
Y	IRCT20110509006420N21		伊朗
Y	IRCT2017082733941N10		伊朗
N			伊朗
Y	IRCT20170513033941N36		伊朗
Y	IRCT20141025019669N8		伊朗
N			伊朗
Y	IRCT201610193140N18		伊朗
Y	IRCT20170513033941N60		伊朗
Y	IRCT20160815029374N2		伊朗
Y	NCT01483365		以色列
N			意大利
Y	CTRI/2018/05/014196		印度
N			印度
N			印度
Y	trial registration numbers: 02003L00493		中国
Y	NCT03336840		中国
Y	NCT03106935		中国
Y	NCT02655146		中国
Y	NCT01698164		中国

## Sheet: Sheet3
N			伊朗	N
N			意大利	N
N			墨西哥	Y
N			埃及	N
N			伊朗	Y
N			印度	N
N			印度	N
Y	IRCT201829988		伊朗	N
Y	EudraCT2012-004762-18		德国	Y
Y	NCT03374163		沙特阿拉伯	N
Y	NCT03115307		芬兰	Y
Y	trial registration numbers: 02003L00493		中国	Y
Y	NCT01483365		以色列	N
Y	NCT03336840		中国	Y
Y	IRCT20110509006420N21		伊朗	Y
Y	NCT03106935		中国	Y
Y	NCT02749747		西班牙	Y
Y	IRCT2017082733941N10		伊朗	N
Y	TCTR20161216001	Thai Clinical Trials Registry	泰国	Y
Y	NCT02655146		中国	N
Y	IRCT20170513033941N36		伊朗	Y
Y	NCT03201601		西班牙	Y
Y	IRCT20141025019669N8		伊朗	Y
Y	IRCT2015081823678N1		土耳其	Y
Y	NCT03798886		土耳其	Y
Y	IRCT201610193140N18		伊朗	Y
Y	NMRR-15-2000-28718	National medical research registry	马来西亚	Y
Y	NCT01698164		中国	N
Y	IRCT20170513033941N60		伊朗	Y
Y	CTRI/2018/05/014196		印度	N
Y	IRCT20160815029374N2		伊朗	N

## Sheet: Sheet4
埃及	N
墨西哥	Y
伊朗	N
伊朗	Y
意大利	N
印度	N
印度	N

[truncated: 2 more sheets: Sheet5, Sheet6]
