# Supplementary material for: Clinical trial registration and CONSORT adherence in obstetrics and gynecology journals: a cross-sectional analysis of Chinese- and English-language publications
Source: PeerJ. 2026 Apr 21;14:e21140. doi: 10.7717/peerj.21140 (PMC13108464; doi:10.7717/peerj.21140)
Supplement: Supplemental Information 1 [file peerj-14-21140-s001.zip › Raw data-updated/RCT-English journals/Third round-excluded based on full article/38.xls]

## Sheet: 3筛
	是否为RCT（Y/N）	是否有consort流程图	是否进行临床试验注册（Y/N）	临床试验注册号	注册网址	通讯作者国家	是否有基金资助（Y/N)	Authors	Article Title
双注册	Y	Y	Y	NCT03505047/201804003324963	Pan African Trials Registry	南非	Y	Constant, Deborah; Endler, Margit; Grossman, Daniel; Petro, Gregory; Patel, Malika	Immediate versus delayed insertion of the copper intrauterine device after medical abortion at 17-20 gestational weeks: a randomised controlled trial
	Y	Y	Y	NCT03269357		瑞典	Y	Iwarsson, Karin Emtell; Larsson, Elin C.; Bizjak, Isabella; Envall, Niklas; Kallner, Helena Kopp; Gemzell-Danielsson, Kristina	Long-acting reversible contraception and satisfaction with structured contraceptive counselling among non-migrant, foreign-born migrant and second-generation migrant women: evidence from a cluster randomised controlled trial (the LOWE trial) in Sweden
	Y	N	Y	NCT03870711		泰国	N	Panichyawat, Nalinee; Mongkornthong, Theethat; Wongwananuruk, Thanyarat; Sirimai, Korakot	10% lidocaine spray for pain control during intrauterine device insertion: a randomised, double-blind, placebo-controlled trial
	Y	Y	N			美国	Y	Sackeim, Maryl Goldberg; Lee, Soo Young; Newton, Sara; Lauderdale, Diane; Gilliam, Melissa	Effect of a narrative intervention on individual-level abortion stigma: a randomised controlled trial
	Y	Y	Y	NCT02969421		美国	Y	Lambert, Tashima; Truong, Tracy; Gray, Beverly	Pain perception with cervical tenaculum placement during intrauterine device insertion: a randomised controlled trial
打不开	Y			NCT00001462.		美国		Paris, Amy E.; Vragovic, Olivera; Sonalkar, Sarita; Finneseth, Molly; Borgatta, Lynn	Mifepristone and misoprostol compared to osmotic dilators for cervical preparation prior to surgical abortion at 15-18 weeks' gestation: a randomised controlled non-inferiority trial
			黄色看不到全文

## Sheet: savedrecs
Authors	Article Title	Source Title	Volume	Issue	Start Page	End Page	DOI	Document Type	Publication Date	Publication Year	Abstract	Abstract - Foreign	Abstract - English Transliteration	Abstract - Foreign	Abstract - Korean	Conference Title	Conference Date	Conference Sponsor	Conference Location	Times Cited, WoS Core	Times Cited, CSCD	Times Cited, RSCI	Times Cited, ARCI	Times Cited, BCI	Times Cited, SCIELO	Times Cited, All Databases	180 Day Usage Count	Since 2013 Usage Count	ISSN	eISSN	ISBN	UT (Unique ID)	Pubmed Id
Constant, Deborah; Endler, Margit; Grossman, Daniel; Petro, Gregory; Patel, Malika	Immediate versus delayed insertion of the copper intrauterine device after medical abortion at 17-20 gestational weeks: a randomised controlled trial	BMJ SEXUAL & REPRODUCTIVE HEALTH	48	1	28	34	10.1136/bmjsrh-2020-200932	Article	JAN 2022	2022	Introduction This trial reports on use of the copper intrauterine device (IUD) after immediate compared with delayed insertion following medical abortion at 17-20 gestational weeks (GW).Methods This randomised controlled trial was conducted at one tertiary hospital and five community healthcare centres in Cape Town, South Africa. Eligible consenting women were randomised to immediate (within 24 h…									1	0	0	0	0	0	1			2515-1991	2515-2009		WOS:000727460500001	33579718
Iwarsson, Karin Emtell; Larsson, Elin C.; Bizjak, Isabella; Envall, Niklas; Kallner, Helena Kopp; Gemzell-Danielsson, Kristina	Long-acting reversible contraception and satisfaction with structured contraceptive counselling among non-migrant, foreign-born migrant and second-generation migrant women: evidence from a cluster randomised controlled trial (the LOWE trial) in Sweden	BMJ SEXUAL & REPRODUCTIVE HEALTH	48	2	128	136	10.1136/bmjsrh-2021-201265	Article	APR 2022	2022	Objective This trial aimed to evaluate effects of structured contraceptive counselling among non-migrants, foreign-born migrants and second-generation migrants.Methods A cluster randomised controlled trial was conducted in 2017-2019 at abortion, youth and maternal health clinics in Stockholm, Sweden (the LOWE trial). Patients were eligible if they were 18 years or older, could understand Swedish …									2	0	0	0	0	0	2			2515-1991	2515-2009		WOS:000749694500001	35102001
Panichyawat, Nalinee; Mongkornthong, Theethat; Wongwananuruk, Thanyarat; Sirimai, Korakot	10% lidocaine spray for pain control during intrauterine device insertion: a randomised, double-blind, placebo-controlled trial	BMJ SEXUAL & REPRODUCTIVE HEALTH	47	3	159	165	10.1136/bmjsrh-2020-200670	Article	JUL 2021	2021	Background Various medications have been investigated for their efficacy in pain reduction during intrauterine device (IUD) insertion, but there is currently no standard recommendation. This study aimed to investigate the efficacy of 10% lidocaine spray in reducing pain during copper-containing intrauterine device (Cu-IUD) insertion.Methods This study was a randomised, double-blind, placebo-contr…									1	0	0	0	0	0	1			2515-1991	2515-2009		WOS:000675428400013	32591417
Sackeim, Maryl Goldberg; Lee, Soo Young; Newton, Sara; Lauderdale, Diane; Gilliam, Melissa	Effect of a narrative intervention on individual-level abortion stigma: a randomised controlled trial	BMJ SEXUAL & REPRODUCTIVE HEALTH	48	1	47	53	10.1136/bmjsrh-2021-201055	Article	JAN 2022	2022	Objective To evaluate the effect of a narrative intervention on individual-level abortion stigma in patients undergoing abortion. Study design This randomised controlled trial examined individual-level abortion stigma and psychological distress among patients undergoing outpatient abortion. Patients were randomised to a narrative intervention verus usual care. The intervention consisted of viewin…									0	0	0	0	0	0	0			2515-1991	2515-2009		WOS:000727497100001	34108187
Lambert, Tashima; Truong, Tracy; Gray, Beverly	Pain perception with cervical tenaculum placement during intrauterine device insertion: a randomised controlled trial	BMJ SEXUAL & REPRODUCTIVE HEALTH	46	2	126	131	10.1136/bmjsrh-2019-200376	Article	APR 2020	2020	Introduction 'Slow' and 'cough' techniques for tenaculum placement are commonly used. This trial sought to determine if one method of placement resulted in less pain for patients.Methods This study was a randomised controlled trial of patients presenting for intrauterine device placement. Sixty-six participants were randomised to tenaculum placement via the 'slow' method (closure of tenaculum ove…									2	0	0	0	0	0	2			2515-1991	2515-2009		WOS:000532430600006	31666302
Paris, Amy E.; Vragovic, Olivera; Sonalkar, Sarita; Finneseth, Molly; Borgatta, Lynn	Mifepristone and misoprostol compared to osmotic dilators for cervical preparation prior to surgical abortion at 15-18 weeks' gestation: a randomised controlled non-inferiority trial	BMJ SEXUAL & REPRODUCTIVE HEALTH	46	1	67	72	10.1136/bmjsrh-2019-200367	Article	JAN 2020	2020	Objective Cervical preparation is recommended prior to second-trimester surgical abortion. Osmotic dilators are an effective means to prepare the cervix, but require an additional procedure and may cause discomfort. We compared cervical preparation with mifepristone and misoprostol to preparation with osmotic dilators.Study design A randomised, controlled, non-inferiority trial was performed to c…									2	0	1	0	0	0	3			2515-1991	2515-2009		WOS:000507908300012	31754065

## Sheet: RCT
	是否为RCT（Y/N）	是否有consort流程图	是否进行临床试验注册（Y/N）	临床试验注册号	注册网址	通讯作者国家	是否有基金资助（Y/N)	Authors	Article Title
	Y	Y	Y	NCT03505047/201804003324963	Pan African Trials Registry	南非	Y	Constant, Deborah; Endler, Margit; Grossman, Daniel; Petro, Gregory; Patel, Malika	Immediate versus delayed insertion of the copper intrauterine device after medical abortion at 17-20 gestational weeks: a randomised controlled trial
	Y	Y	Y	NCT03269357		瑞典	Y	Iwarsson, Karin Emtell; Larsson, Elin C.; Bizjak, Isabella; Envall, Niklas; Kallner, Helena Kopp; Gemzell-Danielsson, Kristina	Long-acting reversible contraception and satisfaction with structured contraceptive counselling among non-migrant, foreign-born migrant and second-generation migrant women: evidence from a cluster randomised controlled trial (the LOWE trial) in Sweden
	Y	N	Y	NCT03870711		泰国	N	Panichyawat, Nalinee; Mongkornthong, Theethat; Wongwananuruk, Thanyarat; Sirimai, Korakot	10% lidocaine spray for pain control during intrauterine device insertion: a randomised, double-blind, placebo-controlled trial
	Y	Y	N			美国	Y	Sackeim, Maryl Goldberg; Lee, Soo Young; Newton, Sara; Lauderdale, Diane; Gilliam, Melissa	Effect of a narrative intervention on individual-level abortion stigma: a randomised controlled trial
	Y	Y	Y	NCT02969421		美国	Y	Lambert, Tashima; Truong, Tracy; Gray, Beverly	Pain perception with cervical tenaculum placement during intrauterine device insertion: a randomised controlled trial
	Y	N	Y	NCT00001462.		美国	Y	Paris, Amy E.; Vragovic, Olivera; Sonalkar, Sarita; Finneseth, Molly; Borgatta, Lynn	Mifepristone and misoprostol compared to osmotic dilators for cervical preparation prior to surgical abortion at 15-18 weeks' gestation: a randomised controlled non-inferiority trial

## Sheet: 1
Y
Y
Y
Y
Y
Y

## Sheet: 2
N
N
Y
Y
Y
Y

## Sheet: 3
N
Y
Y
Y
Y
Y

## Sheet: Sheet1
NCT03505047/201804003324963	Pan African Trials Registry
NCT03269357
NCT03870711
NCT02969421
NCT00001462.

## Sheet: Sheet2
N			美国	Y
Y	NCT03505047/201804003324963	Pan African Trials Registry	南非	Y
Y	NCT03269357		瑞典	Y
Y	NCT03870711		泰国	N
Y	NCT02969421		美国	Y
Y	NCT00001462.		美国	Y
