# Supplementary material for: Clinical trial registration and CONSORT adherence in obstetrics and gynecology journals: a cross-sectional analysis of Chinese- and English-language publications
Source: PeerJ. 2026 Apr 21;14:e21140. doi: 10.7717/peerj.21140 (PMC13108464; doi:10.7717/peerj.21140)
Supplement: Supplemental Information 1 [file peerj-14-21140-s001.zip › Raw data-updated/RCT-English journals/Third round-excluded based on full article/40.xls]

## Sheet: 3筛
	是否为RCT（Y/N）	是否有consort流程图	是否进行临床试验注册（Y/N）	临床试验注册号	注册网址	通讯作者国家	是否有基金资助（Y/N)	Authors	Article Title
	Y	Y	Y	PACTR201611001263105		尼日利亚	N	Joe-Ikechebelu, Ngozi N.; Eleje, George Uchenna; Ugwu, Emmanuel Onyebuchi; Okafor, ChidimmaDonatus; Nwachukwu, Cyril Emeka; Okam, Princeston C.; Ogboji, Obinna E.; Ikechebelu, Joseph Ifeanyichukwu	A Randomized Controlled Trial on Efficacy and Safety of Trocar-Site Infiltration with Lidocaine for Postoperative Pain Relief after Diagnostic Laparoscopy
	Y	Y	Y	NCT03078140		泰国	Y	Tinna, Tugsina; Ounjaijean, Sakaewan; Tongsong, Theera; Traisrisilp, Kuntharee	Comparison of the Effectiveness of Universal and Targeted Iodine Supplementation in Pregnant Women: A Randomized Controlled Trial
	Y	Y	Y	NCT04669353		埃及	N	Elkhouly, Nabih, I; Elkilani, Osama A.; Kolaib, Hend A.; Elkhouly, Reem M.; Morsi, Dalia, I	Does Autologous Platelet-Rich Plasma Improve Wound Healing and Pain Perception after Cesarean Section in High-Risk Patients?
	Y	Y	Y	NCT03509740		埃及	N	Ghamry, Nevein Kamal; Ali, Ahmed Said; Shareef, Mohammad Abrar; AlAmodi, Abdulhadi A.; Hamza, Mohamed; Abbas, Ahmed M.; Fadlalmola, Hammad Ali; Alalfy, Mahmoud; Mahmoud, Ahmed Omar; Islam, Yomna	Efficacy and Safety of Intravenous Tramadol versus Intravenous Paracetamol for Relief of Acute Pain of Primary Dysmenorrhea: A Randomized Controlled Trial
	Y	Y	Y	IRCT­20150817023666N10		伊朗	Y	Mehdizadehkashi, Abolfazl; Tahermanesh, Kobra; Rokhgireh, Samaneh; Astaraei, Vahideh; Najmi, Zahra; Rakhshande, Mehrnoosh; Allahqoli, Leila; Pishkuhi, Mahin Ahmadi; Alkatout, Ibrahim; Chaichian, Shahla	Uterine Isthmus Tourniquet during Abdominal Myomectomy: Support or Hazard? A Randomized Double-Blind Trial
	Y	N	Y	IRCT2015062322892N1		伊朗	Y	Balaghi, Zohreh; Azima, Sara; Motamedifar, Mohammad; Kaviani, Maasumeh; Poordast, Tahereh; Zare, Najaf	The Effect of Lactofem Oral Probiotic Capsule on Lactobacilli Colonization and Some Vaginal Health Parameters

## Sheet: savedrecs
Authors	Article Title	Source Title	Volume	Issue	Start Page	End Page	DOI	Document Type	Publication Date	Publication Year	Abstract	Abstract - Foreign	Abstract - English Transliteration	Abstract - Foreign	Abstract - Korean	Conference Title	Conference Date	Conference Sponsor	Conference Location	Times Cited, WoS Core	Times Cited, CSCD	Times Cited, RSCI	Times Cited, ARCI	Times Cited, BCI	Times Cited, SCIELO	Times Cited, All Databases	180 Day Usage Count	Since 2013 Usage Count	ISSN	eISSN	ISBN	UT (Unique ID)	Pubmed Id
Joe-Ikechebelu, Ngozi N.; Eleje, George Uchenna; Ugwu, Emmanuel Onyebuchi; Okafor, ChidimmaDonatus; Nwachukwu, Cyril Emeka; Okam, Princeston C.; Ogboji, Obinna E.; Ikechebelu, Joseph Ifeanyichukwu	A Randomized Controlled Trial on Efficacy and Safety of Trocar-Site Infiltration with Lidocaine for Postoperative Pain Relief after Diagnostic Laparoscopy	GYNECOLOGIC AND OBSTETRIC INVESTIGATION	84	1	71	78	10.1159/000490565	Article	2019	2019	Background/Aims: To compare the efficacy and safety of trocar-site infiltration with lidocaine and no intervention for postoperative pain relief after diagnostic laparoscopy. Methods: A randomized clinical trial of women with infertility scheduled for diagnostic laparoscopy without additional procedures in Life Institute for Endoscopy at Life Specialist Hospital, Nnewi, Nigeria. One hundred and n…									3	0	0	0	1	0	3			0378-7346	1423-002X		WOS:000456677700011	30145600
Tinna, Tugsina; Ounjaijean, Sakaewan; Tongsong, Theera; Traisrisilp, Kuntharee	Comparison of the Effectiveness of Universal and Targeted Iodine Supplementation in Pregnant Women: A Randomized Controlled Trial	GYNECOLOGIC AND OBSTETRIC INVESTIGATION	85	2	189	195	10.1159/000506800	Article	APR 2020	2020	Objective: To compare the effectiveness of universal and targeted iodine supplementation strategies. Methods: A randomized controlled trial involving low-risk Thai pregnant women was carried out. The participants were categorized into either the study group, in which iodine supplementation was varied based on median urine iodine concentration, or the control group, which received universal supple…									0	0	0	0	0	0	0			0378-7346	1423-002X		WOS:000526957100010	32160632
Elkhouly, Nabih, I; Elkilani, Osama A.; Kolaib, Hend A.; Elkhouly, Reem M.; Morsi, Dalia, I	Does Autologous Platelet-Rich Plasma Improve Wound Healing and Pain Perception after Cesarean Section in High-Risk Patients?	GYNECOLOGIC AND OBSTETRIC INVESTIGATION	86	4	336	342	10.1159/000517117	Article	SEP 2021	2021	Objective: The aim of the present study was to evaluate the effect of autologous platelet-rich plasma (PRP) on wound healing and pain perception after cesarean section in high-risk patients. Design: This was a prospective randomized controlled trial. Participants/Materials, Settings, and Methods: This was a randomized controlled trial of 200 patients who came to the outpatient clinic of Menoufia …									2	0	0	0	1	0	2			0378-7346	1423-002X		WOS:000673913900001	34261076
Ghamry, Nevein Kamal; Ali, Ahmed Said; Shareef, Mohammad Abrar; AlAmodi, Abdulhadi A.; Hamza, Mohamed; Abbas, Ahmed M.; Fadlalmola, Hammad Ali; Alalfy, Mahmoud; Mahmoud, Ahmed Omar; Islam, Yomna	Efficacy and Safety of Intravenous Tramadol versus Intravenous Paracetamol for Relief of Acute Pain of Primary Dysmenorrhea: A Randomized Controlled Trial	GYNECOLOGIC AND OBSTETRIC INVESTIGATION	85	5	388	395	10.1159/000510268	Article	DEC 2020	2020	Introduction: Many pharmaceutical, surgical, and complementary medical interventions are used for primary dysmenorrhea treatment. However, no consensus has been reached about the most effective intervention. Objective: To compare the efficacy and safety of IV tramadol versus IV paracetamol in relieving acute pain of primary dysmenorrhea. Methods: This randomized controlled trial was conducted in …									1	1	0	0	0	0	2			0378-7346	1423-002X		WOS:000598155100002	33075789
Mehdizadehkashi, Abolfazl; Tahermanesh, Kobra; Rokhgireh, Samaneh; Astaraei, Vahideh; Najmi, Zahra; Rakhshande, Mehrnoosh; Allahqoli, Leila; Pishkuhi, Mahin Ahmadi; Alkatout, Ibrahim; Chaichian, Shahla	Uterine Isthmus Tourniquet during Abdominal Myomectomy: Support or Hazard? A Randomized Double-Blind Trial	GYNECOLOGIC AND OBSTETRIC INVESTIGATION	85	5	396	404	10.1159/000510512	Article	DEC 2020	2020	Background and Objectives: A tourniquet has been suggested as a useful means of reducing massive hemorrhage during myomectomy. However, it is not clear whether the restricted perfusion affects the ovaries. In the present study, we examined the effect of a tourniquet on ovarian reserve and blood loss during myomectomy. Materials and Methods: In a randomized double-blind clinical trial, fertile non…									1	0	0	0	0	0	1			0378-7346	1423-002X		WOS:000598155100003	32937634
Balaghi, Zohreh; Azima, Sara; Motamedifar, Mohammad; Kaviani, Maasumeh; Poordast, Tahereh; Zare, Najaf	The Effect of Lactofem Oral Probiotic Capsule on Lactobacilli Colonization and Some Vaginal Health Parameters	GYNECOLOGIC AND OBSTETRIC INVESTIGATION	85	3	245	251	10.1159/000506802	Article	JUN 2020	2020	Background and Objective:Healthy vaginal ecosystem is conserved with the connection of vaginal epithelium and flora in which lactobacilli play a significant role. The present study aimed to examine the effect of lactofem oral probiotic capsule onLactobacilluscolonization and some other vaginal health indices in women aged 18-55 years.Materials and Methods:This interventional, double-blind control…									2	0	0	0	1	0	2			0378-7346	1423-002X		WOS:000545257300005	32252049

## Sheet: RCT
	是否为RCT（Y/N）	是否有consort流程图	是否进行临床试验注册（Y/N）	临床试验注册号	注册网址	通讯作者国家	是否有基金资助（Y/N)	Authors	Article Title
	Y	Y	Y	PACTR201611001263105		尼日利亚	N	Joe-Ikechebelu, Ngozi N.; Eleje, George Uchenna; Ugwu, Emmanuel Onyebuchi; Okafor, ChidimmaDonatus; Nwachukwu, Cyril Emeka; Okam, Princeston C.; Ogboji, Obinna E.; Ikechebelu, Joseph Ifeanyichukwu	A Randomized Controlled Trial on Efficacy and Safety of Trocar-Site Infiltration with Lidocaine for Postoperative Pain Relief after Diagnostic Laparoscopy
	Y	Y	Y	NCT03078140		泰国	Y	Tinna, Tugsina; Ounjaijean, Sakaewan; Tongsong, Theera; Traisrisilp, Kuntharee	Comparison of the Effectiveness of Universal and Targeted Iodine Supplementation in Pregnant Women: A Randomized Controlled Trial
	Y	Y	Y	NCT04669353		埃及	N	Elkhouly, Nabih, I; Elkilani, Osama A.; Kolaib, Hend A.; Elkhouly, Reem M.; Morsi, Dalia, I	Does Autologous Platelet-Rich Plasma Improve Wound Healing and Pain Perception after Cesarean Section in High-Risk Patients?
	Y	Y	Y	NCT03509740		埃及	N	Ghamry, Nevein Kamal; Ali, Ahmed Said; Shareef, Mohammad Abrar; AlAmodi, Abdulhadi A.; Hamza, Mohamed; Abbas, Ahmed M.; Fadlalmola, Hammad Ali; Alalfy, Mahmoud; Mahmoud, Ahmed Omar; Islam, Yomna	Efficacy and Safety of Intravenous Tramadol versus Intravenous Paracetamol for Relief of Acute Pain of Primary Dysmenorrhea: A Randomized Controlled Trial
	Y	Y	Y	IRCT­20150817023666N10		伊朗	Y	Mehdizadehkashi, Abolfazl; Tahermanesh, Kobra; Rokhgireh, Samaneh; Astaraei, Vahideh; Najmi, Zahra; Rakhshande, Mehrnoosh; Allahqoli, Leila; Pishkuhi, Mahin Ahmadi; Alkatout, Ibrahim; Chaichian, Shahla	Uterine Isthmus Tourniquet during Abdominal Myomectomy: Support or Hazard? A Randomized Double-Blind Trial
	Y	N	Y	IRCT2015062322892N1		伊朗	Y	Balaghi, Zohreh; Azima, Sara; Motamedifar, Mohammad; Kaviani, Maasumeh; Poordast, Tahereh; Zare, Najaf	The Effect of Lactofem Oral Probiotic Capsule on Lactobacilli Colonization and Some Vaginal Health Parameters

## Sheet: 1
Y
Y
Y
Y
Y
Y

## Sheet: 2
Y
Y
Y
Y
Y
N

## Sheet: 3
Y
Y
Y
Y
Y
Y

## Sheet: Sheet1
IRCT2015062322892N1		伊朗临床试验注册中心	2
IRCT­20150817023666N10
NCT03078140		国际临床试验注册中心（美国）	3
NCT03509740
NCT04669353
PACTR201611001263105		泛非临床试验注册中心	1

## Sheet: Sheet2
尼日利亚	1
泰国	1
埃及	2
伊朗	2
埃及
伊朗
