# Supplementary material for: Clinical trial registration and CONSORT adherence in obstetrics and gynecology journals: a cross-sectional analysis of Chinese- and English-language publications
Source: PeerJ. 2026 Apr 21;14:e21140. doi: 10.7717/peerj.21140 (PMC13108464; doi:10.7717/peerj.21140)
Supplement: Supplemental Information 1 [file peerj-14-21140-s001.zip › Raw data-updated/Statistical result.xlsx]

## Sheet: English journals
		R1	R2	R3	RCT	Consort	Registed	Journal name	IF	Country	Publisher	ICMJE	CONSORT	ISSN	eISSN	Total Citations	2020 JIF	JIF Quartile	2020 JCI	% of OA Gold	Journal's website（Aim & Scope）	Requirements for clinical registration (search for the keyword “trial” on the “Instructions for Authors/Guide for Authors” page)	Adherence to the CONSORT statement	Whether clinical trial registration is required? (Y/N)	Whether the instructions for authors adhere to the CONSORT statement? (Y/N)
1	307	136	79	77	77	74	75	American Journal of Obstetrics and Gynecology (T1)	10.693	USA	Elsevier	Y	Y	0002-9378	1097-6868	53462	8.661	Q1	2.57	0.0423	https://www.sciencedirect.com/journal/american-journal-of-obstetrics-and-gynecology/about/aims-and-scope	Authors must adhere to the following guidelines both when formulating the study and in reporting the results in the Journal. Randomized controlled trial All Randomized Clinical Trials require registration with clinicaltrials.gov (or other registered authority), prior to enrollment of the first participant. On the manuscript title page include the: 1) Date of registration, 2) Date of initial parti…	Authors are to consult the updated CONsolidated Standards Of Reporting Trials (CONSORT Statement)	Y	Y
2	237	108	85	85	85	81	84	Obstetrics and Gynecology (T1)	7.623	USA	Lippincott	Y	Y	0029-7844	0029-7844	41532	7.661	Q1	1.76	0.0514	https://journals.lww.com/greenjournal/pages/default.aspx	Obstetrics & Gynecology complies with the ICMJE requirement that clinical trials be registered in a public trials registry at or before the time of first patient enrollment in order to be considered for publication. The authors of a clinical trial fail to prospectively register the trial at or before enrollment of patients in an approved trial registry.	Obstetrics & Gynecology supports initiatives aimed at improving the reporting of health research. For manuscripts that require reporting guidelines, a checklist or explanation in the cover letter must accompany the submission. The manuscript will be returned to the author if this information is not included in the initial submission. We ask authors to use the following guidelines when drafting th…	Y	Y
3	167	66	40	36	36	30	35	Fertility and Sterility (T1)	7.49	USA	Elsevier	Y	Y	0015-0282	1556-5653	45819	7.329	Q1	2.1	0.0598	https://www.sciencedirect.com/journal/fertility-and-sterility	Trials must be prospectively registered, prior to patient enrollment, in a publicly accessible database such as clinicaltrials.gov	The CONSORT checklist should be followed and the checklist submitted with the manuscript.	Y	Y
4	58	33	7	7	7	5	6	Ultrasound in Obstetrics & Gynecology	8.678	USA	Wiley	N	N	0960-7692	1469-0705	18164	7.299	Q1	1.97	0.1043	https://obgyn.onlinelibrary.wiley.com/journal/14690705	none	Authors are requested to ensure that their manuscript follows the appropriate guidelines for the study design and reporting if applicable: CONSORT for randomized controlled trials,	N	Y
5	263	113	62	56	56	44	56	Human Reproduction (T1)	6.353	England	Oxford	N	Y	0268-1161	1460-2350	38871	6.918	Q1	2.33	0.1833	https://academic.oup.com/humrep/pages/Policies	Human Reproduction supports the International Committee of Medical Journal Editors (ICMJE) in calling for the registration of all randomised controlled trials (RCTs) at their inception, before the first patient is enrolled in the study. In accordance with this, authors of RCTs are required to register their trials with one of the ICMJE recognised trial registries: this must be done before enrolme…	none	Y	N
6	235	96	80	50	50	44	47	BJOG-An International Journal of Obstetrics and Gynaecology (T1)	7.331	England	Wiley	Y	Y	1470-0328	1471-0528	21741	6.531	Q1	1.9	0.2363	https://obgyn.onlinelibrary.wiley.com/journal/14710528	all trials should be deposited in a public Clinical Trials Registry	none	Y	N
7	152	77	33	29	29	20	19	Gynecologic Oncology (T1)	5.304	USA	Elsevier	N	Y	0090-8258	1095-6859	29012	5.482	Q1	1.48	0.0828	https://www.sciencedirect.com/journal/gynecologic-oncology	We encourage the registration of all interventional trials, whether early or late phase, in a primary register that participates in WHO's International Clinical Trial Registry Platform	Reports of randomised trials must conform to revised CONSORT guidelines, and should be submitted with their protocols.	Y	Y
8	2	0	0	0	0	0	0	Reproduction (T1)	3.923	England	Bioscientifica	N	N								https://rep.bioscientifica.com/	none	none	N	N
9	20	14	8	2	2	1	2	Journal of Gynecologic Oncology (T2)	4.756	Korea	KOREAN SOC GYNECOLOGY ONCOLOGY & COLPOSCOPY	Y	Y	2005-0380	2005-0399	2237	4.401	Q1	1.11	0.6411	https://ejgo.org/	JEO has ebdored the statement for the ICMJE that all clinical trials must be enrolled in a central registry in order to be considered for publishment.	The CONSORT Statement consisting of a checklist and flow diagram must be included in the randomized study	Y	Y
10	71	36	23	18	18	17	14	Maturitas (T2)	5.11	Netherlands	Elsevier	N	Y	0378-5122	1873-4111	9717	4.342	Q1	1.14	0.0643	https://www.maturitas.org/	In line with the position of the International Committee of Medical Journal Editors, the journal will not consider results posted in the same clinical trials registry in which primary registration resides to be prior publication if the results posted are presented in the form of a brief structured (less than 500 words) abstract or table.	Randomized controlled trials should be presented according to the CONSORT guidelines.	Y	Y
11	106	50	40	40	40	33	36	Journal of Minimally Invasive Gynecology (T3)	4.314	USA	Elsevier	N	N	1553-4650	1553-4669	5911	4.137	Q1	1.13	0.0193	https://www.jmig.org/	All clinical trials must be prospectively registered prior to the first patient being enrolled at the website ClinicalTrials.gov or a similar website.	a flow diagram in CONSORT format and all of the information required by the CONSORT checklist according to the CONSORT Web site (http://www.consort-statement.org) must be included.	Y	Y
12	0	0	0	0	0	0	0	Molecular Human Reproduction (T2)	4.518	USA	Oxford	N	N	1360-9947	1460-2407	6585	4.025	Q1	1.25	0.1094	https://academic.oup.com/molehr?login=false	none	none	N	N
13	102	62	39	38	38	34	35	Reproductive Biomedicine Online (T2)	4.567	England	Elsevier	N	Y	1472-6483	1472-6491	9200	3.828	Q1	1.11	0.0734	https://www.rbmojournal.com/	Registration in a public trials registry is a condition for publication of clinical trials in this journal in accordance with International Committee of Medical Journal Editors recommendations. Trials must register at or before the onset of patient enrolment.	Randomized controlled trials should be presented according to the CONSORT guidelines.	Y	Y
14	81	37	30	26	26	25	26	Acta Obstetricia et Gynecologica Scandinavica	4.544	Denmark	Wiley	Y	Y	0001-6349	1600-0412	10543	3.636	Q1	1.17	0.1843	https://obgyn.onlinelibrary.wiley.com/hub/journal/16000412/aims-and-scope/read-full-aims-and-scope	For clinical trials involving intervention, authors must provide the trial registration number and the name of the publicly accessible registry (such as http://www.clinicaltrials.gov; http://isrctn.org, or one of the WHO Primary Registries that meet the ICMJE requirements: http://www.who.int/ictrp/network/primary/en/) in which the trial has been registered. For clinical trials commenced after 1 J…	none	Y	N
15	114	75	63	62	62	55	57	International Journal of Gynecology & Obstetrics (T3)	4.447	Netherlands	Wiley	N	N	0020-7292	1879-3479	11969	3.561	Q1	0.86	0.1536	https://obgyn.onlinelibrary.wiley.com/hub/journal/18793479/aims-and-scope/read-full-aims-and-scope	All clinical trials must be registered in a public trials registry to be considered for publication. Registration must be prospective, i.e. the registration date must be before or on the same date as enrolment of the first patient.	When reporting a clinical trial, authors should consult the CONSORT statement and checklist.	Y	Y
16	104	48	29	7	7	2	3	International Journal of Gynecological Cancer (T3)	4.661	USA	BMJ	Y	N	1048-891X	1525-1438	9207	3.437	Q2	0.79	0.0611	https://ijgc.bmj.com/pages/about	none	none	N	N
17	35	17	12	10	10	8	8	Journal of Assisted Reproduction and Genetics	3.357	USA	Springer	Y	N	1058-0468	1573-7330	7604	3.412	Q2	0.95	0.099	https://www.springer.com/journal/10815/	To ensure the integrity of the reporting of patient-centered trials, authors must register prospective clinical trials (phase II to IV trials) in suitable publicly available repositories.	Authors are recommended to adhere to the minimum reporting guidelines hosted by the EQUATOR Network when preparing their manuscript.	Y	Y
18	89	61	29	27	27	25	25	Contraception (T2)	3.051	USA	Elsevier	Y	Y	0010-7824	1879-0518	7706	3.375	Q2	1.19	0.1154	https://www.sciencedirect.com/journal/contraception	All clinical trials submitted for publication must show proof of clinical trial registration in keeping with policies adopted by the International Committee of Medical Journal Editors (ICMJE). Studies that prospectively assign human participants or groups of humans to one or more health related interventions to evaluate the effects on health outcomes must be registered before patient enrollment.	none	Y	N
19	2	0	0	0	0	0	0	Placenta (T2)	3.287	England	W B SAUNDERS CO LTD	N	N	0143-4004	1532-3102	11793	3.481	Q2	1.07	0.0742	https://www.sciencedirect.com/journal/placenta	none	none	N	N
20	7	5	4	4	4	3	3	Reproductive Medicine and Biology	4.009	Japan	Wiley	N	N	1445-5781	1447-0578	1014	3.239	Q2	0.87	0.9943	https://onlinelibrary.wiley.com/journal/14470578	Reproductive Medicine and Biology requires that all clinical trials submitted for its consideration are registered in a publicly accessible database.	none	Y	N
21	61	22	12	12	12	10	11	Reproductive Sciences	2.924	Germany	Springer	N	N	1933-7191	1933-7205	5273	3.06	Q2	1.06	0.0594	https://www.springer.com/journal/43032	To ensure the integrity of the reporting of patient-centered trials, authors must register prospective clinical trials (phase II to IV trials) in suitable publicly available repositories. For example www.clinicaltrials.gov or any of the primary registries that participate in the WHO International Clinical Trials Registry Platform.	Clinical Trial papers must upload a complete CONSORT checklist and the trial must be registered, with the trial registration number must be in the main document.	Y	Y
22	12	4	3	3	3	3	2	Prenatal Diagnosis (T3)	3.242	England	Wiley	N	N	0197-3851	1097-0223	7537	3.05	Q2	0.86	0.123	https://obgyn.onlinelibrary.wiley.com/journal/10970223	We require that clinical trials are prospectively registered in a publicly accessible database and clinical trial registration numbers should be included in all papers that report their results. Please include the name of the trial register and your clinical trial registration number at the end of your abstract. If your trial is not registered, or was registered retrospectively, please explain th…	Accurate and complete reporting enables readers to fully appraise research, replicate it, and use it. We expect authors to adhere to the following guidelines: •CONSORT	Y	Y
23	254	193	142	85	85	79	84	BMC Pregnancy and Childbirth	3.105	England	BMC	N	Y	N/A	1471-2393	14325	3.007	Q2	1.07	0.9978	https://bmcpregnancychildbirth.biomedcentral.com/submission-guidelines	Only articles, clinical trial registration records and abstracts that have been published or are in press, or are available through public e-print/preprint servers, may be cited.	none	Y	N
24	47	16	14	9	9	6	7	Climacteric (T3)	3.024	England	TAYLOR & FRANCIS LTD	Y	Y	1369-7137	1473-0804	3220	3.005	Q2	0.91	0.0695	https://www.tandfonline.com/action/journalInformation?show=aimsScope&journalCode=icmt20	all clinical trials must have been registered in a public repository	none	Y	N
25	118	59	36	36	36	30	28	Menopause-The Journal of the North American Menopause Society (T2)	3.31	USA	Lippincott	N	N	1072-3714	1530-0374	6658	2.953	Q2	1.33	0.0707	https://journals.lww.com/menopausejournal/pages/default.aspx	none	none	N	N
26	17	6	5	5	5	5	4	Journal of Psychosomatic Obstetrics & Gynecology	3.228	Netherlands	TAYLOR & FRANCIS LTD	Y	N	0167-482X	1743-8942	2085	2.949	Q2	0.91	0.0608	https://www.tandfonline.com/journals/ipob20	In order to be published in a Taylor & Francis journal, all clinical trials must have been registered in a public repository, ideally at the beginning of the research process (prior to participant recruitment).	none	Y	N
27	1	0	0	0	0	0	0	Biology of Reproduction (T2)	4.161	USA	Oxford	N	N								https://academic.oup.com/biolreprod	none	none	N	N
28	237	94	71	61	61	55	45	International Urogynecology Journal	1.932	England	Springer	N	Y	0937-3462	1433-3023	8790	2.894	Q2	0.86	0.1411	https://www.springer.com/journal/192	In cases of prospective, randomized trials (RCT), it is strongly encouraged that they are registered with a public clinical trial registry, such as www.clinicaltrials.gov (NO FEE) prior to commencing patient recruitment.	Authors should refer to the CONSORT statement (http://www.consort-statement.org/), including the flow diagram and checklist (http://www.consort-statement.org/consortstatement/overview0/#checklist) when preparing a manuscript reporting RCT.	Y	Y
29	12	6	5	4	4	3	4	Human Fertility	2.186	England	TAYLOR & FRANCIS LTD	N	N	1464-7273	1742-8149	868	2.767	Q3	0.82	0.0423	https://www.tandfonline.com/action/journalInformation?show=aimsScope&journalCode=ihuf20	In order to be published in a Taylor & Francis journal, all clinical trials must have been registered in a public repository, ideally at the beginning of the research process (prior to participant recruitment).	none	Y	N
30	1	0	0	0	0	0	0	International Journal of Gynecological Pathology (T3)	3.326	USA	Lippincott	N	N	0277-1691	1538-7151	3127	2.762	Q3	0.96	0.0311	https://journals.lww.com/intjgynpathology/Pages/aboutthejournal.aspx	none	none	N	N
31	28	6	9	9	9	7	8	International Journal of Obstetric Anesthesia	3.282	England	Elsevier	N	Y	0959-289X	1532-3374	2060	2.603	Q3	0.76	0.0102	https://www.sciencedirect.com/journal/international-journal-of-obstetric-anesthesia	Researchers must pre-register clinical trials involving an intervention on a public registry at or before the time of first recruitment.	Each of these is associated with specific guidelines with regard to content and construct, such as provided by the CONSORT and STROBE guidelines.	Y	Y
32	12	13	3	3	3	1	2	Journal of Reproductive Immunology (T3)	3.993	Netherlands	Elsevier	N	N								https://www.sciencedirect.com/journal/journal-of-reproductive-immunology	Submission of randomized controlled trials requires inclusion of a checklist and flowchart in accordance with the CONSORT guidelines and the registration number of the trial and the name of the trial registry.	Submission of randomized controlled trials requires inclusion of a checklist and flowchart in accordance with the CONSORT guidelines and the registration number of the trial and the name of the trial registry.	Y	Y
33	210	85	66	64	64	51	46	European Journal of Obstetrics & Gynecology and Reproductive Biology	2.831	Netherlands	Elsevier	N	Y	0301-2115	1872-7654	13650	2.435	Q3	0.73	0.0133	https://www.sciencedirect.com/journal/european-journal-of-obstetrics-and-gynecology-and-reproductive-biology	none	none	N	N
34	253	138	104	94	94	71	68	Journal of Maternal-Fetal & Neonatal Medicine	2.323	England	TAYLOR & FRANCIS LTD	N	N	1476-7058	1476-4954	12446	2.398	Q3	0.91	0.0096	https://www.tandfonline.com/toc/ijmf20/current	In order to be published in a Taylor & Francis journal, all clinical trials must have been registered in a public repository, ideally at the beginning of the research process (prior to participant recruitment).	none	Y	N
35	131	57	51	51	51	40	41	Archives Of Gynecology and Obstetrics	2.493	Germany	Springer	N	N	0932-0067	1432-0711	9502	2.344	Q3	0.89	0.1429	https://www.springer.com/journal/404/aims-and-scope	authors must register prospective clinical trials (phase II to IV trials) in suitable publicly available repositories. The trial registration number (TRN) and date of registration should be included as the last line of the manuscript abstract.	Checklists are available for a number of study designs, including: Randomised trials (CONSORT)	Y	Y
36	66	40	32	31	31	21	24	Gynecological Endocrinology	2.277	England	TAYLOR & FRANCIS LTD	N	N	0951-3590	1473-0766	5269	2.26	Q3	0.63	0.0344	https://www.tandfonline.com/action/journalInformation?show=aimsScope&journalCode=igye20	In order to be published in a Taylor & Francis journal, all clinical trials must have been registered in a public repository, ideally at the beginning of the research process (prior to participant recruitment).	none	Y	N
37	10	3	0	0	0	0	0	Clinical Obstetrics and Gynecology	1.966	USA	Lippincott	N	N	0009-9201	1532-5520	3329	2.19	Q3	0.67	0	https://journals.lww.com/clinicalobgyn/Pages/aboutthejournal.aspx	none	none	N	N
38	18	7	6	6	6	4	5	BMJ Sexual & Reproductive Health	3.219	England	BMJ	Y	Y	2515-1991	2515-2009	200	2.151	Q3	0.57	0.2056	https://srh.bmj.com/	For randomised controlled trials, was the burden of the intervention assessed by patients themselves?	none	N	N
39	31	15	13	11	11	9	11	Australian & New Zealand Journal of Obstetrics & Gynaecology	1.884	Australia	Wiley	N	Y	0004-8666	1479-828X	3734	2.1	Q3	0.79	0.0244	https://obgyn.onlinelibrary.wiley.com/journal/1479828x	Include the following randomised controlled trial (RCT) information as provided by a public clinical trials registry (eg. www.anzctr.org.au and www.clinicaltrials.gov), in both the Abstract and Materials and Methods section of the manuscript: i. Trial registration number ii. URL for the registered trial iii. Name of the clinical trial registry iv. Date the trail was registered v. Date recruitment…	Be written (main manuscript and abstract) in accordance with the CONSORT Statement	Y	Y
40	15	7	6	6	6	5	6	Gynecologic and Obstetric Investigation	2.729	Switzerland	Karger	Y	N	0378-7346	1423-002X	2856	2.031	Q3	0.72	0.0136	https://www.karger.com/Journal/Details/223845	In accordance with the ICMJE recommendations, all clinical trials should be registered in a publicly available registry approved by the WHO or ICMJE (see the list here) and the clinical trial number must be clearly stated in the manuscript.	Manuscripts reporting clinical trials must adhere to the relevant reporting guidelines for their study design, such as CONSORT for randomized controlled trials	Y	Y
41	34	19	16	15	15	14	14	Reproductive Biology and Endocrinology (T3)	4.982	England	BMC	N	Y								https://rbej.biomedcentral.com/	BMC supports initiatives to improve reporting of clinical trials. This includes prospective registration of clinical trials in suitable publicly available databases. In line with ICMJE guidelines, BMC requires registration of all clinical trials that are reported in manuscripts submitted to its journals. For clinical trials that have not been registered prospectively, BMC encourages retrospective…	BMC advocates complete and transparent reporting of biomedical and biological research. For biomedical and biological research, the checklist below must be completed before peer review, and made available to the Editors and reviewers. Randomized controlled trials (CONSORT)	Y	Y
42	15	11	8	6	6	6	6	Journal of Pediatric and Adolescent Gynecology	2.046	USA	Elsevier	N	N	1083-3188	1873-4332	2830	1.814	Q4	0.85	0.0369	https://www.sciencedirect.com/journal/journal-of-pediatric-and-adolescent-gynecology	Both Randomized Controlled Trials (RCT) and systematic reviews should preferably be registered in respectively www.clinical.trials.gov or PROSPERO.	Overview of transparent reporting guidelines for the main study types, available on equator-network.org.	Y	Y
43	75	49	44	43	43	31	29	Journal of Obstetrics and Gynaecology Research	1.697	Japan	Wiley	N	Y	1341-8076	1447-0756	5136	1.73	Q4	0.66	0.0523	https://obgyn.onlinelibrary.wiley.com/journal/14470756	none	For reporting randomized controlled trials refer to the guidelines of The CONSORT Statement: http://www.consort-statement.org.	N	Y
44	21	13	8	0	0	0	0	JOGNN-Journal of Obstetric Gynecologic and Neonatal Nursing	2.042	USA	Elsevier	N	N	0884-2175	1552-6909	3377	1.716	Q4	0.77	0.015	https://onlinelibrary.wiley.com/journal/15526909	Authors must provide evidence that the trial was registered with ClinicalTrials.gov or other relevant clinical trials registration before conduct of the trial.	Reports of randomized controlled trials must follow the CONsolidated Standards of Reporting Trials (CONSORT) guidelines.	Y	Y
45	20	11	10	10	10	8	6	Taiwanese Journal of Obstetrics & Gynecology	1.944	Taiwan	Elsevier	Y	Y	1028-4559	1875-6263	2375	1.705	Q4	0.59	0.9981	https://www.sciencedirect.com/journal/taiwanese-journal-of-obstetrics-and-gynecology	TJOG has adopted the ICMJE proposal from the International Committee of Medical Journal Editors (ICMJE) that require, as a condition of consideration for publication of clinical trials, registration in a public trials registry.	Randomized controlled trials should be presented according to the CONSORT guidelines.	Y	Y
46	66	33	28	28	28	21	17	Journal of Gynecology Obstetrics and Human Reproduction	2.156	France	Elsevier	Y	N	2468-7847	1773-0430	737	1.691	Q4	0.57	0.0156	https://www.sciencedirect.com/journal/journal-of-gynecology-obstetrics-and-human-reproduction	Registration in a public trials registry is a condition for publication of clinical trials in this journal in accordance with International Committee of Medical Journal Editors recommendations. Trials must register at or before the onset of patient enrolment.	none	Y	N
47	76	57	46	42	42	34	35	Journal of Obstetrics and Gynaecology	1.226	England	TAYLOR & FRANCIS LTD	Y	N	0144-3615	1364-6893	3562	1.246	Q4	0.39	0.0064	https://www.tandfonline.com/loi/ijog20	In order to be published in a Taylor & Francis journal, all clinical trials must have been registered in a public repository, ideally at the beginning of the research process (prior to participant recruitment).	none	Y	N
48	16	11	8	8	8	6	1	Ginekologia Polska	1.216	Poland	VIA MEDICA	N	N	0017-0011	2543-6767	1218	1.232	Q4	0.4	0.9914	https://journals.viamedica.pl/ginekologia_polska	none	none	N	N
49	17	6	3	3	3	2	1	European Journal of Gynaecological Oncology	0.255	Singapore	IMR PRESS	N	N	0392-2936	0392-2936	1356	0.196	Q4	0.06	0.3199	https://www.ejgo.net/	none	none	N	N
50	30	21	20	0	0	0	0	Clinical and Experimental Obstetrics & Gynecology	0.192	Singapore	IMR PRESS	N	N	0390-6663	0390-6663	1037	0.146	Q4	0.06	0.3096	https://www.imrpress.com/journal/CEOG/about/aims_scope	Clinical Trial Registration: When applicable, include a fifth heading, “Clinical Trial Registration”. Please include the Unique Identifier and the URL of the publicly accessible website on which the trial is registered. If the data have been deposited in a public repository and/or are being used in a secondary analysis, authors should state at the end of the abstract the unique, persistent data s…	Articles should follow but not limited to the following guidelines: Randomised trials: CONSORT	Y	Y
51	5	2	2	0	0	0	0	Journal of Reproductive Medicine	0.218	USA	SCI PRINTERS & PUBL INC	N	N	0024-7758	1943-3565	2619	0.142	Q4	0.04	0	https://reproductivemedicine.com/	none	none	N	N

## Sheet: English journals excluded
English Journals preliminarily excluded
HUMAN REPRODUCTION UPDATE						1355-4786	1460-2369	12336	15.61	Q1	3.47	0.1885	https://academic.oup.com/humupd?login=false
BEST PRACTICE & RESEARCH CLINICAL OBSTETRICS & GYNAECOLOGY						1521-6934	1532-1932	4933	5.237	Q1	1.92	0.012	https://www.sciencedirect.com/journal/best-practice-and-research-clinical-obstetrics-and-gynaecology
PAEDIATRIC AND PERINATAL EPIDEMIOLOGY						0269-5022	1365-3016	4005	3.98	Q1	1.35	0.1925
Birth-Issues in Perinatal Care						0730-7659	1523-536X	3059	3.689	Q1	1.33	0.0955	https://onlinelibrary.wiley.com/page/journal/1523536x/homepage/productinformation.html	none									none
Breast						0960-9776	1532-3080	6643	4.38	Q1	1.23	0.363	https://www.thebreastonline.com/	Registration in a public trials registry is a condition for publication of clinical trials in this journal in accordance with International Committee of Medical Journal Editors recommendations. Trials must register at or before the onset of patient enrolment.									Randomized controlled trials should be presented according to the CONSORT guidelines.
Breast Cancer						1340-6868	1880-4233	2704	4.239	Q1	1.02	0.1693	https://www.springer.com/journal/12282/aims-and-scope	Breast Cancer requires registration of clinical trials in a public trials registry at or before the time of first patient enrollment as a condition of consideration for publication									authors should refer to the CONSORT statement of guidelines (http://www.consort-statement.org)
International Breastfeeding Journal						1746-4358	1746-4358	1583	3.461	Q2	1.34	1	https://internationalbreastfeedingjournal.biomedcentral.com/
CLINICS IN PERINATOLOGY						0095-5108	1557-9840	3264	3.43	Q2	1.42	0.0311	https://www.journals.elsevier.com/clinics-in-perinatology
SEMINARS IN PERINATOLOGY						0146-0005	1558-075X	4430	3.3	Q2	0.91	0.0186	https://www.sciencedirect.com/journal/seminars-in-perinatology/about/aims-and-scope
OBSTETRICS AND GYNECOLOGY CLINICS OF NORTH AMERICA						0889-8545	1558-0474	2064	2.844	Q2	1.02	0.0064	https://www.obgyn.theclinics.com/
Women and Birth						1871-5192	1878-1799	2771	3.172	Q2	1.33	0.0509	https://www.sciencedirect.com/journal/women-and-birth	none									Manuscripts must adhere to recognised reporting guidelines relevant to the research design. Please upload the appropriate and completed Reporting Guideline Checklist during your manuscript submission process.
Geburtshilfe und Frauenheilkunde						0016-5751	1438-8804	1427	2.984	Q2	0.84	0.8985	https://gebfra.thieme.com/en/aims-and-scope;jsessionid=9A700762ADA7B5446C164DEA1DBB6365	none									none
Breast Care						1661-3791	1661-3805	1290	2.86	Q2	0.6	0.0576	https://www.karger.com/Journal/Details/231161	In accordance with the ICMJE recommendations, all clinical trials should be registered in a publicly available registry approved by the WHO or ICMJE (see the list here) and the clinical trial number must be clearly stated in the manuscript.									Manuscripts reporting clinical trials must adhere to the relevant reporting guidelines for their study design, such as CONSORT for randomized controlled trials, TREND for non-randomized trials, or other relevant reporting guidelines as detailed on the Equator network website.
BMC Womens Health						N/A	1472-6874	3693	2.809	Q2	0.9	1	https://bmcwomenshealth.biomedcentral.com/	Only articles, clinical trial registration records and abstracts that have been published or are in press, or are available through public e-print/preprint servers, may be cited.									none
Pregnancy Hypertension-An International Journal of Womens Cardiovascular Health						2210-7789	2210-7789	1981	2.899	Q2	0.72	0.0777	https://www.sciencedirect.com/journal/pregnancy-hypertension/	none									none
Hypertension in Pregnancy						1064-1955	1525-6065	1515	2.108	Q3	0.68	0.0305	https://www.tandfonline.com/action/journalInformation?show=aimsScope&journalCode=ihip20	In order to be published in a Taylor & Francis journal, all clinical trials must have been registered in a public repository, ideally at the beginning of the research process (prior to participant recruitment).									none
Journal of Perinatology						0743-8346	1476-5543	8794	2.521	Q3	0.99	0.0403	https://www.nature.com/jp/	For clinical trials, the abstract should also include details of where and when the trial was registered, and the Clinical Trial Number.									none
International Journal of Womens Health						1179-1411	1179-1411	2667	2.773	Q3	0.88	0.9858	https://www.dovepress.com/international-journal-of-womens-health-journal#	This provides a clear definition that authors may use to determine if their study will be considered a clinical trial. The section sets out Dove’s requirements for registration of any clinical trial involving human subjects.									none
Journal of Womens Health						1540-9996	1931-843X	7434	2.681	Q3	1.15	0.0774	https://home.liebertpub.com/publications/journal-of-womens-health/42/for-authors	none									none
JOURNAL OF HUMAN LACTATION						0890-3344	1552-5732	2700	2.219	Q3	1.2	0.0397	https://journals.sagepub.com/home/JHL	Many SAGE journals conform to the ICMJE requirement that clinical trials are registered in a WHO-approved public trials registry at or before the time of first patient enrolment as a condition of consideration for publication.									The relevant EQUATOR Network reporting guidelines should be followed depending on the type of study. For example, all randomized controlled trials submitted for publication should include a completed Consolidated Standards of Reporting Trials (CONSORT) flow chart as a cited figure, and a completed CONSORT checklist as a supplementary file.
OBSTETRICAL & GYNECOLOGICAL SURVEY						0029-7828	1533-9866	2430	2.347	Q3	0.6	0	https://journals.lww.com/obgynsurvey/pages/default.aspx
Breast Journal						1075-122X	1524-4741	3718	2.431	Q3	0.61	0.0189	https://onlinelibrary.wiley.com/journal/15244741	Authors are encouraged to indicate whether the conducted research was preregistered in an independent, institutional registry (e.g., http://clinicaltrials.gov/, https://www.socialscienceregistry.org/, http://osf.io/, https://egap.org/registry/, http://ridie.3ieimpact.org/). Preregistration of studies involves registering the study design, variables, and treatment conditions prior to conducting th…									Authors are strongly encouraged to use appropriate reporting guidelines when preparing and submitting manuscripts, to maximize transparency and reproducibility. Our editors and reviewers are also encouraged to use them in the review process. Completed checklists should be provided in the supplementary files on submission. We particularly encourage the use of: CONSORT for randomized controlled tri…
Female Pelvic Medicine and Reconstructive Surgery						2151-8378	2154-4212	1543	2.091	Q3	0.68	0.0152	https://journals.lww.com/fpmrs/Pages/aboutthejournal.aspx	Include funding sources/trial registration as applicable.									The submission should follow the recommendations within the appropriate guideline,
Early Human Development						0378-3782	1872-6232	7989	2.082	Q3	0.94	0.0529	https://www.sciencedirect.com/journal/early-human-development	Early Human Development has adopted the proposal from the International Committee of Medical Journal Editors (ICMJE) which require, as a condition of consideration for publication of clinical trials, registration in a public trials registry. Trials must register at or before the onset of patient enrolment.									Randomized controlled trials should be presented according to the CONSORT guidelines. At manuscript submission, authors must provide the CONSORT checklist .
Fetal Diagnosis and Therapy						1015-3837	1421-9964	3267	2.587	Q3	0.91	0.0846	https://www.karger.com/Journal/Details/224239	In accordance with the ICMJE recommendations, all clinical trials should be registered in a publicly available registry approved by the WHO or ICMJE (see the list here) and the clinical trial number must be clearly stated in the manuscript.									Manuscripts reporting clinical trials must adhere to the relevant reporting guidelines for their study design, such as CONSORT for randomized controlled trials
CURRENT OPINION IN OBSTETRICS & GYNECOLOGY						1040-872X	1473-656X	2906	1.927	Q4	0.55	0.005	https://journals.lww.com/co-obgyn/pages/default.aspx
Gynecologie Obstetrique Fertilite & Senologie						2468-7197	2468-7189	1193	1.06	Q4	0.36	0.0093	https://www.sciencedirect.com/journal/gynecologie-obstetrique-fertilite-and-senologie/about/aims-and-scope
ZEITSCHRIFT FUR GEBURTSHILFE UND NEONATOLOGIE						0948-2393	1439-1651	228	0.685	Q4	0.22	0.0087	https://www.thieme.de/de/zeitschrift-geburtshilfe-neonatologie/profil-2707.htm
SEMINARS IN REPRODUCTIVE MEDICINE						1526-8004	1526-4564	2569	1.303	Q4	0.64	0.0102	https://shop.thieme.com/seminars-in-reproductive-medicine/1526-8004
Journal of Lower Genital Tract Disease						1089-2591	1526-0976	1649	1.925	Q4	0.69	0.0914	https://journals.lww.com/jlgtd/pages/default.aspx	Any reports of clinical trials must be registered by the time of submission.									Authors of randomized control trials (RCT) must follow the guidelines presented in the CONSORT statement (http://www.consort-statement.org/)1,2, and submit a completed CONSORT manuscript checklist with their manuscript.
Journal of Perinatal Medicine						0300-5577	1619-3997	3378	1.901	Q4	0.83	0.0126	https://www.degruyter.com/journal/key/jpme/html	none									none
American Journal of Perinatology						0735-1631	1098-8785	5568	1.862	Q4	0.74	0.0172	https://web.thieme.com/media/ita/pubid-1116221890.pdf	All clinical trials must be registered in a public trials registry.
European Journal of Contraception and Reproductive Health Care						1362-5187	1473-0782	1515	1.848	Q4	0.62	0.1509	https://www.tandfonline.com/action/journalInformation?show=aimsScope&journalCode=iejc20	In order to be published in a Taylor & Francis journal, all clinical trials must have been registered in a public repository, ideally at the beginning of the research process (prior to participant recruitment).									none
Breastfeeding Medicine						1556-8253	1556-8342	3211	1.817	Q4	0.73	0.0557	https://home.liebertpub.com/publications/breastfeeding-medicine/173/for-authors	none									Authors are encouraged to prepare their submissions in accordance with the CONSORT Guidelines.
Journal of Perinatal & Neonatal Nursing						0893-2190	1550-5073	944	1.638	Q4	0.67	0.0085	https://journals.lww.com/jpnnjournal/Pages/aboutthejournal.aspx	none									To ensure transparency in research reports where randomization of subjects was involved, authors must include a CONSORT diagram.
Twin Research and Human Genetics						1832-4274	1839-2628	2101	1.587	Q4	0.47	0.2489	https://www.cambridge.org/core/journals/twin-research-and-human-genetics	none									none

## Sheet: Chinese journals
	ICMJE	CONSORT	Journal's website			Requirements for clinical registration (search for the keyword “trial” on the “Instructions for Authors/Guide for Authors” page)	Adherence to the CONSORT statement
Chinese Journal of Obstetrics and Gynecology	Y	N	https://zhfckzz.yiigle.com/	ISSN0529-567X	CN11-2141/R	N	N
Chinese Journal of Practical Gynecology and Obstetrics	N	N	https://www.zgsyz.com/zgsyfck/CN/1005-2216/home.shtml	ISSN1005-2216	CN21-1332/R	N	N
Chinese Journal of Reproduction and Contraception	N	N	https://zhszybyzz.yiigle.com/	ISSN 2096-2916	CN 10-1441/R	All clinical trials must be registered in a public trials registry.	Manuscripts are required to adhere to the respective design guidelines for different study designs, such as the CONSORT statement (www.consort-statement.org) for randomized controlled trials.
Chinese Journal of Perinatal Medicine	N	N	https://zhwcyxzz.yiigle.com/	ISSN 1007-9408	CN 11-3903/R	N	N
Progress in Obstetrics and Gynecology	N	N	https://xdfc.cbpt.cnki.net/WKA3/WebPublication/index.aspx?mid=XDFC	ISSN 1004-7379	CN 37-1211/R	N	N
Chinese Journal of Clinical Obstetrics and Gynecology	N	N	http://www.obgyncn.com/CN/1672-1861/home.shtml	ISSN 1672-1861	CN 11-4967/R	N	N
Journal of Reproductive Medicine	N	N	https://szyx.cbpt.cnki.net/WKB3/WebPublication/index.aspx?mid=SZYX	ISSN 1004-3845	CN 11-4645/R	N	N
Journal of International Obstetrics and Gynecology	N	N	http://www.gjfckx.ac.cn/CN/1674-1870/home.shtml	ISSN 1674-1870	CN 12-1399/R	N	N

## Sheet: Chinese journals excluded
Chinese Journals preliminarily excluded
Chinese Journal of Endocrinology and Metabolism		https://www.endocrmetab.com/	ISSN1000-6699	CN31-1282/R
Chinese Journal of Breast Disease (Electronic Edition)		http://zhrhbzz.paperopen.com/	ISSN1674-0807	CN11-9146/R
Reproductive and Developmental Medicine		https://journals.lww.com/rdm/Pages/default.aspx	ISSN2096-2924	CN10-1442/R
Journal of Practival Obstetrics and Gynecology		http://jpog.scyx.org.cn/ch/index.aspx	ISSN 1003-6946	CN 51-1145/R

## Sheet: Sheet1
Whether it is an ICMJE or CONSORT member journal?
		R1	R2	Journal name	ICMJE	CONSORT
1	307	136	79	American Journal of Obstetrics and Gynecology (T1)	Y	Y
2	237	108	85	Obstetrics and Gynecology (T1)	Y	Y
3	167	66	40	Fertility and Sterility (T1)	Y	Y
4	58	33	7	Ultrasound in Obstetrics & Gynecology	N	N
5	263	113	62	Human Reproduction (T1)	N	Y
6	235	96	80	BJOG-An International Journal of Obstetrics and Gynaecology (T1)	Y	Y
7	152	77	33	Gynecologic Oncology (T1)	N	Y
8	2	0	0	Reproduction (T1)	N	N
9	20	14	8	Journal of Gynecologic Oncology (T2)	Y	Y
10	71	36	23	Maturita (T2)	N	Y
11	106	50	40	Journal of Minimally Invasive Gynecology (T3)	N	N
12	0	0	0	Molecular Human Reproduction (T2)	N	N
13	102	62	39	Reproductive Biomedicine Online (T2)	N	Y
14	81	37	30	Acta Obstetricia et Gynecologica Scandinavica	Y	Y
15	114	75	63	International Journal of Gynecology & Obstetrics (T3)	N	N
16	104	48	29	International Journal of Gynecological Cancer (T3)	Y	N
17	35	17	12	Journal of Assisted Reproduction and Genetics	Y	N
18	89	61	29	Contraception (T2)	Y	Y
19	2	0	0	Placenta (T2)	N	N
20	7	5	6	Reproductive Medicine and Biology	N	N
21	61	22	12	Reproductive Sciences	N	N
22	12	4	3	Prenatal Diagnosis (T3)	N	N
23	254	193	142	BMC Pregnancy and Childbirth	N	Y
24	47	16	14	Climacteric (T3)	Y	Y
25	118	59	36	Menopause-The Journal of the North American Menopause Society (T2)	N	N
26	17	6	5	Journal of Psychosomatic Obstetrics & Gynecology	Y	N
27	1	0	0	Biology of Reproduction (T2)	N	N
28	237	94	71	International Urogynecology Journal	N	Y
29	12	6	5	Human Fertility	N	N
30	1	0	0	International Journal of Gynecological Pathology (T3)	N	N
31	28	6	9	International Journal of Obstetric Anesthesia	N	Y
32	12	13	3	Journal of Reproductive Immunology (T3)	N	N
33	210	85	66	European Journal of Obstetrics & Gynecology and Reproductive Biology	N	Y
34	253	138	104	Journal of Maternal-Fetal & Neonatal Medicine	N	N
35	131	57	51	Archives Of Gynecology and Obstetrics	N	N
36	66	40	32	Gynecological Endocrinology	N	N
37	10	3	0	Clinical Obstetrics and Gynecology	N	N
38	18	7	6	BMJ Sexual & Reproductive Health	Y	Y
39	31	15	13	Australian & New Zealand Journal of Obstetrics & Gynaecology	N	Y
40	15	7	6	Gynecologic and Obstetric Investigation	Y	N
41	34	19	16	Reproductive Biology and Endocrinology (T3)	N	Y
42	15	11	8	Journal of Pediatric and Adolescent Gynecology	N	N
43	75	49	44	Journal of Obstetrics and Gynaecology Research	N	Y
44	21	13	8	JOGNN-Journal of Obstetric Gynecologic and Neonatal Nursing	N	N
45	20	11	10	Taiwanese Journal of Obstetrics & Gynecology	Y	Y
46	66	33	28	Journal of Gynecology Obstetrics and Human Reproduction	Y	N
47	76	57	46	Journal of Obstetrics and Gynaecology	Y	N
48	16	11	8	Ginekologia Polska	N	N
49	17	6	3	European Journal of Gynaecological Oncology	N	N
50	30	21	20	Clinical and Experimental Obstetrics & Gynecology	N	N
51	5	2	2	Journal of Reproductive Medicine	N	N

## Sheet: Sheet2
		R1	R2	R3	RCT	Consort	Registed	Journal name	Registered clinical trial institutions	Number	Country	Number	With funding	Without funding
1	307	136	79	77	77	74	75	American Journal of Obstetrics and Gynecology (T1)	Australian New Zealand Clinical Trials Registry (ANZCTR)	4	Australia	3	58	17
									Chinese Clinical Trial Registry (ChiCTR)	1	Brazil	1
									International Standard Randomized Controlled Trial Number (ISRCTN)	3	Germany	1
									ClinicalTrials.gov	63	France	7
									Netherlands National Trial Register (NTR)	1	Netherlands	1
									EU Clinical Trials Register (EU-CTR)	2	Canada	1
									German Clinical Trials Register (DRKS)	1	Malaysia	1
											United States of America	46
											Sweden	1
											Spain	3
											New Zealand	1
											Israel	2
											Italy	1
											United Kingdom	2
											Chile	1
											China	3
2	237	108	85	85	85	81	84	Obstetrics and Gynecology (T1)	Australian New Zealand Clinical Trials Registry (ANZCTR)	2	Australia	1	63	21
									Chinese Clinical Trial Registry (ChiCTR)	2	Brazil	1
									ClinicalTrials.gov	77	France	2
									Netherlands National Trial Register (NTR)	2	Netherlands	2
									Brazilian Clinical Trials Registry (ReBec)	1	Canada	3
											United States of America	65
											Japan	1
											Sweden	2
											New Zealand	1
											Israel	2
											United Kingdom	1
											Vietnam	1
											China	2
3	167	66	40	36	36	30	35	Fertility and Sterility (T1)	Australian New Zealand Clinical Trials Registry (ANZCTR)	1	Egypt	3	15	20
									Chinese Clinical Trial Registry (ChiCTR)	2	Denmark	2
									Japan Registry of Clinical Trials (jRCT)	2	Netherlands	2
									ClinicalTrials.gov	28	United States of America	13
									Netherlands National Trial Register (NTR)	2	Japan	5
											Switzerland	1
											Spain	2
											Greece	1
											New Zealand	1
											United Kingdom	1
											China	4
4	58	33	7	7	7	5	6	Ultrasound in Obstetrics & Gynecology	ClinicalTrials.gov	5	Denmark	1	3	3
									Pan African Clinical Trial Registry (PACTR)	1	Kenya	1
											United States of America	1
											Norway	1
											Spain	1
											Italy	1
5	263	113	62	56	56	44	56	Human Reproduction (T1)	EU Clinical Trials Register (EU-CTR)	2	Egypt	1	48	8
									Australian New Zealand Clinical Trials Registry (ANZCTR)	1	Australia	1
									Chinese Clinical Trial Registry (ChiCTR)	5	Belgium	4
									Iranian Registry of Clinical Trials (IRCT)	1	Denmark	4
									International Standard Randomized Controlled Trial Number (ISRCTN)	4	France	1
									ClinicalTrials.gov	35	Finland	3
									Netherlands National Trial Register (NTR)	8	Netherlands	8
											United States of America	3
											Portugal	2
											Sweden	3
											Switzerland	4
											Spain	1
											Iran	1
											Israel	1
											Italy	1
											United Kingdom	6
											Vietnam	2
											China	10
6	235	96	80	50	50	44	47	BJOG-An International Journal of Obstetrics and Gynaecology (T1)	Australian New Zealand Clinical Trials Registry (ANZCTR)	4	Australia	2	40	7
									Chinese Clinical Trial Registry (ChiCTR)	3	Belgium	3
									Clinical Trials Registry - India (CTRI)	1	Denmark	2
									German Clinical Trials Register (DRKS)	1	Germany	1
									EU Clinical Trials Register (EU-CTR)	1	France	4
									International Standard Randomized Controlled Trial Number (ISRCTN)	9	Finland	1
									ClinicalTrials.gov	23	Netherlands	5
									Netherlands National Trial Register (NTR)	4	Canada	1
									Thai Clinical Trials Registry (TCTR)	1	Malaysia	1
											United States of America	1
											Sweden	2
											Switzerland	1
											Thailand	1
											Spain	1
											New Zealand	1
											India	1
											United Kingdom	13
											China	6
7	152	77	33	29	29	20	19	Gynecologic Oncology (T1)	Australian New Zealand Clinical Trials Registry (ANZCTR)	2	India	1	14	5
									Chinese Clinical Trial Registry (ChiCTR)	1	Australia	4
									Clinical Trials Registry - India (CTRI)	2	Belgium	1
									ClinicalTrials.gov	12	Netherlands	1
									Netherlands National Trial Register (NTR)	1	United States of America	7
									EU Clinical Trials Register (EU-CTR)	1	Italy	2
											India	1
											United Kingdom	1
											China	1
8	2	0	0	0	0	0	0	Reproduction (T1)
9	20	14	8	2	2	1	2	Journal of Gynecologic Oncology (T2)	ClinicalTrials.gov	2	Thailand	1	2	0
											China	1
10	71	36	23	18	18	17	14	Maturitas (T2)	Australian New Zealand Clinical Trials Registry (ANZCTR)	1	Austria	1	10	4
									Chinese Clinical Trial Registry (ChiCTR)	1	Australia	1
									Clinical Trials Registry - India (CTRI)	1	Brazil	2
									ClinicalTrials.gov	7	Belgium	1
									Brazilian Clinical Trials Registry (ReBec)	2	France	1
									Thai Clinical Trials Registry (TCTR)	1	Canada	1
									Unknown	1	Thailand	1
											Spain	3
											Italy	1
											China	2
11	106	50	40	40	40	33	36	Journal of Minimally Invasive Gynecology (T3)	Iranian Registry of Clinical Trials (IRCT)	1	Egypt	3	12	24
									Australian New Zealand Clinical Trials Registry (ANZCTR)	1	Australia	1
									Chinese Clinical Trial Registry (ChiCTR)	3	France	2
									Clinical Trials Registry - India (CTRI)	1	Korea	3
									ClinicalTrials.gov	28	Canada	2
									Clinical Research Information Service (CRiS), Republic of Korea	2	United States of America	13
											Thailand	1
											Turkey	1
											Iran	1
											Israel	2
											Italy	1
											India	1
											China	5
12	0	0	0	0	0	0	0	Molecular Human Reproduction (T2)
13	102	62	39	38	38	34	35	Reproductive Biomedicine Online (T2)	Australian New Zealand Clinical Trials Registry (ANZCTR)	2	Aruba	1	23	12
									Chinese Clinical Trial Registry (ChiCTR)	5	Egypt	2
									EU Clinical Trials Register (EU-CTR)	2	Australia	2
									Iranian Registry of Clinical Trials (IRCT)	2	Denmark	4
									International Standard Randomized Controlled Trial Number (ISRCTN)	2	Germany	1
									ClinicalTrials.gov	18	France	1
									Netherlands National Trial Register (NTR)	4	Netherlands	2
											Canada	1
											United States of America	1
											Japan	1
											Spain	6
											New Zealand	2
											Iran	2
											Israel	1
											United Kingdom	2
											China	6
14	81	37	30	26	26	25	26	Acta Obstetricia et Gynecologica Scandinavica	International Standard Randomized Controlled Trial Number (ISRCTN)	2	Australia	1	13	13
									ClinicalTrials.gov	18	Denmark	2
									EU Clinical Trials Register (EU-CTR)	1	France	3
									Australian New Zealand Clinical Trials Registry (ANZCTR)	1	Finland	1
									Chinese Clinical Trial Registry (ChiCTR)	1	Netherlands	3
									Netherlands National Trial Register (NTR)	2	Nigeria	1
									Pan African Clinical Trial Registry (PACTR)	1	Norway	2
											Portugal	1
											Sweden	3
											Switzerland	1
											Spain	1
											Israel	2
											Italy	2
											United Kingdom	2
											China	1
15	114	75	63	62	62	55	57	International Journal of Gynecology & Obstetrics (T3)	Australian New Zealand Clinical Trials Registry (ANZCTR)	1	Egypt	14	20	37
									Chinese Clinical Trial Registry (ChiCTR)	2	Australia	1
									Clinical Trials Registry - India (CTRI)	6	Brazil	5
									Unknown	1	Belgium	1
									EU Clinical Trials Register (EU-CTR)	1	France	1
									Iranian Registry of Clinical Trials (IRCT)	6	Finland	1
									International Standard Randomized Controlled Trial Number (ISRCTN)	5	Korea	1
									ClinicalTrials.gov	25	Canada	1
									Pan African Clinical Trial Registry (PACTR)	5	Ghana	1
									Brazilian Clinical Trials Registry (ReBec)	2	Kenya	1
									Sri Lanka Clinical Trials Registry (SLCTR)	1	Malaysia	3
									Thai Clinical Trials Registry (TCTR)	1	United States of America	2
									Japan Registry of Clinical Trials (jRCT)	1	Nigeria	3
											Japan	1
											Sweden	1
											Sri Lanka	1
											Thailand	2
											Turkey	1
											Guatemala	1
											Iran	7
											India	6
											China	2
16	104	48	29	7	7	2	3	International Journal of Gynecological Cancer (T3)	ClinicalTrials.gov	3	Netherlands	1	3	0
											Italy	1
											Turkey	1
17	35	17	12	10	10	8	8	Journal of Assisted Reproduction and Genetics	Iranian Registry of Clinical Trials (IRCT)	1	United States of America	1	4	4
									ClinicalTrials.gov	7	Turkey	2
											Iran	2
											Israel	1
											Italy	1
											Vietnam	1
18	89	61	29	27	27	25	25	Contraception (T2)	Australian New Zealand Clinical Trials Registry (ANZCTR)	1	Egypt	2	21	4
									ClinicalTrials.gov	24	Poland	1
											Finland	2
											Netherlands	1
											United States of America	14
											Mexico	1
											Sweden	2
											Thailand	1
											Israel	1
19	2	0	0	0	0	0	0	Placenta (T2)
20	7	5	4	4	4	3	3	Reproductive Medicine and Biology	ClinicalTrials.gov	2	Vietnam	1	1	2
									Japan Registry of Clinical Trials (jRCT)	1	Japan	2
21	61	22	12	12	12	10	11	Reproductive Sciences	Chinese Clinical Trial Registry (ChiCTR)	1	Egypt	2	6	5
									EU Clinical Trials Register (EU-CTR)	1	France	1
									Iranian Registry of Clinical Trials (IRCT)	2	Switzerland	1
									ClinicalTrials.gov	7	Spain	2
											Greece	1
											Iran	2
											China	2
22	12	4	3	3	3	3	2	Prenatal Diagnosis (T3)	ClinicalTrials.gov	1	Singapore	1	1	1
									Thai Clinical Trials Registry (TCTR)	1	Thailand	1
23	254	193	142	85	85	79	84	BMC Pregnancy and Childbirth	Australian New Zealand Clinical Trials Registry (ANZCTR)	4	Iran	23	58	25
									Chinese Clinical Trial Registry (ChiCTR)	4	United States of America	10
									Clinical Trials Registry - India (CTRI)	1	China	8
									German Clinical Trials Register (DRKS)	1	Egypt	5
									Iranian Registry of Clinical Trials (IRCT)	22	Australia	4
									International Standard Randomized Controlled Trial Number (ISRCTN)	9	Malaysia	4
									ClinicalTrials.gov	35	Norway	3
									Netherlands National Trial Register (NTR)	1	Sweden	3
									Pan African Clinical Trial Registry (PACTR)	4	United Kingdom	3
									Japan Registry of Clinical Trials (jRCT)	2	Brazil	2
									Unknown	1	Germany	2
											Nigeria	2
											Japan	2
											Spain	2
											India	2
											United Arab Emirates	1
											Colombia	1
											Netherlands	1
											Ghana	1
											Lithuania	1
											Nepal	1
											Thailand	1
											Turkey	1
											Uganda	1
24	47	16	14	9	9	6	7	Climacteric (T3)	ClinicalTrials.gov	4	Brazil	2	6	1
									Brazilian Clinical Trials Registry (ReBec)	1	Belgium	1
									Thai Clinical Trials Registry (TCTR)	1	Japan	1
									Japan Registry of Clinical Trials (jRCT)	1	Sweden	1
											Thailand	1
											Greece	1
25	118	59	36	36	36	30	28	Menopause-The Journal of the North American Menopause Society (T2)	Australian New Zealand Clinical Trials Registry (ANZCTR)	1	Australia	1	21	7
									Chinese Clinical Trial Registry (ChiCTR)	3	United States of America	7
									Iranian Registry of Clinical Trials (IRCT)	2	Brazil	5
									Clinical Research Information Service (CRiS), Republic of Korea	1	Spain	3
									ClinicalTrials.gov	18	China	3
									Brazilian Clinical Trials Registry (ReBec)	2	Iran	2
									Thai Clinical Trials Registry (TCTR)	1	Denmark	1
											Korea	1
											Canada	1
											Japan	1
											Thailand	1
											Turkey	1
											United Kingdom	1
26	17	6	5	5	5	5	4	Journal of Psychosomatic Obstetrics & Gynecology	Iranian Registry of Clinical Trials (IRCT)	3	Iran	3	3	1
									Brazilian Clinical Trials Registry (ReBec)	1	Brazil	1
27	1	0	0	0	0	0	0	Biology of Reproduction (T2)
28	237	94	71	61	61	55	45	International Urogynecology Journal	Australian New Zealand Clinical Trials Registry (ANZCTR)	2	Brazil	1	18	27
									German Clinical Trials Register (DRKS)	1	Brazil	7
									Iranian Registry of Clinical Trials (IRCT)	5	United States of America	7
									ClinicalTrials.gov	27	Iran	5
									Brazilian Clinical Trials Registry (ReBec)	6	Turkey	3
									Thai Clinical Trials Registry (TCTR)	2	Egypt	2
									Peruvian Clinical Trial Registry (REPEC)	1	Australia	2
									EU Clinical Trials Register (EU-CTR)	1	Canada	2
											Norway	2
											Thailand	2
											Denmark	1
											Germany	1
											France	1
											Korea	1
											Netherlands	1
											Portugal	1
											Sweden	1
											Switzerland	1
											Slovakia	1
											Spain	1
											Israel	1
											United Kingdom	1
29	12	6	5	4	4	3	4	Human Fertility	ClinicalTrials.gov	1	Portugal	1	4	0
									Iranian Registry of Clinical Trials (IRCT)	3	Iran	3
30	1	0	0	0	0	0	0	International Journal of Gynecological Pathology (T3)
31	28	6	9	9	9	7	8	International Journal of Obstetric Anesthesia	Chinese Clinical Trial Registry (ChiCTR)	2	United States of America	2	5	3
									Clinical Trials Registry - India (CTRI)	2	India	2
									ClinicalTrials.gov	4	China	2
											Korea	1
											United Kingdom	1
32	12	13	3	3	3	1	2	Journal of Reproductive Immunology (T3)	ClinicalTrials.gov	1	Iran	2	2	0
									Iranian Registry of Clinical Trials (IRCT)	1
33	210	85	66	64	64	51	46	European Journal of Obstetrics & Gynecology and Reproductive Biology	Australian New Zealand Clinical Trials Registry (ANZCTR)	2	Australia	4	27	19
									Chinese Clinical Trial Registry (ChiCTR)	2	Netherlands	5
									Clinical Trials Registry - India (CTRI)	3	Brazil	4
									Iranian Registry of Clinical Trials (IRCT)	4	Iran	4
									International Standard Randomized Controlled Trial Number (ISRCTN)	4	India	4
									Unknown	1	Israel	3
									ClinicalTrials.gov	24	China	3
									Netherlands National Trial Register (NTR)	3	France	2
									Brazilian Clinical Trials Registry (ReBec)	1	Thailand	2
									Thai Clinical Trials Registry (TCTR)	2	Turkey	2
											Italy	2
											Denmark	1
											Germany	1
											Russia	1
											Korea	1
											Lebanon	1
											Malaysia	1
											United States of America	1
											Nigeria	1
											Norway	1
											Hungary	1
											United Kingdom	1
34	253	138	104	94	94	71	68	Journal of Maternal-Fetal & Neonatal Medicine	Australian New Zealand Clinical Trials Registry (ANZCTR)	2	Israel	1	23	45
									Chinese Clinical Trial Registry (ChiCTR)	1	Iran	22
									Clinical Trials Registry - India (CTRI)	2	Egypt	15
									Iranian Registry of Clinical Trials (IRCT)	22	United States of America	7
									ClinicalTrials.gov	37	Turkey	5
									Netherlands National Trial Register (NTR)	1	Italy	4
									Pan African Clinical Trial Registry (PACTR)	1	Canada	2
									International Standard Randomized Controlled Trial Number (ISRCTN)	1	India	2
									Japan Registry of Clinical Trials (jRCT)	1	Australia	1
											Denmark	1
											Netherlands	1
											Nigeria	1
											Norway	1
											Portugal	1
											Japan	1
											Sweden	1
											Indonesia	1
											China	1
35	131	57	51	51	51	40	41	Archives Of Gynecology and Obstetrics	Chinese Clinical Trial Registry (ChiCTR)	2	Iran	6	22	19
									Clinical Trials Registry - India (CTRI)	1	Egypt	5
									German Clinical Trials Register (DRKS)	2	Germany	5
									EU Clinical Trials Register (EU-CTR)	2	China	4
									Iranian Registry of Clinical Trials (IRCT)	3	Turkey	3
									International Standard Randomized Controlled Trial Number (ISRCTN)	3	Austria	2
									ClinicalTrials.gov	22	United States of America	2
									Pan African Clinical Trial Registry (PACTR)	2	Switzerland	2
									Thai Clinical Trials Registry (TCTR)	1	Italy	2
									Brazilian Clinical Trials Registry (ReBec)	1	Brazil	1
									Unknown	2	Canada	1
											Malaysia	1
											Nigeria	1
											Sweden	1
											Thailand	1
											Singapore	1
											Israel	1
											India	1
											United Kingdom	1
36	66	40	32	31	31	21	24	Gynecological Endocrinology	Iranian Registry of Clinical Trials (IRCT)	9	Iran	8	16	8
									Clinical Trials Registry - India (CTRI)	1	China	5
									EU Clinical Trials Register (EU-CTR)	1	Turkey	2
									ClinicalTrials.gov	10	Spain	2
									Unknown	2	Germany	1
									Thai Clinical Trials Registry (TCTR)	1	Finland	1
											Malaysia	1
											Saudi Arabia	1
											Thailand	1
											Israel	1
											India	1
37	10	3	0	0	0	0	0	Clinical Obstetrics and Gynecology
38	18	7	6	6	6	4	5	BMJ Sexual & Reproductive Health	ClinicalTrials.gov	5	South Africa	1	4	1
											Sweden	1
											Thailand	1
											United States of America	2
39	31	15	13	11	11	9	11	Australian & New Zealand Journal of Obstetrics & Gynaecology	Australian New Zealand Clinical Trials Registry (ANZCTR)	8	Australia	8	7	4
									International Standard Randomized Controlled Trial Number (ISRCTN)	2	Malaysia	1
									ClinicalTrials.gov	1	New Guinea	1
											New Zealand	1
40	15	7	6	6	6	5	6	Gynecologic and Obstetric Investigation	Iranian Registry of Clinical Trials (IRCT)	2	Nigeria	1	3	3
									ClinicalTrials.gov	3	Thailand	1
									Pan African Clinical Trial Registry (PACTR)	1	Egypt	2
											Iran	2
41	34	19	16	15	15	14	14	Reproductive Biology and Endocrinology (T3)	Iranian Registry of Clinical Trials (IRCT)	3	China	7	10	4
									Chinese Clinical Trial Registry (ChiCTR)	6	Iran	3
									ClinicalTrials.gov	3	Japan	2
									Japan Registry of Clinical Trials (jRCT)	2	Denmark	1
											Spain	1
42	15	11	8	6	6	6	6	Journal of Pediatric and Adolescent Gynecology	Iranian Registry of Clinical Trials (IRCT)	1	Egypt	3	3	3
									ClinicalTrials.gov	5	United States of America	2
											Iran	1
43	75	49	44	43	43	31	29	Journal of Obstetrics and Gynaecology Research	Thai Clinical Trials Registry (TCTR)	3	Iran	8	15	14
									Chinese Clinical Trial Registry (ChiCTR)	3	Thailand	4
									Clinical Trials Registry - India (CTRI)	3	China	4
									Iranian Registry of Clinical Trials (IRCT)	8	India	3
									International Standard Randomized Controlled Trial Number (ISRCTN)	1	Egypt	2
									ClinicalTrials.gov	9	Japan	2
									Pan African Clinical Trial Registry (PACTR)	1	Turkey	2
									Japan Registry of Clinical Trials (jRCT)	1	Korea	1
											Saudi Arabia	1
											Greece	1
											Iraq	1
44	21	13	8	0	0	0	0	JOGNN-Journal of Obstetric Gynecologic and Neonatal Nursing
45	20	11	10	10	10	8	6	Taiwanese Journal of Obstetrics & Gynecology	Australian New Zealand Clinical Trials Registry (ANZCTR)	1	Turkey	2	3	3
									Iranian Registry of Clinical Trials (IRCT)	2	Iran	2
									Clinical Research Information Service (CRiS), Republic of Korea	1	Korea	1
									ClinicalTrials.gov	2	Taiwan, China	1
46	66	33	28	28	28	21	17	Journal of Gynecology Obstetrics and Human Reproduction	Iranian Registry of Clinical Trials (IRCT)	5	France	4	5	12
									ClinicalTrials.gov	10	Iran	4
									Pan African Clinical Trial Registry (PACTR)	1	Egypt	3
									Japan Registry of Clinical Trials (jRCT)	1	Turkey	3
											Denmark	1
											Tunisia	1
											Hungary	1
47	76	57	46	42	42	34	35	Journal of Obstetrics and Gynaecology	Chinese Clinical Trial Registry (ChiCTR)	1	Iran	10	14	21
									Clinical Trials Registry - India (CTRI)	1	Egypt	5
									EU Clinical Trials Register (EU-CTR)	1	Turkey	5
									Iranian Registry of Clinical Trials (IRCT)	10	Nigeria	2
									ClinicalTrials.gov	16	Thailand	2
									Pan African Clinical Trial Registry (PACTR)	2	Spain	2
									German Clinical Trials Register (DRKS)	1	China	2
									Sri Lanka Clinical Trials Registry (SLCTR)	1	Brazil	1
									Thai Clinical Trials Registry (TCTR)	2	Korea	1
											Lebanon	1
											United States of America	1
											Sri Lanka	1
											India	1
											United Kingdom	1
48	16	11	8	8	8	6	1	Ginekologia Polska Poland	Australian New Zealand Clinical Trials Registry (ANZCTR)	1	Turkey	1	0	1
49	17	6	3	3	3	2	1	European Journal of Gynaecological Oncology	ClinicalTrials.gov	1	United States of America	1	0	1
50	30	21	20	0	0	0	0	Clinical and Experimental Obstetrics & Gynecology
51	5	2	2	0	0	0	0	Journal of Reproductive Medicine

## Sheet: Sheet14
ClinicalTrials.gov	623
Iranian Registry of Clinical Trials (IRCT)	118
Chinese Clinical Trial Registry (ChiCTR)	53
International Standard Randomized Controlled Trial Number (ISRCTN)	45
Australian New Zealand Clinical Trials Registry (ANZCTR)	42
Netherlands National Trial Register (NTR)	29
Clinical Trials Registry - India (CTRI)	25
Pan African Clinical Trial Registry (PACTR)	19
Brazilian Clinical Trials Registry (ReBec)	17
Thai Clinical Trials Registry (TCTR)	17
EU Clinical Trials Register (EU-CTR)	16
Japan Registry of Clinical Trials (jRCT)	12
German Clinical Trials Register (DRKS)	7
Clinical Research Information Service (CRiS), Republic of Korea	4
Sri Lanka Clinical Trials Registry (SLCTR)	2
Peruvian Clinical Trial Registry (REPEC)	1
Unknow	8

## Sheet: Registration rate from China
ACTRN12618000739213					Registered clinical trial institutions	Number
ChiCTR1800014590					Australian New Zealand Clinical Trials Registry (ANZCTR)	1
ChiCTR1800015919					Chinese Clinical Trial Registry (ChiCTR)	49
ChiCTR1800016285					International Standard Randomized Controlled Trial Number (ISRCTN)	1
ChiCTR1800017524					ClinicalTrials.gov	33
ChiCTR1800018607
ChiCTR1800019066
ChiCTR1800019730
ChiCTR1900021269
ChiCTR1900021944
ChiCTR1900021981
ChiCTR1900021992
ChiCTR1900022971
ChiCTR1900023487
ChiCTR1900023979
ChiCTR1900025269
ChiCTR1900026363
ChiCTR2000029746
ChiCTR2000031713
ChiCTR2000033313
ChiCTR2000034232
ChiCTR2000034834
ChiCTR2000040227
ChiCTR2000040450
ChiCTR2100047552
ChiCTR2200058270
ChiCTR-ICC-15,007,096
ChiCTRICR-15007339
ChiCTR-IND-17012488
ChiCTR-INR-17013272
ChiCTR-IOR-14005525
ChiCTR-IOR-16007693
ChiCTR-IOR-16007697
ChiCTR-IOR-16008452
ChiCTR-IOR-17010729
ChiCTR-IOR-17012244
ChiCTR-IOR-17012903
ChiCTR-IPR-15006211
ChiCTR-IPR-15006909
ChiCTR-IPR-17011242
ChiCTR-IPR-17014013
ChiCTR-TRC-12002246
ChiCTR-TRC-12002358
ChiCTR-TRC-12002494
ChiCTR-TRC-13003454
ChiCTR-TRC-13003642
ChiCTR-TRC-13003950
Chictr-TRC-14004494
ChiECRCT20190072
ChiECRT-20170011
ISRCTN23857995
NCT01573858
NCT01698164
NCT01708668
NCT01968317
NCT02010840
NCT02128685
NCT02221440
NCT02534857
NCT02635607
NCT02648698.
NCT02655146
NCT02725827
NCT02797249
NCT02855632
NCT02867202
NCT02893722
NCT03106935
NCT03131596
NCT03185910
NCT03201783
NCT03241914
NCT03300518
NCT03336840
NCT03353909
NCT03455426
NCT03463772
NCT03620929
NCT03764696
NCT03997500
NCT04071028
NCT04211597
NCT04232930
NCT04351750
trial registration numbers: 02003L00493
Registration was claimed but the registration number was not provided.

## Sheet: Sheet15
	Registed	Unregisted	Total
United States of America	209	28	237	0.881857
Iran	123	16	139	0.884892
China	87	25	112	0.776786
Egypt	69	19	88	0.784091
Australia	37	2	39	0.948718
United Kingdom	37	8	45	0.822222
Turkey	35	19	54	0.648148
Netherlands	34	3	37	0.918919
Brazil	33	5	38	0.868421
Spain	31	10	41	0.756098
France	30	3	33	0.909091
India	26	9	35	0.742857
Thailand	25	3	28	0.892857
Sweden	22	1	23	0.956522
Denmark	21	1	22	0.954545
Japan	19	5	24	0.791667
Israel	19	4	23	0.826087
Italy	19	10	29	0.655172
Canada	16	3	19	0.842105
Germany	13	2	15	0.866667
Malaysia	13	1	14	0.928571
Nigeria	12	3	15	0.8
Belgium	11	0	11	1
Korea	11	1	12	0.916667
Switzerland	11	0	11	1
Portugal	10	1	11	0.909091
Finland	9	1	10	0.9
New Zealand	7	1	8	0.875
Norway	6	1	7	0.857143
Vietnam	5	0	5	1
Greece	4	1	5	0.8
Austria	3	0	3	1
Ghana	2	0	2	1
Kenya	2	0	2	1
Lebanon	2	0	2	1
Saudi Arabia	2	2	4	0.5
Sri Lanka	2	0	2	1
Singapore	2	1	3	0.666667
Hungary	2	1	3	0.666667
United Arab Emirates	1	0	1	1
Aruba	1	0	1	1
Poland	1	3	4	0.25
Russia	1	0	1	1
Colombia	1	0	1	1
Lithuania	1	0	1	1
Mexico	1	1	2	0.5
South Africa	1	0	1	1
Nepal	1	1	2	0.5
Slovakia	1	1	2	0.5
Tunisia	1	0	1	1
Guatemala	1	0	1	1
Uganda	1	0	1	1
New Guinea	1	0	1	1
Iraq	1	0	1	1
Indonesia	1	0	1	1
Chile	1	0	1	1

## Sheet: Sheet3
	With funding	Without funding
Egypt		19
Australia		2
Brazil	3	2
Poland	2	1
Denmark		1
Germany	1	1
France	2	1
Finland		1
Korea		1
Netherlands	2	1
Canada	2	1
Malaysia	1
United States of America	16	12
Mexico	1
Niger		1
Nigeria		3
Norway		1
Portugal		1
Japan	1	4
Sweden	1
Saudi Arabia		2
Slovakia	1
Thailand	3
Turkey	2	17
Spain	4	6
Greece		1
Singapore		1
New Zealand	1
Hungary		1
Iran	9	7
Israel	2	2
Italy	2	8
India		9
United Kingdom	3	5
China	12

[truncated: 1 more sheets: Sheet11]
